# Supplementary material for: Stylistic variation on the Donald Trump Twitter account: A linguistic analysis of tweets posted between 2009 and 2018
Source: PLoS One. 2019 Sep 25;14(9):e0222062. doi: 10.1371/journal.pone.0222062 (PMC6760825; doi:10.1371/journal.pone.0222062)
Supplement: S1 File — This file contains the Twitter corpus used for this study in raw and tagged form. (ZIP) [file pone.0222062.s001.zip]

Archive with 7 entries (4 files):
- S1 CORPUS/
- S1 CORPUS/TAGGED_CORPUS.txt
- __MACOSX/
- __MACOSX/S1 CORPUS/
- __MACOSX/S1 CORPUS/._TAGGED_CORPUS.txt
- S1 CORPUS/RAW_CORPUS.txt
- __MACOSX/S1 CORPUS/._RAW_CORPUS.txt
