# Supplementary material for: Stylistic variation on the Donald Trump Twitter account: A linguistic analysis of tweets posted between 2009 and 2018
Source: PLoS One. 2019 Sep 25;14(9):e0222062. doi: 10.1371/journal.pone.0222062 (PMC6760825; doi:10.1371/journal.pone.0222062)
Supplement: S1 File — This file contains the Twitter corpus used for this study in raw and tagged form. (ZIP) [file pone.0222062.s001.zip › S1 CORPUS/TAGGED_CORPUS.txt]

STATUSID	DATE	TIME	SOURCE	Retweet	Favourite	TWEETS
· 965971586913374208	02-20-2018	15:29:07	Twitter for iPhone	19693	79159	· ...._,_~PUNCT_~ELIPS cameras_N_~NOUN_~OTHRNOUN running_V_~VERB_~ING_~OTHRVERB ._,_~PUNCT_~FULSTOP Another_D_~DET_~ORDDET False_A_~ADJ_~ATTRIBADJ Accusation_N_~NOMIN ._,_~PUNCT_~FULSTOP Why_R_~WHW doesn't_V_~VERB_~NEG_~ANALNEG_~QDO @washingtonpost_@_~MENTION report_V_~VERB_~PUBV the_D_~DET_~DEFART story_N_~NOUN_~OTHRNOUN of_P_~PREP the_D_~DET_~DEFART women_N_~NOUN_~OTHRNOUN taking_V_~VERB_~ING_~…
· 965968309358333952	02-20-2018	15:16:06	Twitter for iPhone	21676	96352	· A_D_~DET_~INDEFART woman_N_~NOUN_~OTHRNOUN I_O_~PRO_~SUBJPRO_~FSTPP don't_V_~VERB_~NEG_~ANALNEG_~AUXDO know_V_~VERB_~PRVV and_&_~CCONJ ,_,_~PUNCT_~COMMA to_P_~PREP the_D_~DET_~DEFART best_A_~SUPERLATIVE_~ADJ_~ATTRIBADJ of_P_~PREP my_D_~DET_~POSSDET_~FSTPP knowledge_N_~NOUN_~OTHRNOUN ,_,_~PUNCT_~COMMA never_R_~ADV_~USUALITY met_V_~VERB_~PAST_~OTHRVERB ,_,_~PUNCT_~COMMA is_V_~VERB_~SINFLECT_~BEMV…
· 965943827931549696	02-20-2018	13:38:49	Twitter for iPhone	16216	77951	· I_O_~PRO_~SUBJPRO_~FSTPP have_V_~VERB_~AUXHAVE been_V_~PERFECT_~VERB_~COPVB_~BEMV much_R_~ADV_~ADV_~ADVQUAN_~AMPLIFIER tougher_A_~COMPARATIVE_~ADJ_~PREDADJ on_P_~PREP Russia_^_~PRPN than_P_~PREP Obama_^_~PRPN ,_,_~PUNCT_~COMMA just_R_~ADV_~OTHERADV look_V_~MULTIWVB at_P_~MULTIWVB the_D_~DET_~DEFART facts_N_~NOUN_~OTHRNOUN ._,_~PUNCT_~FULSTOP Total_A_~ADJ_~ATTRIBADJ Fake_A_~ADJ_~ATTRIBADJ News_N…
· 965937068907073536	02-20-2018	13:11:58	Twitter for iPhone	20211	79178	· Hope_V_~VERB_~PRVV_~IMPERATIVE Republicans_N_~NOUN_~OTHRNOUN in_P_~PREP the_D_~DET_~DEFART Great_A_~ADJ_~ATTRIBADJ State_^_~PRPN of_P_~PREP Pennsylvania_^_~PRPN challenge_N_~NOUN_~OTHRNOUN the_D_~DET_~DEFART new_A_~ADJ_~ATTRIBADJ “_,_~PUNCT pushed_V_~VERB_~PAST_~OTHRVERB ”_,_~PUNCT Congressional_A_~ADJ_~ATTRIBADJ Map_N_~NOUN_~OTHRNOUN ,_,_~PUNCT_~COMMA all_X_~PREDET_~QUANPREDET the_D_~DET_~DEFA…
· 965935035328155649	02-20-2018	13:03:53	Twitter for iPhone	10176	51701	· Matt_^_~PRPN Schlapp_^_~PRPN and_&_~CCONJ CPAC_^_~CAPS_~PRPN are_V_~VERB_~AUXBE getting_V_~VERB_~ING_~PROGRESSIVE_~COPVB ready_A_~ADJ_~PREDADJ for_P_~PREP another_D_~DET_~ORDDET exciting_A_~ADJ_~ATTRIBADJ event_N_~NOUN_~OTHRNOUN ._,_~PUNCT_~FULSTOP Big_A_~ADJ_~ATTRIBADJ difference_N_~NOUN_~OTHRNOUN from_P_~PREP those_D_~DET_~DEMDET days_N_~NOUN_~OTHRNOUN when_R_~SUBORDINATOR_~TIMESUB President_…
· 965932714141650946	02-20-2018	12:54:39	Twitter for iPhone	17161	82044	· Republicans_N_~NOUN_~OTHRNOUN are_V_~VERB_~AUXBE now_R_~ADV_~TIMEADV leading_V_~VERB_~ING_~PROGRESSIVE_~OTHRVERB the_D_~DET_~DEFART Generic_A_~ADJ_~ATTRIBADJ Poll_N_~NOUN_~OTHRNOUN ,_,_~PUNCT_~COMMA perhaps_R_~ADV_~OTHERADV because_P_~PREP of_P_~PREP the_D_~DET_~DEFART popular_A_~ADJ_~ATTRIBADJ Tax_N_~NOUN_~OTHRNOUN Cuts_N_~NOUN_~OTHRNOUN which_D_~SUBORDINATOR_~RELCLAUSEN the_D_~DET_~DEFART Dem…
· 965930611272712192	02-20-2018	12:46:18	Twitter for iPhone	20699	85341	· ...._,_~PUNCT_~ELIPS The_D_~DET_~DEFART President_^_~PRPN Obama_^_~PRPN quote_N_~NOUN_~OTHRNOUN just_R_~ADV_~OTHERADV before_P_~PREP election_N_~NOMIN ._,_~PUNCT_~FULSTOP That's_L_~PROCONTRACTBEMV_~DEMPRO because_P_~SUBORDINATOR_~CAUSESUB he_O_~PRO_~SUBJPRO_~THRDPP thought_V_~VERB_~PAST_~PRVV Crooked_A_~ADJ_~ATTRIBADJ Hillary_^_~PRPN was_V_~VERB_~SINFLECT_~AUXBE_~PAST going_V_~VERB_~ING_~GOINTO…
· 965928352614965248	02-20-2018	12:37:20	Twitter for iPhone	17403	67815	· “_,_~PUNCT There_X_~EXIST is_V_~VERB_~SINFLECT_~BEMV no_D_~DET_~NEG_~SYNNEG serious_A_~ADJ_~ATTRIBADJ person_N_~NOUN_~OTHRNOUN out_P_~PREP there_R_~ADV_~PLACEADV who_O_~WHW would_V_~MDVERB_~MDPRED suggest_V_~VERB_~PUBV somehow_R_~ADV_~OTHERADV that_P_~THATVCOMP you_O_~PRO_~OTHRPRO_~SNDPP could_V_~MDVERB_~MDPOSS even_R_~ADV_~OTHERADV rig_V_~VERB_~OTHRVERB America's_Z_~PRPN_~POSESPRPN elections_N…
· 965925223949357056	02-20-2018	12:24:54	Twitter for iPhone	14655	66368	· Thank_V_~INTJ_~OTHRINTJ you_O_~PRO_~OTHRPRO_~SNDPP to_P_~PREP @foxandfriends_@_~MENTION for_P_~PREP the_D_~DET_~DEFART great_A_~ADJ_~ATTRIBADJ timeline_N_~NOUN_~OTHRNOUN on_P_~PREP all_D_~PRO_~PROQUAN of_P_~PREP the_D_~DET_~DEFART failures_N_~NOUN_~OTHRNOUN the_D_~DET_~DEFART Obama_^_~PRPN Administration_N_~NOMIN had_V_~VERB_~PAST_~HAVEMV against_P_~PREP Russia_^_~PRPN ,_,_~PUNCT_~COMMA includi…
· 965780052167286784	02-20-2018	02:48:02	Twitter for iPhone	13259	68243	· “_,_~PUNCT The_D_~DET_~DEFART Faith_N_~NOUN_~OTHRNOUN of_P_~PREP Donald_^_~PRPN Trump_^_~PRPN ,_,_~PUNCT_~COMMA ”_,_~PUNCT a_D_~DET_~INDEFART book_N_~NOUN_~OTHRNOUN just_R_~ADV_~OTHERADV out_P by_P_~PREP_~ADV_~OTHERADV David_^_~PRPN Brody_^_~PRPN and_&_~CCONJ Scott_^_~PRPN Lamb_^_~PRPN ,_,_~PUNCT_~COMMA is_V_~VERB_~SINFLECT_~BEMV a_D_~DET_~INDEFART very_R_~ADV_~AMPLIFIER interesting_A_~ADJ_~ATT…
· 965775382598311937	02-20-2018	02:29:29	Twitter for iPhone	25306	120633	· The_D_~DET_~DEFART U.S._^_~ACRONYM_~PRPN economy_N_~NOUN_~OTHRNOUN is_V_~VERB_~SINFLECT_~AUXBE looking_V_~VERB_~ING_~PROGRESSIVE_~COPVB very_R_~ADV_~AMPLIFIER good_A_~ADJ_~PREDADJ ,_,_~PUNCT_~COMMA in_P_~PREP my_D_~DET_~POSSDET_~FSTPP opinion_N_~NOUN_~OTHRNOUN ,_,_~PUNCT_~COMMA even_R_~ADV_~OTHERADV better_A_~COMPARATIVE_~ADJ_~ATTRIBADJ than_P anticipated_A_~ADJ_~ATTRIBADJ ._,_~PUNCT_~FULSTOP C…
· 965773283554668544	02-20-2018	02:21:08	Twitter for iPhone	9387	55014	· ._,_~PUNCT_~FULSTOP @MittRomney_@_~MENTION has_V_~VERB_~SINFLECT_~AUXHAVE announced_V_~PERFECT_~VERB_~PAST_~PUBV he_O_~PRO_~SUBJPRO_~THRDPP is_V_~VERB_~SINFLECT_~AUXBE running_V_~VERB_~ING_~PROGRESSIVE_~OTHRVERB for_P_~PREP the_D_~DET_~DEFART Senate_N_~NOUN_~OTHRNOUN from_P_~PREP the_D_~DET_~DEFART wonderful_A_~ADJ_~ATTRIBADJ State_N_~NOUN_~OTHRNOUN of_P_~PREP Utah_^_~PRPN ._,_~PUNCT_~FULSTOP H…
· 965676314576543744	02-19-2018	19:55:49	Twitter for iPhone	22285	91374	· Obama_^_~PRPN was_V_~VERB_~SINFLECT_~PAST_~BEMV President_^_~PRPN up_P to_P ,_,_~PUNCT_~COMMA and_&_~CCONJ beyond_P ,_,_~PUNCT_~COMMA the_D_~DET_~DEFART 2016_$_~DET_~NUMDET Election_N_~NOMIN ._,_~PUNCT_~FULSTOP So_P_~SUBORDINATOR_~OTHRSUB why_R_~WHW didn't_V_~VERB_~PAST_~NEG_~ANALNEG_~QDO he_O_~PRO_~SUBJPRO_~THRDPP do_V_~VERB_~PROVDO something_N_~PRO_~PROQUAN about_P_~PREP Russian_^_~PRPN meddl…
· 965582280772276224	02-19-2018	13:42:10	Twitter for iPhone	23877	144230	· Have_V_~VERB_~HAVEIVB_~IMPERATIVE a_D_~DET_~INDEFART great_A_~ADJ_~ATTRIBADJ ,_,_~PUNCT_~COMMA but_&_~CNTRSTCONJ very_R_~ADV_~AMPLIFIER reflective_A_~ADJ_~ATTRIBADJ ,_,_~PUNCT_~COMMA President's_Z_~PRPN_~POSESPRPN Day_N_~NOUN_~OTHRNOUN !_,_~PUNCT_~EXCLAM
· 965442990134251520	02-19-2018	04:28:40	Twitter for iPhone	34437	153608	· Just_R_~ADV_~OTHERADV watched_V_~VERB_~PAST_~PERCEPTVB a_D_~DET_~INDEFART very_R_~ADV_~AMPLIFIER insecure_A_~ADJ_~ATTRIBADJ Oprah_^_~PRPN Winfrey_^_~PRPN ,_,_~PUNCT_~COMMA who_O_~WHW at_P_~PREP one_$_~DET_~NUMDET point_N_~NOUN_~OTHRNOUN I_O_~PRO_~SUBJPRO_~FSTPP knew_V_~VERB_~PAST_~PRVV very_R_~ADV_~AMPLIFIER well_A_~ADJ_~ATTRIBADJ ,_,_~PUNCT_~COMMA interview_V_~VERB_~OTHRVERB a_D_~DET_~INDEFART…
· 965303158229622785	02-18-2018	19:13:02	Twitter for iPhone	15542	102112	· My_D_~DET_~POSSDET_~FSTPP great_A_~ADJ_~ATTRIBADJ friends_N_~NOUN_~OTHRNOUN from_P_~PREP NASCAR_^_~CAPS_~PRPN are_V_~VERB_~AUXBE having_V_~VERB_~ING_~PROGRESSIVE_~HAVEMV their_D_~DET_~POSSDET_~THRDPP big_A_~ADJ_~ATTRIBADJ race_N_~NOUN_~OTHRNOUN today_N_~ADV_~TIMEADV ,_,_~PUNCT_~COMMA The_D_~DET_~DEFART Daytona_^_~PRPN 500_$_~NOUN_~NUMNOUN ._,_~PUNCT_~FULSTOP Brian_^_~PRPN France_^_~PRPN and_&_~…
· 965272331978407937	02-18-2018	17:10:32	Twitter for iPhone	17974	77496	· Thank_V_~INTJ_~OTHRINTJ you_O_~PRO_~OTHRPRO_~SNDPP to_P_~PREP KenStarr_^_~PRPN ,_,_~PUNCT_~COMMA former_A_~ADJ_~ATTRIBADJ Independent_A_~ADJ_~ATTRIBADJ Counsel_N_~NOUN_~OTHRNOUN ,_,_~PUNCT_~COMMA Whitewater_^_~PRPN ,_,_~PUNCT_~COMMA for_P_~PREP your_D_~DET_~POSSDET_~SNDPP insight_N_~NOUN_~OTHRNOUN and_&_~CCONJ powerful_A_~ADJ_~ATTRIBADJ words_N_~NOUN_~OTHRNOUN on_P_~PREP FISA_^_~CAPS_~PRPN abus…
· 965223354633457665	02-18-2018	13:55:55	Twitter for iPhone	21861	97209	· Great_A_~ADJ_~ATTRIBADJ Pollster_N_~NOUN_~OTHRNOUN John_^_~PRPN McLaughlin_^_~PRPN now_R_~ADV_~TIMEADV has_V_~VERB_~SINFLECT_~HAVEMV the_D_~DET_~DEFART GOP_N_~CAPS_~NOUN_~OTHRNOUN up_P in_P_~PREP the_D_~DET_~DEFART Generic_A_~ADJ_~ATTRIBADJ Congressional_N_~NOUN_~OTHRNOUN Ballot_N_~NOUN_~OTHRNOUN ._,_~PUNCT_~FULSTOP Big_A_~ADJ_~ATTRIBADJ gain_N_~NOUN_~OTHRNOUN over_P_~PREP last_A_~ADJ_~ATTRIBAD…
· 965221024496279552	02-18-2018	13:46:39	Twitter for iPhone	19637	76885	· The_D_~DET_~DEFART Fake_A_~ADJ_~ATTRIBADJ News_N_~NOUN_~OTHRNOUN of_P_~PREP big_A_~ADJ_~ATTRIBADJ ratings_N_~NOUN_~OTHRNOUN loser_N_~NOUN_~OTHRNOUN CNN_^_~CAPS_~PRPN ._,_~PUNCT_~FULSTOP https://t.co/rYsv90cnvs_U_~URL
· 965212168449941505	02-18-2018	13:11:28	Twitter for iPhone	33016	118306	· If_P_~SUBORDINATOR_~CONDISUB it_O_~PRO_~OTHRPRO_~IT was_V_~VERB_~SINFLECT_~PAST_~BEMV the_D_~DET_~DEFART GOAL_N_~CAPS_~NOUN_~OTHRNOUN of_P_~PREP Russia_^_~PRPN to_P_~INFINITIVE create_V_~VERB_~OTHRVERB discord_N_~NOUN_~OTHRNOUN ,_,_~PUNCT_~COMMA disruption_N_~NOMIN and_&_~CCONJ chaos_N_~NOUN_~OTHRNOUN within_P_~PREP the_D_~DET_~DEFART U.S._^_~ACRONYM_~PRPN then_R_~ADV_~OTHERADV ,_,_~PUNCT_~COMM…
· 965205208191168512	02-18-2018	12:43:48	Twitter for iPhone	19735	90179	· Now_R_~SUBORDINATOR_~CAUSESUB that_P Adam_^_~PRPN Schiff_^_~PRPN is_V_~VERB_~SINFLECT_~AUXBE starting_V_~VERB_~ING_~PROGRESSIVE_~OTHRVERB to_P_~INFINITIVE blame_V_~VERB_~OTHRVERB President_^_~PRPN Obama_^_~PRPN for_P_~PREP Russian_^_~PRPN meddling_V_~VERB_~ING_~OTHRVERB in_P_~PREP the_D_~DET_~DEFART election_N_~NOMIN ,_,_~PUNCT_~COMMA he_O_~PRO_~SUBJPRO_~THRDPP is_V_~VERB_~SINFLECT_~AUXBE proba…
· 965202556204003328	02-18-2018	12:33:16	Twitter for iPhone	31757	127176	· I_O_~PRO_~SUBJPRO_~FSTPP never_R_~ADV_~USUALITY said_V_~VERB_~PAST_~PUBV Russia_^_~PRPN did_V_~VERB_~PAST_~AUXDO not_R_~NEG_~ANALNEG meddle_V_~VERB_~OTHRVERB in_P_~PREP the_D_~DET_~DEFART election_N_~NOMIN ,_,_~PUNCT_~COMMA I_O_~PRO_~SUBJPRO_~FSTPP said_V_~VERB_~PAST_~PUBV “_,_~PUNCT it_O_~PRO_~OTHRPRO_~IT may_V_~MDVERB_~MDPOSS be_V_~VERB_~BEMV Russia_^_~PRPN ,_,_~PUNCT_~COMMA or_&_~CCONJ China…
· 965199840471810049	02-18-2018	12:22:29	Twitter for iPhone	28411	108688	· Finally_R_~ADV_~OTHERADV ,_,_~PUNCT_~COMMA Liddle_A_~ADJ_~ATTRIBADJ '_,_~PUNCT_~QUOT Adam_^_~PRPN Schiff_^_~PRPN ,_,_~PUNCT_~COMMA the_D_~DET_~DEFART leakin_A_~ADJ_~ATTRIBADJ '_,_~PUNCT_~QUOT monster_N_~NOUN_~OTHRNOUN of_P_~PREP no_D_~DET_~NEG_~SYNNEG control_N_~NOUN_~OTHRNOUN ,_,_~PUNCT_~COMMA is_V_~VERB_~SINFLECT_~AUXBE now_R_~ADV_~TIMEADV blaming_V_~VERB_~ING_~PROGRESSIVE_~OTHRVERB the_D_~DE…
· 965194903142719489	02-18-2018	12:02:52	Twitter for iPhone	38387	124701	· Never_R_~ADV_~USUALITY gotten_V_~VERB_~OTHRVERB over_P_~PREP the_D_~DET_~DEFART fact_N_~NOUN_~OTHRNOUN that_P_~THATNOUNCOMP Obama_^_~PRPN was_V_~VERB_~SINFLECT_~PAST_~COPVB_~BEMV able_A_~ADJ_~PREDADJ to_P_~TOADJCOMP send_V_~VERB_~OTHRVERB $1.7_$_~DET_~NUMDET Billion_$_~DET_~NUMDET Dollars_N_~NOUN_~OTHRNOUN in_P_~PREP CASH_N_~CAPS_~NOUN_~OTHRNOUN to_P_~PREP Iran_^_~PRPN and_&_~CCONJ nobody_N_~NO…
· 965079126829871104	02-18-2018	04:22:48	Twitter for iPhone	27037	96734	· General_^_~PRPN McMaster_^_~PRPN forgot_V_~VERB_~PAST_~PRVV to_P_~INFINITIVE say_V_~VERB_~PUBV that_P_~THATVCOMP the_D_~DET_~DEFART results_N_~NOUN_~OTHRNOUN of_P_~PREP the_D_~DET_~DEFART 2016_$_~DET_~NUMDET election_N_~NOMIN were_V_~VERB_~PAST_~AUXBE not_R_~NEG_~ANALNEG impacted_V_~VERB_~PAST_~OTHRVERB or_&_~CCONJ changed_V_~VERB_~PAST_~OTHRVERB by_P_~PREP_~ADV_~OTHERADV the_D_~DET_~DEFART Rus…
· 965075589274177536	02-18-2018	04:08:45	Twitter for iPhone	37025	149114	· Very_R_~ADV_~AMPLIFIER sad_A_~ADJ_~ATTRIBADJ that_P_~THATADJCOMP the_D_~DET_~DEFART FBI_^_~CAPS_~PRPN missed_V_~VERB_~PAST_~OTHRVERB all_D_~PRO_~PROQUAN of_P_~PREP the_D_~DET_~DEFART many_A_~DET_~DETQUAN signals_N_~NOUN_~OTHRNOUN sent_V_~VERB_~PAST_~OTHRVERB out_T_~MULTIWVB by_P_~PREP_~PREP_~ADV_~OTHERADV the_D_~DET_~DEFART Florida_^_~PRPN school_N_~NOUN_~OTHRNOUN shooter_N_~NOUN_~OTHRNOUN ._,_…
· 965009332042596352	02-17-2018	23:45:28	Twitter for iPhone	32193	122987	· Just_R_~ADV_~OTHERADV like_P_~SUBORDINATOR_~OTHRSUB they_O_~PRO_~SUBJPRO_~THRDPP don't_V_~VERB_~NEG_~ANALNEG_~AUXDO want_V_~VERB_~STANCEVB to_P_~INFINITIVE solve_V_~VERB_~OTHRVERB the_D_~DET_~DEFART DACA_^_~CAPS_~PRPN problem_N_~NOUN_~OTHRNOUN ,_,_~PUNCT_~COMMA why_R_~WHW didn't_V_~VERB_~PAST_~NEG_~ANALNEG_~QDO the_D_~DET_~DEFART Democrats_N_~NOUN_~OTHRNOUN pass_V_~VERB_~OTHRVERB gun_N_~NOUN_~O…
· 964956781670694912	02-17-2018	20:16:39	Twitter for iPhone	17148	58403	· “_,_~PUNCT I_O_~PRO_~SUBJPRO_~FSTPP have_V_~VERB_~AUXHAVE seen_V_~PERFECT_~VERB_~PERCEPTVB all_D_~PRO_~PROQUAN of_P_~PREP the_D_~DET_~DEFART Russian_^_~PRPN ads_N_~NOUN_~OTHRNOUN and_&_~CCONJ I_O_~PRO_~SUBJPRO_~FSTPP can_V_~MDVERB_~MDPOSS say_V_~VERB_~PUBV very_R_~ADV_~AMPLIFIER definitively_R_~ADV_~OTHERADV that_O_~PRO_~DEMPRO swaying_V_~VERB_~ING_~OTHRVERB the_D_~DET_~DEFART election_N_~NOMIN…
· 964955496137535488	02-17-2018	20:11:32	Twitter for iPhone	18770	60818	· The_D_~DET_~DEFART Fake_A_~ADJ_~ATTRIBADJ News_N_~NOUN_~OTHRNOUN Media_N_~NOUN_~OTHRNOUN never_R_~ADV_~USUALITY fails_V_~VERB_~SINFLECT_~OTHRVERB ._,_~PUNCT_~FULSTOP Hard_V_~VERB_~IMPERATIVE_~OTHRVERB to_P_~INFINITIVE ignore_V_~VERB_~OTHRVERB this_D_~DET_~DEMDET fact_N_~NOUN_~OTHRNOUN from_P_~PREP the_D_~DET_~DEFART Vice_^_~PRPN President_N_~NOUN_~OTHRNOUN of_P_~PREP Facebook_^_~PRPN Ads_N_~NOU…
· 964949269374529538	02-17-2018	19:46:48	Twitter for iPhone	25523	105922	· Funny_A_~ADJ_~ATTRIBADJ how_R_~WHW the_D_~DET_~DEFART Fake_A_~ADJ_~ATTRIBADJ News_N_~NOUN_~OTHRNOUN Media_N_~NOUN_~OTHRNOUN doesn't_V_~VERB_~NEG_~ANALNEG_~AUXDO want_V_~VERB_~STANCEVB to_P_~INFINITIVE say_V_~VERB_~PUBV that_P_~THATVCOMP the_D_~DET_~DEFART Russian_^_~PRPN group_N_~NOUN_~OTHRNOUN was_V_~VERB_~SINFLECT_~PAST_~AUXBE formed_V_~VERB_~PAST_~PASSIVE_~OTHRVERB in_P_~PREP 2014_$_~NOUN_~N…
· 964946611502747649	02-17-2018	19:36:14	Twitter for iPhone	21867	90335	· Deputy_^_~PRPN A.G._^_~ACRONYM_~PRPN Rod_^_~PRPN Rosenstein_^_~PRPN stated_V_~VERB_~PAST_~PUBV at_P_~PREP the_D_~DET_~DEFART News_^_~PRPN Conference_N_~NOUN_~OTHRNOUN :_,_~PUNCT_~COLON “_,_~PUNCT There_X_~EXIST is_V_~VERB_~SINFLECT_~BEMV no_D_~DET_~NEG_~SYNNEG allegation_N_~NOMIN in_P_~PREP the_D_~DET_~DEFART indictment_N_~NOMIN that_P_~RELCLAUSEN any_D_~DET_~DETQUAN American_^_~PRPN was_V_~VER…
· 964944088696049666	02-17-2018	19:26:13	Twitter for iPhone	18892	71274	· “_,_~PUNCT Charges_V_~VERB_~SINFLECT_~OTHRVERB Deal_^_~PRPN Don_^_~PRPN A_D_~DET_~INDEFART Big_A_~ADJ_~ATTRIBADJ Win_N_~NOUN_~OTHRNOUN ,_,_~PUNCT_~COMMA ”_,_~PUNCT written_V_~VERB_~OTHRVERB by_P_~PREP_~ADV_~OTHERADV Michael_^_~PRPN Goodwin_^_~PRPN of_P_~PREP the_D_~DET_~DEFART @nypost_@_~MENTION ,_,_~PUNCT_~COMMA succinctly_R_~ADV_~OTHERADV states_N_~NOUN_~OTHRNOUN that_P “_,_~PUNCT the_D_~DET_…
· 964938678362628096	02-17-2018	19:04:43	Twitter for iPhone	14745	97126	· Melania_^_~PRPN and_&_~CCONJ I_O_~PRO_~SUBJPRO_~FSTPP met_V_~VERB_~PAST_~OTHRVERB such_R_~DET_~ADV_~OTHERADV incredible_A_~ADJ_~ATTRIBADJ people_N_~NOUN_~OTHRNOUN last_A_~ADJ_~ATTRIBADJ night_N_~MULTIADV_~NOUN_~TIMEADV_~OTHRNOUN in_P_~PREP Broward_^_~PRPN County_^_~PRPN ,_,_~PUNCT_~COMMA Florida_^_~PRPN ._,_~PUNCT_~FULSTOP Will_V_~MDVERB_~MDPRED_~VBIMD never_R_~ADV_~USUALITY forget_V_~VERB_~PRV…
· 964724390637244417	02-17-2018	04:53:13	Twitter for iPhone	24716	118119	· Our_D_~DET_~POSSDET_~FSTPP entire_A_~ADJ_~ATTRIBADJ Nation_N_~NOUN_~OTHRNOUN ,_,_~PUNCT_~COMMA w/one_N_~NOUN_~OTHRNOUN heavy_A_~ADJ_~ATTRIBADJ heart_N_~NOUN_~OTHRNOUN ,_,_~PUNCT_~COMMA continues_V_~VERB_~SINFLECT_~OTHRVERB to_P_~INFINITIVE pray_V_~VERB_~SUAV for_P_~PREP the_D_~DET_~DEFART victims_N_~NOUN_~OTHRNOUN &_&_~CCONJ their_D_~DET_~POSSDET_~THRDPP families_N_~NOUN_~OTHRNOUN in_P_~PREP Pa…
· 964594780088033282	02-16-2018	20:18:11	Twitter for iPhone	37049	141288	· Russia_^_~PRPN started_V_~VERB_~PAST_~OTHRVERB their_D_~DET_~POSSDET_~THRDPP anti-US_N_~CAPS_~NOUN_~OTHRNOUN campaign_N_~NOUN_~OTHRNOUN in_P_~PREP 2014_$_~NOUN_~NUMNOUN ,_,_~PUNCT_~COMMA long_A_~ADJ_~ATTRIBADJ before_P_~SUBORDINATOR_~TIMESUB I_O_~PRO_~SUBJPRO_~FSTPP announced_V_~VERB_~PAST_~PUBV that_P_~THATVCOMP I_O_~PRO_~SUBJPRO_~FSTPP would_V_~MDVERB_~MDPRED run_V_~VERB_~OTHRVERB for_P_~PREP…
· 964512164865363968	02-16-2018	14:49:54	Twitter for iPhone	21900	97235	· Cannot_V_~MDVERB_~MDPOSS_~ANALNEG_~VBIMD believe_V_~VERB_~PRVV how_R_~WHW_~WHCLAUSE BADLY_R_~CAPS_~ADV_~AMPLIFIER DACA_^_~CAPS_~PRPN recipients_N_~NOUN_~OTHRNOUN have_V_~VERB_~AUXHAVE been_V_~PERFECT_~VERB_~AUXBE treated_V_~VERB_~PAST_~OTHRVERB by_P_~PREP_~PASSVEBY the_D_~DET_~DEFART Democrats_N_~NOUN_~OTHRNOUN ..._,_~PUNCT_~ELIPS totally_R_~ADV_~AMPLIFIER abandoned_A_~ADJ_~ATTRIBADJ !_,_~PUNCT…
· 964509154357411840	02-16-2018	14:37:56	Twitter for iPhone	19836	120054	· I_O_~PRO_~SUBJPRO_~FSTPP will_V_~MDVERB_~MDPRED be_V_~VERB_~AUXBE leaving_V_~VERB_~ING_~PROGRESSIVE_~OTHRVERB for_P_~PREP Florida_^_~PRPN today_N_~ADV_~TIMEADV to_P_~INFINITIVE meet_V_~VERB_~OTHRVERB with_P_~PREP some_D_~PRO_~PROQUAN of_P_~PREP the_D_~DET_~DEFART bravest_A_~SUPERLATIVE_~ADJ_~ATTRIBADJ people_N_~NOUN_~OTHRNOUN on_P_~PREP earth_N_~NOUN_~OTHRNOUN -_,_~PUNCT but_&_~CNTRSTCONJ peopl…
· 964232645495459840	02-15-2018	20:19:11	Twitter for iPhone	13591	61970	· Presidential_A_~ADJ_~ATTRIBADJ Proclamation_N_~NOMIN Honoring_V_~VERB_~ING_~OTHRVERB the_D_~DET_~DEFART Victims_N_~NOUN_~OTHRNOUN of_P_~PREP the_D_~DET_~DEFART Tragedy_N_~NOUN_~OTHRNOUN in_P_~PREP Parkland_^_~PRPN ,_,_~PUNCT_~COMMA Florida_^_~PRPN :_,_~PUNCT_~COLON https://t.co/RTQWAKiSnR_U_~URL https://t.co/Nhs32bm5zB_U_~URL
· 964219299211735040	02-15-2018	19:26:09	Twitter for iPad	15254	60189	· ..._,_~PUNCT_~ELIPS lottery_N_~NOUN_~OTHRNOUN ,_,_~PUNCT_~COMMA continues_V_~VERB_~SINFLECT_~OTHRVERB deadly_A_~ADJ_~ATTRIBADJ catch-and-release_N_~NOUN_~OTHRNOUN ,_,_~PUNCT_~COMMA and_&_~CCONJ bars_N_~NOUN_~OTHRNOUN enforcement_N_~NOMIN even_R_~ADV_~OTHERADV for_P_~PREP FUTURE_A_~CAPS_~ADJ_~ATTRIBADJ illegal_A_~ADJ_~ATTRIBADJ immigrants_N_~NOUN_~OTHRNOUN ._,_~PUNCT_~FULSTOP Voting_V_~VERB_~ING…
· 964219102683377665	02-15-2018	19:25:23	Twitter for iPad	20026	72298	· The_D_~DET_~DEFART Schumer-Rounds-Collins_^_~PRPN immigration_N_~NOMIN bill_N_~NOUN_~OTHRNOUN would_V_~MDVERB_~MDPRED be_V_~VERB_~BEMV a_D_~DET_~INDEFART total_A_~ADJ_~ATTRIBADJ catastrophe_N_~NOUN_~OTHRNOUN ._,_~PUNCT_~FULSTOP @DHSgov_@_~MENTION says_V_~VERB_~SINFLECT_~PUBV it_O_~PRO_~OTHRPRO_~IT would_V_~MDVERB_~MDPRED be_V_~VERB_~OTHRVERB “_,_~PUNCT the_D_~DET_~DEFART end_N_~NOUN_~OTHRNOUN o…
· 964190995687591936	02-15-2018	17:33:41	Media Studio	19695	82584	· In_P_~PREP times_N_~NOUN_~OTHRNOUN of_P_~PREP tragedy_N_~NOUN_~OTHRNOUN ,_,_~PUNCT_~COMMA the_D_~DET_~DEFART bonds_N_~NOUN_~OTHRNOUN that_P_~RELCLAUSESUBGAP sustain_V_~VERB_~OTHRVERB us_O_~PRO_~OBJPRO_~FSTPP are_V_~VERB_~BEMV those_O_~PRO_~DEMPRO of_P_~PREP family_N_~NOUN_~OTHRNOUN ,_,_~PUNCT_~COMMA faith_N_~NOUN_~OTHRNOUN ,_,_~PUNCT_~COMMA community_N_~NOMIN ,_,_~PUNCT_~COMMA and_&_~CCONJ coun…
· 964151653669711872	02-15-2018	14:57:21	Twitter for iPhone	20642	100976	· While_P the_D_~DET_~DEFART Republicans_N_~NOUN_~OTHRNOUN and_&_~CCONJ Democrats_N_~NOUN_~OTHRNOUN in_P_~PREP Congress_^_~PRPN are_V_~VERB_~AUXBE working_V_~VERB_~ING_~PROGRESSIVE_~OTHRVERB hard_A_~ADJ_~ATTRIBADJ to_P_~TOADJCOMP come_V_~VERB_~OTHRVERB up_T_~MULTIWVB with_P_~PREP_~PREP a_D_~DET_~INDEFART solution_N_~NOMIN to_P_~PREP DACA_^_~CAPS_~PRPN ,_,_~PUNCT_~COMMA they_O_~PRO_~SUBJPRO_~THRDP…
· 964110212885106689	02-15-2018	12:12:41	Twitter for iPhone	20780	89071	· So_R_~ADV_~AMPLIFIER many_A_~DET_~DETQUAN signs_N_~NOUN_~OTHRNOUN that_P_~RELCLAUSEN the_D_~DET_~DEFART Florida_^_~PRPN shooter_N_~NOUN_~OTHRNOUN was_V_~VERB_~SINFLECT_~PAST_~COPVB_~BEMV mentally_R_~ADV_~OTHERADV disturbed_A_~ADJ_~PREDADJ ,_,_~PUNCT_~COMMA even_R_~ADV_~OTHERADV expelled_V_~VERB_~PAST_~OTHRVERB from_P_~PREP school_N_~NOUN_~OTHRNOUN for_P_~PREP bad_A_~ADJ_~ATTRIBADJ and_&_~CCONJ …
· 963879275324760070	02-14-2018	20:55:01	Twitter for iPhone	19524	111834	· Just_R_~ADV_~OTHERADV spoke_V_~VERB_~MULTIWVB_~PAST_~PUBV to_P_~MULTIWVB Governor_^_~PRPN Rick_^_~PRPN Scott_^_~PRPN ._,_~PUNCT_~FULSTOP We_O_~PRO_~SUBJPRO_~FSTPP are_V_~VERB_~AUXBE working_V_~VERB_~ING_~PROGRESSIVE_~OTHRVERB closely_R_~ADV_~OTHERADV with_P_~PREP law_N_~NOUN_~OTHRNOUN enforcement_N_~NOMIN on_P_~PREP the_D_~DET_~DEFART terrible_A_~ADJ_~ATTRIBADJ Florida_^_~PRPN school_N_~NOUN_~O…
· 963878055969198080	02-14-2018	20:50:11	Twitter for iPhone	39628	174183	· My_D_~DET_~POSSDET_~FSTPP prayers_N_~NOUN_~OTHRNOUN and_&_~CCONJ condolences_N_~NOUN_~OTHRNOUN to_P_~PREP the_D_~DET_~DEFART families_N_~NOUN_~OTHRNOUN of_P_~PREP the_D_~DET_~DEFART victims_N_~NOUN_~OTHRNOUN of_P_~PREP the_D_~DET_~DEFART terrible_A_~ADJ_~ATTRIBADJ Florida_^_~PRPN shooting_N_~NOUN_~OTHRNOUN ._,_~PUNCT_~FULSTOP No_D_~DET_~NEG_~SYNNEG child_N_~NOUN_~OTHRNOUN ,_,_~PUNCT_~COMMA teac…
· 963853233000275969	02-14-2018	19:11:32	Twitter for iPad	11359	56369	· Today_N_~ADV_~TIMEADV ,_,_~PUNCT_~COMMA I_O_~PRO_~SUBJPRO_~FSTPP was_V_~VERB_~SINFLECT_~PAST_~COPVB_~BEMV honored_A_~ADJ_~PREDADJ to_P_~TOADJCOMP be_V_~VERB_~AUXBE joined_V_~VERB_~PAST_~OTHRVERB by_P_~PREP_~PASSVEBY Republicans_^_~PRPN and_&_~CCONJ Democrats_N_~NOUN_~OTHRNOUN from_P_~PREP both_O_~PREDET_~PRO_~QUANPREDET the_D_~DET_~DEFART House_N_~NOUN_~OTHRNOUN and_&_~CCONJ Senate_N_~NOUN_~OTH…
· 963839056533626880	02-14-2018	18:15:12	Media Studio	15026	65423	· As_P_~SUBORDINATOR_~OTHRSUB we_O_~PRO_~SUBJPRO_~FSTPP come_V_~VERB_~OTHRVERB together_R_~ADV_~OTHERADV to_P_~INFINITIVE celebrate_V_~VERB_~OTHRVERB the_D_~DET_~DEFART extraordinary_A_~ADJ_~ATTRIBADJ contributions_N_~NOMIN of_P_~PREP African-Americans_^_~PRPN to_P_~PREP our_D_~DET_~POSSDET_~FSTPP nation_N_~NOUN_~OTHRNOUN ,_,_~PUNCT_~COMMA our_D_~DET_~POSSDET_~FSTPP thoughts_N_~NOUN_~OTHRNOUN tur…
· 963365328716812288	02-13-2018	10:52:47	Twitter for iPhone	22659	107190	· Negotiations_N_~NOMIN on_P_~PREP DACA_^_~CAPS_~PRPN have_V_~VERB_~AUXHAVE begun_V_~PERFECT_~VERB_~OTHRVERB ._,_~PUNCT_~FULSTOP Republicans_N_~NOUN_~OTHRNOUN want_V_~VERB_~STANCEVB to_P_~INFINITIVE make_V_~VERB_~OTHRVERB a_D_~DET_~INDEFART deal_N_~NOUN_~OTHRNOUN and_&_~CCONJ Democrats_N_~NOUN_~OTHRNOUN say_V_~VERB_~PUBV they_O_~PRO_~SUBJPRO_~THRDPP want_V_~VERB_~STANCEVB to_P_~INFINITIVE make_V_…
· 963362959463469058	02-13-2018	10:43:22	Twitter for iPhone	22903	105996	· Our_D_~DET_~POSSDET_~FSTPP infrastructure_N_~NOUN_~OTHRNOUN plan_N_~NOUN_~OTHRNOUN has_V_~VERB_~SINFLECT_~AUXHAVE been_V_~PERFECT_~VERB_~AUXBE put_V_~VERB_~OTHRVERB forward_R_~ADV_~OTHERADV and_&_~CCONJ has_V_~VERB_~SINFLECT_~AUXHAVE received_V_~PERFECT_~VERB_~PAST_~OTHRVERB great_A_~ADJ_~ATTRIBADJ reviews_N_~NOUN_~OTHRNOUN by_P_~PREP_~ADV_~OTHERADV everyone_N_~PRO_~PROQUAN except_V_~VERB_~OTHR…
· 963152799486828544	02/12/18	20:48:16	Twitter for iPhone	14387	67800	· The_D_~DET_~DEFART journey_N_~NOUN_~OTHRNOUN to_P_~PREP #MAGA_^_~CAPS_~HASHTAG_~PRPN began_V_~VERB_~PAST_~OTHRVERB @CPAC_@_~MENTION 2011_$_~NOUN_~NUMNOUN and_&_~CCONJ the_D_~DET_~DEFART opportunity_N_~NOMIN to_P_~INFINITIVE reconnect_V_~VERB_~OTHRVERB with_P_~PREP friends_N_~NOUN_~OTHRNOUN and_&_~CCONJ supporters_N_~NOUN_~OTHRNOUN is_V_~VERB_~SINFLECT_~BEMV something_N_~PRO_~PROQUAN I_O_~PRO_~S…
· 963033580107653120	02/12/18	12:54:32	Twitter for iPhone	16854	87081	· Thank_V_~INTJ_~OTHRINTJ you_O_~PRO_~OTHRPRO_~SNDPP to_P_~INFINITIVE Sue_V_~VERB_~OTHRVERB Kruczek_^_~PRPN ,_,_~PUNCT_~COMMA who_O_~RELCLAUSESUBGAP lost_V_~VERB_~PAST_~OTHRVERB her_D_~THRDPP wonderful_A_~ADJ_~ATTRIBADJ and_&_~CCONJ talented_A_~ADJ_~ATTRIBADJ son_N_~NOUN_~OTHRNOUN Nick_^_~PRPN to_P_~PREP the_D_~DET_~DEFART Opioid_^_~PRPN scourge_N_~NOUN_~OTHRNOUN ,_,_~PUNCT_~COMMA for_P_~PREP you…
· 963031666150313984	02/12/18	12:46:56	Twitter for iPhone	30446	139472	· This_D will_V_~MDVERB_~MDPRED be_V_~VERB_~BEMV a_D_~DET_~INDEFART big_A_~ADJ_~ATTRIBADJ week_N_~NOUN_~OTHRNOUN for_P_~PREP Infrastructure_N_~NOUN_~OTHRNOUN ._,_~PUNCT_~FULSTOP After_P so_R_~ADV_~AMPLIFIER stupidly_R_~ADV_~OTHERADV spending_V_~VERB_~ING_~OTHRVERB $7_$_~DET_~NUMDET trillion_$_~NOUN_~NUMNOUN in_P_~PREP the_D_~DET_~DEFART Middle_^_~PRPN East_^_~PRPN ,_,_~PUNCT_~COMMA it_O_~PRO_~OTH…
· 962787355932360706	02/11/18	20:36:08	Twitter for iPhone	14954	77715	· Just_R_~ADV_~OTHERADV spoke_V_~VERB_~MULTIWVB_~PAST_~PUBV to_P_~MULTIWVB @JohnKasich_@_~MENTION to_P_~INFINITIVE express_V_~VERB_~PUBV condolences_N_~NOUN_~OTHRNOUN and_&_~CCONJ prayers_N_~NOUN_~OTHRNOUN to_P_~PREP all_D_~PRO_~PROQUAN for_P_~PREP the_D_~DET_~DEFART horrible_A_~ADJ_~ATTRIBADJ shooting_N_~NOUN_~OTHRNOUN of_P_~PREP two_$_~DET_~NUMDET great_A_~ADJ_~ATTRIBADJ police_N_~NOUN_~OTHRNOU…
· 962784821389996033	02/11/18	20:26:03	Twitter for iPhone	24147	97505	· Rep._^_~PRPN Lou_^_~PRPN Barletta_^_~PRPN ,_,_~PUNCT_~COMMA a_D_~DET_~INDEFART Great_A_~ADJ_~ATTRIBADJ Republican_N_~NOUN_~OTHRNOUN from_P_~PREP Pennsylvania_^_~PRPN who_O_~RELCLAUSESUBGAP was_V_~VERB_~SINFLECT_~PAST_~OTHRVERB one_$_~NOUN_~NUMNOUN of_P_~PREP my_D_~DET_~POSSDET_~FSTPP very_R_~ADV_~AMPLIFIER earliest_A_~SUPERLATIVE_~ADJ_~ATTRIBADJ supporters_N_~NOUN_~OTHRNOUN ,_,_~PUNCT_~COMMA wi…
· 962767075457593344	02/11/18	19:15:32	Twitter for iPhone	25082	125039	· 4.2_$_~DET_~NUMDET million_$_~NOUN_~NUMNOUN hard_A_~ADJ_~ATTRIBADJ working_V_~VERB_~ING_~OTHRVERB Americans_^_~PRPN have_V_~VERB_~AUXHAVE already_R_~ADV_~OTHERADV received_V_~PERFECT_~VERB_~PAST_~OTHRVERB a_D_~DET_~INDEFART large_A_~ADJ_~ATTRIBADJ Bonus_N_~NOUN_~OTHRNOUN and/or_&_~CCONJ Pay_V_~VERB_~OTHRVERB Increase_V_~VERB_~OTHRVERB because_P_~PREP of_P_~PREP our_D_~FSTPP recently_R_~ADV_~TIM…
· 962753552824365056	02/11/18	18:21:48	Twitter for iPhone	31128	123868	· So_R_~ADV_~AMPLIFIER many_A_~DET_~DETQUAN positive_A_~ADJ_~ATTRIBADJ things_N_~NOUN_~OTHRNOUN going_V_~MULTIWVB_~ING on_P_~MULTIWVB for_P_~PREP the_D_~DET_~DEFART U.S.A._^_~ACRONYM_~PRPN and_&_~CCONJ the_D_~DET_~DEFART Fake_A_~ADJ_~ATTRIBADJ News_N_~NOUN_~OTHRNOUN Media_N_~NOUN_~OTHRNOUN just_R_~ADV_~OTHERADV doesn't_V_~VERB_~NEG_~ANALNEG_~AUXDO want_V_~VERB_~STANCEVB to_P_~INFINITIVE go_V_~VER…
· 962469767109009408	02/10/18	23:34:08	Media Studio	32066	119333	· My_D_~DET_~POSSDET_~FSTPP Administration_N_~NOMIN has_V_~VERB_~SINFLECT_~AUXHAVE identified_V_~PERFECT_~VERB_~PAST_~OTHRVERB three_$_~DET_~NUMDET major_A_~ADJ_~ATTRIBADJ priorities_N_~NOMIN for_P_~PREP creating_V_~GERUND a_D_~DET_~INDEFART safe_A_~ADJ_~ATTRIBADJ ,_,_~PUNCT_~COMMA modern_A_~ADJ_~ATTRIBADJ and_&_~CCONJ lawful_A_~ADJ_~ATTRIBADJ immigration_N_~NOMIN system_N_~NOUN_~OTHRNOUN :_,_~PU…
· 962435602296786944	02/10/18	21:18:23	Twitter for iPhone	20517	85046	· My_D_~DET_~POSSDET_~FSTPP thoughts_N_~NOUN_~OTHRNOUN and_&_~CCONJ prayers_N_~NOUN_~OTHRNOUN are_V_~VERB_~BEMV with_P_~PREP the_D_~DET_~DEFART two_$_~DET_~NUMDET police_N_~NOUN_~OTHRNOUN officers_N_~NOUN_~OTHRNOUN ,_,_~PUNCT_~COMMA their_D_~DET_~POSSDET_~THRDPP families_N_~NOUN_~OTHRNOUN ,_,_~PUNCT_~COMMA and_&_~CCONJ everybody_N_~PRO_~PROQUAN at_P_~PREP the_D_~DET_~DEFART @WestervillePD_@_~MENT…
· 962398269593784321	02/10/18	18:50:02	Twitter for iPhone	30571	118224	· Republicans_N_~NOUN_~OTHRNOUN want_V_~VERB_~STANCEVB to_P_~INFINITIVE fix_V_~VERB_~OTHRVERB DACA_^_~CAPS_~PRPN far_R_~ADV_~PLACEADV more_A_~ADJ_~ATTRIBADJ than_P_~SUBORDINATOR_~OTHRSUB the_D_~DET_~DEFART Democrats_N_~NOUN_~OTHRNOUN do_V_~VERB_~PROVDO ._,_~PUNCT_~FULSTOP The_D_~DET_~DEFART Dems_N_~NOUN_~OTHRNOUN had_V_~VERB_~PAST_~HAVEMV all_D_~DET_~DETQUAN three_$_~DET_~NUMDET branches_N_~NOUN_…
· 962394439846191105	02/10/18	18:34:49	Twitter for iPhone	19990	75810	· ...._,_~PUNCT_~ELIPS agencies_N_~NOUN_~OTHRNOUN ,_,_~PUNCT_~COMMA not_R_~NEG_~ANALNEG just_R_~ADV_~OTHERADV the_D_~DET_~DEFART FBI_^_~CAPS_~PRPN &_&_~CCONJ DOJ_^_~CAPS_~PRPN ,_,_~PUNCT_~COMMA now_R_~ADV_~TIMEADV the_D_~DET_~DEFART State_^_~PRPN Department_N_~NOMIN to_P_~INFINITIVE dig_V_~VERB_~OTHRVERB up_T_~MULTIWVB dirt_N_~NOUN_~OTHRNOUN on_P_~PREP him_O_~PRO_~OBJPRO_~THRDPP in_P_~PREP the_D_…
· 962389786328797184	02/10/18	18:16:20	Twitter for iPhone	25875	101513	· “_,_~PUNCT My_D_~DET_~POSSDET_~FSTPP view_N_~NOUN_~OTHRNOUN is_V_~VERB_~SINFLECT_~BEMV that_O_~PRO_~DEMPRO not_R_~NEG_~ANALNEG only_R_~ADV_~OTHERADV has_V_~VERB_~SINFLECT_~AUXHAVE Trump_^_~PRPN been_V_~VERB_~AUXBE vindicated_V_~VERB_~PAST_~PASSIVE_~OTHRVERB in_P_~PREP the_D_~DET_~DEFART last_A_~ADJ_~ATTRIBADJ several_A_~DET_~DETQUAN weeks_N_~NOUN_~OTHRNOUN about_P_~PREP the_D_~DET_~DEFART misha…
· 962348831789797381	02/10/18	15:33:35	Twitter for iPhone	37304	136957	· Peoples_N_~NOUN_~OTHRNOUN lives_N_~NOUN_~OTHRNOUN are_V_~VERB_~AUXBE being_V_~VERB_~ING_~PROGRESSIVE_~COPVB_~BEMV shattered_A_~ADJ_~PREDADJ and_&_~CCONJ destroyed_V_~VERB_~PAST_~OTHRVERB by_P_~PREP_~ADV_~OTHERADV a_D_~DET_~INDEFART mere_A_~ADJ_~ATTRIBADJ allegation_N_~NOMIN ._,_~PUNCT_~FULSTOP Some_D_~PRO_~PROQUAN are_V_~VERB_~COPVB_~BEMV true_A_~ADJ_~PREDADJ and_&_~CCONJ some_D_~PRO_~PROQUAN a…
· 962345433170415616	02/10/18	15:20:05	Twitter for iPhone	32882	105760	· According_V_~PREP_~VBIG to_P_~PREP the_D_~DET_~DEFART @nytimes_@_~MENTION ,_,_~PUNCT_~COMMA a_D_~DET_~INDEFART Russian_^_~PRPN sold_V_~VERB_~PAST_~OTHRVERB phony_A_~ADJ_~ATTRIBADJ secrets_N_~NOUN_~OTHRNOUN on_P “_,_~PUNCT Trump_^_~PRPN ”_,_~PUNCT to_P_~PREP the_D_~DET_~DEFART U.S._^_~ACRONYM_~PRPN Asking_V_~VERB_~ING_~PUBV price_N_~NOUN_~OTHRNOUN was_V_~VERB_~SINFLECT_~PAST_~OTHRVERB $10_$_~DET…
· 962330457886076928	02/10/18	14:20:35	Twitter for iPhone	32384	117713	· The_D_~DET_~DEFART Democrats_N_~NOUN_~OTHRNOUN sent_V_~VERB_~PAST_~OTHRVERB a_D_~DET_~INDEFART very_R_~ADV_~AMPLIFIER political_A_~ADJ_~ATTRIBADJ and_&_~CCONJ long_A_~ADJ_~ATTRIBADJ response_N_~NOUN_~OTHRNOUN memo_N_~NOUN_~OTHRNOUN which_D_~SUBORDINATOR_~RELCLAUSEN they_O_~PRO_~SUBJPRO_~THRDPP knew_V_~VERB_~PAST_~PRVV ,_,_~PUNCT_~COMMA because_P_~PREP of_P_~PREP sources_N_~NOUN_~OTHRNOUN and_&_…
· 962326008127946752	02/10/18	14:02:54	Twitter for iPhone	13834	64927	· Jobless_A_~ADJ_~ATTRIBADJ claims_N_~NOUN_~OTHRNOUN have_V_~VERB_~AUXHAVE dropped_V_~PERFECT_~VERB_~PAST_~OTHRVERB to_P_~PREP a_D_~DET_~INDEFART 45_$_~DET_~NUMDET year_N_~NOUN_~OTHRNOUN low_A_~ADJ_~ATTRIBADJ !_,_~PUNCT_~EXCLAM
· 961962694650757121	02/09/18	13:59:13	Twitter for iPhone	21465	89668	· Costs_N_~NOUN_~OTHRNOUN on_P_~PREP non-military_A_~ADJ_~ATTRIBADJ lines_N_~NOUN_~OTHRNOUN will_V_~MDVERB_~MDPRED never_R_~ADV_~USUALITY come_V_~VERB_~OTHRVERB down_T_~MULTIWVB if_P_~SUBORDINATOR_~PREP_~CONDISUB we_O_~PRO_~SUBJPRO_~FSTPP do_V_~VERB_~AUXDO not_R_~NEG_~ANALNEG elect_V_~VERB_~OTHRVERB more_A_~ADJ_~ATTRIBADJ Republicans_N_~NOUN_~OTHRNOUN in_P_~PREP the_D_~DET_~DEFART 2018_$_~DET_~NU…
· 961959738853548033	02/09/18	13:47:28	Twitter for iPhone	28187	110663	· Without_P_~PREP more_A_~ADJ_~ATTRIBADJ Republicans_N_~NOUN_~OTHRNOUN in_P_~PREP Congress_^_~PRPN ,_,_~PUNCT_~COMMA we_O_~PRO_~SUBJPRO_~FSTPP were_V_~VERB_~PAST_~COPVB_~BEMV forced_A_~ADJ_~PREDADJ to_P_~TOADJCOMP increase_V_~VERB_~OTHRVERB spending_V_~VERB_~ING_~OTHRVERB on_P_~PREP things_N_~NOUN_~OTHRNOUN we_O_~PRO_~SUBJPRO_~FSTPP do_V_~VERB_~PROVDO not_R_~NEG_~ANALNEG like_P or_&_~CCONJ want_V…
· 961957671246159875	02/09/18	13:39:15	Twitter for iPhone	27278	130615	· Just_R_~ADV_~OTHERADV signed_V_~VERB_~PAST_~OTHRVERB Bill_N_~NOUN_~OTHRNOUN ._,_~PUNCT_~FULSTOP Our_D_~DET_~POSSDET_~FSTPP Military_N_~NOUN_~OTHRNOUN will_V_~MDVERB_~MDPRED now_R_~ADV_~TIMEADV be_V_~VERB_~COPVB_~BEMV stronger_A_~COMPARATIVE_~ADJ_~PREDADJ than_P ever_R_~ADV_~OTHERADV before_R_~ADV_~OTHERADV ._,_~PUNCT_~FULSTOP We_O_~PRO_~SUBJPRO_~FSTPP love_V_~VERB_~STANCEVB and_&_~CCONJ need_V_…
· 961802557646569475	02/09/18	03:22:53	Twitter for iPhone	39958	127896	· Wow_!_~INTJ_~OTHRINTJ !_,_~PUNCT_~EXCLAM -Senator_G Mark_^_~PRPN Warner_^_~PRPN got_V_~VERB_~PAST_~OTHRVERB caught_V_~VERB_~PAST_~PASSIVE_~OTHRVERB having_V_~VERB_~ING_~HAVEMV extensive_A_~ADJ_~ATTRIBADJ contact_N_~NOUN_~OTHRNOUN with_P_~PREP a_D_~DET_~INDEFART lobbyist_N_~NOUN_~OTHRNOUN for_P_~PREP a_D_~DET_~INDEFART Russian_A_~ADJ_~ATTRIBADJ oligarch_N_~NOUN_~OTHRNOUN ._,_~PUNCT_~FULSTOP Warn…
· 961743032952459264	02/08/18	23:26:22	Twitter for iPhone	24162	97893	· Time_N_~NOUN_~OTHRNOUN to_P_~INFINITIVE end_V_~VERB_~OTHRVERB the_D_~DET_~DEFART visa_N_~NOUN_~OTHRNOUN lottery_N_~NOUN_~OTHRNOUN ._,_~PUNCT_~FULSTOP Congress_^_~PRPN must_V_~MDVERB_~MDNEC secure_V_~VERB_~OTHRVERB the_D_~DET_~DEFART immigration_N_~NOMIN system_N_~NOUN_~OTHRNOUN and_&_~CCONJ protect_V_~VERB_~OTHRVERB Americans_N_~NOUN_~OTHRNOUN ._,_~PUNCT_~FULSTOP https://t.co/yukxm48x9X_U_~URL
· 961693860916289536	02/08/18	20:10:58	Twitter for iPad	30800	110326	· As_R_~ADV_~OTHERADV long_A_~ADJ_~ATTRIBADJ as_P_~SUBORDINATOR_~OTHRSUB we_O_~PRO_~SUBJPRO_~FSTPP open_V_~VERB_~OTHRVERB our_D_~DET_~POSSDET_~FSTPP eyes_N_~NOUN_~OTHRNOUN to_P_~PREP God's_Z_~PRPN_~POSESPRPN grace_^_~PRPN -_,_~PUNCT and_&_~CCONJ open_V_~VERB_~OTHRVERB our_D_~DET_~POSSDET_~FSTPP hearts_N_~NOUN_~OTHRNOUN to_P_~PREP God's_Z_~PRPN_~POSESPRPN love_N_~NOUN_~OTHRNOUN -_,_~PUNCT then_R_~…
· 961671974153080834	02/08/18	18:44:00	Twitter for iPhone	13629	79956	· I_O_~PRO_~SUBJPRO_~FSTPP will_V_~MDVERB_~MDPRED be_V_~VERB_~AUXBE meeting_V_~VERB_~ING_~PROGRESSIVE_~OTHRVERB with_P_~PREP Henry_^_~PRPN Kissinger_^_~PRPN at_P_~PREP 1:45_$_~DET_~NUMDET pm_N_~NOUN_~OTHRNOUN ._,_~PUNCT_~FULSTOP Will_V_~MDVERB_~MDPRED_~VBIMD be_V_~VERB_~AUXBE discussing_V_~VERB_~ING_~PROGRESSIVE_~OTHRVERB North_^_~PRPN Korea_^_~PRPN ,_,_~PUNCT_~COMMA China_^_~PRPN and_&_~CCONJ th…
· 961649129834283008	02/08/18	17:13:13	Twitter for iPad	29398	107158	· Our_D_~DET_~POSSDET_~FSTPP founders_N_~NOUN_~OTHRNOUN invoked_V_~VERB_~PAST_~OTHRVERB our_D_~DET_~POSSDET_~FSTPP Creator_N_~NOUN_~OTHRNOUN four_$_~DET_~NUMDET times_N_~NOUN_~OTHRNOUN in_P_~PREP the_D_~DET_~DEFART Declaration_N_~NOMIN of_P_~PREP Independence_^_~PRPN ._,_~PUNCT_~FULSTOP Our_D_~DET_~POSSDET_~FSTPP currency_N_~NOUN_~OTHRNOUN declares_V_~VERB_~SINFLECT_~PUBV “_,_~PUNCT IN_P_~CAPS_~P…
· 961557382387167238	02/08/18	11:08:39	Twitter for iPhone	17876	106381	· Will_V_~MDVERB_~MDPRED_~VBIMD be_V_~VERB_~AUXBE heading_V_~VERB_~ING_~PROGRESSIVE_~OTHRVERB over_P shortly_R_~ADV_~TIMEADV to_P_~INFINITIVE make_V_~VERB_~OTHRVERB remarks_N_~NOUN_~OTHRNOUN at_P_~PREP The_D_~DET_~DEFART National_N_~NOUN_~OTHRNOUN Prayer_N_~NOUN_~OTHRNOUN Breakfast_N_~NOUN_~OTHRNOUN in_P_~PREP Washington_^_~PRPN ._,_~PUNCT_~FULSTOP Great_A_~ADJ_~ATTRIBADJ religious_A_~ADJ_~ATTRIB…
· 961368036782628864	02/07/18	22:36:15	Twitter for iPhone	23230	109471	· The_D_~DET_~DEFART Budget_N_~NOUN_~OTHRNOUN Agreement_N_~NOMIN today_N_~ADV_~TIMEADV is_V_~VERB_~SINFLECT_~COPVB_~BEMV so_R_~ADV_~AMPLIFIER important_A_~ADJ_~PREDADJ for_P_~PREP our_D_~DET_~POSSDET_~FSTPP great_A_~ADJ_~ATTRIBADJ Military_N_~NOUN_~OTHRNOUN ._,_~PUNCT_~FULSTOP It_O_~PRO_~OTHRPRO_~IT ends_V_~VERB_~SINFLECT_~OTHRVERB the_D_~DET_~DEFART dangerous_A_~ADJ_~ATTRIBADJ sequester_N_~NOUN_…
· 961362249880252416	02/07/18	22:13:16	Media Studio	13349	70576	· Congratulations_N_~NOMIN to_P_~PREP the_D_~DET_~DEFART Republic_N_~NOUN_~OTHRNOUN of_P_~PREP Korea_^_~PRPN on_P_~PREP what_O_~WHW will_V_~MDVERB_~MDPRED be_V_~VERB_~BEMV a_D_~DET_~INDEFART MAGNIFICENT_A_~CAPS_~ADJ_~ATTRIBADJ Winter_N_~NOUN_~OTHRNOUN Olympics_N_~NOUN_~OTHRNOUN !_,_~PUNCT_~EXCLAM What_O_~WHW the_D_~DET_~DEFART South_^_~PRPN Korean_^_~PRPN people_N_~NOUN_~OTHRNOUN have_V_~VERB_~AU…
· 961298788219420672	02/07/18	18:01:05	Media Studio	12803	65509	· Best_A_~SUPERLATIVE_~ADJ_~ATTRIBADJ wishes_V_~VERB_~SINFLECT_~STANCEVB to_P_~PREP the_D_~DET_~DEFART Republic_N_~NOUN_~OTHRNOUN of_P_~PREP Korea_^_~PRPN on_P_~PREP hosting_N_~NOUN_~OTHRNOUN the_D_~DET_~DEFART @Olympics_@_~MENTION !_,_~PUNCT_~EXCLAM What_O_~WHW a_D_~DET_~INDEFART wonderful_A_~ADJ_~ATTRIBADJ opportunity_N_~NOMIN to_P_~INFINITIVE show_V_~VERB_~PRVV everyone_N_~PRO_~PROQUAN that_P_…
· 961270833569202176	02/07/18	16:10:00	Twitter for iPhone	39864	138202	· NEW_A_~CAPS_~ADJ_~ATTRIBADJ FBI_^_~CAPS_~PRPN TEXTS_N_~CAPS_~NOUN_~OTHRNOUN ARE_V_~CAPS_~VERB_~BEMV BOMBSHELLS_N_~CAPS_~NOUN_~OTHRNOUN !_,_~PUNCT_~EXCLAM
· 961253168968622086	02/07/18	14:59:49	Twitter for iPhone	22005	112672	· In_P_~PREP the_D_~DET_~DEFART “_,_~PUNCT old_A_~ADJ_~ATTRIBADJ days_N_~NOUN_~OTHRNOUN ,_,_~PUNCT_~COMMA ”_,_~PUNCT when_R_~SUBORDINATOR_~TIMESUB good_A_~ADJ_~ATTRIBADJ news_N_~NOUN_~OTHRNOUN was_V_~VERB_~SINFLECT_~PAST_~AUXBE reported_V_~VERB_~PAST_~PUBV_~PASSIVE ,_,_~PUNCT_~COMMA the_D_~DET_~DEFART Stock_N_~NOUN_~OTHRNOUN Market_N_~NOUN_~OTHRNOUN would_V_~MDVERB_~MDPRED go_V_~VERB_~OTHRVERB up…
· 961073467784421382	02/07/18	03:05:45	Twitter for iPhone	31726	167618	· Congratulations_!_~INTJ_~OTHRINTJ @ElonMusk_@_~MENTION and_&_~CCONJ @SpaceX_@_~MENTION on_P_~PREP the_D_~DET_~DEFART successful_A_~ADJ_~ATTRIBADJ #FalconHeavy_^_~HASHTAG_~PRPN launch_N_~NOUN_~OTHRNOUN ._,_~PUNCT_~FULSTOP This_D_~DET_~DEMDET achievement_N_~NOMIN ,_,_~PUNCT_~COMMA along_R_~ADV_~OTHERADV with_P_~PREP @NASA's_Z_~CAPS_~PRPN_~POSESPRPN commercial_N_~NOUN_~OTHRNOUN and_&_~CCONJ intern…
· 961038807658352640	02/07/18	00:48:01	Twitter for iPhone	33058	181719	· HAPPY_A_~CAPS_~ADJ_~ATTRIBADJ BIRTHDAY_N_~CAPS_~NOUN_~OTHRNOUN to_P_~PREP our_D_~DET_~POSSDET_~FSTPP 40th_A_~DET_~ORDDET President_N_~NOUN_~OTHRNOUN of_P_~PREP the_D_~DET_~DEFART United_^_~PRPN States_N_~NOUN_~OTHRNOUN of_P_~PREP America_^_~PRPN ,_,_~PUNCT_~COMMA Ronald_^_~PRPN Reagan_^_~PRPN !_,_~PUNCT_~EXCLAM https://t.co/JtEglBhm4c_U_~URL
· 961008057756127232	02/06/18	22:45:50	Media Studio	18392	76121	· Today_N_~ADV_~TIMEADV ,_,_~PUNCT_~COMMA we_O_~PRO_~SUBJPRO_~FSTPP heard_V_~VERB_~PAST_~PERCEPTVB the_D_~DET_~DEFART experiences_N_~NOUN_~OTHRNOUN of_P_~PREP law_N_~NOUN_~OTHRNOUN enforcement_N_~NOMIN professionals_N_~NOUN_~OTHRNOUN and_&_~CCONJ community_N_~NOMIN leaders_N_~NOUN_~OTHRNOUN working_V_~VERB_~ING_~OTHRVERB to_P_~INFINITIVE combat_V_~VERB_~OTHRVERB the_D_~DET_~DEFART threat_N_~NOUN_…
· 960907362109452288	02/06/18	16:05:42	Twitter for iPhone	25680	92746	· We_O_~PRO_~SUBJPRO_~FSTPP need_V_~VERB_~STANCEVB a_D_~DET_~INDEFART 21st_A_~DET_~ORDDET century_N_~NOUN_~OTHRNOUN MERIT-BASED_N_~CAPS_~NOUN_~OTHRNOUN immigration_N_~NOMIN system_N_~NOUN_~OTHRNOUN ._,_~PUNCT_~FULSTOP Chain_N_~NOUN_~OTHRNOUN migration_N_~NOMIN and_&_~CCONJ the_D_~DET_~DEFART visa_N_~NOUN_~OTHRNOUN lottery_N_~NOUN_~OTHRNOUN are_V_~VERB_~BEMV outdated_A_~ADJ_~ATTRIBADJ programs_N_~…
· 960906105982464000	02/06/18	16:00:43	Twitter for iPhone	23645	89740	· Polling_N_~NOUN_~OTHRNOUN shows_V_~VERB_~SINFLECT_~PRVV nearly_R_~ADV_~DOWNTONER 7_$_~NOUN_~NUMNOUN in_P_~PREP 10_$_~DET_~NUMDET Americans_N_~NOUN_~OTHRNOUN support_V_~VERB_~OTHRVERB an_D_~DET_~INDEFART immigration_N_~NOMIN reform_N_~NOUN_~OTHRNOUN package_N_~NOUN_~OTHRNOUN that_P_~RELCLAUSESUBGAP includes_V_~VERB_~SINFLECT_~OTHRVERB DACA_^_~CAPS_~PRPN ,_,_~PUNCT_~COMMA fully_R_~ADV_~AMPLIFIER …
· 960869939694505984	02/06/18	13:37:00	Twitter for iPhone	20956	104741	· My_D_~DET_~POSSDET_~FSTPP prayers_N_~NOUN_~OTHRNOUN and_&_~CCONJ best_A_~SUPERLATIVE_~ADJ_~ATTRIBADJ wishes_N_~NOUN_~OTHRNOUN are_V_~VERB_~BEMV with_P_~PREP the_D_~DET_~DEFART family_N_~NOUN_~OTHRNOUN of_P_~PREP Edwin_^_~PRPN Jackson_^_~PRPN ,_,_~PUNCT_~COMMA a_D_~DET_~INDEFART wonderful_A_~ADJ_~ATTRIBADJ young_A_~ADJ_~ATTRIBADJ man_N_~NOUN_~OTHRNOUN whose_L_~WHW life_N_~NOUN_~OTHRNOUN was_V_~V…
· 960868920428253184	02/06/18	13:32:57	Twitter for iPhone	36136	142978	· So_R_~ADV_~AMPLIFIER disgraceful_A_~ADJ_~ATTRIBADJ that_P_~THATADJCOMP a_D_~DET_~INDEFART person_N_~NOUN_~OTHRNOUN illegally_R_~ADV_~OTHERADV in_P_~PREP our_D_~DET_~POSSDET_~FSTPP country_N_~NOUN_~OTHRNOUN killed_V_~VERB_~PAST_~OTHRVERB @Colts_@_~MENTION linebacker_N_~NOUN_~OTHRNOUN Edwin_^_~PRPN Jackson_^_~PRPN ._,_~PUNCT_~FULSTOP This_O_~PRO_~DEMPRO is_V_~VERB_~SINFLECT_~BEMV just_R_~ADV_~OTH…
· 960614513224667136	02/05/18	20:42:01	Twitter for iPhone	22886	105977	· Thanks_N_~INTJ_~OTHRINTJ to_P_~PREP the_D_~DET_~DEFART historic_A_~ADJ_~ATTRIBADJ TAX_N_~CAPS_~NOUN_~OTHRNOUN CUTS_N_~CAPS_~NOUN_~OTHRNOUN that_P_~RELCLAUSEN I_O_~PRO_~SUBJPRO_~FSTPP signed_V_~VERB_~PAST_~OTHRVERB into_P_~PREP law_N_~NOUN_~OTHRNOUN ,_,_~PUNCT_~COMMA your_D_~DET_~POSSDET_~SNDPP paychecks_N_~NOUN_~OTHRNOUN are_V_~VERB_~AUXBE going_V_~VERB_~ING_~PROGRESSIVE_~OTHRVERB way_N_~NOUN_~…
· 960530665702912000	02/05/18	15:08:51	Twitter for iPhone	35787	133744	· Representative_N_~NOUN_~OTHRNOUN Devin_^_~PRPN Nunes_^_~PRPN ,_,_~PUNCT_~COMMA a_D_~DET_~INDEFART man_N_~NOUN_~OTHRNOUN of_P_~PREP tremendous_A_~ADJ_~ATTRIBADJ courage_N_~NOUN_~OTHRNOUN and_&_~CCONJ grit_N_~NOUN_~OTHRNOUN ,_,_~PUNCT_~COMMA may_V_~MDVERB_~MDPOSS someday_R_~ADV_~OTHERADV be_V_~VERB_~AUXBE recognized_V_~VERB_~PAST_~PRVV_~PASSIVE as_P a_D_~DET_~INDEFART Great_A_~ADJ_~ATTRIBADJ Amer…
· 960522569492426753	02/05/18	14:36:40	Twitter for iPhone	30023	123371	· Any_D_~DET_~DETQUAN deal_N_~NOUN_~OTHRNOUN on_P_~PREP DACA_^_~CAPS_~PRPN that_O_~RELCLAUSESUBGAP does_V_~VERB_~SINFLECT_~AUXDO not_R_~NEG_~ANALNEG include_V_~VERB_~OTHRVERB STRONG_A_~CAPS_~ADJ_~ATTRIBADJ border_N_~NOUN_~OTHRNOUN security_N_~NOMIN and_&_~CCONJ the_D_~DET_~DEFART desperately_R_~ADV_~OTHERADV needed_V_~ADJ_~ATTRIBADJ WALL_N_~CAPS_~NOUN_~OTHRNOUN is_V_~VERB_~SINFLECT_~BEMV a_D_~DET…
· 960492998734868480	02/05/18	12:39:10	Twitter for iPhone	43004	142317	· Little_A_~ADJ_~ATTRIBADJ Adam_^_~PRPN Schiff_^_~PRPN ,_,_~PUNCT_~COMMA who_O_~RELCLAUSESUBGAP is_V_~VERB_~SINFLECT_~COPVB_~BEMV desperate_A_~ADJ_~PREDADJ to_P_~INFINITIVE run_V_~VERB_~OTHRVERB for_P_~PREP higher_A_~COMPARATIVE_~ADJ_~ATTRIBADJ office_N_~NOUN_~OTHRNOUN ,_,_~PUNCT_~COMMA is_V_~VERB_~SINFLECT_~OTHRVERB one_$_~NOUN_~NUMNOUN of_P_~PREP the_D_~DET_~DEFART biggest_A_~SUPERLATIVE_~ADJ_~…
· 960487657691385856	02/05/18	12:17:57	Twitter for iPhone	22763	107638	· Thank_V_~INTJ_~OTHRINTJ you_O_~PRO_~OTHRPRO_~SNDPP to_P_~PREP @foxandfriends_@_~MENTION for_P_~PREP exposing_V_~GERUND the_D_~DET_~DEFART truth_N_~NOUN_~OTHRNOUN ._,_~PUNCT_~FULSTOP Perhaps_R_~ADV_~OTHERADV that's_L_~PROCONTRACTBEMV_~DEMPRO why_R_~WHW your_D_~DET_~POSSDET_~SNDPP ratings_N_~NOUN_~OTHRNOUN are_V_~VERB_~COPVB_~BEMV soooo_R_~ADV_~AMPLIFIER much_A_~ADV_~AMPLIFIER_~PREDADJ better_A_~…
· 960486144818450432	02/05/18	12:11:56	Twitter for iPhone	30625	120989	· The_D_~DET_~DEFART Democrats_N_~NOUN_~OTHRNOUN are_V_~VERB_~AUXBE pushing_V_~VERB_~ING_~PROGRESSIVE_~OTHRVERB for_P_~PREP Universal_A_~ADJ_~ATTRIBADJ HealthCare_N_~NOUN_~OTHRNOUN while_P thousands_N_~NOUN_~NUMNOUN of_P_~PREP people_N_~NOUN_~OTHRNOUN are_V_~VERB_~AUXBE marching_V_~VERB_~ING_~PROGRESSIVE_~OTHRVERB in_P_~PREP the_D_~DET_~DEFART UK_^_~CAPS_~PRPN because_P their_D_~DET_~POSSDET_~THR…
· 960361010904338432	02/05/18	03:54:42	Twitter for iPhone	36253	212429	· Congratulations_N_~NOMIN to_P_~PREP the_D_~DET_~DEFART Philadelphia_^_~PRPN Eagles_^_~PRPN on_P_~PREP a_D_~DET_~INDEFART great_A_~ADJ_~ATTRIBADJ Super_^_~PRPN Bowl_^_~PRPN victory_N_~NOUN_~OTHRNOUN !_,_~PUNCT_~EXCLAM
· 960195808141414400	02/04/18	16:58:14	Twitter for iPhone	22937	141922	· My_D_~DET_~POSSDET_~FSTPP thoughts_N_~NOUN_~OTHRNOUN and_&_~CCONJ prayers_N_~NOUN_~OTHRNOUN are_V_~VERB_~BEMV with_P_~PREP all_D_~PRO_~PROQUAN of_P_~PREP the_D_~DET_~DEFART victims_N_~NOUN_~OTHRNOUN involved_V_~VERB_~PAST_~OTHRVERB in_P_~PREP this_D_~DET_~DEMDET mornings_N_~NOUN_~OTHRNOUN train_N_~NOUN_~OTHRNOUN collision_N_~NOUN_~OTHRNOUN in_P_~PREP South_^_~PRPN Carolina_^_~PRPN ._,_~PUNCT_~F…
· 959952974826098688	02/04/18	00:53:18	Twitter for iPhone	35940	130832	· ..._,_~PUNCT_~ELIPS a_D_~DET_~INDEFART tool_N_~NOUN_~OTHRNOUN of_P_~PREP anti-Trump_^_~PRPN political_A_~ADJ_~ATTRIBADJ actors_N_~NOUN_~OTHRNOUN ._,_~PUNCT_~FULSTOP This_O_~PRO_~DEMPRO is_V_~VERB_~SINFLECT_~COPVB_~BEMV unacceptable_A_~ADJ_~PREDADJ in_P_~PREP a_D_~DET_~INDEFART democracy_N_~NOUN_~OTHRNOUN and_&_~CCONJ ought_V_~MDVERB_~MDNEC to_P_~INFINITIVE alarm_V_~VERB_~OTHRVERB anyone_N_~PRO_…
· 959949725028974592	02/04/18	00:40:24	Twitter for iPhone	37037	130687	· “_,_~PUNCT The_D_~DET_~DEFART four_$_~DET_~NUMDET page_N_~NOUN_~OTHRNOUN memo_N_~NOUN_~OTHRNOUN released_V_~VERB_~PAST_~OTHRVERB Friday_^_~PRPN reports_N_~NOUN_~OTHRNOUN the_D_~DET_~DEFART disturbing_A_~ADJ_~ATTRIBADJ fact_N_~NOUN_~OTHRNOUN about_P_~PREP how_R_~WHW the_D_~DET_~DEFART FBI_^_~CAPS_~PRPN and_&_~CCONJ FISA_^_~CAPS_~PRPN appear_V_~VERB_~STANCEVB to_P_~INFINITIVE have_V_~VERB_~AUXHAV…
· 959946200488271872	02/04/18	00:26:23	Twitter for iPhone	30276	136102	· Great_A_~ADJ_~ATTRIBADJ jobs_N_~NOUN_~OTHRNOUN numbers_N_~NOUN_~OTHRNOUN and_&_~CCONJ finally_R_~ADV_~OTHERADV ,_,_~PUNCT_~COMMA after_P_~PREP many_A_~DET_~DETQUAN years_N_~NOUN_~OTHRNOUN ,_,_~PUNCT_~COMMA rising_V_~VERB_~ING_~OTHRVERB wages-_N_~NOUN_~OTHRNOUN and_&_~CCONJ nobody_N_~NOUN_~OTHRNOUN even_R_~ADV_~OTHERADV talks_V_~MULTIWVB about_P_~MULTIWVB them_O_~PRO_~OBJPRO_~THRDPP ._,_~PUNCT_~…
· 959798743842349056	02/03/18	14:40:27	Twitter for iPhone	39282	141909	· This_D_~DET_~DEMDET memo_N_~NOUN_~OTHRNOUN totally_R_~ADV_~AMPLIFIER vindicates_G “_,_~PUNCT Trump_^_~PRPN ”_,_~PUNCT in_P_~PREP probe_N_~NOUN_~OTHRNOUN ._,_~PUNCT_~FULSTOP But_&_~CNTRSTCONJ the_D_~DET_~DEFART Russian_^_~PRPN Witch_N_~NOUN_~OTHRNOUN Hunt_N_~NOUN_~OTHRNOUN goes_V_~MULTIWVB on_T_~MULTIWVB and_&_~CCONJ on_P ._,_~PUNCT_~FULSTOP Their_D_~THRDPP was_V_~VERB_~SINFLECT_~PAST_~BEMV no_D…
· 959798726381457409	02/03/18	14:40:23	Twitter for iPhone	34992	156630	· Rasmussen_^_~PRPN just_R_~ADV_~OTHERADV announced_V_~VERB_~PAST_~PUBV that_P_~THATVCOMP my_D_~DET_~POSSDET_~FSTPP approval_N_~NOUN_~OTHRNOUN rating_N_~NOUN_~OTHRNOUN jumped_V_~VERB_~PAST_~OTHRVERB to_P_~PREP 49%_$_~NOUN_~NUMNOUN ,_,_~PUNCT_~COMMA a_D_~DET_~INDEFART far_R_~ADV_~PLACEADV better_A_~COMPARATIVE_~ADJ_~ATTRIBADJ number_N_~NOUN_~OTHRNOUN than_P_~SUBORDINATOR_~OTHRSUB I_O_~PRO_~SUBJPRO…
· 959553606134345728	02/02/18	22:26:22	Twitter for iPad	14643	71009	· Today_N_~ADV_~TIMEADV ,_,_~PUNCT_~COMMA it_O_~PRO_~OTHRPRO_~IT was_V_~VERB_~SINFLECT_~PAST_~BEMV my_D_~DET_~POSSDET_~FSTPP honor_N_~NOUN_~OTHRNOUN to_P_~INFINITIVE join_V_~VERB_~OTHRVERB the_D_~DET_~DEFART great_A_~ADJ_~ATTRIBADJ men_N_~NOUN_~OTHRNOUN and_&_~CCONJ women_N_~NOUN_~OTHRNOUN of_P_~PREP @DHSgov_@_~MENTION ,_,_~PUNCT_~COMMA @CustomsBorder_@_~MENTION ,_,_~PUNCT_~COMMA @ICEgov_@_~MENTI…
· 959488369293254658	02/02/18	18:07:08	Twitter for iPad	17672	77697	· “_,_~PUNCT Trump_^_~PRPN the_D_~DET_~DEFART orator_N_~NOUN_~OTHRNOUN outlines_V_~VERB_~SINFLECT_~PUBV the_D_~DET_~DEFART greatness_N_~NOMIN of_P_~PREP America_^_~PRPN to_P_~PREP Democrats_N_~NOUN_~OTHRNOUN '_,_~PUNCT_~QUOT disgust_N_~NOUN_~OTHRNOUN ”_,_~PUNCT https://t.co/XpirrtTY6V_U_~URL
· 959488037766955009	02/02/18	18:05:49	Twitter for iPad	27604	108146	· With_P_~PREP 3.5_$_~DET_~NUMDET million_$_~DET_~NUMDET Americans_^_~PRPN receiving_V_~VERB_~ING_~OTHRVERB bonuses_N_~NOUN_~OTHRNOUN or_&_~CCONJ other_A_~ADJ_~ATTRIBADJ benefits_N_~NOUN_~OTHRNOUN from_P_~PREP their_D_~DET_~POSSDET_~THRDPP employers_N_~NOUN_~OTHRNOUN as_P a_D_~DET_~INDEFART result_N_~NOUN_~OTHRNOUN of_P_~PREP TAX_N_~CAPS_~NOUN_~OTHRNOUN CUTS_N_~CAPS_~NOUN_~OTHRNOUN ,_,_~PUNCT_~CO…
· 959393270144086016	02/02/18	11:49:14	Twitter for iPhone	52193	161884	· “_,_~PUNCT You_O_~PRO_~OTHRPRO_~SNDPP had_V_~VERB_~PAST_~HAVEMV Hillary_^_~PRPN Clinton_^_~PRPN and_&_~CCONJ the_D_~DET_~DEFART Democratic_A_~ADJ_~ATTRIBADJ Party_N_~NOUN_~OTHRNOUN try_V_~VERB_~OTHRVERB to_P_~INFINITIVE hide_V_~VERB_~OTHRVERB the_D_~DET_~DEFART fact_N_~NOUN_~OTHRNOUN that_P_~THATNOUNCOMP they_O_~PRO_~SUBJPRO_~THRDPP gave_V_~VERB_~PAST_~OTHRVERB money_N_~NOUN_~OTHRNOUN to_P_~PRE…
· 959389424806191104	02/02/18	11:33:58	Twitter for iPhone	40439	139322	· The_D_~DET_~DEFART top_A_~ADJ_~ATTRIBADJ Leadership_N_~NOUN_~OTHRNOUN and_&_~CCONJ Investigators_N_~NOUN_~OTHRNOUN of_P_~PREP the_D_~DET_~DEFART FBI_^_~CAPS_~PRPN and_&_~CCONJ the_D_~DET_~DEFART Justice_^_~PRPN Department_N_~NOMIN have_V_~VERB_~AUXHAVE politicized_V_~PERFECT_~VERB_~PAST_~OTHRVERB the_D_~DET_~DEFART sacred_A_~ADJ_~ATTRIBADJ investigative_A_~ADJ_~ATTRIBADJ process_N_~NOUN_~OTHRNO…
· 959268334935203840	02/02/18	03:32:48	Twitter for iPhone	28843	124250	· The_D_~DET_~DEFART Democrats_N_~NOUN_~OTHRNOUN just_R_~ADV_~OTHERADV aren't_V_~VERB_~AUXBE_~NEG_~ANALNEG calling_V_~VERB_~ING_~PROGRESSIVE_~PUBV about_P_~PREP DACA_^_~CAPS_~PRPN ._,_~PUNCT_~FULSTOP Nancy_^_~PRPN Pelosi_^_~PRPN and_&_~CCONJ Chuck_^_~PRPN Schumer_^_~PRPN have_V_~VERB_~AUXHAVE to_P_~INFINITIVE get_V_~VERB_~OTHRVERB moving_V_~VERB_~ING_~SUAV fast_A_~ADJ_~ATTRIBADJ ,_,_~PUNCT_~COMMA…
· 959034299222843394	02/01/18	12:02:49	Twitter for iPhone	37362	184812	· Thank_V_~INTJ_~OTHRINTJ you_O_~PRO_~OTHRPRO_~SNDPP for_P_~PREP all_D_~PRO_~PROQUAN of_P_~PREP the_D_~DET_~DEFART nice_A_~ADJ_~ATTRIBADJ compliments_N_~NOMIN and_&_~CCONJ reviews_N_~NOUN_~OTHRNOUN on_P_~PREP the_D_~DET_~DEFART State_N_~NOUN_~OTHRNOUN of_P_~PREP the_D_~DET_~DEFART Union_^_~PRPN speech_N_~NOUN_~OTHRNOUN ._,_~PUNCT_~FULSTOP 45.6_$_~DET_~NUMDET million_$_~DET_~NUMDET people_N_~NOUN_…
· 959031505145212928	02/01/18	11:51:43	Twitter for iPhone	29920	123474	· March_^_~PRPN 5th_$_~NOUN_~NUMNOUN is_V_~VERB_~SINFLECT_~AUXBE rapidly_R_~ADV_~OTHERADV approaching_V_~VERB_~ING_~PROGRESSIVE_~OTHRVERB and_&_~CCONJ the_D_~DET_~DEFART Democrats_N_~NOUN_~OTHRNOUN are_V_~VERB_~AUXBE doing_V_~VERB_~ING_~PROGRESSIVE_~PROVDO nothing_N_~NOUN_~OTHRNOUN about_P_~PREP DACA_^_~CAPS_~PRPN ._,_~PUNCT_~FULSTOP They_O_~PRO_~SUBJPRO_~THRDPP Resist_V_~VERB_~OTHRVERB ,_,_~PUNC…
· 959029384052166657	02/01/18	11:43:17	Twitter for iPhone	28485	138117	· Heading_V_~VERB_~ING_~VBIG to_P_~PREP beautiful_A_~ADJ_~ATTRIBADJ West_^_~PRPN Virginia_^_~PRPN to_P_~INFINITIVE be_V_~VERB_~BEMV with_P_~PREP great_A_~ADJ_~ATTRIBADJ members_N_~NOUN_~OTHRNOUN of_P_~PREP the_D_~DET_~DEFART Republican_^_~PRPN Party_N_~NOUN_~OTHRNOUN ._,_~PUNCT_~FULSTOP Will_V_~MDVERB_~MDPRED_~VBIMD be_V_~VERB_~AUXBE planning_V_~VERB_~ING_~PROGRESSIVE_~OTHRVERB Infrastructure_N_~…
· 958520216429957121	01-31-2018	02:00:02	Twitter for iPhone	22023	109076	· Join_V_~VERB_~IMPERATIVE_~OTHRVERB me_O_~PRO_~OBJPRO_~FSTPP live_V_~VERB_~OTHRVERB for_P_~PREP the_D_~DET_~DEFART #SOTUhttps_^_~CAPS_~HASHTAG_~PRPN :/_E_~EMOTICON /_E_~EMOTICON t.co/0SLktWxfHi_U_~URL
· 958070403901124609	01-29-2018	20:12:39	Twitter for iPhone	16431	84209	· Congratulations_N_~NOMIN to_P_~PREP America's_Z_~PRPN_~POSESPRPN new_A_~ADJ_~ATTRIBADJ Secretary_N_~NOUN_~OTHRNOUN of_P_~PREP @HHSGov_@_~MENTION ,_,_~PUNCT_~COMMA Alex_^_~PRPN Azar_^_~PRPN !_,_~PUNCT_~EXCLAM https://t.co/Y9inQaCt7o_U_~URL
· 957603804383465472	01-28-2018	13:18:33	Twitter for iPhone	42337	199787	· Our_D_~DET_~POSSDET_~FSTPP economy_N_~NOUN_~OTHRNOUN is_V_~VERB_~SINFLECT_~COPVB_~BEMV better_A_~COMPARATIVE_~ADJ_~PREDADJ than_P_~SUBORDINATOR_~OTHRSUB it_O_~PRO_~OTHRPRO_~IT has_V_~VERB_~SINFLECT_~AUXHAVE been_V_~PERFECT_~VERB_~BEMV in_P_~PREP many_A_~DET_~DETQUAN decades_N_~NOUN_~OTHRNOUN ._,_~PUNCT_~FULSTOP Businesses_N_~NOMIN are_V_~VERB_~AUXBE coming_V_~MULTIWVB_~ING_~PROGRESSIVE back_R_~…
· 957603800579297280	01-28-2018	13:18:32	Twitter for iPhone	64122	240489	· Somebody_N_~PRO_~PROQUAN please_V_~VERB_~OTHRVERB inform_V_~VERB_~PUBV Jay-Z_^_~PRPN that_O_~THATVCOMP because_P_~PREP of_P_~PREP my_D_~DET_~POSSDET_~FSTPP policies_N_~NOUN_~OTHRNOUN ,_,_~PUNCT_~COMMA Black_^_~PRPN Unemployment_N_~NOMIN has_V_~VERB_~SINFLECT_~AUXHAVE just_R_~ADV_~OTHERADV been_V_~PERFECT_~VERB_~AUXBE reported_V_~VERB_~PAST_~PUBV_~PASSIVE to_P_~INFINITIVE be_V_~VERB_~BEMV at_P_~…
· 957465263129219073	01-28-2018	04:08:02	Twitter for iPhone	35964	157413	· Democrats_N_~NOUN_~OTHRNOUN are_V_~VERB_~AUXBE not_R_~NEG_~ANALNEG interested_V_~VERB_~PAST_~PASSIVE_~OTHRVERB in_P_~PREP Border_^_~PRPN Safety_^_~PRPN &_&_~CCONJ Security_N_~NOMIN or_&_~CCONJ in_P_~PREP the_D_~DET_~DEFART funding_N_~NOUN_~OTHRNOUN and_&_~CCONJ rebuilding_V_~VERB_~ING_~OTHRVERB of_P_~PREP our_D_~DET_~POSSDET_~FSTPP Military_N_~NOUN_~OTHRNOUN ._,_~PUNCT_~FULSTOP They_O_~PRO_~SUB…
· 957462746060206080	01-28-2018	03:58:02	Twitter for iPhone	47047	175856	· I_O_~PRO_~SUBJPRO_~FSTPP have_V_~VERB_~AUXHAVE offered_V_~PERFECT_~VERB_~PAST_~PUBV DACA_^_~CAPS_~PRPN a_D_~DET_~INDEFART wonderful_A_~ADJ_~ATTRIBADJ deal_N_~NOUN_~OTHRNOUN ,_,_~PUNCT_~COMMA including_V_~VERB_~ING_~OTHRVERB a_D_~DET_~INDEFART doubling_N_~NOUN_~OTHRNOUN in_P_~PREP the_D_~DET_~DEFART number_N_~NOUN_~OTHRNOUN of_P_~PREP recipients_N_~NOUN_~OTHRNOUN &_&_~CCONJ a_D_~DET_~INDEFART tw…
· 957387711693905925	01-27-2018	22:59:52	Twitter for iPhone	22155	114304	· Taliban_^_~PRPN targeted_A_~ADJ_~ATTRIBADJ innocent_A_~ADJ_~ATTRIBADJ Afghans_N_~NOUN_~OTHRNOUN ,_,_~PUNCT_~COMMA brave_A_~ADJ_~ATTRIBADJ police_N_~NOUN_~OTHRNOUN in_P_~PREP Kabul_^_~PRPN today_N_~ADV_~TIMEADV ._,_~PUNCT_~FULSTOP Our_D_~DET_~POSSDET_~FSTPP thoughts_N_~NOUN_~OTHRNOUN and_&_~CCONJ prayers_N_~NOUN_~OTHRNOUN go_V_~VERB_~OTHRVERB to_P_~PREP the_D_~DET_~DEFART victims_N_~NOUN_~OTHRNO…
· 957334999522533376	01-27-2018	19:30:24	Twitter for iPhone	25987	107944	· On_P_~PREP Holocaust_^_~PRPN Remembrance_N_~NOUN_~OTHRNOUN Day_N_~NOUN_~OTHRNOUN we_O_~PRO_~SUBJPRO_~FSTPP mourn_V_~VERB_~OTHRVERB and_&_~CCONJ grieve_V_~VERB_~OTHRVERB the_D_~DET_~DEFART murder_N_~NOUN_~OTHRNOUN of_P_~PREP 6_$_~DET_~NUMDET million_$_~NOUN_~NUMNOUN innocent_A_~ADJ_~ATTRIBADJ Jewish_A_~ADJ_~ATTRIBADJ men_N_~NOUN_~OTHRNOUN ,_,_~PUNCT_~COMMA women_N_~NOUN_~OTHRNOUN and_&_~CCONJ ch…
· 957220637705109505	01-27-2018	11:55:58	Twitter for iPhone	29292	124248	· Thank_V_~INTJ_~OTHRINTJ you_O_~PRO_~OTHRPRO_~SNDPP to_P_~PREP Brandon_^_~PRPN Judd_^_~PRPN of_P_~PREP the_D_~DET_~DEFART National_^_~PRPN Border_^_~PRPN Patrol_N_~NOUN_~OTHRNOUN Council_N_~NOUN_~OTHRNOUN for_P_~PREP his_D_~DET_~POSSDET_~THRDPP strong_A_~ADJ_~ATTRIBADJ statement_N_~NOMIN on_P_~PREP @foxandfriends_@_~MENTION that_P we_O_~PRO_~SUBJPRO_~FSTPP very_R_~ADV_~AMPLIFIER badly_A_~ADV_~OT…
· 957032249509097472	01-26-2018	23:27:23	Twitter for iPhone	16392	72341	· Thank_V_~INTJ_~OTHRINTJ you_O_~PRO_~OTHRPRO_~SNDPP for_P_~PREP the_D_~DET_~DEFART wonderful_A_~ADJ_~ATTRIBADJ welcome_A_~ADJ_~ATTRIBADJ @WEF_@_~MENTION !_,_~PUNCT_~EXCLAM #Davos2018_#_~HASHTAG https://t.co/IQkoQJxR5B_U_~URL
· 956938973326098432	01-26-2018	17:16:44	Twitter for iPhone	26389	119475	· DACA_^_~CAPS_~PRPN has_V_~VERB_~SINFLECT_~AUXHAVE been_V_~PERFECT_~VERB_~AUXBE made_V_~VERB_~PAST_~OTHRVERB increasingly_R_~ADV_~OTHERADV difficult_A_~ADJ_~ATTRIBADJ by_P_~PREP_~ADV_~OTHERADV the_D_~DET_~DEFART fact_N_~NOUN_~OTHRNOUN that_P_~THATNOUNCOMP Cryin_V_~VERB_~PUBV '_,_~PUNCT_~QUOT Chuck_^_~PRPN Schumer_^_~PRPN took_V_~VERB_~PAST_~OTHRVERB such_X_~PREDET a_D_~DET_~INDEFART beating_V_~N…
· 956937916374138880	01-26-2018	17:12:32	Twitter for iPhone	22686	112306	· Heading_V_~VERB_~ING_~VBIG back_R_~ADV_~OTHERADV from_P_~PREP a_D_~DET_~INDEFART very_R_~ADV_~AMPLIFIER exciting_A_~ADJ_~ATTRIBADJ two_$_~DET_~NUMDET days_N_~NOUN_~OTHRNOUN in_P_~PREP Davos_^_~PRPN ,_,_~PUNCT_~COMMA Switzerland_^_~PRPN ._,_~PUNCT_~FULSTOP Speech_N_~NOUN_~OTHRNOUN on_P_~PREP America's_Z_~PRPN_~POSESPRPN economic_A_~ADJ_~ATTRIBADJ revival_N_~NOUN_~OTHRNOUN was_V_~VERB_~SINFLECT_~…
· 956873004776116225	01-26-2018	12:54:36	Twitter for iPhone	10132	52421	· Join_V_~VERB_~IMPERATIVE_~OTHRVERB me_O_~PRO_~OBJPRO_~FSTPP live_V_~VERB_~OTHRVERB at_P_~PREP the_D_~DET_~DEFART 2018_$_~DET_~NUMDET World_N_~NOUN_~OTHRNOUN Economic_A_~ADJ_~ATTRIBADJ Forum_N_~NOUN_~OTHRNOUN in_P_~PREP Davos_^_~PRPN ,_,_~PUNCT_~COMMA Switzerland_^_~PRPN !_,_~PUNCT_~EXCLAM #WEF18_#_~CAPS_~HASHTAG https://t.co/fdHejCmv73_U_~URL https://t.co/DuKJlVTWB8_U_~URL
· 956849981528379392	01-26-2018	11:23:07	Twitter for iPhone	10795	55881	· Great_A_~ADJ_~ATTRIBADJ bilateral_A_~ADJ_~ATTRIBADJ meeting_N_~NOUN_~OTHRNOUN with_P_~PREP President_^_~PRPN @Alain_Berset_@_~MENTION of_P_~PREP the_D_~DET_~DEFART Swiss_^_~PRPN Confederation_^_~PRPN -_,_~PUNCT as_P_~SUBORDINATOR_~OTHRSUB we_O_~PRO_~SUBJPRO_~FSTPP continue_V_~VERB_~OTHRVERB to_P_~INFINITIVE strengthen_V_~VERB_~OTHRVERB our_D_~DET_~POSSDET_~FSTPP great_A_~ADJ_~ATTRIBADJ friendsh…
· 956840839627595776	01-26-2018	10:46:48	Twitter for iPhone	12518	63689	· It_O_~PRO_~OTHRPRO_~IT was_V_~VERB_~SINFLECT_~PAST_~BEMV an_D_~DET_~INDEFART honor_N_~NOUN_~OTHRNOUN to_P_~INFINITIVE meet_V_~VERB_~OTHRVERB with_P_~PREP Republic_N_~NOUN_~OTHRNOUN of_P_~PREP Rwanda_^_~PRPN President_^_~PRPN Paul_^_~PRPN Kagame_^_~PRPN this_D_~DET_~DEMDET morning_N_~MULTIADV_~NOUN_~TIMEADV_~OTHRNOUN in_P_~PREP Davos_^_~PRPN ,_,_~PUNCT_~COMMA Switzerland_^_~PRPN ._,_~PUNCT_~FULS…
· 956831942351183873	01-26-2018	10:11:26	Twitter for iPhone	6604	36719	· Will_V_~MDVERB_~MDPRED_~VBIMD be_V_~VERB_~AUXBE interviewed_V_~VERB_~PAST_~OTHRVERB on_P_~PREP @SquawkCNBC_@_~MENTION by_P_~PREP_~ADV_~OTHERADV @JoeSquawk_@_~MENTION coming_V_~VERB_~ING_~OTHRVERB up_T_~MULTIWVB at_P_~PREP_~PREP 6:00_$_~DET_~NUMDET amE_N_~NOUN_~OTHRNOUN from_P_~PREP Davos_^_~PRPN ,_,_~PUNCT_~COMMA Switzerland_^_~PRPN ._,_~PUNCT_~FULSTOP Enjoy_V_~VERB_~IMPERATIVE_~OTHRVERB !_,_~P…
· 956657520562573312	01-25-2018	22:38:21	Twitter for iPhone	17824	84228	· Today_N_~ADV_~TIMEADV ,_,_~PUNCT_~COMMA Americans_^_~PRPN everywhere_R_~ADV_~PLACEADV remember_V_~VERB_~PRVV the_D_~DET_~DEFART brave_A_~ADJ_~ATTRIBADJ men_N_~NOUN_~OTHRNOUN and_&_~CCONJ women_N_~NOUN_~OTHRNOUN of_P_~PREP @NASA_@_~MENTION who_O_~WHW lost_V_~VERB_~PAST_~OTHRVERB their_D_~DET_~POSSDET_~THRDPP lives_N_~NOUN_~OTHRNOUN in_P_~PREP our_D_~FSTPP Nation's_Z_~PRPN_~POSESPRPN eternal_A_~A…
· 956588348864454656	01-25-2018	18:03:29	Twitter for iPhone	15210	73018	· Very_R_~ADV_~AMPLIFIER productive_A_~ADJ_~ATTRIBADJ bilateral_A_~ADJ_~ATTRIBADJ meeting_N_~NOUN_~OTHRNOUN with_P_~PREP Prime_^_~PRPN Minister_^_~PRPN Benjamin_^_~PRPN @Netanyahu_@_~MENTION of_P_~PREP Israel_^_~PRPN -_,_~PUNCT in_P_~PREP Davos_^_~PRPN ,_,_~PUNCT_~COMMA Switzerland_^_~PRPN !_,_~PUNCT_~EXCLAM #WEF18_#_~CAPS_~HASHTAG https://t.co/2sZM9YI7tJ_U_~URL
· 956578887160532992	01-25-2018	17:25:53	Twitter for iPhone	16111	76560	· Great_A_~ADJ_~ATTRIBADJ bilateral_A_~ADJ_~ATTRIBADJ meeting_N_~NOUN_~OTHRNOUN with_P_~PREP Prime_^_~PRPN Minister_^_~PRPN Theresa_^_~PRPN May_^_~MDVERB_~MDPOSS_~PRPN of_P_~PREP the_D_~DET_~DEFART United_^_~PRPN Kingdom_^_~PRPN ,_,_~PUNCT_~COMMA affirming_V_~VERB_~ING_~OTHRVERB the_D_~DET_~DEFART special_A_~ADJ_~ATTRIBADJ relationship_N_~NOUN_~OTHRNOUN and_&_~CCONJ our_D_~DET_~POSSDET_~FSTPP com…
· 956322473955545089	01-25-2018	00:27:00	Twitter for iPhone	28521	153096	· Will_V_~MDVERB_~MDPRED_~VBIMD soon_R_~ADV_~TIMEADV be_V_~VERB_~AUXBE heading_V_~VERB_~ING_~PROGRESSIVE_~OTHRVERB to_P_~PREP Davos_^_~PRPN ,_,_~PUNCT_~COMMA Switzerland_^_~PRPN ,_,_~PUNCT_~COMMA to_P_~INFINITIVE tell_V_~VERB_~PUBV the_D_~DET_~DEFART world_N_~NOUN_~OTHRNOUN how_R_~WHW great_A_~ADJ_~ATTRIBADJ America_^_~PRPN is_V_~VERB_~SINFLECT_~OTHRVERB and_&_~CCONJ is_V_~VERB_~SINFLECT_~AUXBE d…
· 956298399946563585	01-24-2018	22:51:20	Media Studio	16891	79440	· It_O_~PRO_~OTHRPRO_~IT was_V_~VERB_~SINFLECT_~PAST_~BEMV my_D_~DET_~POSSDET_~FSTPP great_A_~ADJ_~ATTRIBADJ honor_N_~NOUN_~OTHRNOUN to_P_~INFINITIVE welcome_V_~VERB_~OTHRVERB Mayor's_^_~PRPN_~POSESPRPN from_P across_P America_^_~PRPN to_P_~PREP the_D_~DET_~DEFART WH_^_~CAPS_~PRPN ._,_~PUNCT_~FULSTOP My_D_~DET_~POSSDET_~FSTPP Administration_N_~NOMIN will_V_~MDVERB_~MDPRED always_R_~ADV_~USUALITY …
· 956261892640604161	01-24-2018	20:26:16	Twitter for iPhone	19372	98925	· Earlier_R_~ADV_~TIMEADV today_N_~ADV_~TIMEADV ,_,_~PUNCT_~COMMA I_O_~PRO_~SUBJPRO_~FSTPP spoke_V_~VERB_~PAST_~PUBV with_P_~PREP @GovMattBevin_@_~MENTION of_P_~PREP Kentucky_^_~PRPN regarding_V_~VERB_~ING_~OTHRVERB yesterday's_Z_~PRPN_~POSESPRPN shooting_V_~VERB_~ING_~OTHRVERB at_P_~PREP Marshall_^_~PRPN County_^_~PRPN High_^_~PRPN School_N_~NOUN_~OTHRNOUN ._,_~PUNCT_~FULSTOP My_D_~DET_~POSSDET_…
· 956134228726558720	01-24-2018	11:58:58	Twitter for iPhone	33406	147591	· Tremendous_A_~ADJ_~ATTRIBADJ investment_N_~NOMIN by_P_~PREP_~ADV_~OTHERADV companies_N_~NOUN_~OTHRNOUN from_P_~PREP all_D_~PRO_~PROQUAN over_P_~PREP the_D_~DET_~DEFART world_N_~NOUN_~OTHRNOUN being_V_~VERB_~ING_~AUXBE made_V_~VERB_~PAST_~PASSIVE_~OTHRVERB in_P_~PREP America_^_~PRPN ._,_~PUNCT_~FULSTOP There_X_~EXIST has_V_~VERB_~SINFLECT_~AUXHAVE never_R_~ADV_~USUALITY been_V_~PERFECT_~VERB_~BE…
· 956015565776277510	01-24-2018	04:07:27	Twitter for iPhone	36887	155261	· Cryin_V_~VERB_~PUBV_~IMPERATIVE '_,_~PUNCT_~QUOT Chuck_^_~PRPN Schumer_^_~PRPN fully_R_~ADV_~AMPLIFIER understands_V_~VERB_~SINFLECT_~PRVV ,_,_~PUNCT_~COMMA especially_R_~ADV_~OTHERADV after_P_~PREP his_D_~DET_~POSSDET_~THRDPP humiliating_A_~ADJ_~ATTRIBADJ defeat_N_~NOUN_~OTHRNOUN ,_,_~PUNCT_~COMMA that_P if_P_~CONDISUB there_X_~EXIST is_V_~VERB_~SINFLECT_~BEMV no_D_~DET_~NEG_~SYNNEG Wall_N_~NO…
· 956012274942128128	01-24-2018	03:54:22	Twitter for iPhone	32286	127998	· Where_R_~WHW are_V_~VERB_~QBE the_D_~DET_~DEFART 50,000_$_~DET_~NUMDET important_A_~ADJ_~ATTRIBADJ text_N_~NOUN_~OTHRNOUN messages_N_~NOUN_~OTHRNOUN between_P_~PREP FBI_^_~CAPS_~PRPN lovers_N_~NOUN_~OTHRNOUN Lisa_^_~PRPN Page_^_~PRPN and_&_~CCONJ Peter_^_~PRPN Strzok_^_~PRPN ?_,_~PUNCT_~QUES Blaming_V_~VERB_~ING_~VBIG Samsung_^_~PRPN !_,_~PUNCT_~EXCLAM
· 955806333667807232	01-23-2018	14:16:02	Twitter for iPhone	21698	97892	· Thank_V_~INTJ_~OTHRINTJ you_O_~PRO_~OTHRPRO_~SNDPP to_P_~PREP General_^_~PRPN John_^_~PRPN Kelly_^_~PRPN ,_,_~PUNCT_~COMMA who_O_~RELCLAUSESUBGAP is_V_~VERB_~SINFLECT_~AUXBE doing_V_~VERB_~ING_~PROGRESSIVE_~PROVDO a_D_~DET_~INDEFART fantastic_A_~ADJ_~ATTRIBADJ job_N_~NOUN_~OTHRNOUN ,_,_~PUNCT_~COMMA and_&_~CCONJ all_D_~PRO_~PROQUAN of_P_~PREP the_D_~DET_~DEFART Staff_N_~NOUN_~OTHRNOUN and_&_~CC…
· 955795912374267907	01-23-2018	13:34:37	Twitter for iPhone	24229	112958	· Nobody_N_~NOUN_~OTHRNOUN knows_V_~VERB_~SINFLECT_~PRVV for_P sure_A_~ADJ_~ATTRIBADJ that_P_~THATADJCOMP_~THATVCOMP the_D_~DET_~DEFART Republicans_N_~NOUN_~OTHRNOUN &_&_~CCONJ Democrats_N_~NOUN_~OTHRNOUN will_V_~MDVERB_~MDPRED be_V_~VERB_~COPVB_~BEMV able_A_~ADJ_~PREDADJ to_P_~TOADJCOMP reach_V_~VERB_~OTHRVERB a_D_~DET_~INDEFART deal_N_~NOUN_~OTHRNOUN on_P_~PREP DACA_^_~CAPS_~PRPN by_P_~PREP_~AD…
· 955771016319590400	01-23-2018	11:55:42	Twitter for iPhone	36971	134949	· In_P_~PREP one_$_~NOUN_~NUMNOUN of_P_~PREP the_D_~DET_~DEFART biggest_A_~SUPERLATIVE_~ADJ_~ATTRIBADJ stories_N_~NOUN_~OTHRNOUN in_P_~PREP a_D_~DET_~INDEFART long_A_~ADJ_~ATTRIBADJ time_N_~NOUN_~OTHRNOUN ,_,_~PUNCT_~COMMA the_D_~DET_~DEFART FBI_^_~CAPS_~PRPN now_R_~ADV_~TIMEADV says_V_~VERB_~SINFLECT_~PUBV it_O_~PRO_~OTHRPRO_~IT is_V_~VERB_~SINFLECT_~AUXBE missing_V_~VERB_~ING_~PROGRESSIVE_~OTHR…
· 955769850022055936	01-23-2018	11:51:04	Twitter for iPhone	1115	3377	· In_P_~PREP one_$_~NOUN_~NUMNOUN of_P_~PREP the_D_~DET_~DEFART biggest_A_~SUPERLATIVE_~ADJ_~ATTRIBADJ stories_N_~NOUN_~OTHRNOUN in_P_~PREP a_D_~DET_~INDEFART long_A_~ADJ_~ATTRIBADJ time_N_~NOUN_~OTHRNOUN ,_,_~PUNCT_~COMMA the_D_~DET_~DEFART FBI_^_~CAPS_~PRPN says_V_~VERB_~SINFLECT_~PUBV it_O_~PRO_~OTHRPRO_~IT is_V_~VERB_~SINFLECT_~AUXBE now_R_~ADV_~TIMEADV missing_V_~VERB_~ING_~PROGRESSIVE_~OTHR…
· 955764970590961665	01-23-2018	11:31:40	Twitter for iPhone	27462	129596	· Even_R_~ADV_~OTHERADV Crazy_A_~ADJ_~ATTRIBADJ Jim_^_~PRPN Acosta_^_~PRPN of_P_~PREP Fake_A_~ADJ_~ATTRIBADJ News_N_~NOUN_~OTHRNOUN CNN_N_~CAPS_~NOUN_~OTHRNOUN agrees_V_~VERB_~SINFLECT_~PUBV :_,_~PUNCT_~COLON “_,_~PUNCT Trump_^_~PRPN World_^_~PRPN and_&_~CCONJ WH_G_~CAPS sources_N_~NOUN_~OTHRNOUN dancing_V_~VERB_~ING_~OTHRVERB in_P_~PREP end_N_~NOUN_~OTHRNOUN zone_N_~NOUN_~OTHRNOUN :_,_~PUNCT_~CO…
· 955658992793149440	01-23-2018	04:30:33	Twitter for iPhone	28224	133812	· Big_A_~ADJ_~ATTRIBADJ win_N_~NOUN_~OTHRNOUN for_P_~PREP Republicans_N_~NOUN_~OTHRNOUN as_P Democrats_N_~NOUN_~OTHRNOUN cave_N_~NOUN_~OTHRNOUN on_P_~PREP Shutdown_N_~NOUN_~OTHRNOUN ._,_~PUNCT_~FULSTOP Now_R_~ADV_~TIMEADV I_O_~PRO_~SUBJPRO_~FSTPP want_V_~VERB_~STANCEVB a_D_~DET_~INDEFART big_A_~ADJ_~ATTRIBADJ win_N_~NOUN_~OTHRNOUN for_P_~PREP everyone_N_~PRO_~PROQUAN ,_,_~PUNCT_~COMMA including_V…
· 955458357200130049	01-22-2018	15:13:18	Twitter for iPhone	21781	93311	· End_N_~NOUN_~OTHRNOUN the_D_~DET_~DEFART Democrats_N_~NOUN_~OTHRNOUN Obstruction_N_~NOMIN !_,_~PUNCT_~EXCLAM https://t.co/tzBXilvW1b_U_~URL
· 955428815777533952	01-22-2018	13:15:55	Twitter for iPhone	22345	109898	· Democrats_N_~NOUN_~OTHRNOUN have_V_~VERB_~AUXHAVE shut_V_~PERFECT_~VERB_~OTHRVERB down_T_~MULTIWVB our_D_~DET_~POSSDET_~FSTPP government_N_~NOMIN in_P_~PREP the_D_~DET_~DEFART interests_N_~NOUN_~OTHRNOUN of_P_~PREP their_D_~DET_~POSSDET_~THRDPP far_R_~ADV_~PLACEADV left_A_~ADJ_~ATTRIBADJ base_N_~NOUN_~OTHRNOUN ._,_~PUNCT_~FULSTOP They_O_~PRO_~SUBJPRO_~THRDPP don't_V_~VERB_~NEG_~ANALNEG_~AUXDO w…
· 955426609326100480	01-22-2018	13:07:09	Twitter for iPhone	33480	132396	· The_D_~DET_~DEFART Democrats_N_~NOUN_~OTHRNOUN are_V_~VERB_~AUXBE turning_V_~VERB_~ING_~PROGRESSIVE_~OTHRVERB down_T_~MULTIWVB services_N_~NOUN_~OTHRNOUN and_&_~CCONJ security_N_~NOMIN for_P_~PREP citizens_N_~NOUN_~OTHRNOUN in_P_~PREP favor_N_~NOUN_~OTHRNOUN of_P_~PREP services_N_~NOUN_~OTHRNOUN and_&_~CCONJ security_N_~NOMIN for_P_~PREP non-citizens_N_~NOUN_~OTHRNOUN ._,_~PUNCT_~FULSTOP Not_R_…
· 955249077645643776	01-22-2018	01:21:42	Twitter for iPhone	23749	127050	· Thank_V_~INTJ_~OTHRINTJ you_O_~PRO_~OTHRPRO_~SNDPP to_P_~PREP Brad_^_~PRPN Blakeman_^_~PRPN on_P_~PREP @FoxNews_@_~MENTION for_P_~PREP grading_V_~GERUND year_A_~ADJ_~ATTRIBADJ one_$_~NOUN_~NUMNOUN of_P_~PREP my_D_~DET_~POSSDET_~FSTPP presidency_N_~NOUN_~OTHRNOUN with_P_~PREP an_D_~DET_~INDEFART “_,_~PUNCT A_D_~DET_~INDEFART ”_,_~PUNCT -and_&_~CCONJ likewise_R_~ADV_~OTHERADV to_P_~PREP Doug_^_~P…
· 955056249925750784	01-21-2018	12:35:28	Twitter for iPhone	47818	178941	· Great_A_~ADJ_~ATTRIBADJ to_P_~TOADJCOMP see_V_~VERB_~PERCEPTVB how_R_~SUBORDINATOR_~OTHRSUB hard_A_~ADJ_~ATTRIBADJ Republicans_N_~NOUN_~OTHRNOUN are_V_~VERB_~AUXBE fighting_V_~VERB_~ING_~PROGRESSIVE_~OTHRVERB for_P_~PREP our_D_~FSTPP Military_A_~ADJ_~ATTRIBADJ and_&_~CCONJ Safety_N_~NOUN_~OTHRNOUN at_P_~PREP the_D_~DET_~DEFART Border_N_~NOUN_~OTHRNOUN ._,_~PUNCT_~FULSTOP The_D_~DET_~DEFART Dems…
· 954901073587834882	01-21-2018	02:18:51	Twitter for iPhone	6389	46706	· Eric_^_~PRPN Trump_^_~PRPN on_P_~PREP @JudgeJeanine_@_~MENTION on_P_~PREP @FoxNews_@_~MENTION now_R_~ADV_~TIMEADV !_,_~PUNCT_~EXCLAM
· 954878124214415360	01-21-2018	00:47:40	Twitter for iPhone	31921	154853	· The_D_~DET_~DEFART Trump_^_~PRPN Administration_N_~NOMIN has_V_~VERB_~SINFLECT_~AUXHAVE terminated_V_~PERFECT_~VERB_~PAST_~OTHRVERB more_R_~COMPARATIVE_~ADV UNNECESSARY_A_~CAPS_~ADJ_~ATTRIBADJ Regulation_N_~NOMIN ,_,_~PUNCT_~COMMA in_P just_R_~ADV_~OTHERADV twelve_$_~DET_~NUMDET months_N_~NOUN_~OTHRNOUN ,_,_~PUNCT_~COMMA than_P_~SUBORDINATOR_~OTHRSUB any_D_~DET_~DETQUAN other_A_~ADJ_~ATTRIBADJ …
· 954843844402647040	01-20-2018	22:31:27	Twitter for iPhone	29055	130892	· Unprecedented_A_~ADJ_~ATTRIBADJ success_N_~NOUN_~OTHRNOUN for_P_~PREP our_D_~DET_~POSSDET_~FSTPP Country_N_~NOUN_~OTHRNOUN ,_,_~PUNCT_~COMMA in_P_~PREP so_R_~ADV_~AMPLIFIER many_A_~DET_~DETQUAN ways_N_~NOUN_~OTHRNOUN ,_,_~PUNCT_~COMMA since_P_~PREP the_D_~DET_~DEFART Election_N_~NOMIN ._,_~PUNCT_~FULSTOP Record_N_~NOUN_~OTHRNOUN Stock_N_~NOUN_~OTHRNOUN Market_N_~NOUN_~OTHRNOUN ,_,_~PUNCT_~COMMA…
· 954788467069870081	01-20-2018	18:51:24	Twitter for iPhone	53725	209710	· Beautiful_A_~ADJ_~ATTRIBADJ weather_N_~NOUN_~OTHRNOUN all_D_~PRO_~PROQUAN over_P_~PREP our_D_~DET_~POSSDET_~FSTPP great_A_~ADJ_~ATTRIBADJ country_N_~NOUN_~OTHRNOUN ,_,_~PUNCT_~COMMA a_D_~DET_~INDEFART perfect_A_~ADJ_~ATTRIBADJ day_N_~NOUN_~OTHRNOUN for_P_~PREP all_D_~DET_~DETQUAN Women_N_~NOUN_~OTHRNOUN to_P_~PREP March_^_~PRPN ._,_~PUNCT_~FULSTOP Get_V_~VERB_~IMPERATIVE_~OTHRVERB out_T_~MULTIW…
· 954722155463430145	01-20-2018	14:27:54	Twitter for iPhone	44943	168968	· Democrats_N_~NOUN_~OTHRNOUN are_V_~VERB_~AUXBE holding_V_~VERB_~ING_~PROGRESSIVE_~OTHRVERB our_D_~DET_~POSSDET_~FSTPP Military_A_~ADJ_~ATTRIBADJ hostage_N_~NOUN_~OTHRNOUN over_P_~PREP their_D_~DET_~POSSDET_~THRDPP desire_N_~NOUN_~OTHRNOUN to_P_~INFINITIVE have_V_~VERB_~HAVEMV unchecked_A_~ADJ_~ATTRIBADJ illegal_A_~ADJ_~ATTRIBADJ immigration_N_~NOMIN ._,_~PUNCT_~FULSTOP Can't_V_~MDVERB_~MDPOSS_~…
· 954681839419101185	01-20-2018	11:47:42	Twitter for iPhone	31872	123740	· #AMERICA_#_~CAPS_~HASHTAG FIRST_A_~CAPS_~ADJ_~NOUN_~ORDNOUN !_,_~PUNCT_~EXCLAM
· 954680914998648833	01-20-2018	11:44:01	Twitter for iPhone	40265	155084	· For_P_~PREP those_O_~PRO_~DEMPRO asking_V_~VERB_~ING_~PUBV ,_,_~PUNCT_~COMMA the_D_~DET_~DEFART Republicans_N_~NOUN_~OTHRNOUN only_R_~ADV_~OTHERADV have_V_~VERB_~HAVEMV 51_$_~DET_~NUMDET votes_N_~NOUN_~OTHRNOUN in_P_~PREP the_D_~DET_~DEFART Senate_N_~NOUN_~OTHRNOUN ,_,_~PUNCT_~COMMA and_&_~CCONJ they_O_~PRO_~SUBJPRO_~THRDPP need_V_~VERB_~STANCEVB 60_$_~NOUN_~NUMNOUN ._,_~PUNCT_~FULSTOP That_O_~…
· 954678287820902401	01-20-2018	11:33:35	Twitter for iPhone	30695	124222	· This_O_~PRO_~DEMPRO is_V_~VERB_~SINFLECT_~BEMV the_D_~DET_~DEFART One_$_~DET_~NUMDET Year_N_~NOUN_~OTHRNOUN Anniversary_N_~NOUN_~OTHRNOUN of_P_~PREP my_D_~DET_~POSSDET_~FSTPP Presidency_N_~NOUN_~OTHRNOUN and_&_~CCONJ the_D_~DET_~DEFART Democrats_N_~NOUN_~OTHRNOUN wanted_V_~VERB_~PAST_~STANCEVB to_P_~INFINITIVE give_V_~VERB_~OTHRVERB me_O_~PRO_~OBJPRO_~FSTPP a_D_~DET_~INDEFART nice_A_~ADJ_~ATTRI…
· 954674157144477696	01-20-2018	11:17:10	Twitter for iPhone	42612	145344	· Democrats_N_~NOUN_~OTHRNOUN are_V_~VERB_~AUXBE far_R_~ADV_~PLACEADV more_R_~ADV_~OTHERADV concerned_V_~VERB_~PAST_~PASSIVE_~OTHRVERB with_P_~PREP Illegal_A_~ADJ_~ATTRIBADJ Immigrants_N_~NOUN_~OTHRNOUN than_P_~SUBORDINATOR_~OTHRSUB they_O_~PRO_~SUBJPRO_~THRDPP are_V_~VERB_~BEMV with_P_~PREP our_D_~DET_~POSSDET_~FSTPP great_A_~ADJ_~ATTRIBADJ Military_N_~NOUN_~OTHRNOUN or_&_~CCONJ Safety_N_~NOUN_~…
· 954541219970977793	01-20-2018	02:28:56	Twitter for iPhone	31457	117670	· Not_R_~NEG_~ANALNEG looking_V_~VERB_~ING_~COPVB good_A_~ADJ_~PREDADJ for_P_~PREP our_D_~DET_~POSSDET_~FSTPP great_A_~ADJ_~ATTRIBADJ Military_N_~NOUN_~OTHRNOUN or_&_~CCONJ Safety_N_~NOUN_~OTHRNOUN &_&_~CCONJ Security_N_~NOMIN on_P_~PREP the_D_~DET_~DEFART very_R_~ADV_~AMPLIFIER dangerous_A_~ADJ_~ATTRIBADJ Southern_A_~ADJ_~ATTRIBADJ Border_N_~NOUN_~OTHRNOUN ._,_~PUNCT_~FULSTOP Dems_N_~NOUN_~OTHRN…
· 954478044487520257	01-19-2018	22:17:53	Twitter for iPhone	13138	65007	· Excellent_A_~ADJ_~ATTRIBADJ preliminary_A_~ADJ_~ATTRIBADJ meeting_N_~NOUN_~OTHRNOUN in_P_~PREP Oval_N_~NOUN_~OTHRNOUN with_P_~PREP @SenSchumer_@_~MENTION -_,_~PUNCT working_V_~VERB_~ING_~VBIG on_P_~PREP solutions_N_~NOMIN for_P_~PREP Security_N_~NOMIN and_&_~CCONJ our_D_~DET_~POSSDET_~FSTPP great_A_~ADJ_~ATTRIBADJ Military_N_~NOUN_~OTHRNOUN together_R_~ADV_~OTHERADV with_P_~PREP @SenateMajLdr_@…
· 954456754137501697	01-19-2018	20:53:17	Twitter for iPhone	28082	129151	· Just_R_~ADV_~OTHERADV signed_V_~VERB_~PAST_~OTHRVERB 702_^_~PRPN Bill_^_~PRPN to_P_~INFINITIVE reauthorize_V_~VERB_~OTHRVERB foreign_A_~ADJ_~ATTRIBADJ intelligence_N_~NOUN_~OTHRNOUN collection_N_~NOMIN ._,_~PUNCT_~FULSTOP This_O_~PRO_~DEMPRO is_V_~VERB_~SINFLECT_~BEMV NOT_R_~CAPS_~NEG_~ANALNEG the_D_~DET_~DEFART same_A_~ADJ_~ATTRIBADJ FISA_N_~CAPS_~NOUN_~OTHRNOUN law_N_~NOUN_~OTHRNOUN that_P_~R…
· 954423170299199488	01-19-2018	18:39:50	Twitter for iPhone	25081	96877	· Today_N_~ADV_~TIMEADV ,_,_~PUNCT_~COMMA I_O_~PRO_~SUBJPRO_~FSTPP was_V_~VERB_~SINFLECT_~PAST_~COPVB_~BEMV honored_A_~ADJ_~PREDADJ and_&_~CCONJ proud_A_~ADJ_~PREDADJ to_P_~TOADJCOMP address_V_~VERB_~SINFLECT_~PUBV the_D_~DET_~DEFART 45th_A_~ADJ_~ATTRIBADJ Annual_A_~ADJ_~ATTRIBADJ @March_for_Life_@_~MENTION_~PRO !_,_~PUNCT_~EXCLAM You_O_~PRO_~OTHRPRO_~SNDPP are_V_~VERB_~AUXBE living_V_~VERB_~ING_…
· 954390114968498176	01-19-2018	16:28:29	Twitter for iPhone	15651	49735	· “_,_~PUNCT Shutting_V_~VERB_~ING_~OTHRVERB down_T_~MULTIWVB the_D_~DET_~DEFART government_N_~NOMIN is_V_~VERB_~SINFLECT_~BEMV a_D_~DET_~INDEFART very_R_~ADV_~AMPLIFIER serious_A_~ADJ_~ATTRIBADJ thing_N_~NOUN_~OTHRNOUN ._,_~PUNCT_~FULSTOP People_N_~NOUN_~OTHRNOUN die_V_~VERB_~OTHRVERB ,_,_~PUNCT_~COMMA accidents_N_~NOUN_~OTHRNOUN happen_V_~VERB_~OTHRVERB ._,_~PUNCT_~FULSTOP I_O_~PRO_~SUBJPRO_~FS…
· 954386490842378241	01-19-2018	16:14:05	Twitter for iPhone	8564	44108	· ._,_~PUNCT_~FULSTOP @WhiteHouse_@_~MENTION Briefing_N_~NOUN_~OTHRNOUN with_P_~PREP Director_N_~NOUN_~OTHRNOUN Marc_^_~PRPN Short_A_~ADJ_~ATTRIBADJ and_&_~CCONJ Director_N_~NOUN_~OTHRNOUN Mick_^_~RACIST_~PRPN Mulvaney_^_~PRPN ..._,_~PUNCT_~ELIPS https://t.co/0O0VsYXmHB_U_~URL
· 954323750949982208	01-19-2018	12:04:47	Twitter for iPhone	26110	110987	· Government_^_~PRPN Funding_N_~NOUN_~OTHRNOUN Bill_N_~NOUN_~OTHRNOUN past_A_~ADJ_~ATTRIBADJ last_A_~ADJ_~ATTRIBADJ night_N_~MULTIADV_~NOUN_~TIMEADV_~OTHRNOUN in_P_~PREP the_D_~DET_~DEFART House_N_~NOUN_~OTHRNOUN of_P_~PREP Representatives_N_~NOUN_~OTHRNOUN ._,_~PUNCT_~FULSTOP Now_R_~ADV_~TIMEADV Democrats_N_~NOUN_~OTHRNOUN are_V_~VERB_~AUXBE needed_V_~VERB_~PAST_~STANCEVB_~PASSIVE if_P_~SUBORDIN…
· 954136290768846850	01-18-2018	23:39:53	Twitter for iPhone	20416	102080	· House_N_~NOUN_~OTHRNOUN of_P_~PREP Representatives_N_~NOUN_~OTHRNOUN needs_V_~VERB_~SINFLECT_~STANCEVB to_P_~INFINITIVE pass_V_~VERB_~OTHRVERB Government_^_~PRPN Funding_N_~NOUN_~OTHRNOUN Bill_N_~NOUN_~OTHRNOUN tonight_N_~ADV_~TIMEADV ._,_~PUNCT_~FULSTOP So_R_~ADV_~AMPLIFIER important_A_~ADJ_~ATTRIBADJ for_P_~PREP our_D_~DET_~POSSDET_~FSTPP country_N_~NOUN_~OTHRNOUN -_,_~PUNCT our_D_~DET_~POSSD…
· 954097213608570880	01-18-2018	21:04:36	Twitter for iPhone	26240	103585	· AMERICA_^_~CAPS_~PRPN will_V_~MDVERB_~MDPRED once_R_~ADV_~TIMEADV again_R_~ADV_~TIMEADV be_V_~VERB_~BEMV a_D_~DET_~INDEFART NATION_N_~CAPS_~NOUN_~OTHRNOUN that_P_~RELCLAUSESUBGAP thinks_V_~VERB_~SINFLECT_~PRVV big_A_~ADJ_~ATTRIBADJ ,_,_~PUNCT_~COMMA dreams_V_~VERB_~SINFLECT_~OTHRVERB bigger_A_~COMPARATIVE_~ADJ_~ATTRIBADJ ,_,_~PUNCT_~COMMA and_&_~CCONJ always_R_~ADV_~USUALITY reaches_V_~VERB_~SI…
· 954092417250222082	01-18-2018	20:45:33	Twitter for iPhone	15312	76045	· Departing_V_~VERB_~ING_~VBIG Pittsburgh_^_~PRPN now_R_~ADV_~TIMEADV ,_,_~PUNCT_~COMMA where_R_~SUBORDINATOR_~PLACESUB it_O_~PRO_~OTHRPRO_~IT was_V_~VERB_~SINFLECT_~PAST_~BEMV my_D_~DET_~POSSDET_~FSTPP great_A_~ADJ_~ATTRIBADJ honor_N_~NOUN_~OTHRNOUN to_P_~INFINITIVE stand_V_~VERB_~OTHRVERB with_P_~PREP our_D_~DET_~POSSDET_~FSTPP incredible_A_~ADJ_~ATTRIBADJ workers_N_~NOUN_~OTHRNOUN ,_,_~PUNCT_~…
· 953987636057821184	01-18-2018	13:49:11	Twitter for iPhone	21966	90978	· A_D_~DET_~INDEFART government_N_~NOMIN shutdown_N_~NOUN_~OTHRNOUN will_V_~MDVERB_~MDPRED be_V_~VERB_~COPVB_~BEMV devastating_A_~ADJ_~PREDADJ to_P_~PREP our_D_~FSTPP military_A_~ADJ_~ATTRIBADJ ..._,_~PUNCT_~ELIPS something_N_~PRO_~PROQUAN the_D_~DET_~DEFART Dems_N_~NOUN_~OTHRNOUN care_V_~VERB_~OTHRVERB very_R_~ADV_~AMPLIFIER little_A_~ADJ_~ATTRIBADJ about_P !_,_~PUNCT_~EXCLAM
· 953984671674662912	01-18-2018	13:37:24	Twitter for iPhone	12110	62752	· CHIP_^_~CAPS_~PRPN should_V_~MDVERB_~MDNEC be_V_~VERB_~BEMV part_N_~NOUN_~OTHRNOUN of_P_~PREP a_D_~DET_~INDEFART long_A_~ADJ_~ATTRIBADJ term_N_~NOUN_~OTHRNOUN solution_N_~NOMIN ,_,_~PUNCT_~COMMA not_R_~NEG_~ANALNEG a_D_~DET_~INDEFART 30_$_~DET_~NUMDET Day_N_~NOUN_~OTHRNOUN ,_,_~PUNCT_~COMMA or_&_~CCONJ short_A_~ADJ_~ATTRIBADJ term_N_~NOUN_~OTHRNOUN ,_,_~PUNCT_~COMMA extension_N_~NOUN_~OTHRNOUN …
· 953979393180950528	01-18-2018	13:16:26	Twitter for iPhone	29311	124070	· We_O_~PRO_~SUBJPRO_~FSTPP need_V_~VERB_~STANCEVB the_D_~DET_~DEFART Wall_^_~PRPN for_P_~PREP the_D_~DET_~DEFART safety_N_~NOUN_~OTHRNOUN and_&_~CCONJ security_N_~NOMIN of_P_~PREP our_D_~DET_~POSSDET_~FSTPP country_N_~NOUN_~OTHRNOUN ._,_~PUNCT_~FULSTOP We_O_~PRO_~SUBJPRO_~FSTPP need_V_~VERB_~STANCEVB the_D_~DET_~DEFART Wall_N_~NOUN_~OTHRNOUN to_P_~INFINITIVE help_V_~VERB_~OTHRVERB stop_V_~VERB_~…
· 953973568035086336	01-18-2018	12:53:17	Twitter for iPhone	17299	85634	· Will_V_~MDVERB_~MDPRED_~VBIMD be_V_~VERB_~AUXBE going_V_~VERB_~ING_~GOINTOBE_~OTHRVERB to_P_~PREP Pennsylvania_^_~PRPN today_N_~ADV_~TIMEADV in_P_~PREP order_N_~NOUN_~OTHRNOUN to_P_~INFINITIVE give_V_~VERB_~OTHRVERB my_D_~DET_~POSSDET_~FSTPP total_A_~ADJ_~ATTRIBADJ support_N_~NOUN_~OTHRNOUN to_P_~PREP RICK_^_~CAPS_~PRPN SACCONE_^_~CAPS_~PRPN ,_,_~PUNCT_~COMMA running_V_~VERB_~ING_~OTHRVERB for_…
· 953951365532876800	01-18-2018	11:25:03	Twitter for iPhone	28282	112438	· ...._,_~PUNCT_~ELIPS The_D_~DET_~DEFART Wall_N_~NOUN_~OTHRNOUN will_V_~MDVERB_~MDPRED be_V_~VERB_~AUXBE paid_V_~VERB_~PAST_~PASSIVE_~OTHRVERB for_P ,_,_~PUNCT_~COMMA directly_R_~ADV_~OTHERADV or_&_~CCONJ indirectly_R_~ADV_~OTHERADV ,_,_~PUNCT_~COMMA or_&_~CCONJ through_P_~PREP longer_A_~COMPARATIVE_~ADJ_~ATTRIBADJ term_N_~NOUN_~OTHRNOUN reimbursement_N_~NOMIN ,_,_~PUNCT_~COMMA by_P_~PREP_~ADV_~…
· 953948941674078208	01-18-2018	11:15:25	Twitter for iPhone	21731	94684	· The_D_~DET_~DEFART Wall_N_~NOUN_~OTHRNOUN is_V_~VERB_~SINFLECT_~BEMV the_D_~DET_~DEFART Wall_^_~PRPN ,_,_~PUNCT_~COMMA it_O_~PRO_~OTHRPRO_~IT has_V_~VERB_~SINFLECT_~AUXHAVE never_R_~ADV_~USUALITY changed_V_~PERFECT_~VERB_~PAST_~OTHRVERB or_&_~CCONJ evolved_V_~VERB_~PAST_~OTHRVERB from_P_~PREP the_D_~DET_~DEFART first_A_~DET_~ORDDET day_N_~NOUN_~OTHRNOUN I_O_~PRO_~SUBJPRO_~FSTPP conceived_V_~VER…
· 953796944564031489	01-18-2018	01:11:26	Twitter for iPhone	40177	179374	· ISIS_^_~CAPS_~PRPN is_V_~VERB_~SINFLECT_~BEMV in_P_~PREP retreat_N_~NOUN_~OTHRNOUN ,_,_~PUNCT_~COMMA our_D_~DET_~POSSDET_~FSTPP economy_N_~NOUN_~OTHRNOUN is_V_~VERB_~SINFLECT_~COPVB_~BEMV booming_A_~ADJ_~PREDADJ ,_,_~PUNCT_~COMMA investments_N_~NOMIN and_&_~CCONJ jobs_N_~NOUN_~OTHRNOUN are_V_~VERB_~AUXBE pouring_V_~VERB_~ING_~PROGRESSIVE_~OTHRVERB back_R_~ADV_~OTHERADV into_P_~PREP the_D_~DET_~…
· 953795518592843777	01-18-2018	01:05:46	Twitter for iPhone	22540	112497	· Despite_P_~PREP_~CNTRSTCONJ some_D very_R_~ADV_~AMPLIFIER corrupt_A_~ADJ_~ATTRIBADJ and_&_~CCONJ dishonest_A_~ADJ_~ATTRIBADJ media_N_~NOUN_~OTHRNOUN coverage_N_~NOUN_~OTHRNOUN ,_,_~PUNCT_~COMMA there_X_~EXIST are_V_~VERB_~COPVB_~BEMV many_A_~DET_~DETQUAN_~PREDADJ great_A_~ADJ_~ATTRIBADJ reporters_N_~NOUN_~OTHRNOUN I_O_~PRO_~SUBJPRO_~FSTPP respect_V_~VERB_~OTHRVERB and_&_~CCONJ lots_N_~PRO_~PROQ…
· 953794085751574534	01-18-2018	01:00:05	Twitter for iPhone	41677	112931	· And_&_~CCONJ the_D_~DET_~DEFART FAKE_A_~CAPS_~ADJ_~ATTRIBADJ NEWS_N_~CAPS_~NOUN_~OTHRNOUN winners_N_~NOUN_~OTHRNOUN are_V_~VERB_~BEMV ..._,_~PUNCT_~ELIPS https://t.co/59G6x2f7fD_U_~URL
· 953773110553186312	01-17-2018	23:36:44	Twitter for iPhone	15704	68259	· Main_A_~ADJ_~ATTRIBADJ Street_N_~NOUN_~OTHRNOUN is_V_~VERB_~SINFLECT_~BEMV BACK_R_~CAPS_~ADV_~OTHERADV !_,_~PUNCT_~EXCLAM Strongest_A_~SUPERLATIVE_~ADJ_~ATTRIBADJ Holiday_N_~NOUN_~OTHRNOUN Sales_N_~NOUN_~OTHRNOUN bump_V_~VERB_~OTHRVERB since_P_~PREP the_D_~DET_~DEFART Great_A_~ADJ_~ATTRIBADJ Recession_N_~NOUN_~OTHRNOUN --_,_~PUNCT beating_V_~VERB_~ING_~VBIG forecasts_N_~NOUN_~OTHRNOUN by_P_~PRE…
· 953772162665590787	01-17-2018	23:32:58	Twitter for iPhone	24791	99349	· During_P_~PREP the_D_~DET_~DEFART campaign_N_~NOUN_~OTHRNOUN ,_,_~PUNCT_~COMMA I_O_~PRO_~SUBJPRO_~FSTPP promised_V_~VERB_~PAST_~PUBV to_P_~INFINITIVE MAKE_V_~CAPS_~VERB_~OTHRVERB AMERICA_^_~CAPS_~PRPN GREAT_A_~CAPS_~ADJ_~ATTRIBADJ AGAIN_R_~CAPS_~ADV_~TIMEADV by_P_~PREP_~ADV_~OTHERADV bringing_V_~GERUND businesses_N_~NOMIN and_&_~CCONJ jobs_N_~NOUN_~OTHRNOUN back_R_~ADV_~OTHERADV to_P_~PREP our_…
· 953771038114045954	01-17-2018	23:28:30	Twitter for iPhone	24533	92540	· I_O_~PRO_~SUBJPRO_~FSTPP promised_V_~VERB_~PAST_~PUBV that_P_~THATVCOMP my_D_~DET_~POSSDET_~FSTPP policies_N_~NOUN_~OTHRNOUN would_V_~MDVERB_~MDPRED allow_V_~VERB_~SUAV companies_N_~NOUN_~OTHRNOUN like_P_~PREP Apple_^_~RACIST_~PRPN to_P_~INFINITIVE_~PREP bring_V_~GERUND massive_A_~ADJ_~ATTRIBADJ amounts_N_~NOUN_~OTHRNOUN of_P_~PREP money_N_~NOUN_~OTHRNOUN back_R_~ADV_~OTHERADV to_P_~PREP the_D_…
· 953768657221451776	01-17-2018	23:19:02	Media Studio	15592	75223	· Today_N_~ADV_~TIMEADV ,_,_~PUNCT_~COMMA we_O_~PRO_~SUBJPRO_~FSTPP witnessed_V_~VERB_~PAST_~OTHRVERB an_D_~DET_~INDEFART incredible_A_~ADJ_~ATTRIBADJ moment_N_~NOUN_~OTHRNOUN in_P_~PREP history_N_~NOUN_~OTHRNOUN –_,_~PUNCT the_D_~DET_~DEFART presentation_N_~NOMIN of_P_~PREP Congress_^_~PRPN '_,_~PUNCT_~QUOT highest_A_~SUPERLATIVE_~ADJ_~ATTRIBADJ civilian_A_~ADJ_~ATTRIBADJ honor_N_~NOUN_~OTHRNOUN…
· 953614071336701952	01-17-2018	13:04:46	Twitter for iPhone	6775	54585	· Eric_^_~PRPN Trump_^_~PRPN on_P_~PREP @foxandfriends_@_~MENTION now_R_~ADV_~TIMEADV !_,_~PUNCT_~EXCLAM
· 953406553083777029	01-16-2018	23:20:10	Twitter for iPhone	19205	81945	· ...._,_~PUNCT_~ELIPS we_O_~PRO_~SUBJPRO_~FSTPP need_V_~VERB_~STANCEVB to_P_~INFINITIVE keep_V_~VERB_~OTHRVERB America_^_~PRPN safe_A_~ADJ_~ATTRIBADJ ,_,_~PUNCT_~COMMA including_V_~VERB_~ING_~OTHRVERB moving_V_~VERB_~ING_~SUAV away_R_~ADV_~PLACEADV from_P_~PREP a_D_~DET_~INDEFART random_A_~ADJ_~ATTRIBADJ chain_N_~NOUN_~OTHRNOUN migration_N_~NOMIN and_&_~CCONJ lottery_N_~NOUN_~OTHRNOUN system_N_~…
· 953406423177859073	01-16-2018	23:19:39	Twitter for iPhone	26005	100365	· New_A_~ADJ_~ATTRIBADJ report_N_~NOUN_~OTHRNOUN from_P_~PREP DOJ_^_~CAPS_~PRPN &_&_~CCONJ DHS_^_~CAPS_~PRPN shows_V_~VERB_~SINFLECT_~PRVV that_O_~THATVCOMP nearly_R_~ADV_~DOWNTONER 3_$_~NOUN_~NUMNOUN in_P_~PREP 4_$_~DET_~PREP individuals_N_~NOUN_~OTHRNOUN convicted_V_~VERB_~PAST_~OTHRVERB of_P_~PREP terrorism-related_N_~NOUN_~OTHRNOUN charges_N_~NOUN_~OTHRNOUN are_V_~VERB_~COPVB_~BEMV foreign-bo…
· 953360619834691585	01-16-2018	20:17:39	Twitter for iPhone	10012	56142	· Today_N_~ADV_~TIMEADV ,_,_~PUNCT_~COMMA it_O_~PRO_~OTHRPRO_~IT was_V_~VERB_~SINFLECT_~PAST_~BEMV my_D_~DET_~POSSDET_~FSTPP honor_N_~NOUN_~OTHRNOUN to_P_~INFINITIVE welcome_V_~VERB_~OTHRVERB President_^_~PRPN Nursultan_^_~PRPN Nazarbayev_^_~PRPN of_P_~PREP Kazakhstan_^_~PRPN to_P_~PREP the_D_~DET_~DEFART @WhiteHouse_@_~MENTION !_,_~PUNCT_~EXCLAM https://t.co/TerYFZViax_U_~URL
· 953352036309000194	01-16-2018	19:43:32	Twitter for iPhone	19677	74030	· “_,_~PUNCT President_^_~PRPN Donald_^_~PRPN J_^_~PRPN ._,_~PUNCT_~FULSTOP Trump_^_~PRPN Proclaims_V_~VERB_~SINFLECT_~PUBV January_^_~PRPN 16_$_~NOUN_~NUMNOUN ,_,_~PUNCT_~COMMA 2018_$_~NOUN_~NUMNOUN ,_,_~PUNCT_~COMMA as_P Religious_A_~ADJ_~ATTRIBADJ Freedom_N_~NOUN_~OTHRNOUN Day_N_~NOUN_~OTHRNOUN ”_,_~PUNCT https://t.co/bD3R2dJfyp_U_~URL
· 953273134655987716	01-16-2018	14:30:00	Twitter for iPhone	28302	113867	· Unemployment_N_~NOMIN for_P_~PREP Black_A_~ADJ_~ATTRIBADJ Americans_N_~NOUN_~OTHRNOUN is_V_~VERB_~SINFLECT_~BEMV the_D_~DET_~DEFART lowest_A_~SUPERLATIVE_~ADJ_~ATTRIBADJ ever_R_~ADV_~OTHERADV recorded_V_~VERB_~PAST_~OTHRVERB ._,_~PUNCT_~FULSTOP Trump_^_~PRPN approval_N_~NOUN_~OTHRNOUN ratings_N_~NOUN_~OTHRNOUN with_P_~PREP Black_^_~PRPN Americans_^_~PRPN has_V_~VERB_~SINFLECT_~AUXHAVE doubled_V…
· 953271789790138368	01-16-2018	14:24:40	Twitter for iPhone	16362	73687	· “_,_~PUNCT 90%_$_~NOUN_~NUMNOUN of_P_~PREP Trump_^_~PRPN 2017_$_~DET_~NUMDET news_N_~NOUN_~OTHRNOUN coverage_N_~NOUN_~OTHRNOUN was_V_~VERB_~SINFLECT_~PAST_~COPVB_~BEMV negative_A_~ADJ_~PREDADJ ”_,_~PUNCT -and_&_~CCONJ much_A_~PRO_~PROQUAN of_P_~PREP it_O_~PRO_~OTHRPRO_~IT contrived_A_~ADJ_~ATTRIBADJ !_,_~PUNCT_~EXCLAM @foxandfriends_@_~MENTION
· 953270558573154305	01-16-2018	14:19:46	Twitter for iPhone	26530	111945	· Do_V_~VERB_~AUXDO_~IVB you_O_~PRO_~OTHRPRO_~SNDPP notice_V_~VERB_~PRVV_~PERCEPTVB the_D_~DET_~DEFART Fake_A_~ADJ_~ATTRIBADJ News_N_~NOUN_~OTHRNOUN Mainstream_N_~NOUN_~OTHRNOUN Media_N_~NOUN_~OTHRNOUN never_R_~ADV_~USUALITY likes_V_~VERB_~SINFLECT_~STANCEVB covering_V_~VERB_~ING_~OTHRVERB the_D_~DET_~DEFART great_A_~ADJ_~ATTRIBADJ and_&_~CCONJ record_N_~NOUN_~OTHRNOUN setting_V_~VERB_~ING_~OTHRV…
· 953267506004754432	01-16-2018	14:07:38	Twitter for iPhone	24015	100620	· The_D_~DET_~DEFART Democrats_N_~NOUN_~OTHRNOUN want_V_~VERB_~STANCEVB to_P_~INFINITIVE shut_V_~VERB_~OTHRVERB down_T_~MULTIWVB the_D_~DET_~DEFART Government_N_~NOMIN over_P_~PREP Amnesty_N_~NOUN_~OTHRNOUN for_P_~PREP all_D_~PRO_~PROQUAN and_&_~CCONJ Border_^_~PRPN Security_N_~NOMIN ._,_~PUNCT_~FULSTOP The_D_~DET_~DEFART biggest_A_~SUPERLATIVE_~ADJ_~ATTRIBADJ loser_N_~NOUN_~OTHRNOUN will_V_~MDVE…
· 953264081871495168	01-16-2018	13:54:02	Twitter for iPhone	25132	117811	· We_O_~PRO_~SUBJPRO_~FSTPP must_V_~MDVERB_~MDNEC have_V_~VERB_~HAVEMV Security_N_~NOMIN at_P_~PREP our_D_~FSTPP VERY_R_~CAPS_~ADV_~AMPLIFIER DANGEROUS_A_~CAPS_~ADJ_~ATTRIBADJ SOUTHERN_A_~CAPS_~ADJ_~ATTRIBADJ BORDER_N_~CAPS_~NOUN_~OTHRNOUN ,_,_~PUNCT_~COMMA and_&_~CCONJ we_O_~PRO_~SUBJPRO_~FSTPP must_V_~MDVERB_~MDNEC have_V_~VERB_~HAVEMV a_D_~DET_~INDEFART great_A_~ADJ_~ATTRIBADJ WALL_N_~CAPS_~NO…
· 953000902331453442	01-15-2018	20:28:15	Twitter for iPhone	30428	118168	· Senator_^_~PRPN Dicky_^_~PRPN Durbin_^_~PRPN totally_R_~ADV_~AMPLIFIER misrepresented_V_~VERB_~PAST_~OTHRVERB what_O_~WHW was_V_~VERB_~SINFLECT_~PAST_~QBE said_V_~VERB_~PAST_~PUBV_~PASSIVE at_P_~PREP the_D_~DET_~DEFART DACA_^_~CAPS_~PRPN meeting_N_~NOUN_~OTHRNOUN ._,_~PUNCT_~FULSTOP Deals_N_~NOUN_~OTHRNOUN can't_V_~MDVERB_~MDPOSS_~NEG_~ANALNEG get_V_~VERB_~OTHRVERB made_V_~VERB_~PAST_~PASSIVE_~…
· 952888691944550401	01-15-2018	13:02:22	Twitter for iPhone	23721	113504	· ..._,_~PUNCT_~ELIPS to_P_~INFINITIVE stop_V_~VERB_~OTHRVERB drugs_N_~NOUN_~OTHRNOUN ,_,_~PUNCT_~COMMA they_O_~PRO_~SUBJPRO_~THRDPP want_V_~VERB_~STANCEVB to_P_~INFINITIVE take_V_~VERB_~OTHRVERB money_N_~NOUN_~OTHRNOUN away_R_~ADV_~PLACEADV from_P_~PREP our_D_~FSTPP military_A_~ADJ_~ATTRIBADJ which_D_~SUBORDINATOR_~OTHRSUB we_O_~PRO_~SUBJPRO_~FSTPP cannot_V_~MDVERB_~MDPOSS_~ANALNEG do_V_~VERB_~P…
· 952887520790040576	01-15-2018	12:57:43	Twitter for iPhone	22262	94720	· Statement_N_~NOMIN by_P_~PREP_~ADV_~OTHERADV me_O_~PRO_~OBJPRO_~FSTPP last_A_~ADJ_~ATTRIBADJ night_N_~MULTIADV_~NOUN_~TIMEADV_~OTHRNOUN in_P_~PREP Florida_^_~PRPN :_,_~PUNCT_~COLON “_,_~PUNCT Honestly_R_~ADV_~OTHERADV ,_,_~PUNCT_~COMMA I_O_~PRO_~SUBJPRO_~FSTPP don't_V_~VERB_~NEG_~ANALNEG_~AUXDO think_V_~VERB_~PRVV the_D_~DET_~DEFART Democrats_N_~NOUN_~OTHRNOUN want_V_~VERB_~STANCEVB to_P_~INFIN…
· 952540700683497472	01-14-2018	13:59:35	Twitter for iPhone	19249	88722	· ..._,_~PUNCT_~ELIPS big_A_~ADJ_~ATTRIBADJ unnecessary_A_~ADJ_~ATTRIBADJ regulation_N_~NOMIN cuts_N_~NOUN_~OTHRNOUN made_V_~VERB_~PAST_~OTHRVERB it_O_~PRO_~OTHRPRO_~IT all_D_~ADV_~ADVQUAN possible_A_~ADJ_~ATTRIBADJ ”_,_~PUNCT (_,_~PUNCT_~BRACKET among_P_~PREP many_A_~DET_~DETQUAN other_A_~ADJ_~ATTRIBADJ things_N_~NOUN_~OTHRNOUN )_,_~PUNCT_~BRACKET ._,_~PUNCT_~FULSTOP “_,_~PUNCT President_^_~PRPN…
· 952538350333939713	01-14-2018	13:50:14	Twitter for iPhone	25199	112365	· “_,_~PUNCT President_^_~PRPN Trump_^_~PRPN is_V_~VERB_~SINFLECT_~AUXBE not_R_~NEG_~ANALNEG getting_V_~VERB_~ING_~PROGRESSIVE_~OTHRVERB the_D_~DET_~DEFART credit_N_~NOUN_~OTHRNOUN he_O_~PRO_~SUBJPRO_~THRDPP deserves_V_~VERB_~SINFLECT_~OTHRVERB for_P_~PREP the_D_~DET_~DEFART economy_N_~NOUN_~OTHRNOUN ._,_~PUNCT_~FULSTOP Tax_N_~NOUN_~OTHRNOUN Cut_N_~NOUN_~OTHRNOUN bonuses_N_~NOUN_~OTHRNOUN to_P mo…
· 952530515894169601	01-14-2018	13:19:06	Twitter for iPhone	39822	162032	· I_O_~PRO_~SUBJPRO_~FSTPP ,_,_~PUNCT_~COMMA as_P President_N_~NOUN_~OTHRNOUN ,_,_~PUNCT_~COMMA want_V_~VERB_~STANCEVB people_N_~NOUN_~OTHRNOUN coming_V_~VERB_~ING_~OTHRVERB into_P_~PREP our_D_~DET_~POSSDET_~FSTPP Country_N_~NOUN_~OTHRNOUN who_O_~RELCLAUSESUBGAP are_V_~VERB_~AUXBE going_V_~VERB_~ING_~GOINTOBE_~OTHRVERB to_P_~INFINITIVE help_V_~VERB_~OTHRVERB us_O_~PRO_~OBJPRO_~FSTPP become_V_~VER…
· 952528011869478912	01-14-2018	13:09:09	Twitter for iPhone	27910	122528	· DACA_^_~CAPS_~PRPN is_V_~VERB_~SINFLECT_~COPVB_~BEMV probably_R_~ADV_~OTHERADV dead_A_~ADJ_~PREDADJ because_P_~SUBORDINATOR_~CAUSESUB the_D_~DET_~DEFART Democrats_N_~NOUN_~OTHRNOUN don't_V_~VERB_~NEG_~ANALNEG_~AUXDO really_R_~ADV_~AMPLIFIER want_V_~VERB_~STANCEVB it_O_~PRO_~OTHRPRO_~IT ,_,_~PUNCT_~COMMA they_O_~PRO_~SUBJPRO_~THRDPP just_R_~ADV_~OTHERADV want_V_~VERB_~STANCEVB to_P_~INFINITIVE t…
· 952526145064505345	01-14-2018	13:01:44	Twitter for iPhone	16641	83609	· ..._,_~PUNCT_~ELIPS and_&_~CCONJ they_O_~PRO_~SUBJPRO_~THRDPP knew_V_~VERB_~PAST_~PRVV exactly_R_~ADV_~OTHERADV what_O_~WHW I_O_~PRO_~SUBJPRO_~FSTPP said_V_~VERB_~PAST_~PUBV and_&_~CCONJ meant_V_~VERB_~PAST_~PRVV ._,_~PUNCT_~FULSTOP They_O_~PRO_~SUBJPRO_~THRDPP just_R_~ADV_~OTHERADV wanted_V_~VERB_~PAST_~STANCEVB a_D_~DET_~INDEFART story_N_~NOUN_~OTHRNOUN ._,_~PUNCT_~FULSTOP FAKE_A_~CAPS_~ADJ_~…
· 952525384242876416	01-14-2018	12:58:43	Twitter for iPhone	22639	96340	· The_D_~DET_~DEFART Wall_^_~PRPN Street_^_~PRPN Journal_^_~PRPN stated_V_~VERB_~PAST_~PUBV falsely_R_~ADV_~OTHERADV that_P_~THATVCOMP I_O_~PRO_~SUBJPRO_~FSTPP said_V_~VERB_~MULTIWVB_~PAST_~PUBV to_P_~MULTIWVB them_O_~PRO_~OBJPRO_~THRDPP “_,_~PUNCT I_O_~PRO_~SUBJPRO_~FSTPP have_V_~VERB_~HAVEMV a_D_~DET_~INDEFART good_A_~ADJ_~ATTRIBADJ relationship_N_~NOUN_~OTHRNOUN with_P_~PREP Kim_^_~PRPN Jong_^…
· 952301373479104512	01-13-2018	22:08:34	Twitter for iPhone	34708	148208	· So_R_~ADV_~AMPLIFIER much_R_~DET_~ADV_~DETQUAN_~OTHERADV Fake_A_~ADJ_~ATTRIBADJ News_N_~NOUN_~OTHRNOUN is_V_~VERB_~SINFLECT_~AUXBE being_V_~VERB_~ING_~PROGRESSIVE_~AUXBE reported_V_~VERB_~PAST_~PUBV_~PASSIVE ._,_~PUNCT_~FULSTOP They_O_~PRO_~SUBJPRO_~THRDPP don't_V_~VERB_~NEG_~ANALNEG_~AUXDO even_R_~ADV_~OTHERADV try_V_~VERB_~OTHRVERB to_P_~INFINITIVE get_V_~VERB_~OTHRVERB it_O_~PRO_~OTHRPRO_~IT…
· 952183458922672130	01-13-2018	14:20:01	Twitter for iPhone	27380	124729	· I_O_~PRO_~SUBJPRO_~FSTPP don't_V_~VERB_~NEG_~ANALNEG_~AUXDO believe_V_~VERB_~PRVV the_D_~DET_~DEFART Democrats_N_~NOUN_~OTHRNOUN really_R_~ADV_~AMPLIFIER want_V_~VERB_~STANCEVB to_P_~INFINITIVE see_V_~VERB_~PERCEPTVB a_D_~DET_~INDEFART deal_N_~NOUN_~OTHRNOUN on_P_~PREP DACA_^_~CAPS_~PRPN ._,_~PUNCT_~FULSTOP They_O_~PRO_~SUBJPRO_~THRDPP are_V_~VERB_~BEMV all_D_~DET_~DETQUAN talk_N_~NOUN_~OTHRNOU…
· 952183452366929920	01-13-2018	14:20:00	Twitter for iPhone	548	2182	· Yesterday_N_~ADV_~TIMEADV was_V_~VERB_~SINFLECT_~PAST_~BEMV another_D_~DET_~ORDDET big_A_~ADJ_~ATTRIBADJ day_N_~NOUN_~OTHRNOUN for_P_~PREP jobs_N_~NOUN_~OTHRNOUN and_&_~CCONJ the_D_~DET_~DEFART Stock_N_~NOUN_~OTHRNOUN Market_N_~NOUN_~OTHRNOUN ._,_~PUNCT_~FULSTOP Chrysler_^_~PRPN coming_V_~MULTIWVB_~ING back_R_~ADV_~OTHERADV to_P_~PREP U.S._^_~ACRONYM_~PRPN (_,_~PUNCT_~BRACKET Michigan_^_~PRPN )…
· 952166927476183040	01-13-2018	13:14:20	Twitter for iPhone	37694	152962	· AMERICA_^_~CAPS_~PRPN FIRST_A_~CAPS_~ADJ_~NOUN_~ORDNOUN !_,_~PUNCT_~EXCLAM
· 952166857670320128	01-13-2018	13:14:03	Twitter for iPhone	21951	104405	· The_D_~DET_~DEFART Democrats_N_~NOUN_~OTHRNOUN are_V_~VERB_~BEMV all_D_~DET_~DETQUAN talk_N_~NOUN_~OTHRNOUN and_&_~CCONJ no_D_~DET_~NEG_~SYNNEG action_N_~NOMIN ._,_~PUNCT_~FULSTOP They_O_~PRO_~SUBJPRO_~THRDPP are_V_~VERB_~AUXBE doing_V_~VERB_~ING_~PROGRESSIVE_~PROVDO nothing_N_~NOUN_~OTHRNOUN to_P_~INFINITIVE fix_V_~VERB_~OTHRVERB DACA_^_~CAPS_~PRPN ._,_~PUNCT_~FULSTOP Great_A_~ADJ_~ATTRIBADJ o…
· 952166643202916352	01-13-2018	13:13:12	Twitter for iPhone	24624	117847	· Yesterday_N_~ADV_~TIMEADV was_V_~VERB_~SINFLECT_~PAST_~BEMV a_D_~DET_~INDEFART big_A_~ADJ_~ATTRIBADJ day_N_~NOUN_~OTHRNOUN for_P_~PREP the_D_~DET_~DEFART stock_N_~NOUN_~OTHRNOUN market_N_~NOUN_~OTHRNOUN ._,_~PUNCT_~FULSTOP Jobs_N_~NOUN_~OTHRNOUN are_V_~VERB_~AUXBE coming_V_~MULTIWVB_~ING_~PROGRESSIVE back_R_~ADV_~OTHERADV to_P_~PREP America_^_~PRPN ._,_~PUNCT_~FULSTOP Chrysler_^_~PRPN is_V_~VER…
· 951875499537641472	01/12/18	17:56:18	Twitter for iPhone	26544	109300	· Today_N_~ADV_~TIMEADV ,_,_~PUNCT_~COMMA it_O_~PRO_~OTHRPRO_~IT was_V_~VERB_~SINFLECT_~PAST_~BEMV my_D_~DET_~POSSDET_~FSTPP great_A_~ADJ_~ATTRIBADJ honor_N_~NOUN_~OTHRNOUN to_P_~INFINITIVE proclaim_V_~VERB_~PUBV January_^_~PRPN 15_$_~NOUN_~NUMNOUN ,_,_~PUNCT_~COMMA 2018_$_~NOUN_~NUMNOUN ,_,_~PUNCT_~COMMA as_P Martin_^_~PRPN Luther_^_~PRPN King_^_~PRPN Jr._^_~PRPN ,_,_~PUNCT_~COMMA Federal_^_~PRP…
· 951813216291708928	01/12/18	13:48:49	Twitter for iPhone	36601	138855	· Never_R_~ADV_~USUALITY said_V_~VERB_~PAST_~PUBV anything_N_~PRO_~PROQUAN derogatory_A_~ADJ_~ATTRIBADJ about_P_~PREP Haitians_^_~PRPN other_A_~ADJ_~ATTRIBADJ than_P_~SUBORDINATOR_~OTHRSUB Haiti_^_~PRPN is_V_~VERB_~SINFLECT_~OTHRVERB ,_,_~PUNCT_~COMMA obviously_R_~ADV_~OTHERADV ,_,_~PUNCT_~COMMA a_D_~DET_~INDEFART very_R_~ADV_~AMPLIFIER poor_A_~ADJ_~ATTRIBADJ and_&_~CCONJ troubled_A_~ADJ_~ATTRIBA…
· 951798415301718017	01/12/18	12:50:00	Twitter for iPhone	32123	125050	· Sadly_R_~ADV_~OTHERADV ,_,_~PUNCT_~COMMA Democrats_N_~NOUN_~OTHRNOUN want_V_~VERB_~STANCEVB to_P_~INFINITIVE stop_V_~VERB_~OTHRVERB paying_V_~VERB_~ING_~OTHRVERB our_D_~DET_~POSSDET_~FSTPP troops_N_~NOUN_~OTHRNOUN and_&_~CCONJ government_N_~NOMIN workers_N_~NOUN_~OTHRNOUN in_P_~PREP order_N_~NOUN_~OTHRNOUN to_P_~INFINITIVE give_V_~VERB_~OTHRVERB a_D_~DET_~INDEFART sweetheart_N_~NOUN_~OTHRNOUN d…
· 951793123985973248	01/12/18	12:28:58	Twitter for iPhone	24795	103655	· The_D_~DET_~DEFART language_N_~NOUN_~OTHRNOUN used_V_~VERB_~PAST_~OTHRVERB by_P_~PREP_~ADV_~OTHERADV me_O_~PRO_~OBJPRO_~FSTPP at_P_~PREP the_D_~DET_~DEFART DACA_^_~CAPS_~PRPN meeting_N_~NOUN_~OTHRNOUN was_V_~VERB_~SINFLECT_~PAST_~COPVB_~BEMV tough_A_~ADJ_~PREDADJ ,_,_~PUNCT_~COMMA but_&_~CNTRSTCONJ this_O_~PRO_~DEMPRO was_V_~VERB_~SINFLECT_~PAST_~BEMV not_R_~NEG_~ANALNEG the_D_~DET_~DEFART lang…
· 951790999784783872	01/12/18	12:20:32	Twitter for iPhone	23043	92162	· ...._,_~PUNCT_~ELIPS Because_P_~PREP of_P_~PREP the_D_~DET_~DEFART Democrats_N_~NOUN_~OTHRNOUN not_R_~NEG_~ANALNEG being_V_~VERB_~ING_~AUXBE interested_V_~VERB_~PAST_~PASSIVE_~OTHRVERB in_P_~PREP life_N_~NOUN_~OTHRNOUN and_&_~CCONJ safety_N_~NOUN_~OTHRNOUN ,_,_~PUNCT_~COMMA DACA_^_~CAPS_~PRPN has_V_~VERB_~SINFLECT_~AUXHAVE now_R_~ADV_~TIMEADV taken_V_~PERFECT_~VERB_~OTHRVERB a_D_~DET_~INDEFART …
· 951788342647107584	01/12/18	12:09:58	Twitter for iPhone	24462	110177	· ...._,_~PUNCT_~ELIPS countries_N_~NOUN_~OTHRNOUN which_D_~RELCLAUSESUBGAP are_V_~VERB_~AUXBE doing_V_~VERB_~ING_~PROGRESSIVE_~PROVDO badly_R_~ADV_~AMPLIFIER ._,_~PUNCT_~FULSTOP I_O_~PRO_~SUBJPRO_~FSTPP want_V_~VERB_~STANCEVB a_D_~DET_~INDEFART merit_N_~NOUN_~OTHRNOUN based_V_~VERB_~PAST_~OTHRVERB system_N_~NOUN_~OTHRNOUN of_P_~PREP immigration_N_~NOMIN and_&_~CCONJ people_N_~NOUN_~OTHRNOUN who_…
· 951785587765280768	01/12/18	11:59:02	Twitter for iPhone	21748	83977	· The_D_~DET_~DEFART so-called_A_~ADJ_~ATTRIBADJ bipartisan_A_~ADJ_~ATTRIBADJ DACA_^_~CAPS_~PRPN deal_N_~NOUN_~OTHRNOUN presented_V_~VERB_~PAST_~OTHRVERB yesterday_N_~ADV_~TIMEADV to_P_~PREP myself_O_~PRO_~FSTPP_~REFLEXPRO and_&_~CCONJ a_D_~DET_~INDEFART group_N_~NOUN_~OTHRNOUN of_P_~PREP Republican_A_~ADJ_~ATTRIBADJ Senators_N_~NOUN_~OTHRNOUN and_&_~CCONJ Congressmen_N_~NOUN_~OTHRNOUN was_V_~VER…
· 951679619341737986	01/12/18	04:57:57	Twitter for iPhone	30085	125213	· Reason_N_~NOUN_~OTHRNOUN I_O_~PRO_~SUBJPRO_~FSTPP canceled_V_~VERB_~PAST_~OTHRVERB my_D_~DET_~POSSDET_~FSTPP trip_N_~NOUN_~OTHRNOUN to_P_~PREP London_^_~PRPN is_V_~VERB_~SINFLECT_~BEMV that_O_~PRO_~DEMPRO I_O_~PRO_~SUBJPRO_~FSTPP am_V_~VERB_~BEMV not_R_~NEG_~ANALNEG a_D_~DET_~INDEFART big_A_~ADJ_~ATTRIBADJ fan_N_~NOUN_~OTHRNOUN of_P_~PREP the_D_~DET_~DEFART Obama_^_~PRPN Administration_N_~NOMIN…
· 951675713089888256	01/12/18	04:42:25	Twitter for iPhone	29526	122744	· The_D_~DET_~DEFART Democrats_N_~NOUN_~OTHRNOUN seem_V_~VERB_~STANCEVB intent_N_~NOUN_~OTHRNOUN on_P_~PREP having_V_~VERB_~GERUND_~HAVEMV people_N_~NOUN_~OTHRNOUN and_&_~CCONJ drugs_N_~NOUN_~OTHRNOUN pour_V_~VERB_~OTHRVERB into_P_~PREP our_D_~DET_~POSSDET_~FSTPP country_N_~NOUN_~OTHRNOUN from_P_~PREP the_D_~DET_~DEFART Southern_^_~PRPN Border_^_~PRPN ,_,_~PUNCT_~COMMA risking_V_~VERB_~ING_~OTHRV…
· 951650274032209920	01/12/18	03:01:20	Twitter for iPhone	23043	99213	· Democrat_^_~PRPN Dianne_^_~PRPN Feinstein_^_~PRPN should_V_~MDVERB_~MDNEC never_R_~ADV_~USUALITY have_V_~VERB_~AUXHAVE released_V_~PERFECT_~VERB_~PAST_~OTHRVERB secret_A_~ADJ_~ATTRIBADJ committee_N_~NOUN_~OTHRNOUN testimony_N_~NOUN_~OTHRNOUN to_P_~PREP the_D_~DET_~DEFART public_A_~ADJ_~ATTRIBADJ without_P_~PREP authorization_N_~NOMIN ._,_~PUNCT_~FULSTOP Very_R_~ADV_~AMPLIFIER disrespectful_A_~A…
· 951648197440569344	01/12/18	02:53:05	Twitter for iPhone	26034	115604	· Chrysler_^_~PRPN is_V_~VERB_~SINFLECT_~AUXBE moving_V_~VERB_~ING_~PROGRESSIVE_~SUAV a_D_~DET_~INDEFART massive_A_~ADJ_~ATTRIBADJ plant_N_~NOUN_~OTHRNOUN from_P_~PREP Mexico_^_~PRPN to_P_~PREP Michigan_^_~PRPN ,_,_~PUNCT_~COMMA reversing_V_~VERB_~ING_~OTHRVERB a_D_~DET_~INDEFART years_N_~NOUN_~OTHRNOUN long_A_~ADJ_~ATTRIBADJ opposite_N_~PREP_~NOUN_~OTHRNOUN trend_N_~NOUN_~OTHRNOUN ._,_~PUNCT_~FU…
· 951647402599026689	01/12/18	02:49:56	Twitter for iPhone	19199	73432	· More_A_~COMPARATIVE_~ADJ_~ATTRIBADJ great_A_~ADJ_~ATTRIBADJ news_N_~NOUN_~OTHRNOUN as_P a_D_~DET_~INDEFART result_N_~NOUN_~OTHRNOUN of_P_~PREP historical_A_~ADJ_~ATTRIBADJ Tax_N_~NOUN_~OTHRNOUN Cuts_N_~NOUN_~OTHRNOUN and_&_~CCONJ Reform_N_~NOUN_~OTHRNOUN :_,_~PUNCT_~COLON Fiat_^_~PRPN Chrysler_^_~PRPN announces_V_~VERB_~SINFLECT_~PUBV plan_N_~NOUN_~OTHRNOUN to_P_~INFINITIVE invest_V_~VERB_~OTHR…
· 951646736233189377	01/12/18	02:47:17	Twitter for iPhone	13261	68224	· Small_A_~ADJ_~ATTRIBADJ Business_N_~NOMIN Poll_N_~NOUN_~OTHRNOUN has_V_~VERB_~SINFLECT_~HAVEMV highest_A_~SUPERLATIVE_~ADJ_~ATTRIBADJ approval_N_~NOUN_~OTHRNOUN numbers_N_~NOUN_~OTHRNOUN in_P_~PREP the_D_~DET_~DEFART polls_N_~NOUN_~OTHRNOUN history_N_~NOUN_~OTHRNOUN ._,_~PUNCT_~FULSTOP All_D_~DET_~DETQUAN business_N_~NOMIN is_V_~VERB_~SINFLECT_~OTHRVERB just_R_~ADV_~OTHERADV at_P_~PREP the_D_~D…
· 951645893513613312	01/12/18	02:43:56	Twitter for iPhone	15578	76146	· Thank_V_~INTJ_~OTHRINTJ you_O_~PRO_~OTHRPRO_~SNDPP Adam_^_~PRPN Levine_^_~PRPN ,_,_~PUNCT_~COMMA The_D_~DET_~DEFART Federalist_^_~PRPN ,_,_~PUNCT_~COMMA in_P_~PREP interview_N_~NOUN_~OTHRNOUN on_P_~PREP @foxandfriends_@_~MENTION “_,_~PUNCT Donald_^_~PRPN Trump_^_~PRPN is_V_~VERB_~SINFLECT_~BEMV the_D_~DET_~DEFART greatest_A_~SUPERLATIVE_~ADJ_~ATTRIBADJ President_N_~NOUN_~OTHRNOUN our_D_~DET_~PO…
· 951596346011680768	01/11/18	23:27:03	Media Studio	13781	59300	· Yesterday_N_~ADV_~TIMEADV ,_,_~PUNCT_~COMMA I_O_~PRO_~SUBJPRO_~FSTPP signed_V_~VERB_~PAST_~OTHRVERB the_D_~DET_~DEFART #INTERDICTAct_^_~CAPS_~HASHTAG_~PRPN (_,_~PUNCT_~BRACKET H.R._^_~ACRONYM_~PRPN 2142_$_~NOUN_~NUMNOUN )_,_~PUNCT_~BRACKET with_P_~PREP bipartisan_A_~ADJ_~ATTRIBADJ members_N_~NOUN_~OTHRNOUN of_P_~PREP Congress_^_~PRPN to_P_~INFINITIVE help_V_~VERB_~OTHRVERB end_N_~NOUN_~OTHRNOUN…
· 951478281303416832	01/11/18	15:37:54	Twitter Web Client	15213	62600	· Great_A_~ADJ_~ATTRIBADJ news_N_~NOUN_~OTHRNOUN ,_,_~PUNCT_~COMMA as_P a_D_~DET_~INDEFART result_N_~NOUN_~OTHRNOUN of_P_~PREP our_D_~DET_~POSSDET_~FSTPP TAX_N_~CAPS_~NOUN_~OTHRNOUN CUTS_N_~CAPS_~NOUN_~OTHRNOUN &_&_~CCONJ JOBS_N_~CAPS_~NOUN_~OTHRNOUN ACT_N_~CAPS_~NOUN_~OTHRNOUN !_,_~PUNCT_~EXCLAM https://t.co/SLvhLxP3Jl_U_~URL
· 951457382651056128	01/11/18	14:14:51	Twitter for iPhone	12423	60560	· With_P_~PREP that_O_~PRO_~DEMPRO being_V_~VERB_~ING_~AUXBE said_V_~VERB_~PAST_~PUBV_~PASSIVE ,_,_~PUNCT_~COMMA I_O_~PRO_~SUBJPRO_~FSTPP have_V_~VERB_~AUXHAVE personally_R_~ADV_~OTHERADV directed_V_~PERFECT_~VERB_~PAST_~OTHRVERB the_D_~DET_~DEFART fix_N_~NOUN_~OTHRNOUN to_P_~PREP the_D_~DET_~DEFART unmasking_A_~ADJ_~ATTRIBADJ process_N_~NOUN_~OTHRNOUN since_P_~SUBELIPSUBJECT_~OTHRSUB taking_V_~V…
· 951441504203104256	01/11/18	13:11:46	Twitter for iPhone	16253	84555	· “_,_~PUNCT 45_$_~DET_~NUMDET year_N_~NOUN_~OTHRNOUN low_A_~ADJ_~ATTRIBADJ in_P_~PREP illegal_A_~ADJ_~ATTRIBADJ immigration_N_~NOMIN this_D_~DET_~DEMDET year_N_~MULTIADV_~NOUN_~TIMEADV_~OTHRNOUN ._,_~PUNCT_~FULSTOP ”_,_~PUNCT @foxandfriends_@_~MENTION
· 951431836030459905	01/11/18	12:33:21	Twitter for iPhone	17274	72410	· “_,_~PUNCT House_N_~NOUN_~OTHRNOUN votes_N_~NOUN_~OTHRNOUN on_P_~PREP controversial_A_~ADJ_~ATTRIBADJ FISA_N_~CAPS_~NOUN_~OTHRNOUN ACT_N_~CAPS_~NOUN_~OTHRNOUN today_N_~ADV_~TIMEADV ._,_~PUNCT_~FULSTOP ”_,_~PUNCT This_O_~PRO_~DEMPRO is_V_~VERB_~SINFLECT_~BEMV the_D_~DET_~DEFART act_N_~NOUN_~OTHRNOUN that_P_~RELCLAUSESUBGAP may_V_~MDVERB_~MDPOSS have_V_~VERB_~AUXHAVE been_V_~PERFECT_~VERB_~AUXBE …
· 951419415794511872	01/11/18	11:43:59	Twitter for iPhone	21318	96789	· In_P_~PREP new_A_~ADJ_~ATTRIBADJ Quinnipiac_^_~PRPN Poll_^_~PRPN ,_,_~PUNCT_~COMMA 66%_$_~NOUN_~NUMNOUN of_P_~PREP people_N_~NOUN_~OTHRNOUN feel_V_~VERB_~PERCEPTVB the_D_~DET_~DEFART economy_N_~NOUN_~OTHRNOUN is_V_~VERB_~SINFLECT_~OTHRVERB “_,_~PUNCT Excellent_A_~ADJ_~ATTRIBADJ or_&_~CCONJ Good_A_~ADJ_~ATTRIBADJ ._,_~PUNCT_~FULSTOP ”_,_~PUNCT That_O_~PRO_~DEMPRO is_V_~VERB_~SINFLECT_~BEMV the_D…
· 951416674808467461	01/11/18	11:33:06	Twitter for iPhone	22798	82158	· Disproven_V_~VERB_~VBIX and_&_~CCONJ paid_V_~VERB_~PAST_~OTHRVERB for_P by_P_~PREP_~ADV_~OTHERADV Democrats_^_~PRPN “_,_~PUNCT Dossier_N_~NOUN_~OTHRNOUN used_V_~VERB_~PAST_~OTHRVERB to_P_~INFINITIVE spy_V_~VERB_~PERCEPTVB on_P_~PREP Trump_^_~PRPN Campaign_N_~NOUN_~OTHRNOUN ._,_~PUNCT_~FULSTOP Did_V_~VERB_~PAST_~DOIVB_~VBIX FBI_^_~CAPS_~PRPN use_^_~PRPN Intel_^_~PRPN tool_N_~NOUN_~OTHRNOUN to_P_…
· 951309956720087041	01/11/18	04:29:02	Twitter for iPhone	36627	176601	· Good_A_~ADJ_~ATTRIBADJ news_N_~NOUN_~OTHRNOUN :_,_~PUNCT_~COLON Toyota_^_~PRPN and_&_~CCONJ Mazda_^_~PRPN announce_V_~VERB_~PUBV giant_A_~ADJ_~ATTRIBADJ new_A_~ADJ_~ATTRIBADJ Huntsville_^_~PRPN ,_,_~PUNCT_~COMMA Alabama_^_~PRPN ,_,_~PUNCT_~COMMA plant_V_~VERB_~OTHRVERB which_D_~WHW will_V_~MDVERB_~MDPRED produce_V_~VERB_~OTHRVERB over_P_~PREP 300,000_$_~DET_~NUMDET cars_N_~NOUN_~OTHRNOUN and_&_…
· 951236634095308800	01/10/18	23:37:41	Twitter for iPhone	23085	89943	· Cutting_V_~VERB_~ING_~VBIG taxes_N_~NOUN_~OTHRNOUN and_&_~CCONJ simplifying_V_~VERB_~ING_~OTHRVERB regulations_N_~NOMIN makes_V_~VERB_~SINFLECT_~OTHRVERB America_^_~PRPN the_D_~DET_~DEFART place_N_~NOUN_~OTHRNOUN to_P_~INFINITIVE invest_V_~VERB_~OTHRVERB !_,_~PUNCT_~EXCLAM Great_A_~ADJ_~ATTRIBADJ news_N_~NOUN_~OTHRNOUN as_P Toyota_^_~PRPN and_&_~CCONJ Mazda_^_~PRPN announce_V_~VERB_~PUBV they_O…
· 951229113897013248	01/10/18	23:07:48	Twitter for iPhone	15828	69057	· The_D_~DET_~DEFART United_^_~PRPN States_N_~NOUN_~OTHRNOUN needs_V_~VERB_~SINFLECT_~STANCEVB the_D_~DET_~DEFART security_N_~NOMIN of_P_~PREP the_D_~DET_~DEFART Wall_N_~NOUN_~OTHRNOUN on_P_~PREP the_D_~DET_~DEFART Southern_^_~PRPN Border_^_~PRPN ,_,_~PUNCT_~COMMA which_D_~RELCLAUSESUBGAP must_V_~MDVERB_~MDNEC be_V_~VERB_~BEMV part_N_~NOUN_~OTHRNOUN of_P_~PREP any_D_~DET_~DETQUAN DACA_^_~CAPS_~PR…
· 951204878562549767	01/10/18	21:31:30	Twitter for iPhone	9570	50505	· Today_N_~ADV_~TIMEADV ,_,_~PUNCT_~COMMA it_O_~PRO_~OTHRPRO_~IT was_V_~VERB_~SINFLECT_~PAST_~BEMV my_D_~DET_~POSSDET_~FSTPP great_A_~ADJ_~ATTRIBADJ honor_N_~NOUN_~OTHRNOUN to_P_~INFINITIVE welcome_V_~VERB_~OTHRVERB Prime_^_~PRPN Minister_^_~PRPN Erna_^_~PRPN Solberg_^_~PRPN of_P_~PREP Norway_^_~PRPN to_P_~PREP the_D_~DET_~DEFART @WhiteHouse_@_~MENTION -_,_~PUNCT a_D_~DET_~INDEFART great_A_~ADJ_~…
· 951184020150382592	01/10/18	20:08:37	Twitter for iPhone	11875	56051	· I_O_~PRO_~SUBJPRO_~FSTPP want_V_~VERB_~STANCEVB to_P_~INFINITIVE thank_V_~VERB_~OTHRVERB my_D_~FSTPP @Cabinet_@_~MENTION for_P_~PREP working_V_~GERUND tirelessly_R_~ADV_~OTHERADV on_P_~PREP behalf_N_~NOUN_~OTHRNOUN of_P_~PREP our_D_~DET_~POSSDET_~FSTPP country_N_~NOUN_~OTHRNOUN ._,_~PUNCT_~FULSTOP 2017_$_~NOUN_~NUMNOUN was_V_~VERB_~SINFLECT_~PAST_~BEMV a_D_~DET_~INDEFART year_N_~NOUN_~OTHRNOUN …
· 951109942685126656	01/10/18	15:14:15	Twitter for iPhone	28805	119548	· The_D_~DET_~DEFART single_A_~ADJ_~ATTRIBADJ greatest_A_~SUPERLATIVE_~ADJ_~ATTRIBADJ Witch_N_~NOUN_~OTHRNOUN Hunt_N_~NOUN_~OTHRNOUN in_P_~PREP American_^_~PRPN history_N_~NOUN_~OTHRNOUN continues_V_~VERB_~SINFLECT_~OTHRVERB ._,_~PUNCT_~FULSTOP There_X_~EXIST was_V_~VERB_~SINFLECT_~PAST_~BEMV no_D_~DET_~NEG_~SYNNEG collusion_N_~NOUN_~OTHRNOUN ,_,_~PUNCT_~COMMA everybody_N_~PRO_~PROQUAN including_…
· 951106475254059008	01/10/18	15:00:29	Twitter for iPhone	22740	92227	· The_D_~DET_~DEFART fact_N_~NOUN_~OTHRNOUN that_P_~THATNOUNCOMP Sneaky_A_~ADJ_~ATTRIBADJ Dianne_^_~PRPN Feinstein_^_~PRPN ,_,_~PUNCT_~COMMA who_O_~RELCLAUSESUBGAP has_V_~VERB_~SINFLECT_~HAVEMV on_P_~PREP numerous_A_~ADJ_~ATTRIBADJ occasions_N_~NOUN_~OTHRNOUN stated_V_~VERB_~PAST_~PUBV that_D_~THATVCOMP collusion_N_~NOUN_~OTHRNOUN between_P_~PREP Trump/Russia_^_~PRPN has_V_~VERB_~SINFLECT_~AUXHAV…
· 951094078661414912	01/10/18	14:11:13	Twitter for iPhone	26665	108152	· It_O_~PRO_~OTHRPRO_~IT just_R_~ADV_~OTHERADV shows_V_~VERB_~SINFLECT_~PRVV everyone_N_~PRO_~PROQUAN how_R_~WHW broken_A_~ADJ_~ATTRIBADJ and_&_~CCONJ unfair_A_~ADJ_~ATTRIBADJ our_D_~DET_~POSSDET_~FSTPP Court_^_~PRPN System_N_~NOUN_~OTHRNOUN is_V_~VERB_~SINFLECT_~BEMV when_R_~WHW the_D_~DET_~DEFART opposing_A_~ADJ_~ATTRIBADJ side_N_~NOUN_~OTHRNOUN in_P_~PREP a_D_~DET_~INDEFART case_N_~NOUN_~OTHRN…
· 950946293077209088	01/10/18	04:23:58	Twitter for iPhone	13822	60252	· ._,_~PUNCT_~FULSTOP @ICEgov_@_~MENTION HSI_^_~CAPS_~PRPN agents_N_~NOUN_~OTHRNOUN and_&_~CCONJ ERO_^_~CAPS_~PRPN officers_^_~PRPN ,_,_~PUNCT_~COMMA on_P_~PREP behalf_N_~NOUN_~OTHRNOUN of_P_~PREP an_D_~DET_~INDEFART entire_A_~ADJ_~ATTRIBADJ Nation_N_~NOUN_~OTHRNOUN ,_,_~PUNCT_~COMMA THANK_V_~CAPS_~INTJ_~OTHRINTJ YOU_O_~CAPS_~PRO_~OTHRPRO_~SNDPP for_P_~PREP what_O_~WHW you_O_~PRO_~OTHRPRO_~SNDPP …
· 950937350003183618	01/10/18	03:48:26	Twitter for iPhone	11893	51951	· Thank_V_~INTJ_~OTHRINTJ you_O_~PRO_~OTHRPRO_~SNDPP @GOPLeader_@_~MENTION Kevin_^_~PRPN McCarthy_^_~PRPN !_,_~PUNCT_~EXCLAM Couldn't_V_~MDVERB_~MDPOSS_~NEG_~ANALNEG_~VBIMD agree_V_~VERB_~PUBV w/you_O_~PRO more_R_~ADV_~OTHERADV ._,_~PUNCT_~FULSTOP TOGETHER_R_~CAPS_~ADV_~OTHERADV ,_,_~PUNCT_~COMMA we_O_~PRO_~SUBJPRO_~FSTPP are_V_~VERB_~OTHRVERB #MAGA_G_~CAPS_~HASHTAG 🇺🇸_Q https://t.co/QaxtqpyXTR_U…
· 950884128379035650	01/10/18	00:16:57	Twitter for iPhone	24552	123413	· As_P_~SUBORDINATOR_~OTHRSUB I_O_~PRO_~SUBJPRO_~FSTPP made_V_~VERB_~PAST_~OTHRVERB very_R_~ADV_~AMPLIFIER clear_A_~ADJ_~ATTRIBADJ today_N_~ADV_~TIMEADV ,_,_~PUNCT_~COMMA our_D_~DET_~POSSDET_~FSTPP country_N_~NOUN_~OTHRNOUN needs_V_~VERB_~SINFLECT_~STANCEVB the_D_~DET_~DEFART security_N_~NOMIN of_P_~PREP the_D_~DET_~DEFART Wall_N_~NOUN_~OTHRNOUN on_P_~PREP the_D_~DET_~DEFART Southern_^_~PRPN Bord…
· 950866561153331202	01/09/18	23:07:09	Twitter for iPhone	19481	82151	· Today_N_~ADV_~TIMEADV ,_,_~PUNCT_~COMMA it_O_~PRO_~OTHRPRO_~IT was_V_~VERB_~SINFLECT_~PAST_~BEMV my_D_~DET_~POSSDET_~FSTPP great_A_~ADJ_~ATTRIBADJ honor_N_~NOUN_~OTHRNOUN to_P_~INFINITIVE sign_V_~VERB_~OTHRVERB a_D_~DET_~INDEFART new_A_~ADJ_~ATTRIBADJ Executive_N_~NOUN_~OTHRNOUN Order_N_~NOUN_~OTHRNOUN to_P_~INFINITIVE ensure_V_~VERB_~OTHRVERB Veterans_^_~PRPN have_V_~VERB_~HAVEMV the_D_~DET_~D…
· 947614110082043904	12-31-2017	23:43:04	Twitter for iPhone	35394	156032	· HAPPY_A_~CAPS_~ADJ_~ATTRIBADJ NEW_A_~CAPS_~ADJ_~ATTRIBADJ YEAR_N_~CAPS_~NOUN_~OTHRNOUN !_,_~PUNCT_~EXCLAM We_O_~PRO_~SUBJPRO_~FSTPP are_V_~VERB_~AUXBE MAKING_V_~CAPS_~VERB_~ING_~PROGRESSIVE_~OTHRVERB AMERICA_^_~CAPS_~PRPN GREAT_A_~CAPS_~ADJ_~ATTRIBADJ AGAIN_R_~CAPS_~ADV_~TIMEADV ,_,_~PUNCT_~COMMA and_&_~CCONJ much_R_~ADV_~AMPLIFIER faster_A_~COMPARATIVE_~ADJ_~ATTRIBADJ than_P_~SUBORDINATOR_~OTH…
· 947592785519173637	12-31-2017	22:18:20	Twitter for iPhone	39698	158995	· As_P our_D_~DET_~POSSDET_~FSTPP Country_N_~NOUN_~OTHRNOUN rapidly_R_~ADV_~OTHERADV grows_V_~VERB_~SINFLECT_~COPVB stronger_A_~COMPARATIVE_~ADJ_~PREDADJ and_&_~CCONJ smarter_R_~ADV_~OTHERADV ,_,_~PUNCT_~COMMA I_O_~PRO_~SUBJPRO_~FSTPP want_V_~VERB_~STANCEVB to_P_~INFINITIVE wish_V_~VERB_~STANCEVB all_D_~PRO_~PROQUAN of_P_~PREP my_D_~DET_~POSSDET_~FSTPP friends_N_~NOUN_~OTHRNOUN ,_,_~PUNCT_~COMMA …
· 947588263103139841	12-31-2017	22:00:21	Twitter for iPhone	28128	87677	· Iran_^_~PRPN ,_,_~PUNCT_~COMMA the_D_~DET_~DEFART Number_N_~NOUN_~OTHRNOUN One_$_~DET_~NUMDET State_N_~NOUN_~OTHRNOUN of_P Sponsored_V_~VERB_~PAST_~OTHRVERB Terror_N_~NOUN_~OTHRNOUN with_P_~PREP numerous_A_~ADJ_~ATTRIBADJ violations_N_~NOMIN of_P_~PREP Human_^_~PRPN Rights_N_~NOUN_~OTHRNOUN occurring_V_~VERB_~ING_~OTHRVERB on_P_~PREP an_D_~DET_~INDEFART hourly_A_~ADJ_~ATTRIBADJ basis_N_~NOUN_~O…
· 947544600918372353	12-31-2017	19:06:52	Media Studio	26633	101162	· What_O_~WHW a_D_~DET_~INDEFART year_N_~NOUN_~OTHRNOUN it's_L_~PROCONTRACTAUXHAVE_~SUBJPRO_~IT been_V_~VERB_~OTHRVERB ,_,_~PUNCT_~COMMA and_&_~CCONJ we're_L_~PROCONTRACTAUXBE_~AUXBE_~SUBJPRO_~FSTPP just_R_~ADV_~OTHERADV getting_V_~VERB_~ING_~PROGRESSIVE_~OTHRVERB started_V_~VERB_~PAST_~PASSIVE_~OTHRVERB ._,_~PUNCT_~FULSTOP Together_R_~ADV_~OTHERADV ,_,_~PUNCT_~COMMA we_O_~PRO_~SUBJPRO_~FSTPP are…
· 947536951464333318	12-31-2017	18:36:28	Twitter for iPhone	17041	76080	· My_D_~DET_~POSSDET_~FSTPP deepest_A_~SUPERLATIVE_~ADJ_~ATTRIBADJ condolences_N_~NOUN_~OTHRNOUN to_P_~PREP the_D_~DET_~DEFART victims_N_~NOUN_~OTHRNOUN of_P_~PREP the_D_~DET_~DEFART terrible_A_~ADJ_~ATTRIBADJ shooting_N_~NOUN_~OTHRNOUN in_P_~PREP Douglas_^_~PRPN County_^_~PRPN @DCSheriff_@_~MENTION ,_,_~PUNCT_~COMMA and_&_~CCONJ their_D_~DET_~POSSDET_~THRDPP families_N_~NOUN_~OTHRNOUN ._,_~PUNCT…
· 947461470924820480	12-31-2017	13:36:32	Twitter for iPhone	26035	106236	· Why_R_~WHW would_V_~MDVERB_~MDPRED smart_A_~ADJ_~ATTRIBADJ voters_N_~NOUN_~OTHRNOUN want_V_~VERB_~STANCEVB to_P_~INFINITIVE put_V_~VERB_~OTHRVERB Democrats_N_~NOUN_~OTHRNOUN in_P_~PREP Congress_^_~PRPN in_P_~PREP 2018_$_~DET_~NUMDET Election_N_~NOMIN when_R_~SUBORDINATOR_~TIMESUB their_D_~DET_~POSSDET_~THRDPP policies_N_~NOUN_~OTHRNOUN will_V_~MDVERB_~MDPRED totally_R_~ADV_~AMPLIFIER kill_V_~VE…
· 947458942719979520	12-31-2017	13:26:29	Twitter for iPhone	14478	63403	· If_P_~CONDISUB the_D_~DET_~DEFART Dems_N_~NOUN_~OTHRNOUN (_,_~PUNCT_~BRACKET Crooked_A_~ADJ_~ATTRIBADJ Hillary_^_~PRPN )_,_~PUNCT_~BRACKET got_V_~VERB_~PAST_~OTHRVERB elected_V_~VERB_~PAST_~PASSIVE_~OTHRVERB ,_,_~PUNCT_~COMMA your_D_~DET_~POSSDET_~SNDPP stocks_N_~NOUN_~OTHRNOUN would_V_~MDVERB_~MDPRED be_V_~VERB_~OTHRVERB down_R_~ADV_~OTHERADV 50%_$_~NOUN_~NUMNOUN from_P_~PREP values_N_~NOUN_~O…
· 947453152806297600	12-31-2017	13:03:29	Twitter for iPhone	30412	108343	· Big_A_~ADJ_~ATTRIBADJ protests_N_~NOUN_~OTHRNOUN in_P_~PREP Iran_^_~PRPN ._,_~PUNCT_~FULSTOP The_D_~DET_~DEFART people_N_~NOUN_~OTHRNOUN are_V_~VERB_~AUXBE finally_R_~ADV_~OTHERADV getting_V_~VERB_~ING_~PROGRESSIVE_~COPVB wise_A_~ADJ_~PREDADJ as_P to_P how_R_~WHW their_D_~DET_~POSSDET_~THRDPP money_N_~NOUN_~OTHRNOUN and_&_~CCONJ wealth_N_~NOUN_~OTHRNOUN is_V_~VERB_~SINFLECT_~AUXBE being_V_~VERB…
· 947328044821336070	12-31-2017	04:46:21	Twitter for iPhone	13096	58549	· “_,_~PUNCT Trump_^_~PRPN Rally_^_~PRPN :_,_~PUNCT_~COLON Stocks_N_~NOUN_~OTHRNOUN put_V_~VERB_~OTHRVERB 2017_$_~NOUN_~NUMNOUN in_P_~PREP the_D_~DET_~DEFART record_N_~NOUN_~OTHRNOUN books_N_~NOUN_~OTHRNOUN ”_,_~PUNCT https://t.co/0foQGaFjMh_U_~URL
· 947236393184628741	12-30-2017	22:42:09	Twitter for iPhone	24332	117013	· Jobs_N_~NOUN_~OTHRNOUN are_V_~VERB_~AUXBE kicking_V_~VERB_~ING_~PROGRESSIVE_~OTHRVERB in_P and_&_~CCONJ companies_N_~NOUN_~OTHRNOUN are_V_~VERB_~AUXBE coming_V_~MULTIWVB_~ING_~PROGRESSIVE back_R_~ADV_~OTHERADV to_P_~PREP the_D_~DET_~DEFART U.S._^_~ACRONYM_~PRPN Unnecessary_A_~ADJ_~ATTRIBADJ regulations_N_~NOMIN and_&_~CCONJ high_A_~ADJ_~ATTRIBADJ taxes_N_~NOUN_~OTHRNOUN are_V_~VERB_~AUXBE being…
· 947235015343202304	12-30-2017	22:36:41	Twitter for iPhone	50342	195754	· I_O_~PRO_~SUBJPRO_~FSTPP use_V_~VERB_~OTHRVERB Social_^_~PRPN Media_^_~PRPN not_R_~NEG_~ANALNEG because_P_~SUBORDINATOR_~CAUSESUB I_O_~PRO_~SUBJPRO_~FSTPP like_V_~VERB_~STANCEVB to_P ,_,_~PUNCT_~COMMA but_&_~CNTRSTCONJ because_P_~SUBORDINATOR_~CAUSESUB it_O_~PRO_~OTHRPRO_~IT is_V_~VERB_~SINFLECT_~BEMV the_D_~DET_~DEFART only_A_~ADJ_~ATTRIBADJ way_N_~NOUN_~OTHRNOUN to_P_~INFINITIVE fight_V_~VERB…
· 947213895286054914	12-30-2017	21:12:45	Twitter for iPhone	16703	73325	· On_P_~PREP Taxes_N_~NOUN_~OTHRNOUN :_,_~PUNCT_~COLON “_,_~PUNCT This_O_~PRO_~DEMPRO is_V_~VERB_~SINFLECT_~BEMV the_D_~DET_~DEFART biggest_A_~SUPERLATIVE_~ADJ_~ATTRIBADJ corporate_A_~ADJ_~ATTRIBADJ rate_N_~NOUN_~OTHRNOUN cut_N_~NOUN_~OTHRNOUN ever_R_~ADV_~OTHERADV ,_,_~PUNCT_~COMMA going_V_~VERB_~ING_~OTHRVERB back_R_~ADV_~OTHERADV to_P_~PREP the_D_~DET_~DEFART corporate_N_~NOUN_~OTHRNOUN income…
· 947181212468203520	12-30-2017	19:02:53	Twitter for iPhone	23270	78932	· Oppressive_A_~ADJ_~ATTRIBADJ regimes_N_~NOUN_~OTHRNOUN cannot_V_~MDVERB_~MDPOSS_~ANALNEG endure_V_~VERB_~OTHRVERB forever_R_~ADV_~OTHERADV ,_,_~PUNCT_~COMMA and_&_~CCONJ the_D_~DET_~DEFART day_N_~NOUN_~OTHRNOUN will_V_~MDVERB_~MDPRED come_V_~VERB_~OTHRVERB when_R_~SUBORDINATOR_~TIMESUB the_D_~DET_~DEFART Iranian_A_~ADJ_~ATTRIBADJ people_N_~NOUN_~OTHRNOUN will_V_~MDVERB_~MDPRED face_V_~VERB_~OTH…
· 947180713236934657	12-30-2017	19:00:54	Twitter for iPhone	23532	77986	· The_D_~DET_~DEFART entire_A_~ADJ_~ATTRIBADJ world_N_~NOUN_~OTHRNOUN understands_V_~VERB_~SINFLECT_~PRVV that_P_~THATVCOMP the_D_~DET_~DEFART good_A_~ADJ_~ATTRIBADJ people_N_~NOUN_~OTHRNOUN of_P_~PREP Iran_^_~PRPN want_V_~VERB_~STANCEVB change_N_~NOUN_~OTHRNOUN ,_,_~PUNCT_~COMMA and_&_~CCONJ ,_,_~PUNCT_~COMMA other_A_~ADJ_~ATTRIBADJ than_P_~PREP the_D_~DET_~DEFART vast_A_~ADJ_~ATTRIBADJ military…
· 946949708915924994	12-30-2017	03:42:58	Twitter for iPhone	60821	138901	· Many_A_~DET_~DETQUAN reports_N_~NOUN_~OTHRNOUN of_P_~PREP peaceful_A_~ADJ_~ATTRIBADJ protests_N_~NOUN_~OTHRNOUN by_P_~PREP_~ADV_~OTHERADV Iranian_A_~ADJ_~ATTRIBADJ citizens_N_~NOUN_~OTHRNOUN fed_V_~VERB_~PAST_~OTHRVERB up_T_~MULTIWVB with_P_~PREP_~PREP regime's_Z_~PRPN_~POSESPRPN corruption_N_~NOMIN &_&_~CCONJ its_L_~PRO_~IT squandering_V_~VERB_~ING_~OTHRVERB of_P_~PREP the_D_~DET_~DEFART natio…
· 946731576687235072	12-29-2017	13:16:11	Twitter for iPhone	35208	142106	· The_D_~DET_~DEFART Democrats_N_~NOUN_~OTHRNOUN have_V_~VERB_~AUXHAVE been_V_~PERFECT_~VERB_~AUXBE told_V_~VERB_~PAST_~PUBV_~PASSIVE ,_,_~PUNCT_~COMMA and_&_~CCONJ fully_R_~ADV_~AMPLIFIER understand_V_~VERB_~PRVV ,_,_~PUNCT_~COMMA that_O_~THATVCOMP_~THATVCOMP there_R_~EXIST can_V_~MDVERB_~MDPOSS be_V_~VERB_~BEMV no_R_~DET_~NEG_~SYNNEG DACA_N_~CAPS_~NOUN_~OTHRNOUN without_P_~PREP the_D_~DET_~DEFA…
· 946728546633953285	12-29-2017	13:04:09	Twitter for iPhone	27652	118765	· Why_R_~WHW is_V_~VERB_~SINFLECT_~QBE the_D_~DET_~DEFART United_^_~PRPN States_^_~PRPN Post_^_~PRPN Office_^_~PRPN ,_,_~PUNCT_~COMMA which_O_~RELCLAUSESUBGAP is_V_~VERB_~SINFLECT_~AUXBE losing_V_~VERB_~ING_~PROGRESSIVE_~OTHRVERB many_A_~DET_~DETQUAN billions_N_~NOUN_~NUMNOUN of_P_~PREP dollars_N_~NOUN_~OTHRNOUN a_D_~DET_~INDEFART year_N_~NOUN_~OTHRNOUN ,_,_~PUNCT_~COMMA while_P charging_V_~VERB_…
· 946724075157651457	12-29-2017	12:46:23	Twitter for iPhone	23184	98172	· While_P_~SUBORDINATOR_~TIMESUB the_D_~DET_~DEFART Fake_A_~ADJ_~ATTRIBADJ News_N_~NOUN_~OTHRNOUN loves_V_~VERB_~SINFLECT_~STANCEVB to_P_~INFINITIVE talk_V_~MULTIWVB about_P_~MULTIWVB my_D_~DET_~POSSDET_~FSTPP so-called_A_~ADJ_~ATTRIBADJ low_A_~ADJ_~ATTRIBADJ approval_N_~NOUN_~OTHRNOUN rating_N_~NOUN_~OTHRNOUN ,_,_~PUNCT_~COMMA @foxandfriends_@_~MENTION just_R_~ADV_~OTHERADV showed_V_~VERB_~PAST_…
· 946531657229701120	12-29-2017	00:01:47	Twitter for iPhone	65929	204151	· In_P_~PREP the_D_~DET_~DEFART East_^_~PRPN ,_,_~PUNCT_~COMMA it_O_~PRO_~OTHRPRO_~IT could_V_~MDVERB_~MDPOSS be_V_~VERB_~BEMV the_D_~DET_~DEFART COLDEST_A_~CAPS_~SUPERLATIVE_~ADJ_~ATTRIBADJ New_A_~ADJ_~ATTRIBADJ Year's_Z_~PRPN_~POSESPRPN Eve_^_~PRPN on_P_~PREP record_N_~NOUN_~OTHRNOUN ._,_~PUNCT_~FULSTOP Perhaps_R_~ADV_~OTHERADV we_O_~PRO_~SUBJPRO_~FSTPP could_V_~MDVERB_~MDPOSS use_V_~VERB_~OTHR…
· 946519720450252800	12-28-2017	23:14:21	Twitter for iPhone	15516	67092	· Together_R_~ADV_~OTHERADV ,_,_~PUNCT_~COMMA we_O_~PRO_~SUBJPRO_~FSTPP are_V_~VERB_~AUXBE MAKING_V_~CAPS_~VERB_~ING_~PROGRESSIVE_~OTHRVERB AMERICA_^_~CAPS_~PRPN GREAT_A_~CAPS_~ADJ_~ATTRIBADJ AGAIN_R_~CAPS_~ADV_~TIMEADV !_,_~PUNCT_~EXCLAM https://t.co/OeyTdFyl1Q_U_~URL https://t.co/wdLQkfdy4m_U_~URL
· 946460939578167296	12-28-2017	19:20:47	Twitter for iPad	26402	73657	· I've_L_~PROCONTRACTAUXHAVE_~SUBJPRO_~FSTPP_~AUXHAVE been_V_~PERFECT_~VERB_~AUXBE saying_V_~VERB_~ING_~PROGRESSIVE_~PUBV it_O_~PRO_~OTHRPRO_~IT for_P_~PREP a_D_~DET_~INDEFART long_A_~ADJ_~ATTRIBADJ ,_,_~PUNCT_~COMMA long_A_~ADJ_~ATTRIBADJ time_N_~NOUN_~OTHRNOUN ._,_~PUNCT_~FULSTOP #NoKo_#_~HASHTAG https://t.co/LQl7tGhMdO_U_~URL
· 946416486054285314	12-28-2017	16:24:08	Twitter for iPhone	31963	124997	· Caught_V_~VERB_~PAST_~VBIX RED_A_~CAPS_~ADJ_~ATTRIBADJ HANDED_V_~CAPS_~VERB_~PAST_~OTHRVERB -_,_~PUNCT very_R_~ADV_~AMPLIFIER disappointed_A_~ADJ_~ATTRIBADJ that_P_~THATADJCOMP China_^_~PRPN is_V_~VERB_~SINFLECT_~AUXBE allowing_V_~VERB_~ING_~PROGRESSIVE_~SUAV oil_N_~NOUN_~OTHRNOUN to_P_~INFINITIVE go_V_~VERB_~OTHRVERB into_P_~PREP North_^_~PRPN Korea_^_~PRPN ._,_~PUNCT_~FULSTOP There_X_~EXIST w…
· 946415026402988033	12-28-2017	16:18:20	Twitter for iPhone	21499	108370	· Retail_A_~ADJ_~ATTRIBADJ sales_N_~NOUN_~OTHRNOUN are_V_~VERB_~BEMV at_P_~PREP record_N_~NOUN_~OTHRNOUN numbers_N_~NOUN_~OTHRNOUN ._,_~PUNCT_~FULSTOP We've_L_~PROCONTRACTAUXHAVE_~SUBJPRO_~FSTPP_~AUXHAVE got_V_~PERFECT_~VERB_~PAST_~OTHRVERB the_D_~DET_~DEFART economy_N_~NOUN_~OTHRNOUN going_V_~VERB_~ING_~COPVB better_A_~COMPARATIVE_~ADJ_~PREDADJ than_P_~SUBORDINATOR_~OTHRSUB anyone_N_~PRO_~PROQUA…
· 946401576381505536	12-28-2017	15:24:53	Twitter for iPhone	14587	65832	· Vanity_^_~PRPN Fair_^_~PRPN ,_,_~PUNCT_~COMMA which_D_~RELCLAUSESUBGAP looks_V_~MULTIWVB like_P_~SUBORDINATOR_~MULTIWVB it_O_~PRO_~OTHRPRO_~IT is_V_~VERB_~SINFLECT_~BEMV on_P its_L_~DET_~POSSDET_~IT last_A_~ADJ_~ATTRIBADJ legs_N_~NOUN_~OTHRNOUN ,_,_~PUNCT_~COMMA is_V_~VERB_~SINFLECT_~AUXBE bending_V_~VERB_~ING_~PROGRESSIVE_~OTHRVERB over_P backwards_R_~ADV_~OTHERADV in_P_~PREP apologizing_V_~GE…
· 946210723528572930	12-28-2017	02:46:30	Twitter for iPhone	21183	84891	· “_,_~PUNCT Arrests_N_~NOUN_~OTHRNOUN of_P_~PREP MS-13_^_~CAPS_~PRPN Members_N_~NOUN_~OTHRNOUN ,_,_~PUNCT_~COMMA Associates_N_~NOUN_~OTHRNOUN Up_P 83%_$_~NOUN_~NUMNOUN Under_P_~PREP Trump_^_~PRPN ”_,_~PUNCT https://t.co/70iPHy2Yqn_U_~URL
· 946201376652169220	12-28-2017	02:09:22	Twitter for iPhone	19706	68505	· “_,_~PUNCT On_P_~PREP 1/20_$_~NOUN_~NUMNOUN -_,_~PUNCT the_D_~DET_~DEFART day_N_~NOUN_~OTHRNOUN Trump_^_~PRPN was_V_~VERB_~SINFLECT_~PAST_~AUXBE inaugurated_V_~VERB_~PAST_~PASSIVE_~OTHRVERB -_,_~PUNCT an_D_~DET_~INDEFART estimated_A_~ADJ_~ATTRIBADJ 35,000_$_~DET_~NUMDET ISIS_^_~CAPS_~PRPN fighters_N_~NOUN_~OTHRNOUN held_V_~VERB_~PAST_~OTHRVERB approx_^_~PRPN 17,500_$_~DET_~NUMDET square_N_~NOUN…
· 946156544927977477	12-27-2017	23:11:13	Twitter for iPhone	18464	108614	· Just_R_~ADV_~OTHERADV left_V_~VERB_~PAST_~OTHRVERB West_^_~PRPN Palm_^_~PRPN Beach_^_~PRPN Fire_^_~PRPN &_&_~CCONJ Rescue_N_~NOUN_~OTHRNOUN #2_$_~HASHTAG_~NOUN_~NUMNOUN ._,_~PUNCT_~FULSTOP Met_V_~VERB_~PAST_~VBIX with_P_~PREP great_A_~ADJ_~ATTRIBADJ men_N_~NOUN_~OTHRNOUN and_&_~CCONJ women_N_~NOUN_~OTHRNOUN as_P representatives_N_~NOUN_~OTHRNOUN of_P_~PREP those_O_~PRO_~DEMPRO who_O_~RELCLAUSES…
· 946151080546750465	12-27-2017	22:49:30	Twitter for iPhone	12128	38520	· “_,_~PUNCT On_P_~PREP 1/20_$_~NOUN_~NUMNOUN -_,_~PUNCT the_D_~DET_~DEFART day_N_~NOUN_~OTHRNOUN Trump_^_~PRPN was_V_~VERB_~SINFLECT_~PAST_~AUXBE inaugurated_V_~VERB_~PAST_~PASSIVE_~OTHRVERB -_,_~PUNCT an_D_~DET_~INDEFART estimated_A_~ADJ_~ATTRIBADJ 35,000_$_~DET_~NUMDET ISIS_^_~CAPS_~PRPN fighters_N_~NOUN_~OTHRNOUN held_V_~VERB_~PAST_~OTHRVERB approx_^_~PRPN 17,500_$_~DET_~NUMDET square_N_~NOUN…
· 945780569388015616	12-26-2017	22:17:14	Twitter for iPhone	25344	130759	· All_D_~DET_~DETQUAN signs_N_~NOUN_~OTHRNOUN are_V_~VERB_~BEMV that_P business_N_~NOMIN is_V_~VERB_~SINFLECT_~AUXBE looking_V_~VERB_~ING_~PROGRESSIVE_~COPVB really_R_~ADV_~AMPLIFIER good_A_~ADJ_~PREDADJ for_P_~PREP next_A_~ADJ_~ATTRIBADJ year_N_~MULTIADV_~NOUN_~TIMEADV_~OTHRNOUN ,_,_~PUNCT_~COMMA only_R_~ADV_~OTHERADV to_P_~INFINITIVE be_V_~VERB_~AUXBE helped_V_~VERB_~PAST_~OTHRVERB further_R_~A…
· 945646491955290113	12-26-2017	13:24:27	Twitter for iPhone	35628	119478	· WOW_!_~CAPS_~INTJ_~OTHRINTJ ,_,_~PUNCT_~COMMA @foxandfrlends_@_~MENTION “_,_~PUNCT Dossier_N_~NOUN_~OTHRNOUN is_V_~VERB_~SINFLECT_~COPVB_~BEMV bogus_A_~ADJ_~PREDADJ ._,_~PUNCT_~FULSTOP Clinton_^_~PRPN Campaign_N_~NOUN_~OTHRNOUN ,_,_~PUNCT_~COMMA DNC_^_~CAPS_~PRPN funded_A_~ADJ_~ATTRIBADJ Dossier_N_~NOUN_~OTHRNOUN ._,_~PUNCT_~FULSTOP FBI_^_~CAPS_~PRPN CANNOT_^_~CAPS_~MDVERB_~MDPOSS_~ANALNEG_~PRP…
· 945624910898122752	12-26-2017	11:58:42	Twitter for iPhone	20656	110208	· Based_V_~VERB_~PAST_~VBIX on_P_~PREP the_D_~DET_~DEFART fact_N_~NOUN_~OTHRNOUN that_P_~THATNOUNCOMP the_D_~DET_~DEFART very_R_~ADV_~AMPLIFIER unfair_A_~ADJ_~ATTRIBADJ and_&_~CCONJ unpopular_A_~ADJ_~ATTRIBADJ Individual_A_~ADJ_~ATTRIBADJ Mandate_N_~NOUN_~OTHRNOUN has_V_~VERB_~SINFLECT_~AUXHAVE been_V_~PERFECT_~VERB_~AUXBE terminated_V_~VERB_~PAST_~PASSIVE_~OTHRVERB as_P part_N_~NOUN_~OTHRNOUN of…
· 945437479863291904	12-25-2017	23:33:55	Twitter for iPhone	34926	199932	· I_O_~PRO_~SUBJPRO_~FSTPP hope_V_~VERB_~PRVV everyone_N_~PRO_~PROQUAN is_V_~VERB_~SINFLECT_~AUXBE having_V_~VERB_~ING_~PROGRESSIVE_~HAVEMV a_D_~DET_~INDEFART great_A_~ADJ_~ATTRIBADJ Christmas_^_~PRPN ,_,_~PUNCT_~COMMA then_R_~ADV_~OTHERADV tomorrow_N_~ADV_~TIMEADV it's_L_~PROCONTRACTBEMV_~SUBJPRO_~IT back_R_~ADV_~OTHERADV to_P_~INFINITIVE work_V_~VERB_~OTHRVERB in_P_~PREP order_N_~NOUN_~OTHRNOUN…
· 945287222210781184	12-25-2017	13:36:51	Twitter for iPhone	49883	203792	· MERRY_A_~CAPS_~ADJ_~ATTRIBADJ CHRISTMAS_^_~CAPS_~PRPN !!!_,_~PUNCT_~EXCLAM https://t.co/mYtV5GNdLl_U_~URL
· 945140007572004870	12-25-2017	03:51:52	Twitter for iPhone	34038	151030	· MERRY_A_~CAPS_~ADJ_~ATTRIBADJ CHRISTMAS_^_~CAPS_~PRPN !!_,_~PUNCT_~EXCLAM https://t.co/xa2qxcisVV_U_~URL
· 945126026824298497	12-25-2017	02:56:19	Twitter for iPhone	55103	232320	· People_N_~NOUN_~OTHRNOUN are_V_~VERB_~COPVB_~BEMV proud_A_~ADJ_~PREDADJ to_P_~TOADJCOMP be_V_~VERB_~AUXBE saying_V_~VERB_~ING_~PROGRESSIVE_~PUBV Merry_^_~PRPN Christmas_^_~PRPN again_R_~ADV_~TIMEADV ._,_~PUNCT_~FULSTOP I_O_~PRO_~SUBJPRO_~FSTPP am_V_~VERB_~COPVB_~BEMV proud_A_~ADJ_~PREDADJ to_P_~TOADJCOMP have_V_~VERB_~AUXHAVE led_V_~PERFECT_~VERB_~PAST_~OTHRVERB the_D_~DET_~DEFART charge_N_~NOU…
· 945030174290186241	12-24-2017	20:35:26	Twitter for iPhone	23221	111414	· The_D_~DET_~DEFART Tax_N_~NOUN_~OTHRNOUN Cut/Reform_N_~NOUN_~OTHRNOUN Bill_N_~NOUN_~OTHRNOUN ,_,_~PUNCT_~COMMA including_V_~VERB_~ING_~OTHRVERB Massive_A_~ADJ_~ATTRIBADJ Alaska_^_~PRPN Drilling_N_~NOUN_~OTHRNOUN and_&_~CCONJ the_D_~DET_~DEFART Repeal_N_~NOUN_~OTHRNOUN of_P_~PREP the_D_~DET_~DEFART highly_R_~ADV_~AMPLIFIER unpopular_A_~ADJ_~ATTRIBADJ Individual_A_~ADJ_~ATTRIBADJ Mandate_N_~NOUN_…
· 944927689638662145	12-24-2017	13:48:11	Twitter for iPhone	33220	140299	· The_D_~DET_~DEFART Fake_A_~ADJ_~ATTRIBADJ News_N_~NOUN_~OTHRNOUN refuses_V_~VERB_~SINFLECT_~PUBV to_P_~INFINITIVE talk_V_~MULTIWVB about_P_~MULTIWVB how_R_~WHW Big_A_~ADJ_~ATTRIBADJ and_&_~CCONJ how_R_~WHW Strong_A_~ADJ_~ATTRIBADJ our_D_~DET_~POSSDET_~FSTPP BASE_N_~CAPS_~NOUN_~OTHRNOUN is_V_~VERB_~SINFLECT_~BEMV ._,_~PUNCT_~FULSTOP They_O_~PRO_~SUBJPRO_~THRDPP show_V_~VERB_~PRVV Fake_A_~ADJ_~AT…
· 944906847970119680	12-24-2017	12:25:22	Twitter for iPhone	29754	99677	· ._,_~PUNCT_~FULSTOP @FoxNews-FBI's_G_~CAPS Andrew_^_~PRPN McCabe_^_~PRPN ,_,_~PUNCT_~COMMA “_,_~PUNCT in_P_~PREP addition_N_~OTHRCONJ_~NOMIN to_P_~PREP his_D_~DET_~POSSDET_~THRDPP wife_N_~NOUN_~OTHRNOUN getting_V_~VERB_~ING_~OTHRVERB all_D_~PRO_~PROQUAN of_P_~PREP this_D_~DET_~DEMDET money_N_~NOUN_~OTHRNOUN from_P_~PREP M_^_~PRPN (_,_~PUNCT_~BRACKET Clinton_^_~PRPN Puppet_N_~NOUN_~OTHRNOUN )_,_…
· 944703626454487042	12-23-2017	22:57:50	Twitter for iPhone	16929	85348	· Remember_V_~VERB_~PRVV_~IMPERATIVE ,_,_~PUNCT_~COMMA the_D_~DET_~DEFART Republicans_N_~NOUN_~OTHRNOUN are_V_~VERB_~OTHRVERB 5-0_$_~NOUN_~NUMNOUN in_P_~PREP Congressional_A_~ADJ_~ATTRIBADJ races_N_~NOUN_~OTHRNOUN this_D_~DET_~DEMDET year_N_~MULTIADV_~NOUN_~TIMEADV_~OTHRNOUN ._,_~PUNCT_~FULSTOP In_P_~PREP Senate_^_~PRPN ,_,_~PUNCT_~COMMA I_O_~PRO_~SUBJPRO_~FSTPP said_V_~VERB_~PAST_~PUBV Roy_^_~PR…
· 944700332881440769	12-23-2017	22:44:45	Twitter for iPhone	22728	101231	· The_D_~DET_~DEFART Stock_N_~NOUN_~OTHRNOUN Market_N_~NOUN_~OTHRNOUN is_V_~VERB_~SINFLECT_~AUXBE setting_V_~VERB_~ING_~PROGRESSIVE_~OTHRVERB record_N_~NOUN_~OTHRNOUN after_P_~PREP record_N_~NOUN_~OTHRNOUN and_&_~CCONJ unemployment_N_~NOMIN is_V_~VERB_~SINFLECT_~BEMV at_P_~PREP a_D_~DET_~INDEFART 17_$_~DET_~NUMDET year_N_~NOUN_~OTHRNOUN low_A_~ADJ_~ATTRIBADJ ._,_~PUNCT_~FULSTOP So_R_~ADV_~AMPLIFI…
· 944667102312566784	12-23-2017	20:32:42	Twitter for iPhone	16794	66132	· Wow_!_~INTJ_~OTHRINTJ ,_,_~PUNCT_~COMMA “_,_~PUNCT FBI_^_~CAPS_~PRPN lawyer_N_~NOUN_~OTHRNOUN James_^_~PRPN Baker_^_~PRPN reassigned_V_~VERB_~PAST_~OTHRVERB ,_,_~PUNCT_~COMMA ”_,_~PUNCT according_V_~PREP to_P_~PREP @FoxNews_@_~MENTION ._,_~PUNCT_~FULSTOP
· 944666448185692166	12-23-2017	20:30:06	Twitter for iPhone	20991	73110	· FBI_^_~CAPS_~PRPN Deputy_^_~PRPN Director_N_~NOUN_~OTHRNOUN Andrew_^_~PRPN McCabe_^_~PRPN is_V_~VERB_~SINFLECT_~AUXBE racing_V_~VERB_~ING_~PROGRESSIVE_~OTHRVERB the_D_~DET_~DEFART clock_N_~NOUN_~OTHRNOUN to_P_~INFINITIVE retire_V_~VERB_~OTHRVERB with_P_~PREP full_A_~ADJ_~ATTRIBADJ benefits_N_~NOUN_~OTHRNOUN ._,_~PUNCT_~FULSTOP 90_$_~DET_~NUMDET days_N_~NOUN_~OTHRNOUN to_P_~INFINITIVE go_V_~VERB…
· 944665687292817415	12-23-2017	20:27:05	Twitter for iPhone	36175	121354	· How_R_~WHW can_V_~MDVERB_~MDPOSS FBI_^_~CAPS_~PRPN Deputy_^_~PRPN Director_N_~NOUN_~OTHRNOUN Andrew_^_~PRPN McCabe_^_~PRPN ,_,_~PUNCT_~COMMA the_D_~DET_~DEFART man_N_~NOUN_~OTHRNOUN in_P_~PREP charge_N_~NOUN_~OTHRNOUN ,_,_~PUNCT_~COMMA along_R_~ADV_~OTHERADV with_P leakin_V_~VERB_~OTHRVERB '_,_~PUNCT_~QUOT James_^_~PRPN Comey_^_~PRPN ,_,_~PUNCT_~COMMA of_P_~PREP the_D_~DET_~DEFART Phony_A_~ADJ_…
· 944329684032081921	12-22-2017	22:11:56	Twitter for iPhone	25757	121704	· Remember_V_~VERB_~PRVV_~IMPERATIVE ,_,_~PUNCT_~COMMA the_D_~DET_~DEFART most_R_~ADV_~OTHERADV hated_V_~ADJ_~ATTRIBADJ part_N_~NOUN_~OTHRNOUN of_P_~PREP ObamaCare_^_~PRPN is_V_~VERB_~SINFLECT_~BEMV the_D_~DET_~DEFART Individual_A_~ADJ_~ATTRIBADJ Mandate_N_~NOUN_~OTHRNOUN ,_,_~PUNCT_~COMMA which_O_~RELCLAUSESUBGAP is_V_~VERB_~SINFLECT_~AUXBE being_V_~VERB_~ING_~PROGRESSIVE_~AUXBE terminated_V_~VE…
· 944308491887316992	12-22-2017	20:47:43	Media Studio	15999	69047	· Today_N_~ADV_~TIMEADV ,_,_~PUNCT_~COMMA it_O_~PRO_~OTHRPRO_~IT was_V_~VERB_~SINFLECT_~PAST_~BEMV my_D_~DET_~POSSDET_~FSTPP great_A_~ADJ_~ATTRIBADJ honor_N_~NOUN_~OTHRNOUN to_P_~INFINITIVE sign_V_~VERB_~OTHRVERB the_D_~DET_~DEFART largest_A_~SUPERLATIVE_~ADJ_~ATTRIBADJ TAX_N_~CAPS_~NOUN_~OTHRNOUN CUTS_N_~CAPS_~NOUN_~OTHRNOUN and_&_~CCONJ reform_N_~NOUN_~OTHRNOUN in_P_~PREP the_D_~DET_~DEFART his…
· 944308373373308929	12-22-2017	20:47:15	Twitter for iPhone	19186	91106	· The_D_~DET_~DEFART United_^_~PRPN Nations_N_~NOUN_~OTHRNOUN Security_N_~NOMIN Council_N_~NOUN_~OTHRNOUN just_R_~ADV_~OTHERADV voted_V_~VERB_~PAST_~SUAV 15-0_$_~NOUN_~NUMNOUN in_P_~PREP favor_N_~NOUN_~OTHRNOUN of_P_~PREP additional_A_~ADJ_~ATTRIBADJ Sanctions_N_~NOMIN on_P_~PREP North_^_~PRPN Korea_^_~PRPN ._,_~PUNCT_~FULSTOP The_D_~DET_~DEFART World_N_~NOUN_~OTHRNOUN wants_V_~VERB_~SINFLECT_~ST…
· 944276471614509057	12-22-2017	18:40:29	Twitter for iPhone	16490	73124	· Congressman_^_~PRPN Ron_^_~PRPN DeSantis_^_~PRPN is_V_~VERB_~SINFLECT_~BEMV a_D_~DET_~INDEFART brilliant_A_~ADJ_~ATTRIBADJ young_A_~ADJ_~ATTRIBADJ leader_N_~NOUN_~OTHRNOUN ,_,_~PUNCT_~COMMA Yale_^_~PRPN and_&_~CCONJ then_R_~ADV_~OTHERADV Harvard_^_~PRPN Law_N_~NOUN_~OTHRNOUN ,_,_~PUNCT_~COMMA who_O_~RELCLAUSESUBGAP would_V_~MDVERB_~MDPRED make_V_~VERB_~OTHRVERB a_D_~DET_~INDEFART GREAT_A_~CAPS_…
· 944247868126318593	12-22-2017	16:46:49	Twitter for iPhone	21759	104354	· 95%_$_~NOUN_~NUMNOUN of_P_~PREP Americans_^_~PRPN will_V_~MDVERB_~MDPRED pay_V_~VERB_~OTHRVERB less_A_~COMPARATIVE_~ADJ_~ATTRIBADJ or_&_~CCONJ ,_,_~PUNCT_~COMMA at_P worst_A_~SUPERLATIVE_~ADJ_~ATTRIBADJ ,_,_~PUNCT_~COMMA the_D_~DET_~DEFART same_A_~ADJ_~ATTRIBADJ amount_N_~NOUN_~OTHRNOUN of_P_~PREP taxes_N_~NOUN_~OTHRNOUN (_,_~PUNCT_~BRACKET mostly_R_~ADV_~OTHERADV far_R_~ADV_~PLACEADV less_A_~C…
· 944222979147337728	12-22-2017	15:07:55	Twitter for iPhone	19465	103281	· Will_V_~MDVERB_~MDPRED_~VBIMD be_V_~VERB_~AUXBE signing_V_~VERB_~ING_~PROGRESSIVE_~OTHRVERB the_D_~DET_~DEFART biggest_A_~SUPERLATIVE_~ADJ_~ATTRIBADJ ever_R_~ADV_~OTHERADV Tax_N_~NOUN_~OTHRNOUN Cut_N_~NOUN_~OTHRNOUN and_&_~CCONJ Reform_N_~NOUN_~OTHRNOUN Bill_N_~NOUN_~OTHRNOUN in_P_~PREP 30_$_~DET_~NUMDET minutes_N_~NOUN_~OTHRNOUN in_P_~PREP Oval_A_~ADJ_~ATTRIBADJ Office_N_~NOUN_~OTHRNOUN ._,_~P…
· 944222157218942978	12-22-2017	15:04:39	Twitter for iPhone	20014	92096	· With_P_~PREP all_D_~PREDET_~QUANPREDET my_D_~DET_~POSSDET_~FSTPP Administration_N_~NOMIN has_V_~VERB_~SINFLECT_~AUXHAVE done_V_~PERFECT_~VERB_~PROVDO on_P_~PREP Legislative_^_~PRPN Approvals_N_~NOUN_~OTHRNOUN (_,_~PUNCT_~BRACKET broke_A_~ADJ_~ATTRIBADJ Harry_^_~PRPN Truman's_Z_~PRPN_~POSESPRPN Record_N_~NOUN_~OTHRNOUN )_,_~PUNCT_~BRACKET ,_,_~PUNCT_~COMMA Regulation_N_~NOMIN Cutting_V_~VERB_~IN…
· 944210183089254400	12-22-2017	14:17:04	Twitter for iPhone	19035	86380	· “_,_~PUNCT The_D_~DET_~DEFART President_N_~NOUN_~OTHRNOUN has_V_~VERB_~SINFLECT_~AUXHAVE accomplished_V_~PERFECT_~VERB_~PAST_~OTHRVERB some_D absolutely_R_~ADV_~AMPLIFIER historic_A_~ADJ_~ATTRIBADJ things_N_~NOUN_~OTHRNOUN during_P_~PREP this_D_~DET_~DEMDET past_A_~ADJ_~ATTRIBADJ year_N_~NOUN_~OTHRNOUN ._,_~PUNCT_~FULSTOP ”_,_~PUNCT Thank_V_~INTJ_~OTHRINTJ you_O_~PRO_~OTHRPRO_~SNDPP Charlie_^_~…
· 944192071535153152	12-22-2017	13:05:06	Twitter for iPhone	28082	122524	· At_P_~PREP some_D_~DET_~DETQUAN point_N_~NOUN_~OTHRNOUN ,_,_~PUNCT_~COMMA and_&_~CCONJ for_P_~PREP the_D_~DET_~DEFART good_A_~ADJ_~ATTRIBADJ of_P_~PREP the_D_~DET_~DEFART country_N_~NOUN_~OTHRNOUN ,_,_~PUNCT_~COMMA I_O_~PRO_~SUBJPRO_~FSTPP predict_V_~VERB_~OTHRVERB we_O_~PRO_~SUBJPRO_~FSTPP will_V_~MDVERB_~MDPRED start_V_~VERB_~OTHRVERB working_V_~VERB_~ING_~OTHRVERB with_P_~PREP the_D_~DET_~DE…
· 944188445748015105	12-22-2017	12:50:42	Twitter for iPhone	10295	47792	· So_R_~ADV_~AMPLIFIER true_A_~ADJ_~ATTRIBADJ !_,_~PUNCT_~EXCLAM https://t.co/1c8hu6O5t9_U_~URL
· 944187730564714497	12-22-2017	12:47:51	Twitter for iPhone	22316	95312	· Our_D_~FSTPP big_A_~ADJ_~ATTRIBADJ and_&_~CCONJ very_R_~ADV_~AMPLIFIER popular_A_~ADJ_~ATTRIBADJ Tax_N_~NOUN_~OTHRNOUN Cut_N_~NOUN_~OTHRNOUN and_&_~CCONJ Reform_N_~NOUN_~OTHRNOUN Bill_N_~NOUN_~OTHRNOUN has_V_~VERB_~SINFLECT_~AUXHAVE taken_V_~PERFECT_~VERB_~OTHRVERB on_P_~PREP an_D_~DET_~INDEFART unexpected_A_~ADJ_~ATTRIBADJ new_A_~ADJ_~ATTRIBADJ source_N_~NOUN_~OTHRNOUN of_P “_,_~PUNCT love_N_~…
· 943908041803657216	12-21-2017	18:16:28	Twitter for iPhone	14158	68696	· THANK_V_~CAPS_~INTJ_~OTHRINTJ YOU_O_~CAPS_~PRO_~OTHRPRO_~SNDPP to_P_~PREP everyone_N_~PRO_~PROQUAN who_O_~RELCLAUSESUBGAP joined_V_~VERB_~PAST_~OTHRVERB me_O_~PRO_~OBJPRO_~FSTPP at_P_~PREP the_D_~DET_~DEFART @WhiteHouse_@_~MENTION yesterday_N_~ADV_~TIMEADV ._,_~PUNCT_~FULSTOP Together_R_~ADV_~OTHERADV ,_,_~PUNCT_~COMMA we_O_~PRO_~SUBJPRO_~FSTPP are_V_~VERB_~AUXBE MAKING_V_~CAPS_~VERB_~ING_~PROG…
· 943856675294982145	12-21-2017	14:52:22	Twitter for iPhone	21002	89128	· House_N_~NOUN_~OTHRNOUN Democrats_N_~NOUN_~OTHRNOUN want_V_~VERB_~STANCEVB a_D_~DET_~INDEFART SHUTDOWN_N_~CAPS_~NOUN_~OTHRNOUN for_P_~PREP the_D_~DET_~DEFART holidays_N_~NOUN_~OTHRNOUN in_P_~PREP order_N_~NOUN_~OTHRNOUN to_P_~INFINITIVE distract_V_~VERB_~OTHRVERB from_P_~PREP the_D_~DET_~DEFART very_R_~ADV_~AMPLIFIER popular_A_~ADJ_~ATTRIBADJ ,_,_~PUNCT_~COMMA just_R_~ADV_~OTHERADV passed_V_~VE…
· 943842608631238656	12-21-2017	13:56:28	Twitter for iPhone	18335	86356	· Home_N_~NOUN_~OTHRNOUN Sales_N_~NOUN_~OTHRNOUN hit_V_~VERB_~OTHRVERB BEST_A_~CAPS_~SUPERLATIVE_~ADJ_~ATTRIBADJ numbers_N_~NOUN_~OTHRNOUN in_P_~PREP 10_$_~DET_~NUMDET years_N_~NOUN_~OTHRNOUN !_,_~PUNCT_~EXCLAM MAKE_V_~CAPS_~VERB_~IMPERATIVE_~OTHRVERB AMERICA_^_~CAPS_~PRPN GREAT_A_~CAPS_~ADJ_~ATTRIBADJ AGAIN_R_~CAPS_~ADV_~TIMEADV
· 943824695144697857	12-21-2017	12:45:17	Twitter for iPhone	19332	92315	· Was_V_~VERB_~SINFLECT_~PAST_~BEIVB_~VBIX @foxandfriends_@_~MENTION just_R_~ADV_~OTHERADV named_V_~VERB_~PAST_~OTHRVERB the_D_~DET_~DEFART most_R_~SUPERLATIVE_~ADV influential_A_~ADJ_~ATTRIBADJ show_N_~NOUN_~OTHRNOUN in_P_~PREP news_N_~NOUN_~OTHRNOUN ?_,_~PUNCT_~QUES You_O_~PRO_~OTHRPRO_~SNDPP deserve_V_~VERB_~OTHRVERB it_O_~PRO_~OTHRPRO_~IT -_,_~PUNCT three_$_~DET_~NUMDET great_A_~ADJ_~ATTRIBAD…
· 943819430735372289	12-21-2017	12:24:22	Twitter for iPhone	25744	111795	· The_D_~DET_~DEFART Massive_A_~ADJ_~ATTRIBADJ Tax_N_~NOUN_~OTHRNOUN Cuts_N_~NOUN_~OTHRNOUN ,_,_~PUNCT_~COMMA which_D_~RELCLAUSEN the_D_~DET_~DEFART Fake_A_~ADJ_~ATTRIBADJ News_N_~NOUN_~OTHRNOUN Media_N_~NOUN_~OTHRNOUN is_V_~VERB_~SINFLECT_~COPVB_~BEMV desperate_A_~ADJ_~PREDADJ to_P_~TOADJCOMP write_V_~VERB_~PUBV badly_R_~ADV_~AMPLIFIER about_P so_R_~ADV_~AMPLIFIER as_R_~ADV_~OTHERADV to_P_~INFIN…
· 943598090069536768	12-20-2017	21:44:50	Media Studio	24389	101666	· WE_O_~CAPS_~PRO_~SUBJPRO_~FSTPP ARE_V_~CAPS_~VERB_~AUXBE MAKING_V_~CAPS_~VERB_~ING_~PROGRESSIVE_~OTHRVERB AMERICA_^_~CAPS_~PRPN GREAT_A_~CAPS_~ADJ_~ATTRIBADJ AGAIN_R_~CAPS_~ADV_~TIMEADV !_,_~PUNCT_~EXCLAM https://t.co/HY353gXV0R_U_~URL
· 943543958730309633	12-20-2017	18:09:44	Twitter for iPhone	20933	83357	· We_O_~PRO_~SUBJPRO_~FSTPP are_V_~VERB_~AUXBE delivering_V_~VERB_~ING_~PROGRESSIVE_~OTHRVERB HISTORIC_A_~CAPS_~ADJ_~ATTRIBADJ TAX_N_~CAPS_~NOUN_~OTHRNOUN RELIEF_N_~CAPS_~NOUN_~OTHRNOUN for_P_~PREP the_D_~DET_~DEFART American_A_~ADJ_~ATTRIBADJ people_N_~NOUN_~OTHRNOUN !_,_~PUNCT_~EXCLAM #TaxCutsandJobsAct_#_~HASHTAG https://t.co/lLgATrCh5o_U_~URL
· 943534069287194626	12-20-2017	17:30:26	Twitter for iPhone	15625	68588	· Together_R_~ADV_~OTHERADV ,_,_~PUNCT_~COMMA we_O_~PRO_~SUBJPRO_~FSTPP are_V_~VERB_~AUXBE MAKING_V_~CAPS_~VERB_~ING_~PROGRESSIVE_~OTHRVERB AMERICA_^_~CAPS_~PRPN GREAT_A_~CAPS_~ADJ_~ATTRIBADJ AGAIN_R_~CAPS_~ADV_~TIMEADV !_,_~PUNCT_~EXCLAM https://t.co/47k9i4p3J2_U_~URL
· 943521141062238208	12-20-2017	16:39:04	Twitter for iPhone	18100	88704	· I_O_~PRO_~SUBJPRO_~FSTPP would_V_~MDVERB_~MDPRED like_V_~VERB_~STANCEVB to_P_~INFINITIVE congratulate_V_~VERB_~OTHRVERB @SenateMajLdr_@_~MENTION on_P_~PREP having_V_~VERB_~GERUND_~AUXHAVE done_V_~PERFECT_~VERB_~PROVDO a_D_~DET_~INDEFART fantastic_A_~ADJ_~ATTRIBADJ job_N_~NOUN_~OTHRNOUN both_D_~ADV_~ADVQUAN strategically_R_~ADV_~OTHERADV &_&_~CCONJ politically_R_~ADV_~OTHERADV on_P_~PREP the_D_~…
· 943489378462130176	12-20-2017	14:32:51	Twitter for iPhone	18212	79155	· The_D_~DET_~DEFART Tax_N_~NOUN_~OTHRNOUN Cuts_N_~NOUN_~OTHRNOUN are_V_~VERB_~COPVB_~BEMV so_R_~ADV_~AMPLIFIER large_A_~ADJ_~PREDADJ and_&_~CCONJ so_R_~ADV_~AMPLIFIER meaningful_A_~ADJ_~ATTRIBADJ ,_,_~PUNCT_~COMMA and_&_~CCONJ yet_R_~ADV_~OTHERADV the_D_~DET_~CNTRSTCONJ_~DEFART Fake_A_~ADJ_~ATTRIBADJ News_N_~NOUN_~OTHRNOUN is_V_~VERB_~SINFLECT_~AUXBE working_V_~VERB_~ING_~PROGRESSIVE_~OTHRVERB o…
· 943362605258813441	12-20-2017	06:09:06	Twitter for iPhone	32062	140937	· The_D_~DET_~DEFART United_^_~PRPN States_N_~NOUN_~OTHRNOUN Senate_N_~NOUN_~OTHRNOUN just_R_~ADV_~OTHERADV passed_V_~VERB_~PAST_~OTHRVERB the_D_~DET_~DEFART biggest_A_~SUPERLATIVE_~ADJ_~ATTRIBADJ in_P_~PREP history_N_~NOUN_~OTHRNOUN Tax_N_~NOUN_~OTHRNOUN Cut_N_~NOUN_~OTHRNOUN and_&_~CCONJ Reform_N_~NOUN_~OTHRNOUN Bill_N_~NOUN_~OTHRNOUN ._,_~PUNCT_~FULSTOP Terrible_A_~ADJ_~ATTRIBADJ Individual_A_…
· 943213901625294849	12-19-2017	20:18:12	Twitter for iPhone	24855	128188	· Congratulations_N_~NOMIN to_P_~PREP Paul_^_~PRPN Ryan_^_~PRPN ,_,_~PUNCT_~COMMA Kevin_^_~PRPN McCarthy_^_~PRPN ,_,_~PUNCT_~COMMA Kevin_^_~PRPN Brady_^_~PRPN ,_,_~PUNCT_~COMMA Steve_^_~PRPN Scalise_^_~PRPN ,_,_~PUNCT_~COMMA Cathy_^_~PRPN McMorris_^_~PRPN Rodgers_^_~PRPN and_&_~CCONJ all_D_~DET_~DETQUAN great_A_~ADJ_~ATTRIBADJ House_N_~NOUN_~OTHRNOUN Republicans_N_~NOUN_~OTHRNOUN who_O_~RELCLAUSE…
· 943135588496093190	12-19-2017	15:07:01	Twitter for iPhone	25350	97388	· A_D_~DET_~INDEFART story_N_~NOUN_~OTHRNOUN in_P_~PREP the_D_~DET_~DEFART @washingtonpost_@_~MENTION that_P I_O_~PRO_~SUBJPRO_~FSTPP was_V_~VERB_~SINFLECT_~PAST_~COPVB_~BEMV close_A_~ADJ_~PREDADJ to_P “_,_~PUNCT rescinding_V_~VERB_~ING_~OTHRVERB ”_,_~PUNCT the_D_~DET_~DEFART nomination_N_~NOMIN of_P_~PREP Justice_^_~PRPN Gorsuch_^_~PRPN prior_R_~ADV_~OTHERADV to_P_~PREP confirmation_N_~NOMIN is_…
· 943079382163353600	12-19-2017	11:23:40	Twitter for iPhone	14541	69898	· Stocks_N_~NOUN_~OTHRNOUN and_&_~CCONJ the_D_~DET_~DEFART economy_N_~NOUN_~OTHRNOUN have_V_~VERB_~HAVEMV a_D_~DET_~INDEFART long_A_~ADJ_~ATTRIBADJ way_N_~NOUN_~OTHRNOUN to_P_~INFINITIVE go_V_~VERB_~OTHRVERB after_P_~PREP the_D_~DET_~DEFART Tax_N_~NOUN_~OTHRNOUN Cut_N_~NOUN_~OTHRNOUN Bill_N_~NOUN_~OTHRNOUN is_V_~VERB_~SINFLECT_~AUXBE totally_R_~ADV_~AMPLIFIER understood_V_~VERB_~PAST_~PRVV_~PASSI…
· 943074475209355264	12-19-2017	11:04:11	Twitter for iPhone	24588	114285	· DOW_^_~CAPS_~PRPN RISES_V_~CAPS_~VERB_~OTHRVERB 5000_$_~DET_~NUMDET POINTS_N_~CAPS_~NOUN_~OTHRNOUN ON_P_~CAPS_~PREP THE_D_~CAPS_~DET_~DEFART YEAR_N_~CAPS_~NOUN_~OTHRNOUN FOR_P_~CAPS_~PREP THE_D_~CAPS_~DET_~DEFART FIRST_A_~CAPS_~DET_~ORDDET TIME_N_~CAPS_~NOUN_~OTHRNOUN EVER_R_~CAPS_~ADV_~OTHERADV -_,_~PUNCT MAKE_V_~CAPS_~VERB_~IMPERATIVE_~OTHRVERB AMERICA_^_~CAPS_~PRPN GREAT_A_~CAPS_~ADJ_~ATTRIB…
· 942921051721338880	12-19-2017	00:54:32	Media Studio	16843	66927	· Together_R_~ADV_~OTHERADV ,_,_~PUNCT_~COMMA our_D_~DET_~POSSDET_~FSTPP task_N_~NOUN_~OTHRNOUN is_V_~VERB_~SINFLECT_~BEMV to_P_~INFINITIVE strengthen_V_~VERB_~OTHRVERB our_D_~DET_~POSSDET_~FSTPP families_N_~NOUN_~OTHRNOUN ,_,_~PUNCT_~COMMA to_P_~INFINITIVE build_V_~VERB_~OTHRVERB up_T_~MULTIWVB our_D_~DET_~POSSDET_~FSTPP communities_N_~NOMIN ,_,_~PUNCT_~COMMA to_P_~INFINITIVE serve_V_~VERB_~OTHR…
· 942904686125965312	12-18-2017	23:49:30	Media Studio	15917	61370	· With_P_~PREP the_D_~DET_~DEFART strategy_N_~NOUN_~OTHRNOUN that_P_~RELCLAUSEN I_O_~PRO_~SUBJPRO_~FSTPP announced_V_~VERB_~PAST_~PUBV today_N_~ADV_~TIMEADV ,_,_~PUNCT_~COMMA we_O_~PRO_~SUBJPRO_~FSTPP are_V_~VERB_~AUXBE declaring_V_~VERB_~ING_~PROGRESSIVE_~PUBV that_P_~THATVCOMP AMERICA_^_~CAPS_~PRPN is_V_~VERB_~SINFLECT_~BEMV in_P_~PREP the_D_~DET_~DEFART game_N_~NOUN_~OTHRNOUN and_&_~CCONJ AMER…
· 942883507868782592	12-18-2017	22:25:20	Twitter for iPhone	21796	98285	· 70_$_~DET_~NUMDET Record_N_~NOUN_~OTHRNOUN Closes_V_~VERB_~SINFLECT_~OTHRVERB for_P_~PREP the_D_~DET_~DEFART Dow_^_~PRPN so_R_~ADV_~AMPLIFIER far_R_~ADV_~PLACEADV this_D_~DET_~DEMDET year_N_~MULTIADV_~NOUN_~TIMEADV_~OTHRNOUN !_,_~PUNCT_~EXCLAM We_O_~PRO_~SUBJPRO_~FSTPP have_V_~VERB_~AUXHAVE NEVER_R_~CAPS_~ADV_~USUALITY had_V_~PERFECT_~VERB_~PAST_~HAVEMV 70_$_~DET_~NUMDET Dow_^_~PRPN Records_N_~…
· 942882250089271297	12-18-2017	22:20:20	Twitter for iPhone	8803	40224	· Thank_V_~INTJ_~OTHRINTJ you_O_~PRO_~OTHRPRO_~SNDPP Maria_^_~PRPN B_^_~VERB_~OTHRVERB !_,_~PUNCT_~EXCLAM https://t.co/v1UR63CqLK_U_~URL
· 942881716913438720	12-18-2017	22:18:13	Twitter for iPhone	8878	44123	· So_R_~ADV_~AMPLIFIER true_A_~ADJ_~ATTRIBADJ Ivanka_^_~PRPN !_,_~PUNCT_~EXCLAM https://t.co/BNGUJG69Ki_U_~URL
· 942857031693799425	12-18-2017	20:40:08	Twitter for iPhone	10165	48643	· As_P_~SUBORDINATOR_~OTHRSUB the_D_~DET_~DEFART world_N_~NOUN_~OTHRNOUN watches_V_~VERB_~SINFLECT_~PERCEPTVB ,_,_~PUNCT_~COMMA we_O_~PRO_~SUBJPRO_~FSTPP are_V_~VERB_~BEMV days_N_~NOUN_~OTHRNOUN away_R_~ADV_~PLACEADV from_P_~PREP passing_V_~GERUND HISTORIC_A_~CAPS_~ADJ_~ATTRIBADJ TAX_N_~CAPS_~NOUN_~OTHRNOUN CUTS_N_~CAPS_~NOUN_~OTHRNOUN for_P_~PREP American_A_~ADJ_~ATTRIBADJ families_N_~NOUN_~OTHR…
· 942854056162332677	12-18-2017	20:28:19	Twitter for iPhone	10464	48706	· When_R_~SUBORDINATOR_~TIMESUB the_D_~DET_~DEFART American_^_~PRPN People_N_~NOUN_~OTHRNOUN speak_V_~VERB_~PUBV ,_,_~PUNCT_~COMMA ALL_X_~CAPS_~PRO_~PROQUAN OF_P_~CAPS_~PREP US_^_~CAPS_~PRPN should_V_~MDVERB_~MDNEC listen_V_~VERB_~OTHRVERB ._,_~PUNCT_~FULSTOP Just_R_~ADV_~OTHERADV over_P_~PREP one_$_~DET_~NUMDET year_N_~NOUN_~OTHRNOUN ago_R_~ADV_~OTHERADV ,_,_~PUNCT_~COMMA you_O_~PRO_~OTHRPRO_~SN…
· 942851788461563906	12-18-2017	20:19:18	Twitter for iPhone	13160	64290	· Over_P_~PREP the_D_~DET_~DEFART past_A_~ADJ_~ATTRIBADJ 11_$_~DET_~NUMDET months_N_~NOUN_~OTHRNOUN ,_,_~PUNCT_~COMMA I_O_~PRO_~SUBJPRO_~FSTPP have_V_~VERB_~AUXHAVE travelled_V_~PERFECT_~VERB_~PAST_~OTHRVERB tens_N_~NOUN_~NUMNOUN of_P_~PREP thousands_N_~NOUN_~NUMNOUN of_P_~PREP miles_N_~NOUN_~OTHRNOUN ,_,_~PUNCT_~COMMA to_P_~INFINITIVE visit_V_~VERB_~OTHRVERB 13_$_~DET_~NUMDET countries_N_~NOUN_~…
· 942840800853024770	12-18-2017	19:35:38	Twitter for iPhone	8892	42983	· Our_D_~DET_~POSSDET_~FSTPP deepest_A_~SUPERLATIVE_~ADJ_~ATTRIBADJ sympathies_N_~NOUN_~OTHRNOUN and_&_~CCONJ most_R_~SUPERLATIVE_~ADV heartfelt_A_~ADJ_~ATTRIBADJ prayers_N_~NOUN_~OTHRNOUN are_V_~VERB_~BEMV with_P_~PREP the_D_~DET_~DEFART victims_N_~NOUN_~OTHRNOUN of_P_~PREP the_D_~DET_~DEFART train_N_~NOUN_~OTHRNOUN derailment_V_~VERB_~OTHRVERB in_P_~PREP Washington_^_~PRPN State_^_~PRPN ._,_~PU…
· 942829676699021312	12-18-2017	18:51:26	Twitter for iPhone	15241	83134	· My_D_~DET_~POSSDET_~FSTPP thoughts_N_~NOUN_~OTHRNOUN and_&_~CCONJ prayers_N_~NOUN_~OTHRNOUN are_V_~VERB_~BEMV with_P_~PREP everyone_N_~PRO_~PROQUAN involved_V_~VERB_~PAST_~OTHRVERB in_P_~PREP the_D_~DET_~DEFART train_N_~NOUN_~OTHRNOUN accident_N_~NOUN_~OTHRNOUN in_P_~PREP DuPont_^_~PRPN ,_,_~PUNCT_~COMMA Washington_^_~PRPN ._,_~PUNCT_~FULSTOP Thank_V_~INTJ_~OTHRINTJ you_O_~PRO_~OTHRPRO_~SNDPP t…
· 942827072824672262	12-18-2017	18:41:05	Twitter for iPhone	23417	106936	· The_D_~DET_~DEFART train_N_~NOUN_~OTHRNOUN accident_N_~NOUN_~OTHRNOUN that_P_~RELCLAUSESUBGAP just_R_~ADV_~OTHERADV occurred_V_~VERB_~PAST_~OTHRVERB in_P_~PREP DuPont_^_~PRPN ,_,_~PUNCT_~COMMA WA_^_~CAPS_~PRPN shows_V_~VERB_~SINFLECT_~PRVV more_A_~ADJ_~ATTRIBADJ than_P ever_R_~ADV_~OTHERADV why_R_~WHW our_D_~FSTPP soon_R_~ADV_~TIMEADV to_P_~INFINITIVE be_V_~VERB_~AUXBE submitted_V_~VERB_~PAST_~…
· 942721681130483712	12-18-2017	11:42:18	Twitter for iPhone	6350	44244	· Ivanka_^_~PRPN Trump_^_~PRPN will_V_~MDVERB_~MDPRED be_V_~VERB_~AUXBE interviewed_V_~VERB_~PAST_~PASSIVE_~OTHRVERB on_P_~PREP @foxandfriends_@_~MENTION ._,_~PUNCT_~FULSTOP
· 942717030091943936	12-18-2017	11:23:49	Twitter for iPhone	19207	88208	· Remember_V_~VERB_~PRVV_~IMPERATIVE ,_,_~PUNCT_~COMMA Republicans_^_~PRPN are_V_~VERB_~OTHRVERB 5-0_$_~NOUN_~NUMNOUN in_P_~PREP Congressional_A_~ADJ_~ATTRIBADJ Races_N_~NOUN_~OTHRNOUN this_D_~DET_~DEMDET year_N_~MULTIADV_~NOUN_~TIMEADV_~OTHRNOUN ._,_~PUNCT_~FULSTOP The_D_~DET_~DEFART media_N_~NOUN_~OTHRNOUN refuses_V_~VERB_~SINFLECT_~PUBV to_P_~INFINITIVE mention_V_~VERB_~PUBV this_O_~PRO_~DEMPR…
· 942551516564639744	12-18-2017	00:26:07	Twitter for iPhone	13230	61029	· More_A_~ADJ_~ATTRIBADJ than_P_~PREP a_D_~DET_~INDEFART century_N_~NOUN_~OTHRNOUN after_P_~SUBELIPSUBJECT_~TIMESUB conquering_V_~VERB_~ING_~OTHRVERB flight_N_~NOUN_~OTHRNOUN ,_,_~PUNCT_~COMMA the_D_~DET_~DEFART #WrightBrothers_^_~HASHTAG_~PRPN continue_V_~VERB_~OTHRVERB to_P_~INFINITIVE motivate_V_~VERB_~OTHRVERB &_&_~CCONJ inspire_V_~VERB_~OTHRVERB Americans_^_~PRPN ,_,_~PUNCT_~COMMA who_O_~REL…
· 942503059103604736	12-17-2017	21:13:34	Twitter for iPhone	11081	63898	· Wonderful_A_~ADJ_~ATTRIBADJ weekend_N_~NOUN_~OTHRNOUN at_P_~PREP Camp_^_~PRPN David_^_~PRPN ._,_~PUNCT_~FULSTOP A_D_~DET_~INDEFART very_R_~ADV_~AMPLIFIER special_A_~ADJ_~ATTRIBADJ place_N_~NOUN_~OTHRNOUN ._,_~PUNCT_~FULSTOP A_D_~DET_~INDEFART lot_N_~NOUN_~OTHRNOUN of_P_~PREP_~PREP very_R_~ADV_~AMPLIFIER important_A_~ADJ_~ATTRIBADJ work_N_~NOUN_~OTHRNOUN done_V_~VERB_~PROVDO ._,_~PUNCT_~FULSTOP …
· 942439739264831488	12-17-2017	17:01:58	Twitter for iPhone	18452	85511	· As_P a_D_~DET_~INDEFART candidate_N_~NOUN_~OTHRNOUN ,_,_~PUNCT_~COMMA I_O_~PRO_~SUBJPRO_~FSTPP promised_V_~VERB_~PAST_~PUBV we_O_~PRO_~SUBJPRO_~FSTPP would_V_~MDVERB_~MDPRED pass_V_~VERB_~OTHRVERB a_D_~DET_~INDEFART massive_A_~ADJ_~ATTRIBADJ TAX_N_~CAPS_~NOUN_~OTHRNOUN CUT_N_~CAPS_~NOUN_~OTHRNOUN for_P_~PREP the_D_~DET_~DEFART everyday_N_~NOUN_~OTHRNOUN working_V_~VERB_~ING_~OTHRVERB American_A…
· 942130137734242305	12-16-2017	20:31:43	Media Studio	13171	52608	· WEEKLY_A_~CAPS_~ADJ_~ATTRIBADJ ADDRESS🇺🇸_N_~CAPS_~NOUN_~OTHRNOUN https://t.co/1sH20Hb33x_U_~URL
· 942123433873281024	12-16-2017	20:05:05	Twitter for iPhone	15385	70108	· TAX_N_~CAPS_~NOUN_~OTHRNOUN CUTS_N_~CAPS_~NOUN_~OTHRNOUN will_V_~MDVERB_~MDPRED increase_V_~VERB_~OTHRVERB investment_N_~NOMIN in_P_~PREP the_D_~DET_~DEFART American_^_~PRPN economy_N_~NOUN_~OTHRNOUN and_&_~CCONJ in_P_~PREP U.S._^_~ACRONYM_~PRPN workers_N_~NOUN_~OTHRNOUN ,_,_~PUNCT_~COMMA leading_V_~VERB_~ING_~OTHRVERB to_P_~PREP higher_A_~COMPARATIVE_~ADJ_~ATTRIBADJ growth_N_~NOUN_~OTHRNOUN ,_…
· 942044657613230080	12-16-2017	14:52:03	Twitter for iPhone	22536	110560	· Congratulations_N_~NOMIN to_P_~PREP two_$_~NOUN_~OTHRNOUN great_A_~ADJ_~ATTRIBADJ and_&_~CCONJ hardworking_A_~ADJ_~ATTRIBADJ guys_N_~NOUN_~OTHRNOUN ,_,_~PUNCT_~COMMA Corey_^_~PRPN Lewandowski_^_~PRPN and_&_~CCONJ David_^_~PRPN Bossie_^_~PRPN ,_,_~PUNCT_~COMMA on_P_~PREP the_D_~DET_~DEFART success_N_~NOUN_~OTHRNOUN of_P_~PREP their_D_~THRDPP just_R_~ADV_~OTHERADV out_P_~PREP book_N_~NOUN_~OTHRNO…
· 941868639199916037	12-16-2017	03:12:37	Twitter for iPhone	13977	65484	· Great_A_~ADJ_~ATTRIBADJ job_N_~NOUN_~OTHRNOUN Kevin_^_~PRPN ,_,_~PUNCT_~COMMA we_O_~PRO_~SUBJPRO_~FSTPP are_V_~VERB_~BEMV all_D_~ADV_~ADVQUAN proud_A_~ADJ_~ATTRIBADJ of_P_~PREP you_O_~PRO_~OTHRPRO_~SNDPP !_,_~PUNCT_~EXCLAM https://t.co/K6hEEaOxKt_U_~URL
· 941820213518938112	12-16-2017	00:00:11	Twitter for iPhone	13049	57542	· DOW_^_~CAPS_~PRPN ,_,_~PUNCT_~COMMA S&P_N_~NOUN_~OTHRNOUN 500_$_~NOUN_~NUMNOUN and_&_~CCONJ NASDAQ_^_~CAPS_~PRPN close_A_~ADJ_~ATTRIBADJ at_P_~PREP record_N_~NOUN_~OTHRNOUN highs_N_~NOUN_~OTHRNOUN !_,_~PUNCT_~EXCLAM #MAGA_#_~CAPS_~HASHTAG https://t.co/hvqwnqSGuG_U_~URL
· 941789515248750592	12-15-2017	21:58:12	Twitter for iPhone	18380	78203	· Today_N_~ADV_~TIMEADV ,_,_~PUNCT_~COMMA it_O_~PRO_~OTHRPRO_~IT was_V_~VERB_~SINFLECT_~PAST_~BEMV my_D_~DET_~POSSDET_~FSTPP tremendous_A_~ADJ_~ATTRIBADJ honor_N_~NOUN_~OTHRNOUN to_P_~INFINITIVE visit_V_~VERB_~OTHRVERB Marine_^_~PRPN Helicopter_^_~PRPN Squadron_^_~PRPN One_$_~NOUN_~NUMNOUN (_,_~PUNCT_~BRACKET HMX-1_$_~CAPS_~NOUN_~NUMNOUN )_,_~PUNCT_~BRACKET at_P_~PREP the_D_~DET_~DEFART Marine_^_…
· 941756992070307845	12-15-2017	19:48:58	Twitter for iPhone	17043	72595	· You_O_~PRO_~OTHRPRO_~SNDPP are_V_~VERB_~BEMV always_R_~ADV_~USUALITY there_R_~ADV_~PLACEADV for_P_~PREP us_O_~PRO_~OBJPRO_~FSTPP –_,_~PUNCT THE_D_~CAPS_~DET_~DEFART MEN_N_~CAPS_~NOUN_~OTHRNOUN AND_&_~CAPS_~CCONJ WOMEN_N_~CAPS_~NOUN_~OTHRNOUN IN_P_~CAPS BLUE_A_~CAPS_~ADJ_~ATTRIBADJ ._,_~PUNCT_~FULSTOP Thank_V_~INTJ_~OTHRINTJ you_O_~PRO_~OTHRPRO_~SNDPP to_P_~PREP our_D_~DET_~POSSDET_~FSTPP police…
· 941723524921724928	12-15-2017	17:35:59	Twitter for iPhone	10079	52942	· To_P_~PREP each_D_~DET_~DETQUAN member_N_~NOUN_~OTHRNOUN of_P_~PREP the_D_~DET_~DEFART graduating_V_~ADJ_~ATTRIBADJ class_N_~NOUN_~OTHRNOUN from_P_~PREP the_D_~DET_~DEFART National_N_~NOUN_~OTHRNOUN Academy_N_~NOUN_~OTHRNOUN at_P_~PREP Quantico_^_~PRPN ,_,_~PUNCT_~COMMA CONGRATULATIONS_N_~CAPS_~NOMIN !_,_~PUNCT_~EXCLAM https://t.co/bGT8S33ZLU_U_~URL
· 941667918214987776	12-15-2017	13:55:01	Twitter for iPhone	14133	69299	· It_O_~PRO_~OTHRPRO_~IT was_V_~VERB_~SINFLECT_~PAST_~BEMV my_D_~DET_~POSSDET_~FSTPP honor_N_~NOUN_~OTHRNOUN ._,_~PUNCT_~FULSTOP THANK_V_~CAPS_~INTJ_~OTHRINTJ YOU_O_~CAPS_~PRO_~OTHRPRO_~SNDPP !_,_~PUNCT_~EXCLAM https://t.co/1LvqbRQ1bi_U_~URL
· 941417725833998340	12-14-2017	21:20:51	Twitter for iPhone	9007	38758	· “_,_~PUNCT Manufacturing_N_~NOUN_~OTHRNOUN Optimism_N_~NOUN_~OTHRNOUN Rose_N_~NOUN_~OTHRNOUN to_P_~PREP Another_D_~DET_~ORDDET All-Time_A_~ADJ_~ATTRIBADJ High_N_~NOUN_~OTHRNOUN in_P_~PREP the_D_~DET_~DEFART Latest_A_~SUPERLATIVE_~ADJ_~ATTRIBADJ @ShopFloorNAM_@_~MENTION Outlook_N_~NOUN_~OTHRNOUN Survey_N_~NOUN_~OTHRNOUN ”_,_~PUNCT https://t.co/LuV4BMp0Xc_U_~URL
· 941406242785955841	12-14-2017	20:35:13	Twitter for iPhone	26104	88904	· In_P_~PREP 1960_$_~NOUN_~NUMNOUN ,_,_~PUNCT_~COMMA there_X_~EXIST were_V_~VERB_~PAST_~BEMV approximately_R_~ADV_~OTHERADV 20,000_$_~DET_~NUMDET pages_N_~NOUN_~OTHRNOUN in_P_~PREP the_D_~DET_~DEFART Code_N_~NOUN_~OTHRNOUN of_P_~PREP Federal_^_~PRPN Regulations_N_~NOMIN ._,_~PUNCT_~FULSTOP Today_N_~ADV_~TIMEADV there_X_~EXIST are_V_~VERB_~BEMV over_P_~PREP 185,000_$_~DET_~NUMDET pages_N_~NOUN_~OT…
· 941404173433794561	12-14-2017	20:27:00	Twitter for iPhone	16849	69650	· When_R_~SUBORDINATOR_~TIMESUB Americans_^_~PRPN are_V_~VERB_~COPVB_~BEMV free_A_~ADJ_~PREDADJ to_P_~TOADJCOMP thrive_V_~VERB_~OTHRVERB ,_,_~PUNCT_~COMMA innovate_V_~VERB_~OTHRVERB ,_,_~PUNCT_~COMMA &_&_~CCONJ prosper_V_~VERB_~OTHRVERB ,_,_~PUNCT_~COMMA there_X_~EXIST is_V_~VERB_~SINFLECT_~BEMV no_D_~DET_~NEG_~SYNNEG challenge_N_~NOUN_~OTHRNOUN too_R_~ADV_~AMPLIFIER great_A_~ADJ_~ATTRIBADJ ,_,_~…
· 941400670766321666	12-14-2017	20:13:04	Twitter for iPhone	12854	57441	· Today_N_~ADV_~TIMEADV ,_,_~PUNCT_~COMMA we_O_~PRO_~SUBJPRO_~FSTPP gathered_V_~VERB_~PAST_~OTHRVERB in_P_~PREP the_D_~DET_~DEFART Roosevelt_^_~PRPN Room_^_~PRPN for_P_~PREP one_$_~DET_~NUMDET single_A_~ADJ_~ATTRIBADJ reason_N_~NOUN_~OTHRNOUN :_,_~PUNCT_~COLON to_P_~INFINITIVE CUT_V_~CAPS_~VERB_~OTHRVERB THE_D_~CAPS_~DET_~DEFART RED_A_~CAPS_~ADJ_~ATTRIBADJ TAPE_N_~CAPS_~NOUN_~OTHRNOUN !_,_~PUNCT_…
· 941353395121741825	12-14-2017	17:05:13	Twitter for iPhone	18400	77121	· As_P a_D_~DET_~INDEFART candidate_N_~NOUN_~OTHRNOUN ,_,_~PUNCT_~COMMA I_O_~PRO_~SUBJPRO_~FSTPP promised_V_~VERB_~PAST_~PUBV we_O_~PRO_~SUBJPRO_~FSTPP would_V_~MDVERB_~MDPRED pass_V_~VERB_~OTHRVERB a_D_~DET_~INDEFART massive_A_~ADJ_~ATTRIBADJ tax_N_~NOUN_~OTHRNOUN cut_N_~NOUN_~OTHRNOUN for_P_~PREP the_D_~DET_~DEFART everyday_N_~NOUN_~OTHRNOUN ,_,_~PUNCT_~COMMA working_V_~VERB_~ING_~OTHRVERB Amer…
· 941291666564141057	12-14-2017	12:59:56	Twitter for iPhone	17274	92795	· Republican_A_~ADJ_~ATTRIBADJ Tax_N_~NOUN_~OTHRNOUN Cuts_N_~NOUN_~OTHRNOUN are_V_~VERB_~AUXBE looking_V_~VERB_~ING_~PROGRESSIVE_~COPVB very_R_~ADV_~AMPLIFIER good_A_~ADJ_~PREDADJ ._,_~PUNCT_~FULSTOP All_X_~PRO_~PROQUAN are_V_~VERB_~AUXBE working_V_~VERB_~ING_~PROGRESSIVE_~OTHRVERB hard_A_~ADJ_~ATTRIBADJ ._,_~PUNCT_~FULSTOP In_P_~PREP the_D_~DET_~DEFART meantime_N_~NOUN_~OTHRNOUN ,_,_~PUNCT_~COMM…
· 941094961482780672	12-13-2017	23:58:18	Twitter for iPhone	13915	86535	· Thank_V_~INTJ_~OTHRINTJ you_O_~PRO_~OTHRPRO_~SNDPP Omarosa_^_~PRPN for_P_~PREP your_D_~DET_~POSSDET_~SNDPP service_N_~NOUN_~OTHRNOUN !_,_~PUNCT_~EXCLAM I_O_~PRO_~SUBJPRO_~FSTPP wish_V_~VERB_~STANCEVB you_O_~PRO_~OTHRPRO_~SNDPP continued_V_~VERB_~PAST_~OTHRVERB success_N_~NOUN_~OTHRNOUN ._,_~PUNCT_~FULSTOP
· 940955920967880704	12-13-2017	14:45:48	Twitter for iPhone	20081	101999	· If_P_~CONDISUB last_A_~ADJ_~ATTRIBADJ night's_N_~NOUN_~POSESNOUN election_N_~NOMIN proved_V_~VERB_~PAST_~PRVV anything_N_~PRO_~PROQUAN ,_,_~PUNCT_~COMMA it_O_~PRO_~OTHRPRO_~IT proved_V_~VERB_~PAST_~PRVV that_P_~THATVCOMP we_O_~PRO_~SUBJPRO_~FSTPP need_V_~VERB_~STANCEVB to_P_~INFINITIVE put_V_~VERB_~OTHRVERB up_T_~MULTIWVB GREAT_A_~CAPS_~ADJ_~ATTRIBADJ Republican_A_~ADJ_~ATTRIBADJ candidates_N_~…
· 940930017365778432	12-13-2017	13:02:52	Twitter for iPhone	29405	120149	· Wow_!_~INTJ_~OTHRINTJ ,_,_~PUNCT_~COMMA more_A_~ADJ_~ATTRIBADJ than_P_~PREP 90%_$_~NOUN_~NUMNOUN of_P_~PREP Fake_A_~ADJ_~ATTRIBADJ News_N_~NOUN_~OTHRNOUN Media_N_~NOUN_~OTHRNOUN coverage_N_~NOUN_~OTHRNOUN of_P_~PREP me_O_~PRO_~OBJPRO_~FSTPP is_V_~VERB_~SINFLECT_~COPVB_~BEMV negative_A_~ADJ_~PREDADJ ,_,_~PUNCT_~COMMA with_P_~PREP numerous_A_~ADJ_~ATTRIBADJ forced_A_~ADJ_~ATTRIBADJ retractions_N_…
· 940904649728708609	12-13-2017	11:22:04	Twitter for iPhone	15235	75633	· The_D_~DET_~DEFART reason_N_~NOUN_~OTHRNOUN I_O_~PRO_~SUBJPRO_~FSTPP originally_R_~ADV_~TIMEADV endorsed_V_~VERB_~PAST_~OTHRVERB Luther_^_~PRPN Strange_A_~ADJ_~ATTRIBADJ (_,_~PUNCT_~BRACKET and_&_~CCONJ his_D_~DET_~POSSDET_~THRDPP numbers_N_~NOUN_~OTHRNOUN went_V_~VERB_~PAST_~OTHRVERB up_T_~MULTIWVB mightily_R_~ADV_~OTHERADV )_,_~PUNCT_~BRACKET ,_,_~PUNCT_~COMMA is_V_~VERB_~SINFLECT_~BEMV that_…
· 940795587733151744	12-13-2017	04:08:41	Twitter for iPhone	24939	123062	· Congratulations_N_~NOMIN to_P_~PREP Doug_^_~PRPN Jones_^_~PRPN on_P_~PREP a_D_~DET_~INDEFART hard_A_~ADJ_~ATTRIBADJ fought_N_~NOUN_~OTHRNOUN victory_N_~NOUN_~OTHRNOUN ._,_~PUNCT_~FULSTOP The_D_~DET_~DEFART write-in_N_~NOUN_~OTHRNOUN votes_N_~NOUN_~OTHRNOUN played_V_~VERB_~PAST_~OTHRVERB a_D_~DET_~INDEFART very_R_~ADV_~AMPLIFIER big_A_~ADJ_~ATTRIBADJ factor_N_~NOUN_~OTHRNOUN ,_,_~PUNCT_~COMMA bu…
· 940706127309926400	12/12/17	22:13:12	Twitter for iPhone	17237	76040	· Wishing_V_~VERB_~ING_~STANCEVB_~VBIG all_D_~PRO_~PROQUAN of_P_~PREP those_O_~PRO_~DEMPRO celebrating_V_~VERB_~ING_~OTHRVERB #Hanukkah_^_~HASHTAG_~PRPN around_P the_D_~DET_~DEFART world_N_~NOUN_~OTHRNOUN a_D_~DET_~INDEFART happy_A_~ADJ_~ATTRIBADJ and_&_~CCONJ healthy_A_~ADJ_~ATTRIBADJ eight_$_~DET_~NUMDET nights_N_~NOUN_~OTHRNOUN in_P_~PREP the_D_~DET_~DEFART company_N_~NOUN_~OTHRNOUN of_P_~PREP…
· 940588025964265472	12/12/17	14:23:55	Twitter for iPhone	20179	92234	· Consumer_N_~NOUN_~OTHRNOUN Confidence_N_~NOUN_~OTHRNOUN is_V_~VERB_~SINFLECT_~BEMV at_P_~PREP an_D_~DET_~INDEFART All-Time_A_~ADJ_~ATTRIBADJ High_N_~NOUN_~OTHRNOUN ,_,_~PUNCT_~COMMA along_R_~ADV_~OTHERADV with_P_~PREP a_D_~DET_~INDEFART Record_N_~NOUN_~OTHRNOUN High_N_~NOUN_~OTHRNOUN Stock_N_~NOUN_~OTHRNOUN Market_N_~NOUN_~OTHRNOUN ._,_~PUNCT_~FULSTOP Unemployment_N_~NOMIN is_V_~VERB_~SINFLECT_…
· 940584383605563392	12/12/17	14:09:26	Twitter for iPhone	21590	81386	· The_D_~DET_~DEFART people_N_~NOUN_~OTHRNOUN of_P_~PREP Alabama_^_~PRPN will_V_~MDVERB_~MDPRED do_V_~VERB_~PROVDO the_D_~DET_~DEFART right_A_~ADJ_~ATTRIBADJ thing_N_~NOUN_~OTHRNOUN ._,_~PUNCT_~FULSTOP Doug_^_~PRPN Jones_^_~PRPN is_V_~VERB_~SINFLECT_~COPVB_~BEMV Pro-Abortion_A_~ADJ_~PREDADJ ,_,_~PUNCT_~COMMA weak_A_~ADJ_~ATTRIBADJ on_P_~PREP Crime_N_~NOUN_~OTHRNOUN ,_,_~PUNCT_~COMMA Military_^_~P…
· 940567812053053441	12/12/17	13:03:35	Twitter for iPhone	23666	88993	· Lightweight_A_~ADJ_~ATTRIBADJ Senator_N_~NOUN_~OTHRNOUN Kirsten_^_~PRPN Gillibrand_^_~PRPN ,_,_~PUNCT_~COMMA a_D_~DET_~INDEFART total_A_~ADJ_~ATTRIBADJ flunky_N_~NOUN_~OTHRNOUN for_P_~PREP Chuck_^_~PRPN Schumer_^_~PRPN and_&_~CCONJ someone_N_~PRO_~PROQUAN who_O_~RELCLAUSESUBGAP would_V_~MDVERB_~MDPRED come_V_~VERB_~OTHRVERB to_P_~PREP my_D_~DET_~POSSDET_~FSTPP office_N_~NOUN_~OTHRNOUN “_,_~PUNC…
· 940554567414091776	12/12/17	12:10:58	Twitter for iPhone	38156	147886	· Despite_P_~PREP_~CNTRSTCONJ thousands_N_~NOUN_~NUMNOUN of_P_~PREP hours_N_~NOUN_~OTHRNOUN wasted_V_~VERB_~PAST_~OTHRVERB and_&_~CCONJ many_A_~DET_~DETQUAN millions_N_~NOUN_~NUMNOUN of_P_~PREP dollars_N_~NOUN_~OTHRNOUN spent_V_~VERB_~PAST_~OTHRVERB ,_,_~PUNCT_~COMMA the_D_~DET_~DEFART Democrats_N_~NOUN_~OTHRNOUN have_V_~VERB_~AUXHAVE been_V_~PERFECT_~VERB_~COPVB_~BEMV unable_A_~ADJ_~PREDADJ to_P…
· 940223974985871360	12/11/17	14:17:18	Twitter for iPhone	34018	138768	· Another_D_~DET_~ORDDET false_A_~ADJ_~ATTRIBADJ story_N_~NOUN_~OTHRNOUN ,_,_~PUNCT_~COMMA this_D_~DET_~DEMDET time_N_~NOUN_~OTHRNOUN in_P_~PREP the_D_~DET_~DEFART Failing_^_~PRPN @nytimes_@_~MENTION ,_,_~PUNCT_~COMMA that_P I_O_~PRO_~SUBJPRO_~FSTPP watch_V_~VERB_~PERCEPTVB 4-8_$_~DET_~NUMDET hours_N_~NOUN_~OTHRNOUN of_P_~PREP television_N_~NOUN_~OTHRNOUN a_D_~DET_~INDEFART day_N_~NOUN_~OTHRNOUN …
· 939967625362276354	12/10/17	21:18:40	Twitter for iPhone	30872	120303	· Very_R_~ADV_~AMPLIFIER little_A_~ADJ_~ATTRIBADJ discussion_N_~NOUN_~OTHRNOUN of_P all_X_~PREDET_~QUANPREDET the_D_~DET_~DEFART purposely_R_~ADV_~OTHERADV false_A_~ADJ_~ATTRIBADJ and_&_~CCONJ defamatory_A_~ADJ_~ATTRIBADJ stories_N_~NOUN_~OTHRNOUN put_V_~VERB_~OTHRVERB out_T_~MULTIWVB this_D_~DET_~DEMDET week_N_~MULTIADV_~NOUN_~TIMEADV_~OTHRNOUN by_P_~PREP_~ADV_~OTHERADV the_D_~DET_~DEFART Fake_A…
· 939851058788134913	12/10/17	13:35:28	Twitter for iPhone	18268	95820	· Getting_V_~VERB_~ING_~VBIG closer_R_~ADV_~OTHERADV and_&_~CCONJ closer_R_~ADV_~OTHERADV on_P_~PREP the_D_~DET_~DEFART Tax_N_~NOUN_~OTHRNOUN Cut_N_~NOUN_~OTHRNOUN Bill_N_~NOUN_~OTHRNOUN ._,_~PUNCT_~FULSTOP Shaping_V_~VERB_~ING_~VBIG up_T_~MULTIWVB even_R_~ADV_~OTHERADV better_A_~COMPARATIVE_~ADJ_~ATTRIBADJ than_P projected_A_~ADJ_~ATTRIBADJ ._,_~PUNCT_~FULSTOP House_N_~NOUN_~OTHRNOUN and_&_~CCON…
· 939849867438034944	12/10/17	13:30:44	Twitter for iPhone	28859	127436	· Things_N_~NOUN_~OTHRNOUN are_V_~VERB_~AUXBE going_V_~VERB_~ING_~PROGRESSIVE_~OTHRVERB really_R_~ADV_~AMPLIFIER well_R_~ADV_~OTHERADV for_P_~PREP our_D_~DET_~POSSDET_~FSTPP economy_N_~NOUN_~OTHRNOUN ,_,_~PUNCT_~COMMA a_D_~DET_~INDEFART subject_N_~NOUN_~OTHRNOUN the_D_~DET_~DEFART Fake_A_~ADJ_~ATTRIBADJ News_N_~NOUN_~OTHRNOUN spends_V_~VERB_~SINFLECT_~OTHRVERB as_P little_A_~ADJ_~ATTRIBADJ time_N…
· 939680422493073408	12/10/17	02:17:25	Media Studio	35354	125611	· No_D_~DET_~NEG_~SYNNEG American_N_~NOUN_~OTHRNOUN should_V_~MDVERB_~MDNEC be_V_~VERB_~AUXBE separated_V_~VERB_~PAST_~PASSIVE_~OTHRVERB from_P_~PREP their_D_~THRDPP loved_V_~ADJ_~ATTRIBADJ ones_N_~NOUN_~OTHRNOUN because_P_~PREP of_P_~PREP preventable_A_~ADJ_~ATTRIBADJ crime_N_~NOUN_~OTHRNOUN committed_V_~VERB_~PAST_~OTHRVERB by_P_~PREP_~ADV_~OTHERADV those_O_~PRO_~DEMPRO illegally_R_~ADV_~OTHERA…
· 939642796289470464	12/09/17	23:47:55	Twitter for iPhone	15390	93901	· Great_A_~ADJ_~ATTRIBADJ Army_N_~NOUN_~OTHRNOUN -_,_~PUNCT Navy_^_~PRPN Game_N_~NOUN_~OTHRNOUN ._,_~PUNCT_~FULSTOP Army_N_~NOUN_~OTHRNOUN wins_V_~VERB_~SINFLECT_~OTHRVERB 14_$_~NOUN_~NUMNOUN to_P_~PREP 13_$_~NOUN_~NUMNOUN and_&_~CCONJ brings_V_~VERB_~SINFLECT_~OTHRVERB home_N_~NOUN_~OTHRNOUN the_D_~DET_~DEFART COMMANDER-IN-CHIEF'S_Z_~CAPS_~PRPN_~POSESPRPN TROPHY_N_~CAPS_~NOUN_~OTHRNOUN !_,_~PUNC…
· 939640619105910784	12/09/17	23:39:15	Twitter for iPhone	1657	7867	· Great_A_~ADJ_~ATTRIBADJ Army_N_~NOUN_~OTHRNOUN -_,_~PUNCT Navy_^_~PRPN Game_N_~NOUN_~OTHRNOUN ._,_~PUNCT_~FULSTOP Army_N_~NOUN_~OTHRNOUN wins_V_~VERB_~SINFLECT_~OTHRVERB 14_$_~NOUN_~NUMNOUN to_P_~PREP 13_$_~NOUN_~NUMNOUN and_&_~CCONJ brings_V_~VERB_~SINFLECT_~OTHRVERB home_N_~NOUN_~OTHRNOUN the_D_~DET_~DEFART COMMANDER-IN-CHIEF'S_Z_~CAPS_~PRPN_~POSESPRPN TROPHY_N_~CAPS_~NOUN_~OTHRNOUN (_,_~PUNC…
· 939634404267380736	12/09/17	23:14:34	Twitter for iPhone	24272	89981	· ._,_~PUNCT_~FULSTOP @daveweigel_@_~MENTION of_P_~PREP the_D_~DET_~DEFART Washington_^_~PRPN Post_N_~NOUN_~OTHRNOUN just_R_~ADV_~OTHERADV admitted_V_~VERB_~PAST_~PUBV that_P_~THATVCOMP his_D_~DET_~POSSDET_~THRDPP picture_N_~NOUN_~OTHRNOUN was_V_~VERB_~SINFLECT_~PAST_~BEMV a_D_~DET_~INDEFART FAKE_A_~CAPS_~ADJ_~ATTRIBADJ (_,_~PUNCT_~BRACKET fraud_N_~NOUN_~OTHRNOUN ?_,_~PUNCT_~QUES )_,_~PUNCT_~BRAC…
· 939616077356642304	12/09/17	22:01:44	Twitter for iPhone	24536	77219	· ._,_~PUNCT_~FULSTOP @DaveWeigel_@_~MENTION @WashingtonPost_@_~MENTION put_V_~VERB_~OTHRVERB out_T_~MULTIWVB a_D_~DET_~INDEFART phony_A_~ADJ_~ATTRIBADJ photo_N_~NOUN_~OTHRNOUN of_P_~PREP an_D_~DET_~INDEFART empty_A_~ADJ_~ATTRIBADJ arena_N_~NOUN_~OTHRNOUN hours_N_~NOUN_~OTHRNOUN before_P_~SUBORDINATOR_~TIMESUB I_O_~PRO_~SUBJPRO_~FSTPP arrived_V_~VERB_~PAST_~OTHRVERB @_P_~PREP the_D_~DET_~DEFART v…
· 939564681743814661	12/09/17	18:37:31	Twitter for iPhone	10992	53589	· Have_V_~VERB_~HAVEIVB_~IMPERATIVE a_D_~DET_~INDEFART great_A_~ADJ_~ATTRIBADJ game_N_~NOUN_~OTHRNOUN today_N_~ADV_~TIMEADV ,_,_~PUNCT_~COMMA @USArmy_@_~MENTION and_&_~CCONJ @USNavy_@_~MENTION -_,_~PUNCT I_O_~PRO_~SUBJPRO_~FSTPP will_V_~MDVERB_~MDPRED be_V_~VERB_~AUXBE watching_V_~VERB_~ING_~PROGRESSIVE_~PERCEPTVB ._,_~PUNCT_~FULSTOP We_O_~PRO_~SUBJPRO_~FSTPP love_V_~VERB_~STANCEVB our_D_~DET_~PO…
· 939560154269405184	12/09/17	18:19:31	Twitter for iPhone	14844	66079	· It_O_~PRO_~OTHRPRO_~IT was_V_~VERB_~SINFLECT_~PAST_~BEMV my_D_~DET_~POSSDET_~FSTPP great_A_~ADJ_~ATTRIBADJ honor_N_~NOUN_~OTHRNOUN to_P_~INFINITIVE celebrate_V_~VERB_~OTHRVERB the_D_~DET_~DEFART opening_N_~NOUN_~OTHRNOUN of_P_~PREP two_$_~DET_~NUMDET extraordinary_A_~ADJ_~ATTRIBADJ museums-the_N_~NOUN_~OTHRNOUN Mississippi_^_~PRPN State_^_~PRPN History_^_~PRPN Museum_^_~PRPN &_&_~CCONJ the_D_~D…
· 939521466634326016	12/09/17	15:45:47	Twitter for iPhone	10642	59761	· Heading_V_~VERB_~ING_~VBIG to_P_~PREP the_D_~DET_~DEFART great_A_~ADJ_~ATTRIBADJ state_N_~NOUN_~OTHRNOUN of_P_~PREP Mississippi_^_~PRPN at_P_~PREP the_D_~DET_~DEFART invitation_N_~NOMIN of_P_~PREP their_D_~THRDPP popular_A_~ADJ_~ATTRIBADJ and_&_~CCONJ respected_V_~VERB_~PAST_~OTHRVERB Governor_^_~PRPN ,_,_~PUNCT_~COMMA @PhilBryantMS_@_~MENTION ._,_~PUNCT_~FULSTOP Look_V_~MULTIWVB_~IMPERATIVE fo…
· 939485131693322240	12/09/17	13:21:24	Twitter for iPhone	37477	148043	· CNN'S_Z_~CAPS_~PRPN_~POSESPRPN slogan_N_~NOUN_~OTHRNOUN is_V_~VERB_~SINFLECT_~BEMV CNN_^_~CAPS_~PRPN ,_,_~PUNCT_~COMMA THE_D_~CAPS_~DET_~DEFART MOST_R_~CAPS_~ADV_~OTHERADV TRUSTED_V_~ADJ_~CAPS_~ATTRIBADJ NAME_N_~CAPS_~NOUN_~OTHRNOUN IN_P_~CAPS_~PREP NEWS_N_~CAPS_~NOUN_~OTHRNOUN ._,_~PUNCT_~FULSTOP Everyone_N_~PRO_~PROQUAN knows_V_~VERB_~SINFLECT_~PRVV this_O_~PRO_~DEMPRO is_V_~VERB_~SINFLECT_~C…
· 939480342779580416	12/09/17	13:02:23	Twitter for iPhone	23857	92778	· Fake_A_~ADJ_~ATTRIBADJ News_N_~NOUN_~OTHRNOUN CNN_^_~CAPS_~PRPN made_V_~VERB_~PAST_~OTHRVERB a_D_~DET_~INDEFART vicious_A_~ADJ_~ATTRIBADJ and_&_~CCONJ purposeful_A_~ADJ_~ATTRIBADJ mistake_N_~NOUN_~OTHRNOUN yesterday_N_~ADV_~TIMEADV ._,_~PUNCT_~FULSTOP They_O_~PRO_~SUBJPRO_~THRDPP were_V_~VERB_~PAST_~AUXBE caught_V_~VERB_~PAST_~PASSIVE_~OTHRVERB red_A_~ADJ_~ATTRIBADJ handed_V_~VERB_~PAST_~OTHRVE…
· 939477807813595136	12/09/17	12:52:18	Twitter for iPhone	13914	60349	· A_D_~DET_~INDEFART big_A_~ADJ_~ATTRIBADJ contingent_N_~NOUN_~OTHRNOUN of_P_~PREP_~PREP very_R_~ADV_~AMPLIFIER enthusiastic_A_~ADJ_~ATTRIBADJ Roy_^_~PRPN Moore_^_~PRPN fans_N_~NOUN_~OTHRNOUN at_P_~PREP the_D_~DET_~DEFART rally_N_~NOUN_~OTHRNOUN last_A_~ADJ_~ATTRIBADJ night_N_~MULTIADV_~NOUN_~TIMEADV_~OTHRNOUN ._,_~PUNCT_~FULSTOP We_O_~PRO_~SUBJPRO_~FSTPP can't_V_~MDVERB_~MDPOSS_~NEG_~ANALNEG hav…
· 939475127552618496	12/09/17	12:41:39	Twitter for iPhone	14097	74724	· GREAT_A_~CAPS_~ADJ_~ATTRIBADJ EVENING_N_~CAPS_~NOUN_~OTHRNOUN last_A_~ADJ_~ATTRIBADJ night_N_~MULTIADV_~NOUN_~TIMEADV_~OTHRNOUN in_P_~PREP Pensacola_^_~PRPN ,_,_~PUNCT_~COMMA Florida_^_~PRPN ._,_~PUNCT_~FULSTOP Arena_^_~PRPN was_V_~VERB_~SINFLECT_~PAST_~AUXBE packed_V_~VERB_~PAST_~PASSIVE_~OTHRVERB to_P_~PREP the_D_~DET_~DEFART rafters_N_~NOUN_~OTHRNOUN ,_,_~PUNCT_~COMMA the_D_~DET_~DEFART crow…
· 939375570919612416	12/09/17	06:06:03	Twitter for iPhone	17053	70174	· We_O_~PRO_~SUBJPRO_~FSTPP believe_V_~VERB_~PRVV that_P_~THATVCOMP every_D_~DET_~DETQUAN American_^_~PRPN should_V_~MDVERB_~MDNEC stand_V_~VERB_~OTHRVERB for_P_~PREP the_D_~DET_~DEFART National_N_~NOUN_~OTHRNOUN Anthem_N_~NOUN_~OTHRNOUN ,_,_~PUNCT_~COMMA and_&_~CCONJ we_O_~PRO_~SUBJPRO_~FSTPP proudly_R_~ADV_~OTHERADV pledge_N_~NOUN_~OTHRNOUN allegiance_N_~NOUN_~OTHRNOUN to_P_~PREP one_$_~DET_~NU…
· 939355447273906182	12/09/17	04:46:05	Twitter for iPhone	21490	78833	· This_O_~PRO_~DEMPRO is_V_~VERB_~SINFLECT_~BEMV your_D_~DET_~POSSDET_~SNDPP land_N_~NOUN_~OTHRNOUN ,_,_~PUNCT_~COMMA this_O_~PRO_~DEMPRO is_V_~VERB_~SINFLECT_~BEMV your_D_~DET_~POSSDET_~SNDPP home_N_~NOUN_~OTHRNOUN ,_,_~PUNCT_~COMMA and_&_~CCONJ it's_L_~PROCONTRACTBEMV_~SUBJPRO_~IT your_D_~DET_~POSSDET_~SNDPP voice_N_~NOUN_~OTHRNOUN that_P_~RELCLAUSESUBGAP matters_V_~VERB_~SINFLECT_~OTHRVERB the…
· 939299624875118592	12/09/17	01:04:16	Twitter for iPhone	7114	40983	· Just_R_~ADV_~OTHERADV arrived_V_~VERB_~PAST_~OTHRVERB at_P_~PREP the_D_~DET_~DEFART Pensacola_^_~PRPN Bay_^_~PRPN Center_^_~PRPN ._,_~PUNCT_~FULSTOP Join_V_~VERB_~IMPERATIVE_~OTHRVERB me_O_~PRO_~OBJPRO_~FSTPP LIVE_R_~CAPS_~ADV_~OTHERADV on_P_~PREP @FoxNews_@_~MENTION in_P_~PREP 10_$_~DET_~NUMDET minutes_N_~NOUN_~OTHRNOUN !_,_~PUNCT_~EXCLAM #MAGA_#_~CAPS_~HASHTAG https://t.co/RQFqOkcpNV_U_~URL
· 939274666404909056	12/08/17	23:25:06	Twitter for iPhone	8132	49974	· On_P_~PREP my_D_~DET_~POSSDET_~FSTPP way_N_~NOUN_~OTHRNOUN to_P_~PREP Pensacola_^_~PRPN ,_,_~PUNCT_~COMMA Florida_^_~PRPN ._,_~PUNCT_~FULSTOP See_V_~VERB_~PERCEPTVB_~IMPERATIVE everyone_N_~PRO_~PROQUAN soon_R_~ADV_~TIMEADV !_,_~PUNCT_~EXCLAM #MAGA_#_~CAPS_~HASHTAG https://t.co/ijwxVSYQ52_U_~URL
· 939208571253862400	12/08/17	19:02:27	Twitter for iPhone	18091	65637	· “_,_~PUNCT The_D_~DET_~DEFART unemployment_N_~NOMIN rate_N_~NOUN_~OTHRNOUN remains_V_~VERB_~SINFLECT_~OTHRVERB at_P_~PREP a_D_~DET_~INDEFART 17-year_$_~NOUN_~OTHRNOUN low_A_~ADJ_~ATTRIBADJ of_P_~PREP 4.1%_$_~NOUN_~NUMNOUN ._,_~PUNCT_~FULSTOP The_D_~DET_~DEFART unemployment_N_~NOMIN rate_N_~NOUN_~OTHRNOUN in_P_~PREP manufacturing_N_~NOUN_~OTHRNOUN dropped_V_~VERB_~PAST_~OTHRVERB to_P_~PREP 2.6%_…
· 939189419386470401	12/08/17	17:46:21	Twitter for iPhone	15030	67699	· MAKE_V_~CAPS_~VERB_~IMPERATIVE_~OTHRVERB AMERICA_^_~CAPS_~PRPN GREAT_A_~CAPS_~ADJ_~ATTRIBADJ AGAIN_R_~CAPS_~ADV_~TIMEADV !_,_~PUNCT_~EXCLAM https://t.co/64a93S07s7_U_~URL
· 939152197090148352	12/08/17	15:18:27	Twitter for iPhone	22929	99072	· Fines_N_~NOUN_~OTHRNOUN and_&_~CCONJ penalties_N_~NOUN_~OTHRNOUN against_P_~PREP Wells_^_~PRPN Fargo_^_~PRPN Bank_^_~PRPN for_P_~PREP their_D_~DET_~POSSDET_~THRDPP bad_A_~ADJ_~ATTRIBADJ acts_N_~NOUN_~OTHRNOUN against_P_~PREP their_D_~DET_~POSSDET_~THRDPP customers_N_~NOUN_~OTHRNOUN and_&_~CCONJ others_N_~NOUN_~OTHRNOUN will_V_~MDVERB_~MDPRED not_R_~NEG_~ANALNEG be_V_~VERB_~AUXBE dropped_V_~VERB…
· 939149296389251072	12/08/17	15:06:55	Twitter for iPhone	19820	75894	· LAST_A_~CAPS_~ADJ_~ATTRIBADJ thing_N_~NOUN_~OTHRNOUN the_D_~DET_~DEFART Make_^_~PRPN America_^_~PRPN Great_^_~PRPN Again_R_~ADV_~TIMEADV Agenda_^_~PRPN needs_V_~VERB_~SINFLECT_~STANCEVB is_V_~VERB_~SINFLECT_~BEMV a_D_~DET_~INDEFART Liberal_A_~ADJ_~ATTRIBADJ Democrat_N_~NOUN_~OTHRNOUN in_P_~PREP Senate_^_~PRPN where_R_~SUBORDINATOR_~PLACESUB we_O_~PRO_~SUBJPRO_~FSTPP have_V_~VERB_~HAVEMV so_R_~A…
· 939120304542101505	12/08/17	13:11:43	Twitter for iPhone	15771	80230	· Big_A_~ADJ_~ATTRIBADJ crowd_N_~NOUN_~OTHRNOUN expected_V_~VERB_~PAST_~OTHRVERB today_N_~ADV_~TIMEADV in_P_~PREP Pensacola_^_~PRPN ,_,_~PUNCT_~COMMA Florida_^_~PRPN ,_,_~PUNCT_~COMMA for_P_~PREP a_D_~DET_~INDEFART Make_^_~PRPN America_^_~PRPN Great_^_~PRPN Again_R_~ADV_~TIMEADV speech_N_~NOUN_~OTHRNOUN ._,_~PUNCT_~FULSTOP We_O_~PRO_~SUBJPRO_~FSTPP have_V_~VERB_~AUXHAVE done_V_~PERFECT_~VERB_~PRO…
· 939006911629869056	12/08/17	05:41:08	Twitter for iPhone	55482	153721	· I_O_~PRO_~SUBJPRO_~FSTPP fulfilled_V_~VERB_~PAST_~OTHRVERB my_D_~DET_~POSSDET_~FSTPP campaign_N_~NOUN_~OTHRNOUN promise_V_~VERB_~PUBV -_,_~PUNCT others_N_~NOUN_~OTHRNOUN didn't!_V https://t.co/bYdaOHmPVJ_U_~URL
· 939005659982348291	12/08/17	05:36:09	Twitter for iPhone	10311	49440	· Tonight_N_~ADV_~TIMEADV ,_,_~PUNCT_~COMMA @FLOTUS_@_~MENTION Melania_^_~PRPN and_&_~CCONJ I_O_~PRO_~SUBJPRO_~FSTPP were_V_~VERB_~PAST_~AUXBE thrilled_V_~VERB_~PAST_~PASSIVE_~OTHRVERB to_P_~INFINITIVE welcome_V_~VERB_~OTHRVERB so_R_~ADV_~AMPLIFIER many_A_~DET_~DETQUAN wonderful_A_~ADJ_~ATTRIBADJ friends_N_~NOUN_~OTHRNOUN to_P_~PREP the_D_~DET_~DEFART @WhiteHouse_@_~MENTION –_,_~PUNCT and_&_~CCON…
· 938878398608433152	12/07/17	21:10:28	Twitter for iPhone	13861	63766	· Across_P the_D_~DET_~DEFART battlefields_N_~NOUN_~OTHRNOUN ,_,_~PUNCT_~COMMA oceans_^_~PRPN ,_,_~PUNCT_~COMMA and_&_~CCONJ harrowing_A_~ADJ_~ATTRIBADJ skies_N_~NOUN_~OTHRNOUN of_P_~PREP Europe_^_~PRPN and_&_~CCONJ the_D_~DET_~DEFART Pacific_^_~PRPN throughout_P_~PREP the_D_~DET_~DEFART war_N_~NOUN_~OTHRNOUN ,_,_~PUNCT_~COMMA one_$_~DET_~NUMDET great_A_~ADJ_~ATTRIBADJ battle_N_~NOUN_~OTHRNOUN cr…
· 938873956345499654	12/07/17	20:52:49	Twitter for iPhone	12949	62267	· Today_N_~ADV_~TIMEADV ,_,_~PUNCT_~COMMA as_P_~SUBORDINATOR_~OTHRSUB we_O_~PRO_~SUBJPRO_~FSTPP Remember_V_~VERB_~PRVV Pearl_^_~PRPN Harbor_^_~PRPN ,_,_~PUNCT_~COMMA it_O_~PRO_~OTHRPRO_~IT was_V_~VERB_~SINFLECT_~PAST_~BEMV an_D_~DET_~INDEFART incredible_A_~ADJ_~ATTRIBADJ honor_N_~NOUN_~OTHRNOUN to_P_~INFINITIVE be_V_~VERB_~AUXBE joined_V_~VERB_~PAST_~PASSIVE_~OTHRVERB with_P_~PREP surviving_V_~GE…
· 938861758038577152	12/07/17	20:04:20	Twitter for iPhone	10819	55663	· Today_N_~ADV_~TIMEADV ,_,_~PUNCT_~COMMA the_D_~DET_~DEFART U.S._^_~ACRONYM_~PRPN flag_N_~NOUN_~OTHRNOUN flies_V_~VERB_~SINFLECT_~OTHRVERB at_P_~PREP half-staff_N_~NOUN_~OTHRNOUN at_P_~PREP the_D_~DET_~DEFART @WhiteHouse_@_~MENTION ,_,_~PUNCT_~COMMA in_P_~PREP honor_N_~NOUN_~OTHRNOUN of_P_~PREP National_^_~PRPN Pearl_^_~PRPN Harbor_^_~PRPN Remembrance_N_~NOUN_~OTHRNOUN Day_N_~NOUN_~OTHRNOUN ._,_…
· 938804374079459329	12/07/17	16:16:19	Twitter for iPhone	22167	81641	· Today_N_~ADV_~TIMEADV ,_,_~PUNCT_~COMMA our_D_~DET_~POSSDET_~FSTPP entire_A_~ADJ_~ATTRIBADJ nation_N_~NOUN_~OTHRNOUN pauses_V_~VERB_~SINFLECT_~OTHRVERB to_P_~INFINITIVE REMEMBER_V_~CAPS_~VERB_~PRVV PEARL_^_~CAPS_~PRPN HARBOR_^_~CAPS_~PRPN —_,_~PUNCT and_&_~CCONJ the_D_~DET_~DEFART brave_A_~ADJ_~ATTRIBADJ warriors_N_~NOUN_~OTHRNOUN who_O_~WHW on_P_~PREP that_D_~DET_~DEMDET day_N_~NOUN_~OTHRNOUN …
· 938786402992578560	12/07/17	15:04:54	Twitter for iPhone	23144	107055	· National_N_~NOUN_~OTHRNOUN Pearl_N_~NOUN_~OTHRNOUN Harbor_N_~NOUN_~OTHRNOUN Remembrance_N_~NOUN_~OTHRNOUN Day_N_~NOUN_~OTHRNOUN -_,_~PUNCT “_,_~PUNCT A_D_~DET_~INDEFART day_N_~NOUN_~OTHRNOUN that_P_~RELCLAUSESUBGAP will_V_~MDVERB_~MDPRED live_V_~VERB_~OTHRVERB in_P_~PREP infamy_N_~NOUN_~OTHRNOUN !_,_~PUNCT_~EXCLAM ”_,_~PUNCT December_^_~PRPN 7_$_~NOUN_~NUMNOUN ,_,_~PUNCT_~COMMA 1941_$_~NOUN_~NU…
· 938756989542457344	12/07/17	13:08:02	Twitter for iPhone	10350	55973	· Go_V_~VERB_~IMPERATIVE_~OTHRVERB get_V_~VERB_~OTHRVERB the_D_~DET_~DEFART new_A_~ADJ_~ATTRIBADJ book_N_~NOUN_~OTHRNOUN on_P_~PREP Andrew_^_~PRPN Jackson_^_~PRPN by_P_~PREP_~ADV_~OTHERADV Brian_^_~PRPN Kilmeade_^_~PRPN ..._,_~PUNCT_~ELIPS Really_R_~ADV_~AMPLIFIER good_A_~ADJ_~ATTRIBADJ ._,_~PUNCT_~FULSTOP @foxandfriends_@_~MENTION
· 938517073508163584	12/06/17	21:14:41	Twitter for iPhone	39791	135522	· I_O_~PRO_~SUBJPRO_~FSTPP have_V_~VERB_~AUXHAVE determined_V_~PERFECT_~VERB_~PAST_~PRVV that_P_~THATVCOMP it_O_~PRO_~OTHRPRO_~IT is_V_~VERB_~SINFLECT_~BEMV time_N_~NOUN_~OTHRNOUN to_P_~SPLINFINITIVE officially_R_~ADV_~OTHERADV recognize_V_~VERB_~PRVV Jerusalem_^_~PRPN as_P the_D_~DET_~DEFART capital_N_~NOUN_~OTHRNOUN of_P_~PREP Israel_^_~PRPN ._,_~PUNCT_~FULSTOP I_O_~PRO_~SUBJPRO_~FSTPP am_V_~VE…
· 938469354089385985	12/06/17	18:05:04	Twitter for iPhone	13233	47469	· Join_V_~VERB_~IMPERATIVE_~OTHRVERB me_O_~PRO_~OBJPRO_~FSTPP live_V_~VERB_~OTHRVERB from_P_~PREP the_D_~DET_~DEFART @WhiteHouse_@_~MENTION via_P #Periscopehttps_#_~HASHTAG :/_E_~EMOTICON /_E_~EMOTICON t.co/wLXKoISSTG_U_~URL
· 938440878577856512	12/06/17	16:11:55	Twitter for iPhone	14015	67014	· Our_D_~DET_~POSSDET_~FSTPP thoughts_N_~NOUN_~OTHRNOUN and_&_~CCONJ prayers_N_~NOUN_~OTHRNOUN are_V_~VERB_~BEMV with_P_~PREP everyone_N_~PRO_~PROQUAN in_P_~PREP the_D_~DET_~DEFART path_N_~NOUN_~OTHRNOUN of_P_~PREP California's_Z_~PRPN_~POSESPRPN wildfires_N_~NOUN_~OTHRNOUN ._,_~PUNCT_~FULSTOP I_O_~PRO_~SUBJPRO_~FSTPP encourage_V_~VERB_~OTHRVERB everyone_N_~PRO_~PROQUAN to_P_~INFINITIVE heed_V_~V…
· 938422792080457731	12/06/17	15:00:03	Twitter for iPhone	48894	189106	· MAKE_V_~CAPS_~VERB_~IMPERATIVE_~OTHRVERB AMERICA_^_~CAPS_~PRPN GREAT_A_~CAPS_~ADJ_~ATTRIBADJ AGAIN_R_~CAPS_~ADV_~TIMEADV !_,_~PUNCT_~EXCLAM
· 938184577255919623	12/05/17	23:13:28	Twitter for iPhone	12717	51327	· Join_V_~VERB_~IMPERATIVE_~OTHRVERB me_O_~PRO_~OBJPRO_~FSTPP this_D_~DET_~DEMDET Friday_^_~PRPN_~MULTIADV_~TIMEADV in_P_~PREP Pensacola_^_~PRPN ,_,_~PUNCT_~COMMA Florida_^_~PRPN at_P_~PREP the_D_~DET_~DEFART Pensacola_^_~PRPN Bay_^_~PRPN Center_^_~PRPN !_,_~PUNCT_~EXCLAM Tickets_N_~NOUN_~OTHRNOUN :_,_~PUNCT_~COLON https://t.co/zA7SGgWqBE_U_~URL https://t.co/QzFdxQdgAL_U_~URL
· 938102355878440960	12/05/17	17:46:45	Twitter for iPhone	14747	67604	· Yesterday_N_~ADV_~TIMEADV ,_,_~PUNCT_~COMMA I_O_~PRO_~SUBJPRO_~FSTPP was_V_~VERB_~SINFLECT_~PAST_~AUXBE thrilled_V_~VERB_~PAST_~PASSIVE_~OTHRVERB to_P_~INFINITIVE be_V_~VERB_~BEMV with_P so_R_~ADV_~AMPLIFIER many_A_~DET_~DETQUAN WONDERFUL_A_~CAPS_~ADJ_~ATTRIBADJ friends_N_~NOUN_~OTHRNOUN ,_,_~PUNCT_~COMMA in_P_~PREP Utah's_Z_~PRPN_~POSESPRPN MAGNIFICENT_A_~CAPS_~ADJ_~ATTRIBADJ Capitol_N_~NOUN_~…
· 937661677700550656	12/04/17	12:35:39	Twitter for iPhone	18746	75521	· A_D_~DET_~INDEFART must_N_~MDVERB_~MDNEC_~NOUN_~OTHRNOUN watch_V_~VERB_~PERCEPTVB :_,_~PUNCT_~COLON Legal_^_~PRPN Scholar_^_~PRPN Alan_^_~PRPN Dershowitz_^_~PRPN was_V_~VERB_~SINFLECT_~PAST_~OTHRVERB just_R_~ADV_~OTHERADV on_P_~PREP @foxandfriends_@_~MENTION talking_V_~VERB_~ING_~OTHRVERB of_P_~PREP what_O_~WHW is_V_~VERB_~SINFLECT_~AUXBE_~QBE going_V_~MULTIWVB_~ING_~PROGRESSIVE on_T_~MULTIWVB …
· 937653535486959616	12/04/17	12:03:18	Twitter for iPhone	16783	91085	· With_P_~PREP the_D_~DET_~DEFART great_A_~ADJ_~ATTRIBADJ vote_N_~NOUN_~OTHRNOUN on_P_~PREP Cutting_^_~PRPN Taxes_N_~NOUN_~OTHRNOUN ,_,_~PUNCT_~COMMA this_O_~PRO_~DEMPRO could_V_~MDVERB_~MDPOSS be_V_~VERB_~BEMV a_D_~DET_~INDEFART big_A_~ADJ_~ATTRIBADJ day_N_~NOUN_~OTHRNOUN for_P_~PREP the_D_~DET_~DEFART Stock_N_~NOUN_~OTHRNOUN Market_N_~NOUN_~OTHRNOUN -_,_~PUNCT and_&_~CCONJ YOU_O_~CAPS_~PRO_~OTH…
· 937652739001212928	12/04/17	12:00:08	Twitter for iPhone	22222	96062	· Putting_V_~VERB_~ING_~VBIG Pelosi/Schumer_^_~PRPN Liberal_A_~ADJ_~ATTRIBADJ Puppet_N_~NOUN_~OTHRNOUN Jones_^_~PRPN into_P_~PREP office_N_~NOUN_~OTHRNOUN in_P_~PREP Alabama_^_~PRPN would_V_~MDVERB_~MDPRED hurt_V_~VERB_~OTHRVERB our_D_~DET_~POSSDET_~FSTPP great_A_~ADJ_~ATTRIBADJ Republican_A_~ADJ_~ATTRIBADJ Agenda_N_~NOUN_~OTHRNOUN of_P low_A_~ADJ_~ATTRIBADJ on_P_~PREP taxes_N_~NOUN_~OTHRNOUN ,_,…
· 937641904338063361	12/04/17	11:17:05	Twitter for iPhone	26497	97402	· Democrats_N_~NOUN_~OTHRNOUN refusal_N_~NOUN_~OTHRNOUN to_P_~INFINITIVE give_V_~VERB_~OTHRVERB even_R_~ADV_~OTHERADV one_$_~DET_~NUMDET vote_N_~NOUN_~OTHRNOUN for_P_~PREP massive_A_~ADJ_~ATTRIBADJ Tax_N_~NOUN_~OTHRNOUN Cuts_N_~NOUN_~OTHRNOUN is_V_~VERB_~SINFLECT_~BEMV why_R_~WHW we_O_~PRO_~SUBJPRO_~FSTPP need_V_~VERB_~STANCEVB Republican_A_~ADJ_~ATTRIBADJ Roy_^_~PRPN Moore_^_~PRPN to_P_~INFINITI…
· 937314665176207360	12/03/17	13:36:45	Twitter for iPhone	38584	127451	· Report_N_~NOUN_~OTHRNOUN :_,_~PUNCT_~COLON “_,_~PUNCT ANTI-TRUMP_^_~CAPS_~PRPN FBI_^_~CAPS_~PRPN AGENT_N_~CAPS_~NOUN_~OTHRNOUN LED_V_~CAPS_~VERB_~PAST_~OTHRVERB CLINTON_^_~CAPS_~PRPN EMAIL_^_~CAPS_~PRPN PROBE_N_~CAPS_~NOUN_~OTHRNOUN ”_,_~PUNCT Now_R_~ADV_~TIMEADV it_O_~PRO_~OTHRPRO_~IT all_D_~ADV_~ADVQUAN starts_V_~VERB_~SINFLECT_~OTHRVERB to_P_~INFINITIVE make_V_~VERB_~OTHRVERB sense_N_~NOUN_~…
· 937309279257792512	12/03/17	13:15:21	Twitter for iPhone	37592	124757	· People_N_~NOUN_~OTHRNOUN who_O_~RELCLAUSESUBGAP lost_V_~VERB_~PAST_~OTHRVERB money_N_~NOUN_~OTHRNOUN when_R_~SUBORDINATOR_~TIMESUB the_D_~DET_~DEFART Stock_N_~NOUN_~OTHRNOUN Market_N_~NOUN_~OTHRNOUN went_V_~VERB_~PAST_~OTHRVERB down_R_~ADV_~OTHERADV 350_$_~DET_~NUMDET points_N_~NOUN_~OTHRNOUN based_V_~VERB_~PAST_~OTHRVERB on_P_~PREP the_D_~DET_~DEFART False_A_~ADJ_~ATTRIBADJ and_&_~CCONJ Dishon…
· 937305615218696193	12/03/17	13:00:47	Twitter for iPhone	29973	122738	· After_P_~PREP years_N_~NOUN_~OTHRNOUN of_P_~PREP Comey_^_~PRPN ,_,_~PUNCT_~COMMA with_P_~PREP the_D_~DET_~DEFART phony_A_~ADJ_~ATTRIBADJ and_&_~CCONJ dishonest_A_~ADJ_~ATTRIBADJ Clinton_^_~PRPN investigation_N_~NOMIN (_,_~PUNCT_~BRACKET and_&_~CCONJ more_A_~ADJ_~ATTRIBADJ )_,_~PUNCT_~BRACKET ,_,_~PUNCT_~COMMA running_V_~VERB_~ING_~OTHRVERB the_D_~DET_~DEFART FBI_^_~CAPS_~PRPN ,_,_~PUNCT_~COMMA …
· 937301085156503552	12/03/17	12:42:47	Twitter for iPhone	26385	87925	· Tainted_A_~ADJ_~ATTRIBADJ (_,_~PUNCT_~BRACKET no_!_~NEG_~INTJ_~NEGINTJ ,_,_~PUNCT_~COMMA very_R_~ADV_~AMPLIFIER dishonest_A_~ADJ_~ATTRIBADJ ?_,_~PUNCT_~QUES )_,_~PUNCT_~BRACKET FBI_^_~CAPS_~PRPN “_,_~PUNCT agent's_Z_~PRPN_~POSESPRPN role_N_~NOUN_~OTHRNOUN in_P_~PREP Clinton_^_~PRPN probe_N_~NOUN_~OTHRNOUN under_P_~PREP review_N_~NOUN_~OTHRNOUN ._,_~PUNCT_~FULSTOP ”_,_~PUNCT Led_V_~VERB_~PAST_~O…
· 937297341266190336	12/03/17	12:27:54	Twitter for iPhone	19726	71328	· Such_A_~PREDET a_D_~DET_~INDEFART total_A_~ADJ_~ATTRIBADJ miscarriage_N_~NOUN_~OTHRNOUN of_P_~PREP Justice_^_~PRPN in_P_~PREP San_^_~PRPN Francisco_^_~PRPN !_,_~PUNCT_~EXCLAM https://t.co/MSIkBCKF3t_U_~URL
· 937279001684598784	12/03/17	11:15:02	Twitter for iPhone	22966	94011	· I_O_~PRO_~SUBJPRO_~FSTPP never_R_~ADV_~USUALITY asked_V_~VERB_~PAST_~PUBV Comey_^_~PRPN to_P_~INFINITIVE stop_V_~VERB_~OTHRVERB investigating_V_~VERB_~ING_~OTHRVERB Flynn_^_~PRPN ._,_~PUNCT_~FULSTOP Just_R_~ADV_~OTHERADV more_R_~COMPARATIVE_~ADV Fake_A_~ADJ_~ATTRIBADJ News_N_~NOUN_~OTHRNOUN covering_V_~VERB_~ING_~OTHRVERB another_D_~DET_~ORDDET Comey_^_~PRPN lie_V_~VERB_~PUBV !_,_~PUNCT_~EXCLAM
· 937145025359761408	12/03/17	02:22:40	Twitter for iPhone	27913	107940	· Congratulations_N_~NOMIN to_P_~PREP @ABC_@_~MENTION News_^_~PRPN for_P_~PREP suspending_V_~GERUND Brian_^_~PRPN Ross_^_~PRPN for_P_~PREP his_D_~THRDPP horrendously_R_~ADV_~OTHERADV inaccurate_A_~ADJ_~ATTRIBADJ and_&_~CCONJ dishonest_A_~ADJ_~ATTRIBADJ report_N_~NOUN_~OTHRNOUN on_P_~PREP the_D_~DET_~DEFART Russia_^_~PRPN ,_,_~PUNCT_~COMMA Russia_^_~PRPN ,_,_~PUNCT_~COMMA Russia_^_~PRPN Witch_N_~N…
· 937142713211813889	12/03/17	02:13:28	Twitter for iPhone	33363	114947	· Many_A_~DET_~DETQUAN people_N_~NOUN_~OTHRNOUN in_P_~PREP our_D_~DET_~POSSDET_~FSTPP Country_N_~NOUN_~OTHRNOUN are_V_~VERB_~AUXBE asking_V_~VERB_~ING_~PROGRESSIVE_~PUBV what_O_~WHW_~WHCLAUSE the_D_~DET_~DEFART “_,_~PUNCT Justice_N_~NOUN_~OTHRNOUN ”_,_~PUNCT Department_N_~NOMIN is_V_~VERB_~SINFLECT_~AUXBE going_V_~VERB_~ING_~GOINTOBE_~OTHRVERB to_P_~INFINITIVE do_V_~VERB_~PROVDO about_P_~PREP the…
· 937141061343956992	12/03/17	02:06:54	Twitter for iPhone	43931	144704	· So_P_~SUBORDINATOR_~OTHRSUB General_^_~PRPN Flynn_^_~PRPN lies_N_~NOUN_~OTHRNOUN to_P_~PREP the_D_~DET_~DEFART FBI_^_~CAPS_~PRPN and_&_~CCONJ his_D_~DET_~POSSDET_~THRDPP life_N_~NOUN_~OTHRNOUN is_V_~VERB_~SINFLECT_~COPVB_~BEMV destroyed_A_~ADJ_~PREDADJ ,_,_~PUNCT_~COMMA while_P Crooked_A_~ADJ_~ATTRIBADJ Hillary_^_~PRPN Clinton_^_~PRPN ,_,_~PUNCT_~COMMA on_P_~PREP that_O_~PRO_~DEMPRO now_R_~ADV_…
· 937136868608626689	12/03/17	01:50:15	Twitter for iPhone	14716	80603	· Great_A_~ADJ_~ATTRIBADJ job_N_~NOUN_~OTHRNOUN First_A_~DET_~ORDDET Lady_N_~NOUN_~OTHRNOUN Melania_^_~PRPN !_,_~PUNCT_~EXCLAM https://t.co/TRuvaftPcD_U_~URL
· 937065834635292673	12/02/17	21:07:59	Twitter for iPhone	27245	98509	· 62_$_~DET_~NUMDET years_N_~NOUN_~OTHRNOUN ago_P this_D_~DET_~DEMDET week_N_~MULTIADV_~NOUN_~TIMEADV_~OTHRNOUN ,_,_~PUNCT_~COMMA a_D_~DET_~INDEFART brave_A_~ADJ_~ATTRIBADJ seamstress_N_~NOUN_~OTHRNOUN in_P_~PREP Montgomery_^_~PRPN ,_,_~PUNCT_~COMMA Alabama_^_~PRPN uttered_V_~VERB_~PAST_~OTHRVERB one_$_~DET_~NUMDET word_N_~NOUN_~OTHRNOUN that_P_~RELCLAUSESUBGAP changed_V_~VERB_~PAST_~OTHRVERB his…
· 937007006526959618	12/02/17	17:14:13	Twitter for iPhone	31645	116657	· I_O_~PRO_~SUBJPRO_~FSTPP had_V_~VERB_~PAST_~AUXHAVE to_P_~INFINITIVE fire_V_~VERB_~OTHRVERB General_^_~PRPN Flynn_^_~PRPN because_P_~SUBORDINATOR_~CAUSESUB he_O_~PRO_~SUBJPRO_~THRDPP lied_V_~VERB_~PAST_~PUBV to_P_~PREP the_D_~DET_~DEFART Vice_^_~PRPN President_^_~PRPN and_&_~CCONJ the_D_~DET_~DEFART FBI_^_~CAPS_~PRPN ._,_~PUNCT_~FULSTOP He_O_~PRO_~SUBJPRO_~THRDPP has_V_~VERB_~SINFLECT_~AUXHAVE …
· 936941673124425728	12/02/17	12:54:37	Twitter for iPhone	28410	128236	· Biggest_A_~SUPERLATIVE_~ADJ_~ATTRIBADJ Tax_N_~NOUN_~OTHRNOUN Bill_N_~NOUN_~OTHRNOUN and_&_~CCONJ Tax_N_~NOUN_~OTHRNOUN Cuts_N_~NOUN_~OTHRNOUN in_P_~PREP history_N_~NOUN_~OTHRNOUN just_R_~ADV_~OTHERADV passed_V_~VERB_~PAST_~OTHRVERB in_P_~PREP the_D_~DET_~DEFART Senate_N_~NOUN_~OTHRNOUN ._,_~PUNCT_~FULSTOP Now_R_~ADV_~TIMEADV these_D_~DET_~DEMDET great_A_~ADJ_~ATTRIBADJ Republicans_N_~NOUN_~OTHR…
· 936864840240398337	12/02/17	07:49:18	Twitter for iPhone	17324	71463	· We_O_~PRO_~SUBJPRO_~FSTPP are_V_~VERB_~OTHRVERB one_$_~DET_~NUMDET step_N_~NOUN_~OTHRNOUN closer_R_~ADV_~OTHERADV to_P_~PREP_~PREP delivering_V_~GERUND MASSIVE_A_~CAPS_~ADJ_~ATTRIBADJ tax_N_~NOUN_~OTHRNOUN cuts_N_~NOUN_~OTHRNOUN for_P_~PREP working_V_~GERUND families_N_~NOUN_~OTHRNOUN across_P America_^_~PRPN ._,_~PUNCT_~FULSTOP Special_A_~ADJ_~ATTRIBADJ thanks_N_~NOUN_~OTHRNOUN to_P_~PREP @Sen…
· 936713881711529986	12/01/17	21:49:27	Twitter for iPhone	15817	60513	· Economists_N_~NOUN_~OTHRNOUN on_P_~PREP the_D_~DET_~DEFART TAX_N_~CAPS_~NOUN_~OTHRNOUN CUTS_N_~CAPS_~NOUN_~OTHRNOUN and_&_~CCONJ JOBS_N_~CAPS_~NOUN_~OTHRNOUN ACT_N_~CAPS_~NOUN_~OTHRNOUN :_,_~PUNCT_~COLON “_,_~PUNCT The_D_~DET_~DEFART enactment_N_~NOMIN of_P_~PREP a_D_~DET_~INDEFART comprehensive_A_~ADJ_~ATTRIBADJ overhaul_N_~NOUN_~OTHRNOUN -_,_~PUNCT complete_A_~ADJ_~ATTRIBADJ with_P_~PREP a_D_…
· 936688444046266368	12/01/17	20:08:22	Twitter for iPhone	22573	88187	· The_D_~DET_~DEFART media_N_~NOUN_~OTHRNOUN has_V_~VERB_~SINFLECT_~AUXHAVE been_V_~PERFECT_~VERB_~AUXBE speculating_V_~VERB_~ING_~PROGRESSIVE_~OTHRVERB that_P I_O_~PRO_~SUBJPRO_~FSTPP fired_V_~VERB_~PAST_~OTHRVERB Rex_^_~PRPN Tillerson_^_~PRPN or_&_~CCONJ that_P_~THATVCOMP he_O_~PRO_~SUBJPRO_~THRDPP would_V_~MDVERB_~MDPRED be_V_~VERB_~AUXBE leaving_V_~VERB_~ING_~PROGRESSIVE_~OTHRVERB soon_R_~ADV…
· 936555753946705920	12/01/17	11:21:06	Twitter for iPhone	17840	82098	· Republicans_N_~NOUN_~OTHRNOUN Senators_N_~NOUN_~OTHRNOUN are_V_~VERB_~AUXBE working_V_~VERB_~ING_~PROGRESSIVE_~OTHRVERB hard_A_~ADJ_~ATTRIBADJ to_P_~TOADJCOMP pass_V_~VERB_~OTHRVERB the_D_~DET_~DEFART biggest_A_~SUPERLATIVE_~ADJ_~ATTRIBADJ Tax_N_~NOUN_~OTHRNOUN Cuts_N_~NOUN_~OTHRNOUN in_P_~PREP the_D_~DET_~DEFART history_N_~NOUN_~OTHRNOUN of_P_~PREP our_D_~DET_~POSSDET_~FSTPP Country_N_~NOUN_~O…
· 936553863255031809	12/01/17	11:13:35	Twitter for iPhone	31017	120510	· The_D_~DET_~DEFART jury_N_~NOUN_~OTHRNOUN was_V_~VERB_~SINFLECT_~PAST_~AUXBE not_R_~NEG_~ANALNEG told_V_~VERB_~PAST_~PUBV_~PASSIVE the_D_~DET_~DEFART killer_N_~NOUN_~OTHRNOUN of_P_~PREP Kate_^_~PRPN was_V_~VERB_~SINFLECT_~PAST_~BEMV a_D_~DET_~INDEFART 7_$_~DET_~NUMDET time_N_~NOUN_~OTHRNOUN felon_N_~NOUN_~OTHRNOUN ._,_~PUNCT_~FULSTOP The_D_~DET_~DEFART Schumer/Pelosi_^_~PRPN Democrats_N_~NOUN_~…
· 936551346299338752	12/01/17	11:03:35	Twitter for iPhone	35841	130478	· The_D_~DET_~DEFART Kate_^_~PRPN Steinle_^_~PRPN killer_^_~PRPN came_V_~MULTIWVB back_R_~ADV_~OTHERADV and_&_~CCONJ back_R_~ADV_~OTHERADV over_P_~PREP the_D_~DET_~DEFART weakly_R_~ADV_~OTHERADV protected_A_~ADJ_~ATTRIBADJ Obama_^_~PRPN border_N_~NOUN_~OTHRNOUN ,_,_~PUNCT_~COMMA always_R_~ADV_~USUALITY committing_V_~VERB_~ING_~OTHRVERB crimes_N_~NOUN_~OTHRNOUN and_&_~CCONJ being_V_~VERB_~ING_~COP…
· 936437372706836480	12/01/17	03:30:42	Twitter for iPhone	45448	158890	· A_D_~DET_~INDEFART disgraceful_A_~ADJ_~ATTRIBADJ verdict_N_~NOUN_~OTHRNOUN in_P_~PREP the_D_~DET_~DEFART Kate_^_~PRPN Steinle_^_~PRPN case_N_~NOUN_~OTHRNOUN !_,_~PUNCT_~EXCLAM No_D_~ADV_~NEG_~SYNNEG wonder_V_~VERB_~PRVV the_D_~DET_~DEFART people_N_~NOUN_~OTHRNOUN of_P_~PREP our_D_~DET_~POSSDET_~FSTPP Country_N_~NOUN_~OTHRNOUN are_V_~VERB_~COPVB_~BEMV so_R_~ADV_~AMPLIFIER angry_A_~ADJ_~PREDADJ w…
· 936395008139198464	12/01/17	00:42:21	Twitter for iPhone	48641	154798	· The_D_~DET_~DEFART Christmas_^_~PRPN Story_N_~NOUN_~OTHRNOUN begins_V_~VERB_~SINFLECT_~OTHRVERB 2,000_$_~DET_~NUMDET years_N_~NOUN_~OTHRNOUN ago_R_~ADV_~OTHERADV with_P_~PREP a_D_~DET_~INDEFART mother_N_~NOUN_~OTHRNOUN ,_,_~PUNCT_~COMMA a_D_~DET_~INDEFART father_N_~NOUN_~OTHRNOUN ,_,_~PUNCT_~COMMA their_D_~DET_~POSSDET_~THRDPP baby_N_~NOUN_~OTHRNOUN son_N_~NOUN_~OTHRNOUN and_&_~CCONJ the_D_~DET…
· 936393574433939456	12/01/17	00:36:40	Twitter for iPhone	28878	114046	· Today_N_~ADV_~TIMEADV is_V_~VERB_~SINFLECT_~BEMV a_D_~DET_~INDEFART day_N_~NOUN_~OTHRNOUN that_P_~RELCLAUSEN I've_L_~PROCONTRACTAUXHAVE_~SUBJPRO_~FSTPP_~AUXHAVE been_V_~PERFECT_~VERB_~AUXBE looking_V_~VERB_~ING_~PROGRESSIVE_~COPVB very_R_~ADV_~AMPLIFIER much_A_~ADJ_~PREDADJ forward_R_~ADV_~OTHERADV to_P_~PREP ALL_D_~CAPS_~DET_~DETQUAN YEAR_N_~CAPS_~NOUN_~OTHRNOUN LONG_A_~CAPS_~ADJ_~ATTRIBADJ ._…
· 936351772603568130	11-30-2017	21:50:33	Twitter for iPhone	13075	54588	· Our_D_~DET_~POSSDET_~FSTPP FIFTH_A_~CAPS_~DET_~ORDDET 1K_$_~DET_~NUMDET milestone_N_~NOUN_~OTHRNOUN of_P_~PREP 2017_$_~NOUN_~NUMNOUN !_,_~PUNCT_~EXCLAM #DOW24K_#_~CAPS_~HASHTAG #MAGA_#_~CAPS_~HASHTAG https://t.co/NoVt1uFp0y_U_~URL
· 936339260218724353	11-30-2017	21:00:50	Twitter for iPhone	10519	47414	· Today_N_~ADV_~TIMEADV ,_,_~PUNCT_~COMMA it_O_~PRO_~OTHRPRO_~IT was_V_~VERB_~SINFLECT_~PAST_~BEMV my_D_~DET_~POSSDET_~FSTPP great_A_~ADJ_~ATTRIBADJ honor_N_~NOUN_~OTHRNOUN to_P_~INFINITIVE meet_V_~VERB_~OTHRVERB with_P_~PREP the_D_~DET_~DEFART Crown_^_~PRPN Prince_^_~PRPN of_P_~PREP Bahrain_^_~PRPN at_P_~PREP the_D_~DET_~DEFART @WhiteHouse_@_~MENTION ._,_~PUNCT_~FULSTOP Bahrain_^_~PRPN and_&_~CC…
· 936315571708289026	11-30-2017	19:26:42	Twitter for iPhone	14497	52926	· Thank_V_~INTJ_~OTHRINTJ you_O_~PRO_~OTHRPRO_~SNDPP @SenOrrinHatch_@_~MENTION ._,_~PUNCT_~FULSTOP Let's_L_~PRO_~FSTPP continue_V_~VERB_~OTHRVERB MAKING_V_~CAPS_~VERB_~ING_~OTHRVERB AMERICA_^_~CAPS_~PRPN GREAT_A_~CAPS_~ADJ_~ATTRIBADJ AGAIN_R_~CAPS_~ADV_~TIMEADV !_,_~PUNCT_~EXCLAM https://t.co/PIv9OAVZcf_U_~URL https://t.co/6egRvuwj1l_U_~URL
· 936260193536573440	11-30-2017	15:46:39	Twitter for iPhone	22087	100005	· The_D_~DET_~DEFART Dow_^_~PRPN just_R_~ADV_~OTHERADV broke_A_~ADJ_~ATTRIBADJ 24,000_$_~NOUN_~NUMNOUN for_P_~PREP the_D_~DET_~DEFART first_A_~DET_~ORDDET time_N_~NOUN_~OTHRNOUN (_,_~PUNCT_~BRACKET another_D_~DET_~ORDDET all-time_A_~ADJ_~ATTRIBADJ Record_N_~NOUN_~OTHRNOUN )_,_~PUNCT_~BRACKET ._,_~PUNCT_~FULSTOP If_P_~SUBORDINATOR_~CONDISUB the_D_~DET_~DEFART Dems_N_~NOUN_~OTHRNOUN had_V_~VERB_~PA…
· 936219599422574592	11-30-2017	13:05:21	Twitter for iPhone	16011	88557	· Stock_N_~NOUN_~OTHRNOUN Market_N_~NOUN_~OTHRNOUN hits_V_~VERB_~SINFLECT_~OTHRVERB new_A_~ADJ_~ATTRIBADJ Record_N_~NOUN_~OTHRNOUN High_N_~NOUN_~OTHRNOUN ._,_~PUNCT_~FULSTOP Confidence_N_~NOUN_~OTHRNOUN and_&_~CCONJ enthusiasm_N_~NOUN_~OTHRNOUN abound_V_~VERB_~OTHRVERB ._,_~PUNCT_~FULSTOP More_R_~COMPARATIVE_~ADV great_A_~ADJ_~ATTRIBADJ numbers_N_~NOUN_~OTHRNOUN coming_V_~VERB_~ING_~OTHRVERB out_…
· 936209447747190784	11-30-2017	12:25:00	Twitter for iPhone	16907	76452	· The_D_~DET_~DEFART Chinese_A_~ADJ_~ATTRIBADJ Envoy_N_~NOUN_~OTHRNOUN ,_,_~PUNCT_~COMMA who_O_~RELCLAUSESUBGAP just_R_~ADV_~OTHERADV returned_V_~VERB_~PAST_~OTHRVERB from_P_~PREP North_^_~PRPN Korea_^_~PRPN ,_,_~PUNCT_~COMMA seems_V_~VERB_~SINFLECT_~STANCEVB to_P_~INFINITIVE have_V_~VERB_~AUXHAVE had_V_~PERFECT_~VERB_~PAST_~HAVEMV no_D_~DET_~NEG_~SYNNEG impact_N_~NOUN_~OTHRNOUN on_P_~PREP Little…
· 936206961728786432	11-30-2017	12:15:08	Twitter for iPhone	12452	54599	· The_D_~DET_~DEFART Failing_N_~NOUN_~OTHRNOUN @nytimes_@_~MENTION has_V_~VERB_~SINFLECT_~AUXHAVE totally_R_~ADV_~AMPLIFIER gone_V_~PERFECT_~VERB_~OTHRVERB against_P_~PREP the_D_~DET_~DEFART Social_^_~PRPN Media_^_~PRPN Guidelines_N_~NOUN_~OTHRNOUN that_P_~RELCLAUSEN they_O_~PRO_~SUBJPRO_~THRDPP installed_V_~VERB_~PAST_~OTHRVERB to_P_~INFINITIVE preserve_V_~VERB_~OTHRVERB some_D_~DET_~DETQUAN cre…
· 936203511037136897	11-30-2017	12:01:25	Twitter for iPhone	14948	63419	· The_D_~DET_~DEFART Failing_N_~NOUN_~OTHRNOUN @nytimes_@_~MENTION ,_,_~PUNCT_~COMMA the_D_~DET_~DEFART pipe_N_~NOUN_~OTHRNOUN organ_N_~NOUN_~OTHRNOUN for_P_~PREP the_D_~DET_~DEFART Democrat_^_~PRPN Party_N_~NOUN_~OTHRNOUN ,_,_~PUNCT_~COMMA has_V_~VERB_~SINFLECT_~AUXHAVE become_V_~PERFECT_~VERB_~BEMV a_D_~DET_~INDEFART virtual_A_~ADJ_~ATTRIBADJ lobbyist_N_~NOUN_~OTHRNOUN for_P_~PREP them_O_~PRO_~…
· 936058006659321858	11-30-2017	02:23:14	Twitter for iPhone	36469	131420	· Funny_A_~ADJ_~ATTRIBADJ to_P_~TOADJCOMP hear_V_~VERB_~PERCEPTVB the_D_~DET_~DEFART Democrats_N_~NOUN_~OTHRNOUN talking_V_~MULTIWVB_~ING about_P_~MULTIWVB the_D_~DET_~DEFART National_N_~NOUN_~OTHRNOUN Debt_N_~NOUN_~OTHRNOUN when_R_~SUBORDINATOR_~TIMESUB President_^_~PRPN Obama_^_~PRPN doubled_V_~VERB_~PAST_~OTHRVERB it_O_~PRO_~OTHRPRO_~IT in_P_~PREP only_A_~ADJ_~ATTRIBADJ 8_$_~DET_~NUMDET years_…
· 936052257392676864	11-30-2017	02:00:23	Media Studio	20727	59143	· “_,_~PUNCT Had_V_~VERB_~PAST_~HAVEMV the_D_~DET_~DEFART information_N_~NOMIN (_,_~PUNCT_~BRACKET Crooked_A_~ADJ_~ATTRIBADJ Hillary's_Z_~PRPN_~POSESPRPN emails_N_~NOUN_~OTHRNOUN )_,_~PUNCT_~BRACKET been_V_~VERB_~AUXBE released_V_~VERB_~PAST_~PASSIVE_~OTHRVERB there_R_~EXIST would_V_~MDVERB_~MDPRED have_V_~VERB_~AUXHAVE been_V_~PERFECT_~VERB_~AUXBE harm_V_~VERB_~OTHRVERB to_P_~PREP National_^_~PR…
· 936039501474025473	11-30-2017	01:09:42	Twitter for iPhone	18643	80814	· The_D_~DET_~DEFART only_A_~ADJ_~ATTRIBADJ people_N_~NOUN_~OTHRNOUN who_O_~RELCLAUSESUBGAP don't_V_~VERB_~NEG_~ANALNEG_~AUXDO like_V_~VERB_~STANCEVB the_D_~DET_~DEFART Tax_N_~NOUN_~OTHRNOUN Cut_N_~NOUN_~OTHRNOUN Bill_N_~NOUN_~OTHRNOUN are_V_~VERB_~BEMV the_D_~DET_~DEFART people_N_~NOUN_~OTHRNOUN that_P_~RELCLAUSESUBGAP don't_V_~VERB_~NEG_~ANALNEG_~AUXDO understand_V_~VERB_~PRVV it_O_~PRO_~OTHRPR…
· 936037938898636800	11-30-2017	01:03:30	Twitter for iPhone	23824	73725	· The_D_~DET_~DEFART House_N_~NOUN_~OTHRNOUN of_P_~PREP Representatives_N_~NOUN_~OTHRNOUN seeks_V_~VERB_~SINFLECT_~OTHRVERB contempt_N_~NOUN_~OTHRNOUN citations_N_~NOMIN (?)_,_~PUNCT_~BRACKET against_P_~PREP the_D_~DET_~DEFART JusticeDepartment_^_~PRPN and_&_~CCONJ the_D_~DET_~DEFART FBI_^_~CAPS_~PRPN for_P_~PREP withholding_V_~GERUND key_A_~ADJ_~ATTRIBADJ documents_N_~NOMIN and_&_~CCONJ an_D_~DE…
· 936037588372283392	11-30-2017	01:02:06	Twitter for iPhone	40409	119072	· ._,_~PUNCT_~FULSTOP @Theresa_May_@_~MENTION ,_,_~PUNCT_~COMMA don't_V_~VERB_~NEG_~ANALNEG_~AUXDO focus_V_~VERB_~OTHRVERB on_P_~PREP me_O_~PRO_~OBJPRO_~FSTPP ,_,_~PUNCT_~COMMA focus_V_~VERB_~OTHRVERB on_P_~PREP the_D_~DET_~DEFART destructive_A_~ADJ_~ATTRIBADJ Radical_N_~NOUN_~OTHRNOUN Islamic_N_~NOUN_~OTHRNOUN Terrorism_N_~NOUN_~OTHRNOUN that_P_~RELCLAUSESUBGAP is_V_~VERB_~SINFLECT_~AUXBE taking…
· 936032830844555264	11-30-2017	00:43:12	Twitter for iPhone	4860	14530	· Theresa_^_~PRPN @theresamay_@_~MENTION ,_,_~PUNCT_~COMMA don't_V_~VERB_~NEG_~ANALNEG_~AUXDO focus_V_~VERB_~OTHRVERB on_P_~PREP me_O_~PRO_~OBJPRO_~FSTPP ,_,_~PUNCT_~COMMA focus_V_~VERB_~OTHRVERB on_P_~PREP the_D_~DET_~DEFART destructive_A_~ADJ_~ATTRIBADJ Radical_N_~NOUN_~OTHRNOUN Islamic_N_~NOUN_~OTHRNOUN Terrorism_N_~NOUN_~OTHRNOUN that_P_~RELCLAUSESUBGAP is_V_~VERB_~SINFLECT_~AUXBE taking_V_~V…
· 936032275980079104	11-30-2017	00:40:59	Twitter for iPhone	12924	52666	· Now_R_~ADV_~TIMEADV ,_,_~PUNCT_~COMMA we_O_~PRO_~SUBJPRO_~FSTPP have_V_~VERB_~HAVEMV a_D_~DET_~INDEFART once_R_~ADV_~TIMEADV in_P_~PREP a_D_~DET_~INDEFART lifetime_N_~NOUN_~OTHRNOUN opportunity_N_~NOMIN to_P_~INFINITIVE RESTORE_V_~CAPS_~VERB_~OTHRVERB AMERICAN_^_~CAPS_~PRPN PROSPERITY_N_~CAPS_~NOMIN –_,_~PUNCT and_&_~CCONJ RECLAIM_V_~CAPS_~VERB_~OTHRVERB AMERICA'S_Z_~CAPS_~PRPN_~POSESPRPN DESTI…
· 936014271858831361	11-29-2017	23:29:27	Twitter for iPhone	11531	48832	· A_D_~DET_~INDEFART vote_N_~NOUN_~OTHRNOUN to_P_~INFINITIVE CUT_V_~CAPS_~VERB_~OTHRVERB TAXES_N_~CAPS_~NOUN_~OTHRNOUN is_V_~VERB_~SINFLECT_~BEMV a_D_~DET_~INDEFART vote_N_~NOUN_~OTHRNOUN to_P_~INFINITIVE PUT_V_~CAPS_~VERB_~OTHRVERB AMERICA_^_~CAPS_~PRPN FIRST_A_~CAPS_~ADJ_~NOUN_~ORDNOUN ._,_~PUNCT_~FULSTOP It_O_~PRO_~OTHRPRO_~IT is_V_~VERB_~SINFLECT_~BEMV time_N_~NOUN_~OTHRNOUN to_P_~INFINITIVE …
· 936005585019002887	11-29-2017	22:54:56	Twitter for iPhone	12542	54882	· This_D_~DET_~DEMDET week_N_~MULTIADV_~NOUN_~TIMEADV_~OTHRNOUN ,_,_~PUNCT_~COMMA the_D_~DET_~DEFART Senate_N_~NOUN_~OTHRNOUN can_V_~MDVERB_~MDPOSS join_V_~VERB_~OTHRVERB the_D_~DET_~DEFART House_N_~NOUN_~OTHRNOUN &_&_~CCONJ take_V_~VERB_~OTHRVERB a_D_~DET_~INDEFART strong_A_~ADJ_~ATTRIBADJ stand_N_~NOUN_~OTHRNOUN for_P_~PREP the_D_~DET_~DEFART Middle_^_~PRPN Class_^_~PRPN families_N_~NOUN_~OTHRN…
· 935940131311190021	11-29-2017	18:34:50	Twitter for iPhone	8392	40891	· Departing_V_~VERB_~ING_~VBIG @JBA_NAFW_@_~MENTION_~NOUN_~OTHRNOUN for_P_~PREP St._^_~PRPN Charles_^_~PRPN ,_,_~PUNCT_~COMMA Missouri_^_~PRPN to_P_~INFINITIVE help_V_~VERB_~OTHRVERB push_V_~VERB_~OTHRVERB our_D_~DET_~POSSDET_~FSTPP plan_N_~NOUN_~OTHRNOUN for_P_~PREP HISTORIC_A_~CAPS_~ADJ_~ATTRIBADJ TAX_N_~CAPS_~NOUN_~OTHRNOUN CUTS_N_~CAPS_~NOUN_~OTHRNOUN across_P the_D_~DET_~DEFART finish_N_~NOU…
· 935883355547160577	11-29-2017	14:49:14	Twitter for iPhone	11887	49831	· Economy_N_~NOUN_~OTHRNOUN growing_V_~VERB_~ING_~OTHRVERB !_,_~PUNCT_~EXCLAM Excluding_V_~VERB_~ING_~VBIG hurricane_N_~NOUN_~OTHRNOUN effects_N_~NOUN_~OTHRNOUN ,_,_~PUNCT_~COMMA CEA_^_~CAPS_~PRPN estimates_N_~NOUN_~OTHRNOUN that_P_~RELCLAUSEN real_A_~ADJ_~ATTRIBADJ GDP_N_~CAPS_~NOUN_~OTHRNOUN growth_N_~NOUN_~OTHRNOUN would_V_~MDVERB_~MDPRED have_V_~VERB_~AUXHAVE been_V_~PERFECT_~VERB_~OTHRVERB 3…
· 935881037254725632	11-29-2017	14:40:01	Twitter for iPhone	20849	101786	· Just_R_~ADV_~OTHERADV spoke_V_~VERB_~MULTIWVB_~PAST_~PUBV to_P_~MULTIWVB President_^_~PRPN XI_^_~CAPS_~PRPN JINPING_^_~CAPS_~PRPN of_P_~PREP China_^_~PRPN concerning_V_~VERB_~ING_~OTHRVERB the_D_~DET_~DEFART provocative_A_~ADJ_~ATTRIBADJ actions_N_~NOUN_~OTHRNOUN of_P_~PREP North_^_~PRPN Korea_^_~PRPN ._,_~PUNCT_~FULSTOP Additional_A_~ADJ_~ATTRIBADJ major_A_~ADJ_~ATTRIBADJ sanctions_N_~NOMIN wi…
· 935874566701842434	11-29-2017	14:14:19	Twitter for iPhone	23682	87636	· So_P_~SUBORDINATOR_~OTHRSUB now_R_~SUBORDINATOR_~CAUSESUB that_O_~PRO_~DEMPRO Matt_^_~PRPN Lauer_^_~PRPN is_V_~VERB_~SINFLECT_~AUXBE gone_V_~VERB_~PASSIVE_~OTHRVERB when_R_~WHW will_V_~MDVERB_~MDPRED the_D_~DET_~DEFART Fake_A_~ADJ_~ATTRIBADJ News_N_~NOUN_~OTHRNOUN practitioners_N_~NOUN_~OTHRNOUN at_P_~PREP NBC_^_~CAPS_~PRPN be_V_~VERB_~AUXBE terminating_V_~VERB_~ING_~PROGRESSIVE_~OTHRVERB the_D…
· 935870484146683904	11-29-2017	13:58:05	Twitter for iPhone	3421	11146	· So_P_~SUBORDINATOR_~OTHRSUB now_R_~ADV_~TIMEADV tha_D_~DET_~DEFART Matt_^_~PRPN Lauer_^_~PRPN is_V_~VERB_~SINFLECT_~AUXBE gone_V_~VERB_~PASSIVE_~OTHRVERB when_R_~WHW will_V_~MDVERB_~MDPRED the_D_~DET_~DEFART Fake_A_~ADJ_~ATTRIBADJ News_N_~NOUN_~OTHRNOUN practitioners_N_~NOUN_~OTHRNOUN at_P_~PREP NBC_^_~CAPS_~PRPN be_V_~VERB_~AUXBE terminating_V_~VERB_~ING_~PROGRESSIVE_~OTHRVERB the_D_~DET_~DEFA…
· 935844881825763328	11-29-2017	07:16:21	Twitter for iPhone	26294	101785	· Wow_!_~INTJ_~OTHRINTJ ,_,_~PUNCT_~COMMA Matt_^_~PRPN Lauer_^_~PRPN was_V_~VERB_~SINFLECT_~PAST_~AUXBE just_R_~ADV_~OTHERADV fired_V_~VERB_~PAST_~PASSIVE_~OTHRVERB from_P_~PREP NBC_^_~CAPS_~PRPN for_P “_,_~PUNCT inappropriate_A_~ADJ_~ATTRIBADJ sexual_A_~ADJ_~ATTRIBADJ behavior_N_~NOUN_~OTHRNOUN in_P_~PREP the_D_~DET_~DEFART workplace_N_~NOUN_~OTHRNOUN ._,_~PUNCT_~FULSTOP ”_,_~PUNCT But_&_~CNTRST…
· 935841679977910272	11-29-2017	12:16:21	Twitter for iPhone	15251	85969	· Looks_V_~MULTIWVB_~VBIS like_P_~MULTIWVB another_D_~DET_~ORDDET great_A_~ADJ_~ATTRIBADJ day_N_~NOUN_~OTHRNOUN for_P_~PREP the_D_~DET_~DEFART Stock_N_~NOUN_~OTHRNOUN Market_N_~NOUN_~OTHRNOUN ._,_~PUNCT_~FULSTOP Consumer_N_~NOUN_~OTHRNOUN Confidence_N_~NOUN_~OTHRNOUN is_V_~VERB_~SINFLECT_~BEMV at_P_~PREP Record_^_~PRPN High_^_~PRPN ._,_~PUNCT_~FULSTOP I_O_~PRO_~SUBJPRO_~FSTPP guess_V_~VERB_~PRVV …
· 935838073618870272	11-29-2017	12:03:38	Twitter for iPhone	16986	68731	· Great_A_~ADJ_~ATTRIBADJ ,_,_~PUNCT_~COMMA and_&_~CCONJ we_O_~PRO_~SUBJPRO_~FSTPP should_V_~MDVERB_~MDNEC boycott_V_~VERB_~OTHRVERB Fake_A_~ADJ_~ATTRIBADJ News_N_~NOUN_~OTHRNOUN CNN_N_~CAPS_~NOUN_~OTHRNOUN ._,_~PUNCT_~FULSTOP Dealing_V_~VERB_~ING_~VBIG with_P_~PREP them_O_~PRO_~OBJPRO_~THRDPP is_V_~VERB_~SINFLECT_~BEMV a_D_~DET_~INDEFART total_A_~ADJ_~ATTRIBADJ waste_N_~NOUN_~OTHRNOUN of_P_~PREP…
· 935833914761007114	11-29-2017	11:49:18	Twitter for iPhone	8192	37757	· ._,_~PUNCT_~FULSTOP @foxandfriends_@_~MENTION ,_,_~PUNCT_~COMMA we_O_~PRO_~SUBJPRO_~FSTPP are_V_~VERB_~BEMV in_P_~PREP record_N_~NOUN_~OTHRNOUN territory_N_~NOUN_~OTHRNOUN in_P_~PREP all_D_~DET_~DETQUAN things_N_~NOUN_~OTHRNOUN having_V_~VERB_~ING_~AUXHAVE to_P_~INFINITIVE do_V_~VERB_~PROVDO with_P_~PREP our_D_~DET_~POSSDET_~FSTPP economy_N_~NOUN_~OTHRNOUN !_,_~PUNCT_~EXCLAM https://t.co/VB0Ao3…
· 935713791765110785	11-29-2017	11:32:46	Twitter for iPhone	13353	72936	· Great_A_~ADJ_~ATTRIBADJ day_N_~NOUN_~OTHRNOUN for_P_~PREP Tax_N_~NOUN_~OTHRNOUN Cuts_N_~NOUN_~OTHRNOUN and_&_~CCONJ the_D_~DET_~DEFART Republican_^_~PRPN Party_N_~NOUN_~OTHRNOUN ._,_~PUNCT_~FULSTOP But_&_~CNTRSTCONJ the_D_~DET_~DEFART biggest_A_~SUPERLATIVE_~ADJ_~ATTRIBADJ Winner_N_~NOUN_~OTHRNOUN will_V_~MDVERB_~MDPRED be_V_~VERB_~BEMV our_D_~DET_~POSSDET_~FSTPP great_A_~ADJ_~ATTRIBADJ Country…
· 935712632409030656	11-29-2017	03:35:27	Twitter for iPhone	7690	44549	· Great_A_~ADJ_~ATTRIBADJ work_N_~NOUN_~OTHRNOUN Ivanka_^_~PRPN !_,_~PUNCT_~EXCLAM https://t.co/AQL4JLvnDh_U_~URL
· 935712056690577414	11-29-2017	03:30:50	Twitter for iPhone	16517	82296	· Just_R_~ADV_~OTHERADV won_V_~VERB_~PAST_~OTHRVERB the_D_~DET_~DEFART lawsuit_N_~NOUN_~OTHRNOUN on_P_~PREP leadership_N_~NOUN_~OTHRNOUN of_P_~PREP Consumer_^_~PRPN Financial_^_~PRPN Protection_N_~NOMIN Bureau_N_~NOUN_~OTHRNOUN ,_,_~PUNCT_~COMMA CFPB_^_~CAPS_~PRPN ._,_~PUNCT_~FULSTOP A_D_~DET_~INDEFART big_A_~ADJ_~ATTRIBADJ win_N_~NOUN_~OTHRNOUN for_P_~PREP the_D_~DET_~DEFART Consumer_N_~NOUN_~OT…
· 935701139198181376	11-29-2017	03:28:33	Twitter for iPhone	20873	64919	· Charles_^_~PRPN McCullough_^_~PRPN ,_,_~PUNCT_~COMMA the_D_~DET_~DEFART respected_A_~ADJ_~ATTRIBADJ fmr_N_~NOUN_~OTHRNOUN Intel_^_~PRPN Comm_^_~PRPN Inspector_^_~PRPN General_^_~PRPN ,_,_~PUNCT_~COMMA said_V_~VERB_~PAST_~PUBV public_A_~ADJ_~ATTRIBADJ was_V_~VERB_~SINFLECT_~PAST_~AUXBE misled_V_~VERB_~PAST_~PUBV_~PASSIVE on_P_~PREP Crooked_A_~ADJ_~ATTRIBADJ Hillary_^_~PRPN Emails_^_~PRPN ._,_~PU…
· 935686205429157888	11-29-2017	02:45:10	Twitter for iPhone	23897	96277	· After_P_~PREP North_^_~PRPN Korea_^_~PRPN missile_N_~NOUN_~OTHRNOUN launch_N_~NOUN_~OTHRNOUN ,_,_~PUNCT_~COMMA it's_L_~PRO_~SUBJPRO_~IT more_R_~COMPARATIVE_~ADV important_A_~ADJ_~PREDADJ than_P ever_R_~ADV_~OTHERADV to_P_~INFINITIVE fund_V_~VERB_~OTHRVERB our_D_~DET_~POSSDET_~FSTPP gov't_N_~NOUN_~OTHRNOUN &_&_~CCONJ military_A_~ADJ_~ATTRIBADJ !_,_~PUNCT_~EXCLAM Dems_N_~NOUN_~OTHRNOUN shouldn't_…
· 935640578007687168	11-29-2017	01:45:50	Twitter for iPhone	9606	41035	· “_,_~PUNCT The_D_~DET_~DEFART Conference_N_~NOUN_~OTHRNOUN Board_N_~NOUN_~OTHRNOUN said_V_~VERB_~PAST_~PUBV that_P_~THATVCOMP consumer_N_~NOUN_~OTHRNOUN sentiment_N_~NOMIN was_V_~VERB_~SINFLECT_~PAST_~BEMV at_P_~PREP its_D_~DET_~POSSDET_~IT highest_A_~SUPERLATIVE_~ADJ_~ATTRIBADJ level_N_~NOUN_~OTHRNOUN in_P_~PREP nearly_R_~ADV_~DOWNTONER 17_$_~DET_~NUMDET years_N_~NOUN_~OTHRNOUN in_P_~PREP Nove…
· 935636972252618753	11-28-2017	22:44:31	Twitter for iPhone	10638	47868	· Dow_^_~PRPN ,_,_~PUNCT_~COMMA S&P_N_~NOUN_~OTHRNOUN 500_$_~NOUN_~NUMNOUN and_&_~CCONJ Nasdaq_^_~PRPN all_D_~ADV_~ADVQUAN finished_V_~VERB_~PAST_~OTHRVERB the_D_~DET_~DEFART day_N_~NOUN_~OTHRNOUN at_P_~PREP new_A_~ADJ_~ATTRIBADJ RECORD_N_~CAPS_~NOUN_~OTHRNOUN HIGHS_N_~CAPS_~NOUN_~OTHRNOUN !_,_~PUNCT_~EXCLAM https://t.co/wJyB9d00hh_U_~URL
· 935632396841562112	11-28-2017	22:30:12	Twitter for iPhone	8429	34632	· Remarks_N_~NOUN_~OTHRNOUN from_P_~PREP the_D_~DET_~DEFART Roosevelt_^_~PRPN Room_^_~PRPN with_P_~PREP @SenateMajLdr_@_~MENTION Mitch_^_~PRPN McConnell_^_~PRPN ,_,_~PUNCT_~COMMA @SpeakerRyan_@_~MENTION and_&_~CCONJ Secretary_N_~NOUN_~OTHRNOUN of_P_~PREP Defense_N_~NOUN_~OTHRNOUN ,_,_~PUNCT_~COMMA General_^_~PRPN James_^_~PRPN Mattis_^_~PRPN ._,_~PUNCT_~FULSTOP https://t.co/lZMqK5jBvh_U_~URL
· 935545697360891904	11-28-2017	22:12:01	Media Studio	7300	30619	· “_,_~PUNCT Statement_N_~NOMIN from_P_~PREP President_^_~PRPN Donald_^_~PRPN J_^_~PRPN ._,_~PUNCT_~FULSTOP Trump_^_~PRPN on_P_~PREP #GivingTuesday_^_~HASHTAG_~PRPN ”_,_~PUNCT https://t.co/NrfnmixAwR_U_~URL
· 935513049729028096	11-28-2017	16:27:30	Twitter for iPhone	20973	86493	· Meeting_V_~VERB_~ING_~VBIG with_P “_,_~PUNCT Chuck_^_~PRPN and_&_~CCONJ Nancy_^_~PRPN ”_,_~PUNCT today_N_~ADV_~TIMEADV about_P_~PREP keeping_V_~GERUND government_N_~NOMIN open_V_~VERB_~OTHRVERB and_&_~CCONJ working_V_~VERB_~ING_~OTHRVERB ._,_~PUNCT_~FULSTOP Problem_N_~NOUN_~OTHRNOUN is_V_~VERB_~SINFLECT_~BEMV they_O_~PRO_~SUBJPRO_~THRDPP want_V_~VERB_~STANCEVB illegal_A_~ADJ_~ATTRIBADJ immigran…
· 935493619204620288	11-28-2017	14:17:46	Twitter for iPhone	18592	113070	· Melania_^_~PRPN ,_,_~PUNCT_~COMMA our_D_~FSTPP great_A_~ADJ_~ATTRIBADJ and_&_~CCONJ very_R_~ADV_~AMPLIFIER hard_A_~ADJ_~ATTRIBADJ working_V_~VERB_~ING_~OTHRVERB First_A_~DET_~ORDDET Lady_N_~NOUN_~OTHRNOUN ,_,_~PUNCT_~COMMA who_O_~RELCLAUSESUBGAP truly_R_~ADV_~OTHERADV loves_V_~VERB_~SINFLECT_~STANCEVB what_O_~WHW she_O_~PRO_~SUBJPRO_~THRDPP is_V_~VERB_~SINFLECT_~AUXBE doing_V_~VERB_~ING_~PROGRE…
· 935489831005810688	11-28-2017	13:00:34	Twitter for iPhone	20531	101027	· At_P_~PREP least_A_~ADJ_~ATTRIBADJ 24_$_~DET_~NUMDET players_N_~NOUN_~OTHRNOUN kneeling_V_~VERB_~ING_~OTHRVERB this_D_~DET_~DEMDET weekend_N_~NOUN_~OTHRNOUN at_P_~PREP NFL_^_~CAPS_~PRPN stadiums_N_~NOUN_~OTHRNOUN that_P_~RELCLAUSESUBGAP are_V_~VERB_~AUXBE now_R_~ADV_~TIMEADV having_V_~VERB_~ING_~PROGRESSIVE_~HAVEMV a_D_~DET_~INDEFART very_R_~ADV_~AMPLIFIER hard_A_~ADJ_~ATTRIBADJ time_N_~NOUN_~O…
· 935340092583006208	11-28-2017	12:45:30	Twitter for iPhone	11863	51558	· Thank_V_~INTJ_~OTHRINTJ you_O_~PRO_~OTHRPRO_~SNDPP Rand_^_~PRPN !_,_~PUNCT_~EXCLAM https://t.co/NvPeleVmub_U_~URL
· 935339687006429185	11-28-2017	02:50:30	Twitter for iPhone	16343	77845	· New_A_~ADJ_~ATTRIBADJ home_N_~NOUN_~OTHRNOUN sales_N_~NOUN_~OTHRNOUN reach_V_~VERB_~OTHRVERB a_D_~DET_~INDEFART 10_$_~DET_~NUMDET year_N_~NOUN_~OTHRNOUN high_N_~NOUN_~OTHRNOUN ._,_~PUNCT_~FULSTOP Stock_N_~NOUN_~OTHRNOUN Market_N_~NOUN_~OTHRNOUN has_V_~VERB_~SINFLECT_~HAVEMV more_A_~ADJ_~ATTRIBADJ record_N_~NOUN_~OTHRNOUN gains_N_~NOUN_~OTHRNOUN ._,_~PUNCT_~FULSTOP Hopefully_R_~ADV_~OTHERADV Rep…
· 935152378747195392	11-28-2017	02:48:53	Twitter for iPhone	16098	84043	· The_D_~DET_~DEFART Tax_N_~NOUN_~OTHRNOUN Cut_N_~NOUN_~OTHRNOUN Bill_N_~NOUN_~OTHRNOUN is_V_~VERB_~SINFLECT_~AUXBE coming_V_~VERB_~ING_~PROGRESSIVE_~OTHRVERB along_P very_R_~ADV_~AMPLIFIER well_A_~ADJ_~ATTRIBADJ ,_,_~PUNCT_~COMMA great_A_~ADJ_~ATTRIBADJ support_N_~NOUN_~OTHRNOUN ._,_~PUNCT_~FULSTOP With_P just_R_~ADV_~OTHERADV a_D_~DET_~INDEFART few_A_~DET_~DETQUAN changes_N_~NOUN_~OTHRNOUN ,_,_…
· 935150368207654912	11-27-2017	14:24:36	Twitter for iPhone	13407	59880	· The_D_~DET_~DEFART good_A_~ADJ_~ATTRIBADJ news_N_~NOUN_~OTHRNOUN is_V_~VERB_~SINFLECT_~BEMV that_O_~PRO_~DEMPRO their_D_~DET_~POSSDET_~THRDPP ratings_N_~NOUN_~OTHRNOUN are_V_~VERB_~COPVB_~BEMV terrible_A_~ADJ_~PREDADJ ,_,_~PUNCT_~COMMA nobody_N_~NOUN_~OTHRNOUN cares_V_~VERB_~SINFLECT_~OTHRVERB !_,_~PUNCT_~EXCLAM https://t.co/I7h4Ryin3h_U_~URL
· 935147410472480769	11-27-2017	14:16:36	Twitter for iPhone	41765	153835	· We_O_~PRO_~SUBJPRO_~FSTPP should_V_~MDVERB_~MDNEC have_V_~VERB_~HAVEMV a_D_~DET_~INDEFART contest_N_~NOUN_~OTHRNOUN as_P to_P_~PREP which_D_~PIEDPIPREL_~WHW of_P_~PREP the_D_~DET_~DEFART Networks_N_~NOUN_~OTHRNOUN ,_,_~PUNCT_~COMMA plus_A_~ADJ_~PREP_~ATTRIBADJ CNN_^_~CAPS_~PRPN and_&_~CCONJ not_R_~NEG_~ANALNEG including_V_~VERB_~ING_~OTHRVERB Fox_^_~PRPN ,_,_~PUNCT_~COMMA is_V_~VERB_~SINFLECT_~…
· 934961858380955648	11-27-2017	14:04:51	Twitter for iPhone	17092	87273	· Back_R_~ADV_~OTHERADV in_P_~PREP D.C._^_~ACRONYM_~PRPN ,_,_~PUNCT_~COMMA big_A_~ADJ_~ATTRIBADJ week_N_~NOUN_~OTHRNOUN for_P_~PREP Tax_N_~NOUN_~OTHRNOUN Cuts_N_~NOUN_~OTHRNOUN and_&_~CCONJ many_A_~DET_~DETQUAN other_A_~ADJ_~ATTRIBADJ things_N_~NOUN_~OTHRNOUN of_P_~PREP great_A_~ADJ_~ATTRIBADJ importance_N_~NOUN_~OTHRNOUN to_P_~PREP our_D_~DET_~POSSDET_~FSTPP Country_N_~NOUN_~OTHRNOUN ._,_~PUNCT_…
· 934896989539586054	11-27-2017	01:47:32	Twitter for iPhone	34808	155019	· Since_P_~PREP the_D_~DET_~DEFART first_A_~DET_~ORDDET day_N_~NOUN_~OTHRNOUN I_O_~PRO_~SUBJPRO_~FSTPP took_V_~VERB_~PAST_~OTHRVERB office_N_~NOUN_~OTHRNOUN ,_,_~PUNCT_~COMMA all_X_~PRO_~PROQUAN you_O_~PRO_~OTHRPRO_~SNDPP hear_V_~VERB_~PERCEPTVB is_V_~VERB_~SINFLECT_~BEMV the_D_~DET_~DEFART phony_A_~ADJ_~ATTRIBADJ Democrat_N_~NOUN_~OTHRNOUN excuse_N_~NOUN_~OTHRNOUN for_P_~PREP losing_V_~GERUND th…
· 934792302341521408	11-26-2017	21:29:46	Twitter for iPhone	17672	78658	· I_O_~PRO_~SUBJPRO_~FSTPP endorsed_V_~VERB_~PAST_~OTHRVERB Luther_^_~PRPN Strange_A_~ADJ_~ATTRIBADJ in_P_~PREP the_D_~DET_~DEFART Alabama_^_~PRPN Primary_A_~ADJ_~ATTRIBADJ ._,_~PUNCT_~FULSTOP He_O_~PRO_~SUBJPRO_~THRDPP shot_N_~NOUN_~OTHRNOUN way_N_~NOUN_~OTHRNOUN up_P in_P_~PREP the_D_~DET_~DEFART polls_N_~NOUN_~OTHRNOUN but_&_~CNTRSTCONJ it_O_~PRO_~OTHRPRO_~IT wasn't_V_~VERB_~PAST_~NEG_~ANALNEG…
· 934781939088629761	11-26-2017	14:33:47	Twitter for iPhone	26802	103129	· The_D_~DET_~DEFART last_A_~ADJ_~ATTRIBADJ thing_N_~NOUN_~OTHRNOUN we_O_~PRO_~SUBJPRO_~FSTPP need_V_~VERB_~STANCEVB in_P_~PREP Alabama_^_~PRPN and_&_~CCONJ the_D_~DET_~DEFART U.S._^_~ACRONYM_~PRPN Senate_^_~PRPN is_V_~VERB_~SINFLECT_~BEMV a_D_~DET_~INDEFART Schumer/Pelosi_^_~PRPN puppet_N_~NOUN_~OTHRNOUN who_O_~RELCLAUSESUBGAP is_V_~VERB_~SINFLECT_~COPVB_~BEMV WEAK_A_~CAPS_~ADJ_~PREDADJ on_P_~PR…
· 934563828834164739	11-26-2017	13:52:36	Twitter for iPhone	19946	68715	· Wow_!_~INTJ_~OTHRINTJ ,_,_~PUNCT_~COMMA even_R_~ADV_~OTHERADV I_O_~PRO_~SUBJPRO_~FSTPP didn't_V_~VERB_~PAST_~NEG_~ANALNEG_~AUXDO realize_V_~VERB_~PRVV we_O_~PRO_~SUBJPRO_~FSTPP did_V_~VERB_~PAST_~PROVDO so_R_~ADV_~AMPLIFIER much_A_~ADJ_~ATTRIBADJ ._,_~PUNCT_~FULSTOP Wish_V_~VERB_~STANCEVB_~IMPERATIVE the_D_~DET_~DEFART Fake_A_~ADJ_~ATTRIBADJ News_N_~NOUN_~OTHRNOUN would_V_~MDVERB_~MDPRED report…
· 934551607596986368	11-25-2017	23:25:54	Twitter for iPhone	34012	114917	· ._,_~PUNCT_~FULSTOP @FoxNews_@_~MENTION is_V_~VERB_~SINFLECT_~COPVB_~BEMV MUCH_R_~CAPS_~ADV_~OTHERADV more_R_~COMPARATIVE_~ADV important_A_~ADJ_~PREDADJ in_P_~PREP the_D_~DET_~DEFART United_^_~PRPN States_N_~NOUN_~OTHRNOUN than_P_~PREP CNN_^_~CAPS_~PRPN ,_,_~PUNCT_~COMMA but_&_~CNTRSTCONJ outside_R_~ADV_~PLACEADV of_P_~PREP the_D_~DET_~DEFART U.S._^_~ACRONYM_~PRPN ,_,_~PUNCT_~COMMA CNN_^_~CAPS_…
· 934542257222451206	11-25-2017	22:37:21	Twitter for iPhone	10315	45206	· Check_V_~VERB_~PUBV_~IMPERATIVE out_T_~MULTIWVB the_D_~DET_~DEFART recent_A_~ADJ_~ATTRIBADJ Editorial_N_~NOUN_~OTHRNOUN in_P_~PREP the_D_~DET_~DEFART Wall_^_~PRPN Street_^_~PRPN Journal_^_~PRPN @WSJ_@_~MENTION about_P_~PREP what_O_~WHW a_D_~DET_~INDEFART complete_A_~ADJ_~ATTRIBADJ disaster_N_~NOUN_~OTHRNOUN the_D_~DET_~DEFART @CFPB_@_~MENTION has_V_~VERB_~SINFLECT_~AUXHAVE been_V_~PERFECT_~VERB…
· 934539256940417024	11-25-2017	22:00:11	Twitter for iPhone	15216	71937	· The_D_~DET_~DEFART Consumer_N_~NOUN_~OTHRNOUN Financial_N_~NOUN_~OTHRNOUN Protection_N_~NOMIN Bureau_N_~NOUN_~OTHRNOUN ,_,_~PUNCT_~COMMA or_&_~CCONJ CFPB_^_~CAPS_~PRPN ,_,_~PUNCT_~COMMA has_V_~VERB_~SINFLECT_~AUXHAVE been_V_~PERFECT_~VERB_~BEMV a_D_~DET_~INDEFART total_A_~ADJ_~ATTRIBADJ disaster_N_~NOUN_~OTHRNOUN as_P_~SUBELIPSUBJECT_~OTHRSUB run_V_~VERB_~OTHRVERB by_P_~PREP_~ADV_~OTHERADV the_…
· 934507210385829888	11-25-2017	21:48:16	Twitter for iPhone	11353	52038	· Happy_A_~ADJ_~ATTRIBADJ #SmallBusinessSaturday_#_~HASHTAG !_,_~PUNCT_~EXCLAM A_D_~DET_~INDEFART great_A_~ADJ_~ATTRIBADJ day_N_~NOUN_~OTHRNOUN to_P_~INFINITIVE support_V_~VERB_~OTHRVERB your_D_~DET_~POSSDET_~SNDPP community_N_~NOMIN and_&_~CCONJ America's_Z_~PRPN_~POSESPRPN JOB_N_~CAPS_~NOUN_~OTHRNOUN creators_N_~NOUN_~OTHRNOUN by_P_~PREP_~ADV_~OTHERADV shopping_N_~NOUN_~OTHRNOUN locally_R_~ADV_…
· 934189999045693441	11-25-2017	19:40:55	Twitter for iPhone	43917	166537	· Time_N_~NOUN_~OTHRNOUN Magazine_N_~NOUN_~OTHRNOUN called_V_~VERB_~PAST_~PUBV to_P_~INFINITIVE say_V_~VERB_~PUBV that_P_~THATVCOMP I_O_~PRO_~SUBJPRO_~FSTPP was_V_~VERB_~SINFLECT_~AUXBE_~PAST PROBABLY_R_~CAPS_~ADV_~OTHERADV going_V_~VERB_~ING_~GOINTOBE_~OTHRVERB to_P_~INFINITIVE be_V_~VERB_~AUXBE named_V_~VERB_~PAST_~PASSIVE_~OTHRVERB “_,_~PUNCT Man_N_~NOUN_~OTHRNOUN (_,_~PUNCT_~BRACKET Person_N_…
· 934131805409697792	11-24-2017	22:40:26	Twitter for iPhone	21083	102834	· Will_V_~MDVERB_~MDPRED_~VBIMD be_V_~VERB_~AUXBE calling_V_~VERB_~ING_~PROGRESSIVE_~PUBV the_D_~DET_~DEFART President_N_~NOUN_~OTHRNOUN of_P_~PREP Egypt_^_~PRPN in_P_~PREP a_D_~DET_~INDEFART short_A_~ADJ_~ATTRIBADJ while_P to_P_~INFINITIVE discuss_V_~VERB_~OTHRVERB the_D_~DET_~DEFART tragic_A_~ADJ_~ATTRIBADJ terrorist_A_~RACIST_~ADJ_~ATTRIBADJ attack_N_~NOUN_~OTHRNOUN ,_,_~PUNCT_~COMMA with_P_~P…
· 934080974773776384	11-24-2017	18:49:12	Twitter for iPhone	33866	145647	· Horrible_A_~ADJ_~ATTRIBADJ and_&_~CCONJ cowardly_A_~ADJ_~ATTRIBADJ terrorist_A_~RACIST_~ADJ_~ATTRIBADJ attack_N_~NOUN_~OTHRNOUN on_P_~PREP innocent_A_~ADJ_~ATTRIBADJ and_&_~CCONJ defenseless_A_~ADJ_~ATTRIBADJ worshipers_N_~NOUN_~OTHRNOUN in_P_~PREP Egypt_^_~PRPN ._,_~PUNCT_~FULSTOP The_D_~DET_~DEFART world_N_~NOUN_~OTHRNOUN cannot_V_~MDVERB_~MDPOSS_~ANALNEG tolerate_V_~VERB_~OTHRVERB terrorism_…
· 934031535757582336	11-24-2017	15:27:13	Twitter for iPhone	15606	92732	· After_P_~PREP Turkey_N_~NOUN_~OTHRNOUN call_N_~NOUN_~OTHRNOUN I_O_~PRO_~SUBJPRO_~FSTPP will_V_~MDVERB_~MDPRED be_V_~VERB_~AUXBE heading_V_~VERB_~ING_~PROGRESSIVE_~OTHRVERB over_P to_P_~PREP Trump_^_~PRPN National_^_~PRPN Golf_^_~PRPN Club_^_~PRPN ,_,_~PUNCT_~COMMA Jupiter_^_~PRPN ,_,_~PUNCT_~COMMA to_P_~INFINITIVE play_V_~VERB_~OTHRVERB golf_N_~NOUN_~OTHRNOUN (_,_~PUNCT_~BRACKET quickly_R_~ADV_…
· 934029886842458112	11-24-2017	12:10:46	Twitter for iPhone	16150	69764	· Will_V_~MDVERB_~MDPRED_~VBIMD be_V_~VERB_~AUXBE speaking_V_~VERB_~MULTIWVB_~ING_~PROGRESSIVE_~PUBV to_P_~MULTIWVB President_^_~PRPN Recep_^_~PRPN Tayyip_^_~PRPN Erdogan_^_~PRPN of_P_~PREP Turkey_^_~PRPN this_D_~DET_~DEMDET morning_N_~MULTIADV_~NOUN_~TIMEADV_~OTHRNOUN about_P_~PREP bringing_V_~GERUND peace_N_~NOUN_~OTHRNOUN to_P_~PREP the_D_~DET_~DEFART mess_N_~NOUN_~OTHRNOUN that_P_~RELCLAUSEN …
· 934026050388013056	11-24-2017	12:04:13	Twitter for iPhone	15325	61082	· Can_V_~MDVERB_~MDPOSS_~VBIMD you_O_~PRO_~OTHRPRO_~SNDPP believe_V_~VERB_~PRVV that_P_~THATVCOMP the_D_~DET_~DEFART disrespect_N_~NOUN_~OTHRNOUN for_P_~PREP our_D_~DET_~POSSDET_~FSTPP Country_N_~NOUN_~OTHRNOUN ,_,_~PUNCT_~COMMA our_D_~DET_~POSSDET_~FSTPP Flag_N_~NOUN_~OTHRNOUN ,_,_~PUNCT_~COMMA our_D_~DET_~POSSDET_~FSTPP Anthem_N_~NOUN_~OTHRNOUN continues_V_~VERB_~SINFLECT_~OTHRVERB without_P_~P…
· 933921775984967681	11-24-2017	11:48:58	Twitter for iPhone	15360	69576	· Two_$_~DET_~NUMDET great_A_~ADJ_~ATTRIBADJ people_N_~NOUN_~OTHRNOUN !_,_~PUNCT_~EXCLAM https://t.co/5cVnMhnmuH_U_~URL
· 933918671503753216	11-24-2017	04:54:37	Twitter for iPhone	12292	66184	· A_D_~DET_~INDEFART great_A_~ADJ_~ATTRIBADJ guy_N_~NOUN_~OTHRNOUN (_,_~PUNCT_~BRACKET with_P_~PREP great_A_~ADJ_~ATTRIBADJ ratings)_N_~NOUN_~OTHRNOUN !_,_~PUNCT_~EXCLAM https://t.co/S0S6xqrjSC_U_~URL
· 933837062293291008	11-24-2017	04:42:17	Twitter for iPhone	18924	90375	· ObamaCare_^_~PRPN premiums_N_~NOUN_~OTHRNOUN are_V_~VERB_~AUXBE going_V_~VERB_~ING_~PROGRESSIVE_~OTHRVERB up_T_~MULTIWVB ,_,_~PUNCT_~COMMA up_T_~MULTIWVB ,_,_~PUNCT_~COMMA up_T_~MULTIWVB ,_,_~PUNCT_~COMMA just_R_~ADV_~OTHERADV as_P_~SUBORDINATOR_~OTHRSUB I_O_~PRO_~SUBJPRO_~FSTPP have_V_~VERB_~AUXHAVE been_V_~PERFECT_~VERB_~AUXBE predicting_V_~VERB_~ING_~PROGRESSIVE_~OTHRVERB for_P_~PREP two_$_~…
· 933831194558582784	11-23-2017	23:18:00	Twitter for iPhone	11231	57994	· My_D_~DET_~POSSDET_~FSTPP great_A_~ADJ_~ATTRIBADJ honor_N_~NOUN_~OTHRNOUN to_P_~INFINITIVE join_V_~VERB_~OTHRVERB our_D_~DET_~POSSDET_~FSTPP incredible_A_~ADJ_~ATTRIBADJ men_N_~NOUN_~OTHRNOUN and_&_~CCONJ women_N_~NOUN_~OTHRNOUN of_P_~PREP the_D_~DET_~DEFART @USCG_@_~MENTION ,_,_~PUNCT_~COMMA at_P_~PREP the_D_~DET_~DEFART Lake_^_~PRPN Worth_^_~PRPN Inlet_^_~PRPN Station_^_~PRPN ,_,_~PUNCT_~COMM…
· 933720598383026176	11-23-2017	22:54:41	Twitter for iPad	24675	101484	· HAPPY_A_~CAPS_~ADJ_~ATTRIBADJ THANKSGIVING_N_~CAPS_~NOUN_~OTHRNOUN !_,_~PUNCT_~EXCLAM https://t.co/nQhi7XopMW_U_~URL
· 933692459351265280	11-23-2017	15:35:13	Media Studio	8630	52633	· Will_V_~MDVERB_~MDPRED_~VBIMD be_V_~VERB_~AUXBE doing_V_~VERB_~ING_~PROGRESSIVE_~PROVDO a_D_~DET_~INDEFART live_A_~ADJ_~ATTRIBADJ Thanksgiving_N_~NOUN_~OTHRNOUN Video_N_~NOUN_~OTHRNOUN Teleconference_N_~NOUN_~OTHRNOUN with_P_~PREP Members_N_~NOUN_~OTHRNOUN of_P_~PREP the_D_~DET_~DEFART Military_N_~NOUN_~OTHRNOUN at_P_~PREP 9:00_$_~DET_~NUMDET A.M._N_~ACRONYM Afghanistan_^_~PRPN ,_,_~PUNCT_~COMM…
· 933662564587855877	11-23-2017	13:43:24	Twitter for iPhone	37522	148747	· MAKE_V_~CAPS_~VERB_~IMPERATIVE_~OTHRVERB AMERICA_^_~CAPS_~PRPN GREAT_A_~CAPS_~ADJ_~ATTRIBADJ AGAIN_R_~CAPS_~ADV_~TIMEADV !_,_~PUNCT_~EXCLAM
· 933659179348299776	11-23-2017	11:44:36	Twitter for iPhone	4116	9903	· MAKE_V_~CAPS_~VERB_~IMPERATIVE_~OTHRVERB AMERICA_^_~CAPS_~PRPN GREAT_A_~CAPS_~ADJ_~ATTRIBADJ AGAIN_R_~CAPS_~ADV_~TIMEADV !_,_~PUNCT_~EXCLAM
· 933658521828315136	11-23-2017	11:31:09	Twitter for iPhone	44385	207605	· HAPPY_A_~CAPS_~ADJ_~ATTRIBADJ THANKSGIVING_N_~CAPS_~NOUN_~OTHRNOUN ,_,_~PUNCT_~COMMA your_D_~DET_~POSSDET_~SNDPP Country_N_~NOUN_~OTHRNOUN is_V_~VERB_~SINFLECT_~AUXBE starting_V_~VERB_~ING_~PROGRESSIVE_~OTHRVERB to_P_~INFINITIVE do_V_~VERB_~PROVDO really_R_~ADV_~AMPLIFIER well_R_~ADV_~OTHERADV ._,_~PUNCT_~FULSTOP Jobs_N_~NOUN_~OTHRNOUN coming_V_~MULTIWVB_~ING back_R_~ADV_~OTHERADV ,_,_~PUNCT_~C…
· 933517194142584833	11-23-2017	11:28:32	Twitter for iPhone	10413	51840	· ...._,_~PUNCT_~ELIPS And_&_~CCONJ it_O_~PRO_~OTHRPRO_~IT will_V_~MDVERB_~MDPRED get_V_~VERB_~COPVB even_R_~ADV_~OTHERADV better_A_~COMPARATIVE_~ADJ_~PREDADJ with_P_~PREP Tax_N_~NOUN_~OTHRNOUN Cuts_N_~NOUN_~OTHRNOUN !_,_~PUNCT_~EXCLAM https://t.co/75wozGJQoP_U_~URL
· 933448074348900354	11-23-2017	02:06:57	Twitter for iPhone	25715	125245	· I_O_~PRO_~SUBJPRO_~FSTPP have_V_~VERB_~HAVEMV long_A_~ADJ_~ATTRIBADJ given_V_~VERB_~OTHRVERB the_D_~DET_~DEFART order_N_~NOUN_~OTHRNOUN to_P_~INFINITIVE help_V_~VERB_~OTHRVERB Argentina_^_~PRPN with_P_~PREP the_D_~DET_~DEFART Search_N_~NOUN_~OTHRNOUN and_&_~CCONJ Rescue_N_~NOUN_~OTHRNOUN mission_N_~NOUN_~OTHRNOUN of_P_~PREP their_D_~THRDPP missing_V_~ADJ_~ATTRIBADJ submarine_N_~NOUN_~OTHRNOUN .…
· 933446283632824321	11-22-2017	21:32:18	Twitter for iPhone	11216	64177	· 51_$_~DET_~NUMDET Million_^_~DET_~PRPN American_^_~PRPN to_P_~INFINITIVE travel_V_~VERB_~OTHRVERB this_D_~DET_~DEMDET weekend_N_~NOUN_~OTHRNOUN -_,_~PUNCT highest_A_~SUPERLATIVE_~ADJ_~ATTRIBADJ number_N_~NOUN_~OTHRNOUN in_P_~PREP twelve_$_~DET_~NUMDET years_N_~NOUN_~OTHRNOUN (_,_~PUNCT_~BRACKET AAA_G_~CAPS )_,_~PUNCT_~BRACKET ._,_~PUNCT_~FULSTOP Traffic_N_~NOUN_~OTHRNOUN and_&_~CCONJ airports_N…
· 933319309551685633	11-22-2017	21:25:11	Twitter for iPhone	11327	52046	· The_D_~DET_~DEFART @USNavy_@_~MENTION is_V_~VERB_~SINFLECT_~AUXBE conducting_V_~VERB_~ING_~PROGRESSIVE_~OTHRVERB search_N_~NOUN_~OTHRNOUN and_&_~CCONJ rescue_V_~VERB_~OTHRVERB following_V_~VERB_~ING_~OTHRVERB aircraft_N_~NOUN_~OTHRNOUN crash_N_~NOUN_~OTHRNOUN ._,_~PUNCT_~FULSTOP We_O_~PRO_~SUBJPRO_~FSTPP are_V_~VERB_~AUXBE monitoring_V_~VERB_~ING_~PROGRESSIVE_~OTHRVERB the_D_~DET_~DEFART situat…
· 933301876975718401	11-22-2017	13:00:38	Twitter for iPhone	15842	78387	· Will_V_~MDVERB_~MDPRED_~VBIMD be_V_~VERB_~AUXBE having_V_~VERB_~ING_~PROGRESSIVE_~HAVEMV meetings_N_~NOUN_~OTHRNOUN and_&_~CCONJ working_V_~VERB_~ING_~OTHRVERB the_D_~DET_~DEFART phones_N_~NOUN_~OTHRNOUN from_P_~PREP the_D_~DET_~DEFART Winter_N_~NOUN_~OTHRNOUN White_A_~ADJ_~ATTRIBADJ House_N_~NOUN_~OTHRNOUN in_P_~PREP Florida_^_~PRPN (_,_~PUNCT_~BRACKET Mar-a-Lago_^_~PRPN )_,_~PUNCT_~BRACKET ._…
· 933291075342540800	11-22-2017	11:51:22	Twitter for iPhone	38	70	· Another_D_~DET_~ORDDET Crooked_A_~ADJ_~ATTRIBADJ Hillary_^_~PRPN Fan_N_~NOUN_~OTHRNOUN !_,_~PUNCT_~EXCLAM https://t.co/1LidydhORD_U_~URL
· 933285973277868032	11-22-2017	11:08:26	Twitter for iPhone	25497	121068	· The_D_~DET_~DEFART NFL_N_~CAPS_~NOUN_~OTHRNOUN is_V_~VERB_~SINFLECT_~AUXBE now_R_~ADV_~TIMEADV thinking_V_~VERB_~MULTIWVB_~ING_~PROGRESSIVE_~PRVV about_P_~MULTIWVB a_D_~DET_~INDEFART new_A_~ADJ_~ATTRIBADJ idea_N_~NOUN_~OTHRNOUN -_,_~PUNCT keeping_V_~VERB_~ING_~VBIG teams_N_~NOUN_~OTHRNOUN in_P_~PREP the_D_~DET_~DEFART Locker_^_~PRPN Room_^_~PRPN during_P_~PREP the_D_~DET_~DEFART National_N_~NOU…
· 933282274937733126	11-22-2017	10:48:10	Twitter for iPhone	39047	160972	· ..._,_~PUNCT_~ELIPS LaVar_^_~PRPN ,_,_~PUNCT_~COMMA you_O_~PRO_~OTHRPRO_~SNDPP could_V_~MDVERB_~MDPOSS have_V_~VERB_~AUXHAVE spent_V_~PERFECT_~VERB_~PAST_~OTHRVERB the_D_~DET_~DEFART next_A_~ADJ_~ATTRIBADJ 5_$_~NOUN_~NUMNOUN to_P_~PREP 10_$_~DET_~NUMDET years_N_~NOUN_~OTHRNOUN during_P_~PREP Thanksgiving_^_~PRPN with_P_~PREP your_D_~DET_~POSSDET_~SNDPP son_N_~NOUN_~OTHRNOUN in_P_~PREP China_^_~…
· 933280234220134401	11-22-2017	10:33:28	Twitter for iPhone	33183	126400	· It_O_~PRO_~OTHRPRO_~IT wasn't_V_~VERB_~PAST_~NEG_~ANALNEG_~BEMV the_D_~DET_~DEFART White_^_~PRPN House_^_~PRPN ,_,_~PUNCT_~COMMA it_O_~PRO_~OTHRPRO_~IT wasn't_V_~VERB_~PAST_~NEG_~ANALNEG_~BEMV the_D_~DET_~DEFART State_^_~PRPN Department_N_~NOMIN ,_,_~PUNCT_~COMMA it_O_~PRO_~OTHRPRO_~IT wasn't_V_~VERB_~PAST_~NEG_~ANALNEG_~BEMV father_N_~NOUN_~OTHRNOUN LaVar's_Z_~PRPN_~POSESPRPN so-called_A_~ADJ_…
· 933105158275325952	11-22-2017	10:25:22	Twitter for iPhone	14850	75318	· Today_N_~ADV_~TIMEADV ,_,_~PUNCT_~COMMA we_O_~PRO_~SUBJPRO_~FSTPP continued_V_~VERB_~PAST_~OTHRVERB a_D_~DET_~INDEFART wonderful_A_~ADJ_~ATTRIBADJ American_^_~PRPN Tradition_N_~NOMIN at_P_~PREP the_D_~DET_~DEFART White_^_~PRPN House_^_~PRPN ._,_~PUNCT_~FULSTOP Drumstick_N_~NOUN_~OTHRNOUN and_&_~CCONJ Wishbone_N_~NOUN_~OTHRNOUN will_V_~MDVERB_~MDPRED live_V_~VERB_~OTHRVERB out_P_~PREP their_D_~D…
· 933038654171344896	11-21-2017	22:49:40	Twitter for iPhone	14628	64454	· President_^_~PRPN Donald_^_~PRPN J_^_~PRPN ._,_~PUNCT_~FULSTOP Trump_^_~PRPN and_&_~CCONJ @FLOTUS_@_~MENTION Melania_^_~PRPN Participate_V_~VERB_~OTHRVERB in_P_~PREP the_D_~DET_~DEFART Pardoning_N_~NOUN_~OTHRNOUN of_P_~PREP the_D_~DET_~DEFART National_N_~NOUN_~OTHRNOUN Thanksgiving_N_~NOUN_~OTHRNOUN Turkey_N_~NOUN_~OTHRNOUN at_P_~PREP the_D_~DET_~DEFART White_^_~PRPN House_^_~PRPN ._,_~PUNCT_~F…
· 932578255810498560	11-21-2017	18:25:24	Twitter for iPhone	18107	79690	· Under_P_~PREP President_^_~PRPN Trump_^_~PRPN unemployment_N_~NOMIN rate_N_~NOUN_~OTHRNOUN will_V_~MDVERB_~MDPRED drop_V_~VERB_~OTHRVERB below_P 4%_$_~NOUN_~NUMNOUN ._,_~PUNCT_~FULSTOP Analysts_N_~NOUN_~OTHRNOUN predict_V_~VERB_~OTHRVERB economic_A_~ADJ_~ATTRIBADJ boom_N_~NOUN_~OTHRNOUN for_P_~PREP 2018_$_~NOUN_~NUMNOUN !_,_~PUNCT_~EXCLAM @foxandfriends_@_~MENTION and_&_~CCONJ @Varneyco_@_~MENT…
· 932570628451954688	11-20-2017	11:55:57	Twitter for iPhone	37606	157338	· Marshawn_^_~PRPN Lynch_^_~PRPN of_P_~PREP the_D_~DET_~DEFART NFL's_Z_~CAPS_~PRPN_~POSESPRPN Oakland_^_~PRPN Raiders_^_~PRPN stands_V_~VERB_~SINFLECT_~OTHRVERB for_P_~PREP the_D_~DET_~DEFART Mexican_^_~PRPN Anthem_N_~NOUN_~OTHRNOUN and_&_~CCONJ sits_V_~VERB_~SINFLECT_~OTHRVERB down_T_~MULTIWVB to_P_~PREP_~PREP boos_N_~NOUN_~OTHRNOUN for_P_~PREP our_D_~DET_~POSSDET_~FSTPP National_N_~NOUN_~OTHRNO…
· 932433668068528131	11-20-2017	11:25:38	Twitter for iPhone	14862	74527	· Republican_A_~ADJ_~ATTRIBADJ Senators_N_~NOUN_~OTHRNOUN are_V_~VERB_~AUXBE working_V_~VERB_~ING_~PROGRESSIVE_~OTHRVERB very_R_~ADV_~AMPLIFIER hard_A_~ADJ_~ATTRIBADJ to_P_~TOADJCOMP get_V_~VERB_~OTHRVERB Tax_N_~NOUN_~OTHRNOUN Cuts_N_~NOUN_~OTHRNOUN and_&_~CCONJ Tax_N_~NOUN_~OTHRNOUN Reform_N_~NOUN_~OTHRNOUN approved_V_~VERB_~PAST_~OTHRVERB ._,_~PUNCT_~FULSTOP Hopefully_R_~ADV_~OTHERADV it_O_~PRO…
· 932420488642617344	11-20-2017	02:21:24	Twitter for iPhone	36647	151368	· Border_^_~PRPN Patrol_^_~PRPN Officer_^_~PRPN killed_V_~VERB_~PAST_~OTHRVERB at_P_~PREP Southern_^_~PRPN Border_^_~PRPN ,_,_~PUNCT_~COMMA another_D_~NOUN_~ORDNOUN badly_R_~ADV_~AMPLIFIER hurt_V_~VERB_~OTHRVERB ._,_~PUNCT_~FULSTOP We_O_~PRO_~SUBJPRO_~FSTPP will_V_~MDVERB_~MDPRED seek_V_~VERB_~OTHRVERB out_T_~MULTIWVB and_&_~CCONJ bring_V_~VERB_~ING_~OTHRVERB to_P_~PREP justice_N_~NOUN_~OTHRNOUN …
· 932397369655808001	11-20-2017	01:29:02	Twitter for iPhone	13550	66098	· Big-game_A_~ADJ_~ATTRIBADJ trophy_N_~NOUN_~OTHRNOUN decision_N_~NOUN_~OTHRNOUN will_V_~MDVERB_~MDPRED be_V_~VERB_~AUXBE announced_V_~VERB_~PAST_~PUBV_~PASSIVE next_A_~ADJ_~ATTRIBADJ week_N_~MULTIADV_~NOUN_~TIMEADV_~OTHRNOUN but_&_~CNTRSTCONJ will_V_~MDVERB_~MDPRED be_V_~VERB_~COPVB_~BEMV very_R_~ADV_~AMPLIFIER hard_A_~ADJ_~PREDADJ pressed_V_~VERB_~PAST_~OTHRVERB to_P_~INFINITIVE change_V_~VERB_…
· 932392209445457920	11-19-2017	23:57:10	Twitter for iPhone	30318	135939	· Shoplifting_N_~NOUN_~OTHRNOUN is_V_~VERB_~SINFLECT_~BEMV a_D_~DET_~INDEFART very_R_~ADV_~AMPLIFIER big_A_~ADJ_~ATTRIBADJ deal_N_~NOUN_~OTHRNOUN in_P_~PREP China_^_~PRPN ,_,_~PUNCT_~COMMA as_P_~SUBORDINATOR_~OTHRSUB it_O_~PRO_~OTHRPRO_~IT should_V_~MDVERB_~MDNEC be_V_~VERB_~OTHRVERB (_,_~PUNCT_~BRACKET 5-10_$_~DET_~NUMDET years_N_~NOUN_~OTHRNOUN in_P_~PREP jail_N_~NOUN_~OTHRNOUN )_,_~PUNCT_~BRAC…
· 932388590344196096	11-19-2017	23:36:40	Twitter for iPhone	16532	70791	· Sen._^_~PRPN Jeff_^_~PRPN Flake(y_^_~PRPN )_,_~PUNCT_~BRACKET ,_,_~PUNCT_~COMMA who_O_~WHW is_V_~VERB_~SINFLECT_~COPVB_~BEMV unelectable_A_~ADJ_~PREDADJ in_P_~PREP the_D_~DET_~DEFART Great_^_~PRPN State_^_~PRPN of_P_~PREP Arizona_^_~PRPN (_,_~PUNCT_~BRACKET quit_V_~VERB_~OTHRVERB race_N_~NOUN_~OTHRNOUN ,_,_~PUNCT_~COMMA anemic_A_~ADJ_~ATTRIBADJ polls_N_~NOUN_~OTHRNOUN )_,_~PUNCT_~BRACKET was_V_…
· 932303108146892801	11-19-2017	23:22:17	Twitter for iPhone	77081	275392	· Now_R_~SUBORDINATOR_~CAUSESUB that_P the_D_~DET_~DEFART three_$_~DET_~NUMDET basketball_N_~NOUN_~OTHRNOUN players_N_~NOUN_~OTHRNOUN are_V_~VERB_~BEMV out_P_~PREP of_P_~PREP China_^_~PRPN and_&_~CCONJ saved_V_~VERB_~PAST_~OTHRVERB from_P_~PREP years_N_~NOUN_~OTHRNOUN in_P_~PREP jail_N_~NOUN_~OTHRNOUN ,_,_~PUNCT_~COMMA LaVar_^_~PRPN Ball_^_~PRPN ,_,_~PUNCT_~COMMA the_D_~DET_~DEFART father_N_~NOUN…
· 931877599034388480	11-19-2017	17:42:36	Twitter for iPhone	51390	191955	· Crooked_A_~ADJ_~ATTRIBADJ Hillary_^_~PRPN Clinton_^_~PRPN is_V_~VERB_~SINFLECT_~BEMV the_D_~DET_~DEFART worst_A_~SUPERLATIVE_~ADJ_~ATTRIBADJ (_,_~PUNCT_~BRACKET and_&_~CCONJ biggest_A_~SUPERLATIVE_~ADJ_~ATTRIBADJ )_,_~PUNCT_~BRACKET loser_N_~NOUN_~OTHRNOUN of_P_~PREP all_D_~DET_~DETQUAN time_N_~NOUN_~OTHRNOUN ._,_~PUNCT_~FULSTOP She_O_~PRO_~SUBJPRO_~THRDPP just_R_~ADV_~OTHERADV can't_V_~MDVERB_…
· 931685146415255552	11-18-2017	13:31:47	Twitter for iPhone	23532	128508	· Put_V_~VERB_~IMPERATIVE_~OTHRVERB big_A_~ADJ_~ATTRIBADJ game_N_~NOUN_~OTHRNOUN trophy_N_~NOUN_~OTHRNOUN decision_N_~NOUN_~OTHRNOUN on_P hold_V_~VERB_~OTHRVERB until_P such_A_~DET time_N_~NOUN_~OTHRNOUN as_P_~SUBORDINATOR_~OTHRSUB I_O_~PRO_~SUBJPRO_~FSTPP review_V_~VERB_~OTHRVERB all_D_~DET_~DETQUAN conservation_N_~NOMIN facts_N_~NOUN_~OTHRNOUN ._,_~PUNCT_~FULSTOP Under_P_~PREP study_N_~NOUN_~OT…
· 931661592135168000	11-18-2017	00:47:03	Twitter for iPhone	10924	55054	· Today_N_~ADV_~TIMEADV ,_,_~PUNCT_~COMMA it_O_~PRO_~OTHRPRO_~IT was_V_~VERB_~SINFLECT_~PAST_~BEMV an_D_~DET_~INDEFART honor_N_~NOUN_~OTHRNOUN to_P_~INFINITIVE celebrate_V_~VERB_~OTHRVERB the_D_~DET_~DEFART Collegiate_^_~PRPN National_^_~PRPN Champions_N_~NOUN_~OTHRNOUN of_P_~PREP 2016/2017_$_~NOUN_~NUMNOUN at_P_~PREP the_D_~DET_~DEFART @WhiteHouse_@_~MENTION !_,_~PUNCT_~EXCLAM #NCAAChampions_#_~…
· 931538234169069568	11-17-2017	23:13:27	Twitter for iPhone	19891	76193	· Together_R_~ADV_~OTHERADV ,_,_~PUNCT_~COMMA we're_L_~PROCONTRACTAUXBE_~AUXBE_~SUBJPRO_~FSTPP going_V_~VERB_~ING_~GOINTOBE_~OTHRVERB to_P_~INFINITIVE restore_V_~VERB_~OTHRVERB safety_N_~NOUN_~OTHRNOUN to_P_~PREP our_D_~DET_~POSSDET_~FSTPP streets_N_~NOUN_~OTHRNOUN and_&_~CCONJ peace_N_~NOUN_~OTHRNOUN to_P_~PREP our_D_~DET_~POSSDET_~FSTPP communities_N_~NOMIN ,_,_~PUNCT_~COMMA and_&_~CCONJ we're_…
· 931477193255014400	11-17-2017	15:03:16	Twitter Web Client	21521	100044	· If_P_~SUBORDINATOR_~CONDISUB Democrats_N_~NOUN_~OTHRNOUN were_V_~VERB_~PAST_~BEMV not_R_~NEG_~ANALNEG such_A_~DET obstructionists_N_~NOUN_~OTHRNOUN and_&_~CCONJ understood_V_~VERB_~PAST_~PRVV the_D_~DET_~DEFART power_N_~NOUN_~OTHRNOUN of_P_~PREP lower_A_~COMPARATIVE_~ADJ_~ATTRIBADJ taxes_N_~NOUN_~OTHRNOUN ,_,_~PUNCT_~COMMA we_O_~PRO_~SUBJPRO_~FSTPP would_V_~MDVERB_~MDPRED be_V_~VERB_~COPVB_~BEM…
· 931469365538672640	11-17-2017	11:00:43	Twitter for iPhone	14627	75155	· Great_A_~ADJ_~ATTRIBADJ numbers_N_~NOUN_~OTHRNOUN on_P_~PREP Stocks_N_~NOUN_~OTHRNOUN and_&_~CCONJ the_D_~DET_~DEFART Economy_N_~NOUN_~OTHRNOUN ._,_~PUNCT_~FULSTOP If_P_~SUBORDINATOR_~CONDISUB we_O_~PRO_~SUBJPRO_~FSTPP get_V_~VERB_~OTHRVERB Tax_N_~NOUN_~OTHRNOUN Cuts_N_~NOUN_~OTHRNOUN and_&_~CCONJ Reform_N_~NOUN_~OTHRNOUN ,_,_~PUNCT_~COMMA we'll_L_~PRO_~SUBJPRO_~FSTPP really_R_~ADV_~AMPLIFIER s…
· 931360196554821632	11-17-2017	10:29:37	Twitter for iPhone	20330	85681	· ._,_~PUNCT_~FULSTOP And_&_~CCONJ to_P_~INFINITIVE think_V_~VERB_~PRVV that_O_~THATVCOMP just_R_~ADV_~OTHERADV last_A_~ADJ_~ATTRIBADJ week_N_~MULTIADV_~NOUN_~TIMEADV_~OTHRNOUN he_O_~PRO_~SUBJPRO_~THRDPP was_V_~VERB_~SINFLECT_~AUXBE_~PAST lecturing_V_~VERB_~ING_~PROGRESSIVE_~PUBV anyone_N_~PRO_~PROQUAN who_O_~RELCLAUSESUBGAP would_V_~MDVERB_~MDPRED listen_V_~VERB_~OTHRVERB about_P_~PREP sexual_A_…
· 931357870024687616	11-17-2017	03:15:49	Twitter for iPhone	24215	87667	· The_D_~DET_~DEFART Al_^_~PRPN Frankenstien_^_~PRPN picture_N_~NOUN_~OTHRNOUN is_V_~VERB_~SINFLECT_~COPVB_~BEMV really_R_~ADV_~AMPLIFIER bad_A_~ADJ_~PREDADJ ,_,_~PUNCT_~COMMA speaks_V_~VERB_~SINFLECT_~PUBV a_D_~DET_~INDEFART thousand_$_~DET_~NUMDET words_N_~NOUN_~OTHRNOUN ._,_~PUNCT_~FULSTOP Where_R_~WHW do_V_~VERB_~QDO his_D_~DET_~POSSDET_~THRDPP hands_N_~NOUN_~OTHRNOUN go_V_~VERB_~OTHRVERB in_…
· 931355543096233985	11-17-2017	03:06:34	Twitter for iPhone	12904	64038	· Big_A_~ADJ_~ATTRIBADJ win_N_~NOUN_~OTHRNOUN today_N_~ADV_~TIMEADV in_P_~PREP the_D_~DET_~DEFART House_N_~NOUN_~OTHRNOUN for_P_~PREP GOP_^_~CAPS_~PRPN Tax_N_~NOUN_~OTHRNOUN Cuts_N_~NOUN_~OTHRNOUN and_&_~CCONJ Reform_N_~NOUN_~OTHRNOUN ,_,_~PUNCT_~COMMA 227-205_$_~NOUN_~NUMNOUN ._,_~PUNCT_~FULSTOP Zero_$_~DET_~NUMDET Dems_N_~NOUN_~OTHRNOUN ,_,_~PUNCT_~COMMA they_O_~PRO_~SUBJPRO_~THRDPP want_V_~VER…
· 931254609041068032	11-17-2017	02:57:19	Twitter for iPhone	16216	68106	· Congratulations_N_~NOMIN to_P_~PREP the_D_~DET_~DEFART House_N_~NOUN_~OTHRNOUN of_P_~PREP Representatives_N_~NOUN_~OTHRNOUN for_P_~PREP passing_V_~GERUND the_D_~DET_~DEFART #TaxCutsandJobsAct_^_~HASHTAG_~PRPN —_,_~PUNCT a_D_~DET_~INDEFART big_A_~ADJ_~ATTRIBADJ step_N_~NOUN_~OTHRNOUN toward_P_~PREP fulfilling_V_~GERUND our_D_~DET_~POSSDET_~FSTPP promise_N_~NOUN_~OTHRNOUN to_P_~INFINITIVE deliver…
· 931223807037263873	11-16-2017	20:16:15	Twitter for iPhone	13807	65781	· Need_V_~VERB_~STANCEVB_~VBIX all_D_~PRO_~PROQUAN on_P_~PREP the_D_~DET_~DEFART UN_^_~CAPS_~PRPN Security_^_~PRPN Council_N_~NOUN_~OTHRNOUN to_P_~INFINITIVE vote_V_~VERB_~SUAV to_P_~INFINITIVE renew_V_~VERB_~OTHRVERB the_D_~DET_~DEFART Joint_N_~NOUN_~OTHRNOUN Investigative_A_~ADJ_~ATTRIBADJ Mechanism_N_~NOUN_~OTHRNOUN for_P_~PREP Syria_^_~PRPN to_P_~INFINITIVE ensure_V_~VERB_~OTHRVERB that_P Ass…
· 931140567089721344	11-16-2017	18:13:51	Twitter Web Client	19675	91366	· China_^_~PRPN is_V_~VERB_~SINFLECT_~AUXBE sending_V_~VERB_~ING_~PROGRESSIVE_~OTHRVERB an_D_~DET_~INDEFART Envoy_N_~NOUN_~OTHRNOUN and_&_~CCONJ Delegation_N_~NOMIN to_P_~PREP North_^_~PRPN Korea_^_~PRPN -_,_~PUNCT A_D_~DET_~INDEFART big_A_~ADJ_~ATTRIBADJ move_N_~NOUN_~OTHRNOUN ,_,_~PUNCT_~COMMA we'll_L_~PRO_~SUBJPRO_~FSTPP see_V_~VERB_~PERCEPTVB what_O_~WHW happens_V_~VERB_~SINFLECT_~OTHRVERB !_…
· 931123400810037248	11-16-2017	12:43:05	Twitter for iPhone	17232	93551	· ...._,_~PUNCT_~ELIPS your_D_~DET_~POSSDET_~SNDPP release_N_~NOUN_~OTHRNOUN possible_A_~ADJ_~ATTRIBADJ and_&_~CCONJ ,_,_~PUNCT_~COMMA HAVE_V_~CAPS_~VERB_~HAVEMV A_D_~DET_~INDEFART GREAT_A_~CAPS_~ADJ_~ATTRIBADJ LIFE_N_~CAPS_~NOUN_~OTHRNOUN !_,_~PUNCT_~EXCLAM Be_V_~VERB_~COPVB_~BEIVB_~IMPERATIVE careful_A_~ADJ_~PREDADJ ,_,_~PUNCT_~COMMA there_X_~EXIST are_V_~VERB_~BEMV many_A_~DET_~DETQUAN pitfall…
· 931122234437046272	11-16-2017	11:34:52	Twitter for iPhone	18162	89067	· To_P_~PREP the_D_~DET_~DEFART three_$_~DET_~NUMDET UCLA_^_~CAPS_~PRPN basketball_N_~NOUN_~OTHRNOUN players_N_~NOUN_~OTHRNOUN I_O_~PRO_~SUBJPRO_~FSTPP say_V_~VERB_~PUBV :_,_~PUNCT_~COLON You're_L_~PROCONTRACTCOPVB_~PROCONTRACTBEMV_~OTHRPRO_~SNDPP welcome_A_~ADJ_~PREDADJ ,_,_~PUNCT_~COMMA go_V_~VERB_~OTHRVERB out_T_~MULTIWVB and_&_~CCONJ give_V_~VERB_~OTHRVERB a_D_~DET_~INDEFART big_A_~ADJ_~ATTRI…
· 930982399202217984	11-16-2017	11:30:14	Twitter for iPhone	12131	70949	· Big_A_~ADJ_~ATTRIBADJ vote_N_~NOUN_~OTHRNOUN tomorrow_N_~ADV_~TIMEADV in_P_~PREP the_D_~DET_~DEFART House_N_~NOUN_~OTHRNOUN ._,_~PUNCT_~FULSTOP Tax_N_~NOUN_~OTHRNOUN cuts_N_~NOUN_~OTHRNOUN are_V_~VERB_~AUXBE getting_V_~VERB_~ING_~PROGRESSIVE_~COPVB close_A_~ADJ_~PREDADJ !_,_~PUNCT_~EXCLAM
· 930981685658902528	11-16-2017	02:14:35	Twitter for iPhone	23817	101559	· Why_R_~WHW are_V_~VERB_~QBE Democrats_N_~NOUN_~OTHRNOUN fighting_V_~VERB_~ING_~OTHRVERB massive_A_~ADJ_~ATTRIBADJ tax_N_~NOUN_~OTHRNOUN cuts_N_~NOUN_~OTHRNOUN for_P_~PREP the_D_~DET_~DEFART middle_N_~NOUN_~OTHRNOUN class_N_~NOUN_~OTHRNOUN and_&_~CCONJ business_N_~NOMIN (_,_~PUNCT_~BRACKET jobs)_N_~NOUN_~OTHRNOUN ?_,_~PUNCT_~QUES The_D_~DET_~DEFART reason_N_~NOUN_~OTHRNOUN :_,_~PUNCT_~COLON Obst…
· 930840960346611712	11-16-2017	02:11:45	Twitter for iPhone	15541	73601	· It_O_~PRO_~OTHRPRO_~IT is_V_~VERB_~SINFLECT_~COPVB_~BEMV actually_R_~ADV_~OTHERADV hard_A_~ADJ_~PREDADJ to_P_~TOADJCOMP believe_V_~VERB_~PRVV how_R_~WHW_~WHCLAUSE naive_A_~ADJ_~ATTRIBADJ (_,_~PUNCT_~BRACKET or_&_~CCONJ dumb_A_~ADJ_~ATTRIBADJ )_,_~PUNCT_~BRACKET the_D_~DET_~DEFART Failing_^_~PRPN @nytimes_@_~MENTION is_V_~VERB_~SINFLECT_~BEMV when_R_~SUBORDINATOR_~TIMESUB it_O_~PRO_~OTHRPRO_~IT …
· 930837616714571776	11-15-2017	16:52:33	Twitter for iPhone	15595	85167	· ..._,_~PUNCT_~ELIPS They_O_~PRO_~SUBJPRO_~THRDPP should_V_~MDVERB_~MDNEC realize_V_~VERB_~PRVV that_P_~THATVCOMP these_D_~DET_~DEMDET relationships_N_~NOUN_~OTHRNOUN are_V_~VERB_~BEMV a_D_~DET_~INDEFART good_A_~ADJ_~ATTRIBADJ thing_N_~NOUN_~OTHRNOUN ,_,_~PUNCT_~COMMA not_R_~NEG_~ANALNEG a_D_~DET_~INDEFART bad_A_~ADJ_~ATTRIBADJ thing_N_~NOUN_~OTHRNOUN ._,_~PUNCT_~FULSTOP The_D_~DET_~DEFART U.S._…
· 930836707095863296	11-15-2017	16:39:16	Twitter for iPhone	14267	67340	· The_D_~DET_~DEFART failing_N_~NOUN_~OTHRNOUN @nytimes_@_~MENTION hates_V_~VERB_~SINFLECT_~STANCEVB the_D_~DET_~DEFART fact_N_~NOUN_~OTHRNOUN that_P_~THATNOUNCOMP I_O_~PRO_~SUBJPRO_~FSTPP have_V_~VERB_~AUXHAVE developed_V_~PERFECT_~VERB_~PAST_~OTHRVERB a_D_~DET_~INDEFART great_A_~ADJ_~ATTRIBADJ relationship_N_~NOUN_~OTHRNOUN with_P_~PREP World_^_~PRPN leaders_N_~NOUN_~OTHRNOUN like_P_~PREP Xi_^_…
· 930815626460921856	11-15-2017	16:35:39	Twitter for iPhone	43776	165011	· Do_V_~VERB_~AUXDO_~IVB you_O_~PRO_~OTHRPRO_~SNDPP think_V_~VERB_~PRVV the_D_~DET_~DEFART three_$_~DET_~NUMDET UCLA_^_~CAPS_~PRPN Basketball_^_~PRPN Players_N_~NOUN_~OTHRNOUN will_V_~MDVERB_~MDPRED say_V_~VERB_~PUBV thank_V_~INTJ_~OTHRINTJ you_O_~PRO_~OTHRPRO_~SNDPP President_^_~PRPN Trump_^_~PRPN ?_,_~PUNCT_~QUES They_O_~PRO_~SUBJPRO_~THRDPP were_V_~VERB_~PAST_~AUXBE headed_V_~VERB_~PAST_~PASSI…
· 930751807101562881	11-15-2017	15:11:53	Twitter for iPhone	10485	48022	· Thank_V_~INTJ_~OTHRINTJ you_O_~PRO_~OTHRPRO_~SNDPP !_,_~PUNCT_~EXCLAM https://t.co/EQMwv1XbiM_U_~URL
· 930750650010480640	11-15-2017	10:58:18	Twitter for iPhone	5154	32118	· Thank_V_~INTJ_~OTHRINTJ you_O_~PRO_~OTHRPRO_~SNDPP ,_,_~PUNCT_~COMMA working_V_~VERB_~ING_~OTHRVERB hard_A_~ADJ_~ATTRIBADJ !_,_~PUNCT_~EXCLAM https://t.co/TmNdNPBJ3m_U_~URL
· 930748627642998784	11-15-2017	10:53:42	Twitter for iPhone	32702	135601	· While_P in_P_~PREP the_D_~DET_~DEFART Philippines_N_~NOUN_~OTHRNOUN I_O_~PRO_~SUBJPRO_~FSTPP was_V_~VERB_~SINFLECT_~PAST_~COPVB_~BEMV forced_A_~ADJ_~PREDADJ to_P_~TOADJCOMP watch_V_~VERB_~PERCEPTVB @CNN_@_~MENTION ,_,_~PUNCT_~COMMA which_D_~SUBORDINATOR_~OTHRSUB I_O_~PRO_~SUBJPRO_~FSTPP have_V_~VERB_~AUXHAVE not_R_~NEG_~ANALNEG done_V_~PERFECT_~VERB_~PROVDO in_P_~PREP months_N_~NOUN_~OTHRNOUN ,…
· 930747213659197441	11-15-2017	10:45:39	Twitter for iPhone	9541	52255	· ._,_~PUNCT_~FULSTOP @foxandfriends_@_~MENTION will_V_~MDVERB_~MDPRED be_V_~VERB_~AUXBE showing_V_~VERB_~ING_~PROGRESSIVE_~PRVV much_A_~PRO_~PROQUAN of_P_~PREP our_D_~DET_~POSSDET_~FSTPP successful_A_~ADJ_~ATTRIBADJ trip_N_~NOUN_~OTHRNOUN to_P_~PREP Asia_^_~PRPN ,_,_~PUNCT_~COMMA and_&_~CCONJ the_D_~DET_~DEFART friendships_N_~NOUN_~OTHRNOUN &_&_~CCONJ benefits_V_~VERB_~SINFLECT_~OTHRVERB that_O_…
· 930744931609694208	11-15-2017	10:40:02	Twitter for iPhone	16884	92260	· Our_D_~DET_~POSSDET_~FSTPP great_A_~ADJ_~ATTRIBADJ country_N_~NOUN_~OTHRNOUN is_V_~VERB_~SINFLECT_~AUXBE respected_V_~VERB_~PAST_~PASSIVE_~OTHRVERB again_R_~ADV_~TIMEADV in_P_~PREP Asia_^_~PRPN ._,_~PUNCT_~FULSTOP You_O_~PRO_~OTHRPRO_~SNDPP will_V_~MDVERB_~MDPRED see_V_~VERB_~PERCEPTVB the_D_~DET_~DEFART fruits_N_~NOUN_~OTHRNOUN of_P_~PREP our_D_~FSTPP long_A_~ADJ_~ATTRIBADJ but_&_~CNTRSTCONJ s…
· 930657178544984066	11-15-2017	10:30:58	Twitter for iPhone	11843	85270	· Just_R_~ADV_~OTHERADV returned_V_~VERB_~PAST_~OTHRVERB from_P_~PREP Asia_^_~PRPN after_P_~PREP 12_$_~DET_~NUMDET very_R_~ADV_~AMPLIFIER successful_A_~ADJ_~ATTRIBADJ days_N_~NOUN_~OTHRNOUN ._,_~PUNCT_~FULSTOP Great_A_~ADJ_~ATTRIBADJ to_P_~TOADJCOMP be_V_~VERB_~BEMV home_N_~NOUN_~OTHRNOUN !_,_~PUNCT_~EXCLAM
· 930655291569524736	11-15-2017	04:42:16	Twitter for iPhone	6540	36579	· May_^_~MDVERB_~MDPOSS_~PRPN God_^_~PRPN be_V_~VERB_~BEMV with_P_~PREP the_D_~DET_~DEFART people_N_~NOUN_~OTHRNOUN of_P_~PREP Sutherland_^_~PRPN Springs_^_~PRPN ,_,_~PUNCT_~COMMA Texas_^_~PRPN ._,_~PUNCT_~FULSTOP The_D_~DET_~DEFART FBI_^_~CAPS_~PRPN and_&_~CCONJ Law_N_~NOUN_~OTHRNOUN Enforcement_N_~NOMIN has_V_~VERB_~SINFLECT_~AUXHAVE arrived_V_~PERFECT_~VERB_~PAST_~OTHRVERB ._,_~PUNCT_~FULSTOP
· 930490487903084544	11-15-2017	04:34:46	Twitter for iPhone	19851	86071	· THANK_V_~CAPS_~INTJ_~OTHRINTJ YOU_O_~CAPS_~PRO_~OTHRPRO_~SNDPP ASIA_^_~CAPS_~PRPN !_,_~PUNCT_~EXCLAM #USA_#_~CAPS_~HASHTAG 🇺🇸_Q https://t.co/FziKSbrzcu_U_~URL
· 930362633852735488	11-14-2017	17:39:54	Twitter for iPhone	10576	55853	· THANK_V_~CAPS_~INTJ_~OTHRINTJ YOU_O_~CAPS_~PRO_~OTHRPRO_~SNDPP to_P_~PREP the_D_~DET_~DEFART amazing_A_~ADJ_~ATTRIBADJ staff_N_~NOUN_~OTHRNOUN and_&_~CCONJ their_D_~DET_~POSSDET_~THRDPP families_N_~NOUN_~OTHRNOUN of_P_~PREP the_D_~DET_~DEFART United_^_~PRPN States_N_~NOUN_~OTHRNOUN Embassy_N_~NOUN_~OTHRNOUN in_P_~PREP the_D_~DET_~DEFART Philippines_N_~NOUN_~OTHRNOUN ._,_~PUNCT_~FULSTOP Keep_V_~…
· 930346433177378817	11-14-2017	09:11:51	Twitter for iPhone	15736	65280	· One_$_~NOUN_~NUMNOUN of_P_~PREP the_D_~DET_~DEFART most_R_~SUPERLATIVE_~ADV accurate_A_~ADJ_~ATTRIBADJ polls_N_~NOUN_~OTHRNOUN last_A_~ADJ_~ATTRIBADJ time_N_~NOUN_~OTHRNOUN around_P ._,_~PUNCT_~FULSTOP But_&_~CNTRSTCONJ #FakeNews_^_~HASHTAG_~PRPN likes_V_~VERB_~SINFLECT_~STANCEVB to_P_~INFINITIVE say_V_~VERB_~PUBV we're_L_~PROCONTRACTBEMV_~SUBJPRO_~FSTPP in_P_~PREP the_D_~DET_~DEFART 30's_N_~NO…
· 930320191699017730	11-14-2017	08:07:29	Twitter Web Client	20053	86297	· I_O_~PRO_~SUBJPRO_~FSTPP will_V_~MDVERB_~MDPRED be_V_~VERB_~AUXBE making_V_~VERB_~ING_~PROGRESSIVE_~OTHRVERB a_D_~DET_~INDEFART major_A_~ADJ_~ATTRIBADJ statement_N_~NOMIN from_P_~PREP the_D_~DET_~DEFART @WhiteHouse_@_~MENTION upon_P_~PREP my_D_~DET_~POSSDET_~FSTPP return_N_~NOUN_~OTHRNOUN to_P_~PREP D.C._^_~ACRONYM_~PRPN Time_N_~NOUN_~OTHRNOUN and_&_~CCONJ date_N_~NOUN_~OTHRNOUN to_P_~INFINITIV…
· 930305984077156352	11-14-2017	06:23:12	Twitter for iPhone	8566	48188	· Just_R_~ADV_~OTHERADV arrived_V_~VERB_~PAST_~OTHRVERB at_P_~PREP #ASEAN50_^_~CAPS_~HASHTAG_~PRPN in_P_~PREP the_D_~DET_~DEFART Philippines_^_~PRPN for_P_~PREP my_D_~DET_~POSSDET_~FSTPP final_A_~ADJ_~ATTRIBADJ stop_N_~NOUN_~OTHRNOUN with_P_~PREP World_^_~PRPN Leaders_N_~NOUN_~OTHRNOUN ._,_~PUNCT_~FULSTOP Will_V_~MDVERB_~MDPRED_~VBIMD lead_V_~VERB_~OTHRVERB to_P_~PREP FAIR_A_~CAPS_~ADJ_~ATTRIBADJ…
· 930304414564352000	11-14-2017	05:26:45	Twitter Web Client	16950	84021	· After_P_~PREP my_D_~DET_~POSSDET_~FSTPP tour_N_~NOUN_~OTHRNOUN of_P_~PREP Asia_^_~PRPN ,_,_~PUNCT_~COMMA all_D_~DET_~DETQUAN Countries_N_~NOUN_~OTHRNOUN dealing_V_~VERB_~ING_~OTHRVERB with_P_~PREP us_O_~PRO_~OBJPRO_~FSTPP on_P_~PREP TRADE_N_~CAPS_~NOUN_~OTHRNOUN know_V_~VERB_~PRVV that_P_~THATVCOMP the_D_~DET_~DEFART rules_N_~NOUN_~OTHRNOUN have_V_~VERB_~AUXHAVE changed_V_~PERFECT_~VERB_~PAST_~…
· 930301344342265857	11-14-2017	05:20:31	Twitter Web Client	11085	58147	· Great_A_~ADJ_~ATTRIBADJ to_P_~TOADJCOMP see_V_~VERB_~PERCEPTVB @RandPaul_@_~MENTION looking_V_~VERB_~ING_~OTHRVERB well_R_~ADV_~OTHERADV and_&_~CCONJ back_R_~ADV_~OTHERADV on_P_~PREP the_D_~DET_~DEFART Senate_^_~PRPN floor_N_~NOUN_~OTHRNOUN ._,_~PUNCT_~FULSTOP He_O_~PRO_~SUBJPRO_~THRDPP will_V_~MDVERB_~MDPRED help_V_~VERB_~OTHRVERB us_O_~PRO_~OBJPRO_~FSTPP with_P_~PREP TAX_N_~CAPS_~NOUN_~OTHRNO…
· 930259298407419904	11-14-2017	05:08:19	Twitter Web Client	14595	77499	· Excited_V_~VERB_~PAST_~VBIX to_P_~INFINITIVE be_V_~VERB_~AUXBE heading_V_~VERB_~ING_~PROGRESSIVE_~OTHRVERB home_N_~NOUN_~OTHRNOUN to_P_~INFINITIVE see_V_~VERB_~PERCEPTVB the_D_~DET_~DEFART House_N_~NOUN_~OTHRNOUN pass_V_~VERB_~OTHRVERB a_D_~DET_~INDEFART GREAT_A_~CAPS_~ADJ_~ATTRIBADJ Tax_N_~NOUN_~OTHRNOUN Bill_N_~NOUN_~OTHRNOUN with_P_~PREP the_D_~DET_~DEFART middle_N_~NOUN_~OTHRNOUN class_N_~N…
· 930089374187950081	11-14-2017	02:21:14	Twitter for iPhone	16528	77853	· I_O_~PRO_~SUBJPRO_~FSTPP am_V_~VERB_~COPVB_~BEMV proud_A_~ADJ_~PREDADJ of_P_~PREP the_D_~DET_~DEFART Rep._^_~PRPN House_^_~PRPN &_&_~CCONJ Senate_^_~PRPN for_P_~PREP working_V_~GERUND so_R_~ADV_~AMPLIFIER hard_A_~ADJ_~ATTRIBADJ on_P_~PREP cutting_V_~GERUND taxes_N_~NOUN_~OTHRNOUN {&_,_~PUNCT reform_N_~NOUN_~OTHRNOUN ._,_~PUNCT_~FULSTOP }_,_~PUNCT We're_L_~PROCONTRACTAUXBE_~AUXBE_~SUBJPRO_~FSTPP…
· 930087113764327424	11-13-2017	15:06:01	Twitter Web Client	12694	70142	· Happy_A_~ADJ_~ATTRIBADJ to_P_~TOADJCOMP announce_V_~VERB_~PUBV ,_,_~PUNCT_~COMMA I_O_~PRO_~SUBJPRO_~FSTPP am_V_~VERB_~AUXBE nominating_V_~VERB_~ING_~PROGRESSIVE_~OTHRVERB Alex_^_~PRPN Azar_^_~PRPN to_P_~INFINITIVE be_V_~VERB_~BEMV the_D_~DET_~DEFART next_A_~ADJ_~ATTRIBADJ HHS_^_~CAPS_~PRPN Secretary_N_~NOUN_~OTHRNOUN ._,_~PUNCT_~FULSTOP He_O_~PRO_~SUBJPRO_~THRDPP will_V_~MDVERB_~MDPRED be_V_~VE…
· 930050967067820032	11-13-2017	14:57:02	Twitter for iPhone	13875	72867	· Will_V_~MDVERB_~MDPRED_~VBIMD be_V_~VERB_~AUXBE leaving_V_~VERB_~ING_~PROGRESSIVE_~OTHRVERB the_D_~DET_~DEFART Philippines_N_~NOUN_~OTHRNOUN tomorrow_N_~ADV_~TIMEADV after_P_~PREP many_A_~DET_~DETQUAN days_N_~NOUN_~OTHRNOUN of_P_~PREP constant_A_~ADJ_~ATTRIBADJ mtgs_N_~NOUN_~OTHRNOUN &_&_~CCONJ work_N_~NOUN_~OTHRNOUN in_P_~PREP order_N_~NOUN_~OTHRNOUN to_P_~PREP #MAGA_^_~CAPS_~HASHTAG_~PRPN !_,…
· 930049882949345281	11-13-2017	12:33:24	Twitter for iPhone	8680	43903	· Great_A_~ADJ_~ATTRIBADJ day_N_~NOUN_~OTHRNOUN of_P_~PREP bilateral_A_~ADJ_~ATTRIBADJ meetings_N_~NOUN_~OTHRNOUN at_P_~PREP #ASEANSummit_^_~CAPS_~HASHTAG_~PRPN on_P_~PREP trade_N_~NOUN_~OTHRNOUN ,_,_~PUNCT_~COMMA which_D_~SUBORDINATOR_~RELCLAUSEN we_O_~PRO_~SUBJPRO_~FSTPP are_V_~VERB_~AUXBE turning_V_~VERB_~ING_~PROGRESSIVE_~OTHRVERB around_R_~ADV_~PLACEADV to_P_~INFINITIVE be_V_~VERB_~BEMV grea…
· 929717762422988801	11-13-2017	12:29:06	Twitter for iPhone	10784	61954	· Thank_V_~INTJ_~OTHRINTJ you_O_~PRO_~OTHRPRO_~SNDPP !_,_~PUNCT_~EXCLAM https://t.co/TD0rYcWN8C_U_~URL
· 929670192434745344	11/12/17	14:29:22	Twitter for iPhone	10974	58790	· We_O_~PRO_~SUBJPRO_~FSTPP had_V_~VERB_~PAST_~HAVEMV a_D_~DET_~INDEFART wonderful_A_~ADJ_~ATTRIBADJ visit_N_~NOUN_~OTHRNOUN to_P_~PREP Vietnam_^_~PRPN ,_,_~PUNCT_~COMMA thank_V_~INTJ_~OTHRINTJ you_O_~PRO_~OTHRPRO_~SNDPP President_^_~PRPN Tran_^_~PRPN Dai_^_~PRPN Quang_^_~PRPN !_,_~PUNCT_~EXCLAM Heading_V_~VERB_~ING_~VBIG to_P_~PREP the_D_~DET_~DEFART #ASEANSummit_^_~CAPS_~HASHTAG_~PRPN 50th_A_~D…
· 929655283181391874	11/12/17	11:20:20	Twitter for iPhone	10869	72215	· Just_R_~ADV_~OTHERADV landed_V_~VERB_~PAST_~OTHRVERB in_P_~PREP the_D_~DET_~DEFART Philippines_N_~NOUN_~OTHRNOUN after_P_~PREP a_D_~DET_~INDEFART great_A_~ADJ_~ATTRIBADJ day_N_~NOUN_~OTHRNOUN of_P_~PREP meetings_N_~NOUN_~OTHRNOUN and_&_~CCONJ events_N_~NOUN_~OTHRNOUN in_P_~PREP Hanoi_^_~PRPN ,_,_~PUNCT_~COMMA Vietnam_^_~PRPN !_,_~PUNCT_~EXCLAM https://t.co/YxHRNhhPWo_U_~URL
· 929651728726798336	11/12/17	10:21:06	Twitter for iPhone	869	3751	· Just_R_~ADV_~OTHERADV landed_V_~VERB_~PAST_~OTHRVERB in_P_~PREP the_D_~DET_~DEFART Philippines_N_~NOUN_~OTHRNOUN after_P_~PREP a_D_~DET_~INDEFART great_A_~ADJ_~ATTRIBADJ day_N_~NOUN_~OTHRNOUN of_P_~PREP meetings_N_~NOUN_~OTHRNOUN and_&_~CCONJ events_N_~NOUN_~OTHRNOUN in_P_~PREP Hanoi_^_~PRPN ,_,_~PUNCT_~COMMA Vietnam_^_~PRPN !_,_~PUNCT_~EXCLAM
· 929511061954297857	11/12/17	10:06:58	Twitter for iPhone	272776	616217	· Why_R_~WHW would_V_~MDVERB_~MDPRED Kim_^_~PRPN Jong-un_^_~PRPN insult_V_~VERB_~OTHRVERB me_O_~PRO_~OBJPRO_~FSTPP by_P_~PREP_~ADV_~OTHERADV calling_V_~VERB_~GERUND_~PUBV me_O_~PRO_~OBJPRO_~FSTPP "_,_~PUNCT_~QUOT old_A_~ADJ_~ATTRIBADJ ,_,_~PUNCT_~COMMA "_,_~PUNCT_~QUOT when_R_~SUBORDINATOR_~TIMESUB I_O_~PRO_~SUBJPRO_~FSTPP would_V_~MDVERB_~MDPRED NEVER_R_~CAPS_~ADV_~USUALITY call_V_~VERB_~PUBV hi…
· 929509950811881472	11/12/17	00:48:01	Twitter Web Client	28716	119569	· Does_V_~VERB_~SINFLECT_~DOIVB_~VBIS the_D_~DET_~DEFART Fake_A_~ADJ_~ATTRIBADJ News_N_~NOUN_~OTHRNOUN Media_N_~NOUN_~OTHRNOUN remember_V_~VERB_~PRVV when_R_~WHW_~WHCLAUSE Crooked_A_~ADJ_~ATTRIBADJ Hillary_^_~PRPN Clinton_^_~PRPN ,_,_~PUNCT_~COMMA as_P Secretary_N_~NOUN_~OTHRNOUN of_P_~PREP State_^_~PRPN ,_,_~PUNCT_~COMMA was_V_~VERB_~SINFLECT_~AUXBE_~PAST begging_V_~VERB_~ING_~PROGRESSIVE_~PUBV_…
· 929503641014112256	11/12/17	00:43:36	Twitter Web Client	39627	158703	· When_R_~WHW will_V_~MDVERB_~MDPRED all_X_~PREDET_~QUANPREDET the_D_~DET_~DEFART haters_N_~NOUN_~OTHRNOUN and_&_~CCONJ fools_N_~NOUN_~OTHRNOUN out_P there_R_~ADV_~PLACEADV realize_V_~VERB_~PRVV that_O_~PRO_~DEMPRO having_V_~VERB_~ING_~HAVEMV a_D_~DET_~INDEFART good_A_~ADJ_~ATTRIBADJ relationship_N_~NOUN_~OTHRNOUN with_P_~PREP Russia_^_~PRPN is_V_~VERB_~SINFLECT_~BEMV a_D_~DET_~INDEFART good_A_~A…
· 929503025512693760	11/12/17	00:18:32	Twitter Web Client	15391	75165	· Met_V_~VERB_~PAST_~VBIX with_P_~PREP President_^_~PRPN Putin_^_~PRPN of_P_~PREP Russia_^_~PRPN who_O_~RELCLAUSESUBGAP was_V_~VERB_~SINFLECT_~PAST_~BEMV at_P_~PREP #APEC_^_~CAPS_~HASHTAG_~PRPN meetings_N_~NOUN_~OTHRNOUN ._,_~PUNCT_~FULSTOP Good_A_~ADJ_~ATTRIBADJ discussions_N_~NOUN_~OTHRNOUN on_P_~PREP Syria_^_~PRPN ._,_~PUNCT_~FULSTOP Hope_V_~VERB_~PRVV_~IMPERATIVE for_P_~PREP his_D_~DET_~POSSD…
· 929492850101940225	11/12/17	00:16:05	Twitter Web Client	9542	58627	· Will_V_~MDVERB_~MDPRED_~VBIMD be_V_~VERB_~AUXBE doing_V_~VERB_~ING_~PROGRESSIVE_~PROVDO a_D_~DET_~INDEFART joint_N_~NOUN_~OTHRNOUN press_N_~NOUN_~OTHRNOUN conference_N_~NOUN_~OTHRNOUN in_P_~PREP Hanoi_^_~PRPN ,_,_~PUNCT_~COMMA Vietnam_^_~PRPN then_R_~ADV_~OTHERADV heading_V_~VERB_~ING_~OTHRVERB for_P_~PREP final_A_~ADJ_~ATTRIBADJ destination_N_~NOMIN of_P_~PREP trip_N_~NOUN_~OTHRNOUN ,_,_~PUNCT…
· 929492038231429120	11/11/17	23:35:39	Twitter for iPhone	16270	78020	· President_^_~PRPN Xi_^_~PRPN of_P_~PREP China_^_~PRPN has_V_~VERB_~SINFLECT_~AUXHAVE stated_V_~PERFECT_~VERB_~PAST_~PUBV that_P_~THATVCOMP he_O_~PRO_~SUBJPRO_~THRDPP is_V_~VERB_~SINFLECT_~AUXBE upping_V_~VERB_~ING_~PROGRESSIVE_~OTHRVERB the_D_~DET_~DEFART sanctions_N_~NOMIN against_P_~PREP #NoKo_^_~HASHTAG_~PRPN ._,_~PUNCT_~FULSTOP Said_V_~VERB_~PAST_~PUBV_~VBIX he_O_~PRO_~SUBJPRO_~THRDPP wants…
· 929326786709807105	11/11/17	23:32:25	Twitter for iPhone	12493	57622	· “_,_~PUNCT Presidential_A_~ADJ_~ATTRIBADJ Proclamation_N_~NOMIN Commemorating_V_~VERB_~ING_~OTHRVERB the_D_~DET_~DEFART 50th_A_~DET_~ORDDET Anniversary_N_~NOUN_~OTHRNOUN of_P_~PREP the_D_~DET_~DEFART Vietnam_^_~PRPN War_N_~NOUN_~OTHRNOUN ”_,_~PUNCT ➡️_Q https://t.co/hgUQP9leqK_U_~URL ➡️_G https://t.co/9C0yyIv9Ws_U_~URL https://t.co/f9snmRUA4a_U_~URL
· 929320777668628480	11/11/17	12:35:46	Twitter for iPhone	31104	119216	· On_P_~PREP this_D_~DET_~DEMDET wonderful_A_~ADJ_~ATTRIBADJ Veterans_^_~PRPN Day_N_~NOUN_~OTHRNOUN ,_,_~PUNCT_~COMMA I_O_~PRO_~SUBJPRO_~FSTPP want_V_~VERB_~STANCEVB to_P_~INFINITIVE express_V_~VERB_~PUBV the_D_~DET_~DEFART incredible_A_~ADJ_~ATTRIBADJ gratitude_N_~NOUN_~OTHRNOUN of_P_~PREP the_D_~DET_~DEFART entire_A_~ADJ_~ATTRIBADJ American_^_~PRPN Nation_N_~NOUN_~OTHRNOUN to_P_~PREP our_D_~DET…
· 928969836897583104	11/11/17	12:11:53	Media Studio	25053	102305	· On_P_~PREP behalf_N_~NOUN_~OTHRNOUN of_P_~PREP an_D_~DET_~INDEFART entire_A_~ADJ_~ATTRIBADJ nation_N_~NOUN_~OTHRNOUN ,_,_~PUNCT_~COMMA Happy_A_~ADJ_~ATTRIBADJ 242nd_R_~ADV_~OTHERADV Birthday_N_~NOUN_~OTHRNOUN to_P_~PREP the_D_~DET_~DEFART men_N_~NOUN_~OTHRNOUN and_&_~CCONJ women_N_~NOUN_~OTHRNOUN of_P_~PREP the_D_~DET_~DEFART United_^_~PRPN States_N_~NOUN_~OTHRNOUN Marines_N_~NOUN_~OTHRNOUN !_,…
· 928936220360503296	11/10/17	12:57:23	Twitter for iPhone	13914	58402	· The_D_~DET_~DEFART United_^_~PRPN States_N_~NOUN_~OTHRNOUN has_V_~VERB_~SINFLECT_~AUXHAVE been_V_~PERFECT_~VERB_~AUXBE reminded_V_~VERB_~PAST_~PASSIVE_~OTHRVERB time_N_~NOUN_~OTHRNOUN and_&_~CCONJ again_R_~ADV_~TIMEADV in_P_~PREP recent_A_~ADJ_~ATTRIBADJ years_N_~NOUN_~OTHRNOUN that_P_~RELCLAUSEN economic_A_~ADJ_~ATTRIBADJ security_N_~NOMIN is_V_~VERB_~SINFLECT_~COPVB_~BEMV not_R_~NEG_~ANALNEG …
· 928933135806488577	11/10/17	10:43:48	Twitter Web Client	497	1700	· The_D_~DET_~DEFART United_^_~PRPN States_N_~NOUN_~OTHRNOUN has_V_~VERB_~SINFLECT_~AUXHAVE been_V_~PERFECT_~VERB_~AUXBE reminded_V_~VERB_~PAST_~PASSIVE_~OTHRVERB time_N_~NOUN_~OTHRNOUN and_&_~CCONJ again_R_~ADV_~TIMEADV in_P_~PREP recent_A_~ADJ_~ATTRIBADJ years_N_~NOUN_~OTHRNOUN that_P_~RELCLAUSEN economic_A_~ADJ_~ATTRIBADJ security_N_~NOMIN is_V_~VERB_~SINFLECT_~COPVB_~BEMV not_R_~NEG_~ANALNEG …
· 928931835664465921	11/10/17	10:31:32	Twitter Web Client	11207	49515	· The_D_~DET_~DEFART United_^_~PRPN States_N_~NOUN_~OTHRNOUN is_V_~VERB_~SINFLECT_~COPVB_~BEMV prepared_A_~ADJ_~PREDADJ to_P_~TOADJCOMP work_V_~VERB_~OTHRVERB with_P_~PREP each_D_~PRO_~PROQUAN of_P_~PREP the_D_~DET_~DEFART leaders_N_~NOUN_~OTHRNOUN in_P_~PREP this_D_~DET_~DEMDET room_N_~NOUN_~OTHRNOUN today_N_~ADV_~TIMEADV to_P_~INFINITIVE achieve_V_~VERB_~OTHRVERB mutually_R_~ADV_~OTHERADV benef…
· 928926863375794176	11/10/17	10:26:22	Twitter Web Client	9485	43754	· Today_N_~ADV_~TIMEADV I_O_~PRO_~SUBJPRO_~FSTPP am_V_~VERB_~OTHRVERB here_R_~ADV_~PLACEADV to_P_~INFINITIVE offer_V_~VERB_~PUBV a_D_~DET_~INDEFART renewed_A_~ADJ_~ATTRIBADJ partnership_N_~NOUN_~OTHRNOUN with_P_~PREP America_^_~PRPN --_,_~PUNCT to_P_~INFINITIVE work_V_~VERB_~OTHRVERB together_R_~ADV_~OTHERADV to_P_~INFINITIVE strengthen_V_~VERB_~OTHRVERB the_D_~DET_~DEFART bonds_N_~NOUN_~OTHRNOUN…
· 928922787938385920	11/10/17	10:06:37	Twitter Web Client	8744	40094	· In_P_~PREP more_A_~ADJ_~ATTRIBADJ and_&_~CCONJ more_A_~ADJ_~ATTRIBADJ places_N_~NOUN_~OTHRNOUN throughout_P_~PREP this_D_~DET_~DEMDET region_N_~NOUN_~OTHRNOUN ,_,_~PUNCT_~COMMA citizens_N_~NOUN_~OTHRNOUN of_P_~PREP SOVEREIGN_^_~CAPS_~PRPN and_&_~CCONJ INDEPENDENT_A_~CAPS_~ADJ_~ATTRIBADJ nations_N_~NOUN_~OTHRNOUN have_V_~VERB_~AUXHAVE taken_V_~PERFECT_~VERB_~OTHRVERB greater_A_~COMPARATIVE_~ADJ_…
· 928918183104225280	11/10/17	09:50:25	Twitter Web Client	11448	52585	· Throughout_P_~PREP my_D_~DET_~POSSDET_~FSTPP travels_N_~NOUN_~OTHRNOUN ,_,_~PUNCT_~COMMA I've_L_~PROCONTRACTAUXHAVE_~SUBJPRO_~FSTPP_~AUXHAVE had_V_~PERFECT_~VERB_~PAST_~HAVEMV the_D_~DET_~DEFART pleasure_N_~NOUN_~OTHRNOUN of_P_~PREP sharing_V_~GERUND the_D_~DET_~DEFART good_A_~ADJ_~ATTRIBADJ news_N_~NOUN_~OTHRNOUN from_P_~PREP America_^_~PRPN ._,_~PUNCT_~FULSTOP I've_L_~PROCONTRACTAUXHAVE_~SUBJ…
· 928861178113040385	11/10/17	09:32:07	Twitter Web Client	7819	51886	· Just_R_~ADV_~OTHERADV landed_V_~VERB_~PAST_~OTHRVERB in_P_~PREP Da_D_~DET_~DEFART Nang_^_~PRPN ,_,_~PUNCT_~COMMA Vietnam_^_~PRPN to_P_~INFINITIVE deliver_V_~VERB_~OTHRVERB a_D_~DET_~INDEFART speech_N_~NOUN_~OTHRNOUN at_P_~PREP #APEC2017_^_~CAPS_~HASHTAG_~PRPN
· 928793643367960576	11/10/17	05:45:36	Twitter for iPhone	13552	72409	· I_O_~PRO_~SUBJPRO_~FSTPP am_V_~VERB_~AUXBE leaving_V_~VERB_~ING_~PROGRESSIVE_~OTHRVERB China_^_~PRPN for_P_~PREP #APEC2017_^_~CAPS_~HASHTAG_~PRPN in_P_~PREP Vietnam_^_~PRPN ._,_~PUNCT_~FULSTOP @FLOTUS_@_~MENTION Melania_^_~PRPN is_V_~VERB_~SINFLECT_~AUXBE staying_V_~VERB_~ING_~PROGRESSIVE_~OTHRVERB behind_P to_P_~INFINITIVE see_V_~VERB_~PERCEPTVB the_D_~DET_~DEFART zoo_N_~NOUN_~OTHRNOUN ,_,_~PU…
· 928770248370728960	11/10/17	01:17:15	Twitter Web Client	14945	83006	· My_D_~DET_~POSSDET_~FSTPP meetings_N_~NOUN_~OTHRNOUN with_P_~PREP President_^_~PRPN Xi_^_~PRPN Jinping_^_~PRPN were_V_~VERB_~PAST_~COPVB_~BEMV very_R_~ADV_~AMPLIFIER productive_A_~ADJ_~PREDADJ on_P_~PREP both_D_~DET_~DETQUAN trade_N_~NOUN_~OTHRNOUN and_&_~CCONJ the_D_~DET_~DEFART subject_N_~NOUN_~OTHRNOUN of_P_~PREP North_^_~PRPN Korea_^_~PRPN ._,_~PUNCT_~FULSTOP He_O_~PRO_~SUBJPRO_~THRDPP is_V…
· 928769154345324544	11/09/17	23:44:17	Twitter Web Client	29359	135908	· I_O_~PRO_~SUBJPRO_~FSTPP don't_V_~VERB_~NEG_~ANALNEG_~AUXDO blame_V_~VERB_~OTHRVERB China_^_~PRPN ,_,_~PUNCT_~COMMA I_O_~PRO_~SUBJPRO_~FSTPP blame_V_~VERB_~OTHRVERB the_D_~DET_~DEFART incompetence_N_~NOUN_~OTHRNOUN of_P_~PREP past_A_~ADJ_~ATTRIBADJ Admins_N_~NOUN_~OTHRNOUN for_P_~PREP allowing_V_~VERB_~GERUND_~SUAV China_^_~PRPN to_P_~INFINITIVE take_V_~VERB_~OTHRVERB advantage_N_~NOUN_~OTHRNOU…
· 928622838487007260	11/09/17	23:39:56	Twitter Web Client	20496	94769	· In_P_~PREP the_D_~DET_~DEFART coming_V_~ADJ_~ATTRIBADJ months_N_~NOUN_~OTHRNOUN and_&_~CCONJ years_N_~NOUN_~OTHRNOUN ahead_R_~ADV_~PLACEADV I_O_~PRO_~SUBJPRO_~FSTPP look_V_~MULTIWVB forward_R_~MULTIWVB to_P_~PREP_~PREP building_V_~GERUND an_D_~DET_~INDEFART even_R_~ADV_~OTHERADV STRONGER_A_~CAPS_~COMPARATIVE_~ADJ_~ATTRIBADJ relationship_N_~NOUN_~OTHRNOUN between_P_~PREP the_D_~DET_~DEFART Unite…
· 928519663780208640	11/09/17	13:58:32	Twitter for iPhone	19508	92838	· President_^_~PRPN Xi_^_~PRPN ,_,_~PUNCT_~COMMA thank_V_~INTJ_~OTHRINTJ you_O_~PRO_~OTHRPRO_~SNDPP for_P_~PREP such_A_~PREDET an_D_~DET_~INDEFART incredible_A_~ADJ_~ATTRIBADJ welcome_A_~ADJ_~ATTRIBADJ ceremony_N_~NOUN_~OTHRNOUN ._,_~PUNCT_~FULSTOP It_O_~PRO_~OTHRPRO_~IT was_V_~VERB_~SINFLECT_~PAST_~BEMV a_D_~DET_~INDEFART truly_R_~ADV_~OTHERADV memorable_A_~ADJ_~ATTRIBADJ and_&_~CCONJ impressive…
· 928325667556548608	11/09/17	07:08:33	Twitter for iPhone	35393	134128	· Congratulations_N_~NOMIN to_P_~PREP all_D_~PRO_~PROQUAN of_P_~PREP the_D_~DET_~DEFART ”_,_~PUNCT DEPLORABLES_^_~CAPS_~PRPN ”_,_~PUNCT and_&_~CCONJ the_D_~DET_~DEFART millions_N_~NOUN_~NUMNOUN of_P_~PREP people_N_~NOUN_~OTHRNOUN who_O_~RELCLAUSESUBGAP gave_V_~VERB_~PAST_~OTHRVERB us_O_~PRO_~OBJPRO_~FSTPP a_D_~DET_~INDEFART MASSIVE_A_~CAPS_~ADJ_~ATTRIBADJ (_,_~PUNCT_~BRACKET 304-227_$_~NOUN_~NUMN…
· 928286153672970240	11/08/17	18:17:41	Twitter for iPhone	13517	64298	· Looking_V_~MULTIWVB_~ING_~VBIG forward_R_~MULTIWVB to_P_~PREP a_D_~DET_~INDEFART full_A_~ADJ_~ATTRIBADJ day_N_~NOUN_~OTHRNOUN of_P_~PREP meetings_N_~NOUN_~OTHRNOUN with_P_~PREP President_^_~PRPN Xi_^_~PRPN and_&_~CCONJ our_D_~DET_~POSSDET_~FSTPP delegations_N_~NOMIN tomorrow_N_~ADV_~TIMEADV ._,_~PUNCT_~FULSTOP THANK_V_~CAPS_~INTJ_~OTHRINTJ YOU_O_~CAPS_~PRO_~OTHRPRO_~SNDPP for_P_~PREP the_D_~DET…
· 928279728125108225	11/08/17	15:40:40	Twitter Web Client	23631	88959	· NoKo_^_~PRPN has_V_~VERB_~SINFLECT_~AUXHAVE interpreted_V_~PERFECT_~VERB_~PAST_~OTHRVERB America's_Z_~PRPN_~POSESPRPN past_A_~ADJ_~ATTRIBADJ restraint_N_~NOUN_~OTHRNOUN as_P weakness_N_~NOMIN ._,_~PUNCT_~FULSTOP This_O_~PRO_~DEMPRO would_V_~MDVERB_~MDPRED be_V_~VERB_~BEMV a_D_~DET_~INDEFART fatal_A_~ADJ_~ATTRIBADJ miscalculation_N_~NOMIN ._,_~PUNCT_~FULSTOP Do_V_~VERB_~AUXDO_~IVB not_R_~NEG_~AN…
· 928267692645036032	11/08/17	15:15:08	Media Studio	13032	61201	· On_P_~PREP behalf_N_~NOUN_~OTHRNOUN of_P_~PREP @FLOTUS_@_~MENTION Melania_^_~PRPN and_&_~CCONJ I_O_~PRO_~SUBJPRO_~FSTPP ,_,_~PUNCT_~COMMA THANK_V_~CAPS_~INTJ_~OTHRINTJ YOU_O_~CAPS_~PRO_~OTHRPRO_~SNDPP for_P_~PREP an_D_~DET_~INDEFART unforgettable_A_~ADJ_~ATTRIBADJ afternoon_N_~NOUN_~OTHRNOUN and_&_~CCONJ evening_N_~NOUN_~OTHRNOUN at_P_~PREP the_D_~DET_~DEFART Forbidden_^_~PRPN City_^_~PRPN in_P…
· 928124338343202816	11/08/17	14:27:18	Twitter Web Client	11409	72783	· Leaving_V_~VERB_~ING_~VBIG South_^_~PRPN Korea_^_~PRPN now_R_~ADV_~TIMEADV heading_V_~VERB_~ING_~OTHRVERB to_P_~PREP China_^_~PRPN ._,_~PUNCT_~FULSTOP Looking_V_~VERB_~ING_~COPVB_~VBIG very_R_~ADV_~AMPLIFIER much_A_~ADJ_~PREDADJ forward_R_~ADV_~OTHERADV to_P_~PREP_~PREP meeting_V_~GERUND and_&_~CCONJ being_V_~VERB_~ING_~BEMV with_P_~PREP President_^_~PRPN Xi_^_~PRPN !_,_~PUNCT_~EXCLAM
· 928105793366392832	11/08/17	04:57:40	Twitter for iPhone	12909	53881	· Together_R_~ADV_~OTHERADV ,_,_~PUNCT_~COMMA we_O_~PRO_~SUBJPRO_~FSTPP dream_V_~VERB_~OTHRVERB of_P_~PREP a_D_~DET_~INDEFART Korea_^_~PRPN that_O_~RELCLAUSESUBGAP is_V_~VERB_~SINFLECT_~COPVB_~BEMV free_A_~ADJ_~PREDADJ ,_,_~PUNCT_~COMMA a_D_~DET_~INDEFART peninsula_N_~NOUN_~OTHRNOUN that_P_~RELCLAUSESUBGAP is_V_~VERB_~SINFLECT_~COPVB_~BEMV safe_A_~ADJ_~PREDADJ ,_,_~PUNCT_~COMMA and_&_~CCONJ famil…
· 928098389966942208	11/08/17	03:43:59	Twitter Web Client	12465	52843	· Anyone_N_~PRO_~PROQUAN who_O_~RELCLAUSESUBGAP doubts_V_~VERB_~SINFLECT_~PRVV the_D_~DET_~DEFART strength_N_~NOUN_~OTHRNOUN or_&_~CCONJ determination_N_~NOMIN of_P_~PREP the_D_~DET_~DEFART U.S._^_~ACRONYM_~PRPN should_V_~MDVERB_~MDNEC look_V_~VERB_~OTHRVERB to_P_~PREP our_D_~FSTPP past_A_~ADJ_~ATTRIBADJ ...._,_~PUNCT_~ELIPS and_&_~CCONJ you_O_~PRO_~OTHRPRO_~SNDPP will_V_~MDVERB_~MDPRED doubt_V_~…
· 928097817037627393	11/08/17	03:14:34	Twitter Web Client	10458	43345	· The_D_~DET_~DEFART North_^_~PRPN Korean_^_~PRPN regime_N_~NOUN_~OTHRNOUN has_V_~VERB_~SINFLECT_~AUXHAVE pursued_V_~PERFECT_~VERB_~PAST_~OTHRVERB its_L_~PRO_~IT nuclear_A_~ADJ_~PREDADJ &_&_~CCONJ ballistic_A_~ADJ_~ATTRIBADJ missile_N_~NOUN_~OTHRNOUN programs_N_~NOUN_~OTHRNOUN in_P_~PREP defiance_N_~NOUN_~OTHRNOUN of_P_~PREP every_D_~DET_~DETQUAN assurance_N_~NOUN_~OTHRNOUN ,_,_~PUNCT_~COMMA agre…
· 928097146993369088	11/08/17	03:12:17	Twitter Web Client	14510	60351	· The_D_~DET_~DEFART U.S._^_~ACRONYM_~PRPN ,_,_~PUNCT_~COMMA under_P_~PREP my_D_~DET_~POSSDET_~FSTPP administration_N_~NOMIN ,_,_~PUNCT_~COMMA is_V_~VERB_~SINFLECT_~AUXBE completely_R_~ADV_~AMPLIFIER rebuilding_V_~VERB_~ING_~PROGRESSIVE_~OTHRVERB its_L_~PRO_~IT military_A_~ADJ_~PREDADJ ,_,_~PUNCT_~COMMA and_&_~CCONJ they're_L_~PROCONTRACTAUXBE_~AUXBE_~SUBJPRO_~THRDPP spending_V_~VERB_~ING_~PROGRE…
· 928083235040579584	11/08/17	03:09:37	Twitter Web Client	5928	30023	· Join_V_~VERB_~IMPERATIVE_~OTHRVERB me_O_~PRO_~OBJPRO_~FSTPP LIVE_V_~CAPS_~VERB_~OTHRVERB in_P_~PREP South_^_~PRPN Korea🇺🇸🇰🇷_^_~PRPN #NationalAssembly_^_~HASHTAG_~PRPN #POTUSinAsia_^_~CAPS_~HASHTAG_~PRPN ➡️_^_~PRPN https://t.co/M3iEhPdkas_U_~URL https://t.co/hSxdtd2UnY_U_~URL
· 928074747316928513	11/08/17	02:14:20	Twitter for iPhone	19384	82401	· Ed_^_~PRPN Gillespie_^_~PRPN worked_V_~VERB_~PAST_~OTHRVERB hard_A_~ADJ_~ATTRIBADJ but_&_~CNTRSTCONJ did_V_~VERB_~PAST_~AUXDO not_R_~NEG_~ANALNEG embrace_V_~VERB_~OTHRVERB me_O_~PRO_~OBJPRO_~FSTPP or_&_~CCONJ what_O_~WHW I_O_~PRO_~SUBJPRO_~FSTPP stand_V_~VERB_~OTHRVERB for_P ._,_~PUNCT_~FULSTOP Don't_V_~VERB_~NEG_~ANALNEG_~AUXDO_~IMPERATIVE forget_V_~VERB_~PRVV ,_,_~PUNCT_~COMMA Republicans_N_~…
· 928064591665467393	11/08/17	01:40:37	Twitter Web Client	10982	62652	· Getting_V_~VERB_~ING_~COPVB_~VBIG ready_A_~ADJ_~PREDADJ to_P_~TOADJCOMP make_V_~VERB_~OTHRVERB a_D_~DET_~INDEFART major_A_~ADJ_~ATTRIBADJ speech_N_~NOUN_~OTHRNOUN to_P_~PREP the_D_~DET_~DEFART National_N_~NOUN_~OTHRNOUN Assembly_N_~NOUN_~OTHRNOUN here_R_~ADV_~PLACEADV in_P_~PREP South_^_~PRPN Korea_^_~PRPN ,_,_~PUNCT_~COMMA then_R_~ADV_~OTHERADV will_V_~MDVERB_~MDPRED be_V_~VERB_~AUXBE headed_V…
· 928016742575738882	11/08/17	01:00:15	Twitter Web Client	11041	64113	· Thank_V_~INTJ_~OTHRINTJ you_O_~PRO_~OTHRPRO_~SNDPP to_P_~PREP all_D_~DET_~DETQUAN Americans_N_~NOUN_~OTHRNOUN who_O_~RELCLAUSESUBGAP participated_V_~VERB_~PAST_~OTHRVERB in_P_~PREP Nat'l_^_~PRPN Rx_^_~PRPN Drug_N_~NOUN_~OTHRNOUN Take_V_~VERB_~OTHRVERB Back_R_~ADV_~OTHERADV Day_N_~NOUN_~OTHRNOUN ._,_~PUNCT_~FULSTOP A_D_~DET_~INDEFART record_N_~NOUN_~OTHRNOUN amount_N_~NOUN_~OTHRNOUN of_P_~PREP d…
· 927906208203276288	11/07/17	21:50:07	Twitter for iPhone	12708	60639	· Franklin_^_~PRPN ,_,_~PUNCT_~COMMA such_X_~PREDET a_D_~DET_~INDEFART great_A_~ADJ_~ATTRIBADJ photo_N_~NOUN_~OTHRNOUN ._,_~PUNCT_~FULSTOP HAPPY_A_~CAPS_~ADJ_~ATTRIBADJ 99th_$_~DET_~NUMDET BIRTHDAY_N_~CAPS_~NOUN_~OTHRNOUN to_P_~PREP your_D_~DET_~POSSDET_~SNDPP father_N_~NOUN_~OTHRNOUN ,_,_~PUNCT_~COMMA @BillyGraham_@_~MENTION !_,_~PUNCT_~EXCLAM https://t.co/l0c7RvvOa1_U_~URL
· 927852358209622016	11/07/17	14:30:54	Twitter for iPhone	13005	52778	· ._,_~PUNCT_~FULSTOP @EdWGillespie_@_~MENTION will_V_~MDVERB_~MDPRED totally_R_~ADV_~AMPLIFIER turn_V_~VERB_~OTHRVERB around_P the_D_~DET_~DEFART high_A_~ADJ_~ATTRIBADJ crime_N_~NOUN_~OTHRNOUN and_&_~CCONJ poor_A_~ADJ_~ATTRIBADJ economic_A_~ADJ_~ATTRIBADJ performance_N_~NOUN_~OTHRNOUN of_P_~PREP VA_^_~CAPS_~PRPN ._,_~PUNCT_~FULSTOP MS-13_^_~CAPS_~PRPN and_&_~CCONJ crime_N_~NOUN_~OTHRNOUN will_V_…
· 927851452185407490	11/07/17	10:56:55	Twitter for iPhone	7217	35003	· ...._,_~PUNCT_~ELIPS and_&_~CCONJ has_V_~VERB_~SINFLECT_~AUXHAVE been_V_~PERFECT_~VERB_~COPVB_~BEMV horrible_A_~ADJ_~PREDADJ on_P_~PREP Virginia_^_~PRPN economy_N_~NOUN_~OTHRNOUN ._,_~PUNCT_~FULSTOP Vote_V_~VERB_~SUAV_~IMPERATIVE @EdWGillespie_@_~MENTION today_N_~ADV_~TIMEADV !_,_~PUNCT_~EXCLAM
· 927851387857367040	11/07/17	10:53:19	Twitter for iPhone	13278	51887	· Ralph_^_~PRPN Northam_^_~PRPN will_V_~MDVERB_~MDPRED allow_V_~VERB_~SUAV crime_N_~NOUN_~OTHRNOUN to_P_~INFINITIVE be_V_~VERB_~COPVB_~BEMV rampant_A_~ADJ_~PREDADJ in_P_~PREP Virginia_^_~PRPN ._,_~PUNCT_~FULSTOP He's_L_~PROCONTRACTCOPVB_~PROCONTRACTBEMV_~SUBJPRO_~THRDPP weak_A_~ADJ_~PREDADJ on_P_~PREP crime_N_~NOUN_~OTHRNOUN ,_,_~PUNCT_~COMMA weak_A_~ADJ_~ATTRIBADJ on_P_~PREP our_D_~DET_~POSSDET_…
· 927847471321141249	11/07/17	10:53:04	Twitter for iPhone	7096	42999	· ...._,_~PUNCT_~ELIPS is_V_~VERB_~SINFLECT_~AUXBE_~BEIVB_~VBIQ making_V_~VERB_~ING_~PROGRESSIVE_~OTHRVERB ._,_~PUNCT_~FULSTOP Working_V_~VERB_~ING_~VBIG very_R_~ADV_~AMPLIFIER hard_A_~ADJ_~ATTRIBADJ on_P_~PREP TAX_N_~CAPS_~NOUN_~OTHRNOUN CUTS_N_~CAPS_~NOUN_~OTHRNOUN for_P_~PREP the_D_~DET_~DEFART middle_N_~NOUN_~OTHRNOUN class_N_~NOUN_~OTHRNOUN ,_,_~PUNCT_~COMMA companies_N_~NOUN_~OTHRNOUN and_&…
· 927847349648609280	11/07/17	10:37:30	Twitter for iPhone	11815	63115	· Stock_N_~NOUN_~OTHRNOUN market_N_~NOUN_~OTHRNOUN hit_V_~VERB_~OTHRVERB yet_R_~ADV_~TIMEADV another_D_~DET_~CNTRSTCONJ_~ORDDET all-time_A_~ADJ_~ATTRIBADJ record_N_~NOUN_~OTHRNOUN high_N_~NOUN_~OTHRNOUN yesterday_N_~ADV_~TIMEADV ._,_~PUNCT_~FULSTOP There_X_~EXIST is_V_~VERB_~SINFLECT_~BEMV great_A_~ADJ_~ATTRIBADJ confidence_N_~NOUN_~OTHRNOUN in_P_~PREP the_D_~DET_~DEFART moves_N_~NOUN_~OTHRNOUN t…
· 927844454957850625	11/07/17	10:37:01	Twitter for iPhone	21474	71302	· Thank_V_~INTJ_~OTHRINTJ you_O_~PRO_~OTHRPRO_~SNDPP to_P_~PREP President_^_~PRPN Moon_N_~NOUN_~OTHRNOUN of_P_~PREP South_^_~PRPN Korea_^_~PRPN for_P_~PREP the_D_~DET_~DEFART beautiful_A_~ADJ_~ATTRIBADJ welcoming_V_~ADJ_~ATTRIBADJ ceremony_N_~NOUN_~OTHRNOUN ._,_~PUNCT_~FULSTOP It_O_~PRO_~OTHRPRO_~IT will_V_~MDVERB_~MDPRED always_R_~ADV_~USUALITY be_V_~VERB_~AUXBE remembered_V_~VERB_~PAST_~PRVV_~P…
· 927802776737984513	11/07/17	10:25:31	Media Studio	13932	55541	· It_O_~PRO_~OTHRPRO_~IT was_V_~VERB_~SINFLECT_~PAST_~BEMV my_D_~DET_~POSSDET_~FSTPP great_A_~ADJ_~ATTRIBADJ honor_N_~NOUN_~OTHRNOUN to_P_~INFINITIVE have_V_~VERB_~HAVEMV lunch_N_~NOUN_~OTHRNOUN with_P_~PREP our_D_~DET_~POSSDET_~FSTPP INCREDIBLE_A_~CAPS_~ADJ_~ATTRIBADJ U.S._^_~ACRONYM_~PRPN and_&_~CCONJ ROK_^_~CAPS_~PRPN troops_N_~NOUN_~OTHRNOUN at_P_~PREP Camp_^_~PRPN Humphreys_^_~PRPN ,_,_~PUNC…
· 927673257230327808	11/07/17	07:39:54	Twitter for iPhone	61945	90400	· ...._,_~PUNCT_~ELIPS Some_D_~PRO_~PROQUAN of_P_~PREP those_D they_O_~PRO_~SUBJPRO_~THRDPP are_V_~VERB_~AUXBE harshly_R_~ADV_~OTHERADV treating_V_~VERB_~ING_~PROGRESSIVE_~OTHRVERB have_V_~VERB_~AUXHAVE been_V_~PERFECT_~VERB_~OTHRVERB “_,_~PUNCT milking_V_~VERB_~ING_~OTHRVERB ”_,_~PUNCT their_D_~DET_~POSSDET_~THRDPP country_N_~NOUN_~OTHRNOUN for_P_~PREP years_N_~NOUN_~OTHRNOUN !_,_~PUNCT_~EXCLAM
· 927672843504177152	11/06/17	23:05:14	Twitter for iPhone	98277	120715	· I_O_~PRO_~SUBJPRO_~FSTPP have_V_~VERB_~HAVEMV great_A_~ADJ_~ATTRIBADJ confidence_N_~NOUN_~OTHRNOUN in_P_~PREP King_^_~PRPN Salman_^_~PRPN and_&_~CCONJ the_D_~DET_~DEFART Crown_^_~PRPN Prince_^_~PRPN of_P_~PREP Saudi_^_~PRPN Arabia_^_~PRPN ,_,_~PUNCT_~COMMA they_O_~PRO_~SUBJPRO_~THRDPP know_V_~VERB_~PRVV exactly_R_~ADV_~OTHERADV what_O_~WHW they_O_~PRO_~SUBJPRO_~THRDPP are_V_~VERB_~AUXBE doing_V…
· 927648870796070912	11/06/17	23:03:35	Twitter for iPhone	13452	76570	· Getting_V_~VERB_~ING_~COPVB_~VBIG ready_A_~ADJ_~PREDADJ to_P_~TOADJCOMP leave_V_~VERB_~OTHRVERB for_P_~PREP South_^_~PRPN Korea_^_~PRPN and_&_~CCONJ meetings_N_~NOUN_~OTHRNOUN with_P_~PREP President_^_~PRPN Moon_N_~NOUN_~OTHRNOUN ,_,_~PUNCT_~COMMA a_D_~DET_~INDEFART fine_A_~ADJ_~ATTRIBADJ gentleman_N_~NOUN_~OTHRNOUN ._,_~PUNCT_~FULSTOP We_O_~PRO_~SUBJPRO_~FSTPP will_V_~MDVERB_~MDPRED figure_V_~…
· 927645648685551616	11/06/17	21:28:20	Twitter for iPhone	16010	68887	· My_D_~DET_~POSSDET_~FSTPP visit_N_~NOUN_~OTHRNOUN to_P_~PREP Japan_^_~PRPN and_&_~CCONJ friendship_N_~NOUN_~OTHRNOUN with_P_~PREP PM_^_~CAPS_~PRPN Abe_^_~PRPN will_V_~MDVERB_~MDPRED yield_V_~VERB_~OTHRVERB many_A_~DET_~DETQUAN benefits_N_~NOUN_~OTHRNOUN ,_,_~PUNCT_~COMMA for_P_~PREP our_D_~DET_~POSSDET_~FSTPP great_A_~ADJ_~ATTRIBADJ Country_N_~NOUN_~OTHRNOUN ._,_~PUNCT_~FULSTOP Massive_A_~ADJ_~…
· 927644826006425601	11/06/17	21:15:32	Twitter for iPhone	20404	79225	· The_D_~DET_~DEFART state_N_~NOUN_~OTHRNOUN of_P_~PREP Virginia_^_~PRPN economy_N_~NOUN_~OTHRNOUN ,_,_~PUNCT_~COMMA under_P_~PREP Democrat_^_~PRPN rule_N_~NOUN_~OTHRNOUN ,_,_~PUNCT_~COMMA has_V_~VERB_~SINFLECT_~AUXHAVE been_V_~PERFECT_~VERB_~COPVB_~BEMV terrible_A_~ADJ_~PREDADJ ._,_~PUNCT_~FULSTOP If_P_~SUBORDINATOR_~CONDISUB you_O_~PRO_~OTHRPRO_~SNDPP vote_V_~VERB_~SUAV Ed_^_~PRPN Gillespie_^_~…
· 927523335956848640	11/06/17	21:12:15	Twitter for iPhone	18263	72727	· #USA_#_~CAPS_~HASHTAG 🇺🇸_#_~HASHTAG #Japan_#_~HASHTAG 🇯🇵_G https://t.co/EvxFqAVnFS_U_~URL
· 927397233741492225	11/06/17	13:09:30	Twitter for iPhone	18170	85766	· ..._,_~PUNCT_~ELIPS Americans_^_~PRPN do_V_~VERB_~PROVDO what_O_~WHW we_O_~PRO_~SUBJPRO_~FSTPP do_V_~VERB_~PROVDO best_A_~SUPERLATIVE_~ADJ_~ATTRIBADJ :_,_~PUNCT_~COLON we_O_~PRO_~SUBJPRO_~FSTPP pull_V_~VERB_~OTHRVERB together_R_~ADV_~OTHERADV ._,_~PUNCT_~FULSTOP We_O_~PRO_~SUBJPRO_~FSTPP join_V_~VERB_~OTHRVERB hands_N_~NOUN_~OTHRNOUN ._,_~PUNCT_~FULSTOP We_O_~PRO_~SUBJPRO_~FSTPP lock_V_~VERB_~O…
· 927265906086031363	11/06/17	04:48:25	Twitter Web Client	40648	188422	· May_^_~MDVERB_~MDPOSS_~PRPN God_^_~PRPN be_V_~VERB_~BEMV w/_P_~PREP the_D_~DET_~DEFART people_N_~NOUN_~OTHRNOUN of_P_~PREP Sutherland_^_~PRPN Springs_^_~PRPN ,_,_~PUNCT_~COMMA Texas_^_~PRPN ._,_~PUNCT_~FULSTOP The_D_~DET_~DEFART FBI_^_~CAPS_~PRPN &_&_~CCONJ law_N_~NOUN_~OTHRNOUN enforcement_N_~NOMIN are_V_~VERB_~BEMV on_P_~PREP the_D_~DET_~DEFART scene_N_~NOUN_~OTHRNOUN ._,_~PUNCT_~FULSTOP I_O_…
· 927077305876434945	11/05/17	20:06:34	Twitter for iPhone	12353	58653	· Heading_V_~VERB_~ING_~VBIG into_P_~PREP the_D_~DET_~DEFART 12_$_~DET_~NUMDET days_N_~NOUN_~OTHRNOUN with_P_~PREP great_A_~ADJ_~ATTRIBADJ negotiating_N_~NOUN_~OTHRNOUN strength_N_~NOUN_~OTHRNOUN because_P_~PREP of_P_~PREP our_D_~DET_~POSSDET_~FSTPP tremendous_A_~ADJ_~ATTRIBADJ economy_N_~NOUN_~OTHRNOUN ._,_~PUNCT_~FULSTOP https://t.co/4HnXkR3EhW_U_~URL
· 927075137131896832	11/05/17	07:37:08	Twitter for iPhone	11959	56274	· It_O_~PRO_~OTHRPRO_~IT was_V_~VERB_~SINFLECT_~PAST_~BEMV a_D_~DET_~INDEFART true_A_~ADJ_~ATTRIBADJ honor_N_~NOUN_~OTHRNOUN to_P_~INFINITIVE be_V_~VERB_~BEMV at_P_~PREP Yokota_^_~PRPN Air_^_~PRPN Base_N_~NOUN_~OTHRNOUN with_P_~PREP our_D_~FSTPP GREAT_A_~CAPS_~ADJ_~ATTRIBADJ @USForcesJapan_@_~MENTION !_,_~PUNCT_~EXCLAM https://t.co/KEXnIkkQks_U_~URL
· 927059219370643456	11/05/17	07:28:31	Twitter Web Client	23603	107970	· Playing_V_~VERB_~ING_~VBIG golf_N_~NOUN_~OTHRNOUN with_P_~PREP Prime_^_~PRPN Minister_^_~PRPN Abe_^_~PRPN and_&_~CCONJ Hideki_^_~PRPN Matsuyama_^_~PRPN ,_,_~PUNCT_~COMMA two_$_~DET_~NUMDET wonderful_A_~ADJ_~ATTRIBADJ people_N_~NOUN_~OTHRNOUN !_,_~PUNCT_~EXCLAM https://t.co/vYLULe0o2K_U_~URL
· 927007332743172098	11/05/17	06:25:16	Twitter for iPad	17053	86835	· Just_R_~ADV_~OTHERADV gave_V_~VERB_~PAST_~OTHRVERB a_D_~DET_~INDEFART speech_N_~NOUN_~OTHRNOUN to_P_~PREP the_D_~DET_~DEFART great_A_~ADJ_~ATTRIBADJ men_N_~NOUN_~OTHRNOUN and_&_~CCONJ women_N_~NOUN_~OTHRNOUN at_P_~PREP Yokota_^_~PRPN Air_^_~PRPN Base_N_~NOUN_~OTHRNOUN in_P_~PREP Tokyo_^_~PRPN ,_,_~PUNCT_~COMMA Japan_^_~PRPN ._,_~PUNCT_~FULSTOP Leaving_V_~VERB_~ING_~VBIG to_P_~INFINITIVE see_V_~…
· 926973117708296192	11/05/17	02:59:05	Twitter for iPhone	14754	76082	· I_O_~PRO_~SUBJPRO_~FSTPP am_V_~VERB_~AUXBE landing_V_~VERB_~ING_~PROGRESSIVE_~OTHRVERB shortly_R_~ADV_~TIMEADV ._,_~PUNCT_~FULSTOP Can't_V_~MDVERB_~MDPOSS_~NEG_~ANALNEG_~VBIMD wait_V_~VERB_~OTHRVERB to_P_~INFINITIVE be_V_~VERB_~BEMV with_P_~PREP our_D_~DET_~POSSDET_~FSTPP GREAT_A_~CAPS_~ADJ_~ATTRIBADJ MILITARY_N_~CAPS_~NOUN_~OTHRNOUN ._,_~PUNCT_~FULSTOP See_V_~VERB_~PERCEPTVB you_O_~PRO_~OTHRPR…
· 926793510723796993	11/05/17	00:43:08	Twitter for iPhone	18806	71273	· Would_V_~MDVERB_~MDPRED_~VBIMD very_R_~ADV_~AMPLIFIER much_A_~ADJ_~ATTRIBADJ appreciate_V_~VERB_~OTHRVERB Saudi_^_~PRPN Arabia_^_~PRPN doing_V_~VERB_~ING_~PROVDO their_D_~DET_~POSSDET_~THRDPP IPO_N_~CAPS_~NOUN_~OTHRNOUN of_P_~PREP Aramco_^_~PRPN with_P_~PREP the_D_~DET_~DEFART New_^_~PRPN York_^_~PRPN Stock_^_~PRPN Exchange_^_~PRPN ._,_~PUNCT_~FULSTOP Important_A_~ADJ_~ATTRIBADJ to_P_~PREP the_…
· 926789876556500992	11/04/17	12:49:26	Twitter for iPhone	38345	159116	· Unemployment_N_~NOMIN is_V_~VERB_~SINFLECT_~OTHRVERB down_R_~ADV_~OTHERADV to_P_~PREP 4.1%_$_~NOUN_~NUMNOUN ,_,_~PUNCT_~COMMA lowest_A_~SUPERLATIVE_~ADJ_~ATTRIBADJ in_P_~PREP 17_$_~DET_~NUMDET years_N_~NOUN_~OTHRNOUN ._,_~PUNCT_~FULSTOP 1.5_$_~DET_~NUMDET million_$_~DET_~NUMDET new_A_~ADJ_~ATTRIBADJ jobs_N_~NOUN_~OTHRNOUN created_V_~VERB_~PAST_~OTHRVERB since_P_~SUBORDINATOR_~OTHRSUB I_O_~PRO_~…
· 926707692395102219	11/04/17	12:35:00	Twitter for iPhone	19786	77968	· Thank_V_~INTJ_~OTHRINTJ you_O_~PRO_~OTHRPRO_~SNDPP to_P_~PREP our_D_~DET_~POSSDET_~FSTPP GREAT_A_~CAPS_~ADJ_~ATTRIBADJ Military/Veterans_^_~PRPN and_&_~CCONJ @PacificCommand_@_~MENTION ._,_~PUNCT_~FULSTOP Remember_V_~VERB_~PRVV_~IMPERATIVE #PearlHarbor_^_~HASHTAG_~PRPN ._,_~PUNCT_~FULSTOP Remember_V_~VERB_~PRVV_~IMPERATIVE the_D_~DET_~DEFART @USSArizona_@_~MENTION !_,_~PUNCT_~EXCLAM A_D_~DET_~I…
· 926647019455766528	11/04/17	07:08:25	Twitter for iPhone	13173	68601	· Thank_V_~INTJ_~OTHRINTJ you_O_~PRO_~OTHRPRO_~SNDPP for_P_~PREP such_A_~PREDET a_D_~DET_~INDEFART beautiful_A_~ADJ_~ATTRIBADJ welcome_A_~ADJ_~ATTRIBADJ Hawaii_^_~PRPN ._,_~PUNCT_~FULSTOP My_D_~DET_~POSSDET_~FSTPP great_A_~ADJ_~ATTRIBADJ honor_N_~NOUN_~OTHRNOUN to_P_~INFINITIVE visit_V_~VERB_~OTHRVERB @PacificCommand_@_~MENTION upon_P_~PREP arrival_N_~NOUN_~OTHRNOUN ._,_~PUNCT_~FULSTOP Heading_V_…
· 926580912036466690	11/04/17	03:07:20	Twitter for iPad	13176	89681	· Getting_V_~VERB_~ING_~COPVB_~VBIG ready_A_~ADJ_~PREDADJ to_P_~PREP land_N_~NOUN_~OTHRNOUN in_P_~PREP Hawaii_^_~PRPN ._,_~PUNCT_~FULSTOP Looking_V_~VERB_~ING_~VBIG so_R_~ADV_~AMPLIFIER much_R_~ADV_~OTHERADV forward_R_~ADV_~OTHERADV to_P_~PREP_~PREP meeting_V_~GERUND with_P_~PREP our_D_~DET_~POSSDET_~FSTPP great_A_~ADJ_~ATTRIBADJ Military/Veterans_^_~PRPN at_P_~PREP Pearl_^_~PRPN Harbor_^_~PRPN !…
· 926492915626663939	11/03/17	22:44:39	Twitter for iPhone	37619	138665	· The_D_~DET_~DEFART decision_N_~NOUN_~OTHRNOUN on_P_~PREP Sergeant_^_~PRPN Bergdahl_^_~PRPN is_V_~VERB_~SINFLECT_~BEMV a_D_~DET_~INDEFART complete_A_~ADJ_~ATTRIBADJ and_&_~CCONJ total_A_~ADJ_~ATTRIBADJ disgrace_N_~NOUN_~OTHRNOUN to_P_~PREP our_D_~DET_~POSSDET_~FSTPP Country_N_~NOUN_~OTHRNOUN and_&_~CCONJ to_P_~PREP our_D_~DET_~POSSDET_~FSTPP Military_N_~NOUN_~OTHRNOUN ._,_~PUNCT_~FULSTOP
· 926484660946862085	11/03/17	16:54:59	Twitter for iPhone	16270	68056	· JOBS_N_~CAPS_~NOUN_~OTHRNOUN ,_,_~PUNCT_~COMMA JOBS_N_~CAPS_~NOUN_~OTHRNOUN ,_,_~PUNCT_~COMMA JOBS_N_~CAPS_~NOUN_~OTHRNOUN !_,_~PUNCT_~EXCLAM https://t.co/twUNktGbnb_U_~URL
· 926481563214376961	11/03/17	16:22:11	Twitter for iPhone	26212	95184	· The_D_~DET_~DEFART rigged_A_~ADJ_~ATTRIBADJ Dem_D Primary_A_~ADJ_~ATTRIBADJ ,_,_~PUNCT_~COMMA one_$_~NOUN_~NUMNOUN of_P_~PREP the_D_~DET_~DEFART biggest_A_~SUPERLATIVE_~ADJ_~ATTRIBADJ political_A_~ADJ_~ATTRIBADJ stories_N_~NOUN_~OTHRNOUN in_P_~PREP years_N_~NOUN_~OTHRNOUN ,_,_~PUNCT_~COMMA got_V_~VERB_~PAST_~OTHRVERB ZERO_^_~CAPS_~PRPN coverage_N_~NOUN_~OTHRNOUN on_P_~PREP Fake_A_~ADJ_~ATTRIBAD…
· 926460439000698880	11/03/17	16:09:52	Twitter for iPhone	14128	75058	· Just_R_~ADV_~OTHERADV took_V_~VERB_~PAST_~OTHRVERB off_T_~MULTIWVB for_P_~PREP_~PREP ceremony_N_~NOUN_~OTHRNOUN @_P_~PREP Pearl_^_~PRPN Harbor_^_~PRPN ._,_~PUNCT_~FULSTOP Will_V_~MDVERB_~MDPRED_~VBIMD then_R_~ADV_~OTHERADV be_V_~VERB_~AUXBE heading_V_~VERB_~ING_~PROGRESSIVE_~OTHRVERB to_P_~PREP Japan_^_~PRPN ,_,_~PUNCT_~COMMA SKorea_^_~CAPS_~PRPN ,_,_~PUNCT_~COMMA China_^_~PRPN ,_,_~PUNCT_~COMM…
· 926456409260285952	11/03/17	14:45:56	Twitter for iPhone	17115	83194	· I_O_~PRO_~SUBJPRO_~FSTPP always_R_~ADV_~USUALITY felt_V_~VERB_~PAST_~PERCEPTVB I_O_~PRO_~SUBJPRO_~FSTPP would_V_~MDVERB_~MDPRED be_V_~VERB_~AUXBE running_V_~VERB_~ING_~PROGRESSIVE_~OTHRVERB and_&_~CCONJ winning_V_~VERB_~ING_~OTHRVERB against_P_~PREP Bernie_^_~PRPN Sanders_^_~PRPN ,_,_~PUNCT_~COMMA not_R_~NEG_~ANALNEG Crooked_A_~ADJ_~ATTRIBADJ H_N_~NOUN_~OTHRNOUN ,_,_~PUNCT_~COMMA without_P_~PRE…
· 926456069047582721	11/03/17	14:29:55	Twitter for iPhone	16598	78239	· Bernie_^_~PRPN Sanders_^_~PRPN supporters_N_~NOUN_~OTHRNOUN have_V_~VERB_~HAVEMV every_D_~DET_~DETQUAN right_N_~NOUN_~OTHRNOUN to_P_~INFINITIVE be_V_~VERB_~COPVB_~BEMV apoplectic_A_~ADJ_~PREDADJ of_P_~PREP the_D_~DET_~DEFART complete_A_~ADJ_~ATTRIBADJ theft_N_~NOUN_~OTHRNOUN of_P_~PREP the_D_~DET_~DEFART Dem_^_~PRPN primary_A_~ADJ_~ATTRIBADJ by_P_~PREP_~ADV_~OTHERADV Crooked_A_~ADJ_~ATTRIBADJ H…
· 926421589159182339	11/03/17	14:28:34	Twitter for iPhone	15413	71282	· ..._,_~PUNCT_~ELIPS Based_V_~VERB_~PAST_~VBIX on_P_~PREP that_O_~PRO_~DEMPRO ,_,_~PUNCT_~COMMA the_D_~DET_~DEFART Military_^_~PRPN has_V_~VERB_~SINFLECT_~AUXHAVE hit_V_~PERFECT_~VERB_~OTHRVERB ISIS_^_~CAPS_~PRPN "_,_~PUNCT_~QUOT much_R_~ADV_~AMPLIFIER harder_A_~COMPARATIVE_~ADJ_~ATTRIBADJ "_,_~PUNCT_~QUOT over_P_~PREP the_D_~DET_~DEFART last_A_~ADJ_~ATTRIBADJ two_$_~DET_~NUMDET days_N_~NOUN_~OT…
· 926419647708258304	11/03/17	12:11:33	Twitter for iPhone	14799	58387	· ISIS_^_~CAPS_~PRPN just_R_~ADV_~OTHERADV claimed_V_~VERB_~PAST_~PUBV the_D_~DET_~DEFART Degenerate_^_~PRPN Animal_^_~PRPN who_O_~RELCLAUSESUBGAP killed_V_~VERB_~PAST_~OTHRVERB ,_,_~PUNCT_~COMMA and_&_~CCONJ so_R_~ADV_~AMPLIFIER badly_R_~ADV_~AMPLIFIER wounded_A_~ADJ_~ATTRIBADJ ,_,_~PUNCT_~COMMA the_D_~DET_~DEFART wonderful_A_~ADJ_~ATTRIBADJ people_N_~NOUN_~OTHRNOUN on_P_~PREP the_D_~DET_~DEFART…
· 926417546038923264	11/03/17	12:03:50	Twitter for iPhone	29297	104174	· Pocahontas_^_~PRPN just_R_~ADV_~OTHERADV stated_V_~VERB_~PAST_~PUBV that_P_~THATVCOMP the_D_~DET_~DEFART Democrats_N_~NOUN_~OTHRNOUN ,_,_~PUNCT_~COMMA lead_V_~VERB_~OTHRVERB by_P_~PREP_~ADV_~OTHERADV the_D_~DET_~DEFART legendary_A_~ADJ_~ATTRIBADJ Crooked_A_~ADJ_~ATTRIBADJ Hillary_^_~PRPN Clinton_^_~PRPN ,_,_~PUNCT_~COMMA rigged_V_~VERB_~PAST_~OTHRVERB the_D_~DET_~DEFART Primaries_N_~NOUN_~OTHRN…
· 926415703476928512	11/03/17	11:55:29	Twitter for iPhone	19132	76932	· The_D_~DET_~DEFART real_A_~ADJ_~ATTRIBADJ story_N_~NOUN_~OTHRNOUN on_P_~PREP Collusion_N_~NOUN_~OTHRNOUN is_V_~VERB_~SINFLECT_~BEMV in_P_~PREP Donna_^_~PRPN B's_Z_~PRPN_~POSESPRPN new_A_~ADJ_~ATTRIBADJ book_N_~NOUN_~OTHRNOUN ._,_~PUNCT_~FULSTOP Crooked_A_~ADJ_~ATTRIBADJ Hillary_^_~PRPN bought_V_~VERB_~PAST_~OTHRVERB the_D_~DET_~DEFART DNC_N_~CAPS_~NOUN_~OTHRNOUN &_&_~CCONJ then_R_~ADV_~OTHERADV…
· 926406490763784194	11/03/17	11:48:10	Twitter for iPhone	30923	132126	· ...._,_~PUNCT_~ELIPS People_N_~NOUN_~OTHRNOUN are_V_~VERB_~COPVB_~BEMV angry_A_~ADJ_~PREDADJ ._,_~PUNCT_~FULSTOP At_P_~PREP some_D_~DET_~DETQUAN point_N_~NOUN_~OTHRNOUN the_D_~DET_~DEFART Justice_^_~PRPN Department_N_~NOMIN ,_,_~PUNCT_~COMMA and_&_~CCONJ the_D_~DET_~DEFART FBI_^_~CAPS_~PRPN ,_,_~PUNCT_~COMMA must_V_~MDVERB_~MDNEC do_V_~VERB_~AUXDO what_O_~WHW is_V_~VERB_~SINFLECT_~OTHRVERB righ…
· 926404584456773632	11/03/17	11:11:33	Twitter for iPhone	18237	72664	· ..._,_~PUNCT_~ELIPS New_A_~ADJ_~ATTRIBADJ Donna_^_~PRPN B_^_~VERB_~OTHRVERB book_N_~NOUN_~OTHRNOUN says_V_~VERB_~SINFLECT_~PUBV she_O_~PRO_~SUBJPRO_~THRDPP paid_V_~VERB_~PAST_~OTHRVERB for_P and_&_~CCONJ stole_V_~VERB_~PAST_~OTHRVERB the_D_~DET_~DEFART Dem_^_~PRPN Primary_A_~ADJ_~ATTRIBADJ ._,_~PUNCT_~FULSTOP What_O_~WHW about_P_~PREP the_D_~DET_~DEFART deleted_A_~ADJ_~ATTRIBADJ E-mails_N_~NOUN…
· 926403023861141504	11/03/17	11:03:59	Twitter for iPhone	23055	87852	· Everybody_N_~PRO_~PROQUAN is_V_~VERB_~SINFLECT_~AUXBE asking_V_~VERB_~ING_~PROGRESSIVE_~PUBV why_R_~WHW_~WHCLAUSE the_D_~DET_~DEFART Justice_^_~PRPN Department_N_~NOMIN (_,_~PUNCT_~BRACKET and_&_~CCONJ FBI_^_~CAPS_~PRPN )_,_~PUNCT_~BRACKET isn't_V_~VERB_~AUXBE_~NEG_~ANALNEG looking_V_~VERB_~ING_~PROGRESSIVE_~OTHRVERB into_P_~PREP all_D_~PRO_~PROQUAN of_P_~PREP the_D_~DET_~DEFART dishonesty_N_~N…
· 926401530013642765	11/03/17	10:57:47	Twitter for iPhone	27721	108996	· My_D_~DET_~POSSDET_~FSTPP Twitter_^_~PRPN account_N_~NOUN_~OTHRNOUN was_V_~VERB_~SINFLECT_~PAST_~AUXBE taken_V_~VERB_~OTHRVERB down_T_~MULTIWVB for_P_~PREP_~PREP 11_$_~DET_~NUMDET minutes_N_~NOUN_~OTHRNOUN by_P_~PREP_~ADV_~OTHERADV a_D_~DET_~INDEFART rogue_A_~ADJ_~ATTRIBADJ employee_N_~NOUN_~OTHRNOUN ._,_~PUNCT_~FULSTOP I_O_~PRO_~SUBJPRO_~FSTPP guess_V_~VERB_~PRVV the_D_~DET_~DEFART word_N_~NOU…
· 926260114146889728	11/03/17	10:51:51	Twitter for iPhone	7438	41955	· I_O_~PRO_~SUBJPRO_~FSTPP will_V_~MDVERB_~MDPRED be_V_~VERB_~AUXBE interviewed_V_~VERB_~PAST_~OTHRVERB by_P_~PREP_~PASSVEBY @IngrahamAngle_@_~MENTION on_P_~PREP @FoxNews_@_~MENTION at_P_~PREP 10:00_$_~NOUN_~NUMNOUN ._,_~PUNCT_~FULSTOP Enjoy_V_~VERB_~IMPERATIVE_~OTHRVERB !_,_~PUNCT_~EXCLAM
· 926259330474704900	11/03/17	01:29:54	Twitter for iPhone	17251	64840	· The_D_~DET_~DEFART @TuckerCarlson_@_~MENTION opening_V_~VERB_~ING_~OTHRVERB statement_N_~NOMIN about_P_~PREP our_D_~FSTPP once_R_~ADV_~TIMEADV cherished_A_~ADJ_~ATTRIBADJ and_&_~CCONJ great_A_~ADJ_~ATTRIBADJ FBI_^_~CAPS_~PRPN was_V_~VERB_~SINFLECT_~PAST_~COPVB_~BEMV so_R_~ADV_~AMPLIFIER sad_A_~ADJ_~PREDADJ to_P_~TOADJCOMP watch_V_~VERB_~PERCEPTVB ._,_~PUNCT_~FULSTOP James_^_~PRPN Comey's_Z_~PRP…
· 926249604936556545	11/03/17	01:26:48	Twitter for iPhone	25528	91825	· ...._,_~PUNCT_~ELIPS This_O_~PRO_~DEMPRO is_V_~VERB_~SINFLECT_~BEMV real_A_~ADJ_~ATTRIBADJ collusion_N_~NOUN_~OTHRNOUN and_&_~CCONJ dishonesty_N_~NOUN_~OTHRNOUN ._,_~PUNCT_~FULSTOP Major_A_~ADJ_~ATTRIBADJ violation_N_~NOMIN of_P_~PREP Campaign_N_~NOUN_~OTHRNOUN Finance_N_~NOUN_~OTHRNOUN Laws_N_~NOUN_~OTHRNOUN and_&_~CCONJ Money_N_~NOUN_~OTHRNOUN Laundering_V_~VERB_~ING_~OTHRVERB -_,_~PUNCT wher…
· 926247543801044993	11/03/17	00:48:09	Twitter for iPhone	24558	83522	· Donna_^_~PRPN Brazile_^_~PRPN just_R_~ADV_~OTHERADV stated_V_~VERB_~PAST_~PUBV the_D_~DET_~DEFART DNC_N_~CAPS_~NOUN_~OTHRNOUN RIGGED_V_~CAPS_~VERB_~PAST_~OTHRVERB the_D_~DET_~DEFART system_N_~NOUN_~OTHRNOUN to_P_~SPLINFINITIVE illegally_R_~ADV_~OTHERADV steal_V_~VERB_~OTHRVERB the_D_~DET_~DEFART Primary_A_~ADJ_~ATTRIBADJ from_P_~PREP Bernie_^_~PRPN Sanders_^_~PRPN ._,_~PUNCT_~FULSTOP Bought_V_~…
· 926238774773862400	11/03/17	00:39:57	Twitter for iPhone	13378	64743	· Great_A_~ADJ_~ATTRIBADJ Tax_N_~NOUN_~OTHRNOUN Cut_N_~NOUN_~OTHRNOUN rollout_N_~NOUN_~OTHRNOUN today_N_~ADV_~TIMEADV ._,_~PUNCT_~FULSTOP The_D_~DET_~DEFART lobbyists_N_~NOUN_~OTHRNOUN are_V_~VERB_~AUXBE storming_V_~VERB_~ING_~PROGRESSIVE_~OTHRVERB Capital_^_~PRPN Hill_^_~PRPN ,_,_~PUNCT_~COMMA but_&_~CNTRSTCONJ the_D_~DET_~DEFART Republicans_N_~NOUN_~OTHRNOUN will_V_~MDVERB_~MDPRED hold_V_~VERB_…
· 926216279287042048	11/03/17	00:05:07	Twitter for iPhone	9470	43458	· Today_N_~ADV_~TIMEADV ,_,_~PUNCT_~COMMA it_O_~PRO_~OTHRPRO_~IT was_V_~VERB_~SINFLECT_~PAST_~BEMV my_D_~DET_~POSSDET_~FSTPP pleasure_N_~NOUN_~OTHRNOUN and_&_~CCONJ great_A_~ADJ_~ATTRIBADJ honor_N_~NOUN_~OTHRNOUN to_P_~INFINITIVE announce_V_~VERB_~PUBV my_D_~DET_~POSSDET_~FSTPP nomination_N_~NOMIN of_P_~PREP Jerome_^_~PRPN Powell_^_~PRPN to_P_~INFINITIVE be_V_~VERB_~BEMV the_D_~DET_~DEFART next_A…
· 926185468911382529	11/02/17	22:35:43	Twitter for iPhone	14126	55961	· Broadcom's_Z_~PRPN_~POSESPRPN move_N_~NOUN_~OTHRNOUN to_P_~PREP America_^_~PRPN =_,_~PUNCT $20_$_~DET_~NUMDET BILLION_$_~CAPS_~NOUN_~NUMNOUN of_P_~PREP annual_A_~ADJ_~ATTRIBADJ rev_N_~NOUN_~OTHRNOUN into_P_~PREP U.S.A._^_~ACRONYM_~PRPN ,_,_~PUNCT_~COMMA $3+_$_~DET_~NUMDET BILLION/yr_N_~CAPS_~NOUN_~OTHRNOUN ._,_~PUNCT_~FULSTOP in_P_~PREP research/engineering_N_~NOUN_~OTHRNOUN &_&_~CCONJ $6_$_~DE…
· 926176823117074433	11/02/17	20:33:18	Twitter for iPad	10671	46775	· Today_N_~ADV_~TIMEADV ,_,_~PUNCT_~COMMA we_O_~PRO_~SUBJPRO_~FSTPP are_V_~VERB_~AUXBE thrilled_V_~VERB_~PAST_~PASSIVE_~OTHRVERB to_P_~INFINITIVE welcome_V_~VERB_~OTHRVERB @Broadcom_@_~MENTION CEO_N_~CAPS_~NOUN_~OTHRNOUN Hock_^_~PRPN Tan_^_~PRPN to_P_~PREP the_D_~DET_~DEFART WH_^_~CAPS_~PRPN to_P_~INFINITIVE announce_V_~VERB_~PUBV he_O_~PRO_~SUBJPRO_~THRDPP is_V_~VERB_~SINFLECT_~AUXBE moving_V_~V…
· 926157911151214592	11/02/17	19:58:56	Twitter for iPad	13686	54953	· Congress_^_~PRPN must_V_~MDVERB_~MDNEC end_V_~VERB_~OTHRVERB chain_N_~NOUN_~OTHRNOUN migration_N_~NOMIN so_P_~SUBORDINATOR_~OTHRSUB that_P we_O_~PRO_~SUBJPRO_~FSTPP can_V_~MDVERB_~MDPOSS have_V_~VERB_~HAVEMV a_D_~DET_~INDEFART system_N_~NOUN_~OTHRNOUN that_P_~RELCLAUSESUBGAP is_V_~VERB_~SINFLECT_~BEMV SECURITY_N_~CAPS_~NOMIN BASED_V_~CAPS_~VERB_~PAST_~OTHRVERB !_,_~PUNCT_~EXCLAM We_O_~PRO_~SUBJ…
· 926155393490878464	11/02/17	18:43:47	Twitter for iPhone	18219	74767	· I_O_~PRO_~SUBJPRO_~FSTPP am_V_~VERB_~AUXBE calling_V_~VERB_~ING_~PROGRESSIVE_~PUBV on_P_~PREP Congress_^_~PRPN to_P_~INFINITIVE TERMINATE_V_~CAPS_~VERB_~OTHRVERB the_D_~DET_~DEFART diversity_N_~NOMIN visa_N_~NOUN_~OTHRNOUN lottery_N_~NOUN_~OTHRNOUN program_N_~NOUN_~OTHRNOUN that_P_~RELCLAUSESUBGAP presents_V_~VERB_~SINFLECT_~OTHRVERB significant_A_~ADJ_~ATTRIBADJ vulnerabilities_N_~NOMIN to_P_~…
· 926139726129704960	11/02/17	18:33:47	Twitter for iPhone	11544	55900	· Congratulations_N_~NOMIN to_P_~PREP the_D_~DET_~DEFART Houston_^_~PRPN @Astros_@_~MENTION ,_,_~PUNCT_~COMMA 2017_$_~NOUN_~NUMNOUN #WorldSeries_#_~HASHTAG Champions⚾️_^_~PRPN #HoustonStrong_#_~HASHTAG #EarnHistory_#_~HASHTAG https://t.co/BP7OEzdhFi_U_~URL
· 926054936718307328	11/02/17	17:31:32	Twitter for iPad	17440	85310	· ..._,_~PUNCT_~ELIPS There_X_~EXIST is_V_~VERB_~SINFLECT_~BEMV also_R_~ADV_~OTHERADV something_N_~PRO_~PROQUAN appropriate_A_~ADJ_~ATTRIBADJ about_P_~PREP keeping_V_~GERUND him_O_~PRO_~OBJPRO_~THRDPP in_P_~PREP the_D_~DET_~DEFART home_N_~NOUN_~OTHRNOUN of_P_~PREP the_D_~DET_~DEFART horrible_A_~ADJ_~ATTRIBADJ crime_N_~NOUN_~OTHRNOUN he_O_~PRO_~SUBJPRO_~THRDPP committed_V_~VERB_~PAST_~OTHRVERB ._,…
· 926053970535243777	11/02/17	11:54:36	Twitter for iPhone	14041	70594	· Would_V_~MDVERB_~MDPRED_~VBIMD love_V_~VERB_~STANCEVB to_P_~INFINITIVE send_V_~VERB_~OTHRVERB the_D_~DET_~DEFART NYC_^_~CAPS_~PRPN terrorist_A_~RACIST_~ADJ_~ATTRIBADJ to_P_~PREP Guantanamo_^_~PRPN but_&_~CNTRSTCONJ statistically_R_~ADV_~OTHERADV that_D process_N_~NOUN_~OTHRNOUN takes_V_~VERB_~SINFLECT_~OTHRVERB much_A_~ADJ_~ATTRIBADJ longer_R_~ADV_~OTHERADV than_P_~PREP going_V_~MULTIWVB_~GERUN…
· 925931294705545216	11/02/17	11:50:46	Twitter for iPhone	43455	173510	· NYC_^_~CAPS_~PRPN terrorist_A_~RACIST_~ADJ_~ATTRIBADJ was_V_~VERB_~SINFLECT_~PAST_~COPVB_~BEMV happy_A_~ADJ_~PREDADJ as_P_~SUBORDINATOR_~OTHRSUB he_O_~PRO_~SUBJPRO_~THRDPP asked_V_~VERB_~PAST_~PUBV to_P_~INFINITIVE hang_V_~VERB_~OTHRVERB ISIS_^_~CAPS_~PRPN flag_N_~NOUN_~OTHRNOUN in_P_~PREP his_D_~DET_~POSSDET_~THRDPP hospital_N_~NOUN_~OTHRNOUN room_N_~NOUN_~OTHRNOUN ._,_~PUNCT_~FULSTOP He_O_~PR…
· 925925920304779264	11/02/17	03:43:18	Twitter for iPhone	8265	40469	· Great_A_~ADJ_~ATTRIBADJ mtg_N_~NOUN_~OTHRNOUN w/_P_~PREP @Cabinet_@_~MENTION today_N_~ADV_~TIMEADV ._,_~PUNCT_~FULSTOP Tomorrow_N_~ADV_~TIMEADV ,_,_~PUNCT_~COMMA I_O_~PRO_~SUBJPRO_~FSTPP will_V_~MDVERB_~MDPRED be_V_~VERB_~AUXBE announcing_V_~VERB_~ING_~PROGRESSIVE_~PUBV the_D_~DET_~DEFART new_A_~ADJ_~ATTRIBADJ head_N_~NOUN_~OTHRNOUN of_P_~PREP the_D_~DET_~DEFART Fed_^_~PRPN ._,_~PUNCT_~FULSTOP …
· 925916863401480192	11/02/17	03:21:56	Twitter for iPhone	5181	34771	· Happy_A_~ADJ_~ATTRIBADJ birthday_N_~NOUN_~OTHRNOUN to_P_~PREP @garyplayer_@_~MENTION ,_,_~PUNCT_~COMMA a_D_~DET_~INDEFART truly_R_~ADV_~OTHERADV great_A_~ADJ_~ATTRIBADJ Champion_N_~NOUN_~OTHRNOUN and_&_~CCONJ Person_N_~NOUN_~OTHRNOUN !_,_~PUNCT_~EXCLAM
· 925913030159937537	11/02/17	02:45:57	Twitter for iPhone	10387	46176	· It_O_~PRO_~OTHRPRO_~IT is_V_~VERB_~SINFLECT_~AUXBE finally_R_~ADV_~OTHERADV happening_V_~VERB_~ING_~PROGRESSIVE_~OTHRVERB for_P_~PREP our_D_~DET_~POSSDET_~FSTPP great_A_~ADJ_~ATTRIBADJ clean_A_~ADJ_~ATTRIBADJ coal_N_~NOUN_~OTHRNOUN miners_N_~NOUN_~OTHRNOUN !_,_~PUNCT_~EXCLAM https://t.co/suAnjs6Ccz_U_~URL
· 925910265060831232	11/02/17	02:30:43	Twitter for iPhone	23108	107846	· The_D_~DET_~DEFART United_^_~PRPN States_N_~NOUN_~OTHRNOUN will_V_~MDVERB_~MDPRED be_V_~VERB_~AUXBE immediately_R_~ADV_~TIMEADV implementing_V_~VERB_~ING_~PROGRESSIVE_~OTHRVERB much_R_~ADV_~AMPLIFIER tougher_A_~COMPARATIVE_~ADJ_~ATTRIBADJ Extreme_A_~ADJ_~ATTRIBADJ Vetting_N_~NOUN_~OTHRNOUN Procedures_N_~NOUN_~OTHRNOUN ._,_~PUNCT_~FULSTOP The_D_~DET_~DEFART safety_N_~NOUN_~OTHRNOUN of_P_~PREP ou…
· 925907651350941696	11/02/17	02:19:44	Twitter for iPhone	13776	71331	· Just_R_~ADV_~OTHERADV spoke_V_~VERB_~MULTIWVB_~PAST_~PUBV to_P_~MULTIWVB President_^_~PRPN Macri_^_~PRPN of_P_~PREP Argentina_^_~PRPN about_P_~PREP the_D_~DET_~DEFART five_$_~NOUN_~OTHRNOUN proud_A_~ADJ_~ATTRIBADJ and_&_~CCONJ wonderful_A_~ADJ_~ATTRIBADJ men_N_~NOUN_~OTHRNOUN killed_V_~VERB_~PAST_~OTHRVERB in_P_~PREP the_D_~DET_~DEFART West_^_~PRPN Side_^_~PRPN terror_N_~NOUN_~OTHRNOUN attack_N…
· 925860866767163393	11/02/17	02:09:21	Twitter for iPhone	22322	76452	· CHAIN_N_~CAPS_~NOUN_~OTHRNOUN MIGRATION_N_~CAPS_~NOMIN must_V_~MDVERB_~MDNEC end_V_~VERB_~OTHRVERB now_R_~ADV_~TIMEADV !_,_~PUNCT_~EXCLAM Some_D_~DET_~DETQUAN people_N_~NOUN_~OTHRNOUN come_V_~VERB_~OTHRVERB in_P ,_,_~PUNCT_~COMMA and_&_~CCONJ they_O_~PRO_~SUBJPRO_~THRDPP bring_V_~VERB_~ING_~OTHRVERB their_D_~DET_~POSSDET_~THRDPP whole_A_~ADJ_~ATTRIBADJ family_N_~NOUN_~OTHRNOUN with_P_~PREP them…
· 925845770724618240	11/01/17	23:03:26	Twitter for iPad	7193	35005	· ..._,_~PUNCT_~ELIPS and_&_~CCONJ Appeals_^_~PRPN Court_^_~PRPN Judges_N_~NOUN_~OTHRNOUN at_P_~PREP a_D_~DET_~INDEFART record_N_~NOUN_~OTHRNOUN clip_N_~NOUN_~OTHRNOUN !_,_~PUNCT_~EXCLAM Our_D_~DET_~POSSDET_~FSTPP courts_N_~NOUN_~OTHRNOUN are_V_~VERB_~AUXBE rapidly_R_~ADV_~OTHERADV changing_V_~VERB_~ING_~PROGRESSIVE_~OTHRVERB for_P_~PREP the_D_~DET_~DEFART better_A_~COMPARATIVE_~ADJ_~ATTRIBADJ !_…
· 925845735089889280	11/01/17	22:03:27	Twitter for iPhone	8476	42572	· Thanks_N_~INTJ_~OTHRINTJ to_P_~PREP @SenateMajLdr_@_~MENTION McConnell_^_~PRPN and_&_~CCONJ the_D_~DET_~DEFART @SenateGOP_@_~MENTION we_O_~PRO_~SUBJPRO_~FSTPP are_V_~VERB_~AUXBE appointing_V_~VERB_~ING_~PROGRESSIVE_~OTHRVERB high-quality_A_~ADJ_~ATTRIBADJ Federal_^_~PRPN District_^_~PRPN ..._,_~PUNCT_~ELIPS
· 925833462426292226	11/01/17	22:03:19	Twitter for iPhone	12354	57483	· Thank_V_~INTJ_~OTHRINTJ you_O_~PRO_~OTHRPRO_~SNDPP to_P_~PREP the_D_~DET_~DEFART GREAT_A_~CAPS_~ADJ_~ATTRIBADJ NYPD_^_~CAPS_~PRPN ,_,_~PUNCT_~COMMA First_A_~DET_~ORDDET Responders_N_~NOUN_~OTHRNOUN and_&_~CCONJ all_D_~DET_~DETQUAN govt_^_~PRPN officials_^_~PRPN for_P_~PREP having_V_~VERB_~GERUND_~AUXHAVE handled_V_~PERFECT_~VERB_~PAST_~OTHRVERB the_D_~DET_~DEFART terrible_A_~ADJ_~ATTRIBADJ West…
· 925818338172915712	11/01/17	21:14:33	Twitter for iPhone	5422	29360	· ..._,_~PUNCT_~ELIPS fully_R_~ADV_~AMPLIFIER supports_V_~VERB_~SINFLECT_~OTHRVERB any_D_~PROQUAN and_&_~CCONJ all_D_~PRO_~PROQUAN of_P_~PREP their_D_~DET_~POSSDET_~THRDPP efforts_N_~NOUN_~OTHRNOUN with_P_~PREP respect_V_~VERB_~OTHRVERB to_P_~PREP the_D_~DET_~DEFART West_^_~PRPN Side_^_~PRPN attack_N_~NOUN_~OTHRNOUN ._,_~PUNCT_~FULSTOP #NYCStrong_#_~CAPS_~HASHTAG
· 925818295462322184	11/01/17	20:14:27	Twitter for iPhone	6516	35013	· Just_R_~ADV_~OTHERADV spoke_V_~VERB_~PAST_~PUBV with_P_~PREP @NYGovCuomo_@_~MENTION and_&_~CCONJ @NYCMayor_@_~MENTION de_P_~DET_~DEFART Blasio_^_~PRPN to_P_~INFINITIVE let_V_~VERB_~OTHRVERB them_O_~PRO_~OBJPRO_~THRDPP know_V_~VERB_~PRVV that_P_~THATVCOMP the_D_~DET_~DEFART federal_A_~ADJ_~ATTRIBADJ government_N_~NOMIN ..._,_~PUNCT_~ELIPS
· 925806343855984647	11/01/17	20:14:17	Twitter for iPhone	12690	56307	· We_O_~PRO_~SUBJPRO_~FSTPP mourn_V_~VERB_~OTHRVERB the_D_~DET_~DEFART horrifying_A_~ADJ_~ATTRIBADJ terrorist_A_~RACIST_~ADJ_~ATTRIBADJ attack_N_~NOUN_~OTHRNOUN in_P_~PREP NYC_^_~CAPS_~PRPN ._,_~PUNCT_~FULSTOP All_D_~PRO_~PROQUAN of_P_~PREP America_^_~PRPN is_V_~VERB_~SINFLECT_~AUXBE praying_V_~VERB_~ING_~PROGRESSIVE_~SUAV and_&_~CCONJ grieving_V_~VERB_~ING_~OTHRVERB for_P_~PREP the_D_~DET_~DEFAR…
· 925740081805217792	11/01/17	19:26:47	Media Studio	11783	56219	· ...._,_~PUNCT_~ELIPS for_P_~PREP the_D_~DET_~DEFART Middle_^_~PRPN Class_N_~NOUN_~OTHRNOUN ._,_~PUNCT_~FULSTOP The_D_~DET_~DEFART House_N_~NOUN_~OTHRNOUN and_&_~CCONJ Senate_^_~PRPN should_V_~MDVERB_~MDNEC consider_V_~VERB_~OTHRVERB ASAP_R_~CAPS_~ADV_~OTHERADV as_P the_D_~DET_~DEFART process_N_~NOUN_~OTHRNOUN of_P_~PREP final_A_~ADJ_~ATTRIBADJ approval_N_~NOUN_~OTHRNOUN moves_V_~VERB_~SINFLECT_…
· 925739132579729420	11/01/17	15:03:29	Twitter for iPhone	17634	83073	· Wouldn't_V_~MDVERB_~MDPRED_~NEG_~ANALNEG_~VBIMD it_O_~PRO_~OTHRPRO_~IT be_V_~VERB_~COPVB_~BEMV great_A_~ADJ_~PREDADJ to_P_~TOADJCOMP Repeal_V_~VERB_~OTHRVERB the_D_~DET_~DEFART very_R_~ADV_~AMPLIFIER unfair_A_~ADJ_~ATTRIBADJ and_&_~CCONJ unpopular_A_~ADJ_~ATTRIBADJ Individual_A_~ADJ_~ATTRIBADJ Mandate_N_~NOUN_~OTHRNOUN in_P_~PREP ObamaCare_^_~PRPN and_&_~CCONJ use_V_~VERB_~OTHRVERB those_D_~DET…
· 925716689064427520	11/01/17	14:59:43	Twitter for iPhone	8926	40093	· #NYCStrong_#_~CAPS_~HASHTAG #USA_#_~CAPS_~HASHTAG 🇺🇸_Q https://t.co/6K3Xw5P87d_U_~URL
· 925688931823300609	11/01/17	13:30:32	Twitter for iPad	21428	77686	· "_,_~PUNCT_~QUOT Senator_^_~PRPN Chuck_^_~PRPN Schumer_^_~PRPN helping_V_~VERB_~ING_~OTHRVERB to_P_~INFINITIVE import_V_~VERB_~OTHRVERB Europes_S_~NOUN_~POSESNOUN problems_N_~NOUN_~OTHRNOUN "_,_~PUNCT_~QUOT said_V_~VERB_~PAST_~PUBV Col_^_~PRPN ._,_~PUNCT_~FULSTOP Tony_^_~PRPN Shaffer_^_~PRPN ._,_~PUNCT_~FULSTOP We_O_~PRO_~SUBJPRO_~FSTPP will_V_~MDVERB_~MDPRED stop_V_~VERB_~OTHRVERB this_D_~DET_…
· 925686558304464897	11/01/17	11:40:14	Twitter for iPhone	26172	102486	· We_O_~PRO_~SUBJPRO_~FSTPP are_V_~VERB_~AUXBE fighting_V_~VERB_~ING_~PROGRESSIVE_~OTHRVERB hard_A_~ADJ_~ATTRIBADJ for_P_~PREP Merit_N_~NOUN_~OTHRNOUN Based_V_~VERB_~PAST_~OTHRVERB immigration_N_~NOMIN ,_,_~PUNCT_~COMMA no_R_~DET_~NEG_~SYNNEG more_A_~ADJ_~ATTRIBADJ Democrat_N_~NOUN_~OTHRNOUN Lottery_N_~NOUN_~OTHRNOUN Systems_N_~NOUN_~OTHRNOUN ._,_~PUNCT_~FULSTOP We_O_~PRO_~SUBJPRO_~FSTPP must_V_~…
· 925684982307348480	11/01/17	11:30:48	Twitter for iPhone	37718	132205	· The_D_~DET_~DEFART terrorist_A_~RACIST_~ADJ_~ATTRIBADJ came_V_~NOUN_~OTHRNOUN into_P_~PREP our_D_~DET_~POSSDET_~FSTPP country_N_~NOUN_~OTHRNOUN through_P_~PREP what_O_~WHW is_V_~VERB_~SINFLECT_~QBE called_V_~VERB_~PAST_~PUBV_~PASSIVE the_D_~DET_~DEFART "_,_~PUNCT_~QUOT Diversity_N_~NOMIN Visa_N_~NOUN_~OTHRNOUN Lottery_N_~NOUN_~OTHRNOUN Program_N_~NOUN_~OTHRNOUN ,_,_~PUNCT_~COMMA "_,_~PUNCT_~QUO…
· 925534445393928199	11/01/17	11:24:32	Twitter for iPhone	37799	150010	· I_O_~PRO_~SUBJPRO_~FSTPP have_V_~VERB_~AUXHAVE just_R_~ADV_~OTHERADV ordered_V_~PERFECT_~VERB_~PAST_~SUAV Homeland_N_~NOUN_~OTHRNOUN Security_N_~NOMIN to_P_~INFINITIVE step_V_~VERB_~OTHRVERB up_T_~MULTIWVB our_D_~DET_~POSSDET_~FSTPP already_R_~ADV_~OTHERADV Extreme_A_~ADJ_~ATTRIBADJ Vetting_N_~NOUN_~OTHRNOUN Program_N_~NOUN_~OTHRNOUN ._,_~PUNCT_~FULSTOP Being_V_~VERB_~ING_~COPVB_~BEIVB_~VBIG po…
· 925533433597775873	11/01/17	01:26:22	Twitter for iPhone	13721	69956	· The_D_~DET_~DEFART Republican_A_~ADJ_~ATTRIBADJ House_N_~NOUN_~OTHRNOUN members_N_~NOUN_~OTHRNOUN are_V_~VERB_~AUXBE working_V_~VERB_~ING_~PROGRESSIVE_~OTHRVERB hard_A_~ADJ_~ATTRIBADJ (_,_~PUNCT_~BRACKET and_&_~CCONJ late_A_~ADV_~TIMEADV )_,_~PUNCT_~BRACKET toward_P_~PREP the_D_~DET_~DEFART Massive_A_~ADJ_~ATTRIBADJ Tax_N_~NOUN_~OTHRNOUN Cuts_N_~NOUN_~OTHRNOUN that_P_~RELCLAUSEN they_O_~PRO_~SU…
· 925497025386500096	11/01/17	01:22:20	Twitter for iPhone	26364	114627	· My_D_~DET_~POSSDET_~FSTPP thoughts_N_~NOUN_~OTHRNOUN ,_,_~PUNCT_~COMMA condolences_N_~NOUN_~OTHRNOUN and_&_~CCONJ prayers_N_~NOUN_~OTHRNOUN to_P_~PREP the_D_~DET_~DEFART victims_N_~NOUN_~OTHRNOUN and_&_~CCONJ families_N_~NOUN_~OTHRNOUN of_P_~PREP the_D_~DET_~DEFART New_^_~PRPN York_^_~PRPN City_^_~PRPN terrorist_A_~RACIST_~ADJ_~ATTRIBADJ attack_N_~NOUN_~OTHRNOUN ._,_~PUNCT_~FULSTOP God_^_~PRPN …
· 925490503218589696	10-31-2017	22:57:40	Twitter for iPhone	36362	143823	· We_O_~PRO_~SUBJPRO_~FSTPP must_V_~MDVERB_~MDNEC not_R_~NEG_~ANALNEG allow_V_~VERB_~SUAV ISIS_^_~CAPS_~PRPN to_P_~INFINITIVE return_V_~VERB_~OTHRVERB ,_,_~PUNCT_~COMMA or_&_~CCONJ enter_V_~VERB_~OTHRVERB ,_,_~PUNCT_~COMMA our_D_~DET_~POSSDET_~FSTPP country_N_~NOUN_~OTHRNOUN after_P_~SUBELIPSUBJECT_~TIMESUB defeating_V_~VERB_~ING_~OTHRVERB them_O_~PRO_~OBJPRO_~THRDPP in_P_~PREP the_D_~DET_~DEFART…
· 925474979914887168	10-31-2017	22:31:45	Twitter for iPhone	25707	111025	· In_P_~PREP NYC_^_~CAPS_~PRPN ,_,_~PUNCT_~COMMA looks_V_~MULTIWVB like_P_~MULTIWVB another_D_~DET_~ORDDET attack_N_~NOUN_~OTHRNOUN by_P_~PREP_~ADV_~OTHERADV a_D_~DET_~INDEFART very_R_~ADV_~AMPLIFIER sick_A_~ADJ_~ATTRIBADJ and_&_~CCONJ deranged_A_~ADJ_~ATTRIBADJ person_N_~NOUN_~OTHRNOUN ._,_~PUNCT_~FULSTOP Law_N_~NOUN_~OTHRNOUN enforcement_N_~NOMIN is_V_~VERB_~SINFLECT_~AUXBE following_V_~VERB_~I…
· 925447637708496897	10-31-2017	21:30:04	Twitter for iPhone	11071	44437	· U.S._^_~ACRONYM_~PRPN COAL_N_~CAPS_~NOUN_~OTHRNOUN PRODUCTIONUp📈_N_~CAPS_~NOUN_~OTHRNOUN 7.8%_$_~DET_~NUMDET past_A_~ADJ_~ATTRIBADJ year_N_~NOUN_~OTHRNOUN ._,_~PUNCT_~FULSTOP Down📉_V 31.5%_$_~DET_~NUMDET last_A_~ADJ_~ATTRIBADJ 10_$_~DET_~NUMDET years_N_~NOUN_~OTHRNOUN ._,_~PUNCT_~FULSTOP #EndingWarOnCoal_#_~HASHTAG https://t.co/xr20OBb2DV_U_~URL
· 925440868575797252	10-31-2017	19:41:25	Twitter for iPad	6526	29500	· “_,_~PUNCT Home_N_~NOUN_~OTHRNOUN Prices_N_~NOUN_~OTHRNOUN Reach_V_~VERB_~OTHRVERB New_A_~ADJ_~ATTRIBADJ All-Time_A_~ADJ_~ATTRIBADJ Highs_N_~NOUN_~OTHRNOUN in_P_~PREP August_^_~PRPN ”_,_~PUNCT Read_V_~VERB_~OTHRVERB more_A_~ADJ_~ATTRIBADJ :_,_~PUNCT_~COLON https://t.co/XzJiZgGQ8R_U_~URL https://t.co/STBtR6mO2j_U_~URL
· 925424931390873602	10-31-2017	19:14:31	Twitter for iPhone	10456	41278	· "_,_~PUNCT_~QUOT Consumer_N_~NOUN_~OTHRNOUN Confidence_N_~NOUN_~OTHRNOUN Hits_N_~NOUN_~OTHRNOUN Highest_A_~SUPERLATIVE_~ADJ_~ATTRIBADJ Level_N_~NOUN_~OTHRNOUN Since_P_~PREP December_^_~PRPN 2000_$_~NOUN_~NUMNOUN "_,_~PUNCT_~QUOT Read_V_~VERB_~OTHRVERB more_A_~ADJ_~ATTRIBADJ :_,_~PUNCT_~COLON https://t.co/w7WkcobFun_U_~URL https://t.co/nLo5XCnuIx_U_~URL
· 925394079982280704	10-31-2017	18:11:11	Twitter for iPad	14090	63082	· Wishing_V_~VERB_~ING_~STANCEVB_~VBIG everyone_N_~PRO_~PROQUAN a_D_~DET_~INDEFART safe_A_~ADJ_~ATTRIBADJ and_&_~CCONJ Happy_A_~ADJ_~ATTRIBADJ Halloween_^_~PRPN !_,_~PUNCT_~EXCLAM #Halloween2017_#_~HASHTAG https://t.co/BRpgXVRI8Y_U_~URL
· 925388990177562625	10-31-2017	16:08:36	Media Studio	6007	28402	· Thank_V_~INTJ_~OTHRINTJ you_O_~PRO_~OTHRPRO_~SNDPP @LuisRiveraMarin_@_~MENTION !_,_~PUNCT_~EXCLAM https://t.co/BK7sDv9phU_U_~URL
· 925373392827666432	10-31-2017	15:48:22	Twitter for iPhone	10034	37503	· “_,_~PUNCT Statement_N_~NOMIN by_P_~PREP_~ADV_~OTHERADV President_^_~PRPN Trump_^_~PRPN on_P_~PREP the_D_~DET_~DEFART Apprehension_N_~NOUN_~OTHRNOUN of_P_~PREP Mustafa_^_~PRPN al-Imam_^_~PRPN for_P_~PREP His_D_~DET_~POSSDET_~THRDPP Alleged_A_~ADJ_~ATTRIBADJ Role_N_~NOUN_~OTHRNOUN in_P_~PREP Benghazi_^_~PRPN Attacks_V_~VERB_~SINFLECT_~OTHRVERB ”_,_~PUNCT https://t.co/2U7WJmfGlM_U_~URL
· 925364408364171265	10-31-2017	14:46:24	Twitter for iPhone	12677	53862	· ...._,_~PUNCT_~ELIPS earth_N_~NOUN_~OTHRNOUN shattering_V_~VERB_~ING_~OTHRVERB ._,_~PUNCT_~FULSTOP He_O_~PRO_~SUBJPRO_~THRDPP and_&_~CCONJ his_D_~DET_~POSSDET_~THRDPP brother_N_~NOUN_~OTHRNOUN could_V_~MDVERB_~MDPOSS Drain_V_~VERB_~OTHRVERB The_D_~DET_~DEFART Swamp_N_~NOUN_~OTHRNOUN ,_,_~PUNCT_~COMMA which_D_~RELCLAUSESUBGAP would_V_~MDVERB_~MDPRED be_V_~VERB_~BEMV yet_R_~ADV_~TIMEADV another_D…
· 925363340553211909	10-31-2017	14:10:42	Twitter for iPhone	17892	68922	· The_D_~DET_~DEFART biggest_A_~SUPERLATIVE_~ADJ_~ATTRIBADJ story_N_~NOUN_~OTHRNOUN yesterday_N_~ADV_~TIMEADV ,_,_~PUNCT_~COMMA the_D_~DET_~DEFART one_$_~NOUN_~NUMNOUN that_P_~RELCLAUSESUBGAP has_V_~VERB_~SINFLECT_~HAVEMV the_D_~DET_~DEFART Dems_N_~NOUN_~OTHRNOUN in_P_~PREP a_D_~DET_~INDEFART dither_N_~NOUN_~OTHRNOUN ,_,_~PUNCT_~COMMA is_V_~VERB_~SINFLECT_~BEMV Podesta_^_~PRPN running_V_~VERB_~IN…
· 925336826717593600	10-31-2017	14:06:27	Twitter for iPhone	17325	76775	· I_O_~PRO_~SUBJPRO_~FSTPP hope_V_~VERB_~PRVV people_N_~NOUN_~OTHRNOUN will_V_~MDVERB_~MDPRED start_V_~VERB_~OTHRVERB to_P_~INFINITIVE focus_V_~VERB_~OTHRVERB on_P_~PREP our_D_~DET_~POSSDET_~FSTPP Massive_A_~ADJ_~ATTRIBADJ Tax_N_~NOUN_~OTHRNOUN Cuts_N_~NOUN_~OTHRNOUN for_P_~PREP Business_N_~NOMIN (_,_~PUNCT_~BRACKET jobs_N_~NOUN_~OTHRNOUN )_,_~PUNCT_~BRACKET and_&_~CCONJ the_D_~DET_~DEFART Middle…
· 925335577217683456	10-31-2017	12:21:06	Twitter for iPhone	12889	56964	· ...._,_~PUNCT_~ELIPS came_V_~VERB_~PAST_~VBIX to_P_~PREP the_D_~DET_~DEFART campaign_N_~NOUN_~OTHRNOUN ._,_~PUNCT_~FULSTOP Few_A_~DET_~DETQUAN people_N_~NOUN_~OTHRNOUN knew_V_~VERB_~PAST_~PRVV the_D_~DET_~DEFART young_A_~ADJ_~ATTRIBADJ ,_,_~PUNCT_~COMMA low_A_~ADJ_~ATTRIBADJ level_N_~NOUN_~OTHRNOUN volunteer_N_~NOUN_~OTHRNOUN named_V_~VERB_~PAST_~OTHRVERB George_^_~PRPN ,_,_~PUNCT_~COMMA who_O_…
· 925333956110757888	10-31-2017	12:16:08	Twitter for iPhone	14552	60002	· The_D_~DET_~DEFART Fake_A_~ADJ_~ATTRIBADJ News_N_~NOUN_~OTHRNOUN is_V_~VERB_~SINFLECT_~AUXBE working_V_~VERB_~ING_~PROGRESSIVE_~OTHRVERB overtime_N_~NOUN_~OTHRNOUN ._,_~PUNCT_~FULSTOP As_P Paul_^_~PRPN Manaforts_^_~PRPN lawyer_N_~NOUN_~OTHRNOUN said_V_~VERB_~PAST_~PUBV ,_,_~PUNCT_~COMMA there_X_~EXIST was_V_~VERB_~SINFLECT_~PAST_~OTHRVERB "_,_~PUNCT_~QUOT no_D_~DET_~NEG_~SYNNEG collusion_N_~NOU…
· 925006418989715456	10-31-2017	12:09:41	Twitter for iPhone	23347	93864	· ...._,_~PUNCT_~ELIPS Also_R_~ADV_~OTHERADV ,_,_~PUNCT_~COMMA there_X_~EXIST is_V_~VERB_~SINFLECT_~BEMV NO_D_~CAPS_~DET_~NEG_~SYNNEG COLLUSION_N_~CAPS_~NOUN_~OTHRNOUN !_,_~PUNCT_~EXCLAM
· 925005659569041409	10-30-2017	14:28:10	Twitter for iPhone	35801	123689	· Sorry_A_~ADJ_~ATTRIBADJ ,_,_~PUNCT_~COMMA but_&_~CNTRSTCONJ this_O_~PRO_~DEMPRO is_V_~VERB_~SINFLECT_~BEMV years_N_~NOUN_~OTHRNOUN ago_R_~ADV_~OTHERADV ,_,_~PUNCT_~COMMA before_P_~SUBORDINATOR_~TIMESUB Paul_^_~PRPN Manafort_^_~PRPN was_V_~VERB_~SINFLECT_~PAST_~BEMV part_N_~NOUN_~OTHRNOUN of_P_~PREP the_D_~DET_~DEFART Trump_^_~PRPN campaign_N_~NOUN_~OTHRNOUN ._,_~PUNCT_~FULSTOP But_&_~CNTRSTCONJ…
· 924966722544848896	10-30-2017	14:25:09	Twitter for iPhone	7775	44301	· Great_A_~ADJ_~ATTRIBADJ job_N_~NOUN_~OTHRNOUN by_P_~PREP_~ADV_~OTHERADV MichaelCaputo_^_~PRPN on_P_~PREP @foxandfriends_@_~MENTION ._,_~PUNCT_~FULSTOP
· 924963492645437441	10-30-2017	11:50:26	Twitter for iPhone	34730	110605	· Report_N_~NOUN_~OTHRNOUN out_P_~PREP that_O_~PRO_~DEMPRO Obama_^_~PRPN Campaign_N_~NOUN_~OTHRNOUN paid_V_~VERB_~PAST_~OTHRVERB $_G 972,000_$_~NOUN_~NUMNOUN to_P_~PREP Fusion_^_~PRPN GPS_^_~CAPS_~PRPN ._,_~PUNCT_~FULSTOP The_D_~DET_~DEFART firm_N_~NOUN_~OTHRNOUN also_R_~ADV_~OTHERADV got_V_~VERB_~PAST_~OTHRVERB $_G 12,400,000_$_~NOUN_~NUMNOUN (_,_~PUNCT_~BRACKET really_R_~ADV_~AMPLIFIER ?_,_~PUN…
· 924649059520073730	10-30-2017	11:37:36	Twitter for iPhone	24182	94912	· All_D_~PRO_~PROQUAN of_P_~PREP this_D "_,_~PUNCT_~QUOT Russia_^_~PRPN "_,_~PUNCT_~QUOT talk_V_~VERB_~OTHRVERB right_R_~ADV_~OTHERADV when_R_~SUBORDINATOR_~TIMESUB the_D_~DET_~DEFART Republicans_N_~NOUN_~OTHRNOUN are_V_~VERB_~AUXBE making_V_~VERB_~ING_~PROGRESSIVE_~OTHRVERB their_D_~DET_~POSSDET_~THRDPP big_A_~ADJ_~ATTRIBADJ push_N_~NOUN_~OTHRNOUN for_P_~PREP historic_A_~ADJ_~ATTRIBADJ Tax_N_~NO…
· 924641278947622913	10-29-2017	14:48:09	Twitter for iPhone	25711	103162	· ..._,_~PUNCT_~ELIPS are_V_~VERB_~AUXBE_~BEIVB_~VBIQ now_R_~ADV_~TIMEADV fighting_V_~VERB_~ING_~PROGRESSIVE_~OTHRVERB back_R_~ADV_~OTHERADV like_P never_R_~ADV_~USUALITY before_P ._,_~PUNCT_~FULSTOP There_X_~EXIST is_V_~VERB_~SINFLECT_~BEMV so_R_~ADV_~AMPLIFIER much_A_~DET_~DETQUAN GUILT_N_~CAPS_~NOUN_~OTHRNOUN by_P_~PREP_~ADV_~OTHERADV Democrats/Clinton_N_~NOUN_~OTHRNOUN ,_,_~PUNCT_~COMMA and_&…
· 924639422066384896	10-29-2017	14:17:14	Twitter for iPhone	18343	76214	· ..._,_~PUNCT_~ELIPS "_,_~PUNCT_~QUOT collusion_N_~NOUN_~OTHRNOUN ,_,_~PUNCT_~COMMA "_,_~PUNCT_~QUOT which_D_~WHW doesn't_V_~VERB_~NEG_~ANALNEG_~QDO exist_V_~VERB_~OTHRVERB ._,_~PUNCT_~FULSTOP The_D_~DET_~DEFART Dems_N_~NOUN_~OTHRNOUN are_V_~VERB_~AUXBE using_V_~VERB_~ING_~PROGRESSIVE_~OTHRVERB this_D terrible_A_~ADJ_~ATTRIBADJ (_,_~PUNCT_~BRACKET and_&_~CCONJ bad_A_~ADJ_~ATTRIBADJ for_P_~PREP o…
· 924637600094326784	10-29-2017	14:09:51	Twitter for iPhone	24360	90215	· ..._,_~PUNCT_~ELIPS the_D_~DET_~DEFART Uranium_N_~NOUN_~OTHRNOUN to_P_~PREP Russia_^_~PRPN deal_N_~NOUN_~OTHRNOUN ,_,_~PUNCT_~COMMA the_D_~DET_~DEFART 33,000_$_~NOUN_~NUMNOUN plus_P deleted_V_~VERB_~PAST_~OTHRVERB Emails_N_~NOUN_~OTHRNOUN ,_,_~PUNCT_~COMMA the_D_~DET_~DEFART Comey_^_~PRPN fix_V_~VERB_~OTHRVERB and_&_~CCONJ so_R_~ADV_~AMPLIFIER much_R_~ADV_~OTHERADV more_A_~ADJ_~ATTRIBADJ ._,_~P…
· 924635359480303616	10-29-2017	14:02:37	Twitter for iPhone	30780	114789	· Never_R_~ADV_~USUALITY seen_V_~VERB_~PERCEPTVB such_A_~DET Republican_A_~ADJ_~ATTRIBADJ ANGER_N_~CAPS_~NOUN_~OTHRNOUN &_&_~CCONJ UNITY_N_~CAPS_~NOUN_~OTHRNOUN as_P_~SUBORDINATOR_~OTHRSUB I_O_~PRO_~SUBJPRO_~FSTPP have_V_~VERB_~AUXHAVE concerning_V_~VERB_~ING_~OTHRVERB the_D_~DET_~DEFART lack_N_~NOUN_~OTHRNOUN of_P_~PREP investigation_N_~NOMIN on_P_~PREP Clinton_^_~PRPN made_V_~VERB_~PAST_~OTHRVE…
· 924625061100867584	10-29-2017	13:53:43	Twitter for iPhone	14577	69208	· As_P usual_A_~ADJ_~ATTRIBADJ ,_,_~PUNCT_~COMMA the_D_~DET_~DEFART ObamaCare_^_~PRPN premiums_N_~NOUN_~OTHRNOUN will_V_~MDVERB_~MDPRED be_V_~VERB_~OTHRVERB up_T_~MULTIWVB (_,_~PUNCT_~BRACKET the_D_~DET_~DEFART Dems_N_~NOUN_~OTHRNOUN own_V_~VERB_~OTHRVERB it_O_~PRO_~OTHRPRO_~IT )_,_~PUNCT_~BRACKET ,_,_~PUNCT_~COMMA but_&_~CNTRSTCONJ we_O_~PRO_~SUBJPRO_~FSTPP will_V_~MDVERB_~MDPRED Repeal_N_~NOUN_…
· 924414387343028224	10-29-2017	13:12:47	Twitter for iPhone	20238	95386	· JFK_^_~CAPS_~PRPN Files_N_~NOUN_~OTHRNOUN are_V_~VERB_~AUXBE released_V_~VERB_~PAST_~PASSIVE_~OTHRVERB ,_,_~PUNCT_~COMMA long_A_~ADJ_~ATTRIBADJ ahead_N_~NOUN_~OTHRNOUN of_P_~PREP schedule_N_~NOUN_~OTHRNOUN !_,_~PUNCT_~EXCLAM
· 924400308834455552	10-28-2017	23:15:39	Twitter for iPhone	26297	118041	· While_P not_R_~NEG_~ANALNEG at_P_~PREP all_D_~DET_~DETQUAN presidential_A_~ADJ_~ATTRIBADJ I_O_~PRO_~SUBJPRO_~FSTPP must_V_~MDVERB_~MDNEC point_V_~MULTIWVB out_T_~MULTIWVB that_P_~PREP the_D_~DET_~DEFART Sloppy_A_~RACIST_~ADJ_~ATTRIBADJ Michael_^_~PRPN Moore_^_~PRPN Show_^_~PRPN on_P_~PREP Broadway_^_~PRPN was_V_~VERB_~SINFLECT_~PAST_~BEMV a_D_~DET_~INDEFART TOTAL_A_~CAPS_~ADJ_~ATTRIBADJ BOMB_N_…
· 924397489037430784	10-28-2017	22:19:42	Twitter for iPhone	15183	64713	· Happy_A_~ADJ_~ATTRIBADJ #FirstRespondersDay_N_~HASHTAG_~NOUN_~OTHRNOUN to_P_~PREP all_D_~PRO_~PROQUAN of_P_~PREP our_D_~DET_~POSSDET_~FSTPP HEROES_^_~CAPS_~PRPN out_P there_R_~ADV_~PLACEADV ._,_~PUNCT_~FULSTOP We_O_~PRO_~SUBJPRO_~FSTPP are_V_~VERB_~COPVB_~BEMV forever_R_~ADV_~OTHERADV grateful_A_~ADJ_~PREDADJ to_P_~PREP you_O_~PRO_~OTHRPRO_~SNDPP for_P_~PREP your_D_~DET_~POSSDET_~SNDPP service_…
· 924382919845666816	10-28-2017	22:08:30	Twitter for iPhone	10859	55183	· ..._,_~PUNCT_~ELIPS in_P_~PREP order_N_~NOUN_~OTHRNOUN to_P_~INFINITIVE put_V_~VERB_~OTHRVERB any_D_~PROQUAN and_&_~CCONJ all_D_~DET_~DETQUAN conspiracy_N_~NOUN_~OTHRNOUN theories_N_~NOUN_~OTHRNOUN to_P_~PREP rest_N_~NOUN_~OTHRNOUN ._,_~PUNCT_~FULSTOP
· 924382752941756421	10-28-2017	21:10:36	Twitter for iPad	10697	52263	· ..._,_~PUNCT_~ELIPS addresses_N_~NOUN_~OTHRNOUN of_P_~PREP any_D_~PRO_~PROQUAN mentioned_V_~ADJ_~ATTRIBADJ person_N_~NOUN_~OTHRNOUN who_O_~RELCLAUSESUBGAP is_V_~VERB_~SINFLECT_~AUXBE still_R_~ADV_~OTHERADV living_V_~VERB_~ING_~PROGRESSIVE_~OTHRVERB ._,_~PUNCT_~FULSTOP I_O_~PRO_~SUBJPRO_~FSTPP am_V_~VERB_~AUXBE doing_V_~VERB_~ING_~PROGRESSIVE_~PROVDO this_O_~PRO_~DEMPRO for_P_~PREP reasons_N_~NO…
· 924382514613030912	10-28-2017	21:09:57	Twitter for iPad	17357	73321	· After_P_~PREP strict_A_~ADJ_~ATTRIBADJ consultation_N_~NOMIN with_P_~PREP General_^_~PRPN Kelly_^_~PRPN ,_,_~PUNCT_~COMMA the_D_~DET_~DEFART CIA_^_~CAPS_~PRPN and_&_~CCONJ other_A_~ADJ_~ATTRIBADJ Agencies_N_~NOUN_~OTHRNOUN ,_,_~PUNCT_~COMMA I_O_~PRO_~SUBJPRO_~FSTPP will_V_~MDVERB_~MDPRED be_V_~VERB_~AUXBE releasing_V_~VERB_~ING_~PROGRESSIVE_~OTHRVERB ALL_D_~CAPS_~DET_~DETQUAN #JFKFiles_#_~CAPS_…
· 924284026394959872	10-28-2017	21:09:00	Twitter for iPad	9296	42273	· Today_N_~ADV_~TIMEADV is_V_~VERB_~SINFLECT_~BEMV National_A_~ADJ_~ATTRIBADJ Prescription_N_~NOMIN Drug_N_~NOUN_~OTHRNOUN Take_V_~VERB_~OTHRVERB Back_R_~ADV_~OTHERADV Day_N_~NOUN_~OTHRNOUN ._,_~PUNCT_~FULSTOP Everyone_N_~PRO_~PROQUAN can_V_~MDVERB_~MDPOSS help_V_~VERB_~OTHRVERB fight_V_~VERB_~OTHRVERB the_D_~DET_~DEFART #OpioidEpidemic_^_~HASHTAG_~PRPN by_P_~PREP_~ADV_~OTHERADV participating_V_~…
· 924251519121346560	10-28-2017	14:37:38	Twitter for iPad	24370	134020	· Just_R_~ADV_~OTHERADV read_V_~VERB_~OTHRVERB the_D_~DET_~DEFART nice_A_~ADJ_~ATTRIBADJ remarks_N_~NOUN_~OTHRNOUN by_P_~PREP_~ADV_~OTHERADV President_^_~PRPN Jimmy_^_~PRPN Carter_^_~PRPN about_P_~PREP me_O_~PRO_~OBJPRO_~FSTPP and_&_~CCONJ how_R_~WHW badly_R_~ADV_~AMPLIFIER I_O_~PRO_~SUBJPRO_~FSTPP am_V_~VERB_~AUXBE treated_V_~VERB_~PAST_~OTHRVERB by_P_~PREP_~PASSVEBY the_D_~DET_~DEFART press_N_~…
· 924249943719727104	10-28-2017	12:28:28	Twitter for iPhone	21327	90590	· Very_R_~ADV_~AMPLIFIER little_A_~ADJ_~ATTRIBADJ reporting_V_~VERB_~ING_~OTHRVERB about_P_~PREP the_D_~DET_~DEFART GREAT_A_~CAPS_~ADJ_~ATTRIBADJ GDP_N_~CAPS_~NOUN_~OTHRNOUN numbers_N_~NOUN_~OTHRNOUN announced_V_~VERB_~PAST_~PUBV yesterday_N_~ADV_~TIMEADV (_,_~PUNCT_~BRACKET 3.0_$_~NOUN_~NUMNOUN despite_P_~PREP_~CNTRSTCONJ the_D_~DET_~DEFART big_A_~ADJ_~ATTRIBADJ hurricane_N_~NOUN_~OTHRNOUN hits_…
· 924096747122634752	10-28-2017	12:22:12	Twitter for iPhone	26272	70296	· “_,_~PUNCT WHAT_O_~CAPS_~WHW HAPPENED_V_~CAPS_~VERB_~PAST_~OTHRVERB ”“_,_~PUNCT How_R_~SUBORDINATOR_~OTHRSUB Team_^_~PRPN Hillary_^_~PRPN played_V_~VERB_~PAST_~OTHRVERB the_D_~DET_~DEFART press_N_~NOUN_~OTHRNOUN for_P_~PREP fools_^_~PRPN on_P_~PREP Russia_^_~PRPN ”_,_~PUNCT ➡️_Q https://t.co/GqpIidk017NOW_U_~URL WE_O_~CAPS_~PRO_~SUBJPRO_~FSTPP KNOW_V_~CAPS_~VERB_~PRVV !_,_~PUNCT_~EXCLAM https:/…
· 924064610038272000	10-28-2017	02:13:28	Twitter for iPhone	18025	67193	· #JFKFiles_#_~CAPS_~HASHTAG https://t.co/AnPBSJFh3J_U_~URL
· 924056425298571265	10-28-2017	00:05:45	Twitter Web Client	10335	42936	· Happy_A_~ADJ_~ATTRIBADJ Birthday_N_~NOUN_~OTHRNOUN @TheLeeGreenwood_@_~MENTION !_,_~PUNCT_~EXCLAM #FlashbackFriday_#_~HASHTAG https://t.co/MCrMK6Eurm_U_~URL
· 924022268929433600	10-27-2017	23:33:14	Twitter for iPad	9029	45721	· People_N_~NOUN_~OTHRNOUN are_V_~VERB_~AUXBE anxiously_R_~ADV_~OTHERADV awaiting_V_~VERB_~ING_~PROGRESSIVE_~OTHRVERB my_D_~DET_~POSSDET_~FSTPP decision_N_~NOUN_~OTHRNOUN as_P to_P_~PREP who_O_~PIEDPIPREL_~WHW the_D_~DET_~DEFART next_A_~ADJ_~ATTRIBADJ head_N_~NOUN_~OTHRNOUN of_P_~PREP the_D_~DET_~DEFART Fed_^_~PRPN will_V_~MDVERB_~MDPRED be_V_~VERB_~BEMV ...._,_~PUNCT_~ELIPS 🎥_E_~EMOTICON https:/…
· 924011278804357120	10-27-2017	21:17:31	Twitter for iPad	13627	46350	· ._,_~PUNCT_~FULSTOP @FoxNews_@_~MENTION Chris_^_~PRPN Wallace_^_~PRPN :_,_~PUNCT_~COLON “_,_~PUNCT More_A_~ADJ_~ATTRIBADJ evidence_N_~NOUN_~OTHRNOUN of_P_~PREP Dem_^_~PRPN collusion_N_~NOUN_~OTHRNOUN with_P_~PREP Russia_^_~PRPN than_P_~PREP GOP_N_~CAPS_~NOUN_~OTHRNOUN ”_,_~PUNCT https://t.co/nACQerJSiu_U_~URL
· 923976737788227584	10-27-2017	20:33:50	Twitter for iPhone	10359	49044	· We_O_~PRO_~SUBJPRO_~FSTPP are_V_~VERB_~AUXBE inspired_V_~VERB_~PAST_~OTHRVERB by_P_~PREP_~PASSVEBY the_D_~DET_~DEFART stories_N_~NOUN_~OTHRNOUN of_P_~PREP everyday_N_~NOUN_~OTHRNOUN heroes_^_~PRPN who_O_~RELCLAUSESUBGAP pull_V_~VERB_~OTHRVERB their_D_~DET_~POSSDET_~THRDPP communities_N_~NOMIN from_P_~PREP the_D_~DET_~DEFART depths_N_~NOUN_~OTHRNOUN of_P_~PREP despair_N_~NOUN_~OTHRNOUN through_P…
· 923925428372492288	10-27-2017	18:16:35	Twitter for iPad	11952	62357	· Diane_^_~PRPN Black_^_~PRPN of_P_~PREP Tennessee_^_~PRPN ,_,_~PUNCT_~COMMA the_D_~DET_~DEFART highly_R_~ADV_~AMPLIFIER respected_V_~VERB_~PAST_~OTHRVERB House_^_~PRPN Budget_N_~NOUN_~OTHRNOUN Committee_N_~NOUN_~OTHRNOUN Chairwoman_N_~NOUN_~OTHRNOUN ,_,_~PUNCT_~COMMA did_V_~VERB_~PAST_~PROVDO a_D_~DET_~INDEFART GREAT_A_~CAPS_~ADJ_~ATTRIBADJ job_N_~NOUN_~OTHRNOUN in_P_~PREP passing_V_~GERUND Budg…
· 923920535607828481	10-27-2017	14:52:42	Twitter for iPhone	8302	40225	· Thank_V_~INTJ_~OTHRINTJ you_O_~PRO_~OTHRPRO_~SNDPP @FLGovScott_@_~MENTION ._,_~PUNCT_~FULSTOP https://t.co/rgdU9plvFK_U_~URL
· 923905540291522560	10-27-2017	14:33:15	Twitter for iPhone	28344	103090	· It_O_~PRO_~OTHRPRO_~IT is_V_~VERB_~SINFLECT_~AUXBE now_R_~ADV_~TIMEADV commonly_R_~ADV_~USUALITY agreed_V_~VERB_~PAST_~PUBV_~PASSIVE ,_,_~PUNCT_~COMMA after_P_~PREP many_A_~DET_~DETQUAN months_N_~NOUN_~OTHRNOUN of_P COSTLY_A_~CAPS_~ADJ_~ATTRIBADJ looking_V_~VERB_~ING_~OTHRVERB ,_,_~PUNCT_~COMMA that_O_~THATVCOMP there_R_~EXIST was_V_~VERB_~SINFLECT_~PAST_~BEMV NO_D_~CAPS_~DET_~NEG_~SYNNEG collu…
· 923894747793580033	10-27-2017	13:33:40	Twitter for iPhone	10166	50517	· Happy_A_~ADJ_~ATTRIBADJ birthday_N_~NOUN_~OTHRNOUN to_P_~PREP the_D_~DET_~DEFART great_A_~ADJ_~ATTRIBADJ @TheLeeGreenwood_@_~MENTION ._,_~PUNCT_~FULSTOP You_O_~PRO_~OTHRPRO_~SNDPP and_&_~CCONJ your_D_~DET_~POSSDET_~SNDPP beautiful_A_~ADJ_~ATTRIBADJ song_N_~NOUN_~OTHRNOUN have_V_~VERB_~AUXHAVE made_V_~PERFECT_~VERB_~PAST_~OTHRVERB such_X_~PREDET a_D_~DET_~INDEFART difference_N_~NOUN_~OTHRNOUN ._…
· 923876612013248512	10-27-2017	12:50:47	Twitter for iPhone	20021	97067	· JFK_^_~CAPS_~PRPN Files_N_~NOUN_~OTHRNOUN are_V_~VERB_~AUXBE being_V_~VERB_~ING_~PROGRESSIVE_~AUXBE carefully_R_~ADV_~OTHERADV released_V_~VERB_~PAST_~PASSIVE_~OTHRVERB ._,_~PUNCT_~FULSTOP In_P_~PREP the_D_~DET_~DEFART end_N_~NOUN_~OTHRNOUN there_R_~EXIST will_V_~MDVERB_~MDPRED be_V_~VERB_~BEMV great_A_~ADJ_~ATTRIBADJ transparency_N_~NOUN_~OTHRNOUN ._,_~PUNCT_~FULSTOP It_O_~PRO_~OTHRPRO_~IT is_…
· 923873579539861506	10-27-2017	11:38:43	Twitter for iPhone	3138	15767	· Happy_A_~ADJ_~ATTRIBADJ birthday_N_~NOUN_~OTHRNOUN to_P_~PREP the_D_~DET_~DEFART great_A_~ADJ_~ATTRIBADJ @leegreenwood83_@_~MENTION ._,_~PUNCT_~FULSTOP You_O_~PRO_~OTHRPRO_~SNDPP and_&_~CCONJ your_D_~DET_~POSSDET_~SNDPP beautiful_A_~ADJ_~ATTRIBADJ song_N_~NOUN_~OTHRNOUN have_V_~VERB_~AUXHAVE made_V_~PERFECT_~VERB_~PAST_~OTHRVERB such_X_~PREDET a_D_~DET_~INDEFART difference_N_~NOUN_~OTHRNOUN ._,…
· 923871062072295427	10-27-2017	11:26:40	Twitter for iPhone	10481	51214	· Good_A_~INTJ_~OTHRINTJ luck_N_~INTJ_~OTHRINTJ to_P_~INFINITIVE @Joy_Villa_@_~MENTION_~VERB_~OTHRVERB on_P_~PREP her_D_~DET_~POSSDET_~THRDPP decision_N_~NOUN_~OTHRNOUN to_P_~INFINITIVE enter_V_~VERB_~OTHRVERB the_D_~DET_~DEFART wonderful_A_~ADJ_~ATTRIBADJ world_N_~NOUN_~OTHRNOUN of_P_~PREP politics_N_~NOUN_~OTHRNOUN ._,_~PUNCT_~FULSTOP She_O_~PRO_~SUBJPRO_~THRDPP has_V_~VERB_~SINFLECT_~HAVEMV ma…
· 923869147091451904	10-27-2017	11:16:40	Twitter for iPhone	8967	46606	· Congratulations_N_~NOMIN to_P_~PREP @SpeakerRyan_@_~MENTION ,_,_~PUNCT_~COMMA @GOPLeader_@_~MENTION ,_,_~PUNCT_~COMMA @SteveScalise_@_~MENTION and_&_~CCONJ to_P_~PREP the_D_~DET_~DEFART Republican_^_~PRPN Party_N_~NOUN_~OTHRNOUN on_P_~PREP Budget_N_~NOUN_~OTHRNOUN passage_N_~NOUN_~OTHRNOUN yesterday_N_~ADV_~TIMEADV ._,_~PUNCT_~FULSTOP Now_R_~ADV_~TIMEADV for_P_~PREP biggest_A_~SUPERLATIVE_~ADJ_…
· 923866849451888640	10-27-2017	11:09:03	Twitter for iPhone	7200	45149	· Thank_V_~INTJ_~OTHRINTJ you_O_~PRO_~OTHRPRO_~SNDPP @foxandfriends_@_~MENTION ._,_~PUNCT_~FULSTOP Really_R_~ADV_~AMPLIFIER great_A_~ADJ_~ATTRIBADJ job_N_~NOUN_~OTHRNOUN and_&_~CCONJ show_N_~NOUN_~OTHRNOUN !_,_~PUNCT_~EXCLAM
· 923866515358789633	10-27-2017	10:59:56	Twitter for iPhone	11822	55387	· Wacky_A_~ADJ_~ATTRIBADJ &_&_~CCONJ totally_R_~ADV_~AMPLIFIER unhinged_A_~ADJ_~ATTRIBADJ Tom_^_~PRPN Steyer_^_~PRPN ,_,_~PUNCT_~COMMA who_O_~RELCLAUSESUBGAP has_V_~VERB_~SINFLECT_~AUXHAVE been_V_~PERFECT_~VERB_~AUXBE fighting_V_~VERB_~ING_~PROGRESSIVE_~OTHRVERB me_O_~PRO_~OBJPRO_~FSTPP and_&_~CCONJ my_D_~DET_~POSSDET_~FSTPP Make_N_~NOUN_~OTHRNOUN America_^_~PRPN Great_^_~PRPN Again_R_~ADV_~TIMEA…
· 923720632122200064	10-27-2017	10:58:36	Twitter for iPhone	10237	46633	· WORKING_V_~CAPS_~VERB_~ING_~VBIG TOGETHER_R_~CAPS_~ADV_~OTHERADV ,_,_~PUNCT_~COMMA we_O_~PRO_~SUBJPRO_~FSTPP will_V_~MDVERB_~MDPRED defeat_V_~VERB_~OTHRVERB this_O_~DET_~DEMPRO_~DEMDET #OpioidEpidemic_^_~HASHTAG_~PRPN &_&_~CCONJ free_A_~ADJ_~ATTRIBADJ our_D_~DET_~POSSDET_~FSTPP nation_N_~NOUN_~OTHRNOUN from_P_~PREP the_D_~DET_~DEFART terrible_A_~ADJ_~ATTRIBADJ affliction_N_~NOMIN of_P_~PREP dru…
· 923662988833427458	10-27-2017	01:18:55	Twitter for iPad	13409	57440	· Effective_A_~ADJ_~ATTRIBADJ today_N_~ADV_~TIMEADV ,_,_~PUNCT_~COMMA my_D_~DET_~POSSDET_~FSTPP administration_N_~NOMIN officially_R_~ADV_~OTHERADV declared_V_~VERB_~PAST_~PUBV the_D_~DET_~DEFART #OpioidCrisis_^_~HASHTAG_~PRPN a_D_~DET_~INDEFART NATIONAL_N_~CAPS_~NOUN_~OTHRNOUN PUBLIC_N_~CAPS_~NOUN_~OTHRNOUN HEALTH_N_~CAPS_~NOUN_~OTHRNOUN EMERGENCY_N_~CAPS_~NOUN_~OTHRNOUN under_P_~PREP federal_A_…
· 923566287263068161	10-26-2017	21:29:52	Media Studio	25656	136635	· Big_A_~ADJ_~ATTRIBADJ news_N_~NOUN_~OTHRNOUN -_,_~PUNCT Budget_N_~NOUN_~OTHRNOUN just_R_~ADV_~OTHERADV passed_V_~VERB_~PAST_~OTHRVERB !_,_~PUNCT_~EXCLAM
· 923557515828310020	10-26-2017	15:05:36	Twitter for iPhone	13441	70024	· Do_V_~VERB_~AUXDO_~IVB not_R_~NEG_~ANALNEG underestimate_V_~VERB_~OTHRVERB the_D_~DET_~DEFART UNITY_N_~CAPS_~NOUN_~OTHRNOUN within_P_~PREP the_D_~DET_~DEFART Republican_A_~ADJ_~ATTRIBADJ Party_N_~NOUN_~OTHRNOUN !_,_~PUNCT_~EXCLAM
· 923552633633337344	10-26-2017	14:30:45	Twitter for iPhone	12226	54271	· Ed_^_~PRPN Gillespie_^_~PRPN will_V_~MDVERB_~MDPRED be_V_~VERB_~BEMV a_D_~DET_~INDEFART great_A_~ADJ_~ATTRIBADJ Governor_N_~NOUN_~OTHRNOUN of_P_~PREP Virginia_^_~PRPN ._,_~PUNCT_~FULSTOP His_D_~DET_~POSSDET_~THRDPP opponent_N_~NOUN_~OTHRNOUN doesn't_V_~VERB_~NEG_~ANALNEG_~AUXDO even_R_~ADV_~OTHERADV show_V_~VERB_~PRVV up_T_~MULTIWVB to_P_~PREP_~PREP meetings/work_N_~NOUN_~OTHRNOUN ,_,_~PUNCT_~C…
· 923551572218572802	10-26-2017	14:11:21	Twitter for iPhone	13706	62710	· Ed_^_~PRPN Gillespie_^_~PRPN will_V_~MDVERB_~MDPRED turn_V_~VERB_~OTHRVERB the_D_~DET_~DEFART really_R_~ADV_~AMPLIFIER bad_A_~ADJ_~ATTRIBADJ Virginia_^_~PRPN economy_N_~NOUN_~OTHRNOUN #'s_N_~HASHTAG_~NOUN_~OTHRNOUN around_P ,_,_~PUNCT_~COMMA and_&_~CCONJ fast_A_~ADJ_~ATTRIBADJ ._,_~PUNCT_~FULSTOP Strong_A_~ADJ_~ATTRIBADJ on_P_~PREP crime_N_~NOUN_~OTHRNOUN ,_,_~PUNCT_~COMMA he_O_~PRO_~SUBJPRO_~T…
· 923546192511946752	10-26-2017	14:07:08	Twitter for iPhone	9450	40800	· Will_V_~MDVERB_~MDPRED_~VBIMD be_V_~VERB_~BEMV another_D_~DET_~ORDDET Sean_^_~PRPN success_N_~NOUN_~OTHRNOUN !_,_~PUNCT_~EXCLAM https://t.co/SlNTENvJLA_U_~URL
· 923392161634275328	10-26-2017	13:45:45	Twitter for iPhone	13314	53869	· Together_R_~ADV_~OTHERADV ,_,_~PUNCT_~COMMA we_O_~PRO_~SUBJPRO_~FSTPP will_V_~MDVERB_~MDPRED Make_V_~VERB_~OTHRVERB America_^_~PRPN Great_^_~PRPN Again_R_~ADV_~TIMEADV !_,_~PUNCT_~EXCLAM #AmericaFirst_#_~HASHTAG 🇺🇸_Q https://t.co/ajiC3flNkI_U_~URL
· 923365521847934976	10-26-2017	03:33:41	Media Studio	12028	51774	· This_D will_V_~MDVERB_~MDPRED be_V_~VERB_~BEMV the_D_~DET_~DEFART biggest_A_~SUPERLATIVE_~ADJ_~ATTRIBADJ TAX_N_~CAPS_~NOUN_~OTHRNOUN CUT_N_~CAPS_~NOUN_~OTHRNOUN in_P_~PREP the_D_~DET_~DEFART history_N_~NOUN_~OTHRNOUN of_P_~PREP our_D_~DET_~POSSDET_~FSTPP country_N_~NOUN_~OTHRNOUN -_,_~PUNCT and_&_~CCONJ we_O_~PRO_~SUBJPRO_~FSTPP need_V_~VERB_~STANCEVB it_O_~PRO_~OTHRPRO_~IT !_,_~PUNCT_~EXCLAM #…
· 923320000185847808	10-26-2017	01:47:50	Twitter for iPad	5999	32028	· Interview_N_~NOUN_~OTHRNOUN with_P_~PREP @LouDobbs_@_~MENTION coming_V_~VERB_~ING_~OTHRVERB up_T_~MULTIWVB at_P_~PREP_~PREP 7pmE_^_~PRPN on_P_~PREP @FoxBusiness_@_~MENTION ._,_~PUNCT_~FULSTOP Enjoy_V_~VERB_~IMPERATIVE_~OTHRVERB !_,_~PUNCT_~EXCLAM https://t.co/9V9z015kVl_U_~URL
· 923312613584289792	10-25-2017	22:46:57	Twitter for iPhone	7253	35466	· Texas_^_~PRPN @GovAbbott_@_~MENTION &_&_~CCONJ Lt_^_~PRPN ._,_~PUNCT_~FULSTOP Gov_^_~PRPN ._,_~PUNCT_~FULSTOP @DanPatrick_@_~MENTION ,_,_~PUNCT_~COMMA Thank_V_~INTJ_~OTHRINTJ you_O_~PRO_~OTHRPRO_~SNDPP for_P todays_S_~NOUN_~POSESNOUN briefing_N_~NOUN_~OTHRNOUN on_P_~PREP hurricane_N_~NOUN_~OTHRNOUN recovery_N_~NOUN_~OTHRNOUN efforts_N_~NOUN_~OTHRNOUN here_R_~ADV_~PLACEADV in_P_~PREP TX_^_~CAPS_…
· 923277142271684609	10-25-2017	22:17:36	Media Studio	34480	125353	· The_D_~DET_~DEFART long_A_~ADJ_~ATTRIBADJ anticipated_A_~ADJ_~ATTRIBADJ release_N_~NOUN_~OTHRNOUN of_P_~PREP the_D_~DET_~DEFART #JFKFiles_^_~CAPS_~HASHTAG_~PRPN will_V_~MDVERB_~MDPRED take_V_~VERB_~OTHRVERB place_N_~NOUN_~OTHRNOUN tomorrow_N_~ADV_~TIMEADV ._,_~PUNCT_~FULSTOP So_R_~ADV_~AMPLIFIER interesting_A_~ADJ_~ATTRIBADJ !_,_~PUNCT_~EXCLAM
· 923272793457913857	10-25-2017	19:56:39	Twitter for iPhone	9115	46862	· Melania_^_~PRPN and_&_~CCONJ I_O_~PRO_~SUBJPRO_~FSTPP look_V_~MULTIWVB forward_R_~MULTIWVB to_P_~PREP_~PREP being_V_~VERB_~GERUND_~BEMV with_P_~PREP President_^_~PRPN Xi_^_~PRPN &_&_~CCONJ Madame_^_~TITLE Peng_^_~PRPN Liyuan_^_~PRPN in_P_~PREP China_^_~PRPN in_P_~PREP two_$_~DET_~NUMDET weeks_N_~NOUN_~OTHRNOUN for_P_~PREP what_O_~WHW will_V_~MDVERB_~MDPRED hopefully_R_~ADV_~OTHERADV be_V_~VERB_…
· 923268967728386049	10-25-2017	19:39:22	Twitter for iPhone	9943	56132	· Spoke_V_~VERB_~MULTIWVB_~PAST_~PUBV_~VBIX to_P_~MULTIWVB President_^_~PRPN Xi_^_~PRPN of_P_~PREP China_^_~PRPN to_P_~INFINITIVE congratulate_V_~VERB_~OTHRVERB him_O_~PRO_~OBJPRO_~THRDPP on_P_~PREP his_D_~DET_~POSSDET_~THRDPP extraordinary_A_~ADJ_~ATTRIBADJ elevation_N_~NOMIN ._,_~PUNCT_~FULSTOP Also_R_~ADV_~OTHERADV discussed_V_~VERB_~PAST_~OTHRVERB NoKo_^_~PRPN &_&_~CCONJ trade_N_~NOUN_~OTHRNO…
· 923244308848881665	10-25-2017	19:24:10	Twitter for iPhone	7881	37609	· Just_R_~ADV_~OTHERADV interviewed_V_~VERB_~PAST_~OTHRVERB by_P_~PREP_~ADV_~OTHERADV @LouDobbs_@_~MENTION ._,_~PUNCT_~FULSTOP Will_V_~MDVERB_~MDPRED_~VBIMD be_V_~VERB_~AUXBE aired_V_~VERB_~PAST_~PASSIVE_~OTHRVERB tonight_R_~ADV_~TIMEADV at_P_~PREP 7pmE_^_~PRPN on_P_~PREP @FoxBusiness_@_~MENTION ._,_~PUNCT_~FULSTOP #Dobbs_#_~HASHTAG
· 923237600009342978	10-25-2017	17:46:10	Twitter for iPhone	6074	33443	· Congrats_!_~INTJ_~OTHRINTJ to_P_~PREP @Reince_@_~MENTION Priebus_^_~PRPN ,_,_~PUNCT_~COMMA a_D_~DET_~INDEFART really_R_~ADV_~AMPLIFIER good_A_~ADJ_~ATTRIBADJ and_&_~CCONJ talented_A_~ADJ_~ATTRIBADJ man_N_~NOUN_~OTHRNOUN ._,_~PUNCT_~FULSTOP We're_L_~PROCONTRACTCOPVB_~PROCONTRACTBEMV_~SUBJPRO_~FSTPP proud_A_~ADJ_~PREDADJ of_P_~PREP you_O_~PRO_~OTHRPRO_~SNDPP Reince_^_~PRPN !_,_~PUNCT_~EXCLAM http…
· 923212567232774145	10-25-2017	17:19:31	Twitter for iPhone	13946	51452	· MAKE_V_~CAPS_~VERB_~IMPERATIVE_~OTHRVERB AMERICA_^_~CAPS_~PRPN GREAT_A_~CAPS_~ADJ_~ATTRIBADJ AGAIN_R_~CAPS_~ADV_~TIMEADV !_,_~PUNCT_~EXCLAM https://t.co/CbEwJSQ1A3_U_~URL
· 923165619868131329	10-25-2017	15:40:03	Twitter for iPhone	15719	74229	· Jeff_^_~PRPN Flake_^_~PRPN ,_,_~PUNCT_~COMMA with_P_~PREP an_D_~DET_~INDEFART 18%_$_~DET_~NUMDET approval_N_~NOUN_~OTHRNOUN rating_N_~NOUN_~OTHRNOUN in_P_~PREP Arizona_^_~PRPN ,_,_~PUNCT_~COMMA said_V_~VERB_~PAST_~PUBV "_,_~PUNCT_~QUOT a_D_~DET_~INDEFART lot_N_~NOUN_~OTHRNOUN of_P_~PREP my_D_~DET_~POSSDET_~FSTPP colleagues_N_~NOUN_~OTHRNOUN have_V_~VERB_~AUXHAVE spoken_V_~PERFECT_~VERB_~OTHRVER…
· 923150966551171073	10-25-2017	12:33:30	Twitter for iPhone	19051	95816	· Working_V_~VERB_~ING_~VBIG hard_A_~ADJ_~ATTRIBADJ on_P_~PREP the_D_~DET_~DEFART biggest_A_~SUPERLATIVE_~ADJ_~ATTRIBADJ tax_N_~NOUN_~OTHRNOUN cut_N_~NOUN_~OTHRNOUN in_P_~PREP U.S._^_~ACRONYM_~PRPN history_N_~NOUN_~OTHRNOUN ._,_~PUNCT_~FULSTOP Great_A_~ADJ_~ATTRIBADJ support_N_~NOUN_~OTHRNOUN from_P_~PREP so_R_~ADV_~AMPLIFIER many_A_~DET_~DETQUAN sides_N_~NOUN_~OTHRNOUN ._,_~PUNCT_~FULSTOP Big_A_…
· 923149793974775810	10-25-2017	11:35:16	Twitter for iPhone	12264	60710	· The_D_~DET_~DEFART meeting_N_~NOUN_~OTHRNOUN with_P_~PREP Republican_A_~ADJ_~ATTRIBADJ Senators_N_~NOUN_~OTHRNOUN yesterday_N_~ADV_~TIMEADV ,_,_~PUNCT_~COMMA outside_P of_P_~PREP Flake_N_~NOUN_~OTHRNOUN and_&_~CCONJ Corker_N_~NOUN_~OTHRNOUN ,_,_~PUNCT_~COMMA was_V_~VERB_~SINFLECT_~PAST_~BEMV a_D_~DET_~INDEFART love_N_~NOUN_~OTHRNOUN fest_N_~NOUN_~OTHRNOUN with_P_~PREP standing_V_~GERUND ovation…
· 923149037523566592	10-25-2017	11:30:36	Twitter for iPhone	15617	68524	· The_D_~DET_~DEFART reason_N_~NOUN_~OTHRNOUN Flake_V_~VERB_~OTHRVERB and_&_~CCONJ Corker_N_~NOUN_~OTHRNOUN dropped_V_~VERB_~PAST_~OTHRVERB out_P_~PREP of_P_~PREP the_D_~DET_~DEFART Senate_^_~PRPN race_N_~NOUN_~OTHRNOUN is_V_~VERB_~SINFLECT_~COPVB_~BEMV very_R_~ADV_~AMPLIFIER simple_A_~ADJ_~PREDADJ ,_,_~PUNCT_~COMMA they_O_~PRO_~SUBJPRO_~THRDPP had_V_~VERB_~PAST_~HAVEMV zero_$_~DET_~NUMDET chance…
· 923147501418446849	10-25-2017	11:27:36	Twitter for iPhone	23207	79929	· "_,_~PUNCT_~QUOT Clinton_^_~PRPN campaign_N_~NOUN_~OTHRNOUN &_&_~CCONJ DNC_^_~CAPS_~PRPN paid_V_~VERB_~PAST_~OTHRVERB for_P_~PREP research_N_~NOUN_~OTHRNOUN that_P_~RELCLAUSESUBGAP led_V_~VERB_~PAST_~OTHRVERB to_P_~PREP the_D_~DET_~DEFART anti-Trump_N_~NOUN_~OTHRNOUN Fake_A_~ADJ_~ATTRIBADJ News_N_~NOUN_~OTHRNOUN Dossier_N_~NOUN_~OTHRNOUN ._,_~PUNCT_~FULSTOP The_D_~DET_~DEFART victim_N_~NOUN_~OT…
· 922951009277825024	10-25-2017	11:21:30	Twitter for iPhone	17165	89407	· So_R_~ADV_~AMPLIFIER nice_A_~ADJ_~ATTRIBADJ being_V_~VERB_~ING_~BEMV with_P_~PREP Republican_A_~ADJ_~ATTRIBADJ Senators_N_~NOUN_~OTHRNOUN today_N_~ADV_~TIMEADV ._,_~PUNCT_~FULSTOP Multiple_N_~NOUN_~OTHRNOUN standing_V_~VERB_~ING_~OTHRVERB ovations_N_~NOMIN !_,_~PUNCT_~EXCLAM Most_A_~ADJ_~ATTRIBADJ are_V_~VERB_~BEMV great_A_~ADJ_~ATTRIBADJ people_N_~NOUN_~OTHRNOUN who_O_~RELCLAUSESUBGAP want_V_~…
· 922903426434064384	10-24-2017	22:20:42	Twitter for iPhone	6719	32038	· “_,_~PUNCT President_^_~PRPN Donald_^_~PRPN J_^_~PRPN ._,_~PUNCT_~FULSTOP Trump_^_~PRPN Proclaims_V_~VERB_~SINFLECT_~PUBV October_^_~PRPN 24_$_~NOUN_~NUMNOUN ,_,_~PUNCT_~COMMA 2017_$_~NOUN_~NUMNOUN ,_,_~PUNCT_~COMMA as_P United_^_~PRPN Nations_N_~NOUN_~OTHRNOUN Day_N_~NOUN_~OTHRNOUN ”_,_~PUNCT Read_V_~VERB_~OTHRVERB more_A_~ADJ_~ATTRIBADJ :_,_~PUNCT_~COLON https://t.co/cyRAQAKhy2_U_~URL https:/…
· 922833943749103621	10-24-2017	19:11:38	Twitter for iPhone	19348	99849	· Stock_N_~NOUN_~OTHRNOUN Market_N_~NOUN_~OTHRNOUN just_R_~ADV_~OTHERADV hit_V_~VERB_~OTHRVERB another_D_~DET_~ORDDET record_N_~NOUN_~OTHRNOUN high_N_~NOUN_~OTHRNOUN !_,_~PUNCT_~EXCLAM Jobs_N_~NOUN_~OTHRNOUN looking_V_~VERB_~ING_~COPVB very_R_~ADV_~AMPLIFIER good_A_~ADJ_~PREDADJ ._,_~PUNCT_~FULSTOP
· 922830229525225477	10-24-2017	14:35:32	Twitter for iPhone	15461	68553	· ..._,_~PUNCT_~ELIPS the_D_~DET_~DEFART entire_A_~ADJ_~ATTRIBADJ World_N_~NOUN_~OTHRNOUN WAS_V_~CAPS_~VERB_~AUXBE_~PAST laughing_V_~VERB_~ING_~PROGRESSIVE_~PUBV and_&_~CCONJ taking_V_~VERB_~ING_~OTHRVERB advantage_N_~NOUN_~OTHRNOUN of_P_~PREP us_O_~PRO_~OBJPRO_~FSTPP ._,_~PUNCT_~FULSTOP People_N_~NOUN_~OTHRNOUN like_P liddle_A_~ADJ_~ATTRIBADJ '_,_~PUNCT_~QUOT Bob_^_~PRPN Corker_^_~PRPN have_V_~V…
· 922828476872318976	10-24-2017	14:20:46	Twitter for iPhone	14402	64328	· Sen._^_~PRPN Corker_^_~PRPN is_V_~VERB_~SINFLECT_~BEMV the_D_~DET_~DEFART incompetent_A_~ADJ_~ATTRIBADJ head_N_~NOUN_~OTHRNOUN of_P_~PREP the_D_~DET_~DEFART Foreign_^_~PRPN Relations_^_~PRPN Committee_^_~PRPN ,_,_~PUNCT_~COMMA &_&_~CCONJ look_V_~VERB_~OTHRVERB how_R_~WHW poorly_R_~ADJ_~ADV_~OTHERADV the_D_~DET_~DEFART U.S._^_~ACRONYM_~PRPN has_V_~VERB_~SINFLECT_~AUXHAVE done_V_~PERFECT_~VERB_~P…
· 922817539251556353	10-24-2017	14:13:48	Twitter for iPhone	14306	60101	· Isn't_V_~VERB_~NEG_~ANALNEG_~BEIVB_~VBIQ it_O_~PRO_~OTHRPRO_~IT sad_A_~ADJ_~ATTRIBADJ that_D_~THATADJCOMP lightweight_A_~ADJ_~ATTRIBADJ Senator_N_~NOUN_~OTHRNOUN Bob_^_~PRPN Corker_^_~PRPN ,_,_~PUNCT_~COMMA who_O_~RELCLAUSESUBGAP couldn't_V_~MDVERB_~MDPOSS_~NEG_~ANALNEG get_V_~VERB_~OTHRVERB re-elected_V_~VERB_~PAST_~OTHRVERB in_P_~PREP the_D_~DET_~DEFART Great_^_~PRPN State_^_~PRPN of_P_~PREP …
· 922799981874089985	10-24-2017	13:30:21	Twitter for iPhone	13673	61172	· ..._,_~PUNCT_~ELIPS Corker_N_~NOUN_~OTHRNOUN dropped_V_~VERB_~PAST_~OTHRVERB out_P_~PREP of_P_~PREP the_D_~DET_~DEFART race_N_~NOUN_~OTHRNOUN in_P_~PREP Tennesse_^_~PRPN when_R_~SUBORDINATOR_~TIMESUB I_O_~PRO_~SUBJPRO_~FSTPP refused_V_~VERB_~PAST_~PUBV to_P_~INFINITIVE endorse_V_~VERB_~OTHRVERB him_O_~PRO_~OBJPRO_~THRDPP ,_,_~PUNCT_~COMMA and_&_~CCONJ now_R_~ADV_~TIMEADV is_V_~VERB_~SINFLECT_~C…
· 922798321739161600	10-24-2017	12:20:35	Twitter for iPhone	20849	83559	· Bob_^_~PRPN Corker_^_~PRPN ,_,_~PUNCT_~COMMA who_O_~RELCLAUSESUBGAP helped_V_~VERB_~PAST_~OTHRVERB President_^_~PRPN O_^_~PRPN give_V_~VERB_~OTHRVERB us_O_~PRO_~OBJPRO_~FSTPP the_D_~DET_~DEFART bad_A_~ADJ_~ATTRIBADJ Iran_^_~PRPN Deal_N_~NOUN_~OTHRNOUN &_&_~CCONJ couldn't_V_~MDVERB_~MDPOSS_~NEG_~ANALNEG get_V_~VERB_~OTHRVERB elected_V_~VERB_~PAST_~PASSIVE_~OTHRVERB dog_N_~NOUN_~OTHRNOUN catcher_…
· 922603042796654592	10-24-2017	12:13:59	Twitter for iPhone	17642	73233	· We_O_~PRO_~SUBJPRO_~FSTPP will_V_~MDVERB_~MDPRED never_R_~ADV_~USUALITY forget_V_~VERB_~PRVV the_D_~DET_~DEFART 241_$_~DET_~NUMDET American_^_~PRPN service_N_~NOUN_~OTHRNOUN members_N_~NOUN_~OTHRNOUN killed_V_~VERB_~PAST_~OTHRVERB by_P_~PREP_~ADV_~OTHERADV Hizballah_^_~PRPN in_P_~PREP Beirut_^_~PRPN ._,_~PUNCT_~FULSTOP They_O_~PRO_~SUBJPRO_~THRDPP died_V_~VERB_~PAST_~OTHRVERB in_P_~PREP service…
· 922440008971292672	10-23-2017	23:18:01	Twitter for iPhone	17537	89997	· I_O_~PRO_~SUBJPRO_~FSTPP had_V_~VERB_~PAST_~HAVEMV a_D_~DET_~INDEFART very_R_~ADV_~AMPLIFIER respectful_A_~ADJ_~ATTRIBADJ conversation_N_~NOMIN with_P_~PREP the_D_~DET_~DEFART widow_N_~NOUN_~OTHRNOUN of_P_~PREP Sgt_^_~PRPN ._,_~PUNCT_~FULSTOP La_^_~PRPN David_^_~PRPN Johnson_^_~PRPN ,_,_~PUNCT_~COMMA and_&_~CCONJ spoke_V_~VERB_~PAST_~PUBV his_D_~DET_~POSSDET_~THRDPP name_N_~NOUN_~OTHRNOUN from_…
· 922430688703451136	10-23-2017	12:30:10	Twitter for iPhone	25192	118167	· Two_$_~DET_~NUMDET dozen_N_~NOUN_~OTHRNOUN NFL_^_~CAPS_~PRPN players_N_~NOUN_~OTHRNOUN continue_V_~VERB_~OTHRVERB to_P_~INFINITIVE kneel_V_~VERB_~OTHRVERB during_P_~PREP the_D_~DET_~DEFART National_N_~NOUN_~OTHRNOUN Anthem_N_~NOUN_~OTHRNOUN ,_,_~PUNCT_~COMMA showing_V_~VERB_~ING_~PRVV total_A_~ADJ_~ATTRIBADJ disrespect_N_~NOUN_~OTHRNOUN to_P_~PREP our_D_~DET_~POSSDET_~FSTPP Flag_N_~NOUN_~OTHRNO…
· 922428118685581313	10-23-2017	11:53:08	Twitter for iPhone	25159	118075	· There_X_~EXIST will_V_~MDVERB_~MDPRED be_V_~VERB_~BEMV NO_D_~CAPS_~DET_~NEG_~SYNNEG change_N_~NOUN_~OTHRNOUN to_P_~PREP your_D_~DET_~POSSDET_~SNDPP 401(k_N_~NOUN_~OTHRNOUN )_,_~PUNCT_~BRACKET ._,_~PUNCT_~FULSTOP This_O_~PRO_~DEMPRO has_V_~VERB_~SINFLECT_~AUXHAVE always_R_~ADV_~USUALITY been_V_~PERFECT_~VERB_~BEMV a_D_~DET_~INDEFART great_A_~ADJ_~ATTRIBADJ and_&_~CCONJ popular_A_~ADJ_~ATTRIBADJ …
· 922072236592435200	10-23-2017	11:42:56	Twitter for iPhone	27997	125751	· It_O_~PRO_~OTHRPRO_~IT is_V_~VERB_~SINFLECT_~AUXBE finally_R_~ADV_~OTHERADV sinking_V_~VERB_~ING_~PROGRESSIVE_~OTHRVERB through_P ._,_~PUNCT_~FULSTOP 46%_$_~NOUN_~NUMNOUN OF_P_~CAPS_~PREP PEOPLE_N_~CAPS_~NOUN_~OTHRNOUN BELIEVE_V_~CAPS_~VERB_~PRVV MAJOR_A_~CAPS_~ADJ_~ATTRIBADJ NATIONAL_N_~CAPS_~NOUN_~OTHRNOUN NEWS_N_~CAPS_~NOUN_~OTHRNOUN ORGS_N_~CAPS_~NOUN_~OTHRNOUN FABRICATE_V_~CAPS_~VERB_~OTHR…
· 922070659093671936	10-22-2017	12:08:47	Twitter for iPhone	23964	110087	· Wacky_A_~ADJ_~ATTRIBADJ Congresswoman_^_~PRPN Wilson_^_~PRPN is_V_~VERB_~SINFLECT_~BEMV the_D_~DET_~DEFART gift_N_~NOUN_~OTHRNOUN that_P_~RELCLAUSESUBGAP keeps_V_~VERB_~SINFLECT_~OTHRVERB on_P_~PREP giving_V_~GERUND for_P_~PREP the_D_~DET_~DEFART Republican_^_~PRPN Party_N_~NOUN_~OTHRNOUN ,_,_~PUNCT_~COMMA a_D_~DET_~INDEFART disaster_N_~NOUN_~OTHRNOUN for_P_~PREP Dems_^_~PRPN ._,_~PUNCT_~FULSTO…
· 922067676708638721	10-22-2017	12:02:31	Twitter for iPhone	7956	48368	· Doing_V_~VERB_~ING_~DOIVB_~VBIG interview_N_~NOUN_~OTHRNOUN today_N_~ADV_~TIMEADV with_P_~PREP Maria_^_~PRPN Bartiromo_^_~PRPN at_P_~PREP 10:00_$_~DET_~NUMDET A.M._N_~ACRONYM on_P_~PREP @FoxNews_@_~MENTION -_,_~PUNCT ENJOY_V_~CAPS_~VERB_~IMPERATIVE_~OTHRVERB !_,_~PUNCT_~EXCLAM
· 921891186352287744	10-22-2017	11:50:39	Twitter for iPhone	17602	79676	· ..._,_~PUNCT_~ELIPS 2nd_A_~DET_~ORDDET Amendment_N_~NOMIN ,_,_~PUNCT_~COMMA Strong_A_~ADJ_~ATTRIBADJ Military_N_~NOUN_~OTHRNOUN ,_,_~PUNCT_~COMMA ISIS_^_~CAPS_~PRPN ,_,_~PUNCT_~COMMA historic_A_~ADJ_~ATTRIBADJ VA_^_~CAPS_~PRPN improvement_N_~NOMIN ,_,_~PUNCT_~COMMA Supreme_^_~PRPN Court_^_~PRPN Justice_^_~PRPN ,_,_~PUNCT_~COMMA Record_N_~NOUN_~OTHRNOUN Stock_N_~NOUN_~OTHRNOUN Market_N_~NOUN_~OT…
· 921889525881819136	10-22-2017	00:09:21	Twitter for iPhone	16276	78893	· ..._,_~PUNCT_~ELIPS 9_$_~DET_~NUMDET months_N_~NOUN_~OTHRNOUN than_P_~PREP this_D_~DET_~DEMDET Administration_N_~NOMIN ._,_~PUNCT_~FULSTOP Over_P_~PREP 50_$_~DET_~NUMDET Legislation_N_~NOMIN approvals_N_~NOUN_~OTHRNOUN ,_,_~PUNCT_~COMMA massive_A_~ADJ_~ATTRIBADJ regulation_N_~NOMIN cuts_N_~NOUN_~OTHRNOUN ,_,_~PUNCT_~COMMA energy_N_~NOUN_~OTHRNOUN freedom_N_~NOUN_~OTHRNOUN ,_,_~PUNCT_~COMMA pipe…
· 921888248707846144	10-22-2017	00:02:45	Twitter for iPhone	13683	71314	· I_O_~PRO_~SUBJPRO_~FSTPP agree_V_~VERB_~PUBV getting_V_~VERB_~ING_~OTHRVERB Tax_N_~NOUN_~OTHRNOUN Cuts_N_~NOUN_~OTHRNOUN approved_V_~VERB_~PAST_~OTHRVERB is_V_~VERB_~SINFLECT_~COPVB_~BEMV important_A_~ADJ_~PREDADJ (_,_~PUNCT_~BRACKET we_O_~PRO_~SUBJPRO_~FSTPP will_V_~MDVERB_~MDPRED also_R_~ADV_~OTHERADV get_V_~VERB_~OTHRVERB HealthCare_N_~NOUN_~OTHRNOUN )_,_~PUNCT_~BRACKET ,_,_~PUNCT_~COMMA but…
· 921871707564101632	10-21-2017	23:57:41	Twitter for iPhone	17376	67844	· Just_R_~ADV_~OTHERADV out_A_~ADJ_~ATTRIBADJ ,_,_~PUNCT_~COMMA but_&_~CNTRSTCONJ lightly_R_~ADV_~OTHERADV reported_V_~VERB_~PAST_~PUBV :_,_~PUNCT_~COLON "_,_~PUNCT_~QUOT Fewest_A_~ADJ_~ATTRIBADJ jobless_N_~NOUN_~OTHRNOUN claims_N_~NOUN_~OTHRNOUN since_P_~PREP 1973_$_~DET_~NUMDET show_N_~NOUN_~OTHRNOUN firm_N_~NOUN_~OTHRNOUN U.S._^_~ACRONYM_~PRPN Job_^_~PRPN Market_^_~PRPN "_,_~PUNCT_~QUOT Lowest…
· 921848853090983938	10-21-2017	22:51:57	Twitter for iPhone	23221	102739	· Crooked_A_~ADJ_~ATTRIBADJ Hillary_^_~PRPN Clinton_^_~PRPN spent_V_~VERB_~PAST_~OTHRVERB hundreds_N_~NOUN_~NUMNOUN of_P_~PREP millions_N_~NOUN_~NUMNOUN of_P_~PREP dollars_N_~NOUN_~OTHRNOUN more_A_~ADJ_~ATTRIBADJ on_P_~PREP Presidential_A_~ADJ_~ATTRIBADJ Election_N_~NOMIN than_P_~SUBORDINATOR_~OTHRSUB I_O_~PRO_~SUBJPRO_~FSTPP did_V_~VERB_~PAST_~PROVDO ._,_~PUNCT_~FULSTOP Facebook_^_~PRPN was_V_~V…
· 921829947093733376	10-21-2017	21:21:08	Twitter for iPhone	24336	101054	· Keep_V_~VERB_~IMPERATIVE_~OTHRVERB hearing_V_~VERB_~ING_~PERCEPTVB about_P "_,_~PUNCT_~QUOT tiny_A_~ADJ_~ATTRIBADJ "_,_~PUNCT_~QUOT amount_N_~NOUN_~OTHRNOUN of_P_~PREP money_N_~NOUN_~OTHRNOUN spent_V_~VERB_~PAST_~OTHRVERB on_P_~PREP Facebook_^_~PRPN ads_N_~NOUN_~OTHRNOUN ._,_~PUNCT_~FULSTOP What_O_~WHW about_P_~PREP the_D_~DET_~DEFART billions_N_~NOUN_~NUMNOUN of_P_~PREP dollars_N_~NOUN_~OTHRNO…
· 921828280998744066	10-21-2017	20:06:00	Twitter for iPhone	25360	84962	· Officials_^_~PRPN behind_P the_D_~DET_~DEFART now_R_~ADV_~TIMEADV discredited_V_~VERB_~PAST_~OTHRVERB "_,_~PUNCT_~QUOT Dossier_N_~NOUN_~OTHRNOUN "_,_~PUNCT_~QUOT plead_V_~VERB_~PUBV the_D_~DET_~DEFART Fifth_^_~PRPN_~NOUN_~ORDNOUN ._,_~PUNCT_~FULSTOP Justice_N_~NOUN_~OTHRNOUN Department_N_~NOMIN and/or_&_~CCONJ FBI_^_~CAPS_~PRPN should_V_~MDVERB_~MDNEC immediately_R_~ADV_~TIMEADV release_N_~NOUN…
· 921780758372642816	10-21-2017	19:59:23	Twitter for iPhone	11255	48552	· “_,_~PUNCT Trump_^_~PRPN hails_V_~VERB_~SINFLECT_~OTHRVERB liberation_N_~NOMIN of_P_~PREP Raqqa_^_~PRPN as_R_~ADV_~OTHERADV critical_A_~ADJ_~ATTRIBADJ breakthrough_N_~NOUN_~OTHRNOUN in_P_~PREP anti-ISIS_^_~CAPS_~PRPN campaign_N_~NOUN_~OTHRNOUN ”_,_~PUNCT https://t.co/2eoYXJB7h0_U_~URL
· 921726400922619904	10-21-2017	16:50:33	Twitter for iPhone	21391	96172	· Stock_N_~NOUN_~OTHRNOUN Market_N_~NOUN_~OTHRNOUN hits_V_~VERB_~SINFLECT_~OTHRVERB another_D_~NOUN_~ORDNOUN all_D_~DET_~DETQUAN time_N_~NOUN_~OTHRNOUN high_A_~ADJ_~ATTRIBADJ on_P_~PREP Friday_^_~PRPN ._,_~PUNCT_~FULSTOP 5.3_$_~DET_~NUMDET trillion_$_~DET_~NUMDET dollars_N_~NOUN_~OTHRNOUN up_T_~MULTIWVB since_P_~PREP_~PREP Election_N_~NOMIN ._,_~PUNCT_~FULSTOP Fake_A_~ADJ_~ATTRIBADJ News_N_~NOUN_…
· 921724821939130369	10-21-2017	13:14:33	Twitter for iPhone	16020	55439	· People_N_~NOUN_~OTHRNOUN get_V_~VERB_~OTHRVERB what_O_~WHW is_V_~VERB_~SINFLECT_~AUXBE_~QBE going_V_~MULTIWVB_~ING_~PROGRESSIVE on_T_~MULTIWVB !_,_~PUNCT_~EXCLAM https://t.co/Pdg7VqQv6M_U_~URL
· 921716470140325889	10-21-2017	13:08:17	Twitter for iPhone	70990	213796	· Subject_N_~NOUN_~OTHRNOUN to_P_~PREP the_D_~DET_~DEFART receipt_N_~NOUN_~OTHRNOUN of_P_~PREP further_A_~COMPARATIVE_~ADJ_~ATTRIBADJ information_N_~NOMIN ,_,_~PUNCT_~COMMA I_O_~PRO_~SUBJPRO_~FSTPP will_V_~MDVERB_~MDPRED be_V_~VERB_~AUXBE allowing_V_~VERB_~ING_~PROGRESSIVE_~SUAV ,_,_~PUNCT_~COMMA as_P President_N_~NOUN_~OTHRNOUN ,_,_~PUNCT_~COMMA the_D_~DET_~DEFART long_A_~ADJ_~ATTRIBADJ blocked_…
· 921709468055896064	10-21-2017	12:35:05	Twitter for iPhone	20325	92789	· I_O_~PRO_~SUBJPRO_~FSTPP hope_V_~VERB_~PRVV the_D_~DET_~DEFART Fake_A_~ADJ_~ATTRIBADJ News_N_~NOUN_~OTHRNOUN Media_N_~NOUN_~OTHRNOUN keeps_V_~VERB_~SINFLECT_~OTHRVERB talking_V_~MULTIWVB_~ING about_P_~MULTIWVB Wacky_A_~ADJ_~ATTRIBADJ Congresswoman_^_~PRPN Wilson_^_~PRPN in_P that_P she_O_~PRO_~SUBJPRO_~THRDPP ,_,_~PUNCT_~COMMA as_P a_D_~DET_~INDEFART representative_N_~NOUN_~OTHRNOUN ,_,_~PUNCT_…
· 921705862992887808	10-21-2017	12:07:16	Twitter for iPhone	15668	71126	· Budget_N_~NOUN_~OTHRNOUN that_P_~RELCLAUSESUBGAP just_R_~ADV_~OTHERADV passed_V_~VERB_~PAST_~OTHRVERB is_V_~VERB_~SINFLECT_~BEMV a_D_~DET_~INDEFART really_R_~ADV_~AMPLIFIER big_A_~ADJ_~ATTRIBADJ deal_N_~NOUN_~OTHRNOUN ,_,_~PUNCT_~COMMA especially_R_~ADV_~OTHERADV in_P_~PREP terms_N_~NOUN_~OTHRNOUN of_P_~PREP what_O_~WHW will_V_~MDVERB_~MDPRED be_V_~VERB_~BEMV the_D_~DET_~DEFART biggest_A_~SUPER…
· 921524504836395008	10-21-2017	11:52:56	Twitter for iPhone	14079	72943	· Great_A_~ADJ_~ATTRIBADJ book_N_~NOUN_~OTHRNOUN just_R_~ADV_~OTHERADV out_T_~MULTIWVB ,_,_~PUNCT_~COMMA "_,_~PUNCT_~QUOT A_D_~DET_~INDEFART Place_N_~NOUN_~OTHRNOUN Called_V_~VERB_~PAST_~PUBV Heaven_^_~PRPN ,_,_~PUNCT_~COMMA "_,_~PUNCT_~QUOT by_P_~PREP_~ADV_~OTHERADV Dr._^_~TITLE Robert_^_~PRPN Jeffress_^_~PRPN -_,_~PUNCT A_D_~DET_~INDEFART wonderful_A_~ADJ_~ATTRIBADJ man_N_~NOUN_~OTHRNOUN !_,_~P…
· 921483820288921601	10-20-2017	23:52:17	Twitter for iPhone	16056	64941	· This_O_~PRO_~DEMPRO is_V_~VERB_~SINFLECT_~BEMV a_D_~DET_~INDEFART once-in-a-generation_A_~ADJ_~ATTRIBADJ opportunity_N_~NOMIN to_P_~INFINITIVE offer_V_~VERB_~PUBV historic_A_~ADJ_~ATTRIBADJ tax_N_~NOUN_~OTHRNOUN relief_N_~NOUN_~OTHRNOUN to_P_~PREP the_D_~DET_~DEFART American_A_~ADJ_~ATTRIBADJ people_N_~NOUN_~OTHRNOUN !_,_~PUNCT_~EXCLAM Join_V_~VERB_~IMPERATIVE_~OTHRVERB me_O_~PRO_~OBJPRO_~FSTPP…
· 921448521617821701	10-20-2017	21:10:37	Media Studio	7177	36967	· Today_N_~ADV_~TIMEADV ,_,_~PUNCT_~COMMA it_O_~PRO_~OTHRPRO_~IT was_V_~VERB_~SINFLECT_~PAST_~BEMV an_D_~DET_~INDEFART honor_N_~NOUN_~OTHRNOUN to_P_~INFINITIVE have_V_~VERB_~AUXHAVE @UNSecretary_@_~MENTION -General_^_~PRPN @AntonioGuterres_@_~MENTION at_P_~PREP the_D_~DET_~DEFART @WhiteHouse_@_~MENTION ._,_~PUNCT_~FULSTOP Speaking_V_~VERB_~ING_~PUBV_~VBIG for_P_~PREP the_D_~DET_~DEFART U.S.A._^_~…
· 921443729990397952	10-20-2017	18:50:21	Twitter for iPhone	13187	49511	· Thank_V_~INTJ_~OTHRINTJ you_O_~PRO_~OTHRPRO_~SNDPP @GeraldoRivera_@_~MENTION @FoxandFriends_@_~MENTION ._,_~PUNCT_~FULSTOP Agree_V_~VERB_~PUBV_~IMPERATIVE !_,_~PUNCT_~EXCLAM https://t.co/8cZLdAbgzw_U_~URL
· 921323063945453574	10-20-2017	18:31:19	Media Studio	29854	109246	· Just_R_~ADV_~OTHERADV out_P_~PREP report_N_~NOUN_~OTHRNOUN :_,_~PUNCT_~COLON "_,_~PUNCT_~QUOT United_^_~PRPN Kingdom_^_~PRPN crime_N_~NOUN_~OTHRNOUN rises_V_~VERB_~SINFLECT_~OTHRVERB 13%_$_~NOUN_~NUMNOUN annually_R_~ADV_~OTHERADV amid_P spread_V_~VERB_~OTHRVERB of_P_~PREP Radical_^_~PRPN Islamic_^_~PRPN terror_N_~NOUN_~OTHRNOUN ._,_~PUNCT_~FULSTOP "_,_~PUNCT_~QUOT Not_R_~NEG_~ANALNEG good_A_~AD…
· 921319017826091008	10-20-2017	10:31:50	Twitter for iPhone	15323	75640	· ...._,_~PUNCT_~ELIPS This_O_~PRO_~DEMPRO now_R_~ADV_~TIMEADV allows_V_~VERB_~SINFLECT_~SUAV for_P_~PREP the_D_~DET_~DEFART passage_N_~NOUN_~OTHRNOUN of_P_~PREP large_A_~ADJ_~ATTRIBADJ scale_N_~NOUN_~OTHRNOUN Tax_N_~NOUN_~OTHRNOUN Cuts_N_~NOUN_~OTHRNOUN (_,_~PUNCT_~BRACKET and_&_~CCONJ Reform_N_~NOUN_~OTHRNOUN )_,_~PUNCT_~BRACKET ,_,_~PUNCT_~COMMA which_D_~WHW will_V_~MDVERB_~MDPRED be_V_~VERB_~…
· 921317883321430016	10-20-2017	10:15:45	Twitter for iPhone	16037	72214	· The_D_~DET_~DEFART Budget_N_~NOUN_~OTHRNOUN passed_V_~VERB_~PAST_~OTHRVERB late_A_~ADV_~TIMEADV last_A_~ADJ_~ATTRIBADJ night_N_~MULTIADV_~NOUN_~TIMEADV_~OTHRNOUN ,_,_~PUNCT_~COMMA 51_$_~NOUN_~NUMNOUN to_P_~PREP 49_$_~NOUN_~NUMNOUN ._,_~PUNCT_~FULSTOP We_O_~PRO_~SUBJPRO_~FSTPP got_V_~VERB_~PAST_~OTHRVERB ZERO_$_~CAPS_~DET_~NUMDET Democrat_N_~NOUN_~OTHRNOUN votes_N_~NOUN_~OTHRNOUN with_P_~PREP on…
· 921242760685998080	10-20-2017	10:11:15	Twitter for iPhone	13058	55053	· Great_A_~ADJ_~ATTRIBADJ news_N_~NOUN_~OTHRNOUN on_P_~PREP the_D_~DET_~DEFART 2018_$_~DET_~NUMDET budget_N_~NOUN_~OTHRNOUN @SenateMajLdr_@_~MENTION McConnell_^_~PRPN -_,_~PUNCT first_A_~DET_~ORDDET step_N_~NOUN_~OTHRNOUN toward_P_~PREP delivering_V_~GERUND MASSIVE_A_~CAPS_~ADJ_~ATTRIBADJ tax_N_~NOUN_~OTHRNOUN cuts_N_~NOUN_~OTHRNOUN for_P_~PREP the_D_~DET_~DEFART American_A_~ADJ_~ATTRIBADJ people…
· 921209530628956161	10-20-2017	05:12:44	Twitter for iPhone	9931	52376	· Big_A_~ADJ_~ATTRIBADJ ratings_N_~NOUN_~OTHRNOUN getter_N_~NOUN_~OTHRNOUN @seanhannity_@_~MENTION and_&_~CCONJ Apprentice_^_~PRPN Champion_N_~NOUN_~OTHRNOUN John_^_~PRPN Rich_^_~PRPN are_V_~VERB_~AUXBE right_R_~ADV_~OTHERADV now_R_~ADV_~TIMEADV going_V_~MULTIWVB_~ING_~PROGRESSIVE on_P_~MULTIWVB stage_N_~NOUN_~OTHRNOUN in_P_~PREP Las_^_~PRPN Vegas_^_~PRPN for_P_~PREP #VegasStrong_^_~HASHTAG_~PRPN…
· 921207772233990144	10-20-2017	03:00:42	Twitter for iPhone	21124	91586	· The_D_~DET_~DEFART Fake_A_~ADJ_~ATTRIBADJ News_N_~NOUN_~OTHRNOUN is_V_~VERB_~SINFLECT_~AUXBE going_V_~VERB_~ING_~PROGRESSIVE_~COPVB crazy_A_~ADJ_~PREDADJ with_P_~PREP wacky_A_~ADJ_~ATTRIBADJ Congresswoman_^_~PRPN Wilson(D_^_~PRPN )_,_~PUNCT_~BRACKET ,_,_~PUNCT_~COMMA who_O_~WHW was_V_~VERB_~SINFLECT_~PAST_~QBE SECRETLY_R_~CAPS_~ADV_~OTHERADV on_P_~PREP a_D_~DET_~INDEFART very_R_~ADV_~AMPLIFIER …
· 921189980843663360	10-20-2017	02:53:42	Twitter for iPhone	12948	55541	· Keep_V_~VERB_~IMPERATIVE_~OTHRVERB up_T_~MULTIWVB the_D_~DET_~DEFART GREAT_A_~CAPS_~ADJ_~ATTRIBADJ work_N_~NOUN_~OTHRNOUN ._,_~PUNCT_~FULSTOP I_O_~PRO_~SUBJPRO_~FSTPP am_V_~VERB_~BEMV with_P_~PREP you_O_~PRO_~OTHRPRO_~SNDPP 100%_$_~NOUN_~NUMNOUN !_,_~PUNCT_~EXCLAM "_,_~PUNCT_~QUOT ISIS_^_~CAPS_~PRPN is_V_~VERB_~SINFLECT_~AUXBE losing_V_~VERB_~ING_~PROGRESSIVE_~OTHRVERB its_D_~DET_~POSSDET_~IT g…
· 921113816053755904	10-20-2017	01:43:00	Media Studio	11028	50193	· It_O_~PRO_~OTHRPRO_~IT was_V_~VERB_~SINFLECT_~PAST_~COPVB_~BEMV great_A_~ADJ_~PREDADJ to_P_~TOADJCOMP have_V_~VERB_~HAVEMV Governor_^_~PRPN @RicardoRossello_@_~MENTION of_P_~PREP #PuertoRico_^_~HASHTAG_~PRPN 🇵🇷with_V_~VERB_~OTHRVERB us_O_~PRO_~OBJPRO_~FSTPP at_P_~PREP the_D_~DET_~DEFART @WhiteHouse_@_~MENTION today_N_~ADV_~TIMEADV ._,_~PUNCT_~FULSTOP We_O_~PRO_~SUBJPRO_~FSTPP are_V_~VERB_~BEMV …
· 920988223362469891	10-19-2017	20:40:21	Twitter for iPhone	23830	73035	· ._,_~PUNCT_~FULSTOP @foxandfriends_@_~MENTION "_,_~PUNCT_~QUOT Russia_^_~PRPN sent_V_~VERB_~PAST_~OTHRVERB millions_N_~NOUN_~NUMNOUN to_P_~PREP Clinton_^_~PRPN Foundation_N_~NOMIN "_,_~PUNCT_~QUOT
· 920981920787386368	10-19-2017	12:21:18	Twitter for iPhone	26139	88012	· Workers_N_~NOUN_~OTHRNOUN of_P_~PREP firm_N_~NOUN_~OTHRNOUN involved_V_~VERB_~PAST_~OTHRVERB with_P_~PREP the_D_~DET_~DEFART discredited_A_~ADJ_~ATTRIBADJ and_&_~CCONJ Fake_A_~ADJ_~ATTRIBADJ Dossier_N_~NOUN_~OTHRNOUN take_V_~VERB_~OTHRVERB the_D_~DET_~DEFART 5th_A_~ADJ_~ATTRIBADJ ._,_~PUNCT_~FULSTOP Who_O_~WHW paid_V_~VERB_~PAST_~OTHRVERB for_P_~PREP it_O_~PRO_~OTHRPRO_~IT ,_,_~PUNCT_~COMMA Rus…
· 920972261032648705	10-19-2017	11:56:15	Twitter for iPhone	40651	120166	· Uranium_N_~NOUN_~OTHRNOUN deal_N_~NOUN_~OTHRNOUN to_P_~PREP Russia_^_~PRPN ,_,_~PUNCT_~COMMA with_P_~PREP Clinton_^_~PRPN help_V_~VERB_~OTHRVERB and_&_~CCONJ Obama_^_~PRPN Administration_N_~NOMIN knowledge_N_~NOUN_~OTHRNOUN ,_,_~PUNCT_~COMMA is_V_~VERB_~SINFLECT_~BEMV the_D_~DET_~DEFART biggest_A_~SUPERLATIVE_~ADJ_~ATTRIBADJ story_N_~NOUN_~OTHRNOUN that_P_~RELCLAUSEN Fake_A_~ADJ_~ATTRIBADJ Medi…
· 920966294035451904	10-19-2017	11:17:52	Twitter for iPhone	13566	72482	· Republicans_N_~NOUN_~OTHRNOUN are_V_~VERB_~AUXBE going_V_~VERB_~ING_~PROGRESSIVE_~OTHRVERB for_P_~PREP the_D_~DET_~DEFART big_A_~ADJ_~ATTRIBADJ Budget_N_~NOUN_~OTHRNOUN approval_N_~NOUN_~OTHRNOUN today_N_~ADV_~TIMEADV ,_,_~PUNCT_~COMMA first_A_~DET_~ORDDET step_N_~NOUN_~OTHRNOUN toward_P_~PREP massive_A_~ADJ_~ATTRIBADJ tax_N_~NOUN_~OTHRNOUN cuts_N_~NOUN_~OTHRNOUN ._,_~PUNCT_~FULSTOP I_O_~PRO_~S…
· 920847844759699456	10-19-2017	10:54:09	Twitter for iPhone	19268	84057	· "_,_~PUNCT_~QUOT 46%_$_~NOUN_~NUMNOUN of_P_~PREP Americans_^_~PRPN think_V_~VERB_~PRVV the_D_~DET_~DEFART Media_N_~NOUN_~OTHRNOUN is_V_~VERB_~SINFLECT_~AUXBE inventing_V_~VERB_~ING_~PROGRESSIVE_~OTHRVERB stories_N_~NOUN_~OTHRNOUN about_P_~PREP Trump_^_~PRPN &_&_~CCONJ his_D_~DET_~POSSDET_~THRDPP Administration_N_~NOMIN ._,_~PUNCT_~FULSTOP "_,_~PUNCT_~QUOT @FoxNews_@_~MENTION It_O_~PRO_~OTHRPRO_…
· 920794597265088512	10-19-2017	03:03:29	Twitter for iPhone	10559	44591	· ._,_~PUNCT_~FULSTOP @DanaPerino_@_~MENTION &_&_~CCONJ @BradThor_@_~MENTION ,_,_~PUNCT_~COMMA Thank_V_~INTJ_~OTHRINTJ you_O_~PRO_~OTHRPRO_~SNDPP so_R_~ADV_~AMPLIFIER much_R_~PRO_~PROQUAN for_P_~PREP the_D_~DET_~DEFART wonderful_A_~ADJ_~ATTRIBADJ compliment_N_~NOMIN ._,_~PUNCT_~FULSTOP Working_V_~VERB_~ING_~VBIG hard_A_~ADJ_~ATTRIBADJ !_,_~PUNCT_~EXCLAM #MAGA_#_~CAPS_~HASHTAG https://t.co/AKWlsMs…
· 920783976784171008	10-18-2017	23:31:54	Twitter for iPhone	14454	57977	· "_,_~PUNCT_~QUOT 20,000_$_~DET_~NUMDET 📈_^_~PRPN 21,000_$_~NOUN_~NUMNOUN 📈_,_~PUNCT 22,000_$_~NOUN_~NUMNOUN 📈_,_~PUNCT 23,000_$_~NOUN_~NUMNOUN 📈this_D year_N_~MULTIADV_~NOUN_~TIMEADV_~OTHRNOUN ..._,_~PUNCT_~ELIPS FOUR_$_~CAPS_~DET_~NUMDET one_$_~DET_~NUMDET thousand_$_~DET_~NUMDET milestones_N_~NOUN_~OTHRNOUN this_D_~DET_~DEMDET year_N_~MULTIADV_~NOUN_~TIMEADV_~OTHRNOUN ..._,_~PUNCT_~ELIPS "_,_…
· 920776302231244800	10-18-2017	22:49:42	Twitter for iPhone	18196	70464	· This_O_~PRO_~DEMPRO is_V_~VERB_~SINFLECT_~BEMV what_O_~WHW REAL_A_~CAPS_~ADJ_~ATTRIBADJ PRIDE_N_~CAPS_~NOUN_~OTHRNOUN in_P_~PREP our_D_~DET_~POSSDET_~FSTPP COUNTRY_N_~CAPS_~NOUN_~OTHRNOUN is_V_~VERB_~SINFLECT_~BEMV all_D_~PRO_~PROQUAN about_P !_,_~PUNCT_~EXCLAM #USA_#_~CAPS_~HASHTAG 🇺🇸_Q https://t.co/kyv866prdE_U_~URL
· 920751863426842625	10-18-2017	22:19:12	Twitter for iPhone	23044	98961	· ._,_~PUNCT_~FULSTOP @NFL_@_~MENTION :_Q_~COLON Too_R_~ADV_~AMPLIFIER much_A_~DET_~DETQUAN talk_N_~NOUN_~OTHRNOUN ,_,_~PUNCT_~COMMA not_R_~NEG_~ANALNEG enough_A_~ADJ_~ATTRIBADJ action_N_~NOMIN ._,_~PUNCT_~FULSTOP Stand_V_~VERB_~IMPERATIVE_~OTHRVERB for_P_~PREP the_D_~DET_~DEFART National_N_~NOUN_~OTHRNOUN Anthem_N_~NOUN_~OTHRNOUN ._,_~PUNCT_~FULSTOP
· 920733077349064707	10-18-2017	20:42:05	Twitter for iPhone	11941	42384	· "_,_~PUNCT_~QUOT Iran_^_~PRPN hides_V_~VERB_~SINFLECT_~OTHRVERB behind_P its_D_~DET_~POSSDET_~IT assertion_N_~NOMIN of_P_~PREP technical_A_~ADJ_~ATTRIBADJ compliance_N_~NOUN_~OTHRNOUN w/the_P nuclear_A_~ADJ_~ATTRIBADJ deal_N_~NOUN_~OTHRNOUN ,_,_~PUNCT_~COMMA while_P_~SUBORDINATOR_~TIMESUB it_O_~PRO_~OTHRPRO_~IT brazenly_R_~ADV_~OTHERADV violates_V_~VERB_~SINFLECT_~OTHRVERB the_D_~DET_~DEFART ot…
· 920716270395371521	10-18-2017	19:27:26	Media Studio	7511	36710	· It_O_~PRO_~OTHRPRO_~IT was_V_~VERB_~SINFLECT_~PAST_~BEMV an_D_~DET_~INDEFART honor_N_~NOUN_~OTHRNOUN to_P_~INFINITIVE welcome_V_~VERB_~OTHRVERB Republican_^_~PRPN and_&_~CCONJ Democratic_A_~ADJ_~ATTRIBADJ members_N_~NOUN_~OTHRNOUN of_P_~PREP the_D_~DET_~DEFART Senate_^_~PRPN Finance_N_~NOUN_~OTHRNOUN Committee_N_~NOUN_~OTHRNOUN to_P_~PREP the_D_~DET_~DEFART @WhiteHouse_@_~MENTION today_N_~ADV_~…
· 920695565578592256	10-18-2017	18:20:39	Media Studio	9044	44208	· Our_D_~DET_~POSSDET_~FSTPP hearts_N_~NOUN_~OTHRNOUN are_V_~VERB_~BEMV with_P_~PREP all_D_~PRO_~PROQUAN affected_V_~VERB_~PAST_~OTHRVERB by_P_~PREP_~ADV_~OTHERADV the_D_~DET_~DEFART wildfires_N_~NOUN_~OTHRNOUN in_P_~PREP California_^_~PRPN ._,_~PUNCT_~FULSTOP God_^_~PRPN bless_V_~VERB_~OTHRVERB our_D_~DET_~POSSDET_~FSTPP brave_A_~ADJ_~ATTRIBADJ First_A_~DET_~ORDDET Responders_N_~NOUN_~OTHRNOUN a…
· 920667567030710272	10-18-2017	16:58:23	Twitter for iPhone	10590	43710	· The_D_~DET_~DEFART current_A_~ADJ_~ATTRIBADJ tax_N_~NOUN_~OTHRNOUN code_N_~NOUN_~OTHRNOUN is_V_~VERB_~SINFLECT_~BEMV a_D_~DET_~INDEFART burden_N_~NOUN_~OTHRNOUN on_P_~PREP American_^_~PRPN taxpayers_N_~NOUN_~OTHRNOUN &_&_~CCONJ harmful_A_~ADJ_~ATTRIBADJ to_P_~PREP job-creators_N_~NOUN_~OTHRNOUN ._,_~PUNCT_~FULSTOP Americans_^_~PRPN need_V_~VERB_~STANCEVB #TaxReform_#_~HASHTAG !_,_~PUNCT_~EXCLAM…
· 920645935981613057	10-18-2017	15:07:07	Media Studio	13050	60949	· I_O_~PRO_~SUBJPRO_~FSTPP am_V_~VERB_~COPVB_~BEMV supportive_A_~ADJ_~PREDADJ of_P_~PREP Lamar_^_~PRPN as_P a_D_~DET_~INDEFART person_N_~NOUN_~OTHRNOUN &_&_~CCONJ also_R_~ADV_~OTHERADV of_P_~PREP the_D_~DET_~DEFART process_N_~NOUN_~OTHRNOUN ,_,_~PUNCT_~COMMA but_&_~CNTRSTCONJ I_O_~PRO_~SUBJPRO_~FSTPP can_V_~MDVERB_~MDPOSS never_R_~ADV_~USUALITY support_V_~VERB_~OTHRVERB bailing_V_~VERB_~ING_~OTHR…
· 920611770775064576	10-18-2017	13:41:10	Twitter for iPhone	25506	99764	· Democrat_^_~PRPN Congresswoman_^_~PRPN totally_R_~ADV_~AMPLIFIER fabricated_V_~VERB_~PAST_~OTHRVERB what_O_~WHW I_O_~PRO_~SUBJPRO_~FSTPP said_V_~VERB_~MULTIWVB_~PAST_~PUBV to_P_~MULTIWVB the_D_~DET_~DEFART wife_N_~NOUN_~OTHRNOUN of_P_~PREP a_D_~DET_~INDEFART soldier_N_~NOUN_~OTHRNOUN who_O_~RELCLAUSESUBGAP died_V_~VERB_~PAST_~OTHRVERB in_P_~PREP action_N_~NOMIN (_,_~PUNCT_~BRACKET and_&_~CCONJ …
· 920606910109356032	10-18-2017	11:25:24	Twitter for iPhone	24511	101633	· The_D_~DET_~DEFART NFL_^_~CAPS_~PRPN has_V_~VERB_~SINFLECT_~AUXHAVE decided_V_~PERFECT_~VERB_~PAST_~PRVV that_P_~THATVCOMP it_O_~PRO_~OTHRPRO_~IT will_V_~MDVERB_~MDPRED not_R_~NEG_~ANALNEG force_V_~VERB_~OTHRVERB players_N_~NOUN_~OTHRNOUN to_P_~INFINITIVE stand_V_~VERB_~OTHRVERB for_P_~PREP the_D_~DET_~DEFART playing_N_~NOUN_~OTHRNOUN of_P_~PREP our_D_~DET_~POSSDET_~FSTPP National_N_~NOUN_~OTHR…
· 920604520572424193	10-18-2017	11:06:06	Twitter for iPhone	25384	94520	· As_P_~SUBORDINATOR_~OTHRSUB it_O_~PRO_~OTHRPRO_~IT has_V_~VERB_~SINFLECT_~AUXHAVE turned_V_~PERFECT_~VERB_~PAST_~OTHRVERB out_T_~MULTIWVB ,_,_~PUNCT_~COMMA James_^_~PRPN Comey_^_~PRPN lied_V_~VERB_~PAST_~PUBV and_&_~CCONJ leaked_V_~VERB_~PAST_~OTHRVERB and_&_~CCONJ totally_R_~ADV_~AMPLIFIER protected_A_~ADJ_~ATTRIBADJ Hillary_^_~PRPN Clinton_^_~PRPN ._,_~PUNCT_~FULSTOP He_O_~PRO_~SUBJPRO_~THRDP…
· 920599916371693568	10-18-2017	10:56:36	Twitter for iPhone	14109	60724	· The_D_~DET_~DEFART Democrats_N_~NOUN_~OTHRNOUN will_V_~MDVERB_~MDPRED only_R_~ADV_~OTHERADV vote_V_~VERB_~SUAV for_P_~PREP Tax_N_~NOUN_~OTHRNOUN Increases_N_~NOUN_~OTHRNOUN ._,_~PUNCT_~FULSTOP Hopefully_R_~ADV_~OTHERADV ,_,_~PUNCT_~COMMA all_D_~DET_~DETQUAN Senate_^_~PRPN Republicans_^_~PRPN will_V_~MDVERB_~MDPRED vote_V_~VERB_~SUAV for_P_~PREP the_D_~DET_~DEFART largest_A_~SUPERLATIVE_~ADJ_~AT…
· 920597192666157057	10-18-2017	10:38:18	Twitter for iPhone	19842	73678	· ..._,_~PUNCT_~ELIPS people_N_~NOUN_~OTHRNOUN not_R_~NEG_~ANALNEG interviewed_V_~VERB_~PAST_~OTHRVERB ,_,_~PUNCT_~COMMA including_V_~VERB_~ING_~OTHRVERB Clinton_^_~PRPN herself_O_~PRO_~THRDPP_~REFLEXPRO ._,_~PUNCT_~FULSTOP Comey_^_~PRPN stated_V_~VERB_~PAST_~PUBV under_P_~PREP oath_N_~NOUN_~OTHRNOUN that_P_~THATVCOMP he_O_~PRO_~SUBJPRO_~THRDPP didn't_V_~VERB_~PAST_~NEG_~ANALNEG_~AUXDO do_V_~VERB…
· 920595564064100352	10-18-2017	10:27:29	Twitter for iPhone	24369	86318	· Wow_!_~INTJ_~OTHRINTJ ,_,_~PUNCT_~COMMA FBI_^_~CAPS_~PRPN confirms_V_~VERB_~SINFLECT_~PUBV report_N_~NOUN_~OTHRNOUN that_P_~THATVCOMP James_^_~PRPN Comey_^_~PRPN drafted_V_~VERB_~PAST_~OTHRVERB letter_N_~NOUN_~OTHRNOUN exonerating_V_~VERB_~ING_~OTHRVERB Crooked_A_~ADJ_~ATTRIBADJ Hillary_^_~PRPN Clinton_^_~PRPN long_A_~ADJ_~ATTRIBADJ before_P_~SUBORDINATOR_~TIMESUB investigation_N_~NOMIN was_V_~…
· 920474831749025795	10-18-2017	10:21:00	Twitter for iPhone	17935	63961	· The_D_~DET_~DEFART most_R_~SUPERLATIVE_~ADV important_A_~ADJ_~ATTRIBADJ truth_N_~NOUN_~OTHRNOUN our_D_~DET_~POSSDET_~FSTPP FOUNDERS_N_~CAPS_~NOUN_~OTHRNOUN understood_V_~VERB_~PAST_~PRVV was_V_~VERB_~SINFLECT_~PAST_~BEMV :_,_~PUNCT_~COLON FREEDOM_N_~CAPS_~NOUN_~OTHRNOUN is_V_~VERB_~SINFLECT_~BEMV NOT_R_~CAPS_~NEG_~ANALNEG a_D_~DET_~INDEFART gift_N_~NOUN_~OTHRNOUN from_P_~PREP Govt_^_~PRPN ._,_~…
· 920450535005851648	10-18-2017	02:21:16	Media Studio	9709	42699	· Thank_V_~INTJ_~OTHRINTJ you_O_~PRO_~OTHRPRO_~SNDPP @Heritage_@_~MENTION !_,_~PUNCT_~EXCLAM This_O_~PRO_~DEMPRO is_V_~VERB_~SINFLECT_~BEMV our_D_~DET_~POSSDET_~FSTPP once-in-a-generation_A_~ADJ_~ATTRIBADJ opportunity_N_~NOMIN to_P_~INFINITIVE revitalize_V_~VERB_~OTHRVERB our_D_~DET_~POSSDET_~FSTPP economy_N_~NOUN_~OTHRNOUN ,_,_~PUNCT_~COMMA revive_V_~VERB_~OTHRVERB our_D_~DET_~POSSDET_~FSTPP ind…
· 920425695507042305	10-18-2017	00:44:43	Media Studio	17165	63824	· WOW_!_~CAPS_~INTJ_~OTHRINTJ !_,_~PUNCT_~EXCLAM https://t.co/eKfRktNVuy_U_~URL
· 920425069964349445	10-17-2017	23:06:01	Twitter for iPhone	31067	104601	· BORDER_N_~CAPS_~NOUN_~OTHRNOUN WALL_N_~CAPS_~NOUN_~OTHRNOUN prototypes_N_~NOUN_~OTHRNOUN underway_R_~ADV_~OTHERADV !_,_~PUNCT_~EXCLAM https://t.co/arFNO80zmO_U_~URL
· 920408108194783232	10-17-2017	23:03:32	Twitter for iPhone	16808	72698	· Any_D_~DET_~DETQUAN increase_N_~NOUN_~OTHRNOUN in_P_~PREP ObamaCare_^_~PRPN premiums_N_~NOUN_~OTHRNOUN is_V_~VERB_~SINFLECT_~BEMV the_D_~DET_~DEFART fault_N_~NOUN_~OTHRNOUN of_P_~PREP the_D_~DET_~DEFART Democrats_N_~NOUN_~OTHRNOUN for_P_~PREP giving_V_~GERUND us_O_~PRO_~OBJPRO_~FSTPP a_D_~DET_~INDEFART "_,_~PUNCT_~QUOT product_N_~NOUN_~OTHRNOUN "_,_~PUNCT_~QUOT that_O_~PRO_~DEMPRO never_R_~ADV_…
· 920406959320371200	10-17-2017	21:56:08	Twitter for iPhone	16242	64187	· So_R_~ADV_~AMPLIFIER much_R_~DET_~ADV_~DETQUAN_~OTHERADV Fake_A_~ADJ_~ATTRIBADJ News_N_~NOUN_~OTHRNOUN being_V_~VERB_~ING_~AUXBE put_V_~VERB_~PASSIVE_~OTHRVERB in_P_~PREP dying_V_~GERUND magazines_N_~NOUN_~OTHRNOUN and_&_~CCONJ newspapers_N_~NOUN_~OTHRNOUN ._,_~PUNCT_~FULSTOP Only_A_~ADJ_~ATTRIBADJ place_N_~NOUN_~OTHRNOUN worse_A_~COMPARATIVE_~ADJ_~ATTRIBADJ may_V_~MDVERB_~MDPOSS be_V_~VERB_~OT…
· 920363714062274560	10-17-2017	21:51:34	Twitter for iPhone	6765	37587	· It_O_~PRO_~OTHRPRO_~IT was_V_~VERB_~SINFLECT_~PAST_~BEMV my_D_~DET_~POSSDET_~FSTPP great_A_~ADJ_~ATTRIBADJ honor_N_~NOUN_~OTHRNOUN to_P_~INFINITIVE welcome_V_~VERB_~OTHRVERB Prime_^_~PRPN Minister_^_~PRPN Alexis_^_~PRPN Tsipras_^_~PRPN of_P_~PREP Greece_^_~PRPN to_P_~PREP the_D_~DET_~DEFART WH_^_~CAPS_~PRPN today_N_~ADV_~TIMEADV !_,_~PUNCT_~EXCLAM 🎥_E_~EMOTICON https://t.co/Bn1vM6fYW9_U_~URL 📸_…
· 920340060947574786	10-17-2017	18:59:43	Media Studio	4373	25242	· Join_V_~VERB_~IMPERATIVE_~OTHRVERB me_O_~PRO_~OBJPRO_~FSTPP LIVE_R_~CAPS_~ADV_~OTHERADV from_P_~PREP the_D_~DET_~DEFART Rose_^_~PRPN Garden_^_~PRPN at_P_~PREP 1:30_$_~DET_~NUMDET pmE_N_~NOUN_~OTHRNOUN with_P_~PREP Prime_^_~PRPN Minister_^_~PRPN Alexis_^_~PRPN Tsipras_^_~PRPN of_P_~PREP Greece_^_~PRPN ._,_~PUNCT_~FULSTOP ➡️_G https://t.co/Bn1vM6fYW9_U_~URL https://t.co/dZB4mDBKpi_U_~URL
· 920322631412473856	10-17-2017	17:25:44	Twitter for iPhone	11493	46070	· "_,_~PUNCT_~QUOT Dow_^_~PRPN Passes_V_~VERB_~SINFLECT_~OTHRVERB 23,000_$_~NOUN_~NUMNOUN for_P_~PREP the_D_~DET_~DEFART First_A_~DET_~ORDDET Time_N_~NOUN_~OTHRNOUN ,_,_~PUNCT_~COMMA Fueled_V_~VERB_~PAST_~OTHRVERB by_P_~PREP_~ADV_~OTHERADV Strong_A_~ADJ_~ATTRIBADJ Earnings_N_~NOUN_~OTHRNOUN "_,_~PUNCT_~QUOT #Dow23K_#_~HASHTAG 📈_G https://t.co/wnkrddYlb9_U_~URL https://t.co/wlP0NCNcou_U_~URL
· 920268091329859585	10-17-2017	16:16:28	Twitter for iPhone	8702	50141	· Rep._^_~PRPN Tom_^_~PRPN Marino_^_~PRPN has_V_~VERB_~SINFLECT_~AUXHAVE informed_V_~PERFECT_~VERB_~PAST_~PUBV me_O_~PRO_~OBJPRO_~FSTPP that_P_~THATVCOMP he_O_~PRO_~SUBJPRO_~THRDPP is_V_~VERB_~SINFLECT_~AUXBE withdrawing_V_~VERB_~ING_~PROGRESSIVE_~OTHRVERB his_D_~DET_~POSSDET_~THRDPP name_N_~NOUN_~OTHRNOUN from_P_~PREP consideration_N_~NOMIN as_P drug_N_~NOUN_~OTHRNOUN czar_N_~NOUN_~OTHRNOUN ._,_…
· 920069869365878785	10-17-2017	12:39:45	Twitter for iPhone	12313	65889	· Always_R_~ADV_~USUALITY great_A_~ADJ_~ATTRIBADJ to_P_~TOADJCOMP see_V_~VERB_~PERCEPTVB the_D_~DET_~DEFART wonderful_A_~ADJ_~ATTRIBADJ people_N_~NOUN_~OTHRNOUN of_P_~PREP South_^_~PRPN Carolina_^_~PRPN ._,_~PUNCT_~FULSTOP Thank_V_~INTJ_~OTHRINTJ you_O_~PRO_~OTHRPRO_~SNDPP for_P_~PREP the_D_~DET_~DEFART beautiful_A_~ADJ_~ATTRIBADJ welcome_N_~NOUN_~OTHRNOUN at_P_~PREP Greenville-Spartanburg_^_~PRP…
· 919914000959397888	10-16-2017	23:32:05	Twitter for iPhone	35069	152051	· I_O_~PRO_~SUBJPRO_~FSTPP was_V_~VERB_~SINFLECT_~PAST_~AUXBE recently_R_~ADV_~TIMEADV asked_V_~VERB_~PAST_~PUBV_~PASSIVE if_P_~CONDISUB Crooked_A_~ADJ_~ATTRIBADJ Hillary_^_~PRPN Clinton_^_~PRPN is_V_~VERB_~SINFLECT_~AUXBE going_V_~VERB_~ING_~GOINTOBE_~OTHRVERB to_P_~INFINITIVE run_V_~VERB_~OTHRVERB in_P_~PREP 2020_$_~NOUN_~NUMNOUN ?_,_~PUNCT_~QUES My_D_~DET_~POSSDET_~FSTPP answer_N_~NOUN_~OTHRNO…
· 919910256624447493	10-16-2017	13:12:43	Twitter for iPhone	19613	96816	· The_D_~DET_~DEFART U.S._^_~ACRONYM_~PRPN has_V_~VERB_~SINFLECT_~AUXHAVE gained_V_~PERFECT_~VERB_~PAST_~OTHRVERB more_A_~ADJ_~ATTRIBADJ than_P_~PREP 5.2_$_~DET_~NUMDET trillion_$_~DET_~NUMDET dollars_N_~NOUN_~OTHRNOUN in_P_~PREP Stock_N_~NOUN_~OTHRNOUN Market_N_~NOUN_~OTHRNOUN Value_N_~NOUN_~OTHRNOUN since_P_~PREP Election_N_~NOMIN Day_N_~NOUN_~OTHRNOUN !_,_~PUNCT_~EXCLAM Also_R_~ADV_~OTHERADV ,…
· 919909494200528897	10-16-2017	12:57:50	Twitter for iPhone	20216	92771	· Since_P_~PREP Election_N_~NOMIN Day_N_~NOUN_~OTHRNOUN on_P_~PREP November_^_~PRPN 8_$_~NOUN_~NUMNOUN ,_,_~PUNCT_~COMMA the_D_~DET_~DEFART Stock_N_~NOUN_~OTHRNOUN Market_N_~NOUN_~OTHRNOUN is_V_~VERB_~SINFLECT_~COPVB_~BEMV up_R_~ADV_~OTHERADV more_A_~ADJ_~PREDADJ than_P_~PREP 25%_$_~NOUN_~NUMNOUN ,_,_~PUNCT_~COMMA unemployment_N_~NOMIN is_V_~VERB_~SINFLECT_~BEMV at_P_~PREP a_D_~DET_~INDEFART 17_$…
· 919908143475412993	10-16-2017	12:54:49	Twitter for iPhone	21065	77093	· Dem_^_~PRPN Senator_^_~PRPN Schumer_^_~PRPN hated_V_~VERB_~PAST_~STANCEVB the_D_~DET_~DEFART Iran_^_~PRPN deal_N_~NOUN_~OTHRNOUN made_V_~VERB_~PAST_~OTHRVERB by_P_~PREP_~ADV_~OTHERADV President_^_~PRPN Obama_^_~PRPN ,_,_~PUNCT_~COMMA but_&_~CNTRSTCONJ now_R_~SUBORDINATOR_~CAUSESUB that_P I_O_~PRO_~SUBJPRO_~FSTPP am_V_~VERB_~COPVB_~BEMV involved_A_~ADJ_~PREDADJ ,_,_~PUNCT_~COMMA he_O_~PRO_~SUBJP…
· 919901190376259586	10-16-2017	12:49:27	Twitter for iPhone	12973	57644	· The_D_~DET_~DEFART Democrats_N_~NOUN_~OTHRNOUN only_R_~ADV_~OTHERADV want_V_~VERB_~STANCEVB to_P_~INFINITIVE increase_V_~VERB_~OTHRVERB taxes_N_~NOUN_~OTHRNOUN and_&_~CCONJ obstruct_V_~VERB_~OTHRVERB ._,_~PUNCT_~FULSTOP That's_L_~PROCONTRACTBEMV_~DEMPRO all_D_~PRO_~PROQUAN they_O_~PRO_~SUBJPRO_~THRDPP are_V_~VERB_~COPVB_~BEMV good_A_~ADJ_~PREDADJ at_P !_,_~PUNCT_~EXCLAM
· 919900022409449474	10-16-2017	12:21:49	Twitter for iPhone	12938	58127	· Art_^_~PRPN Laffer_^_~PRPN just_R_~ADV_~OTHERADV said_V_~VERB_~PAST_~PUBV that_P_~THATVCOMP he_O_~PRO_~SUBJPRO_~THRDPP doesn't_V_~VERB_~NEG_~ANALNEG_~AUXDO know_V_~VERB_~PRVV how_R_~SUBORDINATOR_~WHCLAUSE_~OTHRSUB a_D_~DET_~INDEFART Democrat_N_~NOUN_~OTHRNOUN could_V_~MDVERB_~MDPOSS vote_V_~VERB_~SUAV against_P_~PREP the_D_~DET_~DEFART big_A_~ADJ_~ATTRIBADJ tax_N_~NOUN_~OTHRNOUN cut/reform_N_~N…
· 919560102725738498	10-16-2017	12:17:10	Twitter for iPhone	14897	77543	· ..._,_~PUNCT_~ELIPS approvals_N_~NOUN_~OTHRNOUN of_P_~PREP The_D_~DET_~DEFART Keystone_^_~PRPN XL_^_~CAPS_~PRPN &_&_~CCONJ Dakota_^_~PRPN Access_N_~NOUN_~OTHRNOUN pipelines_N_~NOUN_~OTHRNOUN ._,_~PUNCT_~FULSTOP Also_R_~ADV_~OTHERADV ,_,_~PUNCT_~COMMA look_V_~MULTIWVB at_P_~MULTIWVB the_D_~DET_~DEFART recent_A_~ADJ_~ATTRIBADJ EPA_^_~CAPS_~PRPN cancelations_N_~NOMIN &_&_~CCONJ our_D_~DET_~POSSDET…
· 919554724512387072	10-15-2017	13:46:27	Twitter for iPhone	12861	60798	· The_D_~DET_~DEFART Failing_N_~NOUN_~OTHRNOUN @nytimes_@_~MENTION ,_,_~PUNCT_~COMMA in_P_~PREP a_D_~DET_~INDEFART story_N_~NOUN_~OTHRNOUN by_P_~PREP_~ADV_~OTHERADV Peter_^_~PRPN Baker_^_~PRPN ,_,_~PUNCT_~COMMA should_V_~MDVERB_~MDNEC have_V_~VERB_~AUXHAVE mentioned_V_~PERFECT_~VERB_~PAST_~PUBV the_D_~DET_~DEFART rapid_A_~ADJ_~ATTRIBADJ terminations_N_~NOMIN by_P_~PREP_~ADV_~OTHERADV me_O_~PRO_~O…
· 919313707355787264	10-15-2017	13:25:05	Twitter for iPhone	16003	71175	· The_D_~DET_~DEFART Democrats_N_~NOUN_~OTHRNOUN in_P_~PREP the_D_~DET_~DEFART Southwest_^_~PRPN part_N_~NOUN_~OTHRNOUN of_P_~PREP Virginia_^_~PRPN have_V_~VERB_~AUXHAVE been_V_~PERFECT_~VERB_~AUXBE abandoned_V_~VERB_~PAST_~OTHRVERB by_P_~PREP_~PASSVEBY their_D_~DET_~POSSDET_~THRDPP Party_N_~NOUN_~OTHRNOUN ._,_~PUNCT_~FULSTOP Republican_A_~ADJ_~ATTRIBADJ Ed_^_~PRPN Gillespie_^_~PRPN will_V_~MDVER…
· 919162619889704961	10-14-2017	21:27:22	Twitter for iPhone	22827	118617	· Very_R_~ADV_~AMPLIFIER proud_A_~ADJ_~ATTRIBADJ of_P_~PREP my_D_~DET_~POSSDET_~FSTPP Executive_N_~NOUN_~OTHRNOUN Order_V_~VERB_~SUAV which_D_~WHW will_V_~MDVERB_~MDPRED allow_V_~VERB_~SUAV greatly_R_~ADV_~AMPLIFIER expanded_A_~ADJ_~ATTRIBADJ access_N_~NOUN_~OTHRNOUN and_&_~CCONJ far_R_~ADV_~PLACEADV lower_A_~COMPARATIVE_~ADJ_~ATTRIBADJ costs_N_~NOUN_~OTHRNOUN for_P_~PREP HealthCare_N_~NOUN_~OTHR…
· 919160558712172544	10-14-2017	11:27:00	Twitter for iPhone	18450	84508	· Health_N_~NOUN_~OTHRNOUN Insurance_N_~NOUN_~OTHRNOUN stocks_N_~NOUN_~OTHRNOUN ,_,_~PUNCT_~COMMA which_D_~RELCLAUSESUBGAP have_V_~VERB_~AUXHAVE gone_V_~PERFECT_~VERB_~OTHRVERB through_P_~PREP the_D_~DET_~DEFART roof_N_~NOUN_~OTHRNOUN during_P_~PREP the_D_~DET_~DEFART ObamaCare_^_~PRPN years_N_~NOUN_~OTHRNOUN ,_,_~PUNCT_~COMMA plunged_V_~VERB_~PAST_~OTHRVERB yesterday_N_~ADV_~TIMEADV after_P_~SUB…
· 919012714827145216	10-14-2017	11:18:49	Twitter for iPhone	16039	68504	· Such_A_~PREDET a_D_~DET_~INDEFART wonderful_A_~ADJ_~ATTRIBADJ statement_N_~NOMIN from_P_~PREP the_D_~DET_~DEFART great_A_~ADJ_~ATTRIBADJ @LouDobbs_@_~MENTION ._,_~PUNCT_~FULSTOP "_,_~PUNCT_~QUOT We_O_~PRO_~SUBJPRO_~FSTPP take_V_~MULTIWVB up_T_~MULTIWVB what_O_~WHW may_V_~MDVERB_~MDPOSS be_V_~VERB_~BEMV the_D_~DET_~DEFART most_R_~SUPERLATIVE_~ADV accomplished_A_~ADJ_~ATTRIBADJ presidency_N_~NOUN…
· 919009334016856065	10-14-2017	01:31:20	Twitter for iPhone	12409	61481	· ObamaCare_^_~PRPN is_V_~VERB_~SINFLECT_~AUXBE causing_V_~VERB_~ING_~PROGRESSIVE_~OTHRVERB such_A_~DET grief_N_~NOUN_~OTHRNOUN and_&_~CCONJ tragedy_N_~NOUN_~OTHRNOUN for_P so_R_~ADV_~AMPLIFIER many_A_~ADJ_~ATTRIBADJ ._,_~PUNCT_~FULSTOP It_O_~PRO_~OTHRPRO_~IT is_V_~VERB_~SINFLECT_~AUXBE being_V_~VERB_~ING_~PROGRESSIVE_~AUXBE dismantled_V_~VERB_~PAST_~PASSIVE_~OTHRVERB but_&_~CNTRSTCONJ in_P_~PREP…
· 919007577681354752	10-14-2017	01:17:54	Twitter for iPhone	15845	69168	· Money_N_~NOUN_~OTHRNOUN pouring_V_~VERB_~ING_~OTHRVERB into_P_~PREP Insurance_N_~NOUN_~OTHRNOUN Companies_N_~NOUN_~OTHRNOUN profits_N_~NOUN_~OTHRNOUN ,_,_~PUNCT_~COMMA under_P_~PREP the_D_~DET_~DEFART guise_N_~NOUN_~OTHRNOUN of_P_~PREP ObamaCare_^_~PRPN ,_,_~PUNCT_~COMMA is_V_~VERB_~SINFLECT_~BEMV over_R_~ADV_~OTHERADV ._,_~PUNCT_~FULSTOP They_O_~PRO_~SUBJPRO_~THRDPP have_V_~VERB_~AUXHAVE made_…
· 919005534883328000	10-14-2017	01:10:55	Twitter for iPhone	11325	54519	· Many_A_~DET_~DETQUAN people_N_~NOUN_~OTHRNOUN talking_V_~VERB_~ING_~OTHRVERB ,_,_~PUNCT_~COMMA with_P_~PREP much_A_~DET_~DETQUAN agreement_N_~NOMIN ,_,_~PUNCT_~COMMA on_P_~PREP my_D_~DET_~POSSDET_~FSTPP Iran_^_~PRPN speech_N_~NOUN_~OTHRNOUN today_N_~ADV_~TIMEADV ._,_~PUNCT_~FULSTOP Participants_N_~NOUN_~OTHRNOUN in_P_~PREP the_D_~DET_~DEFART deal_N_~NOUN_~OTHRNOUN are_V_~VERB_~AUXBE making_V_~V…
· 919003314674634752	10-14-2017	01:02:48	Twitter for iPhone	14106	70090	· Starting_V_~VERB_~ING_~VBIG to_P_~INFINITIVE develop_V_~VERB_~OTHRVERB a_D_~DET_~INDEFART much_A_~DET_~ADV_~DETQUAN_~AMPLIFIER better_A_~COMPARATIVE_~ADJ_~ATTRIBADJ relationship_N_~NOUN_~OTHRNOUN with_P_~PREP Pakistan_^_~PRPN and_&_~CCONJ its_L_~PRO_~IT leaders_N_~NOUN_~OTHRNOUN ._,_~PUNCT_~FULSTOP I_O_~PRO_~SUBJPRO_~FSTPP want_V_~VERB_~STANCEVB to_P_~INFINITIVE thank_V_~VERB_~OTHRVERB them_O_~…
· 918960024256434176	10-14-2017	00:53:59	Twitter for iPhone	10666	41603	· #WeeklyAddress_#_~HASHTAG 🇺🇸_G https://t.co/riqEiBNwk2_U_~URL
· 918901399080935424	10-13-2017	22:01:57	Media Studio	17647	66875	· Today_N_~ADV_~TIMEADV ,_,_~PUNCT_~COMMA I_O_~PRO_~SUBJPRO_~FSTPP announced_V_~VERB_~PAST_~PUBV our_D_~DET_~POSSDET_~FSTPP strategy_N_~NOUN_~OTHRNOUN to_P_~INFINITIVE confront_V_~VERB_~OTHRVERB the_D_~DET_~DEFART Iranian_A_~ADJ_~ATTRIBADJ regime's_N_~NOUN_~POSESNOUN hostile_A_~ADJ_~ATTRIBADJ actions_N_~NOUN_~OTHRNOUN and_&_~CCONJ to_P_~INFINITIVE ensure_V_~VERB_~OTHRVERB that_P they_O_~PRO_~SUBJ…
· 918894502185787392	10-13-2017	18:09:00	Media Studio	11415	48865	· "_,_~PUNCT_~QUOT Consumer_N_~NOUN_~OTHRNOUN confidence_N_~NOUN_~OTHRNOUN soars_N_~NOUN_~OTHRNOUN to_P_~PREP highest_A_~SUPERLATIVE_~ADJ_~ATTRIBADJ level_N_~NOUN_~OTHRNOUN since_P_~PREP 2004_$_~NOUN_~NUMNOUN "_,_~PUNCT_~QUOT 📈_^_~PRPN https://t.co/RvxCPAFI2A_U_~URL https://t.co/U8MS9K45fX_U_~URL
· 918885859230875649	10-13-2017	17:41:36	Twitter for iPhone	21151	80176	· In_P_~PREP America_^_~PRPN ,_,_~PUNCT_~COMMA we_O_~PRO_~SUBJPRO_~FSTPP don't_V_~VERB_~NEG_~ANALNEG_~AUXDO worship_V_~VERB_~OTHRVERB government_N_~NOMIN -_,_~PUNCT we_O_~PRO_~SUBJPRO_~FSTPP worship_V_~VERB_~OTHRVERB God_^_~PRPN ._,_~PUNCT_~FULSTOP #ValuesVotersSummit_#_~HASHTAG https://t.co/YQ3iDlWylK_U_~URL
· 918876603148652544	10-13-2017	17:07:15	Twitter for iPhone	16683	73286	· I_O_~PRO_~SUBJPRO_~FSTPP have_V_~VERB_~HAVEMV no_D_~DET_~NEG_~SYNNEG greater_A_~COMPARATIVE_~ADJ_~ATTRIBADJ privilege_N_~NOUN_~OTHRNOUN than_P_~PREP to_P_~INFINITIVE serve_V_~VERB_~OTHRVERB as_P your_D_~DET_~POSSDET_~SNDPP Commander-in-Chief_N_~NOUN_~OTHRNOUN ._,_~PUNCT_~FULSTOP HAPPY_A_~CAPS_~ADJ_~ATTRIBADJ BIRTHDAY_N_~CAPS_~NOUN_~OTHRNOUN to_P_~PREP the_D_~DET_~DEFART incredible_A_~ADJ_~ATTRI…
· 918808798059483136	10-13-2017	16:30:28	Twitter for iPhone	11949	63491	· The_D_~DET_~DEFART wonderful_A_~ADJ_~ATTRIBADJ people_N_~NOUN_~OTHRNOUN of_P_~PREP Puerto_^_~PRPN Rico_^_~PRPN ,_,_~PUNCT_~COMMA with_P_~PREP their_D_~DET_~POSSDET_~THRDPP unmatched_A_~ADJ_~ATTRIBADJ spirit_N_~NOUN_~OTHRNOUN ,_,_~PUNCT_~COMMA know_V_~VERB_~PRVV how_R_~SUBORDINATOR_~WHCLAUSE_~OTHRSUB bad_A_~ADJ_~ATTRIBADJ things_N_~NOUN_~OTHRNOUN were_V_~VERB_~PAST_~BEMV before_P_~PREP the_D_~DE…
· 918806396875010048	10-13-2017	12:01:02	Twitter for iPhone	22858	93291	· Hard_A_~ADJ_~ATTRIBADJ to_P_~TOADJCOMP believe_V_~VERB_~PRVV that_P_~THATVCOMP the_D_~DET_~DEFART Democrats_N_~NOUN_~OTHRNOUN ,_,_~PUNCT_~COMMA who_O_~RELCLAUSESUBGAP have_V_~VERB_~AUXHAVE gone_V_~PERFECT_~VERB_~OTHRVERB so_R_~ADV_~AMPLIFIER far_R_~ADV_~PLACEADV LEFT_V_~CAPS_~VERB_~PAST_~OTHRVERB that_P_~THATVCOMP they_O_~PRO_~SUBJPRO_~THRDPP are_V_~VERB_~COPVB no_R_~ADV_~NEG_~SYNNEG longer_R_~…
· 918797009133465600	10-13-2017	11:51:30	Twitter for iPhone	15485	76367	· ObamaCare_^_~PRPN is_V_~VERB_~SINFLECT_~BEMV a_D_~DET_~INDEFART broken_A_~ADJ_~ATTRIBADJ mess_N_~NOUN_~OTHRNOUN ._,_~PUNCT_~FULSTOP Piece_N_~NOUN_~OTHRNOUN by_P_~PREP_~ADV_~OTHERADV piece_N_~NOUN_~OTHRNOUN we_O_~PRO_~SUBJPRO_~FSTPP will_V_~MDVERB_~MDPRED now_R_~ADV_~TIMEADV begin_V_~VERB_~OTHRVERB the_D_~DET_~DEFART process_N_~NOUN_~OTHRNOUN of_P_~PREP giving_V_~GERUND America_^_~PRPN the_D_~DE…
· 918796079243677696	10-13-2017	11:14:12	Twitter for iPhone	11885	51866	· Sadly_R_~ADV_~OTHERADV ,_,_~PUNCT_~COMMA they_O_~PRO_~SUBJPRO_~THRDPP and_&_~CCONJ others_N_~NOUN_~OTHRNOUN are_V_~VERB_~BEMV Fake_A_~ADJ_~ATTRIBADJ News_N_~NOUN_~OTHRNOUN ,_,_~PUNCT_~COMMA and_&_~CCONJ the_D_~DET_~DEFART public_N_~NOUN_~OTHRNOUN is_V_~VERB_~SINFLECT_~AUXBE just_R_~ADV_~OTHERADV beginning_V_~VERB_~ING_~PROGRESSIVE_~OTHRVERB to_P_~INFINITIVE figure_V_~VERB_~OTHRVERB it_O_~PRO_~O…
· 918772522983874561	10-13-2017	11:10:30	Twitter for iPhone	14207	64283	· The_D_~DET_~DEFART Democrats_N_~NOUN_~OTHRNOUN ObamaCare_^_~PRPN is_V_~VERB_~SINFLECT_~AUXBE imploding_V_~VERB_~ING_~PROGRESSIVE_~OTHRVERB ._,_~PUNCT_~FULSTOP Massive_A_~ADJ_~ATTRIBADJ subsidy_N_~NOUN_~OTHRNOUN payments_N_~NOMIN to_P_~PREP their_D_~DET_~POSSDET_~THRDPP pet_N_~NOUN_~OTHRNOUN insurance_N_~NOUN_~OTHRNOUN companies_N_~NOUN_~OTHRNOUN has_V_~VERB_~SINFLECT_~AUXHAVE stopped_V_~PERFECT…
· 918647067224035334	10-13-2017	09:36:54	Twitter for iPhone	16514	68837	· It_O_~PRO_~OTHRPRO_~IT is_V_~VERB_~SINFLECT_~BEMV time_N_~NOUN_~OTHRNOUN to_P_~INFINITIVE take_V_~VERB_~OTHRVERB care_N_~NOUN_~OTHRNOUN of_P_~PREP OUR_D_~CAPS_~DET_~POSSDET_~FSTPP COUNTRY_N_~CAPS_~NOUN_~OTHRNOUN ,_,_~PUNCT_~COMMA to_P_~INFINITIVE rebuild_V_~VERB_~OTHRVERB OUR_D_~CAPS_~DET_~POSSDET_~FSTPP COMMUNITIES_N_~CAPS_~NOMIN ,_,_~PUNCT_~COMMA and_&_~CCONJ to_P_~INFINITIVE protect_V_~VERB_…
· 918630610167529472	10-13-2017	01:18:23	Media Studio	22416	87857	· People_N_~NOUN_~OTHRNOUN are_V_~VERB_~AUXBE just_R_~ADV_~OTHERADV now_R_~ADV_~TIMEADV starting_V_~VERB_~ING_~PROGRESSIVE_~OTHRVERB to_P_~INFINITIVE find_V_~VERB_~MULTIWVB_~PRVV out_T_~MULTIWVB how_R_~WHW_~WHCLAUSE dishonest_A_~ADJ_~ATTRIBADJ and_&_~CCONJ disgusting_A_~ADJ_~ATTRIBADJ (_,_~PUNCT_~BRACKET FakeNews_^_~PRPN )_,_~PUNCT_~BRACKET @NBCNews_@_~MENTION is_V_~VERB_~SINFLECT_~BEMV ._,_~PUNC…
· 918571860308254720	10-13-2017	00:12:59	Twitter for iPhone	11002	50217	· Happy_A_~ADJ_~ATTRIBADJ #NationalFarmersDay_#_~HASHTAG !_,_~PUNCT_~EXCLAM 📸_G https://t.co/dN39R1IMlA_U_~URL https://t.co/QbUG1pztaI_U_~URL
· 918541193037967361	10/12/17	20:19:32	Twitter for iPhone	15614	68294	· We_O_~PRO_~SUBJPRO_~FSTPP need_V_~VERB_~STANCEVB a_D_~DET_~INDEFART tax_N_~NOUN_~OTHRNOUN system_N_~NOUN_~OTHRNOUN that_P_~RELCLAUSESUBGAP is_V_~VERB_~SINFLECT_~COPVB_~BEMV FAIR_A_~CAPS_~ADJ_~PREDADJ to_P_~PREP_~PREP working_V_~GERUND FAMILIES_N_~CAPS_~NOUN_~OTHRNOUN &_&_~CCONJ that_O_~PRO_~DEMPRO encourages_V_~VERB_~SINFLECT_~OTHRVERB companies_N_~NOUN_~OTHRNOUN to_P_~INFINITIVE STAY_V_~CAPS_~…
· 918523263554412544	10/12/17	18:17:40	Media Studio	12853	52052	· The_D_~DET_~DEFART time_N_~NOUN_~OTHRNOUN has_V_~VERB_~SINFLECT_~AUXHAVE come_V_~PERFECT_~VERB_~OTHRVERB to_P_~INFINITIVE take_V_~VERB_~OTHRVERB action_N_~NOMIN to_P_~INFINITIVE IMPROVE_V_~CAPS_~VERB_~OTHRVERB access_N_~NOUN_~OTHRNOUN ,_,_~PUNCT_~COMMA INCREASE_V_~CAPS_~VERB_~OTHRVERB choices_N_~NOUN_~OTHRNOUN ,_,_~PUNCT_~COMMA and_&_~CCONJ LOWER_A_~CAPS_~COMPARATIVE_~ADJ_~ATTRIBADJ COSTS_N_~CA…
· 918457595618365441	10/12/17	17:06:26	Media Studio	16941	80734	· The_D_~DET_~DEFART Fake_A_~ADJ_~ATTRIBADJ News_N_~NOUN_~OTHRNOUN Is_V_~VERB_~SINFLECT_~AUXBE going_V_~VERB_~ING_~PROGRESSIVE_~OTHRVERB all_D_~PRO_~PROQUAN out_P in_P_~PREP order_N_~NOUN_~OTHRNOUN to_P_~INFINITIVE demean_V_~VERB_~OTHRVERB and_&_~CCONJ denigrate_N_~NOUN_~OTHRNOUN !_,_~PUNCT_~EXCLAM Such_A_~DET hatred_N_~NOUN_~OTHRNOUN !_,_~PUNCT_~EXCLAM
· 918432809282342912	10/12/17	12:45:29	Twitter for iPhone	13433	64982	· ..._,_~PUNCT_~ELIPS We_O_~PRO_~SUBJPRO_~FSTPP cannot_V_~MDVERB_~MDPOSS_~ANALNEG keep_V_~VERB_~OTHRVERB FEMA_^_~CAPS_~PRPN ,_,_~PUNCT_~COMMA the_D_~DET_~DEFART Military_^_~PRPN &_&_~CCONJ the_D_~DET_~DEFART First_A_~DET_~ORDDET Responders_N_~NOUN_~OTHRNOUN ,_,_~PUNCT_~COMMA who_O_~RELCLAUSESUBGAP have_V_~VERB_~AUXHAVE been_V_~PERFECT_~VERB_~COPVB_~BEMV amazing_A_~ADJ_~PREDADJ (_,_~PUNCT_~BRACKET…
· 918430769776914432	10/12/17	11:07:00	Twitter for iPhone	10164	50926	· ..._,_~PUNCT_~ELIPS accountability_N_~NOMIN say_V_~VERB_~PUBV the_D_~DET_~DEFART Governor_N_~NOUN_~OTHRNOUN ._,_~PUNCT_~FULSTOP Electric_^_~PRPN and_&_~CCONJ all_D_~DET_~DETQUAN infrastructure_N_~NOUN_~OTHRNOUN was_V_~VERB_~SINFLECT_~PAST_~BEMV disaster_N_~NOUN_~OTHRNOUN before_P_~PREP hurricanes_N_~NOUN_~OTHRNOUN ._,_~PUNCT_~FULSTOP Congress_^_~PRPN to_P_~INFINITIVE decide_V_~VERB_~PRVV how_R_…
· 918428456869916672	10/12/17	10:58:53	Twitter for iPhone	10197	47405	· "_,_~PUNCT_~QUOT Puerto_^_~PRPN Rico_^_~PRPN survived_V_~VERB_~PAST_~OTHRVERB the_D_~DET_~DEFART Hurricanes_^_~PRPN ,_,_~PUNCT_~COMMA now_R_~ADV_~TIMEADV a_D_~DET_~INDEFART financial_A_~ADJ_~ATTRIBADJ crisis_N_~NOUN_~OTHRNOUN looms_V_~VERB_~SINFLECT_~OTHRVERB largely_R_~ADV_~OTHERADV of_P_~PREP their_D_~DET_~POSSDET_~THRDPP own_N_~NOUN_~OTHRNOUN making_V_~VERB_~ING_~OTHRVERB ._,_~PUNCT_~FULSTOP…
· 918417002733154305	10/12/17	10:49:42	Twitter for iPhone	6731	37718	· Clips_N_~NOUN_~OTHRNOUN from_P_~PREP tax_N_~NOUN_~OTHRNOUN speech_N_~NOUN_~OTHRNOUN and_&_~CCONJ @seanhannity_@_~MENTION on_P_~PREP @foxandfriends_@_~MENTION now_R_~ADV_~TIMEADV ._,_~PUNCT_~FULSTOP Have_V_~VERB_~HAVEIVB_~IMPERATIVE a_D_~DET_~INDEFART great_A_~ADJ_~ATTRIBADJ day_N_~NOUN_~OTHRNOUN !_,_~PUNCT_~EXCLAM
· 918275261011038210	10/12/17	10:04:11	Twitter for iPhone	13520	60730	· In_P even_R_~ADV_~OTHERADV the_D_~DET_~DEFART darkest_A_~SUPERLATIVE_~ADJ_~ATTRIBADJ moments_N_~NOUN_~OTHRNOUN ,_,_~PUNCT_~COMMA the_D_~DET_~DEFART light_N_~NOUN_~OTHRNOUN of_P_~PREP our_D_~DET_~POSSDET_~FSTPP people_N_~NOUN_~OTHRNOUN has_V_~VERB_~SINFLECT_~AUXHAVE shown_V_~PERFECT_~VERB_~OTHRVERB through_P_~PREP their_D_~DET_~POSSDET_~THRDPP goodness_N_~NOMIN ,_,_~PUNCT_~COMMA their_D_~DET_~PO…
· 918267396493922304	10/12/17	00:40:57	Media Studio	20348	87960	· Network_N_~NOUN_~OTHRNOUN news_N_~NOUN_~OTHRNOUN has_V_~VERB_~SINFLECT_~AUXHAVE become_V_~PERFECT_~VERB_~COPVB_~BEMV so_R_~ADV_~AMPLIFIER partisan_A_~ADJ_~PREDADJ ,_,_~PUNCT_~COMMA distorted_A_~ADJ_~ATTRIBADJ and_&_~CCONJ fake_A_~ADJ_~ATTRIBADJ that_D_~THATADJCOMP licenses_N_~NOUN_~OTHRNOUN must_V_~MDVERB_~MDNEC be_V_~VERB_~AUXBE challenged_V_~VERB_~PAST_~PASSIVE_~OTHRVERB and_&_~CCONJ ,_,_~PUN…
· 918263984029085697	10/12/17	00:09:42	Twitter for iPhone	5611	31715	· Joining_V_~VERB_~ING_~VBIG @SeanHannity_@_~MENTION tonight_R_~ADV_~TIMEADV at_P_~PREP 9pmE_^_~PRPN on_P_~PREP @FoxNews_@_~MENTION ._,_~PUNCT_~FULSTOP Enjoy_V_~VERB_~IMPERATIVE_~OTHRVERB !_,_~PUNCT_~EXCLAM https://t.co/RCfiJus5Rw_U_~URL
· 918257107182473216	10/11/17	23:56:08	Twitter for iPhone	12276	56587	· We_O_~PRO_~SUBJPRO_~FSTPP need_V_~VERB_~STANCEVB a_D_~DET_~INDEFART tax_N_~NOUN_~OTHRNOUN system_N_~NOUN_~OTHRNOUN that_P_~RELCLAUSESUBGAP is_V_~VERB_~SINFLECT_~COPVB_~BEMV FAIR_A_~CAPS_~ADJ_~PREDADJ to_P_~PREP_~PREP working_V_~GERUND families_N_~NOUN_~OTHRNOUN &_&_~CCONJ that_O_~PRO_~DEMPRO encourages_V_~VERB_~SINFLECT_~OTHRVERB companies_N_~NOUN_~OTHRNOUN to_P_~INFINITIVE STAY_V_~CAPS_~VERB_~…
· 918227740700102657	10/11/17	23:28:49	Twitter for iPhone	10407	57891	· I_O_~PRO_~SUBJPRO_~FSTPP will_V_~MDVERB_~MDPRED be_V_~VERB_~AUXBE interviewed_V_~VERB_~PAST_~OTHRVERB tonight_R_~ADV_~TIMEADV on_P_~PREP @FoxNews_@_~MENTION by_P_~PREP_~ADV_~OTHERADV @SeanHannity_@_~MENTION at_P_~PREP 9pmE_^_~PRPN ._,_~PUNCT_~FULSTOP Enjoy_V_~VERB_~IMPERATIVE_~OTHRVERB !_,_~PUNCT_~EXCLAM
· 918224393062551552	10/11/17	21:32:07	Twitter for iPhone	5082	27928	· Join_V_~VERB_~IMPERATIVE_~OTHRVERB me_O_~PRO_~OBJPRO_~FSTPP LIVE_R_~CAPS_~ADV_~OTHERADV at_P_~PREP 5:45_$_~DET_~NUMDET pmE_N_~NOUN_~OTHRNOUN from_P_~PREP Harrisburg_^_~PRPN ,_,_~PUNCT_~COMMA Pennsylvania_^_~PRPN !_,_~PUNCT_~EXCLAM #TaxReform_#_~HASHTAG #USA_#_~CAPS_~HASHTAG 🇺🇸_Q https://t.co/fDUEMpRTcE_U_~URL https://t.co/1mMjl1HNpl_U_~URL
· 918201878479073280	10/11/17	21:18:49	Twitter for iPhone	19130	114117	· Happy_A_~ADJ_~ATTRIBADJ to_P_~TOADJCOMP announce_V_~VERB_~PUBV we_O_~PRO_~SUBJPRO_~FSTPP are_V_~VERB_~AUXBE awarding_V_~VERB_~ING_~PROGRESSIVE_~OTHRVERB $1M_$_~NOUN_~NUMNOUN to_P_~PREP Las_^_~PRPN Vegas_^_~PRPN -_,_~PUNCT in_P_~PREP order_N_~NOUN_~OTHRNOUN to_P_~INFINITIVE help_V_~VERB_~OTHRVERB local_A_~ADJ_~ATTRIBADJ law_N_~NOUN_~OTHRNOUN enforcement_N_~NOMIN working_V_~VERB_~ING_~OTHRVERB OT…
· 918112884630093825	10/11/17	19:49:21	Twitter for iPhone	23284	99249	· With_P_~PREP all_D_~PRO_~PROQUAN of_P_~PREP the_D_~DET_~DEFART Fake_A_~ADJ_~ATTRIBADJ News_N_~NOUN_~OTHRNOUN coming_V_~VERB_~ING_~OTHRVERB out_P_~PREP of_P_~PREP NBC_^_~CAPS_~PRPN and_&_~CCONJ the_D_~DET_~DEFART Networks_N_~NOUN_~OTHRNOUN ,_,_~PUNCT_~COMMA at_P_~PREP what_O_~WHW point_N_~NOUN_~OTHRNOUN is_V_~VERB_~SINFLECT_~BEMV it_O_~PRO_~OTHRPRO_~IT appropriate_A_~ADJ_~ATTRIBADJ to_P_~TOADJCO…
· 918110279367643137	10/11/17	13:55:44	Twitter for iPhone	18962	73826	· Fake_A_~ADJ_~ATTRIBADJ @NBCNews_@_~MENTION made_V_~MULTIWVB up_T_~MULTIWVB a_D_~DET_~INDEFART story_N_~NOUN_~OTHRNOUN that_P_~RELCLAUSEN I_O_~PRO_~SUBJPRO_~FSTPP wanted_V_~VERB_~PAST_~STANCEVB a_D_~DET_~INDEFART "_,_~PUNCT_~QUOT tenfold_R_~ADV_~OTHERADV "_,_~PUNCT_~QUOT increase_V_~VERB_~OTHRVERB in_P_~PREP our_D_~DET_~POSSDET_~FSTPP U.S._^_~ACRONYM_~PRPN nuclear_A_~ADJ_~ATTRIBADJ arsenal_N_~NO…
· 918065431939829760	10/11/17	13:45:22	Twitter for iPhone	20408	105174	· It_O_~PRO_~OTHRPRO_~IT is_V_~VERB_~SINFLECT_~BEMV about_P_~PREP time_N_~NOUN_~OTHRNOUN that_P_~RELCLAUSEN Roger_^_~PRPN Goodell_^_~PRPN of_P_~PREP the_D_~DET_~DEFART NFL_^_~CAPS_~PRPN is_V_~VERB_~SINFLECT_~AUXBE finally_R_~ADV_~OTHERADV demanding_V_~VERB_~ING_~PROGRESSIVE_~SUAV that_P_~THATVCOMP all_D_~DET_~DETQUAN players_N_~NOUN_~OTHRNOUN STAND_V_~CAPS_~VERB_~OTHRVERB for_P_~PREP our_D_~DET_~…
· 918062778522505216	10/11/17	10:47:10	Twitter for iPhone	19401	84312	· The_D_~DET_~DEFART Democrats_N_~NOUN_~OTHRNOUN want_V_~VERB_~STANCEVB MASSIVE_A_~CAPS_~ADJ_~ATTRIBADJ tax_N_~NOUN_~OTHRNOUN increases_N_~NOUN_~OTHRNOUN &_&_~CCONJ soft_A_~ADJ_~ATTRIBADJ ,_,_~PUNCT_~COMMA crime_N_~NOUN_~OTHRNOUN producing_V_~VERB_~ING_~OTHRVERB borders_N_~NOUN_~OTHRNOUN ._,_~PUNCT_~FULSTOP The_D_~DET_~DEFART Republicans_N_~NOUN_~OTHRNOUN want_V_~VERB_~STANCEVB the_D_~DET_~DEFART…
· 918061437750267904	10/11/17	10:36:37	Twitter for iPhone	15430	74375	· It_O_~PRO_~OTHRPRO_~IT would_V_~MDVERB_~MDPRED be_V_~VERB_~COPVB_~BEMV really_R_~ADV_~AMPLIFIER nice_A_~ADJ_~PREDADJ if_P_~CONDISUB the_D_~DET_~DEFART Fake_A_~ADJ_~ATTRIBADJ News_N_~NOUN_~OTHRNOUN Media_N_~NOUN_~OTHRNOUN would_V_~MDVERB_~MDPRED report_V_~VERB_~PUBV the_D_~DET_~DEFART virtually_R_~ADV_~OTHERADV unprecedented_A_~ADJ_~ATTRIBADJ Stock_N_~NOUN_~OTHRNOUN Market_N_~NOUN_~OTHRNOUN grow…
· 918060313748164608	10/11/17	10:31:18	Twitter for iPhone	11212	54905	· ..._,_~PUNCT_~ELIPS if_P_~SUBORDINATOR_~CONDISUB Congress_^_~PRPN gives_V_~VERB_~SINFLECT_~OTHRVERB us_O_~PRO_~OBJPRO_~FSTPP the_D_~DET_~DEFART massive_A_~ADJ_~ATTRIBADJ tax_N_~NOUN_~OTHRNOUN cuts_N_~NOUN_~OTHRNOUN (_,_~PUNCT_~BRACKET and_&_~CCONJ reform_N_~NOUN_~OTHRNOUN )_,_~PUNCT_~BRACKET I_O_~PRO_~SUBJPRO_~FSTPP am_V_~VERB_~AUXBE asking_V_~VERB_~ING_~PROGRESSIVE_~PUBV for_P ,_,_~PUNCT_~COMM…
· 918058910673760258	10/11/17	10:26:50	Twitter for iPhone	18196	79314	· Stock_N_~NOUN_~OTHRNOUN Market_N_~NOUN_~OTHRNOUN has_V_~VERB_~SINFLECT_~AUXHAVE increased_V_~PERFECT_~VERB_~PAST_~OTHRVERB by_P_~PREP_~ADV_~OTHERADV 5.2_$_~DET_~NUMDET Trillion_$_~DET_~NUMDET dollars_N_~NOUN_~OTHRNOUN since_P_~PREP the_D_~DET_~DEFART election_N_~NOMIN on_P_~PREP November_^_~PRPN 8th_$_~NOUN_~ORDNOUN ,_,_~PUNCT_~COMMA a_D_~DET_~INDEFART 25%_$_~DET_~NUMDET increase_N_~NOUN_~OTHRN…
· 917923131003719681	10/11/17	10:21:15	Twitter for iPhone	15932	77256	· ..._,_~PUNCT_~ELIPS fired_V_~VERB_~PAST_~VBIX ._,_~PUNCT_~FULSTOP This_D_~DET_~DEMDET story_N_~NOUN_~OTHRNOUN is_V_~VERB_~SINFLECT_~AUXBE totally_R_~ADV_~AMPLIFIER made_V_~MULTIWVB up_T_~MULTIWVB by_P_~PREP_~PREP_~PASSVEBY the_D_~DET_~DEFART dishonest_A_~ADJ_~ATTRIBADJ media_N_~NOUN_~OTHRNOUN ._,_~PUNCT_~FULSTOP The_D_~DET_~DEFART Chief_N_~NOUN_~OTHRNOUN is_V_~VERB_~SINFLECT_~AUXBE doing_V_~VER…
· 917921548677328896	10/11/17	01:21:43	Twitter for iPhone	16058	69502	· The_D_~DET_~DEFART Fake_A_~ADJ_~ATTRIBADJ News_N_~NOUN_~OTHRNOUN is_V_~VERB_~SINFLECT_~BEMV at_P_~PREP it_O_~PRO_~OTHRPRO_~IT again_R_~ADV_~TIMEADV ,_,_~PUNCT_~COMMA this_D_~DET_~DEMDET time_N_~NOUN_~OTHRNOUN trying_V_~VERB_~ING_~OTHRVERB to_P_~INFINITIVE hurt_V_~VERB_~OTHRVERB one_$_~NOUN_~NUMNOUN of_P_~PREP the_D_~DET_~DEFART finest_A_~SUPERLATIVE_~ADJ_~ATTRIBADJ people_N_~NOUN_~OTHRNOUN I_O_…
· 917894963832246272	10/11/17	01:15:26	Twitter for iPhone	14143	66095	· My_D_~DET_~POSSDET_~FSTPP great_A_~ADJ_~ATTRIBADJ honor_N_~NOUN_~OTHRNOUN to_P_~INFINITIVE host_V_~VERB_~OTHRVERB the_D_~DET_~DEFART 2017_$_~DET_~NUMDET back-to-back_A_~ADJ_~ATTRIBADJ #StanleyCup_^_~HASHTAG_~PRPN Champion_^_~PRPN Pittsburgh_^_~PRPN Penguins_^_~PRPN at_P_~PREP the_D_~DET_~DEFART WH_^_~CAPS_~PRPN with_P_~PREP @FLOTUS_@_~MENTION today_N_~ADV_~TIMEADV !_,_~PUNCT_~EXCLAM https://t.c…
· 917734186848579584	10/10/17	23:29:47	Twitter for iPhone	14669	62413	· The_D_~DET_~DEFART Failing_N_~NOUN_~OTHRNOUN @nytimes_@_~MENTION set_V_~VERB_~OTHRVERB Liddle_A_~ADJ_~ATTRIBADJ '_,_~PUNCT_~QUOT Bob_^_~PRPN Corker_^_~PRPN up_T_~MULTIWVB by_P_~PREP_~PREP_~ADV_~OTHERADV recording_V_~GERUND his_D_~DET_~POSSDET_~THRDPP conversation_N_~NOMIN ._,_~PUNCT_~FULSTOP Was_V_~VERB_~SINFLECT_~PAST_~BEIVB_~VBIX made_V_~VERB_~PAST_~PASSIVE_~OTHRVERB to_P_~INFINITIVE sound_V_…
· 917724872905777155	10/10/17	12:50:55	Twitter for iPhone	11411	58333	· Highly_R_~ADV_~AMPLIFIER respected_V_~VERB_~PAST_~OTHRVERB author_N_~NOUN_~OTHRNOUN ,_,_~PUNCT_~COMMA Christopher_^_~PRPN Bedford_^_~PRPN ,_,_~PUNCT_~COMMA just_R_~ADV_~OTHERADV came_V_~VERB_~PAST_~OTHRVERB out_T_~MULTIWVB with_P_~PREP_~PREP book_N_~NOUN_~OTHRNOUN ,_,_~PUNCT_~COMMA "_,_~PUNCT_~QUOT The_D_~DET_~DEFART Art_N_~NOUN_~OTHRNOUN of_P_~PREP the_D_~DET_~DEFART Donald_^_~PRPN ,_,_~PUNCT_…
· 917701841466593280	10/10/17	12:13:54	Twitter for iPhone	20210	95652	· With_P_~PREP Jemele_^_~PRPN Hill_^_~PRPN at_P_~PREP the_D_~DET_~DEFART mike_^_~PRPN ,_,_~PUNCT_~COMMA it_O_~PRO_~OTHRPRO_~IT is_V_~VERB_~SINFLECT_~BEMV no_D_~DET_~NEG_~SYNNEG wonder_N_~NOUN_~OTHRNOUN ESPN_^_~CAPS_~PRPN ratings_N_~NOUN_~OTHRNOUN have_V_~VERB_~AUXHAVE "_,_~PUNCT_~QUOT tanked_V_~VERB_~PAST_~OTHRVERB ,_,_~PUNCT_~COMMA "_,_~PUNCT_~QUOT in_P_~PREP fact_N_~NOUN_~OTHRNOUN ,_,_~PUNCT_~C…
· 917698839846576130	10/10/17	10:42:23	Twitter for iPhone	22622	99677	· Since_P_~SUBORDINATOR_~OTHRSUB Congress_^_~PRPN can't_V_~MDVERB_~MDPOSS_~NEG_~ANALNEG get_V_~VERB_~OTHRVERB its_L_~PRO_~IT act_V_~VERB_~OTHRVERB together_R_~ADV_~OTHERADV on_P_~PREP HealthCare_N_~NOUN_~OTHRNOUN ,_,_~PUNCT_~COMMA I_O_~PRO_~SUBJPRO_~FSTPP will_V_~MDVERB_~MDPRED be_V_~VERB_~AUXBE using_V_~VERB_~ING_~PROGRESSIVE_~OTHRVERB the_D_~DET_~DEFART power_N_~NOUN_~OTHRNOUN of_P_~PREP the_D_…
· 917695847063805952	10/10/17	10:30:28	Twitter for iPhone	22242	86752	· The_D_~DET_~DEFART problem_N_~NOUN_~OTHRNOUN with_P_~PREP agreeing_V_~VERB_~GERUND_~PUBV to_P_~PREP a_D_~DET_~INDEFART policy_N_~NOUN_~OTHRNOUN on_P_~PREP immigration_N_~NOMIN is_V_~VERB_~SINFLECT_~BEMV that_O_~THATVCOMP the_D_~DET_~DEFART Democrats_N_~NOUN_~OTHRNOUN don't_V_~VERB_~NEG_~ANALNEG_~AUXDO want_V_~VERB_~STANCEVB secure_A_~ADJ_~ATTRIBADJ borders_N_~NOUN_~OTHRNOUN ,_,_~PUNCT_~COMMA th…
· 917694644481413120	10/10/17	10:18:34	Twitter for iPhone	32459	138388	· Why_R_~WHW is_V_~VERB_~SINFLECT_~QBE the_D_~DET_~DEFART NFL_^_~CAPS_~PRPN getting_V_~VERB_~ING_~OTHRVERB massive_A_~ADJ_~ATTRIBADJ tax_N_~NOUN_~OTHRNOUN breaks_N_~NOUN_~OTHRNOUN while_P at_P_~PREP the_D_~DET_~DEFART same_A_~ADJ_~ATTRIBADJ time_N_~NOUN_~OTHRNOUN disrespecting_V_~VERB_~ING_~OTHRVERB our_D_~DET_~POSSDET_~FSTPP Anthem_N_~NOUN_~OTHRNOUN ,_,_~PUNCT_~COMMA Flag_N_~NOUN_~OTHRNOUN and_&…
· 917578120819068928	10/10/17	10:13:47	Twitter for iPhone	474	1787	· We_O_~PRO_~SUBJPRO_~FSTPP have_V_~VERB_~AUXHAVE just_R_~ADV_~OTHERADV begun_V_~PERFECT_~VERB_~OTHRVERB !_,_~PUNCT_~EXCLAM https://t.co/x8pSdEB2Ur_U_~URL
· 917568245854605313	10/10/17	02:30:46	Twitter for iPhone	34557	166116	· A_D_~DET_~INDEFART big_A_~ADJ_~ATTRIBADJ salute_N_~NOUN_~OTHRNOUN to_P_~PREP Jerry_^_~RACIST_~PRPN Jones_^_~PRPN ,_,_~PUNCT_~COMMA owner_N_~NOUN_~OTHRNOUN of_P_~PREP the_D_~DET_~DEFART Dallas_^_~PRPN Cowboys_^_~PRPN ,_,_~PUNCT_~COMMA who_O_~RELCLAUSESUBGAP will_V_~MDVERB_~MDPRED BENCH_N_~CAPS_~NOUN_~OTHRNOUN players_N_~NOUN_~OTHRNOUN who_O_~RELCLAUSESUBGAP disrespect_V_~VERB_~OTHRVERB our_D_~DE…
· 917458408927842305	10/10/17	01:51:32	Twitter for iPhone	16500	69189	· "_,_~PUNCT_~QUOT President_^_~PRPN Donald_^_~PRPN J_^_~PRPN ._,_~PUNCT_~FULSTOP Trump_^_~PRPN Proclaims_V_~VERB_~SINFLECT_~PUBV October_^_~PRPN 9_$_~NOUN_~NUMNOUN ,_,_~PUNCT_~COMMA 2017_$_~NOUN_~NUMNOUN ,_,_~PUNCT_~COMMA as_P #ColumbusDay_#_~HASHTAG "_,_~PUNCT_~QUOT https://t.co/cbQRst4lN4_U_~URL
· 917345200414035969	10/09/17	18:35:04	Twitter for iPhone	20791	109311	· The_D_~DET_~DEFART trip_N_~NOUN_~OTHRNOUN by_P_~PREP_~ADV_~OTHERADV @VP_@_~MENTION Pence_^_~PRPN was_V_~VERB_~SINFLECT_~PAST_~COPVB_~BEMV long_A_~ADJ_~PREDADJ planned_V_~VERB_~PAST_~OTHRVERB ._,_~PUNCT_~FULSTOP He_O_~PRO_~SUBJPRO_~THRDPP is_V_~VERB_~SINFLECT_~AUXBE receiving_V_~VERB_~ING_~PROGRESSIVE_~OTHRVERB great_A_~ADJ_~ATTRIBADJ praise_N_~NOUN_~OTHRNOUN for_P_~PREP leaving_V_~GERUND game_N…
· 917341511754436609	10/09/17	11:05:13	Twitter for iPhone	21479	107533	· Our_D_~DET_~POSSDET_~FSTPP country_N_~NOUN_~OTHRNOUN has_V_~VERB_~SINFLECT_~AUXHAVE been_V_~PERFECT_~VERB_~AUXBE unsuccessfully_R_~ADV_~OTHERADV dealing_V_~VERB_~ING_~PROGRESSIVE_~OTHRVERB with_P_~PREP North_^_~PRPN Korea_^_~PRPN for_P_~PREP 25_$_~DET_~NUMDET years_N_~NOUN_~OTHRNOUN ,_,_~PUNCT_~COMMA giving_V_~VERB_~ING_~OTHRVERB billions_N_~NOUN_~NUMNOUN of_P_~PREP dollars_N_~NOUN_~OTHRNOUN &_…
· 917177470532636672	10/09/17	10:50:34	Twitter for iPhone	14656	75617	· "_,_~PUNCT_~QUOT The_D_~DET_~DEFART Republican_A_~ADJ_~ATTRIBADJ Party_N_~NOUN_~OTHRNOUN is_V_~VERB_~SINFLECT_~AUXBE racking_V_~VERB_~ING_~PROGRESSIVE_~OTHRVERB up_T_~MULTIWVB record_N_~NOUN_~OTHRNOUN amounts_N_~NOUN_~OTHRNOUN of_P_~PREP small_A_~ADJ_~ATTRIBADJ dollar_N_~NOUN_~OTHRNOUN donations_N_~NOMIN -_,_~PUNCT fueled_V_~VERB_~PAST_~VBIX by_P_~PREP_~ADV_~OTHERADV Trump_^_~PRPN supporters_N_…
· 917172144710103040	10/08/17	23:58:43	Twitter for iPhone	19880	78014	· Nobody_N_~NOUN_~OTHRNOUN could_V_~MDVERB_~MDPOSS have_V_~VERB_~AUXHAVE done_V_~PERFECT_~VERB_~PROVDO what_O_~WHW I've_L_~PROCONTRACTAUXHAVE_~SUBJPRO_~FSTPP_~AUXHAVE done_V_~PERFECT_~VERB_~PROVDO for_P_~PREP #PuertoRico_^_~HASHTAG_~PRPN with_P_~PREP so_R_~ADV_~AMPLIFIER little_A_~ADJ_~ATTRIBADJ appreciation_N_~NOMIN ._,_~PUNCT_~FULSTOP So_R_~ADV_~AMPLIFIER much_A_~DET_~DETQUAN work_N_~NOUN_~OTHR…
· 917130468025348096	10/08/17	23:37:34	Media Studio	18418	80627	· Bob_^_~PRPN Corker_^_~PRPN gave_V_~VERB_~PAST_~OTHRVERB us_O_~PRO_~OBJPRO_~FSTPP the_D_~DET_~DEFART Iran_^_~PRPN Deal_N_~NOUN_~OTHRNOUN ,_,_~PUNCT_~COMMA &_&_~CCONJ that's_L_~PROCONTRACTBEMV_~DEMPRO about_P_~PREP it_O_~PRO_~OTHRPRO_~IT ._,_~PUNCT_~FULSTOP We_O_~PRO_~SUBJPRO_~FSTPP need_V_~VERB_~STANCEVB HealthCare_N_~NOUN_~OTHRNOUN ,_,_~PUNCT_~COMMA we_O_~PRO_~SUBJPRO_~FSTPP need_V_~VERB_~STANC…
· 917114761057357824	10/08/17	20:51:57	Twitter for iPhone	11653	66259	· FEMA_^_~CAPS_~PRPN and_&_~CCONJ first_A_~DET_~ORDDET responders_N_~NOUN_~OTHRNOUN are_V_~VERB_~AUXBE working_V_~VERB_~ING_~PROGRESSIVE_~OTHRVERB hard_A_~ADJ_~ATTRIBADJ (_,_~PUNCT_~BRACKET yet_R_~ADV_~OTHERADV again_R_~ADV_~TIMEADV )_,_~PUNCT_~BRACKET on_P_~PREP Hurricane_^_~PRPN Nate_^_~PRPN ._,_~PUNCT_~FULSTOP Military_^_~PRPN helping_V_~VERB_~ING_~OTHRVERB ._,_~PUNCT_~FULSTOP Very_R_~ADV_~AMP…
· 917091286607433728	10/08/17	19:49:32	Twitter for iPhone	28144	135146	· I_O_~PRO_~SUBJPRO_~FSTPP asked_V_~VERB_~PAST_~PUBV @VP_@_~MENTION Pence_^_~PRPN to_P_~INFINITIVE leave_V_~VERB_~OTHRVERB stadium_N_~NOUN_~OTHRNOUN if_P_~SUBORDINATOR_~CONDISUB any_D_~DET_~DETQUAN players_N_~NOUN_~OTHRNOUN kneeled_V_~VERB_~PAST_~OTHRVERB ,_,_~PUNCT_~COMMA disrespecting_V_~VERB_~ING_~OTHRVERB our_D_~DET_~POSSDET_~FSTPP country_N_~NOUN_~OTHRNOUN ._,_~PUNCT_~FULSTOP I_O_~PRO_~SUBJP…
· 917030148867682304	10/08/17	18:16:16	Twitter for iPhone	13716	66385	· ..._,_~PUNCT_~ELIPS Hence_R_~ADV_~OTHRCONJ_~OTHERADV ,_,_~PUNCT_~COMMA I_O_~PRO_~SUBJPRO_~FSTPP would_V_~MDVERB_~MDPRED fully_R_~ADV_~AMPLIFIER expect_V_~VERB_~OTHRVERB Corker_N_~NOUN_~OTHRNOUN to_P_~INFINITIVE be_V_~VERB_~BEMV a_D_~DET_~INDEFART negative_A_~ADJ_~ATTRIBADJ voice_N_~NOUN_~OTHRNOUN and_&_~CCONJ stand_V_~VERB_~OTHRVERB in_P_~PREP the_D_~DET_~DEFART way_N_~NOUN_~OTHRNOUN of_P_~PREP…
· 917029060471152640	10/08/17	14:13:19	Twitter for iPhone	12830	60890	· .._,_~PUNCT_~FULSTOP my_D_~DET_~POSSDET_~FSTPP endorsement_N_~NOMIN )_,_~PUNCT_~BRACKET ._,_~PUNCT_~FULSTOP He_O_~PRO_~SUBJPRO_~THRDPP also_R_~ADV_~OTHERADV wanted_V_~VERB_~PAST_~STANCEVB to_P_~INFINITIVE be_V_~VERB_~BEMV Secretary_N_~NOUN_~OTHRNOUN of_P_~PREP State_^_~PRPN ,_,_~PUNCT_~COMMA I_O_~PRO_~SUBJPRO_~FSTPP said_V_~VERB_~PAST_~PUBV "_,_~PUNCT_~QUOT NO_!_~CAPS_~DET_~NEG_~SYNNEG THANKS_N…
· 917026789188399105	10/08/17	14:09:00	Twitter for iPhone	15186	69266	· Senator_^_~PRPN Bob_^_~PRPN Corker_^_~PRPN "_,_~PUNCT_~QUOT begged_V_~VERB_~PAST_~PUBV_~SUAV "_,_~PUNCT_~QUOT me_O_~PRO_~OBJPRO_~FSTPP to_P_~INFINITIVE endorse_V_~VERB_~OTHRVERB him_O_~PRO_~OBJPRO_~THRDPP for_P_~PREP re-election_N_~NOMIN in_P_~PREP Tennessee_^_~PRPN ._,_~PUNCT_~FULSTOP I_O_~PRO_~SUBJPRO_~FSTPP said_V_~VERB_~PAST_~PUBV "_,_~PUNCT_~QUOT NO_!_~CAPS_~NEG_~INTJ_~NEGINTJ "_,_~PUNCT_~…
· 917024076165734401	10/08/17	13:59:58	Twitter for iPhone	6541	36467	· #LasVegasStrong_#_~HASHTAG #USA_#_~CAPS_~HASHTAG 🇺🇸🎥_G https://t.co/4iGwdL4kia_U_~URL
· 916780428253687808	10/08/17	13:49:11	Twitter for iPhone	12180	75987	· Leaving_V_~VERB_~ING_~VBIG the_D_~DET_~DEFART White_^_~PRPN House_^_~PRPN for_P_~PREP the_D_~DET_~DEFART Great_^_~PRPN State_^_~PRPN of_P_~PREP North_^_~PRPN Carolina_^_~PRPN ._,_~PUNCT_~FULSTOP Big_A_~ADJ_~ATTRIBADJ progress_N_~NOUN_~OTHRNOUN being_V_~VERB_~ING_~AUXBE made_V_~VERB_~PAST_~PASSIVE_~OTHRVERB on_P_~PREP many_A_~DET_~DETQUAN fronts_N_~NOUN_~OTHRNOUN !_,_~PUNCT_~EXCLAM
· 916763438805848066	10/07/17	21:41:01	Twitter for iPhone	12503	60168	· Thanks_N_~INTJ_~OTHRINTJ for_P_~PREP your_D_~DET_~POSSDET_~SNDPP support_N_~NOUN_~OTHRNOUN !_,_~PUNCT_~EXCLAM https://t.co/iqUM1RfQso_U_~URL
· 916751271960436737	10/07/17	20:33:31	Twitter for iPhone	17797	75919	· ..._,_~PUNCT_~ELIPS hasn't_V_~VERB_~NEG_~ANALNEG_~HAVEIVB_~VBIQ worked_V_~PERFECT_~VERB_~PAST_~OTHRVERB ,_,_~PUNCT_~COMMA agreements_N_~NOMIN violated_V_~VERB_~PAST_~OTHRVERB before_P_~SUBORDINATOR_~TIMESUB the_D_~DET_~DEFART ink_N_~NOUN_~OTHRNOUN was_V_~VERB_~SINFLECT_~PAST_~COPVB_~BEMV dry_A_~TITLE_~ADJ_~PREDADJ ,_,_~PUNCT_~COMMA makings_N_~NOUN_~OTHRNOUN fools_N_~NOUN_~OTHRNOUN of_P_~PREP U.…
· 916750042014404608	10/07/17	19:45:10	Twitter for iPhone	17900	72835	· Presidents_N_~NOUN_~OTHRNOUN and_&_~CCONJ their_D_~DET_~POSSDET_~THRDPP administrations_N_~NOMIN have_V_~VERB_~AUXHAVE been_V_~PERFECT_~VERB_~AUXBE talking_V_~MULTIWVB_~ING_~PROGRESSIVE to_P_~MULTIWVB North_^_~PRPN Korea_^_~PRPN for_P_~PREP 25_$_~DET_~NUMDET years_N_~NOUN_~OTHRNOUN ,_,_~PUNCT_~COMMA agreements_N_~NOMIN made_V_~VERB_~PAST_~OTHRVERB and_&_~CCONJ massive_A_~ADJ_~ATTRIBADJ amounts_…
· 916747884716011521	10/07/17	19:40:17	Twitter for iPhone	7596	35789	· Will_V_~MDVERB_~MDPRED_~VBIMD be_V_~VERB_~AUXBE joining_V_~VERB_~ING_~PROGRESSIVE_~OTHRVERB @GovMikeHuckabee_@_~MENTION tonight_R_~ADV_~TIMEADV at_P_~PREP 8pmE_^_~PRPN on_P_~PREP @TBN_@_~MENTION ._,_~PUNCT_~FULSTOP Enjoy_V_~VERB_~IMPERATIVE_~OTHRVERB !_,_~PUNCT_~EXCLAM https://t.co/Y5hGPpYZfl_U_~URL
· 916665576940097536	10/07/17	19:31:42	Twitter for iPhone	14110	66371	· Our_D_~DET_~POSSDET_~FSTPP great_A_~ADJ_~ATTRIBADJ team_N_~NOUN_~OTHRNOUN at_P_~PREP @FEMA_@_~MENTION is_V_~VERB_~SINFLECT_~COPVB_~BEMV prepared_A_~ADJ_~PREDADJ for_P_~PREP #HurricaneNate_^_~HASHTAG_~PRPN ._,_~PUNCT_~FULSTOP Everyone_N_~PRO_~PROQUAN in_P_~PREP LA_^_~CAPS_~PRPN ,_,_~PUNCT_~COMMA MS_^_~CAPS_~PRPN ,_,_~PUNCT_~COMMA AL_^_~CAPS_~PRPN ,_,_~PUNCT_~COMMA and_&_~CCONJ FL_^_~CAPS_~PRPN p…
· 916655548623413248	10/07/17	14:04:39	Twitter for iPhone	15842	73624	· ._,_~PUNCT_~FULSTOP @NBCNews_@_~MENTION is_V_~VERB_~SINFLECT_~COPVB_~BEMV so_R_~ADV_~AMPLIFIER knowingly_R_~ADV_~OTHERADV inaccurate_A_~ADJ_~PREDADJ with_P_~PREP their_D_~DET_~POSSDET_~THRDPP reporting_N_~NOUN_~OTHRNOUN ._,_~PUNCT_~FULSTOP The_D_~DET_~DEFART good_A_~ADJ_~ATTRIBADJ news_N_~NOUN_~OTHRNOUN is_V_~VERB_~SINFLECT_~BEMV that_O_~PRO_~DEMPRO the_D_~DET_~DEFART PEOPLE_N_~CAPS_~NOUN_~OTHR…
· 916638685914951680	10/07/17	13:24:48	Twitter for iPhone	12847	69224	· I_O_~PRO_~SUBJPRO_~FSTPP called_V_~VERB_~PAST_~PUBV Chuck_^_~PRPN Schumer_^_~PRPN yesterday_N_~ADV_~TIMEADV to_P_~INFINITIVE see_V_~VERB_~PERCEPTVB if_P_~SUBORDINATOR_~CONDISUB the_D_~DET_~DEFART Dems_N_~NOUN_~OTHRNOUN want_V_~VERB_~STANCEVB to_P_~INFINITIVE do_V_~VERB_~PROVDO a_D_~DET_~INDEFART great_A_~ADJ_~ATTRIBADJ HealthCare_N_~NOUN_~OTHRNOUN Bill_N_~NOUN_~OTHRNOUN ._,_~PUNCT_~FULSTOP Obam…
· 916635236238274561	10/07/17	12:17:47	Twitter for iPhone	18243	93933	· More_A_~ADJ_~ATTRIBADJ and_&_~CCONJ more_A_~ADJ_~ATTRIBADJ people_N_~NOUN_~OTHRNOUN are_V_~VERB_~AUXBE suggesting_V_~VERB_~ING_~PROGRESSIVE_~PUBV that_D_~THATVCOMP Republicans_N_~NOUN_~OTHRNOUN (_,_~PUNCT_~BRACKET and_&_~CCONJ me_O_~PRO_~OBJPRO_~FSTPP )_,_~PUNCT_~BRACKET should_V_~MDVERB_~MDNEC be_V_~VERB_~AUXBE given_V_~VERB_~PASSIVE_~OTHRVERB Equal_A_~ADJ_~ATTRIBADJ Time_N_~NOUN_~OTHRNOUN on_…
· 916634286811435008	10/07/17	12:04:05	Twitter for iPhone	14619	75482	· Late_A_~ADV_~TIMEADV Night_N_~NOUN_~OTHRNOUN host_N_~NOUN_~OTHRNOUN are_V_~VERB_~AUXBE dealing_V_~VERB_~ING_~PROGRESSIVE_~OTHRVERB with_P_~PREP the_D_~DET_~DEFART Democrats_N_~NOUN_~OTHRNOUN for_P_~PREP their_D_~THRDPP very_R_~ADV_~AMPLIFIER "_,_~PUNCT_~QUOT unfunny_A_~ADJ_~ATTRIBADJ "_,_~PUNCT_~QUOT &_&_~CCONJ repetitive_A_~ADJ_~ATTRIBADJ material_N_~NOUN_~OTHRNOUN ,_,_~PUNCT_~COMMA always_R_~…
· 916622087606980609	10/07/17	12:00:18	Twitter for iPhone	12411	66977	· ..._,_~PUNCT_~ELIPS contributions_N_~NOMIN ._,_~PUNCT_~FULSTOP The_D_~DET_~DEFART RNC_^_~CAPS_~PRPN is_V_~VERB_~SINFLECT_~AUXBE taking_V_~VERB_~ING_~PROGRESSIVE_~OTHRVERB in_P_~PREP far_R_~ADV_~PLACEADV more_A_~ADJ_~ATTRIBADJ $'s_N_~NOUN_~OTHRNOUN than_P_~PREP the_D_~DET_~DEFART Dems_N_~NOUN_~OTHRNOUN ,_,_~PUNCT_~COMMA and_&_~CCONJ much_A_~PRO_~PROQUAN of_P_~PREP it_O_~PRO_~OTHRPRO_~IT by_P_~PR…
· 916620603741868032	10/07/17	11:11:50	Twitter for iPhone	13579	67198	· Can't_V_~MDVERB_~MDPOSS_~NEG_~ANALNEG_~VBIMD believe_V_~VERB_~PRVV I_O_~PRO_~SUBJPRO_~FSTPP finally_R_~ADV_~OTHERADV got_V_~VERB_~PAST_~OTHRVERB a_D_~DET_~INDEFART good_A_~ADJ_~ATTRIBADJ story_N_~NOUN_~OTHRNOUN in_P_~PREP the_D_~DET_~DEFART @washingtonpost_@_~MENTION ._,_~PUNCT_~FULSTOP It_O_~PRO_~OTHRPRO_~IT discusses_V_~VERB_~SINFLECT_~OTHRVERB the_D_~DET_~DEFART enthusiasm_N_~NOUN_~OTHRNOUN …
· 916120435762266114	10/07/17	11:05:56	Twitter for iPhone	25717	92535	· Ralph_^_~PRPN Northam_^_~PRPN ,_,_~PUNCT_~COMMA who_O_~RELCLAUSESUBGAP is_V_~VERB_~SINFLECT_~AUXBE running_V_~VERB_~ING_~PROGRESSIVE_~OTHRVERB for_P_~PREP Governor_N_~NOUN_~OTHRNOUN of_P_~PREP Virginia_^_~PRPN ,_,_~PUNCT_~COMMA is_V_~VERB_~SINFLECT_~AUXBE fighting_V_~VERB_~ING_~PROGRESSIVE_~OTHRVERB for_P_~PREP the_D_~DET_~DEFART violent_A_~ADJ_~ATTRIBADJ MS-13_^_~CAPS_~PRPN killer_^_~PRPN gang…
· 915907150333009920	10/06/17	01:58:27	Twitter for iPhone	18744	79704	· Rex_^_~PRPN Tillerson_^_~PRPN never_R_~ADV_~USUALITY threatened_V_~VERB_~PAST_~OTHRVERB to_P_~INFINITIVE resign_V_~VERB_~OTHRVERB ._,_~PUNCT_~FULSTOP This_O_~PRO_~DEMPRO is_V_~VERB_~SINFLECT_~BEMV Fake_A_~ADJ_~ATTRIBADJ News_N_~NOUN_~OTHRNOUN put_V_~VERB_~OTHRVERB out_T_~MULTIWVB by_P_~PREP_~PREP_~ADV_~OTHERADV @NBCNews_@_~MENTION ._,_~PUNCT_~FULSTOP Low_A_~ADJ_~ATTRIBADJ news_N_~NOUN_~OTHRNOUN…
· 915896809536589824	10/05/17	11:50:56	Twitter for iPhone	36546	157404	· Stock_N_~NOUN_~OTHRNOUN Market_N_~NOUN_~OTHRNOUN hits_V_~VERB_~SINFLECT_~OTHRVERB an_D_~DET_~INDEFART ALL-TIME_A_~CAPS_~ADJ_~ATTRIBADJ high_N_~NOUN_~OTHRNOUN !_,_~PUNCT_~EXCLAM Unemployment_N_~NOMIN lowest_A_~SUPERLATIVE_~ADJ_~ATTRIBADJ in_P_~PREP 16_$_~DET_~NUMDET years_N_~NOUN_~OTHRNOUN !_,_~PUNCT_~EXCLAM Business_N_~NOMIN and_&_~CCONJ manufacturing_N_~NOUN_~OTHRNOUN enthusiasm_N_~NOUN_~OTHRN…
· 915894251967385600	10/05/17	11:09:50	Twitter for iPhone	23334	93316	· Why_R_~WHW Isn't_V_~VERB_~NEG_~ANALNEG_~QBE the_D_~DET_~DEFART Senate_^_~PRPN Intel_^_~PRPN Committee_N_~NOUN_~OTHRNOUN looking_V_~VERB_~ING_~OTHRVERB into_P_~PREP the_D_~DET_~DEFART Fake_A_~ADJ_~ATTRIBADJ News_N_~NOUN_~OTHRNOUN Networks_N_~NOUN_~OTHRNOUN in_P_~PREP OUR_D_~CAPS_~DET_~POSSDET_~FSTPP country_N_~NOUN_~OTHRNOUN to_P_~INFINITIVE see_V_~VERB_~PERCEPTVB why_R_~WHW so_R_~ADV_~AMPLIFIER…
· 915890821228048385	10/05/17	10:59:40	Twitter for iPhone	10819	59426	· Thank_V_~INTJ_~OTHRINTJ you_O_~PRO_~OTHRPRO_~SNDPP !_,_~PUNCT_~EXCLAM https://t.co/YMuqSvvTSB_U_~URL
· 915890389269254145	10/05/17	10:46:02	Twitter for iPhone	15342	100016	· So_R_~ADV_~AMPLIFIER wonderful_A_~ADJ_~ATTRIBADJ to_P_~TOADJCOMP be_V_~VERB_~BEMV in_P_~PREP Las_^_~PRPN Vegas_^_~PRPN yesterday_N_~ADV_~TIMEADV and_&_~CCONJ meet_V_~VERB_~OTHRVERB with_P_~PREP people_N_~NOUN_~OTHRNOUN ,_,_~PUNCT_~COMMA from_P_~PREP police_N_~NOUN_~OTHRNOUN to_P_~PREP doctors_N_~NOUN_~OTHRNOUN to_P_~PREP the_D_~DET_~DEFART victims_N_~NOUN_~OTHRNOUN themselves_O_~PRO_~THRDPP_~RE…
· 915745470689005573	10/05/17	10:44:19	Twitter for iPhone	23561	111141	· On_P_~PREP behalf_N_~NOUN_~OTHRNOUN of_P_~PREP a_D_~DET_~INDEFART GRATEFUL_A_~CAPS_~ADJ_~ATTRIBADJ NATION_N_~CAPS_~NOUN_~OTHRNOUN ,_,_~PUNCT_~COMMA THANK_V_~CAPS_~INTJ_~OTHRINTJ YOU_O_~CAPS_~PRO_~OTHRPRO_~SNDPP to_P_~PREP all_D_~PRO_~PROQUAN of_P_~PREP the_D_~DET_~DEFART First_A_~DET_~ORDDET Responders_N_~NOUN_~OTHRNOUN (_,_~PUNCT_~BRACKET HEROES_^_~CAPS_~PRPN )_,_~PUNCT_~BRACKET who_O_~WHW sav…
· 915722355757985792	10/05/17	01:08:28	Twitter for iPhone	23468	96428	· WE_O_~CAPS_~PRO_~SUBJPRO_~FSTPP LOVE_V_~CAPS_~VERB_~STANCEVB YOU_O_~CAPS_~PRO_~OTHRPRO_~SNDPP LAS_^_~CAPS_~PRPN VEGAS_^_~CAPS_~PRPN !_,_~PUNCT_~EXCLAM https://t.co/nxRWeR1gEz_U_~URL
· 915604746936967168	10/04/17	23:36:37	Twitter for iPhone	13699	91338	· I_O_~PRO_~SUBJPRO_~FSTPP will_V_~MDVERB_~MDPRED be_V_~VERB_~AUXBE landing_V_~VERB_~ING_~PROGRESSIVE_~OTHRVERB in_P_~PREP Las_^_~PRPN Vegas_^_~PRPN shortly_R_~ADV_~TIMEADV to_P_~INFINITIVE pay_V_~VERB_~OTHRVERB my_D_~DET_~POSSDET_~FSTPP respects_N_~NOUN_~OTHRNOUN with_P_~PREP @FLOTUS_@_~MENTION Melania_^_~PRPN ._,_~PUNCT_~FULSTOP Everyone_N_~PRO_~PROQUAN remains_V_~VERB_~SINFLECT_~OTHRVERB in_P_…
· 915596990674849792	10/04/17	15:49:17	Twitter for iPhone	18225	69909	· The_D_~DET_~DEFART @NBCNews_@_~MENTION story_N_~NOUN_~OTHRNOUN has_V_~VERB_~SINFLECT_~AUXHAVE just_R_~ADV_~OTHERADV been_V_~PERFECT_~VERB_~AUXBE totally_R_~ADV_~AMPLIFIER refuted_V_~VERB_~PAST_~OTHRVERB by_P_~PREP_~PASSVEBY Sec_^_~PRPN ._,_~PUNCT_~FULSTOP Tillerson_^_~PRPN and_&_~CCONJ @VP_@_~MENTION Pence_^_~PRPN ._,_~PUNCT_~FULSTOP It_O_~PRO_~OTHRPRO_~IT is_V_~VERB_~SINFLECT_~BEMV #FakeNews_^…
· 915589297096536065	10/04/17	15:18:28	Twitter for iPhone	21975	95643	· NBC_^_~CAPS_~PRPN news_N_~NOUN_~OTHRNOUN is_V_~VERB_~SINFLECT_~BEMV #FakeNews_^_~HASHTAG_~PRPN and_&_~CCONJ more_R_~COMPARATIVE_~ADV dishonest_A_~ADJ_~ATTRIBADJ than_P even_R_~ADV_~OTHERADV CNN_^_~CAPS_~PRPN ._,_~PUNCT_~FULSTOP They_O_~PRO_~SUBJPRO_~THRDPP are_V_~VERB_~BEMV a_D_~DET_~INDEFART disgrace_N_~NOUN_~OTHRNOUN to_P_~PREP good_A_~ADJ_~ATTRIBADJ reporting_N_~NOUN_~OTHRNOUN ._,_~PUNCT_~FU…
· 915539424406114304	10/04/17	14:47:53	Twitter for iPhone	38432	157255	· Wow_!_~INTJ_~OTHRINTJ ,_,_~PUNCT_~COMMA so_R_~ADV_~AMPLIFIER many_A_~DET_~DETQUAN Fake_A_~ADJ_~ATTRIBADJ News_N_~NOUN_~OTHRNOUN stories_N_~NOUN_~OTHRNOUN today_N_~ADV_~TIMEADV ._,_~PUNCT_~FULSTOP No_D_~DET_~NEG_~SYNNEG matter_N_~NOUN_~OTHRNOUN what_O_~WHW I_O_~PRO_~SUBJPRO_~FSTPP do_V_~VERB_~PROVDO or_&_~CCONJ say_V_~VERB_~PUBV ,_,_~PUNCT_~COMMA they_O_~PRO_~SUBJPRO_~THRDPP will_V_~MDVERB_~MDPR…
· 915523382686478337	10/04/17	11:29:43	Twitter for iPhone	14940	88295	· A_D_~DET_~INDEFART great_A_~ADJ_~ATTRIBADJ day_N_~NOUN_~OTHRNOUN in_P_~PREP Puerto_^_~PRPN Rico_^_~PRPN yesterday_N_~ADV_~TIMEADV ._,_~PUNCT_~FULSTOP While_P some_D_~PRO_~PROQUAN of_P_~PREP the_D_~DET_~DEFART news_N_~NOUN_~OTHRNOUN coverage_N_~NOUN_~OTHRNOUN is_V_~VERB_~SINFLECT_~COPVB_~BEMV Fake_A_~ADJ_~PREDADJ ,_,_~PUNCT_~COMMA most_R_~ADV_~OTHERADV showed_V_~VERB_~PAST_~PRVV great_A_~ADJ_~AT…
· 915379231454003200	10/04/17	10:25:58	Twitter for iPhone	14309	66953	· My_D_~DET_~POSSDET_~FSTPP Administration_N_~NOMIN will_V_~MDVERB_~MDPRED continue_V_~VERB_~OTHRVERB to_P_~INFINITIVE work_V_~VERB_~OTHRVERB around_P the_D_~DET_~DEFART clock_N_~NOUN_~OTHRNOUN with_P_~PREP Governor_^_~PRPN @RicardoRossello_@_~MENTION &_&_~CCONJ his_D_~DET_~POSSDET_~THRDPP team_N_~NOUN_~OTHRNOUN ._,_~PUNCT_~FULSTOP Great_A_~ADJ_~ATTRIBADJ progress_N_~NOUN_~OTHRNOUN being_V_~VERB_…
· 915371086249971712	10/04/17	00:53:10	Twitter for iPhone	16656	104356	· It_O_~PRO_~OTHRPRO_~IT is_V_~VERB_~SINFLECT_~BEMV a_D_~DET_~INDEFART "_,_~PUNCT_~QUOT miracle_N_~NOUN_~OTHRNOUN "_,_~PUNCT_~QUOT how_R_~WHW fast_A_~ADJ_~ATTRIBADJ the_D_~DET_~DEFART Las_^_~PRPN Vegas_^_~PRPN Metropolitan_^_~PRPN Police_^_~PRPN were_V_~VERB_~PAST_~COPVB_~BEMV able_A_~ADJ_~PREDADJ to_P_~TOADJCOMP find_V_~VERB_~PRVV the_D_~DET_~DEFART demented_A_~ADJ_~ATTRIBADJ shooter_N_~NOUN_~OT…
[truncated: 20,851 more rows]
