# Supplementary material for: Stylistic variation on the Donald Trump Twitter account: A linguistic analysis of tweets posted between 2009 and 2018
Source: PLoS One. 2019 Sep 25;14(9):e0222062. doi: 10.1371/journal.pone.0222062 (PMC6760825; doi:10.1371/journal.pone.0222062)
Supplement: S1 File — This file contains the Twitter corpus used for this study in raw and tagged form. (ZIP) [file pone.0222062.s001.zip › S1 CORPUS/RAW_CORPUS.txt]

STATUSID	DATE	TIME	SOURCE	Retweet	Favourite	TWEETS
· 965971586913374208	02-20-2018	15:29:07	Twitter for iPhone	19693	79159	1. ....cameras running. Another False Accusation. Why doesn’t @washingtonpost report the story of the women taking money to make up stories about me? One had her home mortgage paid off. Only @FoxNews so reported...doesn’t fit the Mainstream Media narrative.
· 965968309358333952	02-20-2018	15:16:06	Twitter for iPhone	21676	96352	2. A woman I don’t know and, to the best of my knowledge, never met, is on the FRONT PAGE of the Fake News Washington Post saying I kissed her (for two minutes yet) in the lobby of Trump Tower 12 years ago. Never happened! Who would do this in a public space with live security......
· 965943827931549696	02-20-2018	13:38:49	Twitter for iPhone	16216	77951	3. I have been much tougher on Russia than Obama, just look at the facts. Total Fake News!
· 965937068907073536	02-20-2018	13:11:58	Twitter for iPhone	20211	79178	4. Hope Republicans in the Great State of Pennsylvania challenge the new “pushed” Congressional Map, all the way to the Supreme Court, if necessary. Your Original was correct! Don’t let the Dems take elections away from you so that they can raise taxes & waste money!
· 965935035328155649	02-20-2018	13:03:53	Twitter for iPhone	10176	51701	5. Matt Schlapp and CPAC are getting ready for another exciting event. Big difference from those days when President Obama held the White House. You’ve come a long way Matt!
· 965932714141650946	02-20-2018	12:54:39	Twitter for iPhone	17161	82044	6. Republicans are now leading the Generic Poll, perhaps because of the popular Tax Cuts which the Dems want to take away. Actually, they want to raise you taxes, substantially. Also, they want to do nothing on DACA, R’s want to fix!
· 965930611272712192	02-20-2018	12:46:18	Twitter for iPhone	20699	85341	7. ....The President Obama quote just before election. That’s because he thought Crooked Hillary was going to win and he didn’t want to “rock the boat.” When I easily won the Electoral College, the whole game changed and the Russian excuse became the narrative of the Dems.
· 965928352614965248	02-20-2018	12:37:20	Twitter for iPhone	17403	67815	8. “There is no serious person out there who would suggest somehow that you could even rig America’s elections, there’s no evidence that that has happened in the past or that it will happen this time, and so I’d invite Mr. Trump to stop whining and make his case to get votes.” .....
· 965925223949357056	02-20-2018	12:24:54	Twitter for iPhone	14655	66368	9. Thank you to @foxandfriends for the great timeline on all of the failures the Obama Administration had against Russia, including Crimea, Syria and so much more. We are now starting to win again!
· 965780052167286784	02-20-2018	02:48:02	Twitter for iPhone	13259	68243	10. “The Faith of Donald Trump,” a book just out by David Brody and Scott Lamb, is a very interesting read. Enjoy!
· 965775382598311937	02-20-2018	02:29:29	Twitter for iPhone	25306	120633	11. The U.S. economy is looking very good, in my opinion, even better than anticipated. Companies are pouring back into our country, reversing the long term trend of leaving. The unemployment numbers are looking great, and Regulations & Taxes have been massively Cut! JOBS, JOBS, JOBS
· 965773283554668544	02-20-2018	02:21:08	Twitter for iPhone	9387	55014	12. .@MittRomney has announced he is running for the Senate from the wonderful State of Utah. He will make a great Senator and worthy successor to @OrrinHatch, and has my full support and endorsement!
· 965676314576543744	02-19-2018	19:55:49	Twitter for iPhone	22285	91374	13. Obama was President up to, and beyond, the 2016 Election. So why didn’t he do something about Russian meddling?
· 965582280772276224	02-19-2018	13:42:10	Twitter for iPhone	23877	144230	14. Have a great, but very reflective, President’s Day!
· 965442990134251520	02-19-2018	04:28:40	Twitter for iPhone	34437	153608	15. Just watched a very insecure Oprah Winfrey, who at one point I knew very well, interview a panel of people on 60 Minutes. The questions were biased and slanted, the facts incorrect. Hope Oprah runs so she can be exposed and defeated just like all of the others!
· 965303158229622785	02-18-2018	19:13:02	Twitter for iPhone	15542	102112	16. My great friends from NASCAR are having their big race today, The Daytona 500. Brian France and the France family are special people. Enjoy the race!
· 965272331978407937	02-18-2018	17:10:32	Twitter for iPhone	17974	77496	17. Thank you to KenStarr, former Independent Counsel, Whitewater, for your insight and powerful words on FISA abuse, Russian meddling etc. Really great interview with @MariaBartiromo
· 965223354633457665	02-18-2018	13:55:55	Twitter for iPhone	21861	97209	18. Great Pollster John McLaughlin now has the GOP up in the Generic Congressional Ballot. Big gain over last 4 weeks. I guess people are loving the big Tax Cuts given them by the Republicans, the Cuts the Dems want to take away. We need more Republicans!
· 965221024496279552	02-18-2018	13:46:39	Twitter for iPhone	19637	76885	19. The Fake News of big ratings loser CNN. https://t.co/rYsv90cnvs
· 965212168449941505	02-18-2018	13:11:28	Twitter for iPhone	33016	118306	20. If it was the GOAL of Russia to create discord, disruption and chaos within the U.S. then, with all of the Committee Hearings, Investigations and Party hatred, they have succeeded beyond their wildest dreams. They are laughing their asses off in Moscow. Get smart America!
· 965205208191168512	02-18-2018	12:43:48	Twitter for iPhone	19735	90179	21. Now that Adam Schiff is starting to blame President Obama for Russian meddling in the election, he is probably doing so as yet another excuse that the Democrats, lead by their fearless leader, Crooked Hillary Clinton, lost the 2016 election. But wasn’t I a great candidate?
· 965202556204003328	02-18-2018	12:33:16	Twitter for iPhone	31757	127176	22. I never said Russia did not meddle in the election, I said “it may be Russia, or China or another country or group, or it may be a 400 pound genius sitting in bed and playing with his computer.” The Russian “hoax” was that the Trump campaign colluded with Russia - it never did!
· 965199840471810049	02-18-2018	12:22:29	Twitter for iPhone	28411	108688	23. Finally, Liddle’ Adam Schiff, the leakin’ monster of no control, is now blaming the Obama Administration for Russian meddling in the 2016 Election. He is finally right about something. Obama was President, knew of the threat, and did nothing. Thank you Adam!
· 965194903142719489	02-18-2018	12:02:52	Twitter for iPhone	38387	124701	24. Never gotten over the fact that Obama was able to send $1.7 Billion Dollars in CASH to Iran and nobody in Congress, the FBI or Justice called for an investigation!
· 965079126829871104	02-18-2018	04:22:48	Twitter for iPhone	27037	96734	25. General McMaster forgot to say that the results of the 2016 election were not impacted or changed by the Russians and that the only Collusion was between Russia and Crooked H, the DNC and the Dems. Remember the Dirty Dossier, Uranium, Speeches, Emails and the Podesta Company!
· 965075589274177536	02-18-2018	04:08:45	Twitter for iPhone	37025	149114	26. Very sad that the FBI missed all of the many signals sent out by the Florida school shooter. This is not acceptable. They are spending too much time trying to prove Russian collusion with the Trump campaign - there is no collusion. Get back to the basics and make us all proud!
· 965009332042596352	02-17-2018	23:45:28	Twitter for iPhone	32193	122987	27. Just like they don’t want to solve the DACA problem, why didn’t the Democrats pass gun control legislation when they had both the House & Senate during the Obama Administration. Because they didn’t want to, and now they just talk!
· 964956781670694912	02-17-2018	20:16:39	Twitter for iPhone	17148	58403	28. “I have seen all of the Russian ads and I can say very definitively that swaying the election was *NOT* the main goal.”Rob GoldmanVice President of Facebook Ads https://t.co/A5ft7cGJkE
· 964955496137535488	02-17-2018	20:11:32	Twitter for iPhone	18770	60818	29. The Fake News Media never fails. Hard to ignore this fact from the Vice President of Facebook Ads, Rob Goldman! https://t.co/XGC7ynZwYJ
· 964949269374529538	02-17-2018	19:46:48	Twitter for iPhone	25523	105922	30. Funny how the Fake News Media doesn’t want to say that the Russian group was formed in 2014, long before my run for President. Maybe they knew I was going to run even though I didn’t know!
· 964946611502747649	02-17-2018	19:36:14	Twitter for iPhone	21867	90335	31. Deputy A.G. Rod Rosenstein stated at the News Conference: “There is no allegation in the indictment that any American was a knowing participant in this illegal activity. There is no allegation in the indictment that the charged conduct altered the outcome of the 2016 election.
· 964944088696049666	02-17-2018	19:26:13	Twitter for iPhone	18892	71274	32. “Charges Deal Don A Big Win,” written by Michael Goodwin of the @nypost, succinctly states that “the Russians had no impact on the election results.” There was no Collusion with the Trump Campaign. “She lost the old-fashioned way, by being a terrible candidate. Case closed.”
· 964938678362628096	02-17-2018	19:04:43	Twitter for iPhone	14745	97126	33. Melania and I met such incredible people last night in Broward County, Florida. Will never forget them, or the evening!
· 964724390637244417	02-17-2018	04:53:13	Twitter for iPhone	24716	118119	34. Our entire Nation, w/one heavy heart, continues to pray for the victims & their families in Parkland, FL. To teachers, law enforcement, first responders & medical professionals who responded so bravely in the face of danger: We THANK YOU for your courage! https://t.co/3yJsrebZMG https://t.co/ti791dENTy
· 964594780088033282	02-16-2018	20:18:11	Twitter for iPhone	37049	141288	35. Russia started their anti-US campaign in 2014, long before I announced that I would run for President. The results of the election were not impacted. The Trump campaign did nothing wrong - no collusion!
· 964512164865363968	02-16-2018	14:49:54	Twitter for iPhone	21900	97235	36. Cannot believe how BADLY DACA recipients have been treated by the Democrats...totally abandoned! Republicans are still working hard.
· 964509154357411840	02-16-2018	14:37:56	Twitter for iPhone	19836	120054	37. I will be leaving for Florida today to meet with some of the bravest people on earth - but people whose lives have been totally shattered. Am also working with Congress on many fronts.
· 964232645495459840	02-15-2018	20:19:11	Twitter for iPhone	13591	61970	38. Presidential Proclamation Honoring the Victims of the Tragedy in Parkland, Florida: https://t.co/RTQWAKiSnR https://t.co/Nhs32bm5zB
· 964219299211735040	02-15-2018	19:26:09	Twitter for iPad	15254	60189	39. ...lottery, continues deadly catch-and-release, and bars enforcement even for FUTURE illegal immigrants. Voting for this amendment would be a vote AGAINST law enforcement, and a vote FOR open borders. If Dems are actually serious about DACA, they should support the Grassley bill!
· 964219102683377665	02-15-2018	19:25:23	Twitter for iPad	20026	72298	40. The Schumer-Rounds-Collins immigration bill would be a total catastrophe. @DHSgov says it would be “the end of immigration enforcement in America.” It creates a giant amnesty (including for dangerous criminals), doesn’t build the wall, expands chain migration, keeps the visa...
· 964190995687591936	02-15-2018	17:33:41	Media Studio	19695	82584	41. In times of tragedy, the bonds that sustain us are those of family, faith, community, and country. These bonds are stronger than the forces of hatred and evil - and these bonds grow even stronger in the hours of our greatest need. https://t.co/bu140nscez https://t.co/OoTXMCSexB
· 964151653669711872	02-15-2018	14:57:21	Twitter for iPhone	20642	100976	42. While the Republicans and Democrats in Congress are working hard to come up with a solution to DACA, they should be strongly considering a system of Merit Based Immigration so that we will have the people ready, willing and able to help all of those companies moving into the USA!
· 964110212885106689	02-15-2018	12:12:41	Twitter for iPhone	20780	89071	43. So many signs that the Florida shooter was mentally disturbed, even expelled from school for bad and erratic behavior. Neighbors and classmates knew he was a big problem. Must always report such instances to authorities, again and again!
· 963879275324760070	02-14-2018	20:55:01	Twitter for iPhone	19524	111834	44. Just spoke to Governor Rick Scott. We are working closely with law enforcement on the terrible Florida school shooting.
· 963878055969198080	02-14-2018	20:50:11	Twitter for iPhone	39628	174183	45. My prayers and condolences to the families of the victims of the terrible Florida shooting. No child, teacher or anyone else should ever feel unsafe in an American school.
· 963853233000275969	02-14-2018	19:11:32	Twitter for iPad	11359	56369	46. Today, I was honored to be joined by Republicans and Democrats from both the House and Senate, as well as members of my Cabinet - to discuss the urgent need to rebuild and restore America’s depleted infrastructure. https://t.co/8ByoQJsjTT https://t.co/BVBRDvHfcC
· 963839056533626880	02-14-2018	18:15:12	Media Studio	15026	65423	47. As we come together to celebrate the extraordinary contributions of African-Americans to our nation, our thoughts turn to the heroes of the civil rights movement whose courage and sacrifice have inspired us all. Proclamation: https://t.co/Sw1iGIJgWV https://t.co/Nx0AEKZy5p
· 963365328716812288	02-13-2018	10:52:47	Twitter for iPhone	22659	107190	48. Negotiations on DACA have begun. Republicans want to make a deal and Democrats say they want to make a deal. Wouldn’t it be great if we could finally, after so many years, solve the DACA puzzle. This will be our last chance, there will never be another opportunity! March 5th.
· 963362959463469058	02-13-2018	10:43:22	Twitter for iPhone	22903	105996	49. Our infrastructure plan has been put forward and has received great reviews by everyone except, of course, the Democrats. After many years we have taken care of our Military, now we have to fix our roads, bridges, tunnels, airports and more. Bipartisan, make deal Dems?
· 963152799486828544	02/12/18	20:48:16	Twitter for iPhone	14387	67800	50. The journey to #MAGA began @CPAC 2011 and the opportunity to reconnect with friends and supporters is something I look forward to every year. See you at #CPAC2018!
· 963033580107653120	02/12/18	12:54:32	Twitter for iPhone	16854	87081	51. Thank you to Sue Kruczek, who lost her wonderful and talented son Nick to the Opioid scourge, for your kind words while on @foxandfriends. We are fighting this terrible epidemic hard - Nick will not have died in vain!
· 963031666150313984	02/12/18	12:46:56	Twitter for iPhone	30446	139472	52. This will be a big week for Infrastructure. After so stupidly spending $7 trillion in the Middle East, it is now time to start investing in OUR Country!
· 962787355932360706	02/11/18	20:36:08	Twitter for iPhone	14954	77715	53. Just spoke to @JohnKasich to express condolences and prayers to all for the horrible shooting of two great police officers from @WestervillePD. This is a true tragedy!
· 962784821389996033	02/11/18	20:26:03	Twitter for iPhone	24147	97505	54. Rep. Lou Barletta, a Great Republican from Pennsylvania who was one of my very earliest supporters, will make a FANTASTIC Senator. He is strong & smart, loves Pennsylvania & loves our Country! Voted for Tax Cuts, unlike Bob Casey, who listened to Tax Hikers Pelosi and Schumer!
· 962767075457593344	02/11/18	19:15:32	Twitter for iPhone	25082	125039	55. 4.2 million hard working Americans have already received a large Bonus and/or Pay Increase because of our recently Passed Tax Cut &amp; Jobs Bill....and it will only get better! We are far ahead of schedule.
· 962753552824365056	02/11/18	18:21:48	Twitter for iPhone	31128	123868	56. So many positive things going on for the U.S.A. and the Fake News Media just doesn’t want to go there. Same negative stories over and over again! No wonder the People no longer trust the media, whose approval ratings are correctly at their lowest levels in history! #MAGA
· 962469767109009408	02/10/18	23:34:08	Media Studio	32066	119333	57. My Administration has identified three major priorities for creating a safe, modern and lawful immigration system: fully securing the border, ending chain migration, and canceling the visa lottery. Congress must secure the immigration system and protect Americans. https://t.co/xV1lgfhjBU
· 962435602296786944	02/10/18	21:18:23	Twitter for iPhone	20517	85046	58. My thoughts and prayers are with the two police officers, their families, and everybody at the @WestervillePD. https://t.co/AoingY77Ky
· 962398269593784321	02/10/18	18:50:02	Twitter for iPhone	30571	118224	59. Republicans want to fix DACA far more than the Democrats do. The Dems had all three branches of government back in 2008-2011, and they decided not to do anything about DACA. They only want to use it as a campaign issue. Vote Republican!
· 962394439846191105	02/10/18	18:34:49	Twitter for iPhone	19990	75810	60. ....agencies, not just the FBI & DOJ, now the State Department to dig up dirt on him in the days leading up to the Election. Comey had conversations with Donald Trump, which I don’t believe were accurate...he leaked information (corrupt).” Tom Fitton of Judicial Watch on @FoxNews
· 962389786328797184	02/10/18	18:16:20	Twitter for iPhone	25875	101513	61. “My view is that not only has Trump been vindicated in the last several weeks about the mishandling of the Dossier and the lies about the Clinton/DNC Dossier, it shows that he’s been victimized. He’s been victimized by the Obama Administration who were using all sorts of.......
· 962348831789797381	02/10/18	15:33:35	Twitter for iPhone	37304	136957	62. Peoples lives are being shattered and destroyed by a mere allegation. Some are true and some are false. Some are old and some are new. There is no recovery for someone falsely accused - life and career are gone. Is there no such thing any longer as Due Process?
· 962345433170415616	02/10/18	15:20:05	Twitter for iPhone	32882	105760	63. According to the @nytimes, a Russian sold phony secrets on “Trump” to the U.S. Asking price was $10 million, brought down to $1 million to be paid over time. I hope people are now seeing & understanding what is going on here. It is all now starting to come out - DRAIN THE SWAMP!
· 962330457886076928	02/10/18	14:20:35	Twitter for iPhone	32384	117713	64. The Democrats sent a very political and long response memo which they knew, because of sources and methods (and more), would have to be heavily redacted, whereupon they would blame the White House for lack of transparency. Told them to re-do and send back in proper form!
· 962326008127946752	02/10/18	14:02:54	Twitter for iPhone	13834	64927	65. Jobless claims have dropped to a 45 year low!
· 961962694650757121	02/09/18	13:59:13	Twitter for iPhone	21465	89668	66. Costs on non-military lines will never come down if we do not elect more Republicans in the 2018 Election, and beyond. This Bill is a BIG VICTORY for our Military, but much waste in order to get Dem votes. Fortunately, DACA not included in this Bill, negotiations to start now!
· 961959738853548033	02/09/18	13:47:28	Twitter for iPhone	28187	110663	67. Without more Republicans in Congress, we were forced to increase spending on things we do not like or want in order to finally, after many years of depletion, take care of our Military. Sadly, we needed some Dem votes for passage. Must elect more Republicans in 2018 Election!
· 961957671246159875	02/09/18	13:39:15	Twitter for iPhone	27278	130615	68. Just signed Bill. Our Military will now be stronger than ever before. We love and need our Military and gave them everything — and more. First time this has happened in a long time. Also means JOBS, JOBS, JOBS!
· 961802557646569475	02/09/18	03:22:53	Twitter for iPhone	39958	127896	69. Wow! -Senator Mark Warner got caught having extensive contact with a lobbyist for a Russian oligarch. Warner did not want a “paper trail” on a “private” meeting (in London) he requested with Steele of fraudulent Dossier fame. All tied into Crooked Hillary.
· 961743032952459264	02/08/18	23:26:22	Twitter for iPhone	24162	97893	70. Time to end the visa lottery. Congress must secure the immigration system and protect Americans. https://t.co/yukxm48x9X
· 961693860916289536	02/08/18	20:10:58	Twitter for iPad	30800	110326	71. As long as we open our eyes to God’s grace - and open our hearts to God’s love - then America will forever be the land of the free, the home of the brave, and a light unto all nations. #NationalPrayerBreakfast https://t.co/1cwxs3l0uK
· 961671974153080834	02/08/18	18:44:00	Twitter for iPhone	13629	79956	72. I will be meeting with Henry Kissinger at 1:45pm. Will be discussing North Korea, China and the Middle East.
· 961649129834283008	02/08/18	17:13:13	Twitter for iPad	29398	107158	73. Our founders invoked our Creator four times in the Declaration of Independence. Our currency declares “IN GOD WE TRUST.” And we place our hands on our hearts as we recite the Pledge of Allegiance and proclaim that we are “One Nation Under God.” #NationalPrayerBreakfast https://t.co/zukP40Ezpo
· 961557382387167238	02/08/18	11:08:39	Twitter for iPhone	17876	106381	74. Will be heading over shortly to make remarks at The National Prayer Breakfast in Washington. Great religious and political leaders, and many friends, including T.V. producer Mark Burnett of our wonderful 14 season Apprentice triumph, will be there. Looking forward to seeing all!
· 961368036782628864	02/07/18	22:36:15	Twitter for iPhone	23230	109471	75. The Budget Agreement today is so important for our great Military. It ends the dangerous sequester and gives Secretary Mattis what he needs to keep America Great. Republicans and Democrats must support our troops and support this Bill!
· 961362249880252416	02/07/18	22:13:16	Media Studio	13349	70576	76. Congratulations to the Republic of Korea on what will be a MAGNIFICENT Winter Olympics! What the South Korean people have built is truly an inspiration! https://t.co/giN2B1h6Ph
· 961298788219420672	02/07/18	18:01:05	Media Studio	12803	65509	77. Best wishes to the Republic of Korea on hosting the @Olympics! What a wonderful opportunity to show everyone that you are a truly GREAT NATION! https://t.co/aboM2Up48y
· 961270833569202176	02/07/18	16:10:00	Twitter for iPhone	39864	138202	78. NEW FBI TEXTS ARE BOMBSHELLS!
· 961253168968622086	02/07/18	14:59:49	Twitter for iPhone	22005	112672	79. In the “old days,” when good news was reported, the Stock Market would go up. Today, when good news is reported, the Stock Market goes down. Big mistake, and we have so much good (great) news about the economy!
· 961073467784421382	02/07/18	03:05:45	Twitter for iPhone	31726	167618	80. Congratulations @ElonMusk and @SpaceX on the successful #FalconHeavy launch. This achievement, along with @NASA’s commercial and international partners, continues to show American ingenuity at its best! https://t.co/eZfLSpyJPK
· 961038807658352640	02/07/18	00:48:01	Twitter for iPhone	33058	181719	81. HAPPY BIRTHDAY to our 40th President of the United States of America, Ronald Reagan! https://t.co/JtEglBhm4c
· 961008057756127232	02/06/18	22:45:50	Media Studio	18392	76121	82. Today, we heard the experiences of law enforcement professionals and community leaders working to combat the threat of MS-13, and the reforms we need from Congress to defeat it. Watch here: https://t.co/VPMTnko7Ik https://t.co/4OaXXuj9Va
· 960907362109452288	02/06/18	16:05:42	Twitter for iPhone	25680	92746	83. We need a 21st century MERIT-BASED immigration system. Chain migration and the visa lottery are outdated programs that hurt our economic and national security. https://t.co/rP9Gtr2E5N
· 960906105982464000	02/06/18	16:00:43	Twitter for iPhone	23645	89740	84. Polling shows nearly 7 in 10 Americans support an immigration reform package that includes DACA, fully secures the border, ends chain migration & cancels the visa lottery. If D’s oppose this deal, they aren’t serious about DACA-they just want open borders. https://t.co/XDMcDOr9vM
· 960869939694505984	02/06/18	13:37:00	Twitter for iPhone	20956	104741	85. My prayers and best wishes are with the family of Edwin Jackson, a wonderful young man whose life was so senselessly taken. @Colts
· 960868920428253184	02/06/18	13:32:57	Twitter for iPhone	36136	142978	86. So disgraceful that a person illegally in our country killed @Colts linebacker Edwin Jackson. This is just one of many such preventable tragedies. We must get the Dems to get tough on the Border, and with illegal immigration, FAST!
· 960614513224667136	02/05/18	20:42:01	Twitter for iPhone	22886	105977	87. Thanks to the historic TAX CUTS that I signed into law, your paychecks are going way UP, your taxes are going way DOWN, and America is once again OPEN FOR BUSINESS! https://t.co/GISFbDDGXX
· 960530665702912000	02/05/18	15:08:51	Twitter for iPhone	35787	133744	88. Representative Devin Nunes, a man of tremendous courage and grit, may someday be recognized as a Great American Hero for what he has exposed and what he has had to endure!
· 960522569492426753	02/05/18	14:36:40	Twitter for iPhone	30023	123371	89. Any deal on DACA that does not include STRONG border security and the desperately needed WALL is a total waste of time. March 5th is rapidly approaching and the Dems seem not to care about DACA. Make a deal!
· 960492998734868480	02/05/18	12:39:10	Twitter for iPhone	43004	142317	90. Little Adam Schiff, who is desperate to run for higher office, is one of the biggest liars and leakers in Washington, right up there with Comey, Warner, Brennan and Clapper! Adam leaves closed committee hearings to illegally leak confidential information. Must be stopped!
· 960487657691385856	02/05/18	12:17:57	Twitter for iPhone	22763	107638	91. Thank you to @foxandfriends for exposing the truth. Perhaps that’s why your ratings are soooo much better than your untruthful competition!
· 960486144818450432	02/05/18	12:11:56	Twitter for iPhone	30625	120989	92. The Democrats are pushing for Universal HealthCare while thousands of people are marching in the UK because their U system is going broke and not working. Dems want to greatly raise taxes for really bad and non-personal medical care. No thanks!
· 960361010904338432	02/05/18	03:54:42	Twitter for iPhone	36253	212429	93. Congratulations to the Philadelphia Eagles on a great Super Bowl victory!
· 960195808141414400	02/04/18	16:58:14	Twitter for iPhone	22937	141922	94. My thoughts and prayers are with all of the victims involved in this mornings train collision in South Carolina. Thank you to our incredible First Responders for the work they’ve done!
· 959952974826098688	02/04/18	00:53:18	Twitter for iPhone	35940	130832	95. ...a tool of anti-Trump political actors. This is unacceptable in a democracy and ought to alarm anyone who wants the FBI to be a nonpartisan enforcer of the law....The FBI wasn’t straight with Congress, as it hid most of these facts from investigators.” Wall Street Journal
· 959949725028974592	02/04/18	00:40:24	Twitter for iPhone	37037	130687	96. “The four page memo released Friday reports the disturbing fact about how the FBI and FISA appear to have been used to influence the 2016 election and its aftermath....The FBI failed to inform the FISA court that the Clinton campaign had funded the dossier....the FBI became....
· 959946200488271872	02/04/18	00:26:23	Twitter for iPhone	30276	136102	97. Great jobs numbers and finally, after many years, rising wages- and nobody even talks about them. Only Russia, Russia, Russia, despite the fact that, after a year of looking, there is No Collusion!
· 959798743842349056	02/03/18	14:40:27	Twitter for iPhone	39282	141909	98. This memo totally vindicates “Trump” in probe. But the Russian Witch Hunt goes on and on. Their was no Collusion and there was no Obstruction (the word now used because, after one year of looking endlessly and finding NOTHING, collusion is dead). This is an American disgrace!
· 959798726381457409	02/03/18	14:40:23	Twitter for iPhone	34992	156630	99. Rasmussen just announced that my approval rating jumped to 49%, a far better number than I had in winning the Election, and higher than certain “sacred cows.” Other Trump polls are way up also. So why does the media refuse to write this? Oh well, someday!
· 959553606134345728	02/02/18	22:26:22	Twitter for iPad	14643	71009	100. Today, it was my honor to join the great men and women of @DHSgov, @CustomsBorder, @ICEgov and @USCIS at the U.S. Customs and Border Protection National Targeting Center in Sterling, Virginia. Fact sheet: https://t.co/Q027Wgdzdo https://t.co/NecuA0y1Sk
· 959488369293254658	02/02/18	18:07:08	Twitter for iPad	17672	77697	101. “Trump the orator outlines the greatness of America to Democrats’ disgust” https://t.co/XpirrtTY6V
· 959488037766955009	02/02/18	18:05:49	Twitter for iPad	27604	108146	102. With 3.5 million Americans receiving bonuses or other benefits from their employers as a result of TAX CUTS, 2018 is off to great start!✅Unemployment rate at 4.1%.✅Average earnings up 2.9% in the last year.✅200,000 new American jobs.✅#MAGA🇺🇸 https://t.co/upqSvBhRqJ
· 959393270144086016	02/02/18	11:49:14	Twitter for iPhone	52193	161884	103. “You had Hillary Clinton and the Democratic Party try to hide the fact that they gave money to GPS Fusion to create a Dossier which was used by their allies in the Obama Administration to convince a Court misleadingly, by all accounts, to spy on the Trump Team.” Tom Fitton, JW
· 959389424806191104	02/02/18	11:33:58	Twitter for iPhone	40439	139322	104. The top Leadership and Investigators of the FBI and the Justice Department have politicized the sacred investigative process in favor of Democrats and against Republicans - something which would have been unthinkable just a short time ago. Rank & File are great people!
· 959268334935203840	02/02/18	03:32:48	Twitter for iPhone	28843	124250	105. The Democrats just aren’t calling about DACA. Nancy Pelosi and Chuck Schumer have to get moving fast, or they’ll disappoint you again. We have a great chance to make a deal or, blame the Dems! March 5th is coming up fast.
· 959034299222843394	02/01/18	12:02:49	Twitter for iPhone	37362	184812	106. Thank you for all of the nice compliments and reviews on the State of the Union speech. 45.6 million people watched, the highest number in history. @FoxNews beat every other Network, for the first time ever, with 11.7 million people tuning in. Delivered from the heart!
· 959031505145212928	02/01/18	11:51:43	Twitter for iPhone	29920	123474	107. March 5th is rapidly approaching and the Democrats are doing nothing about DACA. They Resist, Blame, Complain and Obstruct - and do nothing. Start pushing Nancy Pelosi and the Dems to work out a DACA fix, NOW!
· 959029384052166657	02/01/18	11:43:17	Twitter for iPhone	28485	138117	108. Heading to beautiful West Virginia to be with great members of the Republican Party. Will be planning Infrastructure and discussing Immigration and DACA, not easy when we have no support from the Democrats. NOT ONE DEM VOTED FOR OUR TAX CUT BILL! Need more Republicans in ‘18.
· 958520216429957121	01-31-2018	02:00:02	Twitter for iPhone	22023	109076	109. Join me live for the #SOTUhttps://t.co/0SLktWxfHi
· 958070403901124609	01-29-2018	20:12:39	Twitter for iPhone	16431	84209	110. Congratulations to America’s new Secretary of @HHSGov, Alex Azar! https://t.co/Y9inQaCt7o
· 957603804383465472	01-28-2018	13:18:33	Twitter for iPhone	42337	199787	111. Our economy is better than it has been in many decades. Businesses are coming back to America like never before. Chrysler, as an example, is leaving Mexico and coming back to the USA. Unemployment is nearing record lows. We are on the right track!
· 957603800579297280	01-28-2018	13:18:32	Twitter for iPhone	64122	240489	112. Somebody please inform Jay-Z that because of my policies, Black Unemployment has just been reported to be at the LOWEST RATE EVER RECORDED!
· 957465263129219073	01-28-2018	04:08:02	Twitter for iPhone	35964	157413	113. Democrats are not interested in Border Safety & Security or in the funding and rebuilding of our Military. They are only interested in Obstruction!
· 957462746060206080	01-28-2018	03:58:02	Twitter for iPhone	47047	175856	114. I have offered DACA a wonderful deal, including a doubling in the number of recipients & a twelve year pathway to citizenship, for two reasons: (1) Because the Republicans want to fix a long time terrible problem. (2) To show that Democrats do not want to solve DACA, only use it!
· 957387711693905925	01-27-2018	22:59:52	Twitter for iPhone	22155	114304	115. Taliban targeted innocent Afghans, brave police in Kabul today. Our thoughts and prayers go to the victims, and first responders. We will not allow the Taliban to win!
· 957334999522533376	01-27-2018	19:30:24	Twitter for iPhone	25987	107944	116. On Holocaust Remembrance Day we mourn and grieve the murder of 6 million innocent Jewish men, women and children, and the millions of others who perished in the evil Nazi Genocide. We pledge with all of our might and resolve: Never Again! https://t.co/PfHM7UiZ0C https://t.co/25W0SZHTOu
· 957220637705109505	01-27-2018	11:55:58	Twitter for iPhone	29292	124248	117. Thank you to Brandon Judd of the National Border Patrol Council for his strong statement on @foxandfriends that we very badly NEED THE WALL. Must also end loophole of “catch & release” and clean up the legal and other procedures at the border NOW for Safety & Security reasons.
· 957032249509097472	01-26-2018	23:27:23	Twitter for iPhone	16392	72341	118. Thank you for the wonderful welcome @WEF! #Davos2018 https://t.co/IQkoQJxR5B
· 956938973326098432	01-26-2018	17:16:44	Twitter for iPhone	26389	119475	119. DACA has been made increasingly difficult by the fact that Cryin’ Chuck Schumer took such a beating over the shutdown that he is unable to act on immigration!
· 956937916374138880	01-26-2018	17:12:32	Twitter for iPhone	22686	112306	120. Heading back from a very exciting two days in Davos, Switzerland. Speech on America’s economic revival was well received. Many of the people I met will be investing in the U.S.A.! #MAGA
· 956873004776116225	01-26-2018	12:54:36	Twitter for iPhone	10132	52421	121. Join me live at the 2018 World Economic Forum in Davos, Switzerland! #WEF18 https://t.co/fdHejCmv73 https://t.co/DuKJlVTWB8
· 956849981528379392	01-26-2018	11:23:07	Twitter for iPhone	10795	55881	122. Great bilateral meeting with President @Alain_Berset of the Swiss Confederation - as we continue to strengthen our great friendship. Such an honor to be in Switzerland! #WEF18 https://t.co/87pLrCpQkZ
· 956840839627595776	01-26-2018	10:46:48	Twitter for iPhone	12518	63689	123. It was an honor to meet with Republic of Rwanda President Paul Kagame this morning in Davos, Switzerland. Many great discussions! #WEF18 https://t.co/SaPzwVhDiB
· 956831942351183873	01-26-2018	10:11:26	Twitter for iPhone	6604	36719	124. Will be interviewed on @SquawkCNBC by @JoeSquawk coming up at 6:00amE from Davos, Switzerland. Enjoy! #WEF18 https://t.co/7egYlxnFBd
· 956657520562573312	01-25-2018	22:38:21	Twitter for iPhone	17824	84228	125. Today, Americans everywhere remember the brave men and women of @NASA who lost their lives in our Nation’s eternal quest to expand the boundaries of human potential. https://t.co/clBsJTGz8B https://t.co/jTJkusdBQA
· 956588348864454656	01-25-2018	18:03:29	Twitter for iPhone	15210	73018	126. Very productive bilateral meeting with Prime Minister Benjamin @Netanyahu of Israel - in Davos, Switzerland! #WEF18 https://t.co/2sZM9YI7tJ
· 956578887160532992	01-25-2018	17:25:53	Twitter for iPhone	16111	76560	127. Great bilateral meeting with Prime Minister Theresa May of the United Kingdom, affirming the special relationship and our commitment to work together on key national security challenges and economic opportunities. #WEF18 https://t.co/FPP8aRDAyt
· 956322473955545089	01-25-2018	00:27:00	Twitter for iPhone	28521	153096	128. Will soon be heading to Davos, Switzerland, to tell the world how great America is and is doing. Our economy is now booming and with all I am doing, will only get better...Our country is finally WINNING again!
· 956298399946563585	01-24-2018	22:51:20	Media Studio	16891	79440	129. It was my great honor to welcome Mayor’s from across America to the WH. My Administration will always support local government - and listen to the leaders who know their communities best. Together, we will usher in a bold new era of Peace and Prosperity! https://t.co/dmYECTnk0a https://t.co/RSv7V7r0DT
· 956261892640604161	01-24-2018	20:26:16	Twitter for iPhone	19372	98925	130. Earlier today, I spoke with @GovMattBevin of Kentucky regarding yesterday’s shooting at Marshall County High School. My thoughts and prayers are with Bailey Holt, Preston Cope, their families, and all of the wounded victims who are in recovery. We are with you!
· 956134228726558720	01-24-2018	11:58:58	Twitter for iPhone	33406	147591	131. Tremendous investment by companies from all over the world being made in America. There has never been anything like it. Now Disney, J.P. Morgan Chase and many others. Massive Regulation Reduction and Tax Cuts are making us a powerhouse again. Long way to go! Jobs, Jobs, Jobs!
· 956015565776277510	01-24-2018	04:07:27	Twitter for iPhone	36887	155261	132. Cryin’ Chuck Schumer fully understands, especially after his humiliating defeat, that if there is no Wall, there is no DACA. We must have safety and security, together with a strong Military, for our great people!
· 956012274942128128	01-24-2018	03:54:22	Twitter for iPhone	32286	127998	133. Where are the 50,000 important text messages between FBI lovers Lisa Page and Peter Strzok? Blaming Samsung!
· 955806333667807232	01-23-2018	14:16:02	Twitter for iPhone	21698	97892	134. Thank you to General John Kelly, who is doing a fantastic job, and all of the Staff and others in the White House, for a job well done. Long hours and Fake reporting makes your job more difficult, but it is always great to WIN, and few have won more than us!
· 955795912374267907	01-23-2018	13:34:37	Twitter for iPhone	24229	112958	135. Nobody knows for sure that the Republicans & Democrats will be able to reach a deal on DACA by February 8, but everyone will be trying....with a big additional focus put on Military Strength and Border Security. The Dems have just learned that a Shutdown is not the answer!
· 955771016319590400	01-23-2018	11:55:42	Twitter for iPhone	36971	134949	136. In one of the biggest stories in a long time, the FBI now says it is missing five months worth of lovers Strzok-Page texts, perhaps 50,000, and all in prime time. Wow!
· 955769850022055936	01-23-2018	11:51:04	Twitter for iPhone	1115	3377	137. In one of the biggest stories in a long time, the FBI says it is now missing five months worth of lovers Strzok - Page texts, perhaps 50,000, all in prime time. Wow!
· 955764970590961665	01-23-2018	11:31:40	Twitter for iPhone	27462	129596	138. Even Crazy Jim Acosta of Fake News CNN agrees: “Trump World and WH sources dancing in end zone: Trump wins again...Schumer and Dems caved...gambled and lost.” Thank you for your honesty Jim!
· 955658992793149440	01-23-2018	04:30:33	Twitter for iPhone	28224	133812	139. Big win for Republicans as Democrats cave on Shutdown. Now I want a big win for everyone, including Republicans, Democrats and DACA, but especially for our Great Military and Border Security. Should be able to get there. See you at the negotiating table!
· 955458357200130049	01-22-2018	15:13:18	Twitter for iPhone	21781	93311	140. End the Democrats Obstruction! https://t.co/tzBXilvW1b
· 955428815777533952	01-22-2018	13:15:55	Twitter for iPhone	22345	109898	141. Democrats have shut down our government in the interests of their far left base. They don’t want to do it but are powerless!
· 955426609326100480	01-22-2018	13:07:09	Twitter for iPhone	33480	132396	142. The Democrats are turning down services and security for citizens in favor of services and security for non-citizens. Not good!
· 955249077645643776	01-22-2018	01:21:42	Twitter for iPhone	23749	127050	143. Thank you to Brad Blakeman on @FoxNews for grading year one of my presidency with an “A”-and likewise to Doug Schoen for the very good grade and statements. Working hard!
· 955056249925750784	01-21-2018	12:35:28	Twitter for iPhone	47818	178941	144. Great to see how hard Republicans are fighting for our Military and Safety at the Border. The Dems just want illegal immigrants to pour into our nation unchecked. If stalemate continues, Republicans should go to 51% (Nuclear Option) and vote on real, long term budget, no C.R.’s!
· 954901073587834882	01-21-2018	02:18:51	Twitter for iPhone	6389	46706	145. Eric Trump on @JudgeJeanine on @FoxNews now!
· 954878124214415360	01-21-2018	00:47:40	Twitter for iPhone	31921	154853	146. The Trump Administration has terminated more UNNECESSARY Regulation, in just twelve months, than any other Administration has terminated during their full term in office, no matter what the length. The good news is, THERE IS MUCH MORE TO COME!
· 954843844402647040	01-20-2018	22:31:27	Twitter for iPhone	29055	130892	147. Unprecedented success for our Country, in so many ways, since the Election. Record Stock Market, Strong on Military, Crime, Borders, & ISIS, Judicial Strength & Numbers, Lowest Unemployment for Women & ALL, Massive Tax Cuts, end of Individual Mandate - and so much more. Big 2018!
· 954788467069870081	01-20-2018	18:51:24	Twitter for iPhone	53725	209710	148. Beautiful weather all over our great country, a perfect day for all Women to March. Get out there now to celebrate the historic milestones and unprecedented economic success and wealth creation that has taken place over the last 12 months. Lowest female unemployment in 18 years!
· 954722155463430145	01-20-2018	14:27:54	Twitter for iPhone	44943	168968	149. Democrats are holding our Military hostage over their desire to have unchecked illegal immigration. Can’t let that happen!
· 954681839419101185	01-20-2018	11:47:42	Twitter for iPhone	31872	123740	150. #AMERICA FIRST!
· 954680914998648833	01-20-2018	11:44:01	Twitter for iPhone	40265	155084	151. For those asking, the Republicans only have 51 votes in the Senate, and they need 60. That is why we need to win more Republicans in 2018 Election! We can then be even tougher on Crime (and Border), and even better to our Military & Veterans!
· 954678287820902401	01-20-2018	11:33:35	Twitter for iPhone	30695	124222	152. This is the One Year Anniversary of my Presidency and the Democrats wanted to give me a nice present. #DemocratShutdown
· 954674157144477696	01-20-2018	11:17:10	Twitter for iPhone	42612	145344	153. Democrats are far more concerned with Illegal Immigrants than they are with our great Military or Safety at our dangerous Southern Border. They could have easily made a deal but decided to play Shutdown politics instead. #WeNeedMoreRepublicansIn18 in order to power through mess!
· 954541219970977793	01-20-2018	02:28:56	Twitter for iPhone	31457	117670	154. Not looking good for our great Military or Safety & Security on the very dangerous Southern Border. Dems want a Shutdown in order to help diminish the great success of the Tax Cuts, and what they are doing for our booming economy.
· 954478044487520257	01-19-2018	22:17:53	Twitter for iPhone	13138	65007	155. Excellent preliminary meeting in Oval with @SenSchumer - working on solutions for Security and our great Military together with @SenateMajLdr McConnell and @SpeakerRyan. Making progress - four week extension would be best!
· 954456754137501697	01-19-2018	20:53:17	Twitter for iPhone	28082	129151	156. Just signed 702 Bill to reauthorize foreign intelligence collection. This is NOT the same FISA law that was so wrongly abused during the election. I will always do the right thing for our country and put the safety of the American people first!
· 954423170299199488	01-19-2018	18:39:50	Twitter for iPhone	25081	96877	157. Today, I was honored and proud to address the 45th Annual @March_for_Life! You are living witnesses of this year’s March for Life theme: #LoveSavesLives. https://t.co/DMST4qhDmp
· 954390114968498176	01-19-2018	16:28:29	Twitter for iPhone	15651	49735	158. “Shutting down the government is a very serious thing. People die, accidents happen. I don’t know how I would vote right now on a CR, OK?”Sen. Dianne Feinstein (D-Calif)https://t.co/7xP3CBnv5j
· 954386490842378241	01-19-2018	16:14:05	Twitter for iPhone	8564	44108	159. .@WhiteHouse Briefing with Director Marc Short and Director Mick Mulvaney...https://t.co/0O0VsYXmHB
· 954323750949982208	01-19-2018	12:04:47	Twitter for iPhone	26110	110987	160. Government Funding Bill past last night in the House of Representatives. Now Democrats are needed if it is to pass in the Senate - but they want illegal immigration and weak borders. Shutdown coming? We need more Republican victories in 2018!
· 954136290768846850	01-18-2018	23:39:53	Twitter for iPhone	20416	102080	161. House of Representatives needs to pass Government Funding Bill tonight. So important for our country - our Military needs it!
· 954097213608570880	01-18-2018	21:04:36	Twitter for iPhone	26240	103585	162. AMERICA will once again be a NATION that thinks big, dreams bigger, and always reaches for the stars. YOU are the ones who will shape America’s destiny. YOU are the ones who will restore our prosperity. And YOU are the ones who are MAKING AMERICA GREAT AGAIN! #MAGA https://t.co/f2abNK47II
· 954092417250222082	01-18-2018	20:45:33	Twitter for iPhone	15312	76045	163. Departing Pittsburgh now, where it was my great honor to stand with our incredible workers, and to show the world that AMERICA is back - and we are coming back bigger and better and stronger than ever before! https://t.co/kWPgylqFzj
· 953987636057821184	01-18-2018	13:49:11	Twitter for iPhone	21966	90978	164. A government shutdown will be devastating to our military...something the Dems care very little about!
· 953984671674662912	01-18-2018	13:37:24	Twitter for iPhone	12110	62752	165. CHIP should be part of a long term solution, not a 30 Day, or short term, extension!
· 953979393180950528	01-18-2018	13:16:26	Twitter for iPhone	29311	124070	166. We need the Wall for the safety and security of our country. We need the Wall to help stop the massive inflow of drugs from Mexico, now rated the number one most dangerous country in the world. If there is no Wall, there is no Deal!
· 953973568035086336	01-18-2018	12:53:17	Twitter for iPhone	17299	85634	167. Will be going to Pennsylvania today in order to give my total support to RICK SACCONE, running for Congress in a Special Election (March 13). Rick is a great guy. We need more Republicans to continue our already successful agenda!
· 953951365532876800	01-18-2018	11:25:03	Twitter for iPhone	28282	112438	168. ....The Wall will be paid for, directly or indirectly, or through longer term reimbursement, by Mexico, which has a ridiculous $71 billion dollar trade surplus with the U.S. The $20 billion dollar Wall is “peanuts” compared to what Mexico makes from the U.S. NAFTA is a bad joke!
· 953948941674078208	01-18-2018	11:15:25	Twitter for iPhone	21731	94684	169. The Wall is the Wall, it has never changed or evolved from the first day I conceived of it. Parts will be, of necessity, see through and it was never intended to be built in areas where there is natural protection such as mountains, wastelands or tough rivers or water.....
· 953796944564031489	01-18-2018	01:11:26	Twitter for iPhone	40177	179374	170. ISIS is in retreat, our economy is booming, investments and jobs are pouring back into the country, and so much more! Together there is nothing we can’t overcome--even a very biased media. We ARE Making America Great Again!
· 953795518592843777	01-18-2018	01:05:46	Twitter for iPhone	22540	112497	171. Despite some very corrupt and dishonest media coverage, there are many great reporters I respect and lots of GOOD NEWS for the American people to be proud of!
· 953794085751574534	01-18-2018	01:00:05	Twitter for iPhone	41677	112931	172. And the FAKE NEWS winners are...https://t.co/59G6x2f7fD
· 953773110553186312	01-17-2018	23:36:44	Twitter for iPhone	15704	68259	173. Main Street is BACK! Strongest Holiday Sales bump since the Great Recession -- beating forecasts by BILLIONS OF DOLLARS. https://t.co/kDcGbMieSt
· 953772162665590787	01-17-2018	23:32:58	Twitter for iPhone	24791	99349	174. During the campaign, I promised to MAKE AMERICA GREAT AGAIN by bringing businesses and jobs back to our country. I am very proud to see companies like Chrysler moving operations from Mexico to Michigan where there are so many great American workers! https://t.co/hz2q9UTfnF
· 953771038114045954	01-17-2018	23:28:30	Twitter for iPhone	24533	92540	175. I promised that my policies would allow companies like Apple to bring massive amounts of money back to the United States. Great to see Apple follow through as a result of TAX CUTS. Huge win for American workers and the USA! https://t.co/OwXVUyLOb1
· 953768657221451776	01-17-2018	23:19:02	Media Studio	15592	75223	176. Today, we witnessed an incredible moment in history – the presentation of Congress’ highest civilian honor to our friend, and true AMERICAN HERO, Bob Dole. #CongressionalGoldMedal https://t.co/qNQqDLRmCk
· 953614071336701952	01-17-2018	13:04:46	Twitter for iPhone	6775	54585	177. Eric Trump on @foxandfriends now!
· 953406553083777029	01-16-2018	23:20:10	Twitter for iPhone	19205	81945	178. ....we need to keep America safe, including moving away from a random chain migration and lottery system, to one that is merit-based. https://t.co/7PtoSFK1n2
· 953406423177859073	01-16-2018	23:19:39	Twitter for iPhone	26005	100365	179. New report from DOJ & DHS shows that nearly 3 in 4 individuals convicted of terrorism-related charges are foreign-born. We have submitted to Congress a list of resources and reforms....
· 953360619834691585	01-16-2018	20:17:39	Twitter for iPhone	10012	56142	180. Today, it was my honor to welcome President Nursultan Nazarbayev of Kazakhstan to the @WhiteHouse! https://t.co/TerYFZViax
· 953352036309000194	01-16-2018	19:43:32	Twitter for iPhone	19677	74030	181. “President Donald J. Trump Proclaims January 16, 2018, as Religious Freedom Day” https://t.co/bD3R2dJfyp
· 953273134655987716	01-16-2018	14:30:00	Twitter for iPhone	28302	113867	182. Unemployment for Black Americans is the lowest ever recorded. Trump approval ratings with Black Americans has doubled. Thank you, and it will get even (much) better! @FoxNews
· 953271789790138368	01-16-2018	14:24:40	Twitter for iPhone	16362	73687	183. “90% of Trump 2017 news coverage was negative” -and much of it contrived!@foxandfriends
· 953270558573154305	01-16-2018	14:19:46	Twitter for iPhone	26530	111945	184. Do you notice the Fake News Mainstream Media never likes covering the great and record setting economic news, but rather talks about anything negative or that can be turned into the negative. The Russian Collusion Hoax is dead, except as it pertains to the Dems. Public gets it!
· 953267506004754432	01-16-2018	14:07:38	Twitter for iPhone	24015	100620	185. The Democrats want to shut down the Government over Amnesty for all and Border Security. The biggest loser will be our rapidly rebuilding Military, at a time we need it more than ever. We need a merit based system of immigration, and we need it now! No more dangerous Lottery.
· 953264081871495168	01-16-2018	13:54:02	Twitter for iPhone	25132	117811	186. We must have Security at our VERY DANGEROUS SOUTHERN BORDER, and we must have a great WALL to help protect us, and to help stop the massive inflow of drugs pouring into our country!
· 953000902331453442	01-15-2018	20:28:15	Twitter for iPhone	30428	118168	187. Senator Dicky Durbin totally misrepresented what was said at the DACA meeting. Deals can’t get made when there is no trust! Durbin blew DACA and is hurting our Military.
· 952888691944550401	01-15-2018	13:02:22	Twitter for iPhone	23721	113504	188. ...to stop drugs, they want to take money away from our military which we cannot do.” My standard is very simple, AMERICA FIRST & MAKE AMERICA GREAT AGAIN!
· 952887520790040576	01-15-2018	12:57:43	Twitter for iPhone	22262	94720	189. Statement by me last night in Florida: “Honestly, I don’t think the Democrats want to make a deal. They talk about DACA, but they don’t want to help..We are ready, willing and able to make a deal but they don’t want to. They don’t want security at the border, they don’t want.....
· 952540700683497472	01-14-2018	13:59:35	Twitter for iPhone	19249	88722	190. ...big unnecessary regulation cuts made it all possible” (among many other things). “President Trump reversed the policies of President Obama, and reversed our economic decline.” Thank you Stuart Varney. @foxandfriends
· 952538350333939713	01-14-2018	13:50:14	Twitter for iPhone	25199	112365	191. “President Trump is not getting the credit he deserves for the economy. Tax Cut bonuses to more than 2,000,000 workers. Most explosive Stock Market rally that we’ve seen in modern times. 18,000 to 26,000 from Election, and grounded in profitability and growth. All Trump, not 0...
· 952530515894169601	01-14-2018	13:19:06	Twitter for iPhone	39822	162032	192. I, as President, want people coming into our Country who are going to help us become strong and great again, people coming in through a system based on MERIT. No more Lotteries! #AMERICA FIRST
· 952528011869478912	01-14-2018	13:09:09	Twitter for iPhone	27910	122528	193. DACA is probably dead because the Democrats don’t really want it, they just want to talk and take desperately needed money away from our Military.
· 952526145064505345	01-14-2018	13:01:44	Twitter for iPhone	16641	83609	194. ...and they knew exactly what I said and meant. They just wanted a story. FAKE NEWS!
· 952525384242876416	01-14-2018	12:58:43	Twitter for iPhone	22639	96340	195. The Wall Street Journal stated falsely that I said to them “I have a good relationship with Kim Jong Un” (of N. Korea). Obviously I didn’t say that. I said “I’d have a good relationship with Kim Jong Un,” a big difference. Fortunately we now record conversations with reporters...
· 952301373479104512	01-13-2018	22:08:34	Twitter for iPhone	34708	148208	196. So much Fake News is being reported. They don’t even try to get it right, or correct it when they are wrong. They promote the Fake Book of a mentally deranged author, who knowingly writes false information. The Mainstream Media is crazed that WE won the election!
· 952183458922672130	01-13-2018	14:20:01	Twitter for iPhone	27380	124729	197. I don’t believe the Democrats really want to see a deal on DACA. They are all talk and no action. This is the time but, day by day, they are blowing the one great opportunity they have. Too bad!
· 952183452366929920	01-13-2018	14:20:00	Twitter for iPhone	548	2182	198. Yesterday was another big day for jobs and the Stock Market. Chrysler coming back to U.S. (Michigan) from Mexico and many more companies paying out Tax Cut money to employees. If Dems won in November, Market would have TANKED! It was headed for disaster.
· 952166927476183040	01-13-2018	13:14:20	Twitter for iPhone	37694	152962	199. AMERICA FIRST!
· 952166857670320128	01-13-2018	13:14:03	Twitter for iPhone	21951	104405	200. The Democrats are all talk and no action. They are doing nothing to fix DACA. Great opportunity missed. Too bad!
· 952166643202916352	01-13-2018	13:13:12	Twitter for iPhone	24624	117847	201. Yesterday was a big day for the stock market. Jobs are coming back to America. Chrysler is coming back to the USA, from Mexico and many others will follow. Tax cut money to employees is pouring into our economy with many more companies announcing. American business is hot again!
· 951875499537641472	01/12/18	17:56:18	Twitter for iPhone	26544	109300	202. Today, it was my great honor to proclaim January 15, 2018, as Martin Luther King Jr., Federal Holiday. I encourage all Americans to observe this day with appropriate civic, community, and service activities in honor of Dr. King's life and legacy. https://t.co/samlJsz1Nt
· 951813216291708928	01/12/18	13:48:49	Twitter for iPhone	36601	138855	203. Never said anything derogatory about Haitians other than Haiti is, obviously, a very poor and troubled country. Never said “take them out.” Made up by Dems. I have a wonderful relationship with Haitians. Probably should record future meetings - unfortunately, no trust!
· 951798415301718017	01/12/18	12:50:00	Twitter for iPhone	32123	125050	204. Sadly, Democrats want to stop paying our troops and government workers in order to give a sweetheart deal, not a fair deal, for DACA. Take care of our Military, and our Country, FIRST!
· 951793123985973248	01/12/18	12:28:58	Twitter for iPhone	24795	103655	205. The language used by me at the DACA meeting was tough, but this was not the language used. What was really tough was the outlandish proposal made - a big setback for DACA!
· 951790999784783872	01/12/18	12:20:32	Twitter for iPhone	23043	92162	206. ....Because of the Democrats not being interested in life and safety, DACA has now taken a big step backwards. The Dems will threaten “shutdown,” but what they are really doing is shutting down our military, at a time we need it most. Get smart, MAKE AMERICA GREAT AGAIN!
· 951788342647107584	01/12/18	12:09:58	Twitter for iPhone	24462	110177	207. ....countries which are doing badly. I want a merit based system of immigration and people who will help take our country to the next level. I want safety and security for our people. I want to stop the massive inflow of drugs. I want to fund our military, not do a Dem defund....
· 951785587765280768	01/12/18	11:59:02	Twitter for iPhone	21748	83977	208. The so-called bipartisan DACA deal presented yesterday to myself and a group of Republican Senators and Congressmen was a big step backwards. Wall was not properly funded, Chain & Lottery were made worse and USA would be forced to take large numbers of people from high crime.....
· 951679619341737986	01/12/18	04:57:57	Twitter for iPhone	30085	125213	209. Reason I canceled my trip to London is that I am not a big fan of the Obama Administration having sold perhaps the best located and finest embassy in London for “peanuts,” only to build a new one in an off location for 1.2 billion dollars. Bad deal. Wanted me to cut ribbon-NO!
· 951675713089888256	01/12/18	04:42:25	Twitter for iPhone	29526	122744	210. The Democrats seem intent on having people and drugs pour into our country from the Southern Border, risking thousands of lives in the process. It is my duty to protect the lives and safety of all Americans. We must build a Great Wall, think Merit and end Lottery & Chain. USA!
· 951650274032209920	01/12/18	03:01:20	Twitter for iPhone	23043	99213	211. Democrat Dianne Feinstein should never have released secret committee testimony to the public without authorization. Very disrespectful to committee members and possibly illegal. She blamed her poor decision on the fact she had a cold - a first!
· 951648197440569344	01/12/18	02:53:05	Twitter for iPhone	26034	115604	212. Chrysler is moving a massive plant from Mexico to Michigan, reversing a years long opposite trend. Thank you Chrysler, a very wise decision. The voters in Michigan are very happy they voted for Trump/Pence. Plenty of more to follow!
· 951647402599026689	01/12/18	02:49:56	Twitter for iPhone	19199	73432	213. More great news as a result of historical Tax Cuts and Reform: Fiat Chrysler announces plan to invest more than $1 BILLION in Michigan plant, relocating their heavy-truck production from Mexico to Michigan, adding 2,500 new jobs and paying $2,000 bonus to U.S. employees! https://t.co/47azKD0l9B
· 951646736233189377	01/12/18	02:47:17	Twitter for iPhone	13261	68224	214. Small Business Poll has highest approval numbers in the polls history. All business is just at the beginning of something really special!
· 951645893513613312	01/12/18	02:43:56	Twitter for iPhone	15578	76146	215. Thank you Adam Levine, The Federalist, in interview on @foxandfriends “Donald Trump is the greatest President our Country has ever seen.”
· 951596346011680768	01/11/18	23:27:03	Media Studio	13781	59300	216. Yesterday, I signed the #INTERDICTAct (H.R. 2142) with bipartisan members of Congress to help end the flow of drugs into our country. Together, we are committed to doing everything we can to combat the deadly scourge of drug addiction and overdose in the United States! https://t.co/ELZvFol5Lo
· 951478281303416832	01/11/18	15:37:54	Twitter Web Client	15213	62600	217. Great news, as a result of our TAX CUTS & JOBS ACT! https://t.co/SLvhLxP3Jl
· 951457382651056128	01/11/18	14:14:51	Twitter for iPhone	12423	60560	218. With that being said, I have personally directed the fix to the unmasking process since taking office and today’s vote is about foreign surveillance of foreign bad guys on foreign land. We need it! Get smart!
· 951441504203104256	01/11/18	13:11:46	Twitter for iPhone	16253	84555	219. “45 year low in illegal immigration this year.” @foxandfriends
· 951431836030459905	01/11/18	12:33:21	Twitter for iPhone	17274	72410	220. “House votes on controversial FISA ACT today.” This is the act that may have been used, with the help of the discredited and phony Dossier, to so badly surveil and abuse the Trump Campaign by the previous administration and others?
· 951419415794511872	01/11/18	11:43:59	Twitter for iPhone	21318	96789	221. In new Quinnipiac Poll, 66% of people feel the economy is “Excellent or Good.” That is the highest number ever recorded by this poll.
· 951416674808467461	01/11/18	11:33:06	Twitter for iPhone	22798	82158	222. Disproven and paid for by Democrats “Dossier used to spy on Trump Campaign. Did FBI use Intel tool to influence the Election?” @foxandfriends Did Dems or Clinton also pay Russians? Where are hidden and smashed DNC servers? Where are Crooked Hillary Emails? What a mess!
· 951309956720087041	01/11/18	04:29:02	Twitter for iPhone	36627	176601	223. Good news: Toyota and Mazda announce giant new Huntsville, Alabama, plant which will produce over 300,000 cars and SUV’s a year and employ 4000 people. Companies are coming back to the U.S. in a very big way. Congratulations Alabama!
· 951236634095308800	01/10/18	23:37:41	Twitter for iPhone	23085	89943	224. Cutting taxes and simplifying regulations makes America the place to invest! Great news as Toyota and Mazda announce they are bringing 4,000 JOBS and investing $1.6 BILLION in Alabama, helping to further grow our economy! https://t.co/Kcg8IVH6iA
· 951229113897013248	01/10/18	23:07:48	Twitter for iPhone	15828	69057	225. The United States needs the security of the Wall on the Southern Border, which must be part of any DACA approval. The safety and security of our country is #1! https://t.co/4CFzQXb5aS
· 951204878562549767	01/10/18	21:31:30	Twitter for iPhone	9570	50505	226. Today, it was my great honor to welcome Prime Minister Erna Solberg of Norway to the @WhiteHouse - a great friend and ally of the United States! Joint press conference: https://t.co/qWR1BhfQZI https://t.co/PJvwznjRCO
· 951184020150382592	01/10/18	20:08:37	Twitter for iPhone	11875	56051	227. I want to thank my @Cabinet for working tirelessly on behalf of our country. 2017 was a year of monumental achievement and we look forward to the year ahead. Together, we are delivering results and MAKING AMERICA GREAT AGAIN! https://t.co/ptXa1hAPwW https://t.co/yv6RALkQf3
· 951109942685126656	01/10/18	15:14:15	Twitter for iPhone	28805	119548	228. The single greatest Witch Hunt in American history continues. There was no collusion, everybody including the Dems knows there was no collusion, & yet on and on it goes. Russia & the world is laughing at the stupidity they are witnessing. Republicans should finally take control!
· 951106475254059008	01/10/18	15:00:29	Twitter for iPhone	22740	92227	229. The fact that Sneaky Dianne Feinstein, who has on numerous occasions stated that collusion between Trump/Russia has not been found, would release testimony in such an underhanded and possibly illegal way, totally without authorization, is a disgrace. Must have tough Primary!
· 951094078661414912	01/10/18	14:11:13	Twitter for iPhone	26665	108152	230. It just shows everyone how broken and unfair our Court System is when the opposing side in a case (such as DACA) always runs to the 9th Circuit and almost always wins before being reversed by higher courts.
· 950946293077209088	01/10/18	04:23:58	Twitter for iPhone	13822	60252	231. .@ICEgov HSI agents and ERO officers, on behalf of an entire Nation, THANK YOU for what you are doing 24/7/365 to keep fellow American’s SAFE. Everyone is so grateful!#LawEnforcementAppreciationDayPresident @realDonaldTrump https://t.co/HXCpTlruVo
· 950937350003183618	01/10/18	03:48:26	Twitter for iPhone	11893	51951	232. Thank you @GOPLeader Kevin McCarthy! Couldn’t agree w/you more. TOGETHER, we are #MAGA🇺🇸 https://t.co/QaxtqpyXTR
· 950884128379035650	01/10/18	00:16:57	Twitter for iPhone	24552	123413	233. As I made very clear today, our country needs the security of the Wall on the Southern Border, which must be part of any DACA approval.
· 950866561153331202	01/09/18	23:07:09	Twitter for iPhone	19481	82151	234. Today, it was my great honor to sign a new Executive Order to ensure Veterans have the resources they need as they transition back to civilian life. We must ensure that our HEROES are given the care and support they so richly deserve! https://t.co/0MdP9DDIAS https://t.co/LP2a8KCBAp
· 947614110082043904	12-31-2017	23:43:04	Twitter for iPhone	35394	156032	235. HAPPY NEW YEAR! We are MAKING AMERICA GREAT AGAIN, and much faster than anyone thought possible!
· 947592785519173637	12-31-2017	22:18:20	Twitter for iPhone	39698	158995	236. As our Country rapidly grows stronger and smarter, I want to wish all of my friends, supporters, enemies, haters, and even the very dishonest Fake News Media, a Happy and Healthy New Year. 2018 will be a great year for America!
· 947588263103139841	12-31-2017	22:00:21	Twitter for iPhone	28128	87677	237. Iran, the Number One State of Sponsored Terror with numerous violations of Human Rights occurring on an hourly basis, has now closed down the Internet so that peaceful demonstrators cannot communicate. Not good!
· 947544600918372353	12-31-2017	19:06:52	Media Studio	26633	101162	238. What a year it’s been, and we're just getting started. Together, we are MAKING AMERICA GREAT AGAIN! Happy New Year!! https://t.co/qsMNyN1UJG
· 947536951464333318	12-31-2017	18:36:28	Twitter for iPhone	17041	76080	239. My deepest condolences to the victims of the terrible shooting in Douglas County @DCSheriff, and their families. We love our police and law enforcement - God Bless them all! #LESM
· 947461470924820480	12-31-2017	13:36:32	Twitter for iPhone	26035	106236	240. Why would smart voters want to put Democrats in Congress in 2018 Election when their policies will totally kill the great wealth created during the months since the Election. People are much better off now not to mention ISIS, VA, Judges, Strong Border, 2nd A, Tax Cuts & more?
· 947458942719979520	12-31-2017	13:26:29	Twitter for iPhone	14478	63403	241. If the Dems (Crooked Hillary) got elected, your stocks would be down 50% from values on Election Day. Now they have a great future - and just beginning! https://t.co/9TzSC8F8vY
· 947453152806297600	12-31-2017	13:03:29	Twitter for iPhone	30412	108343	242. Big protests in Iran. The people are finally getting wise as to how their money and wealth is being stolen and squandered on terrorism. Looks like they will not take it any longer. The USA is watching very closely for human rights violations!
· 947328044821336070	12-31-2017	04:46:21	Twitter for iPhone	13096	58549	243. “Trump Rally: Stocks put 2017 in the record books” https://t.co/0foQGaFjMh
· 947236393184628741	12-30-2017	22:42:09	Twitter for iPhone	24332	117013	244. Jobs are kicking in and companies are coming back to the U.S. Unnecessary regulations and high taxes are being dramatically Cut, and it will only get better. MUCH MORE TO COME!
· 947235015343202304	12-30-2017	22:36:41	Twitter for iPhone	50342	195754	245. I use Social Media not because I like to, but because it is the only way to fight a VERY dishonest and unfair “press,” now often referred to as Fake News Media. Phony and non-existent “sources” are being used more often than ever. Many stories & reports a pure fiction!
· 947213895286054914	12-30-2017	21:12:45	Twitter for iPhone	16703	73325	246. On Taxes: “This is the biggest corporate rate cut ever, going back to the corporate income tax rate of roughly 80 years ago.This is a huge pro-growth stimulus for the economy. Every year the Obama WH overstated how the economy would grow. Now real economics and jobs.” @WSJ Report
· 947181212468203520	12-30-2017	19:02:53	Twitter for iPhone	23270	78932	247. Oppressive regimes cannot endure forever, and the day will come when the Iranian people will face a choice. The world is watching! https://t.co/kvv1uAqcZ9
· 947180713236934657	12-30-2017	19:00:54	Twitter for iPhone	23532	77986	248. The entire world understands that the good people of Iran want change, and, other than the vast military power of the United States, that Iran’s people are what their leaders fear the most.... https://t.co/W8rKN9B6RT
· 946949708915924994	12-30-2017	03:42:58	Twitter for iPhone	60821	138901	249. Many reports of peaceful protests by Iranian citizens fed up with regime’s corruption & its squandering of the nation’s wealth to fund terrorism abroad. Iranian govt should respect their people’s rights, including right to express themselves. The world is watching! #IranProtests
· 946731576687235072	12-29-2017	13:16:11	Twitter for iPhone	35208	142106	250. The Democrats have been told, and fully understand, that there can be no DACA without the desperately needed WALL at the Southern Border and an END to the horrible Chain Migration & ridiculous Lottery System of Immigration etc. We must protect our Country at all cost!
· 946728546633953285	12-29-2017	13:04:09	Twitter for iPhone	27652	118765	251. Why is the United States Post Office, which is losing many billions of dollars a year, while charging Amazon and others so little to deliver their packages, making Amazon richer and the Post Office dumber and poorer? Should be charging MUCH MORE!
· 946724075157651457	12-29-2017	12:46:23	Twitter for iPhone	23184	98172	252. While the Fake News loves to talk about my so-called low approval rating, @foxandfriends just showed that my rating on Dec. 28, 2017, was approximately the same as President Obama on Dec. 28, 2009, which was 47%...and this despite massive negative Trump coverage & Russia hoax!
· 946531657229701120	12-29-2017	00:01:47	Twitter for iPhone	65929	204151	253. In the East, it could be the COLDEST New Year’s Eve on record. Perhaps we could use a little bit of that good old Global Warming that our Country, but not other countries, was going to pay TRILLIONS OF DOLLARS to protect against. Bundle up!
· 946519720450252800	12-28-2017	23:14:21	Twitter for iPhone	15516	67092	254. Together, we are MAKING AMERICA GREAT AGAIN! https://t.co/OeyTdFyl1Q https://t.co/wdLQkfdy4m
· 946460939578167296	12-28-2017	19:20:47	Twitter for iPad	26402	73657	255. I've been saying it for a long, long time. #NoKo https://t.co/LQl7tGhMdO
· 946416486054285314	12-28-2017	16:24:08	Twitter for iPhone	31963	124997	256. Caught RED HANDED - very disappointed that China is allowing oil to go into North Korea. There will never be a friendly solution to the North Korea problem if this continues to happen!
· 946415026402988033	12-28-2017	16:18:20	Twitter for iPhone	21499	108370	257. Retail sales are at record numbers. We’ve got the economy going better than anyone ever dreamt - and you haven’t seen anything yet!
· 946401576381505536	12-28-2017	15:24:53	Twitter for iPhone	14587	65832	258. Vanity Fair, which looks like it is on its last legs, is bending over backwards in apologizing for the minor hit they took at Crooked H. Anna Wintour, who was all set to be Amb to Court of St James’s & a big fundraiser for CH, is beside herself in grief & begging for forgiveness!
· 946210723528572930	12-28-2017	02:46:30	Twitter for iPhone	21183	84891	259. “Arrests of MS-13 Members, Associates Up 83% Under Trump” https://t.co/70iPHy2Yqn
· 946201376652169220	12-28-2017	02:09:22	Twitter for iPhone	19706	68505	260. “On 1/20 - the day Trump was inaugurated - an estimated 35,000 ISIS fighters held approx 17,500 square miles of territory in both Iraq and Syria. As of 12/21, the U.S. military est the remaining 1,000 or so fighters occupy roughly 1,900 square miles..” @jamiejmcintyre @dcexaminer https://t.co/OgYEuDgzD2
· 946156544927977477	12-27-2017	23:11:13	Twitter for iPhone	18464	108614	261. Just left West Palm Beach Fire & Rescue #2. Met with great men and women as representatives of those who do so much for all of us. Firefighters, paramedics, first responders - what amazing people they are!
· 946151080546750465	12-27-2017	22:49:30	Twitter for iPhone	12128	38520	262. “On 1/20 - the day Trump was inaugurated - an estimated 35,000 ISIS fighters held approx 17,500 square miles of territory in both Iraq and Syria. As of 12/21, the U.S. military estimates the remaining 1,000 or so fighters occupy roughly 1,900 square miles...” via @jamiejmcintyre https://t.co/0lXKMUoPE9
· 945780569388015616	12-26-2017	22:17:14	Twitter for iPhone	25344	130759	263. All signs are that business is looking really good for next year, only to be helped further by our Tax Cut Bill. Will be a great year for Companies and JOBS! Stock Market is poised for another year of SUCCESS!
· 945646491955290113	12-26-2017	13:24:27	Twitter for iPhone	35628	119478	264. WOW, @foxandfrlends “Dossier is bogus. Clinton Campaign, DNC funded Dossier. FBI CANNOT (after all of this time) VERIFY CLAIMS IN DOSSIER OF RUSSIA/TRUMP COLLUSION. FBI TAINTED.” And they used this Crooked Hillary pile of garbage as the basis for going after the Trump Campaign!
· 945624910898122752	12-26-2017	11:58:42	Twitter for iPhone	20656	110208	265. Based on the fact that the very unfair and unpopular Individual Mandate has been terminated as part of our Tax Cut Bill, which essentially Repeals (over time) ObamaCare, the Democrats & Republicans will eventually come together and develop a great new HealthCare plan!
· 945437479863291904	12-25-2017	23:33:55	Twitter for iPhone	34926	199932	266. I hope everyone is having a great Christmas, then tomorrow it’s back to work in order to Make America Great Again (which is happening faster than anyone anticipated)!
· 945287222210781184	12-25-2017	13:36:51	Twitter for iPhone	49883	203792	267. MERRY CHRISTMAS!!! https://t.co/mYtV5GNdLl
· 945140007572004870	12-25-2017	03:51:52	Twitter for iPhone	34038	151030	268. MERRY CHRISTMAS!! https://t.co/xa2qxcisVV
· 945126026824298497	12-25-2017	02:56:19	Twitter for iPhone	55103	232320	269. People are proud to be saying Merry Christmas again. I am proud to have led the charge against the assault of our cherished and beautiful phrase. MERRY CHRISTMAS!!!!!
· 945030174290186241	12-24-2017	20:35:26	Twitter for iPhone	23221	111414	270. The Tax Cut/Reform Bill, including Massive Alaska Drilling and the Repeal of the highly unpopular Individual Mandate, brought it all together as to what an incredible year we had. Don’t let the Fake News convince you otherwise...and our insider Polls are strong!
· 944927689638662145	12-24-2017	13:48:11	Twitter for iPhone	33220	140299	271. The Fake News refuses to talk about how Big and how Strong our BASE is. They show Fake Polls just like they report Fake News. Despite only negative reporting, we are doing well - nobody is going to beat us. MAKE AMERICA GREAT AGAIN!
· 944906847970119680	12-24-2017	12:25:22	Twitter for iPhone	29754	99677	272. .@FoxNews-FBI’s Andrew McCabe, “in addition to his wife getting all of this money from M (Clinton Puppet), he was using, allegedly, his FBI Official Email Account to promote her campaign. You obviously cannot do this. These were the people who were investigating Hillary Clinton.”
· 944703626454487042	12-23-2017	22:57:50	Twitter for iPhone	16929	85348	273. Remember, the Republicans are 5-0 in Congressional races this year. In Senate, I said Roy M would lose in Alabama and supported Big Luther Strange - and Roy lost. Virginia candidate was not a “Trumper,” and he lost. Good Republican candidates will win BIG!
· 944700332881440769	12-23-2017	22:44:45	Twitter for iPhone	22728	101231	274. The Stock Market is setting record after record and unemployment is at a 17 year low. So many things accomplished by the Trump Administration, perhaps more than any other President in first year. Sadly, will never be reported correctly by the Fake News Media!
· 944667102312566784	12-23-2017	20:32:42	Twitter for iPhone	16794	66132	275. Wow, “FBI lawyer James Baker reassigned,” according to @FoxNews.
· 944666448185692166	12-23-2017	20:30:06	Twitter for iPhone	20991	73110	276. FBI Deputy Director Andrew McCabe is racing the clock to retire with full benefits. 90 days to go?!!!
· 944665687292817415	12-23-2017	20:27:05	Twitter for iPhone	36175	121354	277. How can FBI Deputy Director Andrew McCabe, the man in charge, along with leakin’ James Comey, of the Phony Hillary Clinton investigation (including her 33,000 illegally deleted emails) be given $700,000 for wife’s campaign by Clinton Puppets during investigation?
· 944329684032081921	12-22-2017	22:11:56	Twitter for iPhone	25757	121704	278. Remember, the most hated part of ObamaCare is the Individual Mandate, which is being terminated under our just signed Tax Cut Bill.
· 944308491887316992	12-22-2017	20:47:43	Media Studio	15999	69047	279. Today, it was my great honor to sign the largest TAX CUTS and reform in the history of our country. Full remarks: https://t.co/kMxoxEB68G https://t.co/OeAoA0sLfx
· 944308373373308929	12-22-2017	20:47:15	Twitter for iPhone	19186	91106	280. The United Nations Security Council just voted 15-0 in favor of additional Sanctions on North Korea. The World wants Peace, not Death!
· 944276471614509057	12-22-2017	18:40:29	Twitter for iPhone	16490	73124	281. Congressman Ron DeSantis is a brilliant young leader, Yale and then Harvard Law, who would make a GREAT Governor of Florida. He loves our Country and is a true FIGHTER!
· 944247868126318593	12-22-2017	16:46:49	Twitter for iPhone	21759	104354	282. 95% of Americans will pay less or, at worst, the same amount of taxes (mostly far less). The Dems only want to raise your taxes!
· 944222979147337728	12-22-2017	15:07:55	Twitter for iPhone	19465	103281	283. Will be signing the biggest ever Tax Cut and Reform Bill in 30 minutes in Oval Office. Will also be signing a much needed 4 billion dollar missile defense bill.
· 944222157218942978	12-22-2017	15:04:39	Twitter for iPhone	20014	92096	284. With all my Administration has done on Legislative Approvals (broke Harry Truman’s Record), Regulation Cutting, Judicial Appointments, Building Military, VA, TAX CUTS & REFORM, Record Economy/Stock Market and so much more, I am sure great credit will be given by mainstream news?
· 944210183089254400	12-22-2017	14:17:04	Twitter for iPhone	19035	86380	285. “The President has accomplished some absolutely historic things during this past year.” Thank you Charlie Kirk of Turning Points USA. Sadly, the Fake Mainstream Media will NEVER talk about our accomplishments in their end of year reviews. We are compiling a long & beautiful list.
· 944192071535153152	12-22-2017	13:05:06	Twitter for iPhone	28082	122524	286. At some point, and for the good of the country, I predict we will start working with the Democrats in a Bipartisan fashion. Infrastructure would be a perfect place to start. After having foolishly spent $7 trillion in the Middle East, it is time to start rebuilding our country!
· 944188445748015105	12-22-2017	12:50:42	Twitter for iPhone	10295	47792	287. So true! https://t.co/1c8hu6O5t9
· 944187730564714497	12-22-2017	12:47:51	Twitter for iPhone	22316	95312	288. Our big and very popular Tax Cut and Reform Bill has taken on an unexpected new source of “love” - that is big companies and corporations showering their workers with bonuses. This is a phenomenon that nobody even thought of, and now it is the rage. Merry Christmas!
· 943908041803657216	12-21-2017	18:16:28	Twitter for iPhone	14158	68696	289. THANK YOU to everyone who joined me at the @WhiteHouse yesterday. Together, we are MAKING AMERICA GREAT AGAIN! https://t.co/9HgcBKDSxo https://t.co/dTMU8OwmWB
· 943856675294982145	12-21-2017	14:52:22	Twitter for iPhone	21002	89128	290. House Democrats want a SHUTDOWN for the holidays in order to distract from the very popular, just passed, Tax Cuts. House Republicans, don’t let this happen. Pass the C.R. TODAY and keep our Government OPEN!
· 943842608631238656	12-21-2017	13:56:28	Twitter for iPhone	18335	86356	291. Home Sales hit BEST numbers in 10 years! MAKE AMERICA GREAT AGAIN
· 943824695144697857	12-21-2017	12:45:17	Twitter for iPhone	19332	92315	292. Was @foxandfriends just named the most influential show in news? You deserve it - three great people! The many Fake News Hate Shows should study your formula for success!
· 943819430735372289	12-21-2017	12:24:22	Twitter for iPhone	25744	111795	293. The Massive Tax Cuts, which the Fake News Media is desperate to write badly about so as to please their Democrat bosses, will soon be kicking in and will speak for themselves. Companies are already making big payments to workers. Dems want to raise taxes, hate these big Cuts!
· 943598090069536768	12-20-2017	21:44:50	Media Studio	24389	101666	294. WE ARE MAKING AMERICA GREAT AGAIN! https://t.co/HY353gXV0R
· 943543958730309633	12-20-2017	18:09:44	Twitter for iPhone	20933	83357	295. We are delivering HISTORIC TAX RELIEF for the American people!#TaxCutsandJobsAct https://t.co/lLgATrCh5o
· 943534069287194626	12-20-2017	17:30:26	Twitter for iPhone	15625	68588	296. Together, we are MAKING AMERICA GREAT AGAIN! https://t.co/47k9i4p3J2
· 943521141062238208	12-20-2017	16:39:04	Twitter for iPhone	18100	88704	297. I would like to congratulate @SenateMajLdr on having done a fantastic job both strategically & politically on the passing in the Senate of the MASSIVE TAX CUT & Reform Bill. I could have not asked for a better or more talented partner. Our team will go onto many more VICTORIES!
· 943489378462130176	12-20-2017	14:32:51	Twitter for iPhone	18212	79155	298. The Tax Cuts are so large and so meaningful, and yet the Fake News is working overtime to follow the lead of their friends, the defeated Dems, and only demean. This is truly a case where the results will speak for themselves, starting very soon. Jobs, Jobs, Jobs!
· 943362605258813441	12-20-2017	06:09:06	Twitter for iPhone	32062	140937	299. The United States Senate just passed the biggest in history Tax Cut and Reform Bill. Terrible Individual Mandate (ObamaCare)Repealed. Goes to the House tomorrow morning for final vote. If approved, there will be a News Conference at The White House at approximately 1:00 P.M.
· 943213901625294849	12-19-2017	20:18:12	Twitter for iPhone	24855	128188	300. Congratulations to Paul Ryan, Kevin McCarthy, Kevin Brady, Steve Scalise, Cathy McMorris Rodgers and all great House Republicans who voted in favor of cutting your taxes!
· 943135588496093190	12-19-2017	15:07:01	Twitter for iPhone	25350	97388	301. A story in the @washingtonpost that I was close to “rescinding” the nomination of Justice Gorsuch prior to confirmation is FAKE NEWS. I never even wavered and am very proud of him and the job he is doing as a Justice of the U.S. Supreme Court. The unnamed sources don’t exist!
· 943079382163353600	12-19-2017	11:23:40	Twitter for iPhone	14541	69898	302. Stocks and the economy have a long way to go after the Tax Cut Bill is totally understood and appreciated in scope and size. Immediate expensing will have a big impact. Biggest Tax Cuts and Reform EVER passed. Enjoy, and create many beautiful JOBS!
· 943074475209355264	12-19-2017	11:04:11	Twitter for iPhone	24588	114285	303. DOW RISES 5000 POINTS ON THE YEAR FOR THE FIRST TIME EVER - MAKE AMERICA GREAT AGAIN!
· 942921051721338880	12-19-2017	00:54:32	Media Studio	16843	66927	304. Together, our task is to strengthen our families, to build up our communities, to serve our citizens, and to celebrate AMERICAN GREATNESS as a shining example to the world.... https://t.co/ds6tZlgJpA
· 942904686125965312	12-18-2017	23:49:30	Media Studio	15917	61370	305. With the strategy that I announced today, we are declaring that AMERICA is in the game and AMERICA is DETERMINED to WIN!OUR FOUR PILLARS OF NATIONAL SECURITY STRATEGY: https://t.co/B3POaMVID8
· 942883507868782592	12-18-2017	22:25:20	Twitter for iPhone	21796	98285	306. 70 Record Closes for the Dow so far this year! We have NEVER had 70 Dow Records in a one year period. Wow!
· 942882250089271297	12-18-2017	22:20:20	Twitter for iPhone	8803	40224	307. Thank you Maria B! https://t.co/v1UR63CqLK
· 942881716913438720	12-18-2017	22:18:13	Twitter for iPhone	8878	44123	308. So true Ivanka! https://t.co/BNGUJG69Ki
· 942857031693799425	12-18-2017	20:40:08	Twitter for iPhone	10165	48643	309. As the world watches, we are days away from passing HISTORIC TAX CUTS for American families and businesses. It will be the BIGGEST TAX CUT and TAX REFORM in the HISTORY of our country! https://t.co/EvcAkjuf8w
· 942854056162332677	12-18-2017	20:28:19	Twitter for iPhone	10464	48706	310. When the American People speak, ALL OF US should listen. Just over one year ago, you spoke loud and clear. On November 8, 2016, you voted to MAKE AMERICA GREAT AGAIN! https://t.co/3AOv53S0PU
· 942851788461563906	12-18-2017	20:19:18	Twitter for iPhone	13160	64290	311. Over the past 11 months, I have travelled tens of thousands of miles, to visit 13 countries. I have met with more than 100 world leaders and everywhere I traveled, it was my highest privilege and greatest honor to represent the AMERICAN PEOPLE! https://t.co/7SDsEeIhJH
· 942840800853024770	12-18-2017	19:35:38	Twitter for iPhone	8892	42983	312. Our deepest sympathies and most heartfelt prayers are with the victims of the train derailment in Washington State. We are closely monitoring the situation and coordinating with local authorities... https://t.co/Gyf5BdVm4G
· 942829676699021312	12-18-2017	18:51:26	Twitter for iPhone	15241	83134	313. My thoughts and prayers are with everyone involved in the train accident in DuPont, Washington. Thank you to all of our wonderful First Responders who are on the scene. We are currently monitoring here at the White House.
· 942827072824672262	12-18-2017	18:41:05	Twitter for iPhone	23417	106936	314. The train accident that just occurred in DuPont, WA shows more than ever why our soon to be submitted infrastructure plan must be approved quickly. Seven trillion dollars spent in the Middle East while our roads, bridges, tunnels, railways (and more) crumble! Not for long!
· 942721681130483712	12-18-2017	11:42:18	Twitter for iPhone	6350	44244	315. Ivanka Trump will be interviewed on @foxandfriends.
· 942717030091943936	12-18-2017	11:23:49	Twitter for iPhone	19207	88208	316. Remember, Republicans are 5-0 in Congressional Races this year. The media refuses to mention this. I said Gillespie and Moore would lose (for very different reasons), and they did. I also predicted “I” would win. Republicans will do well in 2018, very well! @foxandfriends
· 942551516564639744	12-18-2017	00:26:07	Twitter for iPhone	13230	61029	317. More than a century after conquering flight, the #WrightBrothers continue to motivate & inspire Americans, who never tire of exploration & innovation. This GREAT AMERICAN SPIRIT can be found in the design of every new supersonic jet and next generation: https://t.co/NeKPMgkdg8 https://t.co/pODjl00lAy
· 942503059103604736	12-17-2017	21:13:34	Twitter for iPhone	11081	63898	318. Wonderful weekend at Camp David. A very special place. A lot of very important work done. Heading back to the @WhiteHouse now. https://t.co/cKxlsdr1ut
· 942439739264831488	12-17-2017	17:01:58	Twitter for iPhone	18452	85511	319. As a candidate, I promised we would pass a massive TAX CUT for the everyday working American families who are the backbone and the heartbeat of our country. Now, we are just days away... https://t.co/MADTGUMktX
· 942130137734242305	12-16-2017	20:31:43	Media Studio	13171	52608	320. WEEKLY ADDRESS🇺🇸 https://t.co/1sH20Hb33x
· 942123433873281024	12-16-2017	20:05:05	Twitter for iPhone	15385	70108	321. TAX CUTS will increase investment in the American economy and in U.S. workers, leading to higher growth, higher wages, and more JOBS! https://t.co/4GxM8psMU1
· 942044657613230080	12-16-2017	14:52:03	Twitter for iPhone	22536	110560	322. Congratulations to two great and hardworking guys, Corey Lewandowski and David Bossie, on the success of their just out book, “Let Trump Be Trump.” Finally people with real knowledge are writing about our wonderful and exciting campaign!
· 941868639199916037	12-16-2017	03:12:37	Twitter for iPhone	13977	65484	323. Great job Kevin, we are all proud of you! https://t.co/K6hEEaOxKt
· 941820213518938112	12-16-2017	00:00:11	Twitter for iPhone	13049	57542	324. DOW, S&P 500 and NASDAQ close at record highs! #MAGA https://t.co/hvqwnqSGuG
· 941789515248750592	12-15-2017	21:58:12	Twitter for iPhone	18380	78203	325. Today, it was my tremendous honor to visit Marine Helicopter Squadron One (HMX-1) at the Marine Corps Air Facility in Quantico, Virginia. I am honored to serve as your Commander-in-Chief. On behalf of an entire Nation, THANK YOU for your sacrifice and service. We love you! https://t.co/eLOTc7do52
· 941756992070307845	12-15-2017	19:48:58	Twitter for iPhone	17043	72595	326. You are always there for us – THE MEN AND WOMEN IN BLUE.Thank you to our police, thank you to our sheriffs, and thank you to our law enforcement families. God Bless you all, and GOD BLESS AMERICA! #LESM https://t.co/9ejiddVL9h
· 941723524921724928	12-15-2017	17:35:59	Twitter for iPhone	10079	52942	327. To each member of the graduating class from the National Academy at Quantico, CONGRATULATIONS! https://t.co/bGT8S33ZLU
· 941667918214987776	12-15-2017	13:55:01	Twitter for iPhone	14133	69299	328. It was my honor. THANK YOU! https://t.co/1LvqbRQ1bi
· 941417725833998340	12-14-2017	21:20:51	Twitter for iPhone	9007	38758	329. “Manufacturing Optimism Rose to Another All-Time High in the Latest @ShopFloorNAM Outlook Survey” https://t.co/LuV4BMp0Xc
· 941406242785955841	12-14-2017	20:35:13	Twitter for iPhone	26104	88904	330. In 1960, there were approximately 20,000 pages in the Code of Federal Regulations. Today there are over 185,000 pages, as seen in the Roosevelt Room.Today, we CUT THE RED TAPE! It is time to SET FREE OUR DREAMS and MAKE AMERICA GREAT AGAIN! https://t.co/teAVNzjvcx
· 941404173433794561	12-14-2017	20:27:00	Twitter for iPhone	16849	69650	331. When Americans are free to thrive, innovate, & prosper, there is no challenge too great, no task too large, & no goal beyond our reach. We are a nation of explorers, pioneers, innovators & inventors. We are nation of people who work hard, dream big, & who never, ever give up... https://t.co/9LVdp6zOgZ
· 941400670766321666	12-14-2017	20:13:04	Twitter for iPhone	12854	57441	332. Today, we gathered in the Roosevelt Room for one single reason: to CUT THE RED TAPE! For many decades, an ever-growing maze of regs, rules, and restrictions has cost our country trillions of dollars, millions of jobs, countless American factories, & devastated entire industries. https://t.co/ostXOVnckf
· 941353395121741825	12-14-2017	17:05:13	Twitter for iPhone	18400	77121	333. As a candidate, I promised we would pass a massive tax cut for the everyday, working Americans. If you make your voices heard, this moment will be forever remembered as a great new beginning – the dawn of a brilliant American future shining with PATRIOTISM, PROSPERITY AND PRIDE! https://t.co/exsBzrlCdw
· 941291666564141057	12-14-2017	12:59:56	Twitter for iPhone	17274	92795	334. Republican Tax Cuts are looking very good. All are working hard. In the meantime, the Stock Market hit another record high!
· 941094961482780672	12-13-2017	23:58:18	Twitter for iPhone	13915	86535	335. Thank you Omarosa for your service! I wish you continued success.
· 940955920967880704	12-13-2017	14:45:48	Twitter for iPhone	20081	101999	336. If last night’s election proved anything, it proved that we need to put up GREAT Republican candidates to increase the razor thin margins in both the House and Senate.
· 940930017365778432	12-13-2017	13:02:52	Twitter for iPhone	29405	120149	337. Wow, more than 90% of Fake News Media coverage of me is negative, with numerous forced retractions of untrue stories. Hence my use of Social Media, the only way to get the truth out. Much of Mainstream Meadia has become a joke! @foxandfriends
· 940904649728708609	12-13-2017	11:22:04	Twitter for iPhone	15235	75633	338. The reason I originally endorsed Luther Strange (and his numbers went up mightily), is that I said Roy Moore will not be able to win the General Election. I was right! Roy worked hard but the deck was stacked against him!
· 940795587733151744	12-13-2017	04:08:41	Twitter for iPhone	24939	123062	339. Congratulations to Doug Jones on a hard fought victory. The write-in votes played a very big factor, but a win is a win. The people of Alabama are great, and the Republicans will have another shot at this seat in a very short period of time. It never ends!
· 940706127309926400	12/12/17	22:13:12	Twitter for iPhone	17237	76040	340. Wishing all of those celebrating #Hanukkah around the world a happy and healthy eight nights in the company of those they love. https://t.co/A5W0PDWBxp https://t.co/D9MVVPq39x
· 940588025964265472	12/12/17	14:23:55	Twitter for iPhone	20179	92234	341. Consumer Confidence is at an All-Time High, along with a Record High Stock Market. Unemployment is at a 17 year low. MAKE AMERICA GREAT AGAIN! Working to pass MASSIVE TAX CUTS (looking good).
· 940584383605563392	12/12/17	14:09:26	Twitter for iPhone	21590	81386	342. The people of Alabama will do the right thing. Doug Jones is Pro-Abortion, weak on Crime, Military and Illegal Immigration, Bad for Gun Owners and Veterans and against the WALL. Jones is a Pelosi/Schumer Puppet. Roy Moore will always vote with us. VOTE ROY MOORE!
· 940567812053053441	12/12/17	13:03:35	Twitter for iPhone	23666	88993	343. Lightweight Senator Kirsten Gillibrand, a total flunky for Chuck Schumer and someone who would come to my office “begging” for campaign contributions not so long ago (and would do anything for them), is now in the ring fighting against Trump. Very disloyal to Bill & Crooked-USED!
· 940554567414091776	12/12/17	12:10:58	Twitter for iPhone	38156	147886	344. Despite thousands of hours wasted and many millions of dollars spent, the Democrats have been unable to show any collusion with Russia - so now they are moving on to the false accusations and fabricated stories of women who I don’t know and/or have never met. FAKE NEWS!
· 940223974985871360	12/11/17	14:17:18	Twitter for iPhone	34018	138768	345. Another false story, this time in the Failing @nytimes, that I watch 4-8 hours of television a day - Wrong! Also, I seldom, if ever, watch CNN or MSNBC, both of which I consider Fake News. I never watch Don Lemon, who I once called the “dumbest man on television!” Bad Reporting.
· 939967625362276354	12/10/17	21:18:40	Twitter for iPhone	30872	120303	346. Very little discussion of all the purposely false and defamatory stories put out this week by the Fake News Media. They are out of control - correct reporting means nothing to them. Major lies written, then forced to be withdrawn after they are exposed...a stain on America!
· 939851058788134913	12/10/17	13:35:28	Twitter for iPhone	18268	95820	347. Getting closer and closer on the Tax Cut Bill. Shaping up even better than projected. House and Senate working very hard and smart. End result will be not only important, but SPECIAL!
· 939849867438034944	12/10/17	13:30:44	Twitter for iPhone	28859	127436	348. Things are going really well for our economy, a subject the Fake News spends as little time as possible discussing! Stock Market hit another RECORD HIGH, unemployment is now at a 17 year low and companies are coming back into the USA. Really good news, and much more to come!
· 939680422493073408	12/10/17	02:17:25	Media Studio	35354	125611	349. No American should be separated from their loved ones because of preventable crime committed by those illegally in our country. Our cities should be Sanctuaries for Americans – not for criminal aliens! https://t.co/CvtkCG1pln
· 939642796289470464	12/09/17	23:47:55	Twitter for iPhone	15390	93901	350. Great Army - Navy Game. Army wins 14 to 13 and brings home the COMMANDER-IN-CHIEF’S TROPHY! Congratulations!
· 939640619105910784	12/09/17	23:39:15	Twitter for iPhone	1657	7867	351. Great Army - Navy Game. Army wins 14 to 13 and brings home the COMMANDER-IN-CHIEF’S TROPHY (last time was 1996). Wow! Congratulations!
· 939634404267380736	12/09/17	23:14:34	Twitter for iPhone	24272	89981	352. .@daveweigel of the Washington Post just admitted that his picture was a FAKE (fraud?) showing an almost empty arena last night for my speech in Pensacola when, in fact, he knew the arena was packed (as shown also on T.V.). FAKE NEWS, he should be fired.
· 939616077356642304	12/09/17	22:01:44	Twitter for iPhone	24536	77219	353. .@DaveWeigel @WashingtonPost put out a phony photo of an empty arena hours before I arrived @ the venue, w/ thousands of people outside, on their way in. Real photos now shown as I spoke. Packed house, many people unable to get in. Demand apology & retraction from FAKE NEWS WaPo! https://t.co/XAblFGh1ob
· 939564681743814661	12/09/17	18:37:31	Twitter for iPhone	10992	53589	354. Have a great game today, @USArmy and @USNavy - I will be watching. We love our U.S. Military. On behalf of an entire Nation, THANK YOU for your sacrifice and service! #ArmyNavyGame #USA🇺🇸 https://t.co/8m1W9rFwIh
· 939560154269405184	12/09/17	18:19:31	Twitter for iPhone	14844	66079	355. It was my great honor to celebrate the opening of two extraordinary museums-the Mississippi State History Museum & the Mississippi Civil Rights Museum. We pay solemn tribute to our heroes of the past & dedicate ourselves to building a future of freedom, equality, justice & peace. https://t.co/5AkgVpV8aa
· 939521466634326016	12/09/17	15:45:47	Twitter for iPhone	10642	59761	356. Heading to the great state of Mississippi at the invitation of their popular and respected Governor, @PhilBryantMS. Look forward to seeing the new Civil Rights Museum!
· 939485131693322240	12/09/17	13:21:24	Twitter for iPhone	37477	148043	357. CNN’S slogan is CNN, THE MOST TRUSTED NAME IN NEWS. Everyone knows this is not true, that this could, in fact, be a fraud on the American Public. There are many outlets that are far more trusted than Fake News CNN. Their slogan should be CNN, THE LEAST TRUSTED NAME IN NEWS!
· 939480342779580416	12/09/17	13:02:23	Twitter for iPhone	23857	92778	358. Fake News CNN made a vicious and purposeful mistake yesterday. They were caught red handed, just like lonely Brian Ross at ABC News (who should be immediately fired for his “mistake”). Watch to see if @CNN fires those responsible, or was it just gross incompetence?
· 939477807813595136	12/09/17	12:52:18	Twitter for iPhone	13914	60349	359. A big contingent of very enthusiastic Roy Moore fans at the rally last night. We can’t have a Pelosi/Schumer Liberal Democrat, Jones, in that important Alabama Senate seat. Need your vote to Make America Great Again! Jones will always vote against what we must do for our Country.
· 939475127552618496	12/09/17	12:41:39	Twitter for iPhone	14097	74724	360. GREAT EVENING last night in Pensacola, Florida. Arena was packed to the rafters, the crowd was loud, loving and really smart. They definitely get what’s going on. Thank you Pensacola!
· 939375570919612416	12/09/17	06:06:03	Twitter for iPhone	17053	70174	361. We believe that every American should stand for the National Anthem, and we proudly pledge allegiance to one NATION UNDER GOD! https://t.co/r2ITtWwfVs
· 939355447273906182	12/09/17	04:46:05	Twitter for iPhone	21490	78833	362. This is your land, this is your home, and it's your voice that matters the most. So speak up, be heard, and fight, fight, fight for the change you've been waiting for your entire life!MERRY CHRISTMAS and THANK YOU Pensacola, Florida! https://t.co/geWGzpzRp6
· 939299624875118592	12/09/17	01:04:16	Twitter for iPhone	7114	40983	363. Just arrived at the Pensacola Bay Center. Join me LIVE on @FoxNews in 10 minutes! #MAGA https://t.co/RQFqOkcpNV
· 939274666404909056	12/08/17	23:25:06	Twitter for iPhone	8132	49974	364. On my way to Pensacola, Florida. See everyone soon! #MAGA https://t.co/ijwxVSYQ52
· 939208571253862400	12/08/17	19:02:27	Twitter for iPhone	18091	65637	365. “The unemployment rate remains at a 17-year low of 4.1%. The unemployment rate in manufacturing dropped to 2.6%, the lowest ever recorded. The unemployment rate among Hispanics dropped to 4.7%, the lowest ever recorded...”@SecretaryAcosta @USDOL https://t.co/vou28s0yHN
· 939189419386470401	12/08/17	17:46:21	Twitter for iPhone	15030	67699	366. MAKE AMERICA GREAT AGAIN! https://t.co/64a93S07s7
· 939152197090148352	12/08/17	15:18:27	Twitter for iPhone	22929	99072	367. Fines and penalties against Wells Fargo Bank for their bad acts against their customers and others will not be dropped, as has incorrectly been reported, but will be pursued and, if anything, substantially increased. I will cut Regs but make penalties severe when caught cheating!
· 939149296389251072	12/08/17	15:06:55	Twitter for iPhone	19820	75894	368. LAST thing the Make America Great Again Agenda needs is a Liberal Democrat in Senate where we have so little margin for victory already. The Pelosi/Schumer Puppet Jones would vote against us 100% of the time. He’s bad on Crime, Life, Border, Vets, Guns & Military. VOTE ROY MOORE!
· 939120304542101505	12/08/17	13:11:43	Twitter for iPhone	15771	80230	369. Big crowd expected today in Pensacola, Florida, for a Make America Great Again speech. We have done so much in so short a period of time...and yet are planning to do so much more! See you there!
· 939006911629869056	12/08/17	05:41:08	Twitter for iPhone	55482	153721	370. I fulfilled my campaign promise - others didn’t! https://t.co/bYdaOHmPVJ
· 939005659982348291	12/08/17	05:36:09	Twitter for iPhone	10311	49440	371. Tonight, @FLOTUS Melania and I were thrilled to welcome so many wonderful friends to the @WhiteHouse – and wish them all a very #HappyHanukkahhttps://t.co/wyPkpTsP1i https://t.co/XhNXZSBEC8
· 938878398608433152	12/07/17	21:10:28	Twitter for iPhone	13861	63766	372. Across the battlefields, oceans, and harrowing skies of Europe and the Pacific throughout the war, one great battle cry could be heard by America’s friends and foes alike:“REMEMBER PEARL HARBOR.” https://t.co/dfev02TwIr
· 938873956345499654	12/07/17	20:52:49	Twitter for iPhone	12949	62267	373. Today, as we Remember Pearl Harbor, it was an incredible honor to be joined with surviving Veterans of the attack on 12/7/1941. They are HEROES, and they are living witnesses to American History. All American hearts are filled with gratitude for their service and their sacrifice. https://t.co/x5LDl25o30
· 938861758038577152	12/07/17	20:04:20	Twitter for iPhone	10819	55663	374. Today, the U.S. flag flies at half-staff at the @WhiteHouse, in honor of National Pearl Harbor Remembrance Day. https://t.co/LkXsBx2JF8 https://t.co/ogmpydr5LK
· 938804374079459329	12/07/17	16:16:19	Twitter for iPhone	22167	81641	375. Today, our entire nation pauses to REMEMBER PEARL HARBOR—and the brave warriors who on that day stood tall and fought for America. God Bless our HEROES who wear the uniform, and God Bless the United States of America. #PearlHarborRemembranceDay🇺🇸 https://t.co/qGhlsPlxtH
· 938786402992578560	12/07/17	15:04:54	Twitter for iPhone	23144	107055	376. National Pearl Harbor Remembrance Day - “A day that will live in infamy!” December 7, 1941
· 938756989542457344	12/07/17	13:08:02	Twitter for iPhone	10350	55973	377. Go get the new book on Andrew Jackson by Brian Kilmeade...Really good. @foxandfriends
· 938517073508163584	12/06/17	21:14:41	Twitter for iPhone	39791	135522	378. I have determined that it is time to officially recognize Jerusalem as the capital of Israel. I am also directing the State Department to begin preparation to move the American Embassy from Tel Aviv to Jerusalem... https://t.co/YwgWmT0O8m
· 938469354089385985	12/06/17	18:05:04	Twitter for iPhone	13233	47469	379. Join me live from the @WhiteHouse via #Periscopehttps://t.co/wLXKoISSTG
· 938440878577856512	12/06/17	16:11:55	Twitter for iPhone	14015	67014	380. Our thoughts and prayers are with everyone in the path of California’s wildfires. I encourage everyone to heed the advice and orders of local and state officials. THANK YOU to all First Responders for your incredible work! https://t.co/g9y9PkB352
· 938422792080457731	12/06/17	15:00:03	Twitter for iPhone	48894	189106	381. MAKE AMERICA GREAT AGAIN!
· 938184577255919623	12/05/17	23:13:28	Twitter for iPhone	12717	51327	382. Join me this Friday in Pensacola, Florida at the Pensacola Bay Center! Tickets: https://t.co/zA7SGgWqBE https://t.co/QzFdxQdgAL
· 938102355878440960	12/05/17	17:46:45	Twitter for iPhone	14747	67604	383. Yesterday, I was thrilled to be with so many WONDERFUL friends, in Utah’s MAGNIFICENT Capitol.It was my honor to sign two Presidential Proclamations that will modify the national monuments designations of both Bears Ears and Grand Staircase Escalante...https://t.co/jiTHcPovCi https://t.co/dIpdAUVoRB
· 937661677700550656	12/04/17	12:35:39	Twitter for iPhone	18746	75521	384. A must watch: Legal Scholar Alan Dershowitz was just on @foxandfriends talking of what is going on with respect to the greatest Witch Hunt in U.S. political history. Enjoy!
· 937653535486959616	12/04/17	12:03:18	Twitter for iPhone	16783	91085	385. With the great vote on Cutting Taxes, this could be a big day for the Stock Market - and YOU!
· 937652739001212928	12/04/17	12:00:08	Twitter for iPhone	22222	96062	386. Putting Pelosi/Schumer Liberal Puppet Jones into office in Alabama would hurt our great Republican Agenda of low on taxes, tough on crime, strong on military and borders...& so much more. Look at your 401-k’s since Election. Highest Stock Market EVER! Jobs are roaring back!
· 937641904338063361	12/04/17	11:17:05	Twitter for iPhone	26497	97402	387. Democrats refusal to give even one vote for massive Tax Cuts is why we need Republican Roy Moore to win in Alabama. We need his vote on stopping crime, illegal immigration, Border Wall, Military, Pro Life, V.A., Judges 2nd Amendment and more. No to Jones, a Pelosi/Schumer Puppet!
· 937314665176207360	12/03/17	13:36:45	Twitter for iPhone	38584	127451	388. Report: “ANTI-TRUMP FBI AGENT LED CLINTON EMAIL PROBE” Now it all starts to make sense!
· 937309279257792512	12/03/17	13:15:21	Twitter for iPhone	37592	124757	389. People who lost money when the Stock Market went down 350 points based on the False and Dishonest reporting of Brian Ross of @ABC News (he has been suspended), should consider hiring a lawyer and suing ABC for the damages this bad reporting has caused - many millions of dollars!
· 937305615218696193	12/03/17	13:00:47	Twitter for iPhone	29973	122738	390. After years of Comey, with the phony and dishonest Clinton investigation (and more), running the FBI, its reputation is in Tatters - worst in History! But fear not, we will bring it back to greatness.
· 937301085156503552	12/03/17	12:42:47	Twitter for iPhone	26385	87925	391. Tainted (no, very dishonest?) FBI “agent’s role in Clinton probe under review.” Led Clinton Email probe. @foxandfriends Clinton money going to wife of another FBI agent in charge.
· 937297341266190336	12/03/17	12:27:54	Twitter for iPhone	19726	71328	392. Such a total miscarriage of Justice in San Francisco! https://t.co/MSIkBCKF3t
· 937279001684598784	12/03/17	11:15:02	Twitter for iPhone	22966	94011	393. I never asked Comey to stop investigating Flynn. Just more Fake News covering another Comey lie!
· 937145025359761408	12/03/17	02:22:40	Twitter for iPhone	27913	107940	394. Congratulations to @ABC News for suspending Brian Ross for his horrendously inaccurate and dishonest report on the Russia, Russia, Russia Witch Hunt. More Networks and “papers” should do the same with their Fake News!
· 937142713211813889	12/03/17	02:13:28	Twitter for iPhone	33363	114947	395. Many people in our Country are asking what the “Justice” Department is going to do about the fact that totally Crooked Hillary, AFTER receiving a subpoena from the United States Congress, deleted and “acid washed” 33,000 Emails? No justice!
· 937141061343956992	12/03/17	02:06:54	Twitter for iPhone	43931	144704	396. So General Flynn lies to the FBI and his life is destroyed, while Crooked Hillary Clinton, on that now famous FBI holiday “interrogation” with no swearing in and no recording, lies many times...and nothing happens to her? Rigged system, or just a double standard?
· 937136868608626689	12/03/17	01:50:15	Twitter for iPhone	14716	80603	397. Great job First Lady Melania! https://t.co/TRuvaftPcD
· 937065834635292673	12/02/17	21:07:59	Twitter for iPhone	27245	98509	398. 62 years ago this week, a brave seamstress in Montgomery, Alabama uttered one word that changed history... https://t.co/eOvCBcMIKX
· 937007006526959618	12/02/17	17:14:13	Twitter for iPhone	31645	116657	399. I had to fire General Flynn because he lied to the Vice President and the FBI. He has pled guilty to those lies. It is a shame because his actions during the transition were lawful. There was nothing to hide!
· 936941673124425728	12/02/17	12:54:37	Twitter for iPhone	28410	128236	400. Biggest Tax Bill and Tax Cuts in history just passed in the Senate. Now these great Republicans will be going for final passage. Thank you to House and Senate Republicans for your hard work and commitment!
· 936864840240398337	12/02/17	07:49:18	Twitter for iPhone	17324	71463	401. We are one step closer to delivering MASSIVE tax cuts for working families across America. Special thanks to @SenateMajLdr Mitch McConnell and Chairman @SenOrrinHatch for shepherding our bill through the Senate. Look forward to signing a final bill before Christmas! https://t.co/gmWTny3SfS
· 936713881711529986	12/01/17	21:49:27	Twitter for iPhone	15817	60513	402. Economists on the TAX CUTS and JOBS ACT:“The enactment of a comprehensive overhaul - complete with a lower corporate tax rate - will IGNITE our ECONOMY with levels of GROWTH not SEEN IN GENERATIONS...” https://t.co/2vCBDtLh3C
· 936688444046266368	12/01/17	20:08:22	Twitter for iPhone	22573	88187	403. The media has been speculating that I fired Rex Tillerson or that he would be leaving soon - FAKE NEWS! He’s not leaving and while we disagree on certain subjects, (I call the final shots) we work well together and America is highly respected again!https://t.co/FrqiPLFJ1E
· 936555753946705920	12/01/17	11:21:06	Twitter for iPhone	17840	82098	404. Republicans Senators are working hard to pass the biggest Tax Cuts in the history of our Country. The Bill is getting better and better. This is a once in a generation chance. Obstructionist Dems trying to block because they think it is too good and will not be given the credit!
· 936553863255031809	12/01/17	11:13:35	Twitter for iPhone	31017	120510	405. The jury was not told the killer of Kate was a 7 time felon. The Schumer/Pelosi Democrats are so weak on Crime that they will pay a big price in the 2018 and 2020 Elections.
· 936551346299338752	12/01/17	11:03:35	Twitter for iPhone	35841	130478	406. The Kate Steinle killer came back and back over the weakly protected Obama border, always committing crimes and being violent, and yet this info was not used in court. His exoneration is a complete travesty of justice. BUILD THE WALL!
· 936437372706836480	12/01/17	03:30:42	Twitter for iPhone	45448	158890	407. A disgraceful verdict in the Kate Steinle case! No wonder the people of our Country are so angry with Illegal Immigration.
· 936395008139198464	12/01/17	00:42:21	Twitter for iPhone	48641	154798	408. The Christmas Story begins 2,000 years ago with a mother, a father, their baby son and the most extraordinary gift of all—the gift of God’s love for all of humanity.Whatever our beliefs, we know that the birth of Jesus Christ and the story of his life... https://t.co/P94C3LjWlx
· 936393574433939456	12/01/17	00:36:40	Twitter for iPhone	28878	114046	409. Today is a day that I’ve been looking very much forward to ALL YEAR LONG. It is one that you have heard me speak about many times before. Now, as President of the United States, it is my tremendous honor to finally wish America and the world, a very MERRY CHRISTMAS! https://t.co/cTvdlUkfHV
· 936351772603568130	11-30-2017	21:50:33	Twitter for iPhone	13075	54588	410. Our FIFTH 1K milestone of 2017!#DOW24K #MAGA https://t.co/NoVt1uFp0y
· 936339260218724353	11-30-2017	21:00:50	Twitter for iPhone	10519	47414	411. Today, it was my great honor to meet with the Crown Prince of Bahrain at the @WhiteHouse. Bahrain and the United States are important partners.During the Crown Prince’s visit, he is advancing $9 BILLION in commercial deals, including finalizing the purchase of F-16’s... https://t.co/vYuw7UGYmN
· 936315571708289026	11-30-2017	19:26:42	Twitter for iPhone	14497	52926	412. Thank you @SenOrrinHatch. Let’s continue MAKING AMERICA GREAT AGAIN! https://t.co/PIv9OAVZcf https://t.co/6egRvuwj1l
· 936260193536573440	11-30-2017	15:46:39	Twitter for iPhone	22087	100005	413. The Dow just broke 24,000 for the first time (another all-time Record). If the Dems had won the Presidential Election, the Market would be down 50% from these levels and Consumer Confidence, which is also at an all-time high, would be “low and glum!”
· 936219599422574592	11-30-2017	13:05:21	Twitter for iPhone	16011	88557	414. Stock Market hits new Record High. Confidence and enthusiasm abound. More great numbers coming out!
· 936209447747190784	11-30-2017	12:25:00	Twitter for iPhone	16907	76452	415. The Chinese Envoy, who just returned from North Korea, seems to have had no impact on Little Rocket Man. Hard to believe his people, and the military, put up with living in such horrible conditions. Russia and China condemned the launch.
· 936206961728786432	11-30-2017	12:15:08	Twitter for iPhone	12452	54599	416. The Failing @nytimes has totally gone against the Social Media Guidelines that they installed to preserve some credibility after many of their biased reporters went Rogue! @foxandfriends
· 936203511037136897	11-30-2017	12:01:25	Twitter for iPhone	14948	63419	417. The Failing @nytimes, the pipe organ for the Democrat Party, has become a virtual lobbyist for them with regard to our massive Tax Cut Bill. They are wrong so often that now I know we have a winner!
· 936058006659321858	11-30-2017	02:23:14	Twitter for iPhone	36469	131420	418. Funny to hear the Democrats talking about the National Debt when President Obama doubled it in only 8 years!
· 936052257392676864	11-30-2017	02:00:23	Media Studio	20727	59143	419. “Had the information (Crooked Hillary’s emails) been released there would have been harm to National Security...."Charles McCulloughFmr Intel Comm Inspector General https://t.co/b0tLW5TVhX
· 936039501474025473	11-30-2017	01:09:42	Twitter for iPhone	18643	80814	420. The only people who don’t like the Tax Cut Bill are the people that don’t understand it or the Obstructionist Democrats that know how really good it is and do not want the credit and success to go to the Republicans!
· 936037938898636800	11-30-2017	01:03:30	Twitter for iPhone	23824	73725	421. The House of Representatives seeks contempt citations(?) against the JusticeDepartment and the FBI for withholding key documents and an FBI witness which could shed light on surveillance of associates of Donald Trump. Big stuff. Deep State. Give this information NOW! @FoxNews
· 936037588372283392	11-30-2017	01:02:06	Twitter for iPhone	40409	119072	422. .@Theresa_May, don’t focus on me, focus on the destructive Radical Islamic Terrorism that is taking place within the United Kingdom. We are doing just fine!
· 936032830844555264	11-30-2017	00:43:12	Twitter for iPhone	4860	14530	423. Theresa @theresamay, don’t focus on me, focus on the destructive Radical Islamic Terrorism that is taking place within the United Kingdom. We are doing just fine!
· 936032275980079104	11-30-2017	00:40:59	Twitter for iPhone	12924	52666	424. Now, we have a once in a lifetime opportunity to RESTORE AMERICAN PROSPERITY – and RECLAIM AMERICA’S DESTINY.But in order to achieve this bright and glowing future, the SENATE MUST PASS TAX CUTS – and bring Main Street roaring back to life!https://t.co/jMNwEMrbbr https://t.co/3Niu0thp1D
· 936014271858831361	11-29-2017	23:29:27	Twitter for iPhone	11531	48832	425. A vote to CUT TAXES is a vote to PUT AMERICA FIRST. It is time to take care of OUR WORKERS, to protect OUR COMMUNITIES, and to REBUILD OUR GREAT COUNTRY! https://t.co/wW3QNxcCHf https://t.co/sRL2yRK6k2
· 936005585019002887	11-29-2017	22:54:56	Twitter for iPhone	12542	54882	426. This week, the Senate can join the House & take a strong stand for the Middle Class families who are the backbone of America. Together, we will give the American people a big, beautiful Christmas present-a massive tax cut that lets Americans keep more of their HARD-EARNED MONEY! https://t.co/9jddEW2Oo5
· 935940131311190021	11-29-2017	18:34:50	Twitter for iPhone	8392	40891	427. Departing @JBA_NAFW for St. Charles, Missouri to help push our plan for HISTORIC TAX CUTS across the finish line.A successful vote in the Senate this week will bring us one giant step closer to delivering an incredible victory for the American people!https://t.co/jR1DEUnm2h https://t.co/XF9sRwdV8u
· 935883355547160577	11-29-2017	14:49:14	Twitter for iPhone	11887	49831	428. Economy growing! Excluding hurricane effects, CEA estimates that real GDP growth would have been 3.9% in Q3.Stock market at a new high, unemployment at a low. We are winning and TAX CUTS will shift our economy into high gear! https://t.co/HrKIF72VqE
· 935881037254725632	11-29-2017	14:40:01	Twitter for iPhone	20849	101786	429. Just spoke to President XI JINPING of China concerning the provocative actions of North Korea. Additional major sanctions will be imposed on North Korea today. This situation will be handled!
· 935874566701842434	11-29-2017	14:14:19	Twitter for iPhone	23682	87636	430. So now that Matt Lauer is gone when will the Fake News practitioners at NBC be terminating the contract of Phil Griffin? And will they terminate low ratings Joe Scarborough based on the “unsolved mystery” that took place in Florida years ago? Investigate!
· 935870484146683904	11-29-2017	13:58:05	Twitter for iPhone	3421	11146	431. So now tha Matt Lauer is gone when will the Fake News practitioners at NBC be terminating the contract of Phil Griffin? And will they terminate low ratings Joe Scarborough based on the “unsolved mystery” that took place in Florida years ago? Investigate!
· 935844881825763328	11-29-2017	07:16:21	Twitter for iPhone	26294	101785	432. Wow, Matt Lauer was just fired from NBC for “inappropriate sexual behavior in the workplace.” But when will the top executives at NBC &amp; Comcast be fired for putting out so much Fake News. Check out Andy Lack’s past!
· 935841679977910272	11-29-2017	12:16:21	Twitter for iPhone	15251	85969	433. Looks like another great day for the Stock Market. Consumer Confidence is at Record High. I guess somebody likes me (my policies)!
· 935838073618870272	11-29-2017	12:03:38	Twitter for iPhone	16986	68731	434. Great, and we should boycott Fake News CNN. Dealing with them is a total waste of time! https://t.co/8zJ3j7g5el
· 935833914761007114	11-29-2017	11:49:18	Twitter for iPhone	8192	37757	435. .@foxandfriends, we are in record territory in all things having to do with our economy! https://t.co/VB0Ao3s18d
· 935713791765110785	11-29-2017	11:32:46	Twitter for iPhone	13353	72936	436. Great day for Tax Cuts and the Republican Party. But the biggest Winner will be our great Country!
· 935712632409030656	11-29-2017	03:35:27	Twitter for iPhone	7690	44549	437. Great work Ivanka! https://t.co/AQL4JLvnDh
· 935712056690577414	11-29-2017	03:30:50	Twitter for iPhone	16517	82296	438. Just won the lawsuit on leadership of Consumer Financial Protection Bureau, CFPB. A big win for the Consumer!
· 935701139198181376	11-29-2017	03:28:33	Twitter for iPhone	20873	64919	439. Charles McCullough, the respected fmr Intel Comm Inspector General, said public was misled on Crooked Hillary Emails. “Emails endangered National Security.” Why aren’t our deep State authorities looking at this? Rigged &amp; corrupt? @TuckerCarlson @seanhannity
· 935686205429157888	11-29-2017	02:45:10	Twitter for iPhone	23897	96277	440. After North Korea missile launch, it's more important than ever to fund our gov't &amp; military! Dems shouldn't hold troop funding hostage for amnesty &amp; illegal immigration. I ran on stopping illegal immigration and won big. They can't now threaten a shutdown to get their demands.
· 935640578007687168	11-29-2017	01:45:50	Twitter for iPhone	9606	41035	441. “The Conference Board said that consumer sentiment was at its highest level in nearly 17 years in November. The Consumer Confidence Index rose from 126.2 in October to 129.5, notching its best reading since December 2000...” https://t.co/iNOtT3K8Vn
· 935636972252618753	11-28-2017	22:44:31	Twitter for iPhone	10638	47868	442. Dow, S&amp;P 500 and Nasdaq all finished the day at new RECORD HIGHS! https://t.co/wJyB9d00hh
· 935632396841562112	11-28-2017	22:30:12	Twitter for iPhone	8429	34632	443. Remarks from the Roosevelt Room with @SenateMajLdr Mitch McConnell, @SpeakerRyan and Secretary of Defense, General James Mattis. https://t.co/lZMqK5jBvh
· 935545697360891904	11-28-2017	22:12:01	Media Studio	7300	30619	444. “Statement from President Donald J. Trump on #GivingTuesday” https://t.co/NrfnmixAwR
· 935513049729028096	11-28-2017	16:27:30	Twitter for iPhone	20973	86493	445. Meeting with “Chuck and Nancy” today about keeping government open and working. Problem is they want illegal immigrants flooding into our Country unchecked, are weak on Crime and want to substantially RAISE Taxes. I don’t see a deal!
· 935493619204620288	11-28-2017	14:17:46	Twitter for iPhone	18592	113070	446. Melania, our great and very hard working First Lady, who truly loves what she is doing, always thought that “if you run, you will win.” She would tell everyone that, “no doubt, he will win.” I also felt I would win (or I would not have run) - and Country is doing great!
· 935489831005810688	11-28-2017	13:00:34	Twitter for iPhone	20531	101027	447. At least 24 players kneeling this weekend at NFL stadiums that are now having a very hard time filling up. The American public is fed up with the disrespect the NFL is paying to our Country, our Flag and our National Anthem. Weak and out of control!
· 935340092583006208	11-28-2017	12:45:30	Twitter for iPhone	11863	51558	448. Thank you Rand! https://t.co/NvPeleVmub
· 935339687006429185	11-28-2017	02:50:30	Twitter for iPhone	16343	77845	449. New home sales reach a 10 year high. Stock Market has more record gains. Hopefully Republican Senators will give us the much needed Tax Cuts to keep it all going! Democrats want big Tax Increases.
· 935152378747195392	11-28-2017	02:48:53	Twitter for iPhone	16098	84043	450. The Tax Cut Bill is coming along very well, great support. With just a few changes, some mathematical, the middle class and job producers can get even more in actual dollars and savings and the pass through provision becomes simpler and really works well!
· 935150368207654912	11-27-2017	14:24:36	Twitter for iPhone	13407	59880	451. The good news is that their ratings are terrible, nobody cares! https://t.co/I7h4Ryin3h
· 935147410472480769	11-27-2017	14:16:36	Twitter for iPhone	41765	153835	452. We should have a contest as to which of the Networks, plus CNN and not including Fox, is the most dishonest, corrupt and/or distorted in its political coverage of your favorite President (me). They are all bad. Winner to receive the FAKE NEWS TROPHY!
· 934961858380955648	11-27-2017	14:04:51	Twitter for iPhone	17092	87273	453. Back in D.C., big week for Tax Cuts and many other things of great importance to our Country. Senate Republicans will hopefully come through for all of us. The Tax Cut Bill is getting better and better. The end result will be great for ALL!
· 934896989539586054	11-27-2017	01:47:32	Twitter for iPhone	34808	155019	454. Since the first day I took office, all you hear is the phony Democrat excuse for losing the election, Russia, Russia,Russia. Despite this I have the economy booming and have possibly done more than any 10 month President. MAKE AMERICA GREAT AGAIN!
· 934792302341521408	11-26-2017	21:29:46	Twitter for iPhone	17672	78658	455. I endorsed Luther Strange in the Alabama Primary. He shot way up in the polls but it wasn’t enough. Can’t let Schumer/Pelosi win this race. Liberal Jones would be BAD!
· 934781939088629761	11-26-2017	14:33:47	Twitter for iPhone	26802	103129	456. The last thing we need in Alabama and the U.S. Senate is a Schumer/Pelosi puppet who is WEAK on Crime, WEAK on the Border, Bad for our Military and our great Vets, Bad for our 2nd Amendment, AND WANTS TO RAISES TAXES TO THE SKY. Jones would be a disaster!
· 934563828834164739	11-26-2017	13:52:36	Twitter for iPhone	19946	68715	457. Wow, even I didn’t realize we did so much. Wish the Fake News would report! Thank you. https://t.co/ApVbu2b0Jd
· 934551607596986368	11-25-2017	23:25:54	Twitter for iPhone	34012	114917	458. .@FoxNews is MUCH more important in the United States than CNN, but outside of the U.S., CNN International is still a major source of (Fake) news, and they represent our Nation to the WORLD very poorly. The outside world does not see the truth from them!
· 934542257222451206	11-25-2017	22:37:21	Twitter for iPhone	10315	45206	459. Check out the recent Editorial in the Wall Street Journal @WSJ about what a complete disaster the @CFPB has been under its leader from previous Administration, who just quit!
· 934539256940417024	11-25-2017	22:00:11	Twitter for iPhone	15216	71937	460. The Consumer Financial Protection Bureau, or CFPB, has been a total disaster as run by the previous Administrations pick. Financial Institutions have been devastated and unable to properly serve the public. We will bring it back to life!
· 934507210385829888	11-25-2017	21:48:16	Twitter for iPhone	11353	52038	461. Happy #SmallBusinessSaturday!A great day to support your community and America’s JOB creators by shopping locally at a #SmallBiz. #ShopSmall https://t.co/pBQaBHvl7k
· 934189999045693441	11-25-2017	19:40:55	Twitter for iPhone	43917	166537	462. Time Magazine called to say that I was PROBABLY going to be named “Man (Person) of the Year,” like last year, but I would have to agree to an interview and a major photo shoot. I said probably is no good and took a pass. Thanks anyway!
· 934131805409697792	11-24-2017	22:40:26	Twitter for iPhone	21083	102834	463. Will be calling the President of Egypt in a short while to discuss the tragic terrorist attack, with so much loss of life. We have to get TOUGHER AND SMARTER than ever before, and we will. Need the WALL, need the BAN! God bless the people of Egypt.
· 934080974773776384	11-24-2017	18:49:12	Twitter for iPhone	33866	145647	464. Horrible and cowardly terrorist attack on innocent and defenseless worshipers in Egypt. The world cannot tolerate terrorism, we must defeat them militarily and discredit the extremist ideology that forms the basis of their existence!
· 934031535757582336	11-24-2017	15:27:13	Twitter for iPhone	15606	92732	465. After Turkey call I will be heading over to Trump National Golf Club, Jupiter, to play golf (quickly) with Tiger Woods and Dustin Johnson. Then back to Mar-a-Lago for talks on bringing even more jobs and companies back to the USA!
· 934029886842458112	11-24-2017	12:10:46	Twitter for iPhone	16150	69764	466. Will be speaking to President Recep Tayyip Erdogan of Turkey this morning about bringing peace to the mess that I inherited in the Middle East. I will get it all done, but what a mistake, in lives and dollars (6 trillion), to be there in the first place!
· 934026050388013056	11-24-2017	12:04:13	Twitter for iPhone	15325	61082	467. Can you believe that the disrespect for our Country, our Flag, our Anthem continues without penalty to the players. The Commissioner has lost control of the hemorrhaging league. Players are the boss! https://t.co/udXP5MR8BC
· 933921775984967681	11-24-2017	11:48:58	Twitter for iPhone	15360	69576	468. Two great people! https://t.co/5cVnMhnmuH
· 933918671503753216	11-24-2017	04:54:37	Twitter for iPhone	12292	66184	469. A great guy (with great ratings)! https://t.co/S0S6xqrjSC
· 933837062293291008	11-24-2017	04:42:17	Twitter for iPhone	18924	90375	470. ObamaCare premiums are going up, up, up, just as I have been predicting for two years. ObamaCare is OWNED by the Democrats, and it is a disaster. But do not worry. Even though the Dems want to Obstruct, we will Repeal &amp; Replace right after Tax Cuts!
· 933831194558582784	11-23-2017	23:18:00	Twitter for iPhone	11231	57994	471. My great honor to join our incredible men and women of the @USCG, at the Lake Worth Inlet Station, in Riviera Beach, Florida today!#HappyThanksgiving https://t.co/C35HR9opbP
· 933720598383026176	11-23-2017	22:54:41	Twitter for iPad	24675	101484	472. HAPPY THANKSGIVING! https://t.co/nQhi7XopMW
· 933692459351265280	11-23-2017	15:35:13	Media Studio	8630	52633	473. Will be doing a live Thanksgiving Video Teleconference with Members of the Military at 9:00 A.M. Afghanistan, Iraq, USS Monterey, Turkey &amp; Bahrain. Then going to Coast Guard Quarters, Florida.
· 933662564587855877	11-23-2017	13:43:24	Twitter for iPhone	37522	148747	474. MAKE AMERICA GREAT AGAIN!
· 933659179348299776	11-23-2017	11:44:36	Twitter for iPhone	4116	9903	475. @ThePlumLineGS MAKE AMERICA GREAT AGAIN!
· 933658521828315136	11-23-2017	11:31:09	Twitter for iPhone	44385	207605	476. HAPPY THANKSGIVING, your Country is starting to do really well. Jobs coming back, highest Stock Market EVER, Military getting really strong, we will build the WALL, V.A. taking care of our Vets, great Supreme Court Justice, RECORD CUT IN REGS, lowest unemployment in 17 years....!
· 933517194142584833	11-23-2017	11:28:32	Twitter for iPhone	10413	51840	477. ....And it will get even better with Tax Cuts! https://t.co/75wozGJQoP
· 933448074348900354	11-23-2017	02:06:57	Twitter for iPhone	25715	125245	478. I have long given the order to help Argentina with the Search and Rescue mission of their missing submarine. 45 people aboard and not much time left. May God be with them and the people of Argentina!
· 933446283632824321	11-22-2017	21:32:18	Twitter for iPhone	11216	64177	479. 51 Million American to travel this weekend - highest number in twelve years (AAA). Traffic and airports are running very smoothly! @FoxNews
· 933319309551685633	11-22-2017	21:25:11	Twitter for iPhone	11327	52046	480. The @USNavy is conducting search and rescue following aircraft crash. We are monitoring the situation. Prayers for all involved. https://t.co/1AxmegKqvu
· 933301876975718401	11-22-2017	13:00:38	Twitter for iPhone	15842	78387	481. Will be having meetings and working the phones from the Winter White House in Florida (Mar-a-Lago). Stock Market hit new Record High yesterday - $5.5 trillion gain since E. Many companies coming back to the U.S. Military building up and getting very strong.
· 933291075342540800	11-22-2017	11:51:22	Twitter for iPhone	38	70	482. Another Crooked Hillary Fan! https://t.co/1LidydhORD
· 933285973277868032	11-22-2017	11:08:26	Twitter for iPhone	25497	121068	483. The NFL is now thinking about a new idea - keeping teams in the Locker Room during the National Anthem next season. That’s almost as bad as kneeling! When will the highly paid Commissioner finally get tough and smart? This issue is killing your league!.....
· 933282274937733126	11-22-2017	10:48:10	Twitter for iPhone	39047	160972	484. ...LaVar, you could have spent the next 5 to 10 years during Thanksgiving with your son in China, but no NBA contract to support you. But remember LaVar, shoplifting is NOT a little thing. It’s a really big deal, especially in China. Ungrateful fool!
· 933280234220134401	11-22-2017	10:33:28	Twitter for iPhone	33183	126400	485. It wasn’t the White House, it wasn’t the State Department, it wasn’t father LaVar’s so-called people on the ground in China that got his son out of a long term prison sentence - IT WAS ME. Too bad! LaVar is just a poor man’s version of Don King, but without the hair. Just think..
· 933105158275325952	11-22-2017	10:25:22	Twitter for iPhone	14850	75318	486. Today, we continued a wonderful American Tradition at the White House. Drumstick and Wishbone will live out their days in the beautiful Blue Ridge Mountains at Gobbler’s Rest... https://t.co/fsS8B8f5UR
· 933038654171344896	11-21-2017	22:49:40	Twitter for iPhone	14628	64454	487. President Donald J. Trump and @FLOTUS Melania Participate in the Pardoning of the National Thanksgiving Turkey at the White House. https://t.co/Zauqz4jfWv
· 932578255810498560	11-21-2017	18:25:24	Twitter for iPhone	18107	79690	488. Under President Trump unemployment rate will drop below 4%. Analysts predict economic boom for 2018! @foxandfriends and @Varneyco
· 932570628451954688	11-20-2017	11:55:57	Twitter for iPhone	37606	157338	489. Marshawn Lynch of the NFL’s Oakland Raiders stands for the Mexican Anthem and sits down to boos for our National Anthem. Great disrespect! Next time NFL should suspend him for remainder of season. Attendance and ratings way down.
· 932433668068528131	11-20-2017	11:25:38	Twitter for iPhone	14862	74527	490. Republican Senators are working very hard to get Tax Cuts and Tax Reform approved. Hopefully it will not be long and they do not want to disappoint the American public!
· 932420488642617344	11-20-2017	02:21:24	Twitter for iPhone	36647	151368	491. Border Patrol Officer killed at Southern Border, another badly hurt. We will seek out and bring to justice those responsible. We will, and must, build the Wall!
· 932397369655808001	11-20-2017	01:29:02	Twitter for iPhone	13550	66098	492. Big-game trophy decision will be announced next week but will be very hard pressed to change my mind that this horror show in any way helps conservation of Elephants or any other animal.
· 932392209445457920	11-19-2017	23:57:10	Twitter for iPhone	30318	135939	493. Shoplifting is a very big deal in China, as it should be (5-10 years in jail), but not to father LaVar. Should have gotten his son out during my next trip to China instead. China told them why they were released. Very ungrateful!
· 932388590344196096	11-19-2017	23:36:40	Twitter for iPhone	16532	70791	494. Sen. Jeff Flake(y), who is unelectable in the Great State of Arizona (quit race, anemic polls) was caught (purposely) on “mike” saying bad things about your favorite President. He’ll be a NO on tax cuts because his political career anyway is “toast.”
· 932303108146892801	11-19-2017	23:22:17	Twitter for iPhone	77081	275392	495. Now that the three basketball players are out of China and saved from years in jail, LaVar Ball, the father of LiAngelo, is unaccepting of what I did for his son and that shoplifting is no big deal. I should have left them in jail!
· 931877599034388480	11-19-2017	17:42:36	Twitter for iPhone	51390	191955	496. Crooked Hillary Clinton is the worst (and biggest) loser of all time. She just can’t stop, which is so good for the Republican Party. Hillary, get on with your life and give it another try in three years!
· 931685146415255552	11-18-2017	13:31:47	Twitter for iPhone	23532	128508	497. Put big game trophy decision on hold until such time as I review all conservation facts. Under study for years. Will update soon with Secretary Zinke. Thank you!
· 931661592135168000	11-18-2017	00:47:03	Twitter for iPhone	10924	55054	498. Today, it was an honor to celebrate the Collegiate National Champions of 2016/2017 at the @WhiteHouse! #NCAAChampions🏆Photos: https://t.co/Ecl2phhzyl https://t.co/w8jE24pLwa
· 931538234169069568	11-17-2017	23:13:27	Twitter for iPhone	19891	76193	499. Together, we're going to restore safety to our streets and peace to our communities, and we're going to destroy the vile criminal cartel, #MS13, and many other gangs...'Hundreds arrested in MS-13 crackdown'https://t.co/Mp268d8RaU https://t.co/mrynwnTuoO
· 931477193255014400	11-17-2017	15:03:16	Twitter Web Client	21521	100044	500. If Democrats were not such obstructionists and understood the power of lower taxes, we would be able to get many of their ideas into Bill!
· 931469365538672640	11-17-2017	11:00:43	Twitter for iPhone	14627	75155	501. Great numbers on Stocks and the Economy. If we get Tax Cuts and Reform, we'll really see some great results!
· 931360196554821632	11-17-2017	10:29:37	Twitter for iPhone	20330	85681	502. .And to think that just last week he was lecturing anyone who would listen about sexual harassment and respect for women. Lesley Stahl tape?
· 931357870024687616	11-17-2017	03:15:49	Twitter for iPhone	24215	87667	503. The Al Frankenstien picture is really bad, speaks a thousand words. Where do his hands go in pictures 2, 3, 4, 5 &amp; 6 while she sleeps? .....
· 931355543096233985	11-17-2017	03:06:34	Twitter for iPhone	12904	64038	504. Big win today in the House for GOP Tax Cuts and Reform, 227-205. Zero Dems, they want to raise taxes much higher, but not for our military!
· 931254609041068032	11-17-2017	02:57:19	Twitter for iPhone	16216	68106	505. Congratulations to the House of Representatives for passing the #TaxCutsandJobsAct — a big step toward fulfilling our promise to deliver historic TAX CUTS for the American people by the end of the year! https://t.co/8FjefMj6hh
· 931223807037263873	11-16-2017	20:16:15	Twitter for iPhone	13807	65781	506. Need all on the UN Security Council to vote to renew the Joint Investigative Mechanism for Syria to ensure that Assad Regime does not commit mass murder with chemical weapons ever again.
· 931140567089721344	11-16-2017	18:13:51	Twitter Web Client	19675	91366	507. China is sending an Envoy and Delegation to North Korea - A big move, we'll see what happens!
· 931123400810037248	11-16-2017	12:43:05	Twitter for iPhone	17232	93551	508. ....your release possible and, HAVE A GREAT LIFE! Be careful, there are many pitfalls on the long and winding road of life!
· 931122234437046272	11-16-2017	11:34:52	Twitter for iPhone	18162	89067	509. To the three UCLA basketball players I say: You're welcome, go out and give a big Thank You to President Xi Jinping of China who made.....
· 930982399202217984	11-16-2017	11:30:14	Twitter for iPhone	12131	70949	510. Big vote tomorrow in the House. Tax cuts are getting close!
· 930981685658902528	11-16-2017	02:14:35	Twitter for iPhone	23817	101559	511. Why are Democrats fighting massive tax cuts for the middle class and business (jobs)? The reason: Obstruction and Delay!
· 930840960346611712	11-16-2017	02:11:45	Twitter for iPhone	15541	73601	512. It is actually hard to believe how naive (or dumb) the Failing @nytimes is when it comes to foreign policy...weak and ineffective!
· 930837616714571776	11-15-2017	16:52:33	Twitter for iPhone	15595	85167	513. ...They should realize that these relationships are a good thing, not a bad thing. The U.S. is being respected again. Watch Trade!
· 930836707095863296	11-15-2017	16:39:16	Twitter for iPhone	14267	67340	514. The failing @nytimes hates the fact that I have developed a great relationship with World leaders like Xi Jinping, President of China.....
· 930815626460921856	11-15-2017	16:35:39	Twitter for iPhone	43776	165011	515. Do you think the three UCLA Basketball Players will say thank you President Trump? They were headed for 10 years in jail!
· 930751807101562881	11-15-2017	15:11:53	Twitter for iPhone	10485	48022	516. Thank you! https://t.co/EQMwv1XbiM
· 930750650010480640	11-15-2017	10:58:18	Twitter for iPhone	5154	32118	517. Thank you, working hard! https://t.co/TmNdNPBJ3m
· 930748627642998784	11-15-2017	10:53:42	Twitter for iPhone	32702	135601	518. While in the Philippines I was forced to watch @CNN, which I have not done in months, and again realized how bad, and FAKE, it is. Loser!
· 930747213659197441	11-15-2017	10:45:39	Twitter for iPhone	9541	52255	519. .@foxandfriends will be showing much of our successful trip to Asia, and the friendships &amp; benefits that will endure for years to come!
· 930744931609694208	11-15-2017	10:40:02	Twitter for iPhone	16884	92260	520. Our great country is respected again in Asia. You will see the fruits of our long but successful trip for many years to come!
· 930657178544984066	11-15-2017	10:30:58	Twitter for iPhone	11843	85270	521. Just returned from Asia after 12 very successful days. Great to be home!
· 930655291569524736	11-15-2017	04:42:16	Twitter for iPhone	6540	36579	522. May God be with the people of Sutherland Springs, Texas. The FBI and Law Enforcement has arrived.
· 930490487903084544	11-15-2017	04:34:46	Twitter for iPhone	19851	86071	523. THANK YOU ASIA! #USA🇺🇸 https://t.co/FziKSbrzcu
· 930362633852735488	11-14-2017	17:39:54	Twitter for iPhone	10576	55853	524. THANK YOU to the amazing staff and their families of the United States Embassy in the Philippines. Keep up the GREAT WORK! https://t.co/3ABVXTsJM0
· 930346433177378817	11-14-2017	09:11:51	Twitter for iPhone	15736	65280	525. One of the most accurate polls last time around. But #FakeNews likes to say we’re in the 30’s. They are wrong. Some people think numbers could be in the 50's. Together, WE will MAKE AMERICA GREAT AGAIN! https://t.co/YhrwkdObhP
· 930320191699017730	11-14-2017	08:07:29	Twitter Web Client	20053	86297	526. I will be making a major statement from the @WhiteHouse upon my return to D.C. Time and date to be set.
· 930305984077156352	11-14-2017	06:23:12	Twitter for iPhone	8566	48188	527. Just arrived at #ASEAN50 in the Philippines for my final stop with World Leaders. Will lead to FAIR TRADE DEALS, unlike the horror shows from past Administrations. Will then be leaving for D.C. Made many good friends!
· 930304414564352000	11-14-2017	05:26:45	Twitter Web Client	16950	84021	528. After my tour of Asia, all Countries dealing with us on TRADE know that the rules have changed. The United States has to be treated fairly and in a reciprocal fashion. The massive TRADE deficits must go down quickly!
· 930301344342265857	11-14-2017	05:20:31	Twitter Web Client	11085	58147	529. Great to see @RandPaul looking well and back on the Senate floor. He will help us with TAX CUTS and REFORM!
· 930259298407419904	11-14-2017	05:08:19	Twitter Web Client	14595	77499	530. Excited to be heading home to see the House pass a GREAT Tax Bill with the middle class getting big TAX CUTS!#MakeAmericaGreatAgain🇺🇸
· 930089374187950081	11-14-2017	02:21:14	Twitter for iPhone	16528	77853	531. I am proud of the Rep. House &amp; Senate for working so hard on cutting taxes {&amp; reform.} We’re getting close! Now, how about ending the unfair &amp; highly unpopular Indiv Mandate in OCare &amp; reducing taxes even further? Cut top rate to 35% w/all of the rest going to middle income cuts?
· 930087113764327424	11-13-2017	15:06:01	Twitter Web Client	12694	70142	532. Happy to announce, I am nominating Alex Azar to be the next HHS Secretary. He will be a star for better healthcare and lower drug prices!
· 930050967067820032	11-13-2017	14:57:02	Twitter for iPhone	13875	72867	533. Will be leaving the Philippines tomorrow after many days of constant mtgs &amp; work in order to #MAGA! My promises are rapidly being fulfilled.
· 930049882949345281	11-13-2017	12:33:24	Twitter for iPhone	8680	43903	534. Great day of bilateral meetings at #ASEANSummit on trade, which we are turning around to be great deals for our country! https://t.co/2ahAvm4n9s
· 929717762422988801	11-13-2017	12:29:06	Twitter for iPhone	10784	61954	535. Thank you! https://t.co/TD0rYcWN8C
· 929670192434745344	11/12/17	14:29:22	Twitter for iPhone	10974	58790	536. We had a wonderful visit to Vietnam, thank you President Tran Dai Quang! Heading to the #ASEANSummit 50th Anniv Gala in the Philippines now. https://t.co/WfSd8EE3Nm
· 929655283181391874	11/12/17	11:20:20	Twitter for iPhone	10869	72215	537. Just landed in the Philippines after a great day of meetings and events in Hanoi, Vietnam! https://t.co/YxHRNhhPWo
· 929651728726798336	11/12/17	10:21:06	Twitter for iPhone	869	3751	538. Just landed in the Philippines after a great day of meetings and events in Hanoi, Vietnam!
· 929511061954297857	11/12/17	10:06:58	Twitter for iPhone	272776	616217	539. Why would Kim Jong-un insult me by calling me "old," when I would NEVER call him "short and fat?" Oh well, I try so hard to be his friend - and maybe someday that will happen!
· 929509950811881472	11/12/17	00:48:01	Twitter Web Client	28716	119569	540. Does the Fake News Media remember when Crooked Hillary Clinton, as Secretary of State, was begging Russia to be our friend with the misspelled reset button? Obama tried also, but he had zero chemistry with Putin.
· 929503641014112256	11/12/17	00:43:36	Twitter Web Client	39627	158703	541. When will all the haters and fools out there realize that having a good relationship with Russia is a good thing, not a bad thing. There always playing politics - bad for our country. I want to solve North Korea, Syria, Ukraine, terrorism, and Russia can greatly help!
· 929503025512693760	11/12/17	00:18:32	Twitter Web Client	15391	75165	542. Met with President Putin of Russia who was at #APEC meetings. Good discussions on Syria. Hope for his help to solve, along with China the dangerous North Korea crisis. Progress being made.
· 929492850101940225	11/12/17	00:16:05	Twitter Web Client	9542	58627	543. Will be doing a joint press conference in Hanoi, Vietnam then heading for final destination of trip, the Phillipines.
· 929492038231429120	11/11/17	23:35:39	Twitter for iPhone	16270	78020	544. President Xi of China has stated that he is upping the sanctions against #NoKo. Said he wants them to denuclearize. Progress is being made.
· 929326786709807105	11/11/17	23:32:25	Twitter for iPhone	12493	57622	545. “Presidential Proclamation Commemorating the 50th Anniversary of the Vietnam War” ➡️https://t.co/hgUQP9leqK ➡️https://t.co/9C0yyIv9Ws https://t.co/f9snmRUA4a
· 929320777668628480	11/11/17	12:35:46	Twitter for iPhone	31104	119216	546. On this wonderful Veterans Day, I want to express the incredible gratitude of the entire American Nation to our GREAT VETERANS. Thank you! https://t.co/GhQbCA7yII
· 928969836897583104	11/11/17	12:11:53	Media Studio	25053	102305	547. On behalf of an entire nation, Happy 242nd Birthday to the men and women of the United States Marines!#USMC242 #SemperFi https://t.co/ecgoSJP5Uc
· 928936220360503296	11/10/17	12:57:23	Twitter for iPhone	13914	58402	548. The United States has been reminded time and again in recent years that economic security is not merely RELATED to national security - economic security IS national security. It is vital to our national strength. #APEC2017 https://t.co/8gKQUhit2X
· 928933135806488577	11/10/17	10:43:48	Twitter Web Client	497	1700	549. The United States has been reminded time and again in recent years that economic security is not merely RELATED to national security -economic security IS national security. It is vital to our national strength. #APEC2017 https://t.co/mGPeyZEyqm
· 928931835664465921	11/10/17	10:31:32	Twitter Web Client	11207	49515	550. The United States is prepared to work with each of the leaders in this room today to achieve mutually beneficial commerce that is in the interests of both your countries and mine. That is the message I am here to deliver today. #APEC2017 https://t.co/CM3Hqt16A8
· 928926863375794176	11/10/17	10:26:22	Twitter Web Client	9485	43754	551. Today I am here to offer a renewed partnership with America -- to work together to strengthen the bonds of friendship and commerce between all of the nations of the Indo-Pacific, and together, to promote our prosperity and security. #APEC2017 https://t.co/gN2YbS9CYB
· 928922787938385920	11/10/17	10:06:37	Twitter Web Client	8744	40094	552. In more and more places throughout this region, citizens of SOVEREIGN and INDEPENDENT nations have taken greater control of their destinies, and unlocked the potential of their people. #APEC2017 https://t.co/a570IIGe0I
· 928918183104225280	11/10/17	09:50:25	Twitter Web Client	11448	52585	553. Throughout my travels, I've had the pleasure of sharing the good news from America. I've had the honor of sharing our vision for a free &amp; open Indo-Pacific -- a place where sovereign &amp; independent nations, w/diverse cultures &amp; many different dreams, can all prosper side-by-side. https://t.co/qBOCY3u7YV
· 928861178113040385	11/10/17	09:32:07	Twitter Web Client	7819	51886	554. Just landed in Da Nang, Vietnam to deliver a speech at #APEC2017
· 928793643367960576	11/10/17	05:45:36	Twitter for iPhone	13552	72409	555. I am leaving China for #APEC2017 in Vietnam. @FLOTUS Melania is staying behind to see the zoo, and of course, the Great WALL of China before going to Alaska to greet our AMAZING troops.
· 928770248370728960	11/10/17	01:17:15	Twitter Web Client	14945	83006	556. My meetings with President Xi Jinping were very productive on both trade and the subject of North Korea. He is a highly respected and powerful representative of his people. It was great being with him and Madame Peng Liyuan!
· 928769154345324544	11/09/17	23:44:17	Twitter Web Client	29359	135908	557. I don’t blame China, I blame the incompetence of past Admins for allowing China to take advantage of the U.S. on trade leading up to a point where the U.S. is losing $100's of billions. How can you blame China for taking advantage of people that had no clue? I would've done same!
· 928622838487007260	11/09/17	23:39:56	Twitter Web Client	20496	94769	558. In the coming months and years ahead I look forward to building an even STRONGER relationship between the United States and China. 🇺🇸🇨🇳 https://t.co/mK3SB7t3EV
· 928519663780208640	11/09/17	13:58:32	Twitter for iPhone	19508	92838	559. President Xi, thank you for such an incredible welcome ceremony. It was a truly memorable and impressive display! 📸https://t.co/J9x51h1LBe https://t.co/g4Z7mO5cV9
· 928325667556548608	11/09/17	07:08:33	Twitter for iPhone	35393	134128	560. Congratulations to all of the ”DEPLORABLES” and the millions of people who gave us a MASSIVE (304-227) Electoral College landslide victory! https://t.co/7ifv5gT7Ur
· 928286153672970240	11/08/17	18:17:41	Twitter for iPhone	13517	64298	561. Looking forward to a full day of meetings with President Xi and our delegations tomorrow. THANK YOU for the beautiful welcome China! @FLOTUS Melania and I will never forget it! https://t.co/sQoUWIGAiQ
· 928279728125108225	11/08/17	15:40:40	Twitter Web Client	23631	88959	562. NoKo has interpreted America's past restraint as weakness. This would be a fatal miscalculation. Do not underestimate us. AND DO NOT TRY US. https://t.co/4llqLrNpK3
· 928267692645036032	11/08/17	15:15:08	Media Studio	13032	61201	563. On behalf of @FLOTUS Melania and I, THANK YOU for an unforgettable afternoon and evening at the Forbidden City in Beijing, President Xi and Madame Peng Liyuan. We are looking forward to rejoining you tomorrow morning! https://t.co/ma0F7SHbVU
· 928124338343202816	11/08/17	14:27:18	Twitter Web Client	11409	72783	564. Leaving South Korea now heading to China. Looking very much forward to meeting and being with President Xi!
· 928105793366392832	11/08/17	04:57:40	Twitter for iPhone	12909	53881	565. Together, we dream of a Korea that is free, a peninsula that is safe, and families that are reunited once again! https://t.co/9tsZRCC83j
· 928098389966942208	11/08/17	03:43:59	Twitter Web Client	12465	52843	566. Anyone who doubts the strength or determination of the U.S. should look to our past....and you will doubt it no longer. https://t.co/zyuYc0fIH6
· 928097817037627393	11/08/17	03:14:34	Twitter Web Client	10458	43345	567. The North Korean regime has pursued its nuclear &amp; ballistic missile programs in defiance of every assurance, agreement, &amp; commmitment it has made to the U.S. and its allies. It's broken all of those commitments... https://t.co/xJ4jUpA8d8
· 928097146993369088	11/08/17	03:12:17	Twitter Web Client	14510	60351	568. The U.S., under my administration, is completely rebuilding its military, and they're spending hundreds of billions of dollars to the newest and finest military equipment anywhere in the world, being built right now. I want peace through strength! https://t.co/2YXkIvRIFi
· 928083235040579584	11/08/17	03:09:37	Twitter Web Client	5928	30023	569. Join me LIVE in South Korea🇺🇸🇰🇷#NationalAssembly #POTUSinAsia ➡️https://t.co/M3iEhPdkas https://t.co/hSxdtd2UnY
· 928074747316928513	11/08/17	02:14:20	Twitter for iPhone	19384	82401	570. Ed Gillespie worked hard but did not embrace me or what I stand for. Don’t forget, Republicans won 4 out of 4 House seats, and with the economy doing record numbers, we will continue to win, even bigger than before!
· 928064591665467393	11/08/17	01:40:37	Twitter Web Client	10982	62652	571. Getting ready to make a major speech to the National Assembly here in South Korea, then will be headed to China where I very much look forward to meeting with President Xi who is just off his great political victory.
· 928016742575738882	11/08/17	01:00:15	Twitter Web Client	11041	64113	572. Thank you to all Americans who participated in Nat'l Rx Drug Take Back Day. A record amount of drugs collected &amp; disposed. We can do this!
· 927906208203276288	11/07/17	21:50:07	Twitter for iPhone	12708	60639	573. Franklin, such a great photo. HAPPY 99th BIRTHDAY to your father, @BillyGraham! https://t.co/l0c7RvvOa1
· 927852358209622016	11/07/17	14:30:54	Twitter for iPhone	13005	52778	574. .@EdWGillespie will totally turn around the high crime and poor economic performance of VA. MS-13 and crime will be gone. Vote today, ASAP!
· 927851452185407490	11/07/17	10:56:55	Twitter for iPhone	7217	35003	575. ....and has been horrible on Virginia economy. Vote @EdWGillespie today!
· 927851387857367040	11/07/17	10:53:19	Twitter for iPhone	13278	51887	576. Ralph Northam will allow crime to be rampant in Virginia. He’s weak on crime, weak on our GREAT VETS, Anti-Second Amendment....
· 927847471321141249	11/07/17	10:53:04	Twitter for iPhone	7096	42999	577. ....is making. Working very hard on TAX CUTS for the middle class, companies and jobs!
· 927847349648609280	11/07/17	10:37:30	Twitter for iPhone	11815	63115	578. Stock market hit yet another all-time record high yesterday. There is great confidence in the moves that my Administration....
· 927844454957850625	11/07/17	10:37:01	Twitter for iPhone	21474	71302	579. Thank you to President Moon of South Korea for the beautiful welcoming ceremony. It will always be remembered. https://t.co/bMvJz1iV2a
· 927802776737984513	11/07/17	10:25:31	Media Studio	13932	55541	580. It was my great honor to have lunch with our INCREDIBLE U.S. and ROK troops at Camp Humphreys, in South Korea. 🇺🇸🇰🇷 https://t.co/5NJirz4iNM https://t.co/kNLyONhBCC
· 927673257230327808	11/07/17	07:39:54	Twitter for iPhone	61945	90400	581. ....Some of those they are harshly treating have been “milking” their country for years!
· 927672843504177152	11/06/17	23:05:14	Twitter for iPhone	98277	120715	582. I have great confidence in King Salman and the Crown Prince of Saudi Arabia, they know exactly what they are doing....
· 927648870796070912	11/06/17	23:03:35	Twitter for iPhone	13452	76570	583. Getting ready to leave for South Korea and meetings with President Moon, a fine gentleman. We will figure it all out!
· 927645648685551616	11/06/17	21:28:20	Twitter for iPhone	16010	68887	584. My visit to Japan and friendship with PM Abe will yield many benefits, for our great Country. Massive military &amp; energy orders happening+++!
· 927644826006425601	11/06/17	21:15:32	Twitter for iPhone	20404	79225	585. The state of Virginia economy, under Democrat rule, has been terrible. If you vote Ed Gillespie tomorrow, it will come roaring back!
· 927523335956848640	11/06/17	21:12:15	Twitter for iPhone	18263	72727	586. #USA🇺🇸 #Japan🇯🇵 https://t.co/EvxFqAVnFS
· 927397233741492225	11/06/17	13:09:30	Twitter for iPhone	18170	85766	587. ...Americans do what we do best: we pull together. We join hands. We lock arms and through the tears and the sadness, we stand strong... https://t.co/qkCPgtKGkA
· 927265906086031363	11/06/17	04:48:25	Twitter Web Client	40648	188422	588. May God be w/ the people of Sutherland Springs, Texas. The FBI &amp; law enforcement are on the scene. I am monitoring the situation from Japan.
· 927077305876434945	11/05/17	20:06:34	Twitter for iPhone	12353	58653	589. Heading into the 12 days with great negotiating strength because of our tremendous economy. https://t.co/4HnXkR3EhW
· 927075137131896832	11/05/17	07:37:08	Twitter for iPhone	11959	56274	590. It was a true honor to be at Yokota Air Base with our GREAT @USForcesJapan! https://t.co/KEXnIkkQks
· 927059219370643456	11/05/17	07:28:31	Twitter Web Client	23603	107970	591. Playing golf with Prime Minister Abe and Hideki Matsuyama, two wonderful people! https://t.co/vYLULe0o2K
· 927007332743172098	11/05/17	06:25:16	Twitter for iPad	17053	86835	592. Just gave a speech to the great men and women at Yokota Air Base in Tokyo, Japan. Leaving to see Prime Minister Abe. https://t.co/6LRAgojvDB
· 926973117708296192	11/05/17	02:59:05	Twitter for iPhone	14754	76082	593. I am landing shortly. Can’t wait to be with our GREAT MILITARY. See you soon! https://t.co/AVLrrOxmm4
· 926793510723796993	11/05/17	00:43:08	Twitter for iPhone	18806	71273	594. Would very much appreciate Saudi Arabia doing their IPO of Aramco with the New York Stock Exchange. Important to the United States!
· 926789876556500992	11/04/17	12:49:26	Twitter for iPhone	38345	159116	595. Unemployment is down to 4.1%, lowest in 17 years. 1.5 million new jobs created since I took office. Highest stock Market ever, up $5.4 trill
· 926707692395102219	11/04/17	12:35:00	Twitter for iPhone	19786	77968	596. Thank you to our GREAT Military/Veterans and @PacificCommand.Remember #PearlHarbor. Remember the @USSArizona!A day I’ll never forget. https://t.co/CMkB0kTkSc
· 926647019455766528	11/04/17	07:08:25	Twitter for iPhone	13173	68601	597. Thank you for such a beautiful welcome Hawaii. My great honor to visit @PacificCommand upon arrival. Heading to Pearl Harbor w/ @FLOTUS now. https://t.co/6gDME9cmnS
· 926580912036466690	11/04/17	03:07:20	Twitter for iPad	13176	89681	598. Getting ready to land in Hawaii. Looking so much forward to meeting with our great Military/Veterans at Pearl Harbor!
· 926492915626663939	11/03/17	22:44:39	Twitter for iPhone	37619	138665	599. The decision on Sergeant Bergdahl is a complete and total disgrace to our Country and to our Military.
· 926484660946862085	11/03/17	16:54:59	Twitter for iPhone	16270	68056	600. JOBS, JOBS, JOBS! https://t.co/twUNktGbnb
· 926481563214376961	11/03/17	16:22:11	Twitter for iPhone	26212	95184	601. The rigged Dem Primary, one of the biggest political stories in years, got ZERO coverage on Fake News Network TV last night. Disgraceful!
· 926460439000698880	11/03/17	16:09:52	Twitter for iPhone	14128	75058	602. Just took off for ceremony @ Pearl Harbor. Will then be heading to Japan, SKorea, China, Vietnam &amp; the Philippines. Will never let you down!
· 926456409260285952	11/03/17	14:45:56	Twitter for iPhone	17115	83194	603. I always felt I would be running and winning against Bernie Sanders, not Crooked H, without cheating, I was right.
· 926456069047582721	11/03/17	14:29:55	Twitter for iPhone	16598	78239	604. Bernie Sanders supporters have every right to be apoplectic of the complete theft of the Dem primary by Crooked Hillary!
· 926421589159182339	11/03/17	14:28:34	Twitter for iPhone	15413	71282	605. ...Based on that, the Military has hit ISIS "much harder" over the last two days. They will pay a big price for every attack on us!
· 926419647708258304	11/03/17	12:11:33	Twitter for iPhone	14799	58387	606. ISIS just claimed the Degenerate Animal who killed, and so badly wounded, the wonderful people on the West Side, was "their soldier." .....
· 926417546038923264	11/03/17	12:03:50	Twitter for iPhone	29297	104174	607. Pocahontas just stated that the Democrats, lead by the legendary Crooked Hillary Clinton, rigged the Primaries! Lets go FBI &amp; Justice Dept.
· 926415703476928512	11/03/17	11:55:29	Twitter for iPhone	19132	76932	608. The real story on Collusion is in Donna B's new book. Crooked Hillary bought the DNC &amp; then stole the Democratic Primary from Crazy Bernie!
· 926406490763784194	11/03/17	11:48:10	Twitter for iPhone	30923	132126	609. ....People are angry. At some point the Justice Department, and the FBI, must do what is right and proper. The American public deserves it!
· 926404584456773632	11/03/17	11:11:33	Twitter for iPhone	18237	72664	610. ...New Donna B book says she paid for and stole the Dem Primary. What about the deleted E-mails, Uranium, Podesta, the Server, plus, plus...
· 926403023861141504	11/03/17	11:03:59	Twitter for iPhone	23055	87852	611. Everybody is asking why the Justice Department (and FBI) isn't looking into all of the dishonesty going on with Crooked Hillary &amp; the Dems..
· 926401530013642765	11/03/17	10:57:47	Twitter for iPhone	27721	108996	612. My Twitter account was taken down for 11 minutes by a rogue employee. I guess the word must finally be getting out-and having an impact.
· 926260114146889728	11/03/17	10:51:51	Twitter for iPhone	7438	41955	613. I will be interviewed by @IngrahamAngle on @FoxNews at 10:00. Enjoy!
· 926259330474704900	11/03/17	01:29:54	Twitter for iPhone	17251	64840	614. The @TuckerCarlson opening statement about our once cherished and great FBI was so sad to watch. James Comey's leadership was a disaster!
· 926249604936556545	11/03/17	01:26:48	Twitter for iPhone	25528	91825	615. ....This is real collusion and dishonesty. Major violation of Campaign Finance Laws and Money Laundering - where is our Justice Department?
· 926247543801044993	11/03/17	00:48:09	Twitter for iPhone	24558	83522	616. Donna Brazile just stated the DNC RIGGED the system to illegally steal the Primary from Bernie Sanders. Bought and paid for by Crooked H....
· 926238774773862400	11/03/17	00:39:57	Twitter for iPhone	13378	64743	617. Great Tax Cut rollout today. The lobbyists are storming Capital Hill, but the Republicans will hold strong and do what is right for America!
· 926216279287042048	11/03/17	00:05:07	Twitter for iPhone	9470	43458	618. Today, it was my pleasure and great honor to announce my nomination of Jerome Powell to be the next Chairman of the @FederalReserve. https://t.co/6aDuRy3zws
· 926185468911382529	11/02/17	22:35:43	Twitter for iPhone	14126	55961	619. Broadcom's move to America=$20 BILLION of annual rev into U.S.A., $3+ BILLION/yr. in research/engineering &amp; $6 BILLION/yr. in manufacturing. https://t.co/NsJ4PtVTtl
· 926176823117074433	11/02/17	20:33:18	Twitter for iPad	10671	46775	620. Today, we are thrilled to welcome @Broadcom CEO Hock Tan to the WH to announce he is moving their HQ’s from Singapore back to the U.S.A..... https://t.co/WrqUXBndyZ
· 926157911151214592	11/02/17	19:58:56	Twitter for iPad	13686	54953	621. Congress must end chain migration so that we can have a system that is SECURITY BASED! We need to make AMERICA SAFE! #USA🇺🇸 https://t.co/d7L1YW5iVY
· 926155393490878464	11/02/17	18:43:47	Twitter for iPhone	18219	74767	622. I am calling on Congress to TERMINATE the diversity visa lottery program that presents significant vulnerabilities to our national security. https://t.co/tW4wOlI4vu
· 926139726129704960	11/02/17	18:33:47	Twitter for iPhone	11544	55900	623. Congratulations to the Houston @Astros, 2017 #WorldSeries Champions⚾️#HoustonStrong #EarnHistory https://t.co/BP7OEzdhFi
· 926054936718307328	11/02/17	17:31:32	Twitter for iPad	17440	85310	624. ...There is also something appropriate about keeping him in the home of the horrible crime he committed. Should move fast. DEATH PENALTY!
· 926053970535243777	11/02/17	11:54:36	Twitter for iPhone	14041	70594	625. Would love to send the NYC terrorist to Guantanamo but statistically that process takes much longer than going through the Federal system...
· 925931294705545216	11/02/17	11:50:46	Twitter for iPhone	43455	173510	626. NYC terrorist was happy as he asked to hang ISIS flag in his hospital room. He killed 8 people, badly injured 12. SHOULD GET DEATH PENALTY!
· 925925920304779264	11/02/17	03:43:18	Twitter for iPhone	8265	40469	627. Great mtg w/ @Cabinet today. Tomorrow, I will be announcing the new head of the Fed. I think you will be extremely impressed by this person! https://t.co/5ASJVLGAiG
· 925916863401480192	11/02/17	03:21:56	Twitter for iPhone	5181	34771	628. Happy birthday to @garyplayer, a truly great Champion and Person!
· 925913030159937537	11/02/17	02:45:57	Twitter for iPhone	10387	46176	629. It is finally happening for our great clean coal miners! https://t.co/suAnjs6Ccz
· 925910265060831232	11/02/17	02:30:43	Twitter for iPhone	23108	107846	630. The United States will be immediately implementing much tougher Extreme Vetting Procedures. The safety of our citizens comes first!
· 925907651350941696	11/02/17	02:19:44	Twitter for iPhone	13776	71331	631. Just spoke to President Macri of Argentina about the five proud and wonderful men killed in the West Side terror attack. God be with them!
· 925860866767163393	11/02/17	02:09:21	Twitter for iPhone	22322	76452	632. CHAIN MIGRATION must end now! Some people come in, and they bring their whole family with them, who can be truly evil. NOT ACCEPTABLE! https://t.co/PQGeTTdRtX
· 925845770724618240	11/01/17	23:03:26	Twitter for iPad	7193	35005	633. @SenateMajLdr @SenateGOP ...and Appeals Court Judges at a record clip! Our courts are rapidly changing for the better!
· 925845735089889280	11/01/17	22:03:27	Twitter for iPhone	8476	42572	634. Thanks to @SenateMajLdr McConnell and the @SenateGOP we are appointing high-quality Federal District...
· 925833462426292226	11/01/17	22:03:19	Twitter for iPhone	12354	57483	635. Thank you to the GREAT NYPD, First Responders and all govt officials for having handled the terrible West Side attack so professionally! https://t.co/imPIdOzjAn
· 925818338172915712	11/01/17	21:14:33	Twitter for iPhone	5422	29360	636. @NYGovCuomo @NYCMayor ...fully supports any and all of their efforts with respect to the West Side attack. #NYCStrong
· 925818295462322184	11/01/17	20:14:27	Twitter for iPhone	6516	35013	637. Just spoke with @NYGovCuomo and @NYCMayor de Blasio to let them know that the federal government...
· 925806343855984647	11/01/17	20:14:17	Twitter for iPhone	12690	56307	638. We mourn the horrifying terrorist attack in NYC. All of America is praying and grieving for the families who lost their precious loved ones. https://t.co/WZFHXoJE3K
· 925740081805217792	11/01/17	19:26:47	Media Studio	11783	56219	639. ....for the Middle Class. The House and Senate should consider ASAP as the process of final approval moves along. Push Biggest Tax Cuts EVER
· 925739132579729420	11/01/17	15:03:29	Twitter for iPhone	17634	83073	640. Wouldn't it be great to Repeal the very unfair and unpopular Individual Mandate in ObamaCare and use those savings for further Tax Cuts.....
· 925716689064427520	11/01/17	14:59:43	Twitter for iPhone	8926	40093	641. #NYCStrong #USA🇺🇸 https://t.co/6K3Xw5P87d
· 925688931823300609	11/01/17	13:30:32	Twitter for iPad	21428	77686	642. "Senator Chuck Schumer helping to import Europes problems" said Col.Tony Shaffer. We will stop this craziness! @foxandfriends
· 925686558304464897	11/01/17	11:40:14	Twitter for iPhone	26172	102486	643. We are fighting hard for Merit Based immigration, no more Democrat Lottery Systems. We must get MUCH tougher (and smarter). @foxandfriends
· 925684982307348480	11/01/17	11:30:48	Twitter for iPhone	37718	132205	644. The terrorist came into our country through what is called the "Diversity Visa Lottery Program," a Chuck Schumer beauty. I want merit based.
· 925534445393928199	11/01/17	11:24:32	Twitter for iPhone	37799	150010	645. I have just ordered Homeland Security to step up our already Extreme Vetting Program. Being politically correct is fine, but not for this!
· 925533433597775873	11/01/17	01:26:22	Twitter for iPhone	13721	69956	646. The Republican House members are working hard (and late) toward the Massive Tax Cuts that they know you deserve. These will be biggest ever!
· 925497025386500096	11/01/17	01:22:20	Twitter for iPhone	26364	114627	647. My thoughts, condolences and prayers to the victims and families of the New York City terrorist attack. God and your country are with you!
· 925490503218589696	10-31-2017	22:57:40	Twitter for iPhone	36362	143823	648. We must not allow ISIS to return, or enter, our country after defeating them in the Middle East and elsewhere. Enough!
· 925474979914887168	10-31-2017	22:31:45	Twitter for iPhone	25707	111025	649. In NYC, looks like another attack by a very sick and deranged person. Law enforcement is following this closely. NOT IN THE U.S.A.!
· 925447637708496897	10-31-2017	21:30:04	Twitter for iPhone	11071	44437	650. U.S. COAL PRODUCTIONUp📈7.8% past year. Down📉31.5% last 10 years. #EndingWarOnCoal https://t.co/xr20OBb2DV
· 925440868575797252	10-31-2017	19:41:25	Twitter for iPad	6526	29500	651. “Home Prices Reach New All-Time Highs in August” Read more: https://t.co/XzJiZgGQ8R https://t.co/STBtR6mO2j
· 925424931390873602	10-31-2017	19:14:31	Twitter for iPhone	10456	41278	652. "Consumer Confidence Hits Highest Level Since December 2000" Read more: https://t.co/w7WkcobFun https://t.co/nLo5XCnuIx
· 925394079982280704	10-31-2017	18:11:11	Twitter for iPad	14090	63082	653. Wishing everyone a safe and Happy Halloween!#Halloween2017 https://t.co/BRpgXVRI8Y
· 925388990177562625	10-31-2017	16:08:36	Media Studio	6007	28402	654. Thank you @LuisRiveraMarin! https://t.co/BK7sDv9phU
· 925373392827666432	10-31-2017	15:48:22	Twitter for iPhone	10034	37503	655. “Statement by President Trump on the Apprehension of Mustafa al-Imam for His Alleged Role in Benghazi Attacks” https://t.co/2U7WJmfGlM
· 925364408364171265	10-31-2017	14:46:24	Twitter for iPhone	12677	53862	656. ....earth shattering. He and his brother could Drain The Swamp, which would be yet another campaign promise fulfilled. Fake News weak!
· 925363340553211909	10-31-2017	14:10:42	Twitter for iPhone	17892	68922	657. The biggest story yesterday, the one that has the Dems in a dither, is Podesta running from his firm. What he know about Crooked Dems is....
· 925336826717593600	10-31-2017	14:06:27	Twitter for iPhone	17325	76775	658. I hope people will start to focus on our Massive Tax Cuts for Business (jobs) and the Middle Class (in addition to Democrat corruption)!
· 925335577217683456	10-31-2017	12:21:06	Twitter for iPhone	12889	56964	659. ....came to the campaign. Few people knew the young, low level volunteer named George, who has already proven to be a liar. Check the DEMS!
· 925333956110757888	10-31-2017	12:16:08	Twitter for iPhone	14552	60002	660. The Fake News is working overtime. As Paul Manaforts lawyer said, there was "no collusion" and events mentioned took place long before he...
· 925006418989715456	10-31-2017	12:09:41	Twitter for iPhone	23347	93864	661. ....Also, there is NO COLLUSION!
· 925005659569041409	10-30-2017	14:28:10	Twitter for iPhone	35801	123689	662. Sorry, but this is years ago, before Paul Manafort was part of the Trump campaign. But why aren't Crooked Hillary &amp; the Dems the focus?????
· 924966722544848896	10-30-2017	14:25:09	Twitter for iPhone	7775	44301	663. Great job by MichaelCaputo on @foxandfriends.
· 924963492645437441	10-30-2017	11:50:26	Twitter for iPhone	34730	110605	664. Report out that Obama Campaign paid $972,000 to Fusion GPS. The firm also got $12,400,000 (really?) from DNC. Nobody knows who OK'd!
· 924649059520073730	10-30-2017	11:37:36	Twitter for iPhone	24182	94912	665. All of this "Russia" talk right when the Republicans are making their big push for historic Tax Cuts &amp; Reform. Is this coincidental? NOT!
· 924641278947622913	10-29-2017	14:48:09	Twitter for iPhone	25711	103162	666. ...are now fighting back like never before. There is so much GUILT by Democrats/Clinton, and now the facts are pouring out. DO SOMETHING!
· 924639422066384896	10-29-2017	14:17:14	Twitter for iPhone	18343	76214	667. ..."collusion," which doesn't exist. The Dems are using this terrible (and bad for our country) Witch Hunt for evil politics, but the R's...
· 924637600094326784	10-29-2017	14:09:51	Twitter for iPhone	24360	90215	668. ...the Uranium to Russia deal, the 33,000 plus deleted Emails, the Comey fix and so much more. Instead they look at phony Trump/Russia,....
· 924635359480303616	10-29-2017	14:02:37	Twitter for iPhone	30780	114789	669. Never seen such Republican ANGER &amp; UNITY as I have concerning the lack of investigation on Clinton made Fake Dossier (now $12,000,000?),....
· 924625061100867584	10-29-2017	13:53:43	Twitter for iPhone	14577	69208	670. As usual, the ObamaCare premiums will be up (the Dems own it), but we will Repeal &amp; Replace and have great Healthcare soon after Tax Cuts!
· 924414387343028224	10-29-2017	13:12:47	Twitter for iPhone	20238	95386	671. JFK Files are released, long ahead of schedule!
· 924400308834455552	10-28-2017	23:15:39	Twitter for iPhone	26297	118041	672. While not at all presidential I must point out that the Sloppy Michael Moore Show on Broadway was a TOTAL BOMB and was forced to close. Sad!
· 924397489037430784	10-28-2017	22:19:42	Twitter for iPhone	15183	64713	673. Happy #FirstRespondersDay to all of our HEROES out there. We are forever grateful to you for your service, sacrifice and courage 24/7/365! https://t.co/vOcTlyOeyw
· 924382919845666816	10-28-2017	22:08:30	Twitter for iPhone	10859	55183	674. ...in order to put any and all conspiracy theories to rest.
· 924382752941756421	10-28-2017	21:10:36	Twitter for iPad	10697	52263	675. ...addresses of any mentioned person who is still living. I am doing this for reasons of full disclosure, transparency and...
· 924382514613030912	10-28-2017	21:09:57	Twitter for iPad	17357	73321	676. After strict consultation with General Kelly, the CIA and other Agencies, I will be releasing ALL #JFKFiles other than the names and...
· 924284026394959872	10-28-2017	21:09:00	Twitter for iPad	9296	42273	677. Today is National Prescription Drug Take Back Day. Everyone can help fight the #OpioidEpidemic by participating! https://t.co/ONObTWOaOn https://t.co/CYG11DnxH7
· 924251519121346560	10-28-2017	14:37:38	Twitter for iPad	24370	134020	678. Just read the nice remarks by President Jimmy Carter about me and how badly I am treated by the press (Fake News). Thank you Mr. President!
· 924249943719727104	10-28-2017	12:28:28	Twitter for iPhone	21327	90590	679. Very little reporting about the GREAT GDP numbers announced yesterday (3.0 despite the big hurricane hits). Best consecutive Q's in years!
· 924096747122634752	10-28-2017	12:22:12	Twitter for iPhone	26272	70296	680. “WHAT HAPPENED”“How Team Hillary played the press for fools on Russia”➡️https://t.co/GqpIidk017NOW WE KNOW! https://t.co/SgWL1HZmkI
· 924064610038272000	10-28-2017	02:13:28	Twitter for iPhone	18025	67193	681. #JFKFiles https://t.co/AnPBSJFh3J
· 924056425298571265	10-28-2017	00:05:45	Twitter Web Client	10335	42936	682. Happy Birthday @TheLeeGreenwood!#FlashbackFriday https://t.co/MCrMK6Eurm
· 924022268929433600	10-27-2017	23:33:14	Twitter for iPad	9029	45721	683. People are anxiously awaiting my decision as to who the next head of the Fed will be....🎥https://t.co/PEj1KNYcAO
· 924011278804357120	10-27-2017	21:17:31	Twitter for iPad	13627	46350	684. .@FoxNews Chris Wallace: “More evidence of Dem collusion with Russia than GOP” https://t.co/nACQerJSiu
· 923976737788227584	10-27-2017	20:33:50	Twitter for iPhone	10359	49044	685. We are inspired by the stories of everyday heroes who pull their communities from the depths of despair through leadership and love. https://t.co/DL3oan4Fm7
· 923925428372492288	10-27-2017	18:16:35	Twitter for iPad	11952	62357	686. Diane Black of Tennessee, the highly respected House Budget Committee Chairwoman, did a GREAT job in passing Budget, setting up big Tax Cuts
· 923920535607828481	10-27-2017	14:52:42	Twitter for iPhone	8302	40225	687. Thank you @FLGovScott. https://t.co/rgdU9plvFK
· 923905540291522560	10-27-2017	14:33:15	Twitter for iPhone	28344	103090	688. It is now commonly agreed, after many months of COSTLY looking, that there was NO collusion between Russia and Trump. Was collusion with HC!
· 923894747793580033	10-27-2017	13:33:40	Twitter for iPhone	10166	50517	689. Happy birthday to the great @TheLeeGreenwood. You and your beautiful song have made such a difference. MAKE AMERICA GREAT AGAIN!
· 923876612013248512	10-27-2017	12:50:47	Twitter for iPhone	20021	97067	690. JFK Files are being carefully released. In the end there will be great transparency. It is my hope to get just about everything to public!
· 923873579539861506	10-27-2017	11:38:43	Twitter for iPhone	3138	15767	691. Happy birthday to the great @leegreenwood83. You and your beautiful song have made such a difference. MAKE AMERICA GREAT AGAIN!
· 923871062072295427	10-27-2017	11:26:40	Twitter for iPhone	10481	51214	692. Good luck to @Joy_Villa on her decision to enter the wonderful world of politics. She has many fans!
· 923869147091451904	10-27-2017	11:16:40	Twitter for iPhone	8967	46606	693. Congratulations to @SpeakerRyan, @GOPLeader, @SteveScalise and to the Republican Party on Budget passage yesterday. Now for biggest Tax Cuts
· 923866849451888640	10-27-2017	11:09:03	Twitter for iPhone	7200	45149	694. Thank you @foxandfriends. Really great job and show!
· 923866515358789633	10-27-2017	10:59:56	Twitter for iPhone	11822	55387	695. Wacky &amp; totally unhinged Tom Steyer, who has been fighting me and my Make America Great Again agenda from beginning, never wins elections!
· 923720632122200064	10-27-2017	10:58:36	Twitter for iPhone	10237	46633	696. WORKING TOGETHER, we will defeat this #OpioidEpidemic &amp; free our nation from the terrible affliction of drug abuse. https://t.co/iAZjqGMwav https://t.co/mZI5uQN4oZ
· 923662988833427458	10-27-2017	01:18:55	Twitter for iPad	13409	57440	697. Effective today, my administration officially declared the #OpioidCrisis a NATIONAL PUBLIC HEALTH EMERGENCY under federal law. https://t.co/YosOBurdCw
· 923566287263068161	10-26-2017	21:29:52	Media Studio	25656	136635	698. Big news - Budget just passed!
· 923557515828310020	10-26-2017	15:05:36	Twitter for iPhone	13441	70024	699. Do not underestimate the UNITY within the Republican Party!
· 923552633633337344	10-26-2017	14:30:45	Twitter for iPhone	12226	54271	700. Ed Gillespie will be a great Governor of Virginia. His opponent doesn't even show up to meetings/work, and will be VERY weak on crime!
· 923551572218572802	10-26-2017	14:11:21	Twitter for iPhone	13706	62710	701. Ed Gillespie will turn the really bad Virginia economy #'s around, and fast. Strong on crime, he might even save our great statues/heritage!
· 923546192511946752	10-26-2017	14:07:08	Twitter for iPhone	9450	40800	702. Will be another Sean success! https://t.co/SlNTENvJLA
· 923392161634275328	10-26-2017	13:45:45	Twitter for iPhone	13314	53869	703. Together, we will Make America Great Again!#AmericaFirst🇺🇸 https://t.co/ajiC3flNkI
· 923365521847934976	10-26-2017	03:33:41	Media Studio	12028	51774	704. This will be the biggest TAX CUT in the history of our country - and we need it! #TaxReform Read more: https://t.co/o3W9bJkz5k https://t.co/JYckXWEmLu
· 923320000185847808	10-26-2017	01:47:50	Twitter for iPad	5999	32028	705. Interview with @LouDobbs coming up at 7pmE on @FoxBusiness. Enjoy! https://t.co/9V9z015kVl
· 923312613584289792	10-25-2017	22:46:57	Twitter for iPhone	7253	35466	706. Texas @GovAbbott &amp; Lt. Gov. @DanPatrick,Thank you for todays briefing on hurricane recovery efforts here in TX. Keep up the great work! https://t.co/rBel6IWrJl
· 923277142271684609	10-25-2017	22:17:36	Media Studio	34480	125353	707. The long anticipated release of the #JFKFiles will take place tomorrow. So interesting!
· 923272793457913857	10-25-2017	19:56:39	Twitter for iPhone	9115	46862	708. Melania and I look forward to being with President Xi &amp; Madame Peng Liyuan in China in two weeks for what will hopefully be a historic trip! https://t.co/uFMonzza7N
· 923268967728386049	10-25-2017	19:39:22	Twitter for iPhone	9943	56132	709. Spoke to President Xi of China to congratulate him on his extraordinary elevation. Also discussed NoKo &amp; trade, two very important subjects!
· 923244308848881665	10-25-2017	19:24:10	Twitter for iPhone	7881	37609	710. Just interviewed by @LouDobbs. Will be aired tonight at 7pmE on @FoxBusiness. #Dobbs
· 923237600009342978	10-25-2017	17:46:10	Twitter for iPhone	6074	33443	711. Congrats to @Reince Priebus, a really good and talented man. We’re proud of you Reince! https://t.co/7AsjAMrSnV
· 923212567232774145	10-25-2017	17:19:31	Twitter for iPhone	13946	51452	712. MAKE AMERICA GREAT AGAIN! https://t.co/CbEwJSQ1A3
· 923165619868131329	10-25-2017	15:40:03	Twitter for iPhone	15719	74229	713. Jeff Flake, with an 18% approval rating in Arizona, said "a lot of my colleagues have spoken out." Really, they just gave me a standing O!
· 923150966551171073	10-25-2017	12:33:30	Twitter for iPhone	19051	95816	714. Working hard on the biggest tax cut in U.S. history. Great support from so many sides. Big winners will be the middle class, business &amp; JOBS
· 923149793974775810	10-25-2017	11:35:16	Twitter for iPhone	12264	60710	715. The meeting with Republican Senators yesterday, outside of Flake and Corker, was a love fest with standing ovations and great ideas for USA!
· 923149037523566592	10-25-2017	11:30:36	Twitter for iPhone	15617	68524	716. The reason Flake and Corker dropped out of the Senate race is very simple, they had zero chance of being elected. Now act so hurt &amp; wounded!
· 923147501418446849	10-25-2017	11:27:36	Twitter for iPhone	23207	79929	717. "Clinton campaign &amp; DNC paid for research that led to the anti-Trump Fake News Dossier. The victim here is the President." @FoxNews
· 922951009277825024	10-25-2017	11:21:30	Twitter for iPhone	17165	89407	718. So nice being with Republican Senators today. Multiple standing ovations! Most are great people who want big Tax Cuts and success for U.S.
· 922903426434064384	10-24-2017	22:20:42	Twitter for iPhone	6719	32038	719. “President Donald J. Trump Proclaims October 24, 2017, as United Nations Day” Read more: https://t.co/cyRAQAKhy2 https://t.co/HVD0kLYlBk
· 922833943749103621	10-24-2017	19:11:38	Twitter for iPhone	19348	99849	720. Stock Market just hit another record high! Jobs looking very good.
· 922830229525225477	10-24-2017	14:35:32	Twitter for iPhone	15461	68553	721. ...the entire World WAS laughing and taking advantage of us. People like liddle' Bob Corker have set the U.S. way back. Now we move forward!
· 922828476872318976	10-24-2017	14:20:46	Twitter for iPhone	14402	64328	722. Sen. Corker is the incompetent head of the Foreign Relations Committee, &amp; look how poorly the U.S. has done. He doesn't have a clue as.....
· 922817539251556353	10-24-2017	14:13:48	Twitter for iPhone	14306	60101	723. Isn't it sad that lightweight Senator Bob Corker, who couldn't get re-elected in the Great State of Tennessee, will now fight Tax Cuts plus!
· 922799981874089985	10-24-2017	13:30:21	Twitter for iPhone	13673	61172	724. ...Corker dropped out of the race in Tennesse when I refused to endorse him, and now is only negative on anything Trump. Look at his record!
· 922798321739161600	10-24-2017	12:20:35	Twitter for iPhone	20849	83559	725. Bob Corker, who helped President O give us the bad Iran Deal &amp; couldn't get elected dog catcher in Tennessee, is now fighting Tax Cuts....
· 922603042796654592	10-24-2017	12:13:59	Twitter for iPhone	17642	73233	726. We will never forget the 241 American service members killed by Hizballah in Beirut. They died in service to our nation. https://t.co/BaQZDA3s2e
· 922440008971292672	10-23-2017	23:18:01	Twitter for iPhone	17537	89997	727. I had a very respectful conversation with the widow of Sgt. La David Johnson, and spoke his name from beginning, without hesitation!
· 922430688703451136	10-23-2017	12:30:10	Twitter for iPhone	25192	118167	728. Two dozen NFL players continue to kneel during the National Anthem, showing total disrespect to our Flag &amp; Country. No leadership in NFL!
· 922428118685581313	10-23-2017	11:53:08	Twitter for iPhone	25159	118075	729. There will be NO change to your 401(k). This has always been a great and popular middle class tax break that works, and it stays!
· 922072236592435200	10-23-2017	11:42:56	Twitter for iPhone	27997	125751	730. It is finally sinking through. 46% OF PEOPLE BELIEVE MAJOR NATIONAL NEWS ORGS FABRICATE STORIES ABOUT ME. FAKE NEWS, even worse! Lost cred.
· 922070659093671936	10-22-2017	12:08:47	Twitter for iPhone	23964	110087	731. Wacky Congresswoman Wilson is the gift that keeps on giving for the Republican Party, a disaster for Dems. You watch her in action &amp; vote R!
· 922067676708638721	10-22-2017	12:02:31	Twitter for iPhone	7956	48368	732. Doing interview today with Maria Bartiromo at 10:00 A.M. on @FoxNews - ENJOY!
· 921891186352287744	10-22-2017	11:50:39	Twitter for iPhone	17602	79676	733. ...2nd Amendment, Strong Military, ISIS, historic VA improvement, Supreme Court Justice, Record Stock Market, lowest unemployment in 17 yrs!
· 921889525881819136	10-22-2017	00:09:21	Twitter for iPhone	16276	78893	734. ...9 months than this Administration. Over 50 Legislation approvals, massive regulation cuts, energy freedom, pipelines, border security....
· 921888248707846144	10-22-2017	00:02:45	Twitter for iPhone	13683	71314	735. I agree getting Tax Cuts approved is important (we will also get HealthCare), but perhaps no Administration has done more in its first.....
· 921871707564101632	10-21-2017	23:57:41	Twitter for iPhone	17376	67844	736. Just out, but lightly reported: "Fewest jobless claims since 1973 show firm U.S. Job Market" Lowest since March 1973. @bpolitics
· 921848853090983938	10-21-2017	22:51:57	Twitter for iPhone	23221	102739	737. Crooked Hillary Clinton spent hundreds of millions of dollars more on Presidential Election than I did. Facebook was on her side, not mine!
· 921829947093733376	10-21-2017	21:21:08	Twitter for iPhone	24336	101054	738. Keep hearing about "tiny" amount of money spent on Facebook ads. What about the billions of dollars of Fake News on CNN, ABC, NBC &amp; CBS?
· 921828280998744066	10-21-2017	20:06:00	Twitter for iPhone	25360	84962	739. Officials behind the now discredited "Dossier" plead the Fifth. Justice Department and/or FBI should immediately release who paid for it.
· 921780758372642816	10-21-2017	19:59:23	Twitter for iPhone	11255	48552	740. “Trump hails liberation of Raqqa as critical breakthrough in anti-ISIS campaign” https://t.co/2eoYXJB7h0
· 921726400922619904	10-21-2017	16:50:33	Twitter for iPhone	21391	96172	741. Stock Market hits another all time high on Friday. 5.3 trillion dollars up since Election. Fake News doesn't spent much time on this!
· 921724821939130369	10-21-2017	13:14:33	Twitter for iPhone	16020	55439	742. People get what is going on! https://t.co/Pdg7VqQv6M
· 921716470140325889	10-21-2017	13:08:17	Twitter for iPhone	70990	213796	743. Subject to the receipt of further information, I will be allowing, as President, the long blocked and classified JFK FILES to be opened.
· 921709468055896064	10-21-2017	12:35:05	Twitter for iPhone	20325	92789	744. I hope the Fake News Media keeps talking about Wacky Congresswoman Wilson in that she, as a representative, is killing the Democrat Party!
· 921705862992887808	10-21-2017	12:07:16	Twitter for iPhone	15668	71126	745. Budget that just passed is a really big deal, especially in terms of what will be the biggest tax cut in U.S. history - MSM barely covered!
· 921524504836395008	10-21-2017	11:52:56	Twitter for iPhone	14079	72943	746. Great book just out, "A Place Called Heaven," by Dr. Robert Jeffress - A wonderful man!
· 921483820288921601	10-20-2017	23:52:17	Twitter for iPhone	16056	64941	747. This is a once-in-a-generation opportunity to offer historic tax relief to the American people! Join me today: https://t.co/9czcJDbmVW https://t.co/s3kXpvbYih
· 921448521617821701	10-20-2017	21:10:37	Media Studio	7177	36967	748. Today, it was an honor to have @UNSecretary-General @AntonioGuterres at the @WhiteHouse. Speaking for the U.S.A., we appreciate all you do! https://t.co/Sk0Jcazzxw
· 921443729990397952	10-20-2017	18:50:21	Twitter for iPhone	13187	49511	749. Thank you @GeraldoRivera @FoxandFriends. Agree! https://t.co/8cZLdAbgzw
· 921323063945453574	10-20-2017	18:31:19	Media Studio	29854	109246	750. Just out report: "United Kingdom crime rises 13% annually amid spread of Radical Islamic terror." Not good, we must keep America safe!
· 921319017826091008	10-20-2017	10:31:50	Twitter for iPhone	15323	75640	751. ....This now allows for the passage of large scale Tax Cuts (and Reform), which will be the biggest in the history of our country!
· 921317883321430016	10-20-2017	10:15:45	Twitter for iPhone	16037	72214	752. The Budget passed late last night, 51 to 49. We got ZERO Democrat votes with only Rand Paul (he will vote for Tax Cuts) voting against.....
· 921242760685998080	10-20-2017	10:11:15	Twitter for iPhone	13058	55053	753. Great news on the 2018 budget @SenateMajLdr McConnell - first step toward delivering MASSIVE tax cuts for the American people! #TaxReform https://t.co/aBzQR7KR0c
· 921209530628956161	10-20-2017	05:12:44	Twitter for iPhone	9931	52376	754. Big ratings getter @seanhannity and Apprentice Champion John Rich are right now going on stage in Las Vegas for #VegasStrong. Great Show!
· 921207772233990144	10-20-2017	03:00:42	Twitter for iPhone	21124	91586	755. The Fake News is going crazy with wacky Congresswoman Wilson(D), who was SECRETLY on a very personal call, and gave a total lie on content!
· 921189980843663360	10-20-2017	02:53:42	Twitter for iPhone	12948	55541	756. Keep up the GREAT work. I am with you 100%!"ISIS is losing its grip..."Army Colonel Ryan DillonCJTF–OIRhttps://t.co/jVGuvv5mzm https://t.co/PSCXg38CtS
· 921113816053755904	10-20-2017	01:43:00	Media Studio	11028	50193	757. It was great to have Governor @RicardoRossello of #PuertoRico🇵🇷with us at the @WhiteHouse today. We are with you! #PRStrong https://t.co/Op2xDZxvNc
· 920988223362469891	10-19-2017	20:40:21	Twitter for iPhone	23830	73035	758. .@foxandfriends "Russia sent millions to Clinton Foundation"
· 920981920787386368	10-19-2017	12:21:18	Twitter for iPhone	26139	88012	759. Workers of firm involved with the discredited and Fake Dossier take the 5th. Who paid for it, Russia, the FBI or the Dems (or all)?
· 920972261032648705	10-19-2017	11:56:15	Twitter for iPhone	40651	120166	760. Uranium deal to Russia, with Clinton help and Obama Administration knowledge, is the biggest story that Fake Media doesn't want to follow!
· 920966294035451904	10-19-2017	11:17:52	Twitter for iPhone	13566	72482	761. Republicans are going for the big Budget approval today, first step toward massive tax cuts. I think we have the votes, but who knows?
· 920847844759699456	10-19-2017	10:54:09	Twitter for iPhone	19268	84057	762. "46% of Americans think the Media is inventing stories about Trump &amp; his Administration." @FoxNews It is actually much worse than this!
· 920794597265088512	10-19-2017	03:03:29	Twitter for iPhone	10559	44591	763. .@DanaPerino &amp; @BradThor,Thank you so much for the wonderful compliment. Working hard! #MAGA https://t.co/AKWlsMsCVH
· 920783976784171008	10-18-2017	23:31:54	Twitter for iPhone	14454	57977	764. "20,000📈21,000📈22,000📈 23,000📈this year...FOUR one thousand milestones this year..." #Dow23K #MAGA https://t.co/GQ5f2eVvEI
· 920776302231244800	10-18-2017	22:49:42	Twitter for iPhone	18196	70464	765. This is what REAL PRIDE in our COUNTRY is all about! #USA🇺🇸 https://t.co/kyv866prdE
· 920751863426842625	10-18-2017	22:19:12	Twitter for iPhone	23044	98961	766. .@NFL: Too much talk, not enough action. Stand for the National Anthem.
· 920733077349064707	10-18-2017	20:42:05	Twitter for iPhone	11941	42384	767. "Iran hides behind its assertion of technical compliance w/the nuclear deal, while it brazenly violates the other limits.."Amb. @NikkiHaley https://t.co/xvHgx7d1cT
· 920716270395371521	10-18-2017	19:27:26	Media Studio	7511	36710	768. It was an honor to welcome Republican and Democratic members of the Senate Finance Committee to the @WhiteHouse today. #TaxReform https://t.co/ge4Xic9fId
· 920695565578592256	10-18-2017	18:20:39	Media Studio	9044	44208	769. Our hearts are with all affected by the wildfires in California. God bless our brave First Responders and @FEMA team. We support you! https://t.co/YaoPbaVI5L
· 920667567030710272	10-18-2017	16:58:23	Twitter for iPhone	10590	43710	770. The current tax code is a burden on American taxpayers &amp; harmful to job-creators. Americans need #TaxReform! More: https://t.co/qXyiYiFWCO https://t.co/NGIjJOc3TP
· 920645935981613057	10-18-2017	15:07:07	Media Studio	13050	60949	771. I am supportive of Lamar as a person &amp; also of the process, but I can never support bailing out ins co's who have made a fortune w/ O'Care.
· 920611770775064576	10-18-2017	13:41:10	Twitter for iPhone	25506	99764	772. Democrat Congresswoman totally fabricated what I said to the wife of a soldier who died in action (and I have proof). Sad!
· 920606910109356032	10-18-2017	11:25:24	Twitter for iPhone	24511	101633	773. The NFL has decided that it will not force players to stand for the playing of our National Anthem. Total disrespect for our great country!
· 920604520572424193	10-18-2017	11:06:06	Twitter for iPhone	25384	94520	774. As it has turned out, James Comey lied and leaked and totally protected Hillary Clinton. He was the best thing that ever happened to her!
· 920599916371693568	10-18-2017	10:56:36	Twitter for iPhone	14109	60724	775. The Democrats will only vote for Tax Increases. Hopefully, all Senate Republicans will vote for the largest Tax Cuts in U.S. history.
· 920597192666157057	10-18-2017	10:38:18	Twitter for iPhone	19842	73678	776. ...people not interviewed, including Clinton herself. Comey stated under oath that he didn't do this-obviously a fix? Where is Justice Dept?
· 920595564064100352	10-18-2017	10:27:29	Twitter for iPhone	24369	86318	777. Wow, FBI confirms report that James Comey drafted letter exonerating Crooked Hillary Clinton long before investigation was complete. Many..
· 920474831749025795	10-18-2017	10:21:00	Twitter for iPhone	17935	63961	778. The most important truth our FOUNDERS understood was: FREEDOM is NOT a gift from Govt. FREEDOM is a GIFT from GOD. 🎥https://t.co/rmAzGt8SuG https://t.co/SrPavwrt2R
· 920450535005851648	10-18-2017	02:21:16	Media Studio	9709	42699	779. Thank you @Heritage! This is our once-in-a-generation opportunity to revitalize our economy, revive our industry &amp; renew the AMERICAN DREAM! https://t.co/HI30nojsGo
· 920425695507042305	10-18-2017	00:44:43	Media Studio	17165	63824	780. WOW! https://t.co/eKfRktNVuy
· 920425069964349445	10-17-2017	23:06:01	Twitter for iPhone	31067	104601	781. BORDER WALL prototypes underway! https://t.co/arFNO80zmO
· 920408108194783232	10-17-2017	23:03:32	Twitter for iPhone	16808	72698	782. Any increase in ObamaCare premiums is the fault of the Democrats for giving us a "product" that never had a chance of working.
· 920406959320371200	10-17-2017	21:56:08	Twitter for iPhone	16242	64187	783. So much Fake News being put in dying magazines and newspapers. Only place worse may be @NBCNews, @CBSNews, @ABC and @CNN. Fiction writers!
· 920363714062274560	10-17-2017	21:51:34	Twitter for iPhone	6765	37587	784. It was my great honor to welcome Prime Minister Alexis Tsipras of Greece to the WH today! 🎥https://t.co/Bn1vM6fYW9 📸https://t.co/j0roMFT3YL https://t.co/MPe5HWFcZ1
· 920340060947574786	10-17-2017	18:59:43	Media Studio	4373	25242	785. Join me LIVE from the Rose Garden at 1:30pmE with Prime Minister Alexis Tsipras of Greece. ➡️https://t.co/Bn1vM6fYW9 https://t.co/dZB4mDBKpi
· 920322631412473856	10-17-2017	17:25:44	Twitter for iPhone	11493	46070	786. "Dow Passes 23,000 for the First Time, Fueled by Strong Earnings"#Dow23K📈https://t.co/wnkrddYlb9 https://t.co/wlP0NCNcou
· 920268091329859585	10-17-2017	16:16:28	Twitter for iPhone	8702	50141	787. Rep.Tom Marino has informed me that he is withdrawing his name from consideration as drug czar. Tom is a fine man and a great Congressman!
· 920069869365878785	10-17-2017	12:39:45	Twitter for iPhone	12313	65889	788. Always great to see the wonderful people of South Carolina. Thank you for the beautiful welcome at Greenville-Spartanburg Int'l Airport! https://t.co/maO9Nc0sTe
· 919914000959397888	10-16-2017	23:32:05	Twitter for iPhone	35069	152051	789. I was recently asked if Crooked Hillary Clinton is going to run in 2020? My answer was, "I hope so!"
· 919910256624447493	10-16-2017	13:12:43	Twitter for iPhone	19613	96816	790. The U.S. has gained more than 5.2 trillion dollars in Stock Market Value since Election Day! Also, record business enthusiasm.
· 919909494200528897	10-16-2017	12:57:50	Twitter for iPhone	20216	92771	791. Since Election Day on November 8, the Stock Market is up more than 25%, unemployment is at a 17 year low &amp; companies are coming back to U.S.
· 919908143475412993	10-16-2017	12:54:49	Twitter for iPhone	21065	77093	792. Dem Senator Schumer hated the Iran deal made by President Obama, but now that I am involved, he is OK with it. Tell that to Israel, Chuck!
· 919901190376259586	10-16-2017	12:49:27	Twitter for iPhone	12973	57644	793. The Democrats only want to increase taxes and obstruct. That's all they are good at!
· 919900022409449474	10-16-2017	12:21:49	Twitter for iPhone	12938	58127	794. Art Laffer just said that he doesn't know how a Democrat could vote against the big tax cut/reform bill and live with themselves! @FoxNews
· 919560102725738498	10-16-2017	12:17:10	Twitter for iPhone	14897	77543	795. ...approvals of The Keystone XL &amp; Dakota Access pipelines. Also, look at the recent EPA cancelations &amp; our great new Supreme Court Justice!
· 919554724512387072	10-15-2017	13:46:27	Twitter for iPhone	12861	60798	796. The Failing @nytimes, in a story by Peter Baker, should have mentioned the rapid terminations by me of TPP &amp; The Paris Accord &amp; the fast....
· 919313707355787264	10-15-2017	13:25:05	Twitter for iPhone	16003	71175	797. The Democrats in the Southwest part of Virginia have been abandoned by their Party. Republican Ed Gillespie will never let you down!
· 919162619889704961	10-14-2017	21:27:22	Twitter for iPhone	22827	118617	798. Very proud of my Executive Order which will allow greatly expanded access and far lower costs for HealthCare. Millions of people benefit!
· 919160558712172544	10-14-2017	11:27:00	Twitter for iPhone	18450	84508	799. Health Insurance stocks, which have gone through the roof during the ObamaCare years, plunged yesterday after I ended their Dems windfall!
· 919012714827145216	10-14-2017	11:18:49	Twitter for iPhone	16039	68504	800. Such a wonderful statement from the great @LouDobbs. "We take up what may be the most accomplished presidency in modern American history."
· 919009334016856065	10-14-2017	01:31:20	Twitter for iPhone	12409	61481	801. ObamaCare is causing such grief and tragedy for so many. It is being dismantled but in the meantime, premiums &amp; deductibles are way up!
· 919007577681354752	10-14-2017	01:17:54	Twitter for iPhone	15845	69168	802. Money pouring into Insurance Companies profits, under the guise of ObamaCare, is over. They have made a fortune.Dems must get smart &amp; deal!
· 919005534883328000	10-14-2017	01:10:55	Twitter for iPhone	11325	54519	803. Many people talking, with much agreement, on my Iran speech today. Participants in the deal are making lots of money on trade with Iran!
· 919003314674634752	10-14-2017	01:02:48	Twitter for iPhone	14106	70090	804. Starting to develop a much better relationship with Pakistan and its leaders. I want to thank them for their cooperation on many fronts.
· 918960024256434176	10-14-2017	00:53:59	Twitter for iPhone	10666	41603	805. #WeeklyAddress🇺🇸 https://t.co/riqEiBNwk2
· 918901399080935424	10-13-2017	22:01:57	Media Studio	17647	66875	806. Today, I announced our strategy to confront the Iranian regime’s hostile actions and to ensure that they never acquire a nuclear weapon. https://t.co/N4ISdjuEdC
· 918894502185787392	10-13-2017	18:09:00	Media Studio	11415	48865	807. "Consumer confidence soars to highest level since 2004"📈https://t.co/RvxCPAFI2A https://t.co/U8MS9K45fX
· 918885859230875649	10-13-2017	17:41:36	Twitter for iPhone	21151	80176	808. In America, we don't worship government - we worship God. #ValuesVotersSummit https://t.co/YQ3iDlWylK
· 918876603148652544	10-13-2017	17:07:15	Twitter for iPhone	16683	73286	809. I have no greater privilege than to serve as your Commander-in-Chief. HAPPY BIRTHDAY to the incredible men and women @USNavy!#242NavyBday https://t.co/qcdB4U8CqA
· 918808798059483136	10-13-2017	16:30:28	Twitter for iPhone	11949	63491	810. The wonderful people of Puerto Rico, with their unmatched spirit, know how bad things were before the H's. I will always be with them!
· 918806396875010048	10-13-2017	12:01:02	Twitter for iPhone	22858	93291	811. Hard to believe that the Democrats, who have gone so far LEFT that they are no longer recognizable, are fighting so hard for Sanctuary crime
· 918797009133465600	10-13-2017	11:51:30	Twitter for iPhone	15485	76367	812. ObamaCare is a broken mess. Piece by piece we will now begin the process of giving America the great HealthCare it deserves!
· 918796079243677696	10-13-2017	11:14:12	Twitter for iPhone	11885	51866	813. Sadly, they and others are Fake News, and the public is just beginning to figure it out! https://t.co/8B8AyA7V1s
· 918772522983874561	10-13-2017	11:10:30	Twitter for iPhone	14207	64283	814. The Democrats ObamaCare is imploding. Massive subsidy payments to their pet insurance companies has stopped. Dems should call me to fix!
· 918647067224035334	10-13-2017	09:36:54	Twitter for iPhone	16514	68837	815. It is time to take care of OUR COUNTRY, to rebuild OUR COMMUNITIES, and to protect our GREAT AMERICAN WORKERS! #TaxReform https://t.co/FEjGjT4xp9
· 918630610167529472	10-13-2017	01:18:23	Media Studio	22416	87857	816. People are just now starting to find out how dishonest and disgusting (FakeNews) @NBCNews is. Viewers beware. May be worse than even @CNN!
· 918571860308254720	10-13-2017	00:12:59	Twitter for iPhone	11002	50217	817. Happy #NationalFarmersDay!📸https://t.co/dN39R1IMlA https://t.co/QbUG1pztaI
· 918541193037967361	10/12/17	20:19:32	Twitter for iPhone	15614	68294	818. We need a tax system that is FAIR to working FAMILIES &amp; that encourages companies to STAY in AMERICA, GROW in AMERICA, and HIRE in AMERICA! https://t.co/DdI1yWi7YZ
· 918523263554412544	10/12/17	18:17:40	Media Studio	12853	52052	819. The time has come to take action to IMPROVE access, INCREASE choices, and LOWER COSTS for HEALTHCARE! ➡️https://t.co/mz5fdveTVh https://t.co/dDZLsKuNSe
· 918457595618365441	10/12/17	17:06:26	Media Studio	16941	80734	820. The Fake News Is going all out in order to demean and denigrate! Such hatred!
· 918432809282342912	10/12/17	12:45:29	Twitter for iPhone	13433	64982	821. ...We cannot keep FEMA, the Military &amp; the First Responders, who have been amazing (under the most difficult circumstances) in P.R. forever!
· 918430769776914432	10/12/17	11:07:00	Twitter for iPhone	10164	50926	822. ...accountability say the Governor. Electric and all infrastructure was disaster before hurricanes. Congress to decide how much to spend....
· 918428456869916672	10/12/17	10:58:53	Twitter for iPhone	10197	47405	823. "Puerto Rico survived the Hurricanes, now a financial crisis looms largely of their own making." says Sharyl Attkisson. A total lack of.....
· 918417002733154305	10/12/17	10:49:42	Twitter for iPhone	6731	37718	824. Clips from tax speech and @seanhannity on @foxandfriends now. Have a great day!
· 918275261011038210	10/12/17	10:04:11	Twitter for iPhone	13520	60730	825. In even the darkest moments, the light of our people has shown through their goodness, their courage and their love. #USA🇺🇸 https://t.co/8JK8aM2a1L
· 918267396493922304	10/12/17	00:40:57	Media Studio	20348	87960	826. Network news has become so partisan, distorted and fake that licenses must be challenged and, if appropriate, revoked. Not fair to public!
· 918263984029085697	10/12/17	00:09:42	Twitter for iPhone	5611	31715	827. Joining @SeanHannity tonight at 9pmE on @FoxNews. Enjoy! https://t.co/RCfiJus5Rw
· 918257107182473216	10/11/17	23:56:08	Twitter for iPhone	12276	56587	828. We need a tax system that is FAIR to working families &amp; that encourages companies to STAY in America, GROW in America, and HIRE in America🇺🇸 https://t.co/u9ZgijgLE3
· 918227740700102657	10/11/17	23:28:49	Twitter for iPhone	10407	57891	829. I will be interviewed tonight on @FoxNews by @SeanHannity at 9pmE. Enjoy!
· 918224393062551552	10/11/17	21:32:07	Twitter for iPhone	5082	27928	830. Join me LIVE at 5:45pmE from Harrisburg, Pennsylvania! #TaxReform #USA🇺🇸https://t.co/fDUEMpRTcE https://t.co/1mMjl1HNpl
· 918201878479073280	10/11/17	21:18:49	Twitter for iPhone	19130	114117	831. Happy to announce we are awarding $1M to Las Vegas - in order to help local law enforcement working OT to respond to last Sunday’s tragedy.
· 918112884630093825	10/11/17	19:49:21	Twitter for iPhone	23284	99249	832. With all of the Fake News coming out of NBC and the Networks, at what point is it appropriate to challenge their License? Bad for country!
· 918110279367643137	10/11/17	13:55:44	Twitter for iPhone	18962	73826	833. Fake @NBCNews made up a story that I wanted a "tenfold" increase in our U.S. nuclear arsenal. Pure fiction, made up to demean. NBC = CNN!
· 918065431939829760	10/11/17	13:45:22	Twitter for iPhone	20408	105174	834. It is about time that Roger Goodell of the NFL is finally demanding that all players STAND for our great National Anthem-RESPECT OUR COUNTRY
· 918062778522505216	10/11/17	10:47:10	Twitter for iPhone	19401	84312	835. The Democrats want MASSIVE tax increases &amp; soft, crime producing borders.The Republicans want the biggest tax cut in history &amp; the WALL!
· 918061437750267904	10/11/17	10:36:37	Twitter for iPhone	15430	74375	836. It would be really nice if the Fake News Media would report the virtually unprecedented Stock Market growth since the election.Need tax cuts
· 918060313748164608	10/11/17	10:31:18	Twitter for iPhone	11212	54905	837. ...if Congress gives us the massive tax cuts (and reform) I am asking for, those numbers will grow by leaps and bounds. #MAGA
· 918058910673760258	10/11/17	10:26:50	Twitter for iPhone	18196	79314	838. Stock Market has increased by 5.2 Trillion dollars since the election on November 8th, a 25% increase. Lowest unemployment in 16 years and..
· 917923131003719681	10/11/17	10:21:15	Twitter for iPhone	15932	77256	839. ...fired. This story is totally made up by the dishonest media.The Chief is doing a FANTASTIC job for me and, more importantly, for the USA!
· 917921548677328896	10/11/17	01:21:43	Twitter for iPhone	16058	69502	840. The Fake News is at it again, this time trying to hurt one of the finest people I know, General John Kelly, by saying he will soon be.....
· 917894963832246272	10/11/17	01:15:26	Twitter for iPhone	14143	66095	841. My great honor to host the 2017 back-to-back #StanleyCup Champion Pittsburgh Penguins at the WH with @FLOTUS today!https://t.co/qyT4bcHVuR https://t.co/rBwGmhMnPX
· 917734186848579584	10/10/17	23:29:47	Twitter for iPhone	14669	62413	842. The Failing @nytimes set Liddle' Bob Corker up by recording his conversation. Was made to sound a fool, and that's what I am dealing with!
· 917724872905777155	10/10/17	12:50:55	Twitter for iPhone	11411	58333	843. Highly respected author, Christopher Bedford, just came out with book, "The Art of the Donald, Lessons from America's...." Really good book!
· 917701841466593280	10/10/17	12:13:54	Twitter for iPhone	20210	95652	844. With Jemele Hill at the mike, it is no wonder ESPN ratings have "tanked," in fact, tanked so badly it is the talk of the industry!
· 917698839846576130	10/10/17	10:42:23	Twitter for iPhone	22622	99677	845. Since Congress can't get its act together on HealthCare, I will be using the power of the pen to give great HealthCare to many people - FAST
· 917695847063805952	10/10/17	10:30:28	Twitter for iPhone	22242	86752	846. The problem with agreeing to a policy on immigration is that the Democrats don't want secure borders,they don't care about safety for U.S.A.
· 917694644481413120	10/10/17	10:18:34	Twitter for iPhone	32459	138388	847. Why is the NFL getting massive tax breaks while at the same time disrespecting our Anthem, Flag and Country? Change tax law!
· 917578120819068928	10/10/17	10:13:47	Twitter for iPhone	474	1787	848. We have just begun! https://t.co/x8pSdEB2Ur
· 917568245854605313	10/10/17	02:30:46	Twitter for iPhone	34557	166116	849. A big salute to Jerry Jones, owner of the Dallas Cowboys, who will BENCH players who disrespect our Flag."Stand for Anthem or sit for game!"
· 917458408927842305	10/10/17	01:51:32	Twitter for iPhone	16500	69189	850. "President Donald J. Trump Proclaims October 9, 2017, as #ColumbusDay" https://t.co/cbQRst4lN4
· 917345200414035969	10/09/17	18:35:04	Twitter for iPhone	20791	109311	851. The trip by @VP Pence was long planned. He is receiving great praise for leaving game after the players showed such disrespect for country!
· 917341511754436609	10/09/17	11:05:13	Twitter for iPhone	21479	107533	852. Our country has been unsuccessfully dealing with North Korea for 25 years, giving billions of dollars &amp; getting nothing. Policy didn't work!
· 917177470532636672	10/09/17	10:50:34	Twitter for iPhone	14656	75617	853. "The Republican Party is racking up record amounts of small dollar donations - fueled by Trump supporters....." @nypost Thank you!
· 917172144710103040	10/08/17	23:58:43	Twitter for iPhone	19880	78014	854. Nobody could have done what I’ve done for #PuertoRico with so little appreciation. So much work! https://t.co/k2jAkIpfjI
· 917130468025348096	10/08/17	23:37:34	Media Studio	18418	80627	855. Bob Corker gave us the Iran Deal, &amp; that's about it. We need HealthCare, we need Tax Cuts/Reform, we need people that can get the job done!
· 917114761057357824	10/08/17	20:51:57	Twitter for iPhone	11653	66259	856. FEMA and first responders are working hard (yet again) on Hurricane Nate. Military helping. Very much under control!
· 917091286607433728	10/08/17	19:49:32	Twitter for iPhone	28144	135146	857. I asked @VP Pence to leave stadium if any players kneeled, disrespecting our country. I am proud of him and @SecondLady Karen.
· 917030148867682304	10/08/17	18:16:16	Twitter for iPhone	13716	66385	858. ...Hence, I would fully expect Corker to be a negative voice and stand in the way of our great agenda. Didn't have the guts to run!
· 917029060471152640	10/08/17	14:13:19	Twitter for iPhone	12830	60890	859. ..my endorsement). He also wanted to be Secretary of State, I said "NO THANKS." He is also largely responsible for the horrendous Iran Deal!
· 917026789188399105	10/08/17	14:09:00	Twitter for iPhone	15186	69266	860. Senator Bob Corker "begged" me to endorse him for re-election in Tennessee. I said "NO" and he dropped out (said he could not win without...
· 917024076165734401	10/08/17	13:59:58	Twitter for iPhone	6541	36467	861. #LasVegasStrong #USA🇺🇸🎥https://t.co/4iGwdL4kia
· 916780428253687808	10/08/17	13:49:11	Twitter for iPhone	12180	75987	862. Leaving the White House for the Great State of North Carolina. Big progress being made on many fronts!
· 916763438805848066	10/07/17	21:41:01	Twitter for iPhone	12503	60168	863. Thanks for your support! https://t.co/iqUM1RfQso
· 916751271960436737	10/07/17	20:33:31	Twitter for iPhone	17797	75919	864. ...hasn't worked, agreements violated before the ink was dry, makings fools of U.S. negotiators. Sorry, but only one thing will work!
· 916750042014404608	10/07/17	19:45:10	Twitter for iPhone	17900	72835	865. Presidents and their administrations have been talking to North Korea for 25 years, agreements made and massive amounts of money paid......
· 916747884716011521	10/07/17	19:40:17	Twitter for iPhone	7596	35789	866. Will be joining @GovMikeHuckabee tonight at 8pmE on @TBN. Enjoy! https://t.co/Y5hGPpYZfl
· 916665576940097536	10/07/17	19:31:42	Twitter for iPhone	14110	66371	867. Our great team at @FEMA is prepared for #HurricaneNate. Everyone in LA, MS, AL, and FL please listen to your local authorities &amp; be safe!
· 916655548623413248	10/07/17	14:04:39	Twitter for iPhone	15842	73624	868. .@NBCNews is so knowingly inaccurate with their reporting. The good news is that the PEOPLE get it, which is really all that matters! Not #1
· 916638685914951680	10/07/17	13:24:48	Twitter for iPhone	12847	69224	869. I called Chuck Schumer yesterday to see if the Dems want to do a great HealthCare Bill. ObamaCare is badly broken, big premiums. Who knows!
· 916635236238274561	10/07/17	12:17:47	Twitter for iPhone	18243	93933	870. More and more people are suggesting that Republicans (and me) should be given Equal Time on T.V. when you look at the one-sided coverage?
· 916634286811435008	10/07/17	12:04:05	Twitter for iPhone	14619	75482	871. Late Night host are dealing with the Democrats for their very "unfunny" &amp; repetitive material, always anti-Trump! Should we get Equal Time?
· 916622087606980609	10/07/17	12:00:18	Twitter for iPhone	12411	66977	872. ...contributions. The RNC is taking in far more $'s than the Dems, and much of it by my wonderful small donors. I am working hard for them!
· 916620603741868032	10/07/17	11:11:50	Twitter for iPhone	13579	67198	873. Can't believe I finally got a good story in the @washingtonpost. It discusses the enthusiasm of "Trump" voters through campaign....
· 916120435762266114	10/07/17	11:05:56	Twitter for iPhone	25717	92535	874. Ralph Northam,who is running for Governor of Virginia,is fighting for the violent MS-13 killer gangs &amp; sanctuary cities. Vote Ed Gillespie!
· 915907150333009920	10/06/17	01:58:27	Twitter for iPhone	18744	79704	875. Rex Tillerson never threatened to resign. This is Fake News put out by @NBCNews. Low news and reporting standards. No verification from me.
· 915896809536589824	10/05/17	11:50:56	Twitter for iPhone	36546	157404	876. Stock Market hits an ALL-TIME high! Unemployment lowest in 16 years! Business and manufacturing enthusiasm at highest level in decades!
· 915894251967385600	10/05/17	11:09:50	Twitter for iPhone	23334	93316	877. Why Isn't the Senate Intel Committee looking into the Fake News Networks in OUR country to see why so much of our news is just made up-FAKE!
· 915890821228048385	10/05/17	10:59:40	Twitter for iPhone	10819	59426	878. Thank you! https://t.co/YMuqSvvTSB
· 915890389269254145	10/05/17	10:46:02	Twitter for iPhone	15342	100016	879. So wonderful to be in Las Vegas yesterday and meet with people, from police to doctors to the victims themselves, who I will never forget!
· 915745470689005573	10/05/17	10:44:19	Twitter for iPhone	23561	111141	880. On behalf of a GRATEFUL NATION, THANK YOU to all of the First Responders (HEROES) who saved countless lives in Las Vegas on Sunday night. https://t.co/ZxuMYWnNHv
· 915722355757985792	10/05/17	01:08:28	Twitter for iPhone	23468	96428	881. WE LOVE YOU LAS VEGAS! https://t.co/nxRWeR1gEz
· 915604746936967168	10/04/17	23:36:37	Twitter for iPhone	13699	91338	882. I will be landing in Las Vegas shortly to pay my respects with @FLOTUS Melania. Everyone remains in our thoughts and prayers.
· 915596990674849792	10/04/17	15:49:17	Twitter for iPhone	18225	69909	883. The @NBCNews story has just been totally refuted by Sec. Tillerson and @VP Pence. It is #FakeNews. They should issue an apology to AMERICA!
· 915589297096536065	10/04/17	15:18:28	Twitter for iPhone	21975	95643	884. NBC news is #FakeNews and more dishonest than even CNN. They are a disgrace to good reporting. No wonder their news ratings are way down!
· 915539424406114304	10/04/17	14:47:53	Twitter for iPhone	38432	157255	885. Wow, so many Fake News stories today. No matter what I do or say, they will not write or speak truth. The Fake News Media is out of control!
· 915523382686478337	10/04/17	11:29:43	Twitter for iPhone	14940	88295	886. A great day in Puerto Rico yesterday. While some of the news coverage is Fake, most showed great warmth and friendship.
· 915379231454003200	10/04/17	10:25:58	Twitter for iPhone	14309	66953	887. My Administration will continue to work around the clock with Governor @RicardoRossello &amp; his team. Great progress being made! #PRStrong🇵🇷 https://t.co/1aL9YrwTvC
· 915371086249971712	10/04/17	00:53:10	Twitter for iPhone	16656	104356	888. It is a "miracle" how fast the Las Vegas Metropolitan Police were able to find the demented shooter and stop him from even more killing!
· 915351470354108417	10/04/17	00:20:48	Twitter for iPhone	12299	59757	889. So proud of @FEMA, Military, and First Responders! Thank you! https://t.co/kWVMqVelri
· 915335645719121920	10/03/17	23:02:51	Twitter for iPhone	7410	38977	890. Great meeting with Governor Mapp of the #USVI. He is very thankful for the great job done by @FEMA and First Responders. https://t.co/AtBGEpDF9C
· 915326171063242752	10/03/17	21:59:58	Twitter for iPhone	13863	74460	891. Leaving Puerto Rico now for D.C. Will be in Las Vegas early tomorrow to pay my respects. Everyone is in my thoughts and prayers. https://t.co/dBvZUIUfr0
· 915179824012042241	10/03/17	21:22:19	Twitter for iPhone	43026	212403	892. I am so proud of our great Country. God bless America!
· 914810093874671617	10/03/17	11:40:47	Twitter for iPhone	75476	317744	893. My warmest condolences and sympathies to the victims and families of the terrible Las Vegas shooting. God bless you!
· 914661855947366406	10/02/17	11:11:37	Twitter for iPhone	12152	69743	894. Congratulations to #TeamUSA🇺🇸🏆on your great @PresidentsCup victory! https://t.co/fZeP1e9mo7
· 914565910798782465	10/02/17	01:22:34	Media Studio	47699	188927	895. Being nice to Rocket Man hasn't worked in 25 years, why would it work now? Clinton failed, Bush failed, and Obama failed. I won't fail.
· 914497947517227008	10/01/17	19:01:19	Twitter for iPhone	14060	62997	896. ...Save your energy Rex, we'll do what has to be done!
· 914497877543735296	10/01/17	14:31:15	Twitter for iPhone	25389	102671	897. I told Rex Tillerson, our wonderful Secretary of State, that he is wasting his time trying to negotiate with Little Rocket Man...
· 914467502251528192	10/01/17	14:30:59	Twitter for iPhone	14147	75918	898. ...for safety. Thank you to the Governor of P.R. and to all of those who are working so closely with our First Responders. Fantastic job!
· 914466534365569025	10/01/17	12:30:17	Twitter for iPhone	16034	80679	899. ...people are now starting to recognize the amazing work that has been done by FEMA and our great Military. All buildings now inspected.....
· 914465475777695744	10/01/17	12:26:26	Twitter for iPhone	18284	81847	900. We have done a great job with the almost impossible situation in Puerto Rico. Outside of the Fake News or politically motivated ingrates,...
· 914310901855129601	10/01/17	12:22:14	Twitter for iPhone	31731	116343	901. 19,000 RESPECTING our National Anthem! #StandForOurAnthem🇺🇸 https://t.co/czutyGaMQV
· 914269704440737792	10/01/17	02:08:00	Twitter for iPhone	7441	47140	902. In analyzing the Alabama Primary race,FAKE NEWS always fails to mention that the candidate I endorsed went up MANY points after endorsement!
· 914267744345972737	09-30-2017	23:24:18	Twitter for iPhone	294	1416	903. In analyzing the Alabama Primary race, Fake News always fails to mention that the candidate I endorsed went up MANY points after Election!
· 914260261304860672	09-30-2017	23:16:31	Twitter for iPhone	32181	93394	904. Because of #FakeNews my people are not getting the credit they deserve for doing a great job. As seen here, they are ALL doing a GREAT JOB! https://t.co/1ltW2t3rwy
· 914255264282480640	09-30-2017	22:46:47	Media Studio	27313	124557	905. Very important that NFL players STAND tomorrow, and always, for the playing of our National Anthem. Respect our Flag and our Country!
· 914252271982178306	09-30-2017	22:26:55	Twitter for iPhone	13067	66915	906. I will be in PR on Tues. to further ensure we continue doing everything possible to assist &amp; support the people in their time of great need.
· 914227642131509248	09-30-2017	22:15:02	Twitter for iPhone	17587	77057	907. Results of recovery efforts will speak much louder than complaints by San Juan Mayor. Doing everything we can to help great people of PR!
· 914217658517737472	09-30-2017	20:37:10	Twitter for iPhone	13930	67512	908. We must all be united in offering assistance to everyone suffering in Puerto Rico and elsewhere in the wake of this terrible disaster.
· 914217477495717889	09-30-2017	19:57:29	Twitter for iPhone	7855	35928	909. @ricardorossello ......#FakeNews critics are working overtime, but we're getting great marks from the people that truly matter! #PRStrong🇵🇷
· 914217117695795201	09-30-2017	19:56:46	Twitter for iPhone	9861	46164	910. My Administration, Governor @RicardoRossello, and many others are working together to help the people of Puerto Rico in every way...
· 914216744385904640	09-30-2017	19:55:20	Twitter for iPhone	16067	63449	911. To the people of Puerto Rico:Do not believe the #FakeNews!#PRStrong🇵🇷
· 914214237584674816	09-30-2017	19:53:51	Twitter for iPhone	12916	62251	912. Congresswoman Jennifer Gonzalez-Colon of Puerto Rico has been wonderful to deal with and a great representative of the people. Thank you!
· 914210813237489666	09-30-2017	19:43:54	Twitter for iPhone	13429	60555	913. Just spoke to Governor Kenneth Mapp of the U.S. Virgin Islands who stated that #FEMA and Military are doing a GREAT job! Thank you Governor!
· 914208123564494850	09-30-2017	19:30:17	Twitter for iPhone	14056	66359	914. The Governor of Puerto Rico, Ricardo Rossello, is a great guy and leader who is really working hard. Thank you Ricky!
· 914189344533024768	09-30-2017	19:19:36	Twitter for iPhone	16910	76847	915. Despite the Fake News Media in conjunction with the Dems, an amazing job is being done in Puerto Rico. Great people!
· 914099295963553792	09-30-2017	18:04:59	Twitter for iPhone	24633	91112	916. The Fake News Networks are working overtime in Puerto Rico doing their best to take the spirit away from our soldiers and first R's. Shame!
· 914096428879933440	09-30-2017	12:07:09	Twitter for iPhone	13824	68989	917. I will be going to Puerto Rico on Tuesday with Melania. Will hopefully be able to stop at the U.S. Virgin Islands (people working hard).
· 914094625488502784	09-30-2017	11:55:46	Twitter for iPhone	20901	80326	918. Fake News CNN and NBC are going out of their way to disparage our great First Responders as a way to "get Trump." Not fair to FR or effort!
· 914090947180470272	09-30-2017	11:48:36	Twitter for iPhone	13685	62065	919. The military and first responders, despite no electric, roads, phones etc., have done an amazing job. Puerto Rico was totally destroyed.
· 914089888596754434	09-30-2017	11:33:59	Twitter for iPhone	15627	68824	920. ...want everything to be done for them when it should be a community effort. 10,000 Federal workers now on Island doing a fantastic job.
· 914089003745468417	09-30-2017	11:29:47	Twitter for iPhone	15502	56243	921. ...Such poor leadership ability by the Mayor of San Juan, and others in Puerto Rico, who are not able to get their workers to help. They....
· 914087234869047296	09-30-2017	11:26:16	Twitter for iPhone	21828	69941	922. The Mayor of San Juan, who was very complimentary only a few days ago, has now been told by the Democrats that you must be nasty to Trump.
· 913902084461916161	09-30-2017	11:19:14	Twitter for iPhone	1524	4459	923. @IMPDnews @POTUS THANK YOU to the amazing Indianapolis Metropolitan Police Department and all law enforcement officers, for all you do 24/7/365! #LESM https://t.co/XFqxbMBEbP
· 913892019847778305	09-29-2017	23:03:31	Twitter for iPhone	6411	28982	924. Join me for my #WeeklyAddress🇺🇸https://t.co/QeeKnFuHue https://t.co/NnM2jOkEs0
· 913888647631577088	09-29-2017	22:23:31	Media Studio	12029	53021	925. My thoughts are with all those observing Yom Kippur, the holiest day of the Jewish year. https://t.co/0LuZCZl29D
· 913856413541138432	09-29-2017	22:10:07	Twitter for iPhone	6469	31256	926. Thank you @ShopFloorNAM. An honor to be with you today. Great news! Manufacturers report record-high economic optimism in 2017. #TaxReform https://t.co/4sgMWGotOF
· 913821956625059840	09-29-2017	20:02:02	Twitter for iPhone	10362	50093	927. This week we came one step closer to reaching the goal of aligning the skills taught in our nation’s classrooms with the jobs of the future. https://t.co/9s1ggeIJJ5
· 913760243770896389	09-29-2017	17:45:07	Media Studio	11340	59517	928. RECORD HIGH FOR S &amp; P 500!
· 913757869627133953	09-29-2017	13:39:53	Twitter for iPhone	14113	72303	929. Thank you to FEMA, our great Military &amp; all First Responders who are working so hard,against terrible odds,in Puerto Rico. See you Tuesday!
· 913724766208610304	09-29-2017	13:30:27	Twitter for iPhone	11335	57452	930. ...The fact is that Puerto Rico has been destroyed by two hurricanes. Big decisions will have to be made as to the cost of its rebuilding!
· 913723771336392704	09-29-2017	11:18:55	Twitter for iPhone	15806	67066	931. Puerto Rico Governor Ricardo Rossello just stated: "The Administration and the President, every time we've spoken, they've delivered......
· 913589799411490817	09-29-2017	11:14:57	Twitter for iPhone	22102	91189	932. GDP was revised upward to 3.1 for last quarter. Many people thought it would be years before that happened. We have just begun!
· 913554705816711168	09-29-2017	02:22:36	Twitter for iPhone	13560	65044	933. Puerto Rico is devastated. Phone system, electric grid many roads, gone. FEMA and First Responders are amazing. Governor said "great job!"
· 913550237377138688	09-29-2017	00:03:09	Twitter for iPhone	14258	73750	934. ...really hard to help but many have lost their homes. Military is now on site and I will be there Tuesday. Wish press would treat fairly!
· 913549374227181568	09-28-2017	23:45:24	Twitter for iPhone	11022	54607	935. FEMA &amp; First Responders are doing a GREAT job in Puerto Rico. Massive food &amp; water delivered. Docks &amp; electric grid dead. Locals trying....
· 913488283321159680	09-28-2017	23:41:58	Twitter for iPhone	14362	66143	936. Welcome back @SteveScalise!#TeamScalise https://t.co/CoRed8rfL2
· 913403237033742336	09-28-2017	19:39:13	Media Studio	17959	86272	937. The electric power grid in Puerto Rico is totally shot. Large numbers of generators are now on Island. Food and water on site.
· 913371663789625344	09-28-2017	14:01:16	Twitter for iPhone	17703	78830	938. Democrats don't want massive tax cuts - how does that win elections? Great reviews for Tax Cut and Reform Bill.
· 913220484640182272	09-28-2017	11:55:48	Twitter for iPhone	17748	75786	939. It is time to take care of OUR people, to rebuild OUR NATION, and to fight for OUR GREAT AMERICAN WORKERS! #TaxReform #USA🇺🇸 https://t.co/LsZvHg3got
· 913187235452690432	09-28-2017	01:55:05	Twitter for iPhone	14927	61451	940. This is the right TAX CUT @ the RIGHT TIME. We will ALL succeed &amp; grow TOGETHER – as one team, one people, &amp; one American family. #TaxReform https://t.co/rtLWANJjIQ
· 913117797231857664	09-27-2017	23:42:57	Media Studio	10865	58803	941. Just arrived in Indianapolis, Indiana to make an announcement on #TaxReform! Together, we are going to MAKE AMERICA GREAT AGAIN! https://t.co/Dy9UwhkWHL
· 913035855509491712	09-27-2017	19:07:02	Twitter for iPhone	18837	96049	942. ..But the people were Pro-Trump! Virtually no President has accomplished what we have accomplished in the first 9 months-and economy roaring
· 913034591879024640	09-27-2017	13:41:25	Twitter for iPhone	16482	66773	943. Facebook was always anti-Trump.The Networks were always anti-Trump hence,Fake News, @nytimes(apologized) &amp; @WaPo were anti-Trump. Collusion?
· 913004378486984704	09-27-2017	13:36:24	Twitter for iPhone	13283	64338	944. We will have the votes for Healthcare but not for the reconciliation deadline of Friday, after which we need 60. Get rid of Filibuster Rule!
· 913003340451188737	09-27-2017	11:36:21	Twitter for iPhone	10093	54410	945. With one Yes vote in hospital &amp; very positive signs from Alaska and two others (McCain is out), we have the HCare Vote, but not for Friday!
· 912997506900021248	09-27-2017	11:32:13	Twitter for iPhone	17292	92200	946. Spoke to Jerry Jones of the Dallas Cowboys yesterday. Jerry is a winner who knows how to get things done. Players will stand for Country!
· 912994446219898880	09-27-2017	11:09:02	Twitter for iPhone	13116	62258	947. Spoke to Roy Moore of Alabama last night for the first time. Sounds like a really great guy who ran a fantastic race. He will help to #MAGA!
· 912863676792786946	09-27-2017	10:56:53	Twitter for iPhone	17659	88267	948. Congratulations to Roy Moore on his Republican Primary win in Alabama. Luther Strange started way back &amp; ran a good race. Roy, WIN in Dec!
· 912860336100904960	09-27-2017	02:17:15	Twitter for iPhone	3296	12517	949. Congratulations to Roy Moore on his Republican Primary win in Alabama. Luther Strange started way back &amp; ran a good race. Roy, WIN in Nov!
· 912848241535971331	09-27-2017	02:03:58	Twitter for iPhone	43791	146298	950. Even Usain Bolt from Jamaica, one of the greatest runners and athletes of all time, showed RESPECT for our National Anthem! 🇺🇸🇯🇲 https://t.co/zkenuAP9RS
· 912836917296877569	09-27-2017	01:15:55	Twitter for iPhone	8725	54780	951. 70 years ago today, the National Security Council met for the first time. Great history of advising Presidents-then &amp; now! Thanks NSC Staff!
· 912825663694016522	09-27-2017	00:30:55	Twitter for iPhone	6359	34145	952. Thank you to our wonderful team @USUN and their families. Keep up the GREAT work! #USA🇺🇸 https://t.co/s7KhlSMEqY
· 912809860965613568	09-26-2017	23:46:12	Twitter for iPhone	8536	39563	953. It was an honor to welcome President @MarianoraJoy of Spain. Thank you for standing w/ us in our efforts to isolate the brutal #NoKo regime. https://t.co/43U4T34JgF
· 912807096885723137	09-26-2017	22:43:24	Media Studio	8658	46986	954. I want to express our support and extend our prayers to all those affected by the vile terror attack in Spain last month. 🇺🇸🇪🇸 https://t.co/5mT0QXFlnL
· 912792478096302080	09-26-2017	22:32:25	Media Studio	10629	46722	955. America's hearts &amp; prayers are with the people of #PuertoRico &amp; the #USVI. We will get through this - and we will get through this TOGETHER! https://t.co/NcmsF4Fqpr
· 912779672257261569	09-26-2017	21:34:20	Media Studio	6984	43553	956. Heading over to the @UN to meet with Ambassador @NikkiHaley and all of her great representatives! #USA🇺🇸
· 912711807709667331	09-26-2017	20:43:27	Twitter for iPhone	6989	37898	957. Honored to welcome Republican and Democrat members of the House Ways and Means Committee to the White House today! #USA🇺🇸 https://t.co/nWnX9CDP0d
· 912670906828443648	09-26-2017	16:13:46	Twitter for iPhone	4968	27784	958. ALABAMA, get out and vote for Luther Strange - he has proven to me that he will never let you down! #MAGA
· 912664574461120512	09-26-2017	13:31:15	Twitter for iPhone	19704	89132	959. The NFL has all sorts of rules and regulations. The only way out for them is to set a rule that you can't kneel during our National Anthem!
· 912651215997202432	09-26-2017	13:06:05	Twitter for iPhone	14099	67522	960. Thank you to Carmen Yulin Cruz, the Mayor of San Juan, for your kind words on FEMA etc.We are working hard. Much food and water there/on way
· 912636538156146688	09-26-2017	12:13:00	Twitter for iPhone	12494	50076	961. Great interview on @foxandfriends with the parents of Otto Warmbier: 1994 - 2017. Otto was tortured beyond belief by North Korea.
· 912631781098221568	09-26-2017	11:14:41	Twitter for iPhone	4884	29142	962. Luther Strange has been shooting up in the Alabama polls since my endorsement. Finish the job - vote today for "Big Luther."
· 912629775629418501	09-26-2017	10:55:47	Twitter for iPhone	15275	85702	963. But while Dallas dropped to its knees as a team, they all stood up for our National Anthem. Big progress being made-we all love our country!
· 912628271426269185	09-26-2017	10:47:49	Twitter for iPhone	478	1969	964. ...But while Dallas dropped to it knees as a team, they ALL stood up for our National Anthem. Big progress being made - we love our country!
· 912626731357540353	09-26-2017	10:41:50	Twitter for iPhone	22527	113676	965. The booing at the NFL football game last night, when the entire Dallas team dropped to its knees, was loudest I have ever heard. Great anger
· 912624892239077376	09-26-2017	10:35:43	Twitter for iPhone	18510	90392	966. Ratings for NFL football are way down except before game starts, when people tune in to see whether or not our country will be disrespected!
· 912494675206053888	09-26-2017	10:28:24	Twitter for iPhone	7432	42817	967. Big election tomorrow in the Great State of Alabama. Vote for Senator Luther Strange, tough on crime &amp; border - will never let you down!
· 912487929783754755	09-26-2017	01:50:58	Twitter for iPhone	29849	78278	968. A few of the many clips of John McCain talking about Repealing &amp; Replacing O'Care. My oh my has he changed-complete turn from years of talk! https://t.co/t9cXG2Io86
· 912481556127780865	09-26-2017	01:24:10	Media Studio	8343	40493	969. ...owed to Wall Street and the banks which, sadly, must be dealt with. Food, water and medical are top priorities - and doing well. #FEMA
· 912479500511965184	09-26-2017	00:58:50	Twitter for iPhone	9115	43305	970. ...It's old electrical grid, which was in terrible shape, was devastated. Much of the Island was destroyed, with billions of dollars....
· 912478274508423168	09-26-2017	00:50:40	Twitter for iPhone	13539	58093	971. Texas &amp; Florida are doing great but Puerto Rico, which was already suffering from broken infrastructure &amp; massive debt, is in deep trouble..
· 912443924979077120	09-26-2017	00:45:48	Twitter for iPhone	27035	112130	972. Tremendous backlash against the NFL and its players for disrespect of our Country.#StandForOurAnthem🇺🇸
· 912443607084404736	09-25-2017	22:29:18	Twitter for iPhone	22128	107087	973. General John Kelly totally agrees w/ my stance on NFL players and the fact that they should not be disrespecting our FLAG or GREAT COUNTRY!
· 912443217227976704	09-25-2017	22:28:02	Twitter for iPhone	17397	65726	974. .@CNN is #FakeNews. Just reported COS (John Kelly) was opposed to my stance on NFL players disrespecting FLAG, ANTHEM, COUNTRY. Total lie!
· 912301271817838593	09-25-2017	22:26:30	Twitter for iPhone	74410	207402	975. #StandForOurAnthem
· 912281550712135680	09-25-2017	13:02:27	Twitter for iPhone	14142	84347	976. The White House never looked more beautiful than it did returning last night. Important meetings taking place today. Big tax cuts &amp; reform.
· 912280282224525312	09-25-2017	11:44:05	Twitter for iPhone	56083	206672	977. The issue of kneeling has nothing to do with race. It is about respect for our Country, Flag and National Anthem. NFL must respect this!
· 912278438127525888	09-25-2017	11:39:03	Twitter for iPhone	24597	137858	978. Many people booed the players who kneeled yesterday (which was a small percentage of total). These are fans who demand respect for our Flag!
· 912276850793213952	09-25-2017	11:31:43	Twitter for iPhone	36250	173313	979. So proud of NASCAR and its supporters and fans. They won't put up with disrespecting our Country or our Flag - they said it loud and clear!
· 912101775221706752	09-25-2017	11:25:25	Twitter for iPhone	23365	99043	980. Making America Safe is my number one priority. We will not admit those into our country we cannot safely vet.https://t.co/KJ886okyfC
· 912080538755846144	09-24-2017	23:49:43	Twitter for iPhone	40390	174275	981. Sports fans should never condone players that do not stand proud for their National Anthem or their Country. NFL should change policy!
· 912079629648883712	09-24-2017	22:25:20	Twitter for iPhone	12571	63341	982. Alaska, Arizona, Maine and Kentucky are big winners in the Healthcare proposal. 7 years of Repeal &amp; Replace and some Senators not there.
· 912037003923005440	09-24-2017	22:21:43	Twitter for iPhone	52950	199204	983. Courageous Patriots have fought and died for our great American Flag --- we MUST honor and respect it! MAKE AMERICA GREAT AGAIN!
· 912019957243883520	09-24-2017	19:32:21	Twitter for iPhone	33790	162345	984. Please to inform that the Champion Pittsburgh Penguins of the NHL will be joining me at the White House for Ceremony. Great team!
· 912018945158402049	09-24-2017	18:24:36	Twitter for iPhone	27692	135710	985. Great solidarity for our National Anthem and for our Country. Standing with locked arms is good, kneeling is not acceptable. Bad ratings!
· 911911385176723457	09-24-2017	18:20:35	Twitter for iPhone	33746	157524	986. ...NFL attendance and ratings are WAY DOWN. Boring games yes, but many stay away because they love our country. League should back U.S.
· 911904261553950720	09-24-2017	11:13:11	Twitter for iPhone	45225	179990	987. If NFL fans refuse to go to games until players stop disrespecting our Flag &amp; Country, you will see change take place fast. Fire or suspend!
· 911789314169823232	09-24-2017	10:44:52	Twitter for iPhone	37580	135288	988. Just heard Foreign Minister of North Korea speak at U.N. If he echoes thoughts of Little Rocket Man, they won't be around much longer!
· 911718138747727872	09-24-2017	03:08:07	Twitter for iPhone	40988	156381	989. Roger Goodell of NFL just put out a statement trying to justify the total disrespect certain players show to our country.Tell them to stand!
· 911717004222091264	09-23-2017	22:25:17	Twitter for iPhone	26945	105470	990. Democrats are laughingly saying that McCain had a "moment of courage." Tell that to the people of Arizona who were deceived. 116% increase!
· 911711539815702529	09-23-2017	22:20:47	Twitter for iPhone	29011	98305	991. Iran just test-fired a Ballistic Missile capable of reaching Israel.They are also working with North Korea.Not much of an agreement we have!
· 911700914997792769	09-23-2017	21:59:04	Twitter for iPhone	18622	102882	992. Very proud of our incredible First Lady (@FLOTUS.) She is a truly great representative for our country! https://t.co/yFv0WIjgby
· 911655987857281024	09-23-2017	21:16:51	Twitter for iPhone	42328	161691	993. ...our Great American Flag (or Country) and should stand for the National Anthem. If not, YOU'RE FIRED. Find something else to do!
· 911654184918880260	09-23-2017	18:18:19	Twitter for iPhone	47642	184086	994. If a player wants the privilege of making millions of dollars in the NFL,or other leagues, he or she should not be allowed to disrespect....
· 911572182060453893	09-23-2017	18:11:10	Twitter for iPhone	64839	214319	995. Going to the White House is considered a great honor for a championship team.Stephen Curry is hesitating,therefore invitation is withdrawn!
· 911549980946714624	09-23-2017	12:45:19	Twitter for iPhone	7047	45124	996. It was great being with Luther Strange last night in Alabama. What great people, what a crowd! Vote Luther on Tuesday.
· 911549099752804357	09-23-2017	11:17:05	Twitter for iPhone	15000	64703	997. Alaska had a 200% plus increase in premiums under ObamaCare, worst in the country. Deductibles high, people angry! Lisa M comes through.
· 911546774267006976	09-23-2017	11:13:35	Twitter for iPhone	10486	58235	998. I know Rand Paul and I think he may find a way to get there for the good of the Party!
· 911545480651378689	09-23-2017	11:04:21	Twitter for iPhone	10820	54685	999. Large Block Grants to States is a good thing to do. Better control &amp; management. Great for Arizona. McCain let his best friend L.G. down!
· 911543222731706368	09-23-2017	10:59:12	Twitter for iPhone	16391	66300	1000. Arizona had a 116% increase in ObamaCare premiums last year, with deductibles very high. Chuck Schumer sold John McCain a bill of goods. Sad
· 911541328013676544	09-23-2017	10:50:14	Twitter for iPhone	22206	86966	1001. John McCain never had any intention of voting for this Bill, which his Governor loves. He campaigned on Repeal &amp; Replace. Let Arizona down!
· 911338971250216960	09-23-2017	10:42:42	Twitter for iPhone	8188	60818	1002. Heading to Alabama now, big crowd!
· 911287725847908352	09-22-2017	21:18:37	Twitter for iPhone	13534	78605	1003. Thank you to Doug Parker and American Airlines for all of the help you have given to the U.S. with Hurricane flights. Fantastic job!
· 911265133279809536	09-22-2017	17:54:59	Twitter for iPhone	9198	40194	1004. #USAatUNGA🇺🇸#UNGA https://t.co/miT2Lj7Q90
· 911193223921635335	09-22-2017	16:25:12	Twitter for iPhone	7407	45937	1005. Will be in Alabama tonight. Luther Strange has gained mightily since my endorsement, but will be very close. He loves Alabama, and so do I!
· 911189860769255424	09-22-2017	11:39:28	Twitter for iPhone	19652	90167	1006. The greatest influence over our election was the Fake News Media "screaming" for Crooked Hillary Clinton. Next, she was a bad candidate!
· 911179462745710593	09-22-2017	11:26:06	Twitter for iPhone	26853	105163	1007. The Russia hoax continues, now it's ads on Facebook. What about the totally biased and dishonest Media coverage in favor of Crooked Hillary?
· 911175765718421504	09-22-2017	10:44:47	Twitter for iPhone	10934	56418	1008. Thank you! https://t.co/hlz48RLkIf
· 911175246853664768	09-22-2017	10:30:06	Twitter for iPhone	41831	130442	1009. Kim Jong Un of North Korea, who is obviously a madman who doesn't mind starving or killing his people, will be tested like never before!
· 911173124976193536	09-22-2017	10:28:02	Twitter for iPhone	14476	61009	1010. Rand Paul, or whoever votes against Hcare Bill, will forever (future political campaigns) be known as "the Republican who saved ObamaCare."
· 910993665568526337	09-22-2017	10:19:36	Twitter for iPhone	12206	74560	1011. A big day for the U.S. at the United Nations!
· 910992971620864004	09-21-2017	22:26:29	Twitter for iPhone	6946	43678	1012. Senator Luther Strange has gone up a lot in the polls since I endorsed him a month ago. Now a close runoff. He will be great in D.C.
· 910926223684931585	09-21-2017	22:23:44	Twitter for iPhone	17960	68542	1013. Today, I announced a new Executive Order with re: to North Korea. We must all do our part to ensure the complete denuclearization of #NoKo. https://t.co/igjOSM7N7h
· 910898047931912192	09-21-2017	17:58:30	Media Studio	9037	44862	1014. It was a great privilege to meet with President Moon of South Korea.Stay tuned! 🇺🇸🇰🇷#UNGA https://t.co/7xYDO5ddUm
· 910885755320459264	09-21-2017	16:06:32	Media Studio	6351	31100	1015. It was wonderful to have President Petro Poroshenko of Ukraine with us in New York City today. #UNGA🎥https://t.co/UKOMUj0ZuL https://t.co/GpkERy8WiP
· 910885156373721092	09-21-2017	15:17:42	Twitter for iPhone	6718	35263	1016. It was a pleasure to have President Ashraf Ghani of Afghanistan with us this morning! #USAatUNGA #UNGA https://t.co/HOEVfnMn14
· 910703407555600386	09-21-2017	15:15:19	Media Studio	11858	58291	1017. Governor @RicardoRossello- We are with you and the people of Puerto Rico. Stay safe! #PRStrong
· 910671525543645185	09-21-2017	03:13:07	Twitter for iPhone	11410	56984	1018. Senator (Doctor) Bill Cassidy is a class act who really cares about people and their Health(care), he doesn't lie-just wants to help people!
· 910665452048838661	09-21-2017	01:06:25	Twitter for iPhone	10219	54174	1019. The NRA strongly endorses Luther Strange for Senator of Alabama.That means all gun owners should vote for Big Luther. He won't let you down!
· 910641701064204288	09-21-2017	00:42:17	Twitter for iPhone	18142	75542	1020. I would not sign Graham-Cassidy if it did not include coverage of pre-existing conditions. It does! A great Bill. Repeal &amp; Replace.
· 910635327672512512	09-20-2017	23:07:55	Twitter for iPhone	7454	43945	1021. Alabama is sooo lucky to have a candidate like "Big" Luther Strange. Smart, tough on crime, borders &amp; trade, loves Vets &amp; Military. Tuesday!
· 910632095088889857	09-20-2017	22:42:35	Twitter for iPhone	12067	52143	1022. On behalf of all Americans, I want to wish Jewish families many blessings in the New Year. https://t.co/m4VWxYvONx https://t.co/iYG1G8GaLN
· 910580644597649409	09-20-2017	22:29:44	Twitter for iPhone	9416	43235	1023. Honored to host a luncheon for African leaders this afternoon. Great discussions on the challenges &amp; opportunities facing our nations today. https://t.co/AbnBJtKCAI
· 910551350408241152	09-20-2017	19:05:18	Twitter for iPhone	6866	34683	1024. Honored to meet w/ Pres Abbas from the Palestinian Authority &amp; his delegation, who have been working hard w/everybody involved toward peace. https://t.co/4E8awDkX93
· 910524897515905025	09-20-2017	17:08:53	Media Studio	8613	43393	1025. It was a great honor to be with King Abdullah II of Jordan and his delegation this morning. We had a GREAT bilateral meeting!🇺🇸🇯🇴 https://t.co/6tYDHswKa3
· 910480918816739328	09-20-2017	15:23:46	Media Studio	8053	47907	1026. Looking forward to Friday night in the Great State of Alabama. I am supporting "Big" Luther Strange because he was so loyal &amp; helpful to me!
· 910477734635286528	09-20-2017	12:29:01	Twitter for iPhone	12989	59827	1027. I hope Republican Senators will vote for Graham-Cassidy and fulfill their promise to Repeal &amp; Replace ObamaCare. Money direct to States!
· 910476107287269376	09-20-2017	12:16:22	Twitter for iPhone	10175	49353	1028. Rand Paul is a friend of mine but he is such a negative force when it comes to fixing healthcare. Graham-Cassidy Bill is GREAT! Ends Ocare!
· 910458657179086848	09-20-2017	12:09:54	Twitter for iPhone	5871	39397	1029. Thank you @foxandfriends - great show!
· 910454516557983744	09-20-2017	11:00:34	Twitter for iPhone	12400	58962	1030. The world is noticing, thanks! https://t.co/2NL6SlWnmH
· 910453612630900736	09-20-2017	10:44:06	Twitter for iPhone	21917	83684	1031. After allowing North Korea to research and build Nukes while Secretary of State (Bill C also), Crooked Hillary now criticizes.
· 910447064944955392	09-20-2017	10:40:31	Twitter for iPhone	10607	56923	1032. Big meetings today at the United Nations. So many interesting leaders. America First will MAKE AMERICA GREAT AGAIN!
· 910441887164661760	09-20-2017	10:14:30	Twitter for iPhone	150	505	1033. Thank you Jacob! https://t.co/Wjjrv6KTVT
· 910332992756834304	09-20-2017	09:53:55	Twitter for iPhone	26332	117255	1034. I was saddened to see how bad the ratings were on the Emmys last night - the worst ever. Smartest people of them all are the "DEPLORABLES."
· 910331061409902592	09-20-2017	02:41:13	Twitter for iPhone	8967	51650	1035. So nice, thank you! https://t.co/Cg4dzHhbrv
· 910330501411590146	09-20-2017	02:33:32	Twitter for iPhone	13618	70682	1036. A great and important day at the United Nations.Met with leaders of many nations who agree with much (or all) of what I stated in my speech!
· 910328626075389952	09-20-2017	02:31:19	Twitter for iPhone	18792	86870	1037. Puerto Rico being hit hard by new monster Hurricane. Be careful, our hearts are with you- will be there to help!
· 910312303635116033	09-20-2017	02:23:52	Twitter for iPhone	6770	30565	1038. The true question for the @UN...🎥https://t.co/tx5SnACAaS
· 910263274918367236	09-20-2017	01:19:00	Twitter for iPhone	11254	56477	1039. It was a great honor to have spoken before the countries of the world at the United Nations.#USAatUNGA🇺🇸#UNGAhttps://t.co/1maJwRGa3d https://t.co/6Hu3AeUp58
· 910233418474098688	09-19-2017	22:04:11	Twitter for iPhone	53528	190807	1040. God bless the people of Mexico City. We are with you and will be there for you.
· 910219338044657664	09-19-2017	20:05:32	Twitter for iPhone	17146	67672	1041. As President of the United States of America, I will ALWAYS put #AmericaFirst🇺🇸#UNGAFull remarks: https://t.co/ksaMsQ2Lhm https://t.co/XrtpAWwuCn
· 910192375267561472	09-19-2017	19:09:35	Twitter for iPhone	23766	83066	1042. The🇺🇸has great strength &amp; patience, but if it is forced to defend itself or its allies, we will have no choice but to totally destroy #NoKo. https://t.co/P4vAanXvgm
· 910101538336583680	09-19-2017	17:22:27	Twitter for iPhone	14041	80488	1043. Big day at the United Nations - many good things, and some tricky ones, happening. We have a great team. Big speech at 10:00 A.M.
· 910002272825831425	09-19-2017	11:21:30	Twitter for iPhone	8191	37546	1044. #USAatUNGA🇺🇸 #UNGA https://t.co/MjIJ7HG3eU
· 909995135009804288	09-19-2017	04:47:03	Media Studio	19103	60538	1045. We call for the full restoration of democracy and political freedoms in Venezuela, and we want it to happen very, very soon! https://t.co/bMJDOtAesl
· 909975689838731264	09-19-2017	04:18:41	Twitter for iPhone	7669	39013	1046. It was a great honor to be with President @EmmanuelMacron of France this afternoon with his delegation. Great bilateral meeting! #UNGA https://t.co/HnxDDU5d5F
· 909922763774861314	09-19-2017	03:01:25	Media Studio	11929	51539	1047. Such an honor to have my good friend, Israel PM @Netanyahu, join us w/ his delegation in NYC this afternoon. #UNGA https://t.co/YEHWjdtQx8 https://t.co/jwU4e8Yk8A
· 909823695299981313	09-18-2017	23:31:07	Twitter for iPhone	13588	74213	1048. Looking forward to meeting with Prime Minister @Netanyahu shortly. Peace in the Middle East would be a truly great legacy for ALL people!
· 909818335130525697	09-18-2017	16:57:27	Twitter for iPhone	8885	37701	1049. We commend SG @AntonioGuterres &amp; his call for the UN to focus more on people &amp; less on bureaucracy. #USAatUNGA #UNGA https://t.co/KVvCMznmcN https://t.co/UQn6RrC9Xw
· 909768037787717633	09-18-2017	16:36:09	Media Studio	9725	51073	1050. Happy 70th Birthday @CIA! https://t.co/CU3gOZMf7J
· 909767654432526336	09-18-2017	13:16:17	Twitter for iPhone	12562	62647	1051. Happy 70th Birthday @USAirForce! https://t.co/snkXO40vXM
· 909401572341370881	09-18-2017	13:14:46	Twitter for iPhone	13889	68327	1052. Important meetings and calls scheduled for today. Military and economy are getting stronger by the day, and our enemies know it. #MAGA
· 909393531143380992	09-17-2017	13:00:05	Twitter for iPhone	14929	69853	1053. My great honor! https://t.co/x25T9tQAnI
· 909385782275788800	09-17-2017	12:28:08	Twitter for iPhone	6266	37120	1054. Thank you! https://t.co/vs4MNwXtei
· 909384837018112000	09-17-2017	11:57:20	Twitter for iPhone	44062	148003	1055. I spoke with President Moon of South Korea last night. Asked him how Rocket Man is doing. Long gas lines forming in North Korea. Too bad!
· 909381488445190145	09-17-2017	11:53:35	Twitter for iPhone	9507	51876	1056. Attorney General Bill Schuette will be a fantastic Governor for the great State of Michigan. I am bringing back your jobs and Bill will help
· 909191177810915328	09-17-2017	11:40:16	Twitter for iPhone	9977	55512	1057. I will be in Huntsville, Alabama, on Saturday night to support Luther Strange for Senate. "Big Luther" is a great guy who gets things done!
· 909189931154771970	09-16-2017	23:04:03	Twitter for iPhone	8412	37789	1058. Attorney General Bill Shuette will be a fantastic Governor for the great State of Michigan. I am bringing back your jobs and Bill will help!
· 909185223887347712	09-16-2017	22:59:06	Twitter for iPhone	16309	83132	1059. A great deal of good things happening for our country. Jobs and Stock Market at all time highs, and I believe will be getting even better!
· 908841360131743744	09-16-2017	22:40:23	Twitter for iPhone	21656	90587	1060. HAPPY 70th BIRTHDAY to the @USAirForce! The American people are eternally grateful. Thank you for keeping America PROUD, STRONG and FREE! https://t.co/DYxkh3gj0R
· 908827394856947712	09-15-2017	23:54:00	Media Studio	14880	57266	1061. We will defend our people, our nations and our civilization from all who dare to threaten our way of life...cont: https://t.co/SYBRshx89b https://t.co/sIiAuxL3OE
· 908796281002307584	09-15-2017	22:58:30	Twitter for iPhone	14896	66584	1062. Our hearts &amp; prayers go out to the people of London, who suffered a vicious terrorist attack.... https://t.co/Q2hTBV2l5t
· 908768057140629506	09-15-2017	20:54:52	Twitter for iPhone	13147	52496	1063. NEVER forget our HEROES held prisoner or who have gone missing in action while serving their country.Proclamation: https://t.co/4xBZGjAGj5 https://t.co/yZTr7rlpTV
· 908734537311678464	09-15-2017	19:02:43	Twitter for iPhone	33092	116893	1064. Frank “FX” Giaccio-On behalf of @FLOTUS Melania &amp; myself, THANK YOU for doing a GREAT job this morning! @NatlParkService gives you an A+! https://t.co/135DxuapUI
· 908724382440284160	09-15-2017	16:49:31	Media Studio	10845	42478	1065. WEEKLY ADDRESS🇺🇸 https://t.co/MsaLA9POAt
· 908676979561570304	09-15-2017	16:09:10	Media Studio	18987	76676	1066. CHAIN MIGRATION cannot be allowed to be part of any legislation on Immigration!
· 908651641943003136	09-15-2017	13:00:48	Twitter for iPhone	28192	112106	1067. ESPN is paying a really big price for its politics (and bad programming). People are dumping it in RECORD numbers. Apologize for untruth!
· 908646582807089152	09-15-2017	11:20:08	Twitter for iPhone	21649	101229	1068. We have made more progress in the last nine months against ISIS than the Obama Administration has made in 8 years.Must be proactive &amp; nasty!
· 908645126146265090	09-15-2017	11:00:01	Twitter for iPhone	24579	106622	1069. The travel ban into the United States should be far larger, tougher and more specific-but stupidly, that would not be politically correct!
· 908643633901039617	09-15-2017	10:54:14	Twitter for iPhone	21411	97462	1070. Loser terrorists must be dealt with in a much tougher manner.The internet is their main recruitment tool which we must cut off &amp; use better!
· 908642277987356673	09-15-2017	10:48:18	Twitter for iPhone	29327	110223	1071. Another attack in London by a loser terrorist.These are sick and demented people who were in the sights of Scotland Yard. Must be proactive!
· 908640949605163010	09-15-2017	10:42:55	Twitter for iPhone	12481	53467	1072. With the ridiculous Filibuster Rule in the Senate, Republicans need 60 votes to pass legislation, rather than 51. Can't get votes, END NOW!
· 908494344008749056	09-15-2017	10:37:38	Twitter for iPhone	12285	58148	1073. FLORIDA-Just like TX, WE are w/you today, we are w/you tomorrow, &amp; we will be w/you EVERY SINGLE DAY AFTER, to RESTORE, RECOVER, &amp; REBUILD! https://t.co/phRMudujxJ
· 908438028980490240	09-15-2017	00:55:05	Twitter for iPhone	13782	53795	1074. WE ARE WITH YOU FLORIDA!Emergency Information 1-800-342-3557https://t.co/zbWkR5VmDpVolunteer 1-800-FL-HELP-1https://t.co/ghkbVajBN0 https://t.co/2Jj85weO1U
· 908413134196572161	09-14-2017	21:11:18	Media Studio	13299	64966	1075. ...I told Republicans to approve healthcare fast or this would happen. But don't worry, I will veto because I love our country &amp; its people.
· 908413019050463232	09-14-2017	19:32:23	Twitter for iPhone	17415	73259	1076. Bernie Sanders is pushing hard for a single payer healthcare plan - a curse on the U.S. &amp; its people...
· 908409572943126528	09-14-2017	19:31:55	Twitter for iPhone	11340	59066	1077. Spoke to President of Mexico to give condolences on terrible earthquake. Unable to reach for 3 days b/c of his cell phone reception at site.
· 908406085308096512	09-14-2017	19:18:14	Twitter for iPhone	10125	60358	1078. Just left Florida for D.C. The people and spirit in THAT GREAT STATE is unbelievable. Damage horrific but will be better than ever!
· 908285679335034880	09-14-2017	19:04:22	Twitter for iPhone	10775	67205	1079. Am leaving now for Florida to see our GREAT first responders and to thank the U.S. Coast Guard, FEMA etc. A real disaster, much work to do!
· 908278070611779585	09-14-2017	11:05:55	Twitter for iPhone	10919	53133	1080. ...They have been in our country for many years through no fault of their own - brought in by parents at young age. Plus BIG border security
· 908276308265795585	09-14-2017	10:35:41	Twitter for iPhone	18471	82554	1081. Does anybody really want to throw out good, educated and accomplished young people who have jobs, some serving in the military? Really!.....
· 908274366739345409	09-14-2017	10:28:41	Twitter for iPhone	24085	105068	1082. The WALL, which is already under construction in the form of new renovation of old and existing fences and walls, will continue to be built.
· 908272007011282944	09-14-2017	10:20:58	Twitter for iPhone	17444	64610	1083. No deal was made last night on DACA. Massive border security would have to be agreed to in exchange for consent. Would be subject to vote.
· 908161523180285953	09-14-2017	10:11:36	Twitter for iPhone	20990	94074	1084. The "deplorables" came back to haunt Hillary.They expressed their feelings loud and clear. She spent big money but, in the end, had no game!
· 908160218995068928	09-14-2017	02:52:34	Twitter for iPhone	26257	114073	1085. Crooked Hillary Clinton blames everybody (and every thing) but herself for her election loss. She lost the debates and lost her direction!
· 908154067658174469	09-14-2017	02:47:23	Twitter for iPhone	17849	76499	1086. China has a business tax rate of 15%. We should do everything possible to match them in order to win with our economy. Jobs and wages!
· 907946177022369792	09-14-2017	02:22:57	Twitter for iPhone	20177	93742	1087. With Irma and Harvey devastation, Tax Cuts and Tax Reform is needed more than ever before. Go Congress, go!
· 907930425657626624	09-13-2017	12:36:52	Twitter for iPhone	14812	87319	1088. I will be traveling to Florida tomorrow to meet with our great Coast Guard, FEMA and many of the brave first responders &amp; others.
· 907928888587808768	09-13-2017	11:34:16	Twitter for iPhone	17878	80698	1089. The approval process for the biggest Tax Cut &amp; Tax Reform package in the history of our country will soon begin. Move fast Congress!
· 907698529606541312	09-13-2017	11:28:10	Twitter for iPhone	13955	52354	1090. It was a great honor to welcome Prime Minister Najib Abdul Razak of Malaysia and his distinguished delegation to the @WhiteHouse today! https://t.co/3pWrBOh8dG
· 907675638055743489	09/12/17	20:12:48	Twitter for iPhone	16958	111516	1091. Congratulations to Eric &amp; Lara on the birth of their son, Eric "Luke" Trump this morning! https://t.co/Aw0AV82XdE
· 907592460070768641	09/12/17	18:41:50	Twitter for iPhone	14735	85323	1092. The devastation left by Hurricane Irma was far greater, at least in certain locations,than anyone thought - but amazing people working hard!
· 907588803161939968	09/12/17	13:11:19	Twitter for iPhone	24187	107606	1093. Fascinating to watch people writing books and major articles about me and yet they know nothing about me &amp; have zero access. #FAKE NEWS!
· 907311779331690496	09/12/17	12:56:47	Twitter for iPhone	36633	133936	1094. May God Forever Bless the United States of America. #NeverForget911 https://t.co/erycJgj23r
· 907303264458362880	09/11/17	18:35:59	Twitter for iPhone	19251	81914	1095. #NeverForget https://t.co/rmQ1a5bDon
· 906712991940399104	09/11/17	18:02:09	Twitter for iPhone	25075	126385	1096. The U.S. Coast Guard, FEMA and all Federal and State brave people are ready. Here comes Irma. God bless everyone!
· 906669500984041472	09/10/17	02:56:37	Twitter for iPhone	11360	44856	1097. Heed the advice of @FLGovScott!"If you're in an evacuation zone, you need to get to a shelter...there's not many hours left." Gov. Scott https://t.co/92W8ViNMUK
· 906634384702291968	09/10/17	00:03:48	Twitter for iPhone	15094	64650	1098. This is a storm of enormous destructive power, and I ask everyone in the storm’s path to heed ALL instructions from government officials. https://t.co/nJfM2Sdme1
· 906543198599876608	09/09/17	21:44:16	Media Studio	16347	49234	1099. FLORIDA- Visit https://t.co/pdBaD9t8SK to find shelters, road closures, &amp; evacuation routes. Helpful Twitter list: https://t.co/BUMVlxGFe8 https://t.co/ncnuqCeB5K
· 906320446882271232	09/09/17	15:41:55	Twitter for iPhone	28990	127726	1100. Churches in Texas should be entitled to reimbursement from FEMA Relief Funds for helping victims of Hurricane Harvey (just like others).
· 906170854362447875	09/09/17	00:56:47	Twitter for iPhone	21133	68359	1101. A message to my fellow Americans🇺🇸#IrmaHurricane2017🎥https://t.co/jyg6AlyAAb🎥https://t.co/iPujtHzejr https://t.co/HCQ9kmKc4E
· 906139352580972544	09/08/17	15:02:22	Media Studio	20704	79689	1102. Republicans must start the Tax Reform/Tax Cut legislation ASAP. Don't wait until the end of September. Needed now more than ever. Hurry!
· 906136682952568832	09/08/17	12:57:11	Twitter for iPhone	14829	63330	1103. ...never allow the Republicans to pass even great legislation. 8 Dems control - will rarely get 60 (vs. 51) votes. It is a Repub Death Wish!
· 906135414498631680	09/08/17	12:46:35	Twitter for iPhone	17525	70686	1104. Republicans, sorry, but I've been hearing about Repeal &amp; Replace for 7 years, didn't happen! Even worse, the Senate Filibuster Rule will....
· 906134333467045888	09/08/17	12:41:32	Twitter for iPhone	20615	101114	1105. Our incredible U.S. Coast Guard saved more than 15,000 lives last week with Harvey. Irma could be even tougher. We love our Coast Guard!
· 906133573400481792	09/08/17	12:37:14	Twitter for iPhone	14321	63787	1106. Hurricane Irma is of epic proportion, perhaps bigger than we have ever seen. Be safe and get out of its way,if possible. Federal G is ready!
· 905967331662319617	09/08/17	12:34:13	Twitter for iPhone	15772	80029	1107. We will confront ANY challenge, no matter how strong the winds or high the water. I’m proud to stand with Presidents for #OneAmericaAppeal.
· 905958330815926276	09/08/17	01:33:38	Twitter for iPhone	19168	67170	1108. I encourage EVERYONE in the path of #HurricaneIrma to heed the advice and orders of local &amp; state officials! https://t.co/AQmawTpZs0
· 905888075749974016	09/08/17	00:57:52	Twitter for iPhone	10156	42117	1109. During my trip to Saudi Arabia, I spoke to the leaders of more than 50 Arab &amp; Muslim nations about the need to confront our shared enemies.. https://t.co/8oeAQfIeX8
· 905880546185814016	09/07/17	20:18:42	Twitter for iPhone	13855	55694	1110. Together, we will show the world that the forces of destruction and extremism are NO MATCH for the BLESSINGS of PROSPERITY and PEACE! https://t.co/aL6In83eWK
· 905856569329504256	09/07/17	19:48:47	Twitter for iPhone	7763	31422	1111. Welcome to the @WhiteHouse, Amir Sabah al-Ahmed al-Jaber al-Sabah of Kuwait! Joint press conference coming up soon: https://t.co/8T4Nyzlp4Y https://t.co/lfRa4AATaM
· 905788459301908480	09/07/17	18:13:30	Twitter for iPhone	20287	78769	1112. For all of those (DACA) that are concerned about your status during the 6 month period, you have nothing to worry about - No action!
· 905775458557538304	09/07/17	13:42:52	Twitter for iPhone	12459	46856	1113. Thank you, our great honor! https://t.co/StrciEwuWs
· 905770927526432768	09/07/17	12:51:12	Twitter for iPhone	16584	81964	1114. Hurricane Irma is raging but we have great teams of talented and brave people already in place and ready to help. Be careful, be safe! #FEMA
· 905603224379559936	09/07/17	12:33:12	Twitter for iPhone	15232	60633	1115. We want our companies to hire &amp; grow in AMERICA, to raise wages for AMERICAN workers, &amp; to help rebuild our AMERICAN cities &amp; towns! #USA🇺🇸 https://t.co/sglubjcbW4
· 905586115440242689	09/07/17	01:26:48	Twitter for iPhone	17172	69771	1116. If we want to renew our PROSPERITY, restore OPPORTUNITY, &amp; re-establish our economic DOMINANCE, then we need tax reform that is pro-growth.. https://t.co/9NzLg2Qzpo
· 905582435538219011	09/07/17	00:18:49	Twitter for iPhone	6481	33283	1117. Thank you for joining me in Mandan, ND Gov. @DougBurgum, Lt. Gov. @BrentSanfordND, @SenJohnHoeven, @RepKevinCramer &amp; @SenatorHeitkamp. https://t.co/8nIvtHvpu6
· 905571513398693888	09/07/17	00:04:12	Twitter for iPhone	8915	42757	1118. Wonderful to be in North Dakota with the incredible hardworking men &amp; women @ the Andeavor Refinery. Full remarks: 🎥https://t.co/uxBpyeERUm https://t.co/fV9R9gJxDS
· 905512462971232257	09/06/17	23:20:48	Twitter for iPhone	18109	72230	1119. Just spoke w/ Governors Rick Scott of Florida, Kenneth Mapp of the U.S. Virgin Islands &amp; Ricardo Rosselló of Puerto Rico. WE ARE W/ YOU ALL! https://t.co/k92cslgKFa
· 905488897186172928	09/06/17	19:26:09	Twitter for iPhone	14665	50510	1120. 'President Donald J. Trump Approves Emergency Declarations'➡️https://t.co/xSHSyNkvuP➡️https://t.co/UbBSFOhMM7➡️https://t.co/xWOfp9Z9iR https://t.co/qoJOM54Gy8
· 905383515302264832	09/06/17	17:52:30	Twitter for iPhone	13326	59907	1121. Hurricane looks like largest ever recorded in the Atlantic!
· 905383039517282304	09/06/17	10:53:45	Twitter for iPhone	5229	109965	1122. Watching Hurricane closely. My team, which has done, and is doing, such a good job in Texas, is already in Florida. No rest for the weary!
· 905381817695526912	09/06/17	10:51:52	Twitter for iPhone	17766	89928	1123. Will be going to North Dakota today to discuss tax reform and tax cuts. We are the highest taxed nation in the world - that will change.
· 905228667336499200	09/06/17	10:47:01	Twitter for iPhone	24217	92637	1124. Congress now has 6 months to legalize DACA (something the Obama Administration was unable to do). If they can't, I will revisit this issue!
· 905170032229056512	09/06/17	00:38:27	Twitter for iPhone	24254	104097	1125. I look forward to working w/ D's + R's in Congress to address immigration reform in a way that puts hardworking citizens of our country 1st.
· 905047095488516098	09/05/17	20:45:27	Twitter for iPhone	33372	125347	1126. I am allowing Japan &amp; South Korea to buy a substantially increased amount of highly sophisticated military equipment from the United States.
· 905038986883850240	09/05/17	12:36:57	Twitter for iPhone	25910	104531	1127. Congress, get ready to do your job - DACA!
· 904899243906879488	09/05/17	12:04:43	Twitter for iPhone	26476	99412	1128. Big week coming up!
· 904745562771259392	09/05/17	02:49:26	Twitter for iPhone	27290	120986	1129. We are building our future with American hands, American labor, American iron, aluminum and steel. Happy #LaborDay! https://t.co/lyvtNfQ5IO
· 904377075049656322	09/04/17	16:38:46	Twitter for iPhone	46856	171720	1130. The United States is considering, in addition to other options, stopping all trade with any country doing business with North Korea.
· 904375314830249984	09/03/17	16:14:31	Twitter for iPhone	27471	128967	1131. I will be meeting General Kelly, General Mattis and other military leaders at the White House to discuss North Korea. Thank you.
· 904309527381716992	09/03/17	16:07:32	Twitter for iPhone	25737	93883	1132. South Korea is finding, as I have told them, that their talk of appeasement with North Korea will not work, they only understand one thing!
· 904307898213433344	09/03/17	11:46:07	Twitter for iPhone	24112	93269	1133. ..North Korea is a rogue nation which has become a great threat and embarrassment to China, which is trying to help but with little success.
· 904305644651634688	09/03/17	11:39:38	Twitter for iPhone	28307	94390	1134. North Korea has conducted a major Nuclear Test. Their words and actions continue to be very hostile and dangerous to the United States.....
· 904211620896886785	09/03/17	11:30:41	Twitter for iPhone	19523	79732	1135. So much SPIRIT in LA! Thank you to all of our HEREOS who saved many lives. An honor to spend time w/ @NationalGuard, #LEOs &amp; the #CajunNavy! https://t.co/7PEtSL6RKF
· 904177758489776129	09/03/17	05:17:04	Twitter for iPhone	33480	132139	1136. Remember, Sunday is National Prayer Day (by Presidential Proclamation)!
· 904176553621307396	09/03/17	03:02:31	Twitter for iPhone	15380	91103	1137. Just got back to the White House from the Great States of Texas and Louisiana, where things are going well. Such cooperation &amp; coordination!
· 904174851627286530	09/03/17	02:57:43	Twitter for iPhone	13924	69553	1138. The Manufacturing Index rose to 59%, the highest level since early 2011 - and we can do much better!
· 904160894661296130	09/03/17	02:50:58	Twitter for iPhone	42565	140941	1139. Together, we will prevail in the GREAT state of Texas. We love you!GOD BLESS TEXAS &amp; GOD BLESS THE USA🇺🇸 https://t.co/1rzmEenQIb
· 904025340049285121	09/03/17	01:55:30	Twitter for iPhone	26026	110225	1140. TEXAS: We are with you today, we are with you tomorrow, and we will be with you EVERY SINGLE DAY AFTER, to restore, recover, and REBUILD! https://t.co/p1Fh8jmmFA
· 903980484966752257	09/02/17	16:56:51	Twitter for iPhone	14873	78403	1141. Departing for Texas and Louisiana with @FLOTUS Melania right now @JBA_NAFW. We will see you soon. America is with you! https://t.co/z3bHVdJVPr
· 903778130850131970	09/02/17	13:58:37	Twitter for iPhone	13335	62723	1142. On behalf of @FLOTUS Melania &amp; myself, THANK YOU for today's update &amp; GREAT WORK! #SouthernBaptist @SendRelief, @RedCross &amp; @SalvationArmyUS https://t.co/DLgFNiCxN2
· 903770196388831233	09/02/17	00:34:32	Twitter for iPhone	17187	100032	1143. I will be going to Texas and Louisiana tomorrow with First Lady. Great progress being made! Spending weekend working at White House.
· 903766326631698432	09/02/17	00:03:00	Twitter for iPhone	17967	95677	1144. Stock Market up 5 months in a row!
· 903705867891204096	09/01/17	23:47:38	Twitter for iPhone	24788	79095	1145. 'President Donald J. Trump Proclaims September 3, 2017, as a National Day of Prayer' #HurricaneHarvey #PrayForTexas https://t.co/shen5JxChQ https://t.co/MpLB7WpxfT
· 903603043714957312	09/01/17	19:47:23	Media Studio	18432	98350	1146. Texas is healing fast thanks to all of the great men &amp; women who have been working so hard. But still so much to do. Will be back tomorrow!
· 903600265420578819	09/01/17	12:58:48	Twitter for iPhone	13799	69806	1147. ...get things done at a record clip. Many big decisions to be made over the coming days and weeks. AMERICA FIRST!
· 903597166249246720	09/01/17	12:47:46	Twitter for iPhone	13935	76071	1148. General John Kelly is doing a great job as Chief of Staff. I could not be happier or more impressed - and this Administration continues to..
· 903587428488839170	09/01/17	12:35:27	Twitter for iPhone	42941	137366	1149. Wow, looks like James Comey exonerated Hillary Clinton long before the investigation was over...and so much more. A rigged system!
· 903585873614303234	09/01/17	11:56:45	Twitter for iPhone	4996	22450	1150. Texas is heeling fast thanks to all of the great men &amp; women who have been working so hard. But still, so much to do. Will be back tomorrow!
· 903348312421670912	09/01/17	11:50:34	Twitter for iPhone	31751	123076	1151. THANK YOU to all of the incredible HEROES in Texas. America is with you! #TexasStrong https://t.co/8N4ABo9Ihp
· 903059975437733888	08-31-2017	20:06:35	Twitter for iPhone	23053	101520	1152. First responders have been doing heroic work. Their courage &amp; devotion has saved countless lives – they represent the very best of America! https://t.co/I0gvCQLTKO
· 902978901223366656	08-31-2017	01:00:50	Media Studio	27108	99389	1153. Texas &amp; Louisiana: We are w/ you today, we are w/ you tomorrow, &amp; we will be w/ you EVERY SINGLE DAY AFTER, to restore, recover, &amp; REBUILD! https://t.co/YQb82K2VSB
· 902889225061896196	08-30-2017	19:38:41	Twitter for iPhone	14174	83586	1154. Will be leaving for Missouri soon for a speech on tax cuts and tax reform - so badly needed!
· 902885560552960000	08-30-2017	13:42:20	Twitter for iPhone	28527	109867	1155. After reading the false reporting and even ferocious anger in some dying magazines, it makes me wonder, WHY? All I want to do is #MAGA!
· 902881712010653697	08-30-2017	13:27:47	Twitter for iPhone	24876	118782	1156. After witnessing first hand the horror &amp; devastation caused by Hurricane Harvey,my heart goes out even more so to the great people of Texas!
· 902875515534626817	08-30-2017	13:12:29	Twitter for iPhone	14522	111271	1157. The U.S. has been talking to North Korea, and paying them extortion money, for 25 years. Talking is not the answer!
· 902507855584092160	08-30-2017	12:47:52	Twitter for iPhone	17234	80437	1158. .@foxandfriends We are not looking to fill all of those positions. Don't need many of them - reduce size of government. @IngrahamAngle
· 902503724274331653	08-29-2017	12:26:55	Twitter for iPhone	22210	143575	1159. Leaving now for Texas!
· 901942677461229569	08-29-2017	12:10:30	Twitter for iPhone	22608	109527	1160. HISTORIC rainfall in Houston, and all over Texas. Floods are unprecedented, and more rain coming. Spirit of the people is incredible.Thanks!
· 901816453736919040	08-27-2017	23:01:06	Twitter for iPhone	15578	84755	1161. Major rescue operations underway!
· 901814456505831424	08-27-2017	14:39:32	Twitter for iPhone	11065	54940	1162. Going to a Cabinet Meeting (tele-conference) at 11:00 A.M. on #Harvey. Even experts have said they've never seen one like this!
· 901804388649500672	08-27-2017	14:31:35	Twitter for iPhone	19214	82758	1163. We are in the NAFTA (worst trade deal ever made) renegotiation process with Mexico &amp; Canada.Both being very difficult,may have to terminate?
· 901802524981817344	08-27-2017	13:51:35	Twitter for iPhone	26925	103497	1164. With Mexico being one of the highest crime Nations in the world, we must have THE WALL. Mexico will pay for it through reimbursement/other.
· 901797906046439426	08-27-2017	13:44:11	Twitter for iPhone	13312	62989	1165. Wow - Now experts are calling #Harvey a once in 500 year flood! We have an all out effort going, and going well!
· 901795255086968833	08-27-2017	13:25:50	Twitter for iPhone	12499	68292	1166. I will also be going to a wonderful state, Missouri, that I won by a lot in '16. Dem C.M. is opposed to big tax cuts. Republican will win S!
· 901791391130554370	08-27-2017	13:15:18	Twitter for iPhone	22982	112926	1167. I will be going to Texas as soon as that trip can be made without causing disruption. The focus must be life and safety.
· 901782823522185218	08-27-2017	12:59:56	Twitter for iPhone	10653	61923	1168. Many people are now saying that this is the worst storm/hurricane they have ever seen. Good news is that we have great talent on the ground.
· 901777333513854976	08-27-2017	12:25:54	Twitter for iPhone	14243	79142	1169. Great coordination between agencies at all levels of government. Continuing rains and flash floods are being dealt with. Thousands rescued.
· 901772550405070848	08-27-2017	12:04:05	Twitter for iPhone	14066	56138	1170. A great book by a great guy, highly recommended! https://t.co/3jbDDN8YmJ
· 901579350662938624	08-27-2017	11:45:04	Twitter for iPhone	18560	93444	1171. Wonderful coordination between Federal, State and Local Governments in the Great State of Texas - TEAMWORK! Record setting rainfall.
· 901531320052051971	08-26-2017	22:57:22	Twitter for iPhone	17056	74246	1172. THANK YOU to all of the great volunteers helping out with #HurricaneHarvey relief in Texas! https://t.co/Ds95oSgo8f
· 901411986302488576	08-26-2017	19:46:30	Twitter for iPhone	14595	78264	1173. Closely monitoring #HurricaneHarvey from Camp David. We are leaving nothing to chance. City, State and Federal Govs. working great together!
· 901407059547226112	08-26-2017	11:52:19	Twitter for iPhone	11097	56514	1174. .@ChuckGrassley - got your message loud and clear. We have fantastic people on the ground, got there long before #Harvey. So far, so good!
· 901404330024218624	08-26-2017	11:32:44	Twitter for iPhone	8828	47886	1175. You are doing a great job - the world is watching! Be safe. https://t.co/PJLdxy3hD9
· 901305065885114368	08-26-2017	11:21:54	Twitter for iPhone	12145	51941	1176. We will remain fully engaged w/ open lines of communication as #HurricaneHarvey makes landfall. America is w/ you! @GovAbbott @FEMA @DHSgov https://t.co/PryIqRxgLr
· 901263061511794688	08-26-2017	04:47:27	Twitter for iPhone	35477	149540	1177. I am pleased to inform you that I have just granted a full Pardon to 85 year old American patriot Sheriff Joe Arpaio. He kept Arizona safe!
· 901259509632573440	08-26-2017	02:00:33	Twitter for iPhone	29500	140436	1178. At the request of the Governor of Texas, I have signed the Disaster Proclamation, which unleashes the full force of government help!
· 901205593054162945	08-26-2017	01:46:26	Twitter for iPhone	21047	104230	1179. Storm turned Hurricane is getting much bigger and more powerful than projected. Federal Government is on site and ready to respond. Be safe!
· 901190479798312961	08-25-2017	22:12:11	Twitter for iPhone	11585	66588	1180. Just arrived at Camp David, where I am monitoring the path and doings of Hurricane Harvey (as it strengthens to a Class 3). 125 MPH winds!
· 901188228174184448	08-25-2017	21:12:08	Twitter for iPhone	10741	61805	1181. Just arrived at Camp David where I am closely watching the path and doings of Hurricane Harvey, as it strengthens to a Category 3. BE SAFE!
· 901161964994539520	08-25-2017	21:03:11	Twitter for iPhone	12935	52857	1182. I encourage everyone in the path of #HurricaneHarvey to heed the advice &amp; orders of their local and state officials. https://t.co/N6uEWCZUrv
· 901112569322237952	08-25-2017	19:18:49	Twitter for iPhone	8523	39543	1183. Received a #HurricaneHarvey briefing this morning from Acting @DHSgov Secretary Elaine Duke, @FEMA_Brock, @TomBossert45 and COS John Kelly. https://t.co/cnkRZd6D6Z
· 901108572041433089	08-25-2017	16:02:33	Twitter for iPhone	12804	59752	1184. I have spoken w/ @GovAbbott of Texas and @LouisianaGov Edwards. Closely monitoring #HurricaneHarvey developments &amp; here to assist as needed.
· 901057864516734978	08-25-2017	15:46:40	Twitter for iPhone	14378	62953	1185. Strange statement by Bob Corker considering that he is constantly asking me whether or not he should run again in '18. Tennessee not happy!
· 901044579750825985	08-25-2017	12:25:10	Twitter for iPhone	15734	70475	1186. Nick Adams, "Retaking America" "Best things of this presidency aren't reported about. Convinced this will be perhaps best presidency ever."
· 901032475111116800	08-25-2017	11:32:23	Twitter for iPhone	15923	73282	1187. Few, if any, Administrations have done more in just 7 months than the Trump A. Bills passed, regulations killed, border, military, ISIS, SC!
· 901031532164468736	08-25-2017	10:44:17	Twitter for iPhone	18519	86788	1188. General John Kelly is doing a fantastic job as Chief of Staff. There is tremendous spirit and talent in the W.H. Don't believe the Fake News
· 901029770401546243	08-25-2017	10:40:32	Twitter for iPhone	17757	68559	1189. If Senate Republicans don't get rid of the Filibuster Rule and go to a 51% majority, few bills will be passed. 8 Dems control the Senate!
· 900875799292776448	08-25-2017	10:33:32	Twitter for iPhone	12389	61284	1190. A GREAT HONOR to spend time with our BRAVE HEROES at the @USMC Air Station Yuma. THANK YOU for your service to the United States of America! https://t.co/4lJ94nxODu
· 900850201384157184	08-25-2017	00:21:42	Media Studio	4894	21541	1191. A great honor to spend time with our brave HEROES at the @USMC Air Station Yuma. THANK YOU for your service to the United Staes of America! https://t.co/FUtGBoTJLo
· 900802642779267077	08-24-2017	22:39:59	Media Studio	15548	55955	1192. As #HurricaneHarvey intensifies - remember to #PlanAhead. ☑️https://t.co/FMdmvohypy☑️https://t.co/YL56ldeqoW ☑️https://t.co/t1s4AL3B47 https://t.co/tpXmOK70ug
· 900768072503623680	08-24-2017	19:31:00	Media Studio	12623	57465	1193. On Tuesday, I visited with the incredible men &amp; women of @ICEgov &amp; @DHSgov Border Patrol in Yuma, AZ. Thank you. We respect &amp; cherish you! https://t.co/KSQddGqWzJ
· 900714982823821313	08-24-2017	17:13:38	Media Studio	25299	107399	1194. The only problem I have with Mitch McConnell is that, after hearing Repeal &amp; Replace for 7 years, he failed!That should NEVER have happened!
· 900708110330978304	08-24-2017	13:42:41	Twitter for iPhone	22501	77757	1195. James Clapper, who famously got caught lying to Congress, is now an authority on Donald Trump. Will he show you his beautiful letter to me?
· 900708017909506048	08-24-2017	13:15:22	Twitter for iPhone	10967	55215	1196. ..(enthusiastic, dynamic and fun) and the American Legion - V.A. (respectful and strong). Too bad the Dems have no one who can change tones!
· 900706843445612544	08-24-2017	13:15:00	Twitter for iPhone	1027	3409	1197. James Clapper, who famously got caught lying to Congress, is now an authority on Donald Trump. Will he show you his beautiful letter to me?
· 900706210042830848	08-24-2017	13:10:20	Twitter for iPhone	1014	4467	1198. ...(enthusiastic, dynamic and fun) and the American Legion - V.A. (respectful and strong). To bad the Dems have no one who can change tones!
· 900706146943717377	08-24-2017	13:07:49	Twitter for iPhone	14865	69995	1199. The Fake News is now complaining about my different types of back to back speeches. Well, there was Afghanistan (somber), the big Rally.....
· 900701990312972289	08-24-2017	13:07:34	Twitter for iPhone	1815	7696	1200. ...(enthusiastic, dynamic and fun) and the American Legion - V.A. (respectful and strong).To bad the Dems have no one who can change tones!
· 900699520304066561	08-24-2017	12:51:03	Twitter for iPhone	2763	11091	1201. The Fake News is now complaining about my different types of back to back speeches. Well, their was Afghanistan (somber), the big Rally.....
· 900695448465399809	08-24-2017	12:41:14	Twitter for iPhone	13570	62462	1202. ...didn't do it so now we have a big deal with Dems holding them up (as usual) on Debt Ceiling approval. Could have been so easy-now a mess!
· 900694112940290049	08-24-2017	12:25:03	Twitter for iPhone	18169	66284	1203. I requested that Mitch M &amp; Paul R tie the Debt Ceiling legislation into the popular V.A. Bill (which just passed) for easy approval. They...
· 900521251768213505	08-24-2017	12:19:45	Twitter for iPhone	12692	59518	1204. Donald E. Ballard, on behalf of the people of the United States, THANK YOU for your courageous service. YOU INSPIRE US ALL! #ALConv2017 https://t.co/46m20cJkLB
· 900488148194516992	08-24-2017	00:52:51	Media Studio	11164	49437	1205. A great honor to sign the Veterans Appeals Improvement &amp; Modernization Act into law w/ @AmericanLegion @SecShulkin.🎥https://t.co/fr2sf9oRvd https://t.co/bICsRm1tQx
· 900435023517499392	08-23-2017	22:41:19	Twitter for iPhone	17285	72958	1206. As long as we have faith in each other and confidence in our values, then there is no challenge too great for us to conquer! #ALConv2017 https://t.co/tsIAgHbFM7
· 900354657133801474	08-23-2017	19:10:13	Twitter for iPhone	20059	81165	1207. If Republican Senate doesn't get rid of the Filibuster Rule &amp; go to a simple majority, which the Dems would do, they are just wasting time!
· 900352052068401154	08-23-2017	13:50:52	Twitter for iPhone	19691	91085	1208. Last night in Phoenix I read the things from my statements on Charlottesville that the Fake News Media didn't cover fairly. People got it!
· 900346953120141312	08-23-2017	13:40:31	Twitter for iPhone	20194	96417	1209. Phoenix crowd last night was amazing - a packed house. I love the Great State of Arizona. Not a fan of Jeff Flake, weak on crime &amp; border!
· 900251514324647936	08-23-2017	13:20:15	Twitter for iPhone	16193	68634	1210. MAKE AMERICA GREAT AGAIN! https://t.co/RzePiucV3h
· 900236323893673984	08-23-2017	07:01:01	Media Studio	11193	51696	1211. #DrainTheSwamp #PhoenixRally https://t.co/o7S6xoCBiC
· 900229323801735168	08-23-2017	06:00:39	Twitter for iPhone	27775	98412	1212. Not only does the media give a platform to hate groups, but the media turns a blind eye to the gang violence on our streets! https://t.co/Mau0B1qYIP
· 900225712522657792	08-23-2017	05:32:50	Twitter for iPhone	13248	58229	1213. Thank you Arizona. Beautiful turnout of 15,000 in Phoenix tonight! Full coverage of rally via my Facebook at: https://t.co/s0D12EFs40 https://t.co/WT4D9Vsen1
· 900150814081036288	08-23-2017	05:18:29	Twitter for iPhone	20358	91008	1214. THANK YOU to all of the great men and women at the U.S. Customs and Border Protection facility in Yuma, Arizona &amp; around the United States! https://t.co/tjFx8XjhDz
· 900133498723237888	08-23-2017	00:20:52	Media Studio	16631	70736	1215. We will push onward to victory w/hope in our hearts, courage in our souls &amp; everlasting pride in each &amp; every one of you. God Bless America. https://t.co/44QYFSq07a
· 900086092107571200	08-22-2017	23:12:04	Media Studio	8768	42424	1216. See you at 7:00 P.M. tonight Phoenix, Arizona! #MAGA🇺🇸Tickets: https://t.co/2kUQfKqbsx https://t.co/1w3LVkpESE
· 900074005205528578	08-22-2017	20:03:41	Twitter for iPhone	16214	71070	1217. We pray for our fallen heroes who died while serving our country in the @USNavy aboard the #USSJohnSMcCain, and their families. https://t.co/t3kD8qj9Mt
· 899945866991206400	08-22-2017	19:15:40	Twitter for iPhone	15407	90990	1218. Was with great people last night in Fort Myer, Virginia. The future of our country is strong!
· 899841094761848832	08-22-2017	10:46:29	Twitter for iPhone	13820	54577	1219. Address to the NationFull Video &amp; Transcript:https://t.co/FELdImTuUM https://t.co/6ly3fNatiX
· 899833714363949056	08-22-2017	03:50:09	Media Studio	15249	75023	1220. Thank you to the men and women of Fort Myer, and every member of the U.S. Military at home and abroad. #USA🇺🇸 https://t.co/ticezYKkhz
· 899798313997926401	08-22-2017	03:20:50	Media Studio	6161	42590	1221. Join me live from Fort Myer in Arlington, Virginia. ➡️https://t.co/LOV4StdJDj
· 899625157421039616	08-22-2017	01:00:10	Twitter for iPhone	20686	87097	1222. Thank you, the very dishonest Fake News Media is out of control! https://t.co/8J7y900VGK
· 899623926082535425	08-21-2017	13:32:06	Twitter for iPhone	15972	76326	1223. Jerry Falwell of Liberty University was fantastic on @foxandfriends. The Fake News should listen to what he had to say. Thanks Jerry!
· 899466340238491648	08-21-2017	13:27:12	Twitter for iPhone	20975	86029	1224. Thoughts &amp; prayers are w/ our @USNavy sailors aboard the #USSJohnSMcCain where search &amp; rescue efforts are underway. https://t.co/DQU0zTRXNU
· 899411254061694979	08-21-2017	03:01:01	Twitter for iPhone	28832	130525	1225. Heading back to Washington after working hard and watching some of the worst and most dishonest Fake News reporting I have ever seen!
· 899008521726861312	08-20-2017	23:22:07	Twitter for iPhone	33075	158317	1226. I want to applaud the many protestors in Boston who are speaking out against bigotry and hate. Our country will soon come together as one!
· 899008381226299392	08-19-2017	20:41:49	Twitter for iPhone	28852	142264	1227. Our great country has been divided for decades. Sometimes you need protest in order to heal, &amp; we will heal, &amp; be stronger than ever before!
· 899006740410269696	08-19-2017	20:41:15	Twitter for iPhone	1958	6690	1228. Our great country has been divided for decades. Sometimes you need protest in order to heel, &amp; we will heel, &amp; be stronger than ever before!
· 898990321387925504	08-19-2017	20:34:44	Twitter for iPhone	15167	83507	1229. Great job by all law enforcement officers and Boston Mayor @Marty_Walsh.
· 898988632551370753	08-19-2017	19:29:29	Twitter for iPhone	25591	124513	1230. Looks like many anti-police agitators in Boston. Police are looking tough and smart! Thank you.
· 898964640817983488	08-19-2017	19:22:47	Twitter for iPhone	28313	106751	1231. Steve Bannon will be a tough and smart new voice at @BreitbartNews...maybe even better than ever before. Fake News needs the competition!
· 898874064722427904	08-19-2017	17:47:26	Twitter for iPhone	16128	85976	1232. Important day spent at Camp David with our very talented Generals and military leaders. Many decisions made, including on Afghanistan.
· 898870621584596993	08-19-2017	11:47:31	Twitter for iPhone	25380	119211	1233. I want to thank Steve Bannon for his service. He came to the campaign during my run against Crooked Hillary Clinton - it was great! Thanks S
· 898771262453026816	08-19-2017	11:33:51	Twitter for iPhone	21668	95033	1234. My thoughts and prayers are with the @KissimmeePolice and their loved ones. We are with you!#LESM
· 898718902200418306	08-19-2017	04:59:01	Twitter for iPhone	14892	63149	1235. Today, I signed the Global War on Terrorism War Memorial Act (#HR873.) The bill authorizes....cont➡️https://t.co/c3zIkdtowc https://t.co/re6n0MS0cj
· 898685249726578688	08-19-2017	01:30:58	Twitter for iPhone	13916	70122	1236. Just returned to Bedminster, NJ from Camp David. GREAT meeting on National Security, the Border and the Military! #MAGA🇺🇸 https://t.co/Hjmcnnse9j
· 898567378988015616	08-18-2017	23:17:14	Media Studio	14281	57839	1237. I have directed that U.S. Cyber Command be elevated to the status of a Unified Combatant Command focused on....cont: https://t.co/3iScfuMw9s
· 898547379451740160	08-18-2017	15:28:52	Twitter for iPhone	16118	87960	1238. Heading to Camp David for major meeting on National Security, the Border and the Military (which we are rapidly building to strongest ever).
· 898531481185689600	08-18-2017	14:09:24	Twitter for iPhone	37669	144838	1239. Radical Islamic Terrorism must be stopped by whatever means necessary! The courts must give us back our protective rights. Have to be tough!
· 898528795308642304	08-18-2017	13:06:13	Twitter for iPhone	23407	98841	1240. The Obstructionist Democrats make Security for our country very difficult. They use the courts and associated delay at all times. Must stop!
· 898522732672933890	08-18-2017	12:55:33	Twitter for iPhone	22669	112560	1241. Homeland Security and law enforcement are on alert &amp; closely watching for any sign of trouble. Our borders are far tougher than ever before!
· 898254409511129088	08-18-2017	12:31:27	Twitter for iPhone	30534	110455	1242. Study what General Pershing of the United States did to terrorists when caught. There was no more Radical Islamic Terror for 35 years!
· 898243270169563136	08-17-2017	18:45:14	Twitter for iPhone	66115	222216	1243. The United States condemns the terror attack in Barcelona, Spain, and will do whatever is necessary to help. Be tough &amp; strong, we love you!
· 898172999945392131	08-17-2017	18:00:58	Twitter for iPhone	27230	113707	1244. ...the beauty that is being taken out of our cities, towns and parks will be greatly missed and never able to be comparably replaced!
· 898171544236687361	08-17-2017	13:21:45	Twitter for iPhone	34360	137167	1245. ...can't change history, but you can learn from it. Robert E Lee, Stonewall Jackson - who's next, Washington, Jefferson? So foolish! Also...
· 898169407213645824	08-17-2017	13:15:58	Twitter for iPhone	34483	135039	1246. Sad to see the history and culture of our great country being ripped apart with the removal of our beautiful statues and monuments. You.....
· 898167282727366656	08-17-2017	13:07:28	Twitter for iPhone	11830	66631	1247. Many meetings today in Bedminster including with Secretary Linda M and Small Business. Job numbers are looking great!
· 898136462385979392	08-17-2017	12:59:02	Twitter for iPhone	23199	86073	1248. Great to see that Dr. Kelli Ward is running against Flake Jeff Flake, who is WEAK on borders, crime and a non-factor in Senate. He's toxic!
· 898130328916824064	08-17-2017	10:56:33	Twitter for iPhone	33033	129351	1249. The public is learning (even more so) how dishonest the Fake News is. They totally misrepresent what I say about hate, bigotry etc. Shame!
· 898128290698989568	08-17-2017	10:32:11	Twitter for iPhone	15262	71481	1250. ...and people like Ms. Heyer. Such a disgusting lie. He just can't forget his election trouncing.The people of South Carolina will remember!
· 898127175525728256	08-17-2017	10:24:05	Twitter for iPhone	20156	80998	1251. Publicity seeking Lindsey Graham falsely stated that I said there is moral equivalency between the KKK, neo-Nazis &amp; white supremacists......
· 898015350914138112	08-17-2017	10:19:39	Twitter for iPhone	15690	64481	1252. THANK YOU @MayorGimenez for following the RULE OF LAW! Sanctuary cities make our country LESS SAFE! Full remarks: https://t.co/Kz2EsQ3f1v https://t.co/vD3BB3hyti
· 897974118959783937	08-17-2017	02:55:18	Media Studio	13904	50974	1253. Join me at 7:00 P.M. on Tuesday, August 22nd in Phoenix, Arizona at the Phoenix Convention Center! Tickets at: https://t.co/2kUQfKqbsx https://t.co/5ua74dlVtq
· 897934811909636096	08-17-2017	00:11:28	Twitter for iPhone	13790	58663	1254. Today in Bedminster I signed the Harry W. Colmery Veterans Educational Assistance Act of 2017, joined by @DeptVetAffairs @SecShulkin. https://t.co/oMUIZ8X7oB
· 897908198098706433	08-16-2017	21:35:16	Twitter for iPhone	6394	44529	1255. Just landed in Bedminster, New Jersey. #MAGA 🎥https://t.co/6EQfmRzrnv
· 897869174323728385	08-16-2017	19:49:31	Twitter for iPhone	20229	87625	1256. Rather than putting pressure on the businesspeople of the Manufacturing Council &amp; Strategy &amp; Policy Forum, I am ending both. Thank you all!
· 897834894822342656	08-16-2017	17:14:27	Twitter for iPhone	17856	96750	1257. Memorial service today for beautiful and incredible Heather Heyer, a truly special young woman. She will be long remembered by all!
· 897833223501344769	08-16-2017	14:58:14	Twitter for iPhone	9986	57932	1258. Wow, Senator Luther Strange picked up a lot of additional support since my endorsement. Now in September runoff. Strong on Wall &amp; Crime!
· 897799882802704385	08-16-2017	14:51:36	Twitter for iPhone	52766	175370	1259. MAKE AMERICA GREAT AGAIN!
· 897784898865553409	08-16-2017	12:39:07	Twitter for iPhone	27363	119210	1260. Kim Jong Un of North Korea made a very wise and well reasoned decision. The alternative would have been both catastrophic and unacceptable!
· 897782776468000768	08-16-2017	11:39:34	Twitter for iPhone	7291	37879	1261. Congratulations John! https://t.co/vhmv7Qoutk
· 897764432369070080	08-16-2017	11:31:08	Twitter for iPhone	8973	52183	1262. Congratulation to Roy Moore and Luther Strange for being the final two and heading into a September runoff in Alabama. Exciting race!
· 897763049226084352	08-16-2017	10:18:14	Twitter for iPhone	18254	70636	1263. Amazon is doing great damage to tax paying retailers. Towns, cities and states throughout the U.S. are being hurt - many jobs being lost!
· 897478270442143744	08-16-2017	10:12:45	Twitter for iPhone	25350	111590	1264. For every CEO that drops out of the Manufacturing Council, I have many to take their place. Grandstanders should not have gone on. JOBS!
· 897429670278385664	08-15-2017	15:21:08	Twitter for iPhone	11425	61099	1265. Big day in Alabama. Vote for Luther Strange, he will be great!
· 897411177583702016	08-15-2017	12:08:01	Twitter for iPhone	7462	17572	1266. @foxandfriends According to report just out, President Obama knew about Russian interference 3 years ago but he didn't want to anger Russia!
· 897405235924275200	08-15-2017	10:54:32	Twitter for iPhone	7983	47827	1267. Senator Luther Strange, who is doing a great job for the people of Alabama, will be on @foxandfriends at 7:15. Tough on crime, borders etc.
· 897293484884979712	08-15-2017	10:30:55	Twitter for iPhone	20632	122211	1268. Feels good to be home after seven months, but the White House is very special, there is no place like it... and the U.S. is really my home!
· 897223558073602049	08-15-2017	03:06:52	Twitter for iPhone	34084	129183	1269. Made additional remarks on Charlottesville and realize once again that the #Fake News Media will never be satisfied...truly bad people!
· 897221868784168960	08-14-2017	22:29:00	Twitter for iPhone	9402	63273	1270. Leaving for New York City and meetings on military purchases and trade.
· 897220584211439616	08-14-2017	22:22:17	Twitter for iPhone	12759	70590	1271. Big day in Washington, D.C., even though White House &amp; Oval Office are being renovated. Great trade deals coming for American workers!
· 897218560937922564	08-14-2017	22:17:11	Twitter for iPhone	14503	65851	1272. .@Merck Pharma is a leader in higher &amp; higher drug prices while at the same time taking jobs out of the U.S. Bring jobs back &amp; LOWER PRICES!
· 897079051277537280	08-14-2017	22:09:09	Twitter for iPhone	22644	94838	1273. Now that Ken Frazier of Merck Pharma has resigned from President's Manufacturing Council,he will have more time to LOWER RIPOFF DRUG PRICES!
· 897048688639574016	08-14-2017	12:54:47	Twitter for iPhone	20505	97660	1274. The Obstructionist Democrats have given us (or not fixed) some of the worst trade deals in World History. I am changing that fast!
· 897044700124909569	08-14-2017	10:54:08	Twitter for iPhone	11474	60284	1275. Luther Strange of the Great State of Alabama has my endorsement. He is strong on Border &amp; Wall, the military, tax cuts &amp; law enforcement.
· 897041646659014657	08-14-2017	10:38:17	Twitter for iPhone	12362	69555	1276. Heading to Washington this morning. Much work to do. Focus on trade and military. #MAGA
· 896512981319790592	08-14-2017	10:26:09	Twitter for iPhone	23601	112225	1277. Condolences to the family of the young woman killed today, and best regards to all of those injured, in Charlottesville, Virginia. So sad!
· 896504109670567936	08/12/17	23:25:25	Twitter for iPhone	26774	127578	1278. Deepest condolences to the families &amp; fellow officers of the VA State Police who died today. You're all among the best this nation produces.
· 896488914877165569	08/12/17	22:50:10	Twitter for iPhone	15556	68383	1279. We will continue to follow developments in Charlottesville, and will provide whatever assistance is needed. We are ready, willing and able. https://t.co/mCTYBgUePi
· 896481262776360960	08/12/17	21:49:47	Media Studio	33786	113556	1280. We must remember this truth: No matter our color, creed, religion or political party, we are ALL AMERICANS FIRST. https://t.co/FesMiQSKKn
· 896467135391596544	08/12/17	21:19:23	Media Studio	17736	69710	1281. What is vital now is a swift restoration of law and order and the protection of innocent lives.#Charlottesville https://t.co/DB22fgnu6L
· 896452967741747200	08/12/17	20:23:15	Twitter for iPhone	5263	32522	1282. Join me live from Bedminster, New Jersey: https://t.co/P3cRVvE0cY
· 896431205549318144	08/12/17	19:26:57	Twitter for iPhone	11471	60599	1283. Am in Bedminster for meetings &amp; press conference on V.A. &amp; all that we have done, and are doing, to make it better-but Charlottesville sad!
· 896420822780444672	08/12/17	18:00:28	Twitter for iPhone	59652	195440	1284. We ALL must be united &amp; condemn all that hate stands for. There is no place for this kind of violence in America. Lets come together as one!
· 896191069733265408	08/12/17	17:19:13	Twitter for iPhone	11145	49032	1285. Press Conference - Following National Security Briefing in Bedminster, New Jersey. 🎥https://t.co/v5O8GglOIK https://t.co/H1Zi5XRKEo
· 896124861571112960	08/12/17	02:06:16	Media Studio	15708	70638	1286. As promised on the campaign trail, we will provide opportunity for Americans to gain skills needed to succeed &amp; thrive as the economy grows! https://t.co/ZycW4PPcU5
· 896109655574708224	08/11/17	21:43:10	Media Studio	11946	52445	1287. "Consumer Comfort Reaches 16-Year High on U.S. Economic Optimism" via Bloomberg https://t.co/X6KdszrxsS
· 896076107094474752	08/11/17	20:42:45	Twitter for iPhone	11141	51823	1288. We want to make sure that we have the workforce development programs we need to ensure these jobs are.... https://t.co/tyqbvvmBn4
· 895970429734711298	08/11/17	18:29:26	Twitter for iPhone	60063	176749	1289. Military solutions are now fully in place,locked and loaded,should North Korea act unwisely. Hopefully Kim Jong Un will find another path!
· 895794792747216896	08/11/17	11:29:31	Twitter for iPhone	19993	79230	1290. "Trump approval rebounds to 45%, surges among Hispanics, union homes, men" https://t.co/vvJMDv9Gjl
· 895741164103639042	08/10/17	23:51:36	Twitter for iPhone	18303	87293	1291. .@IvankaTrump will lead the U.S. delegation to India this fall, supporting women’s entrepreneurship globally.#GES2017 @narendramodi
· 895686351529672704	08/10/17	20:18:30	Twitter for iPhone	31253	123211	1292. Mitch, get back to work and put Repeal &amp; Replace, Tax Reform &amp; Cuts and a great Infrastructure Bill on my desk for signing. You can do it!
· 895599179522650112	08/10/17	16:40:41	Twitter for iPhone	24945	106233	1293. Can you believe that Mitch McConnell, who has screamed Repeal &amp; Replace for 7 years, couldn't get it done. Must Repeal &amp; Replace ObamaCare!
· 895398465290723329	08/10/17	10:54:18	Twitter for iPhone	22873	84971	1294. #GodBlessTheUSA🇺🇸 https://t.co/Fkq2gJQOKk
· 895347654431035393	08/09/17	21:36:44	Media Studio	31529	122404	1295. Senator Mitch McConnell said I had "excessive expectations," but I don't think so. After 7 years of hearing Repeal &amp; Replace, why not done?
· 895254168570605568	08/09/17	18:14:50	Twitter for iPhone	30355	131370	1296. ...Hopefully we will never have to use this power, but there will never be a time that we are not the most powerful nation in the world!
· 895252459152711680	08/09/17	12:03:21	Twitter for iPhone	25729	107542	1297. My first order as President was to renovate and modernize our nuclear arsenal. It is now far stronger and more powerful than ever before....
· 895091395379245056	08/09/17	11:56:33	Twitter for iPhone	13060	67083	1298. Senator Luther Strange has done a great job representing the people of the Great State of Alabama. He has my complete and total endorsement!
· 894984126582972416	08/09/17	01:16:33	Twitter for iPhone	25703	111343	1299. After 200 days, rarely has any Administration achieved what we have achieved..not even close! Don't believe the Fake News Suppression Polls!
· 894981661926068228	08/08/17	18:10:18	Twitter for iPhone	24056	85946	1300. E-mails show that the AmazonWashingtonPost and the FailingNewYorkTimes were reluctant to cover the Clinton/Lynch secret meeting in plane.
· 894880193839497216	08/08/17	18:00:30	Twitter for iPhone	24362	110433	1301. After many years of failure,countries are coming together to finally address the dangers posed by North Korea. We must be tough &amp; decisive!
· 894878812063846400	08/08/17	11:17:18	Twitter for iPhone	14799	72667	1302. I will be holding a major briefing on the Opioid crisis, a major problem for our country, today at 3:00 P.M. in Bedminster, N.J.
· 894661651760377856	08/08/17	11:11:49	Twitter for iPhone	29933	115856	1303. I think Senator Blumenthal should take a nice long vacation in Vietnam, where he lied about his service, so he can at least say he was there
· 894659355324424192	08/07/17	20:48:54	Twitter for iPhone	17551	82202	1304. How much longer will the failing nytimes, with its big losses and massive unfunded liability (and non-existent sources), remain in business?
· 894653195112378368	08/07/17	20:39:46	Twitter for iPhone	20272	85330	1305. The Fake News Media will not talk about the importance of the United Nations Security Council's 15-0 vote in favor of sanctions on N. Korea!
· 894620077634592769	08/07/17	20:15:18	Twitter for iPhone	15769	76310	1306. On #PurpleHeartDay💜I thank all the brave men and women who have sacrificed in battle for this GREAT NATION! #USA🇺🇸 https://t.co/QmfdLSLp6p
· 894528885701971970	08/07/17	18:03:42	Twitter for iPhone	17375	74752	1307. ...conquests, how brave he was, and it was all a lie. He cried like a baby and begged for forgiveness like a child. Now he judges collusion?
· 894526670836781056	08/07/17	12:01:20	Twitter for iPhone	19662	78666	1308. Never in U.S.history has anyone lied or defrauded voters like Senator Richard Blumenthal. He told stories about his Vietnam battles and....
· 894525428236464128	08/07/17	11:52:32	Twitter for iPhone	20919	80581	1309. Interesting to watch Senator Richard Blumenthal of Connecticut talking about hoax Russian collusion when he was a phony Vietnam con artist!
· 894521737534197762	08/07/17	11:47:36	Twitter for iPhone	13164	66731	1310. Working hard from New Jersey while White House goes through long planned renovation. Going to New York next week for more meetings.
· 894518002795900928	08/07/17	11:32:56	Twitter for iPhone	17420	74243	1311. Hard to believe that with 24/7 #Fake News on CNN, ABC, NBC, CBS, NYTIMES &amp; WAPO, the Trump base is getting stronger!
· 894515865802223616	08/07/17	11:18:05	Twitter for iPhone	14447	69591	1312. ... Supreme Court pick, economic enthusiasm, deregulation &amp; so much more have driven the Trump base even closer together. Will never change!
· 894514535062790144	08/07/17	11:09:36	Twitter for iPhone	12005	59815	1313. ...and West Virginia. The fact is the Fake News Russian collusion story, record Stock Market, border security, military strength, jobs.....
· 894512983384129536	08/07/17	11:04:19	Twitter for iPhone	19426	90640	1314. The Trump base is far bigger &amp; stronger than ever before (despite some phony Fake News polling). Look at rallies in Penn, Iowa, Ohio.......
· 894508048844279809	08/07/17	10:58:09	Twitter for iPhone	13598	65244	1315. The failing @nytimes, which has made every wrong prediction about me including my big election win (apologized), is totally inept!
· 894368024765059073	08/07/17	10:38:32	Twitter for iPhone	20422	100546	1316. Just completed call with President Moon of South Korea. Very happy and impressed with 15-0 United Nations vote on North Korea sanctions.
· 894367017054208001	08/07/17	01:22:08	Twitter for iPhone	23061	95347	1317. The Fake News refuses to report the success of the first 6 months: S.C., surging economy &amp; jobs,border &amp; military security,ISIS &amp; MS-13 etc.
· 894185208924262401	08/07/17	01:18:08	Twitter for iPhone	34426	113900	1318. MAKE AMERICA GREAT AGAIN! https://t.co/g4ELhh9joH
· 893973466508079104	08/06/17	13:15:41	Twitter for iPhone	18347	83987	1319. United Nations Resolution is the single largest economic sanctions package ever on North Korea. Over one billion dollars in cost to N.K.
· 893970139565129730	08/05/17	23:14:18	Twitter for iPhone	10528	52192	1320. Thank you Nicole! https://t.co/KlWN05uFOx
· 893969438139191296	08/05/17	23:01:05	Twitter for iPhone	22371	103975	1321. After many years of LEAKS going on in Washington, it is great to see the A.G. taking action! For National Security, the tougher the better!
· 893965986566733824	08/05/17	22:58:17	Twitter for iPhone	25763	110129	1322. The United Nations Security Council just voted 15-0 to sanction North Korea. China and Russia voted with us. Very big financial impact!
· 893964041630212098	08/05/17	22:44:34	Twitter for iPhone	19955	87982	1323. Working in Bedminster, N.J., as long planned construction is being done at the White House. This is not a vacation - meetings and calls!
· 893957896190533632	08/05/17	22:36:51	Twitter for iPhone	14759	63757	1324. "Under Trump, gains against #ISIS have dramatically accelerated"https://t.co/jNtOTh0moL
· 893864420539068417	08/05/17	22:12:26	Twitter for iPhone	24010	92077	1325. Prosperity is coming back to our shores because we are putting America WORKERS and FAMILIES first. #AmericaFirst🇺🇸 https://t.co/4kTc6Om308
· 893587008312016896	08/05/17	16:00:59	Media Studio	10103	49730	1326. Great work being done by @FEMA @DHSgov w/state &amp; local leaders to prepare for hurricane season. Preparedness is an investment in our future! https://t.co/e4rbchY3zM
· 893498883090907137	08/04/17	21:38:39	Media Studio	14202	63653	1327. No matter the mission, the brave men &amp; women of our @USCG proudly answer the call to serve 24/7/365. THANK YOU and HAPPY BIRTHDAY! #CG227🇺🇸 https://t.co/GY555t0vzN
· 893452922427715584	08/04/17	15:48:28	Twitter for iPhone	19333	90292	1328. Excellent Jobs Numbers just released - and I have only just begun. Many job stifling regulations continue to fall. Movement back to USA!
· 893420123641479168	08/04/17	12:45:50	Twitter for iPhone	17395	84848	1329. West Virginia was incredible last night. Crowds and enthusiasm were beyond, GDP at 3%, wow!Dem Governor became a Republican last night.
· 893417795614121985	08/04/17	10:35:31	Twitter for iPhone	14948	75633	1330. Consumer confidence is at a 16 year high....and for good reason. Much more regulation "busting" to come. Working hard on tax cuts &amp; reform!
· 893416615504748544	08/04/17	10:26:16	Twitter for iPhone	11235	60261	1331. ....and don't forget that Foxconn will be spending up to 10 billion dollars on a top of the line plant/plants in Wisconsin.
· 893411790868160514	08/04/17	10:21:34	Twitter for iPhone	26142	117780	1332. Toyota &amp; Mazda to build a new $1.6B plant here in the U.S.A. and create 4K new American jobs. A great investment in American manufacturing!
· 893325503020642305	08/04/17	10:02:24	Twitter for iPhone	15828	68517	1333. Thank you West Virginia! All across the country, Americans of every kind are coming together w/one simple goal: to MAKE AMERICA GREAT AGAIN! https://t.co/thRh7htVbH
· 893243147580473344	08/04/17	04:19:31	Twitter for iPhone	10787	64611	1334. Just arrived in West Virginia for a MAKE AMERICA GREAT AGAIN rally in Huntington at 7:00pmE. Massive crowd expected - tune in! #MAGA🇺🇸
· 893186623193718784	08/03/17	22:52:16	Twitter for iPhone	11806	48821	1335. Our GREAT VETERANS can now connect w/ their VA healthcare team from anywhere, using #VAVideoConnect - available at: https://t.co/WFFHLWn8nF. https://t.co/Dmq4htSps9
· 893170489820151808	08/03/17	19:07:40	Media Studio	16273	70079	1336. Today, I announced another historic breakthrough for the VA. We are working tirelessly to keep our promises to our GREAT VETERANS! #USA https://t.co/LexSINeM1J
· 893140445294940160	08/03/17	18:03:33	Media Studio	9524	44234	1337. See you tonight Huntington, West Virginia!#MakeAmericaGreatAgain🇺🇸Tickets: https://t.co/ERU0xUWdCr https://t.co/obtDsdV94t
· 893083735633129472	08/03/17	16:04:10	Media Studio	29173	92727	1338. Our relationship with Russia is at an all-time &amp; very dangerous low. You can thank Congress, the same people that can't even give us HCare!
· 893082107081244672	08/03/17	12:18:49	Twitter for iPhone	19770	101225	1339. I am continuing to get rid of costly and unnecessary regulations. Much work left to do but effect will be great! Business &amp; jobs will grow.
· 893081237082001409	08/03/17	12:12:21	Twitter for iPhone	16533	82679	1340. Business is looking better than ever with business enthusiasm at record levels. Stock Market at an all-time high. That doesn't just happen!
· 892920397162848257	08/03/17	12:08:54	Twitter for iPhone	32924	137752	1341. I love the White House, one of the most beautiful buildings (homes) I have ever seen. But Fake News said I called it a dump - TOTALLY UNTRUE
· 892814520942460928	08/03/17	01:29:46	Twitter for iPhone	20342	78586	1342. I campaigned on creating a merit-based immigration system that protects U.S. workers &amp; taxpayers. Watch: https://t.co/lv3ScSKnF6 #RAISEAct https://t.co/zCFK5OfYnB
· 892782712322437120	08/02/17	18:29:04	Media Studio	12432	56159	1343. "Why the Rust Belt just gave Donald Trump a hero's welcome"https://t.co/nqiZ8h8ajk
· 892749228291874816	08/02/17	16:22:40	Twitter for iPhone	16823	82161	1344. It was my great honor to pay tribute to a VET who went above &amp; beyond the call of duty to PROTECT our COMRADES, our COUNTRY, &amp; OUR FREEDOM! https://t.co/YS6y1WR30G
· 892741272259133441	08/02/17	14:09:37	Media Studio	11564	51840	1345. Small business owners are the DREAMERS &amp; INNOVATORS who are powering us into the future!Read more and watch here: https://t.co/hZE3fUqKDf https://t.co/TJn5x6HrFG
· 892383242535481344	08/02/17	13:38:00	Twitter for iPhone	33675	140273	1346. Only the Fake News Media and Trump enemies want me to stop using Social Media (110 million people). Only way for me to get the truth out!
· 892370324616089600	08/01/17	13:55:19	Twitter for iPhone	16961	79661	1347. "Corporations have NEVER made as much money as they are making now." Thank you Stuart Varney @foxandfriends Jobs are starting to roar,watch!
· 892366646542782464	08/01/17	13:03:59	Twitter for iPhone	23445	107308	1348. Stock Market could hit all-time high (again) 22,000 today. Was 18,000 only 6 months ago on Election Day. Mainstream media seldom mentions!
· 892147656319004672	08/01/17	12:49:22	Twitter for iPhone	25417	122378	1349. A great day at the White House!
· 891998881009061888	07-31-2017	22:19:11	Twitter for iPhone	30726	126845	1350. Highest Stock Market EVER, best economic numbers in years, unemployment lowest in 17 years, wages raising, border secure, S.C.: No WH chaos!
· 891996053611917312	07-31-2017	12:28:00	Twitter for iPhone	35202	131252	1351. If ObamaCare is hurting people, &amp; it is, why shouldn't it hurt the insurance companies &amp; why should Congress not be paying what public pays?
· 891623821702295552	07-31-2017	12:16:46	Twitter for iPhone	25010	106525	1352. Don't give up Republican Senators, the World is watching: Repeal &amp; Replace...and go to 51 votes (nuke option), get Cross State Lines &amp; more.
· 891442016294494209	07-30-2017	11:37:39	Twitter for iPhone	24240	99285	1353. ...they do NOTHING for us with North Korea, just talk. We will no longer allow this to continue. China could easily solve this problem!
· 891440474132795392	07-29-2017	23:35:13	Twitter for iPhone	26681	101591	1354. I am very disappointed in China. Our foolish past leaders have allowed them to make hundreds of billions of dollars a year in trade, yet...
· 891437168798965761	07-29-2017	23:29:05	Twitter for iPhone	18571	85767	1355. I love reading about all of the "geniuses" who were so instrumental in my election success. Problem is, most don't exist. #Fake News! MAGA
· 891397134662193152	07-29-2017	23:15:57	Twitter for iPhone	22095	92349	1356. Unless the Republican Senators are total quitters, Repeal &amp; Replace is not dead! Demand another vote before voting on any other bill!
· 891343645529567232	07-29-2017	20:36:52	Twitter for iPhone	22532	106915	1357. U.S. Stock Market up almost 20% since Election!
· 891334415347060736	07-29-2017	17:04:20	Twitter for iPhone	29095	106726	1358. If a new HealthCare Bill is not approved quickly, BAILOUTS for Insurance Companies and BAILOUTS for Members of Congress will end very soon!
· 891332290474848257	07-29-2017	16:27:39	Twitter for iPhone	19365	80415	1359. After seven years of "talking" Repeal &amp; Replace, the people of our great country are still being forced to live with imploding ObamaCare!
· 891263843908947969	07-29-2017	16:19:12	Twitter for iPhone	18985	75811	1360. If the Senate Democrats ever got the chance, they would switch to a 51 majority vote in first minute. They are laughing at R's. MAKE CHANGE!
· 891261878005092353	07-29-2017	11:47:13	Twitter for iPhone	17988	70383	1361. ....8 Dems totally control the U.S. Senate. Many great Republican bills will never pass, like Kate's Law and complete Healthcare. Get smart!
· 891260230876659713	07-29-2017	11:39:25	Twitter for iPhone	18092	73271	1362. Republicans in the Senate will NEVER win if they don't go to a 51 vote majority NOW. They look like fools and are just wasting time......
· 891259245106278400	07-29-2017	11:32:52	Twitter for iPhone	17724	71934	1363. The very outdated filibuster rule must go. Budget reconciliation is killing R's in Senate. Mitch M, go to 51 Votes NOW and WIN. IT'S TIME!
· 891257113565163520	07-29-2017	11:28:57	Twitter for iPhone	18453	69689	1364. Republican Senate must get rid of 60 vote NOW! It is killing the R Party, allows 8 Dems to control country. 200 Bills sit in Senate. A JOKE!
· 891253798500487168	07-29-2017	11:20:29	Twitter for iPhone	19020	64793	1365. In other words, Russia was against Trump in the 2016 Election - and why not, I want strong military &amp; low oil prices. Witch Hunt! https://t.co/mMSxj4Su5z
· 891087485111087104	07-29-2017	11:07:18	Twitter for iPhone	15037	62779	1366. We will defend our country, protect our communities and put the safety of the AMERICAN PEOPLE FIRST! Replay: https://t.co/dcZxPKOPZ9 https://t.co/0NGiIhGY18
· 891040645581873152	07-29-2017	00:06:26	Media Studio	15792	80770	1367. I would like to thank Reince Priebus for his service and dedication to his country. We accomplished a lot together and I am proud of him!
· 891039237319143424	07-28-2017	21:00:19	Twitter for iPhone	14468	68485	1368. ...and a Great Leader. John has also done a spectacular job at Homeland Security. He has been a true star of my Administration
· 891038014314598400	07-28-2017	20:54:43	Twitter for iPhone	24516	92878	1369. I am pleased to inform you that I have just named General/Secretary John F Kelly as White House Chief of Staff. He is a Great American....
· 890971233159962624	07-28-2017	20:49:51	Twitter for iPhone	13675	58914	1370. Departing for Long Island now. An area under siege from #MS13 gang members. We will not rest until #MS13 is eradicated. #LESM https://t.co/GsgbBUXyHS
· 890968428370153472	07-28-2017	16:24:30	Twitter for iPhone	13971	62365	1371. We will always ENFORCE our laws, PROTECT our borders, and SUPPORT our police! #LESMHarrisburg, Pennsylvania #FlashbackFriday #MS13 https://t.co/79Tskiv69j
· 890935044474380288	07-28-2017	16:13:21	Twitter for iPhone	10995	55356	1372. ...Even though parts of healthcare could pass at 51, some really good things need 60. So many great future bills &amp; budgets need 60 votes....
· 890931465885798400	07-28-2017	14:00:42	Twitter for iPhone	14432	63380	1373. If Republicans are going to pass great future legislation in the Senate, they must immediately go to a 51 vote majority, not senseless 60...
· 890820505330212864	07-28-2017	13:46:28	Twitter for iPhone	27123	93756	1374. 3 Republicans and 48 Democrats let the American people down. As I said from the beginning, let ObamaCare implode, then deal. Watch!
· 890764622852173826	07-28-2017	06:25:33	Twitter for iPhone	13641	73164	1375. Go Republican Senators, Go! Get there after waiting for 7 years. Give America great healthcare!
· 890705628716466176	07-28-2017	02:43:30	Twitter for iPhone	13266	63785	1376. It was my great HONOR to present our nation's highest award for a public safety officer - THE MEDAL OF VALOR to FIVE AMERICAN HEROES! https://t.co/j7ceXuBZ3f
· 890687451156631555	07-27-2017	22:49:05	Media Studio	12683	67187	1377. Today, we gathered in the East Room to pay tribute to the HEROES whose courageous actions under fire saved so many lives in Alexandria, VA. https://t.co/it52TkLsye
· 890650237060120576	07-27-2017	21:36:51	Media Studio	7887	43084	1378. Join me live as we recognize the first responders to the June 14th shooting involving @SteveScalise. #TeamScalise https://t.co/qOolNmB65d https://t.co/6OCn9JfMAG
· 890642377131515904	07-27-2017	19:08:58	Twitter for iPhone	19433	94758	1379. Big progress being made in ridding our country of MS-13 gang members and gang members in general. MAKE AMERICA SAFE AGAIN!
· 890568797941362690	07-27-2017	18:37:44	Twitter for iPhone	12467	54808	1380. ...about then candidate Trump." Catherine Herridge @FoxNews. So why doesn't Fake News report this? Witch Hunt! Purposely phony reporting.
· 890566339462672385	07-27-2017	13:45:22	Twitter for iPhone	13164	57728	1381. "One of the things that has been lost in the politics of this situation is that the Russians collected and spread negative information.....
· 890533442135502849	07-27-2017	13:35:35	Twitter for iPhone	21456	93516	1382. Come on Republican Senators, you can do it on Healthcare. After 7 years, this is your chance to shine! Don't let the American people down!
· 890524387773997056	07-27-2017	11:24:52	Twitter for iPhone	11826	55479	1383. Wow, the Failing @nytimes said about @foxandfriends "....the most powerful T.V. show in America."
· 890361489126805504	07-27-2017	10:48:53	Twitter for iPhone	21236	91566	1384. Thank you Foxconn, for investing $10 BILLION DOLLARS with the potential for up to 13K new jobs in Wisconsin! MadeInTheUSA🇺🇸 https://t.co/jJghVeb63s
· 890314337696579584	07-27-2017	00:01:35	Media Studio	10041	50280	1385. Congratulations to Boys and Girls Nation. It was my great honor to welcome you to the WH today! Full Remarks: https://t.co/Pb5FTTOyWf https://t.co/U6tfV93dDG
· 890260758050856961	07-26-2017	20:54:14	Media Studio	37683	131013	1386. IN AMERICA WE DON'T WORSHIP GOVERNMENT - WE WORSHIP GOD!🎥https://t.co/jIejSgVnnA
· 890208319566229504	07-26-2017	17:21:19	Twitter for iPhone	16929	74591	1387. ...big dollars ($700,000) for his wife's political run from Hillary Clinton and her representatives. Drain the Swamp!
· 890207082926022656	07-26-2017	13:52:57	Twitter for iPhone	16092	64335	1388. Why didn't A.G. Sessions replace Acting FBI Director Andrew McCabe, a Comey friend who was in charge of Clinton investigation but got....
· 890197095151546369	07-26-2017	13:48:02	Twitter for iPhone	43406	143128	1389. ....victory and cannot be burdened with the tremendous medical costs and disruption that transgender in the military would entail. Thank you
· 890196164313833472	07-26-2017	13:08:21	Twitter for iPhone	45736	138148	1390. ....Transgender individuals to serve in any capacity in the U.S. Military. Our military must be focused on decisive and overwhelming.....
· 890193981585444864	07-26-2017	13:04:39	Twitter for iPhone	43443	127153	1391. After consultation with my Generals and military experts, please be advised that the United States Government will not accept or allow......
· 890168183079960576	07-26-2017	12:55:58	Twitter for iPhone	14612	59522	1392. Senator @lisamurkowski of the Great State of Alaska really let the Republicans, and our country, down yesterday. Too bad!
· 890162144884514820	07-26-2017	11:13:28	Twitter for iPhone	12643	76466	1393. The crowd in Ohio was amazing last night - broke all records. We all had a great time in a great State. Will be back soon!
· 890069204082151424	07-26-2017	10:49:28	Twitter for iPhone	10493	55359	1394. People of Ohio are fantastic. Thank you so much. What an evening! https://t.co/KM0zoaULYH
· 890060370861334529	07-26-2017	04:40:09	Media Studio	12063	60984	1395. It was my great honor to join our wonderful Veterans at AMVETS Post 44 in Youngstown, Ohio this evening. A grateful nation salutes you! https://t.co/RxobYHP1oR
· 889972487844491265	07-26-2017	04:05:03	Media Studio	9246	52162	1396. Just arrived in Youngstown, Ohio with @FLOTUS Melania!#MakeAmericaGreatAgain🇺🇸🎥https://t.co/A1mrxSksR3 https://t.co/jWX9yBlX8z
· 889929412539543552	07-25-2017	22:15:50	Twitter for iPhone	14599	67747	1397. .@SenJohnMcCain-Thank you for coming to D.C. for such a vital vote. Congrats to all Rep. We can now deliver grt healthcare to all Americans!
· 889925142675062784	07-25-2017	19:24:40	Twitter for iPhone	4586	26651	1398. Joint Press Conference with Prime Minister Saad Hariri of Lebanon beginning shortly. Join us live!➡️https://t.co/7pquWbEutn https://t.co/JHVHKgrPOY
· 889871789198802944	07-25-2017	19:07:42	Twitter for iPhone	12527	51509	1399. "America's Labor Market Continues to Boom" JOBS, JOBS, JOBS! https://t.co/LuOaR1Iz2e
· 889867842186649600	07-25-2017	15:35:42	Twitter for iPhone	13969	59968	1400. The American people have waited long enough. There has been enough talk and no action for seven years. Now is the time for action! https://t.co/VdTiYL0Ua7
· 889824817473605632	07-25-2017	15:20:01	Media Studio	12243	69155	1401. Will be traveling to the Great State of Ohio tonight. Big crowd expected. See you there!
· 889822411356602369	07-25-2017	12:29:03	Twitter for iPhone	12075	58423	1402. This will be a very interesting day for HealthCare.The Dems are obstructionists but the Republicans can have a great victory for the people!
· 889821674987761664	07-25-2017	12:19:29	Twitter for iPhone	16722	70843	1403. Working on major Trade Deal with the United Kingdom. Could be very big &amp; exciting. JOBS! The E.U. is very protectionist with the U.S. STOP!
· 889800510106107904	07-25-2017	12:16:34	Twitter for iPhone	22579	91712	1404. Jared Kushner did very well yesterday in proving he did not collude with the Russians. Witch Hunt. Next up, 11 year old Barron Trump!
· 889798407228989441	07-25-2017	10:52:27	Twitter for iPhone	22788	82480	1405. So great that John McCain is coming back to vote. Brave - American hero! Thank you John.
· 889796918615920640	07-25-2017	10:44:06	Twitter for iPhone	16409	70145	1406. ObamaCare is torturing the American People.The Democrats have fooled the people long enough. Repeal or Repeal &amp; Replace! I have pen in hand.
· 889794300913045508	07-25-2017	10:38:11	Twitter for iPhone	13852	64975	1407. Big day for HealthCare. After 7 years of talking, we will soon see whether or not Republicans are willing to step up to the plate!
· 889792764363276288	07-25-2017	10:27:47	Twitter for iPhone	22532	72206	1408. Problem is that the acting head of the FBI &amp; the person in charge of the Hillary investigation, Andrew McCabe, got $700,000 from H for wife!
· 889790429398528000	07-25-2017	10:21:41	Twitter for iPhone	19778	71253	1409. Attorney General Jeff Sessions has taken a VERY weak position on Hillary Clinton crimes (where are E-mails &amp; DNC server) &amp; Intel leakers!
· 889788202172780544	07-25-2017	10:12:24	Twitter for iPhone	17167	58316	1410. Ukrainian efforts to sabotage Trump campaign - "quietly working to boost Clinton." So where is the investigation A.G. @seanhannity
· 889675644396867584	07-25-2017	10:03:33	Twitter for iPhone	17448	63048	1411. Is Fake News Washington Post being used as a lobbyist weapon against Congress to keep Politicians from looking into Amazon no-tax monopoly?
· 889673743873843200	07-25-2017	02:36:17	Twitter for iPhone	13338	55705	1412. So many stories about me in the @washingtonpost are Fake News. They are as bad as ratings challenged @CNN. Lobbyist for Amazon and taxes?
· 889672374458646528	07-25-2017	02:28:44	Twitter for iPhone	15482	59829	1413. The Amazon Washington Post fabricated the facts on my ending massive, dangerous, and wasteful payments to Syrian rebels fighting Assad.....
· 889654862379589633	07-25-2017	02:23:18	Twitter for iPhone	19511	71804	1414. #2017Jambo- Remember your duty. Honor your history. Take care of the people God puts into your life – and LOVE &amp; CHERISH your country! https://t.co/DnNYxGJm4I
· 889599425458327552	07-25-2017	01:13:42	Media Studio	11724	42868	1415. Any senator who votes against starting debate is telling America that you are fine w/ the #OCareNightmare! Remarks: https://t.co/tSvWaMdxBA https://t.co/DI7e78hr6N
· 889579795176181761	07-24-2017	21:33:25	Twitter for iPhone	10620	45954	1416. Arriving at Joint Base Andrews with @SecretaryPerry, @SecretaryZinke, and @SecPriceMD..... https://t.co/Yxm94XKtuv
· 889474780356915206	07-24-2017	20:15:25	Twitter for iPhone	19819	83561	1417. Republicans have a last chance to do the right thing on Repeal &amp; Replace after years of talking &amp; campaigning on it.
· 889473486506385409	07-24-2017	13:18:07	Twitter for iPhone	21363	81461	1418. Sleazy Adam Schiff, the totally biased Congressman looking into "Russia," spends all of his time on television pushing the Dem loss excuse!
· 889467610332528641	07-24-2017	13:12:59	Twitter for iPhone	24879	88254	1419. So why aren't the Committees and investigators, and of course our beleaguered A.G., looking into Crooked Hillarys crimes &amp; Russia relations?
· 889438168721874944	07-24-2017	12:49:38	Twitter for iPhone	28633	100874	1420. After 1 year of investigation with Zero evidence being found, Chuck Schumer just stated that "Democrats should blame ourselves,not Russia."
· 889435104841523201	07-24-2017	10:52:39	Twitter for iPhone	33079	117414	1421. Drain the Swamp should be changed to Drain the Sewer - it's actually much worse than anyone ever thought, and it begins with the Fake News!
· 889279880336166914	07-24-2017	10:40:28	Twitter for iPhone	20417	83996	1422. Thank you to @LOUDOBBS for giving the first six months of the Trump Administration an A+. S.C.,reg cutting,Stock M, jobs,border etc. = TRUE!
· 889274373689028609	07-24-2017	00:23:40	Twitter for iPhone	22133	89832	1423. If Republicans don't Repeal and Replace the disastrous ObamaCare, the repercussions will be far greater than any of them understand!
· 889273320574783489	07-24-2017	00:01:47	Twitter for iPhone	15589	71155	1424. It's hard to read the Failing New York Times or the Amazon Washington Post because every story/opinion, even if should be positive, is bad!
· 889217183930351621	07-23-2017	23:57:36	Twitter for iPhone	35200	134160	1425. It's very sad that Republicans, even some that were carried over the line on my back, do very little to protect their President.
· 889215815022727168	07-23-2017	20:14:32	Twitter for iPhone	20088	87621	1426. As the phony Russian Witch Hunt continues, two groups are laughing at this excuse for a lost election taking hold, Democrats and Russians!
· 888924192573235201	07-23-2017	20:09:05	Twitter for iPhone	27239	111217	1427. To every PATRIOT who will serve on the #USSGeraldRFord:☑️Keep the watch🇺🇸☑️Protect her🇺🇸☑️Defend her🇺🇸☑️LOVE HER🇺🇸Good Luck &amp; Godspeed! https://t.co/shcz5GQkCh
· 888895687865380864	07-23-2017	00:50:17	Media Studio	13339	56799	1428. American steel &amp; American hands have constructed a 100,000 ton message to the world: American MIGHT IS SECOND TO NONE!#USSGeraldRFord #USA https://t.co/Pibf37Eybg
· 888841724759597057	07-22-2017	22:57:01	Twitter for iPhone	16695	73092	1429. A ship is only as good as the people who serve on it — and the AMERICAN SAILOR is the BEST in the world. @USNavy #USSGeraldRFord https://t.co/YmiTLXcCEh
· 888771440014749697	07-22-2017	19:22:35	Media Studio	8557	46317	1430. Join me live for the commissioning ceremony of the USS Gerald R. Ford!➡️https://t.co/F78iOR64TW #USA https://t.co/PrVceEmPOB
· 888736256145985536	07-22-2017	14:43:18	Twitter for iPhone	20453	84103	1431. ObamaCare is dead and the Democrats are obstructionists, no ideas or votes, only obstruction. It is solely up to the 52 Republican Senators!
· 888734848550043648	07-22-2017	12:23:30	Twitter for iPhone	19637	86049	1432. The Republican Senators must step up to the plate and, after 7 years, vote to Repeal and Replace. Next, Tax Reform and Infrastructure. WIN!
· 888733031875346432	07-22-2017	12:17:54	Twitter for iPhone	11206	58321	1433. In all fairness to Anthony Scaramucci, he wanted to endorse me 1st, before the Republican Primaries started, but didn't think I was running!
· 888730468732067841	07-22-2017	12:10:41	Twitter for iPhone	27447	109944	1434. My son Donald openly gave his e-mails to the media &amp; authorities whereas Crooked Hillary Clinton deleted (&amp; acid washed) her 33,000 e-mails!
· 888727293346156546	07-22-2017	12:00:30	Twitter for iPhone	24813	87505	1435. ...What about all of the Clinton ties to Russia, including Podesta Company, Uranium deal, Russian Reset, big dollar speeches etc.
· 888726438265966592	07-22-2017	11:47:53	Twitter for iPhone	29545	105571	1436. So many people are asking why isn't the A.G. or Special Council looking at the many Hillary Clinton or Comey crimes. 33,000 e-mails deleted?
· 888724194820857857	07-22-2017	11:44:29	Twitter for iPhone	17458	72192	1437. While all agree the U. S. President has the complete power to pardon, why think of that when only crime so far is LEAKS against us.FAKE NEWS
· 888713231065391104	07-22-2017	11:35:34	Twitter for iPhone	12151	74010	1438. This morning I will be going to the Commissioning Ceremony for the largest aircraft carrier in the world, The Gerald R. Ford. Norfolk, Va.
· 888711488717934592	07-22-2017	10:52:00	Twitter for iPhone	20637	69595	1439. The Failing New York Times foiled U.S. attempt to kill the single most wanted terrorist,Al-Baghdadi.Their sick agenda over National Security
· 888708453560184832	07-22-2017	10:45:05	Twitter for iPhone	19168	73455	1440. A new INTELLIGENCE LEAK from the Amazon Washington Post,this time against A.G. Jeff Sessions.These illegal leaks, like Comey's, must stop!
· 888575966259314691	07-22-2017	10:33:01	Twitter for iPhone	23056	120240	1441. Sean Spicer is a wonderful person who took tremendous abuse from the Fake News Media - but his future is bright!
· 888530948811366400	07-22-2017	01:46:33	Twitter for iPhone	14925	69792	1442. Today, it was my privilege to welcome survivors of the #USSArizona to the @WhiteHouse. #HonorThem🇺🇸Remarks: https://t.co/gySxxqazBl https://t.co/6IPmbqVi10
· 888529645381062656	07-21-2017	22:47:40	Media Studio	459	1736	1443. Today, it was my privilege to welcome survivors of the #USSArizona to the WH. Remarks: https://t.co/gySxxqazBlhttps://t.co/gySxxqazBl https://t.co/ZJaLAfBcv0
· 888478670502932480	07-21-2017	22:42:30	Media Studio	10206	41284	1444. Manufacturers’ record-high optimism reported in the 1st qtr has carried into the 2nd qtr of 2017 via @ShopFloorNAM:https://t.co/a42fNElct1 https://t.co/WHZtcAxhRQ
· 888429879603191811	07-21-2017	19:19:56	Twitter for iPhone	13032	58876	1445. ICYMI- This week we hosted a #MadeInAmerica event, right here at the @WhiteHouse! If it is MADE IN AMERICA, it is the BEST! USA🇺🇸 https://t.co/q4vB9GdE5y
· 888420461075476480	07-21-2017	16:06:04	Media Studio	15615	56880	1446. "Six months in - it is the hope of GROWTH📈that is making America🇺🇸FOUR TRILLION DOLLARS💰RICHER." -Stuart @VarneyCo🎥https://t.co/s7fYOicWGV https://t.co/x9MeUzDom6
· 888393378970439682	07-21-2017	15:28:38	Media Studio	9028	42436	1447. #MadeInAmerica🇺🇸📸https://t.co/39dwlGHI7R https://t.co/VfIrc5Xssx
· 888240051599134721	07-21-2017	13:41:01	Twitter for iPhone	13909	59311	1448. Billions of dollars in investments &amp; thousands of new jobs in America! An initiative via Corning, Merck &amp; Pfizer: https://t.co/QneN48bSiq https://t.co/5VtMfuY3PM
· 888128621784838144	07-21-2017	03:31:45	Twitter for iPhone	34804	122092	1449. I am asking all citizens to believe in yourselves, believe in your future, and believe, once more, in America. #AmericaFirst🇺🇸 https://t.co/NOnhJyWp4J
· 888088029428150272	07-20-2017	20:08:58	Media Studio	13124	60572	1450. Departing The Pentagon after meetings with @VP Pence, Secretary James Mattis, and our great teams. #MAGA🇺🇸 https://t.co/5d1MSzhjQS
· 887862941109940225	07-20-2017	17:27:40	Twitter for iPhone	15805	84370	1451. Melania and I send our thoughts and prayers to Senator McCain, Cindy, and their entire family. Get well soon. https://t.co/fONWVlmYyz
· 887654816507408384	07-20-2017	02:33:15	Twitter for iPhone	16272	75511	1452. The Republicans never discuss how good their healthcare bill is, &amp; it will get even better at lunchtime.The Dems scream death as OCare dies!
· 887650824515661824	07-19-2017	12:46:14	Twitter for iPhone	18641	93049	1453. I will be having lunch at the White House today with Republican Senators concerning healthcare. They MUST keep their promise to America!
· 887477071160762369	07-19-2017	12:30:22	Twitter for iPhone	27469	109127	1454. The Fake News is becoming more and more dishonest! Even a dinner arranged for top 20 leaders in Germany is made to look sinister!
· 887475373981696000	07-19-2017	00:59:56	Twitter for iPhone	26708	98186	1455. Fake News story of secret dinner with Putin is "sick." All G 20 leaders, and spouses, were invited by the Chancellor of Germany. Press knew!
· 887302632687251456	07-19-2017	00:53:12	Twitter for iPhone	19171	74152	1456. The Senate must go to a 51 vote majority instead of current 60 votes. Even parts of full Repeal need 60. 8 Dems control Senate. Crazy!
· 887299895803203584	07-18-2017	13:26:47	Twitter for iPhone	15648	67041	1457. With only a very small majority, the Republicans in the House &amp; Senate need more victories next year since Dems totally obstruct, no votes!
· 887280380423938048	07-18-2017	13:15:55	Twitter for iPhone	18484	84372	1458. As I have always said, let ObamaCare fail and then come together and do a great healthcare plan. Stay tuned!
· 887279050263285761	07-18-2017	11:58:22	Twitter for iPhone	16670	78612	1459. We were let down by all of the Democrats and a few Republicans. Most Republicans were loyal, terrific &amp; worked really hard. We will return!
· 887134287350439936	07-18-2017	11:53:05	Twitter for iPhone	28599	114485	1460. Republicans should just REPEAL failing ObamaCare now &amp; work on a new Healthcare Plan that will start from a clean slate. Dems will join in!
· 886950594220568576	07-18-2017	02:17:50	Twitter for iPhone	20486	102537	1461. Most politicians would have gone to a meeting like the one Don jr attended in order to get info on an opponent. That's politics!
· 886743367815766021	07-17-2017	14:07:55	Twitter for iPhone	15861	89884	1462. Heading back to Washington, D.C. Much will be accomplished this week on trade, the military and security!
· 886742955251335168	07-17-2017	00:24:28	Twitter for iPhone	7168	48125	1463. Congratulations to Sung Hyun Park on winning the 2017 @USGA #USWomensOpen🇺🇸
· 886691926233239556	07-17-2017	00:22:50	Twitter for iPhone	7332	51984	1464. I am at the @USGA #USWomensOpen. An amateur player is co-leading for the first time in many decades - very exciting!
· 886635676787232768	07-16-2017	21:00:03	Twitter for iPhone	15103	69926	1465. The #USSJohnFinn will provide essential capabilities to keep America safe. Our sailors are the best anywhere in the world. Congratulations! https://t.co/yTnMwSh1Kg
· 886588838902206464	07-16-2017	17:16:32	Twitter for iPhone	14212	72783	1466. The ABC/Washington Post Poll, even though almost 40% is not bad at this time, was just about the most inaccurate poll around election time!
· 886544734788997125	07-16-2017	14:10:25	Twitter for iPhone	23939	96428	1467. With all of its phony unnamed sources &amp; highly slanted &amp; even fraudulent reporting, #Fake News is DISTORTING DEMOCRACY in our country!
· 886541955311816705	07-16-2017	11:15:10	Twitter for iPhone	19730	92061	1468. Thank you to former campaign adviser Michael Caputo for saying so powerfully that there was no Russian collusion in our winning campaign.
· 886538703547621376	07-16-2017	11:04:07	Twitter for iPhone	19513	112717	1469. Thank you to all of the supporters, who far out-numbered the protesters, yesterday at the Women's U.S. Open. Very cool!
· 886534810575020032	07-16-2017	10:51:12	Twitter for iPhone	38330	143851	1470. HillaryClinton can illegally get the questions to the Debate &amp; delete 33,000 emails but my son Don is being scorned by the Fake News Media?
· 886421324637380609	07-16-2017	10:35:44	Twitter for iPhone	7506	46187	1471. The women played great today at the @USGA #USWomensOpen🇺🇸 I look forward to being there tomorrow for the final round! https://t.co/2oWyptgfIY
· 886321948275429381	07-16-2017	03:04:47	Twitter for iPhone	11542	66479	1472. Just got to the #USWomensOpen in Bedminster, New Jersey. People are really happy with record high stock market - up over 17% since election!
· 886319322154586112	07-15-2017	20:29:54	Twitter for iPhone	15555	65311	1473. MAKE AMERICA GREAT AGAIN! https://t.co/3eYF3nir4B
· 886283456644251652	07-15-2017	20:19:28	Twitter for iPhone	13679	60683	1474. Next week the Senate is going to vote on legislation to save Americans from the ObamaCare DISASTER. #WeeklyAddress🇺🇸 https://t.co/xjVDkgo1NK
· 886262474277888002	07-15-2017	17:56:57	Media Studio	6887	55281	1475. Will be at the Women's U.S. Open today!
· 886261674029854721	07-15-2017	16:33:34	Twitter for iPhone	18658	87173	1476. Stock Market hit another all-time high yesterday - despite the Russian hoax story! Also, jobs numbers are starting to look very good!
· 886259363412926464	07-15-2017	16:30:23	Twitter for iPhone	16386	85526	1477. Stock Market at new all-time high! Working on new trade deals that will be great for U.S. and its workers!
· 886058483392622592	07-15-2017	16:21:12	Twitter for iPhone	7710	50762	1478. I will be at the @USGA #USWomensOpen in Bedminster, NJ tomorrow. Big crowds expected &amp; the women are playing great-should be very exciting!
· 886036222308757504	07-15-2017	03:02:59	Twitter for iPhone	23174	112362	1479. Honored to serve as Commander-in-Chief to the courageous men and women of our U.S. Armed Forces. A grateful nation thanks you! https://t.co/wERNV7J4oO
· 885992108565291008	07-15-2017	01:34:31	Twitter for iPhone	18800	79045	1480. President @EmmanuelMacron,Thank you for inviting Melania and myself to such a historic celebration in France. #BastilleDay #14juillet https://t.co/KZjJQOo0H1
· 885988016912838656	07-14-2017	22:39:14	Media Studio	10359	61382	1481. Just landed from Paris, France. It was an incredible visit with President @EmmanuelMacron. A lot discussed and accomplished in two days!
· 885865609971605508	07-14-2017	22:22:58	Twitter for iPhone	9377	58385	1482. Left Paris for U.S.A. Will be heading to New Jersey and attending the#USWomensOpen, their most important tournament, this afternoon.
· 885858247277727746	07-14-2017	14:16:34	Twitter for iPhone	9169	51117	1483. Great conversations with President @EmmanuelMacron and his representatives on trade, military and security.
· 885856351557210112	07-14-2017	13:47:19	Twitter for iPhone	11096	53025	1484. The United States mourns for the victims of Nice, France. We pledge our solidarity with France against terror. 🇺🇸🇫🇷 https://t.co/7irbz08oT3
· 885817217455140864	07-14-2017	13:39:47	Twitter for iPhone	14740	67582	1485. It was a great honor to represent the United States at the magnificent #BastilleDay parade. Congratulations President @EmmanuelMacron! https://t.co/1J4vZiy98y
· 885773130723205120	07-14-2017	11:04:16	Twitter for iPhone	11260	60424	1486. .@VP Mike Pence is working hard on HealthCare and getting our wonderful Republican Senators to do what is right for the people.
· 885772727315030020	07-14-2017	08:09:05	Twitter for iPhone	16005	74543	1487. After all of these years of suffering thru ObamaCare, Republican Senators must come through as they have promised!
· 885772254017187840	07-14-2017	08:07:29	Twitter for iPhone	9810	50000	1488. So impt Rep Senators, under leadership of @SenateMajLdr McConnell get healthcare plan approved. After 7yrs of O'Care disaster, must happen!
· 885770227514052608	07-14-2017	08:05:36	Twitter for iPhone	13878	70229	1489. Republicans Senators are working hard to get their failed ObamaCare replacement approved. I will be at my desk, pen in hand!
· 885769944482414593	07-14-2017	07:57:33	Twitter for iPhone	8872	45347	1490. Great evening with President @EmmanuelMacron &amp; Mrs. Macron. Went to Eiffel Tower for dinner. Relationship with France stronger than ever. https://t.co/ib1pdUYoEU
· 885579818875670528	07-14-2017	07:56:26	Twitter for iPhone	12681	58829	1491. Great bilateral meetings at Élysée Palace w/ President @EmmanuelMacron. The friendship between our two nations and ourselves is unbreakable. https://t.co/IOSoC0MdPv
· 885570979975639040	07-13-2017	19:20:56	Twitter for iPhone	11399	57924	1492. President @EmmanuelMacron,Thank you for the beautiful welcome ceremony at Les Invalides today! https://t.co/RKir1GcRrB
· 885481504780013568	07-13-2017	18:45:49	Twitter for iPhone	14527	70714	1493. Melania and I were thrilled to join the dedicated men and women of the @USEmbassyFrance, members of the U.S. Military and their families. https://t.co/ZSdsJ0Bsbl
· 885410010167226370	07-13-2017	12:50:16	Twitter for iPhone	13860	77588	1494. Just landed in Paris, France with @FLOTUS Melania. https://t.co/knULGOQF1K
· 885278633014812673	07-13-2017	08:06:11	Twitter Web Client	21554	70931	1495. Big WIN today for building the wall. It will secure the border &amp; save lives. Now the full House &amp; Senate must act! ➡️https://t.co/TTg7lvBdo2 https://t.co/xhiknXko70
· 885275592681295872	07/12/17	23:24:08	Twitter for iPhone	23367	81023	1496. JOBS, JOBS, JOBS! #MAGA🇺🇸 https://t.co/HScS4Y9ZJK
· 885274148012011520	07/12/17	23:12:03	Twitter for iPhone	15993	65621	1497. Stock market hits another high with spirit and enthusiasm so positive. Jobs outlook looking very good! #MAGA🇺🇸 https://t.co/Vwxsb2vWGe
· 885266492765466625	07/12/17	23:06:19	Twitter for iPhone	14907	82798	1498. Getting rdy to leave for France @ the invitation of President Macron to celebrate &amp; honor Bastille Day and 100yrs since U.S. entry into WWI.
· 885232527656538113	07/12/17	22:35:53	Twitter for iPhone	17717	69870	1499. "After 14 years, U.S. beef hits Chinese market. Trade deal an exciting opportunity for agriculture." https://t.co/gDGgejqFMs
· 885131482397908992	07/12/17	20:20:56	Twitter for iPhone	20749	99408	1500. The W.H. is functioning perfectly, focused on HealthCare, Tax Cuts/Reform &amp; many other things. I have very little time for watching T.V.
· 885128373441355777	07/12/17	13:39:25	Twitter for iPhone	26011	104325	1501. Why aren't the same standards placed on the Democrats. Look what Hillary Clinton may have gotten away with. Disgraceful!
· 885109663217352704	07/12/17	13:27:03	Twitter for iPhone	15959	63060	1502. .@WashTimes states "Democrats have willfully used Moscow disinformation to influence the presidential election against Donald Trump."
· 885092844511387654	07/12/17	12:12:42	Twitter for iPhone	29725	127630	1503. ISIS is on the run &amp; will soon be wiped out of Syria &amp; Iraq, illegal border crossings are way down (75%) &amp; MS 13 gangs are being removed.
· 885084555421634561	07/12/17	11:05:53	Twitter for iPhone	31309	117629	1504. Remember, when you hear the words "sources say" from the Fake Media, often times those sources are made up and do not exist.
· 885081181980590084	07/12/17	10:32:56	Twitter for iPhone	25705	120675	1505. My son Donald did a good job last night. He was open, transparent and innocent. This is the greatest Witch Hunt in political history. Sad!
· 884931352201756672	07/12/17	10:19:32	Twitter for iPhone	17502	96284	1506. My son, Donald, will be interviewed by @seanhannity tonight at 10:00 P.M. He is a great person who loves our country!
· 884750055776948225	07/12/17	00:24:10	Twitter for iPhone	29001	129612	1507. Big wins against ISIS!
· 884746435039768576	07/11/17	12:23:45	Twitter for iPhone	22784	121286	1508. Marine Plane crash in Mississippi is heartbreaking. Melania and I send our deepest condolences to all!
· 884740553040175104	07/11/17	12:09:22	Twitter for iPhone	20083	108873	1509. Working hard to get the Olympics for the United States (L.A.). Stay tuned!
· 884728971530829824	07/11/17	11:46:00	Twitter for iPhone	28202	97500	1510. The Senate Democrats have only confirmed 48 of 197 Presidential Nominees. They can't win so all they do is slow things down &amp; obstruct!
· 884378624660582405	07/11/17	10:59:58	Twitter for iPhone	26620	108995	1511. If Chelsea Clinton were asked to hold the seat for her mother,as her mother gave our country away, the Fake News would say CHELSEA FOR PRES!
· 884374529660903424	07/10/17	11:47:49	Twitter for iPhone	18259	88831	1512. When I left Conference Room for short meetings with Japan and other countries, I asked Ivanka to hold seat. Very standard. Angela M agrees!
· 884363456849342464	07/10/17	11:31:33	Twitter for iPhone	23155	102395	1513. I cannot imagine that Congress would dare to leave Washington without a beautiful new HealthCare bill fully approved and ready to go!
· 884361623514656769	07/10/17	10:47:33	Twitter for iPhone	30033	112155	1514. James Comey leaked CLASSIFIED INFORMATION to the media. That is so illegal!
· 884211874518192128	07/10/17	10:40:16	Twitter for iPhone	19730	91092	1515. The fact that President Putin and I discussed a Cyber Security unit doesn't mean I think it can happen. It can't-but a ceasefire can,&amp; did!
· 884142582191849474	07/10/17	00:45:13	Twitter for iPhone	20196	100274	1516. Syrian ceasefire seems to be holding. Many lives can be saved. Came out of meeting. Good!
· 884141905436696576	07/09/17	20:09:52	Twitter for iPhone	26582	110727	1517. For years, even as a "civilian," I listened as Republicans pushed the Repeal and Replace of ObamaCare. Now they finally have their chance!
· 884033889613828096	07/09/17	20:07:11	Twitter for iPhone	24791	98445	1518. MAKE AMERICA GREAT AGAIN! https://t.co/NVDVRrWLs4
· 884027201804488704	07/09/17	12:57:58	Media Studio	19673	83119	1519. Sanctions were not discussed at my meeting with President Putin. Nothing will be done until the Ukrainian &amp; Syrian problems are solved!
· 884020939264073728	07/09/17	12:31:23	Twitter for iPhone	20187	89030	1520. ...have it. Fake News said 17 intel agencies when actually 4 (had to apologize). Why did Obama do NOTHING when he had info before election?
· 884018776391503872	07/09/17	12:06:30	Twitter for iPhone	18820	78813	1521. ...and safe. Questions were asked about why the CIA &amp; FBI had to ask the DNC 13 times for their SERVER, and were rejected, still don't....
· 884016887692234753	07/09/17	11:57:55	Twitter for iPhone	20029	83092	1522. Putin &amp; I discussed forming an impenetrable Cyber Security unit so that election hacking, &amp; many other negative things, will be guarded..
· 884013689736769536	07/09/17	11:50:24	Twitter for iPhone	22811	98082	1523. ...We negotiated a ceasefire in parts of Syria which will save lives. Now it is time to move forward in working constructively with Russia!
· 884012097805406208	07/09/17	11:37:42	Twitter for iPhone	18913	83868	1524. I strongly pressed President Putin twice about Russian meddling in our election. He vehemently denied it. I've already given my opinion.....
· 884008221970763776	07/09/17	11:31:22	Twitter for iPhone	17005	81459	1525. The G 20 Summit was a great success for the U.S. - Explained that the U.S. must fix the many bad trade deals it has made. Will get done!
· 883845492790235136	07/09/17	11:15:58	Twitter for iPhone	24263	87832	1526. Thank you @SenatorDole, very kind! https://t.co/cXrYiK46Qq
· 883761448064864257	07/09/17	00:29:21	Twitter for iPhone	18168	98393	1527. Leaving Hamburg for Washington, D.C. and the WH. Just left China’s President Xi where we had an excellent meeting on trade &amp; North Korea.
· 883760134333378561	07/08/17	18:55:23	Twitter for iPhone	19447	93205	1528. Law enforcement &amp; military did a spectacular job in Hamburg. Everybody felt totally safe despite the anarchists. @PolizeiHamburg #G20Summit
· 883752778379792386	07/08/17	18:50:10	Twitter for iPhone	15346	86036	1529. The #G20Summit was a wonderful success and carried out beautifully by Chancellor Angela Merkel. Thank you!
· 883751888491098112	07/08/17	18:20:56	Twitter for iPhone	27003	99318	1530. We will fight the #FakeNews with you! https://t.co/zOMiXTeLJq
· 883469033059864578	07/08/17	18:17:24	Twitter for iPhone	18604	84512	1531. Great first day with world leaders at the #G20Summit here in Hamburg, Germany. Looking forward to day two! #USA https://t.co/bLKgZKQemw
· 883444736849305600	07/07/17	23:33:26	Twitter for iPhone	16321	68592	1532. Thank you! “Trump’s Defining Speech” WSJ Editorial: https://t.co/YuDgVfRroR https://t.co/T0R4u4IHDJ
· 883230130885324802	07/07/17	21:56:53	Twitter for iPhone	33937	136965	1533. I will represent our country well and fight for its interests! Fake News Media will never cover me accurately but who cares! We will #MAGA!
· 883229754077392896	07/07/17	07:44:07	Twitter for iPhone	19323	96810	1534. I look forward to all meetings today with world leaders, including my meeting with Vladimir Putin. Much to discuss.#G20Summit #USA🇺🇸
· 883229270943911936	07/07/17	07:42:37	Twitter for iPhone	33107	119041	1535. Everyone here is talking about why John Podesta refused to give the DNC server to the FBI and the CIA. Disgraceful!
· 883220875444715520	07/07/17	07:40:42	Twitter for iPhone	13291	76189	1536. After Poland had a great meeting with Chancellor Merkel and then with PM Shinzō Abe of Japan &amp; President Moon of South Korea.
· 883218784663818241	07/07/17	07:07:20	Twitter for iPhone	26058	129353	1537. My experience yesterday in Poland was a great one. Thank you to everyone, including the haters, for the great reviews of the speech!
· 883064346519187456	07/07/17	06:59:02	Twitter for iPhone	31801	117598	1538. A strong Poland is a blessing to the nations of Europe, and a strong Europe is a blessing to the West, and to the world. https://t.co/vHzPwMtJSm
· 883012994145280000	07/06/17	20:45:21	Twitter Web Client	37528	134381	1539. THE WEST WILL NEVER BE BROKEN. Our values will PREVAIL. Our people will THRIVE and our civilization will TRIUMPH! https://t.co/sozuVgdp5T
· 882993144194838528	07/06/17	17:21:18	Media Studio	22801	91612	1540. America is proud to stand shoulder-to-shoulder with Poland in the fight to eradicate the evils of terrorism and extremism. #POTUSinPoland https://t.co/MHxRmVvtsh
· 882962893288882176	07/06/17	16:02:25	Media Studio	20309	86331	1541. On behalf of @FLOTUS Melania and myself, thank you Poland!🇺🇸🇵🇱#ICYMI, watch here➡️ https://t.co/COpVXnn8YG #POTUSinPoland https://t.co/ylU3wLZV2H
· 882741809931309056	07/06/17	14:02:13	Twitter for iPhone	14620	76182	1542. Congratulations to the dedicated professionals of the USSS as they celebrate their 152nd anniversary. Thank you! ➡️https://t.co/mDhFzDm3ED https://t.co/BcB3wLjILg
· 882560030884716544	07/05/17	23:23:42	Twitter for iPhone	24525	102191	1543. Trade between China and North Korea grew almost 40% in the first quarter. So much for China working with us - but we had to give it a try!
· 882558219285131265	07/05/17	11:21:23	Twitter for iPhone	26831	129296	1544. The United States made some of the worst Trade Deals in world history.Why should we continue these deals with countries that do not help us?
· 882552631905988609	07/05/17	11:14:11	Twitter for iPhone	16169	95884	1545. Getting ready to leave for Poland, after which I will travel to Germany for the G-20. Will be back on Saturday.
· 882423634639425536	07/05/17	10:51:59	Twitter for iPhone	47259	205493	1546. #HappyIndependenceDay #USA🇺🇸 https://t.co/9pfqnRsh1Z
· 882327018070790144	07/05/17	02:19:23	Twitter for iPhone	31544	162421	1547. Gas prices are the lowest in the U.S. in over ten years! I would like to see them go even lower.
· 882325456162361344	07/04/17	19:55:28	Twitter for iPhone	25478	138501	1548. Getting ready to celebrate the 4th of July with a big crowd at the White House. Happy 4th to everyone. Our country will grow and prosper!
· 882186896285282304	07/04/17	19:49:16	Twitter for iPhone	30936	116835	1549. #HappyIndependenceDay #July4 #USA🇺🇸 https://t.co/NsFslPEFrp
· 882062572081512449	07/04/17	10:38:40	Twitter for iPhone	30583	116328	1550. ....and Japan will put up with this much longer. Perhaps China will put a heavy move on North Korea and end this nonsense once and for all!
· 882061157900718081	07/04/17	02:24:39	Twitter for iPhone	51684	148904	1551. North Korea has just launched another missile. Does this guy have anything better to do with his life? Hard to believe that South Korea.....
· 881983493533822976	07/04/17	02:19:02	Twitter for iPhone	24956	113935	1552. Dow hit a new intraday all-time high! I wonder whether or not the Fake News Media will so report?
· 881979394373406720	07/03/17	21:10:25	Twitter for iPhone	20129	96173	1553. Really great numbers on jobs &amp; the economy! Things are starting to kick in now, and we have just begun! Don't like steel &amp; aluminum dumping!
· 881976958556549120	07/03/17	20:54:08	Twitter for iPhone	9535	61582	1554. Thank you to Shawn Steel for the nice words on @FoxNews.
· 881875263700783104	07/03/17	20:44:27	Twitter for iPhone	37176	123341	1555. If we can help little #CharlieGard, as per our friends in the U.K. and the Pope, we would be delighted to do so.
· 881847676232503297	07/03/17	14:00:21	Twitter for iPhone	31314	131610	1556. At some point the Fake News will be forced to discuss our great jobs numbers, strong economy, success with ISIS, the border &amp; so much else!
· 881839523126272000	07/03/17	12:10:44	Twitter for iPhone	10875	72540	1557. Will be speaking with Italy this morning!
· 881834692282109953	07/03/17	11:38:20	Twitter for iPhone	22408	85961	1558. Spoke yesterday with the King of Saudi Arabia about peace in the Middle-East. Interesting things are happening!
· 881830110114009089	07/03/17	11:19:08	Twitter for iPhone	11325	69696	1559. Will be speaking with Germany and France this morning.
· 881697281233354753	07/03/17	11:00:56	Twitter for iPhone	25922	104824	1560. America's men &amp; women in uniform is the story of FREEDOM overcoming OPPRESSION, the STRONG protecting the WEAK, &amp; G… https://t.co/LtTpGsP3fC
· 881662619282702338	07/03/17	02:13:07	Media Studio	31927	136448	1561. Stock Market at all time high, unemployment at lowest level in years (wages will start going up) and our base has never been stronger!
· 881604490041995271	07/02/17	23:55:23	Twitter for iPhone	28208	111220	1562. The dishonest media will NEVER keep us from accomplishing our objectives on behalf of our GREAT AMERICAN PEOPLE!… https://t.co/EwnwCeuGMv
· 881503147168071680	07/02/17	20:04:24	Media Studio	369530	605098	1563. #FraudNewsCNN #FNN https://t.co/WYUnHjjUjg
· 881373634585079808	07/02/17	13:21:42	Twitter for iPhone	30040	129665	1564. We will always take care of our GREAT VETERANS. You have shed your blood, poured your love, and bared your soul, in… https://t.co/bTPuerxLOr
· 881281755017355264	07/02/17	04:47:04	Twitter for iPhone	56387	199049	1565. My use of social media is not Presidential - it’s MODERN DAY PRESIDENTIAL. Make America Great Again!
· 881273362454118400	07/01/17	22:41:58	Twitter for iPhone	30847	121832	1566. I am thinking about changing the name #FakeNews CNN to #FraudNewsCNN!
· 881271809433374721	07/01/17	22:08:37	Twitter for iPhone	18274	89370	1567. ....the 2016 election with interviews, speeches and social media. I had to beat #FakeNews, and did. We will continue to WIN!
· 881271748280365056	07/01/17	22:02:27	Twitter for iPhone	29823	129842	1568. The FAKE &amp; FRAUDULENT NEWS MEDIA is working hard to convince Republicans and others I should not use social media - but remember, I won....
· 881265792700035073	07/01/17	22:02:12	Twitter for iPhone	11356	62718	1569. Getting rdy to leave for tonight's Celebrate Freedom Concert honoring our GREAT VETERANS w/ so many of my evangelic… https://t.co/shfTAoMJry
· 881256428626956288	07/01/17	21:38:32	Twitter for iPhone	11420	50441	1570. Weekly Address🇺🇸 #KatesLaw#NoSanctuaryForCriminalsActStatement: https://t.co/I8cqKGDK2B https://t.co/00mao6Vk7R
· 881140479454310401	07/01/17	21:01:20	Media Studio	24262	101893	1571. Crazy Joe Scarborough and dumb as a rock Mika are not bad people, but their low rated show is dominated by their NBC bosses. Too bad!
· 881138485905772549	07/01/17	13:20:35	Twitter for iPhone	41262	151428	1572. I am extremely pleased to see that @CNN has finally been exposed as #FakeNews and garbage journalism. It's about time!
· 881137079958241280	07/01/17	13:12:40	Twitter for iPhone	32189	110887	1573. Numerous states are refusing to give information to the very distinguished VOTER FRAUD PANEL. What are they trying to hide?
· 881135264441257984	07/01/17	13:07:05	Twitter for iPhone	20308	80092	1574. Word is that @Greta Van Susteren was let go by her out of control bosses at @NBC &amp; @Comcast because she refused to go along w/ 'Trump hate!'
· 881131368520056832	07/01/17	12:59:52	Twitter for iPhone	16360	78780	1575. Happy Canada Day to all of the great people of Canada and to your Prime Minister and my new found friend @JustinTrudeau. #Canada150
· 880919871353217024	07/01/17	12:44:23	Twitter for iPhone	19603	85823	1576. America will THINK BIG once again. We will inspire millions of children to carry on the proud tradition of American… https://t.co/hZCMp5cSJc
· 880892632142143490	06-30-2017	22:43:58	Twitter Ads	17773	72750	1577. The era of strategic patience with the North Korea regime has failed. That patience is over. We are working closely… https://t.co/MxN04V2Yn4
· 880853246126022656	06-30-2017	20:55:44	Twitter for iPhone	12384	57618	1578. I am encouraged by President Moon's assurances that he will work to level the playing field for American workers, b… https://t.co/DUZh6aMjJS
· 880771685460344832	06-30-2017	18:19:13	Twitter Web Client	19328	83669	1579. Watched low rated @Morning_Joe for first time in long time. FAKE NEWS. He called me to stop a National Enquirer article. I said no! Bad show
· 880739852286918656	06-30-2017	12:55:08	Twitter for iPhone	32567	120116	1580. Crime and killings in Chicago have reached such epidemic proportions that I am sending in Federal help. 1714 shootings in Chicago this year!
· 880737163247267840	06-30-2017	10:48:38	Twitter for iPhone	24777	93597	1581. If Republican Senators are unable to pass what they are working on now, they should immediately REPEAL, and then REPLACE at a later date!
· 880602793341591552	06-30-2017	10:37:57	Twitter for iPhone	19755	92733	1582. Just finished a very good meeting with the President of South Korea. Many subjects discussed including North Korea and new trade deal!
· 880564232588107779	06-30-2017	01:44:01	Twitter for iPhone	18768	77736	1583. Our new American Energy Policy will unlock MILLIONS of jobs &amp; TRILLIONS in wealth. We are on the cusp of a true ene… https://t.co/w5Y7UXZSSD
· 880563788705148928	06-29-2017	23:10:47	Twitter Web Client	12068	55492	1584. When it comes to the future of America’s energy needs, we will FIND IT, we will DREAM IT, and we will BUILD IT.… https://t.co/m0HmPbUZ6C
· 880559961855729664	06-29-2017	23:09:01	Twitter for iPhone	12664	57604	1585. Statement on House Passage of Kate’s Law and No Sanctuary for Criminals Act. https://t.co/uPRy9XgK5A
· 880553561008078848	06-29-2017	22:53:49	Twitter for iPhone	20630	94460	1586. Good news out of the House with the passing of 'No Sanctuary for Criminals Act.' Hopefully Senate will follow.
· 880540637358981120	06-29-2017	22:28:23	Twitter for iPhone	23135	101416	1587. Good news, House just passed #KatesLaw. Hopefully Senate will follow.
· 880534684479897600	06-29-2017	21:37:02	Twitter for iPhone	14651	59595	1588. "Mattis Says Trump’s Warning Stopped Chemical Weapons Attack In Syria" https://t.co/XL9LLNKh8i
· 880508977590697984	06-29-2017	21:13:22	Twitter for iPhone	4995	29944	1589. Join me LIVE with @VP, @SecretaryPerry, @SecretaryZinke and @EPAScottPruitt. #UnleashingAmericanEnergyhttps://t.co/hlM7F2BQD9
· 880489358431850496	06-29-2017	19:31:13	Twitter for iPhone	15347	65347	1590. MAKE AMERICA SAFE AGAIN!#NoSanctuaryForCriminalsAct #KatesLaw #SaveAmericanLives https://t.co/jbN4hPjqjS
· 880469342835666944	06-29-2017	18:13:16	Twitter for iPhone	19979	75538	1591. Today, the House votes on two crucial bills:☑️#NoSanctuaryForCriminalsAct ☑️#KatesLaw ☑️Pass these bills &amp; lets… https://t.co/4N2c0oxMve
· 880410114456465411	06-29-2017	16:53:44	Twitter for iPhone	20927	80481	1592. ...to Mar-a-Lago 3 nights in a row around New Year's Eve, and insisted on joining me. She was bleeding badly from a face-lift. I said no!
· 880408582310776832	06-29-2017	12:58:23	Twitter for iPhone	21887	83771	1593. I heard poorly rated @Morning_Joe speaks badly of me (don't watch anymore). Then how come low I.Q. Crazy Mika, along with Psycho Joe, came..
· 880402366373269504	06-29-2017	12:52:17	Twitter for iPhone	17960	83921	1594. New Sugar deal negotiated with Mexico is a very good one for both Mexico and the U.S. Had no deal for many years which hurt U.S. badly.
· 880242238000955392	06-29-2017	12:27:35	Twitter for iPhone	21350	83031	1595. Tomorrow the House votes on #KatesLaw &amp; No Sanctuary For Criminals Act. Lawmakers must vote to put American safety… https://t.co/p3vd8IXXaD
· 880192282254872576	06-29-2017	01:51:18	Media Studio	11703	55478	1596. From my first day in office, we’ve taken swift action to lift the crushing restrictions on American energy. Remarks… https://t.co/VBoEubD59k
· 880175585418465284	06-28-2017	22:32:47	Twitter for iPhone	16480	51210	1597. Democrats purposely misstated Medicaid under new Senate bill - actually goes up. https://t.co/necCt4K6UH
· 880172859108331520	06-28-2017	21:26:27	Twitter for iPhone	8492	39782	1598. Today, I hosted an immigration roundtable ahead of two votes taking place in Congress tomorrow. Watch and read more… https://t.co/5k8WzW1t68
· 880170602690215936	06-28-2017	21:15:37	Twitter for iPhone	14024	74871	1599. It was my great honor to welcome the 2016 World Series Champion Chicago @Cubs ⚾️ to the @WhiteHouse this afternoon.… https://t.co/GvPhJ9hZdv
· 880158771762286592	06-28-2017	21:06:39	Twitter for iPhone	10884	45347	1600. #ICYMI- on Monday, I had the great honor of welcoming India's Prime Minister @narendramodi to the WH. Full Remarks:… https://t.co/7IIQEh7xXv
· 880049704620494848	06-28-2017	20:19:38	Media Studio	13407	54720	1601. The #AmazonWashingtonPost, sometimes referred to as the guardian of Amazon not paying internet taxes (which they should) is FAKE NEWS!
· 880017678978736129	06-28-2017	13:06:14	Twitter for iPhone	19282	91340	1602. Some of the Fake News Media likes to say that I am not totally engaged in healthcare. Wrong, I know the subject well &amp; want victory for U.S.
· 880015261004435456	06-28-2017	10:58:59	Twitter for iPhone	20564	85278	1603. The failing @nytimes writes false story after false story about me. They don't even call to verify the facts of a story. A Fake News Joke!
· 879828637733793793	06-28-2017	10:49:22	Twitter for iPhone	17808	92179	1604. I just finished a great meeting with the Republican Senators concerning HealthCare. They really want to get it right, unlike OCare!
· 879827411008974852	06-27-2017	22:27:48	Twitter for iPhone	15485	79017	1605. With ZERO Democrats to help, and a failed, expensive and dangerous ObamaCare as the Dems legacy, the Republican Senators are working hard!
· 879682547235651584	06-27-2017	22:22:55	Twitter for iPhone	33366	112223	1606. So they caught Fake News CNN cold, but what about NBC, CBS &amp; ABC? What about the failing @nytimes &amp; @washingtonpost? They are all Fake News!
· 879678356450676736	06-27-2017	12:47:17	Twitter for iPhone	33067	121670	1607. Fake News CNN is looking at big management changes now that they got caught falsely pushing their phony Russian stories. Ratings way down!
· 879648931172556802	06-27-2017	12:30:38	Twitter for iPhone	34028	124621	1608. Wow, CNN had to retract big story on "Russia," with 3 employees forced to resign. What about all the other phony stories they do? FAKE NEWS!
· 879527520957325314	06-27-2017	10:33:42	Twitter for iPhone	24203	110626	1609. Great day for America's future Security and Safety, courtesy of the U.S. Supreme Court. I will keep fighting for the American people, &amp; WIN!
· 879525817361068032	06-27-2017	02:31:16	Twitter for iPhone	18383	73622	1610. From @FoxNews "Bombshell: In 2016, Obama dismissed idea that anyone could rig an American election." Check out his statement - Witch Hunt!
· 879405223399350272	06-27-2017	02:24:30	Twitter for iPhone	35830	140532	1611. Very grateful for the 9-O decision from the U. S. Supreme Court. We must keep America SAFE!
· 879326984794517507	06-26-2017	18:25:18	Twitter for iPhone	15454	71889	1612. Republican Senators are working very hard to get there, with no help from the Democrats. Not easy! Perhaps just let OCare crash &amp; burn!
· 879324620159160322	06-26-2017	13:14:24	Twitter for iPhone	19511	87496	1613. ..under a magnifying glass, they have zero "tapes" of T people colluding. There is no collusion &amp; no obstruction. I should be given apology!
· 879323238425395200	06-26-2017	13:05:01	Twitter for iPhone	19276	76461	1614. The real story is that President Obama did NOTHING after being informed in August about Russian meddling. With 4 months looking at Russia...
· 879320905608044544	06-26-2017	12:59:31	Twitter for iPhone	16204	71698	1615. ...and did not want to "rock the boat." He didn't "choke," he colluded or obstructed, and it did the Dems and Crooked Hillary no good.
· 879317636164841474	06-26-2017	12:50:15	Twitter for iPhone	25091	92384	1616. The reason that President Obama did NOTHING about Russia after being notified by the CIA of meddling is that he expected Clinton would win..
· 879315860178993152	06-26-2017	12:37:16	Twitter for iPhone	20614	83433	1617. The Democrats have become nothing but OBSTRUCTIONISTS, they have no policies or ideas. All they do is delay and complain.They own ObamaCare!
· 878947806442119168	06-26-2017	12:30:12	Twitter for iPhone	4556	29777	1618. I am on @foxandfriends - Enjoy!
· 878946025662296064	06-25-2017	12:07:41	Twitter for iPhone	26895	107302	1619. Hillary Clinton colluded with the Democratic Party in order to beat Crazy Bernie Sanders. Is she allowed to so collude? Unfair to Bernie!
· 878725385235701761	06-25-2017	12:00:37	Twitter for iPhone	46890	162744	1620. MAKE AMERICA GREAT AGAIN!
· 878717095701336064	06-24-2017	21:23:52	Twitter for iPhone	19519	86830	1621. I cannot imagine that these very fine Republican Senators would allow the American people to suffer a broken ObamaCare any longer!
· 878715504063643648	06-24-2017	20:50:56	Twitter for iPhone	23108	88368	1622. Obama Administration official said they "choked" when it came to acting on Russian meddling of election. They didn't want to hurt Hillary?
· 878711517537083392	06-24-2017	20:44:36	Twitter for iPhone	21460	88955	1623. Since the Obama Administration was told way before the 2016 Election that the Russians were meddling, why no action? Focus on them, not T!
· 878596457741287424	06-24-2017	20:28:46	Twitter for iPhone	20917	81571	1624. Democrats slam GOP healthcare proposal as Obamacare premiums &amp; deductibles increase by over 100%. Remember keep your doctor, keep your plan?
· 878413313188802560	06-24-2017	12:51:33	Twitter for iPhone	30820	103975	1625. Just out: The Obama Administration knew far in advance of November 8th about election meddling by Russia. Did nothing about it. WHY?
· 878365166538285057	06-24-2017	00:43:48	Twitter for iPhone	12308	49890	1626. WEEKLY ADDRESS🇺🇸 https://t.co/P1f12i9Gvt
· 878341007103987712	06-23-2017	21:32:29	Media Studio	16739	73540	1627. Today, it was a tremendous honor for me to sign the #VAaccountability Act into law, delivering my campaign promise… https://t.co/G0k8nFWqNj
· 878200921980891136	06-23-2017	19:56:29	Media Studio	25607	121754	1628. I've helped pass and signed 38 Legislative Bills, mostly with no Democratic support, and gotten rid of massive amounts of regulations. Nice!
· 878192867847675904	06-23-2017	10:39:50	Twitter for iPhone	6612	49717	1629. Will be on @foxandfriends. Enjoy!
· 878078560715538432	06-23-2017	10:07:50	Twitter for iPhone	10160	54519	1630. .@FLOTUS &amp; I were honored to host our first WH Congressional Picnic. A wonderful evening &amp; tradition. @MarineBand:… https://t.co/h5L4myWmam
· 878031806506848256	06-23-2017	02:33:37	Media Studio	11857	56627	1631. We're all thinking of you @SteveScalise! #TeamScalise https://t.co/Yqf6exhm7x
· 878027873650475008	06-22-2017	23:27:50	Twitter for iPhone	13160	61765	1632. Together, we are going to MAKE AMERICA GREAT AGAIN!#AmericaFirst🇺🇸 https://t.co/MVJbs44AtR
· 878019881353871360	06-22-2017	23:12:12	Twitter for iPhone	11200	55678	1633. I am very supportive of the Senate #HealthcareBill. Look forward to making it really special! Remember, ObamaCare is dead.
· 878013639613186049	06-22-2017	22:40:27	Twitter for iPhone	43956	143033	1634. Mexico was just ranked the second deadliest country in the world, after only Syria. Drug trade is largely the cause. We will BUILD THE WALL!
· 878006964072189952	06-22-2017	22:15:39	Twitter for iPhone	12946	51873	1635. As promised, our campaign against the MS-13 gang continues. "@ICEgov Busts 39 MS-13 Members in New York Operation"https://t.co/ki41GXeCMy
· 877932956458795008	06-22-2017	21:49:07	Twitter for iPhone	13147	55734	1636. ...whether there are "tapes" or recordings of my conversations with James Comey, but I did not make, and do not have, any such recordings.
· 877932907137966080	06-22-2017	16:55:02	Twitter for iPhone	14534	63688	1637. With all of the recently reported electronic surveillance, intercepts, unmasking and illegal leaking of information, I have no idea...
· 877892883352702976	06-22-2017	16:54:50	Twitter for iPhone	26668	101602	1638. I certainly hope the Democrats do not force Nancy P out. That would be very bad for the Republican Party - and please let Cryin' Chuck stay!
· 877891129194102785	06-22-2017	14:15:48	Twitter for iPhone	25178	93519	1639. ...Why did the DNC REFUSE to turn over its Server to the FBI, and still hasn't? It's all a big Dem scam and excuse for losing the election!
· 877889199353077760	06-22-2017	14:08:50	Twitter for iPhone	19755	75311	1640. ...Why did Democratic National Committee turn down the DHS offer to protect against hacks (long prior to election). It's all a big Dem HOAX!
· 877879361130688512	06-22-2017	14:01:10	Twitter for iPhone	26454	95899	1641. By the way, if Russia was working so hard on the 2016 Election, it all took place during the Obama Admin. Why didn't they stop them?
· 877878375045447680	06-22-2017	13:22:04	Twitter for iPhone	19154	74394	1642. Former Homeland Security Advisor Jeh Johnson is latest top intelligence official to state there was no grand scheme between Trump &amp; Russia.
· 877846483021602816	06-22-2017	13:18:09	Twitter for iPhone	10209	68048	1643. Great night in Iowa - special people. Thank you!
· 877674738364989440	06-22-2017	11:11:25	Twitter for iPhone	8820	51527	1644. Thank you Kirkwood Community College. Heading to the U.S. Cellular Center now for an 8pmE MAKE AMERICA GREAT AGAIN… https://t.co/n6LS32a6Zn
· 877663648713330688	06-21-2017	23:48:58	Twitter for iPhone	8273	62038	1645. Just landed in Iowa. See everyone soon! #MAGA🇺🇸
· 877474368661618688	06-21-2017	23:04:54	Twitter for iPhone	28275	117542	1646. Democrats would do much better as a party if they got together with Republicans on Healthcare,Tax Cuts,Security. Obstruction doesn't work!
· 877372660455546880	06-21-2017	10:32:46	Twitter for iPhone	35330	131758	1647. Well, the Special Elections are over and those that want to MAKE AMERICA GREAT AGAIN are 5 and O! All the Fake News, all the money spent = 0
· 877363446530007040	06-21-2017	03:48:37	Twitter for iPhone	15716	82411	1648. Ralph Norman ran a fantastic race to win in the Great State of South Carolina's 5th District. We are all honored by your success tonight!
· 877355739383287808	06-21-2017	03:12:00	Twitter for iPhone	25197	119303	1649. Congratulations to Karen Handel on her big win in Georgia 6th. Fantastic job, we are all very proud of you!
· 877353797760286720	06-21-2017	02:41:23	Twitter for iPhone	18523	91654	1650. Thank you @FoxNews "Huge win for President Trump and GOP in Georgia Congressional Special Election."
· 877350761742688256	06-21-2017	02:33:40	Twitter for iPhone	10188	69998	1651. Things are looking great for Karen H!
· 877341043171241984	06-21-2017	02:21:36	Twitter for iPhone	9130	47291	1652. It was a great honor to welcome President Petro Poroshenko of Ukraine to the @WhiteHouse today with @VP Pence.➡️… https://t.co/J1ulOd6pYQ
· 877234140483121152	06-21-2017	01:42:59	Twitter for iPhone	18358	83117	1653. While I greatly appreciate the efforts of President Xi &amp; China to help with North Korea, it has not worked out. At least I know China tried!
· 877204691851108353	06-20-2017	18:38:11	Twitter for iPhone	14601	63708	1654. The U.S. once again condemns the brutality of the North Korean regime as we mourn its latest victim. Video: https://t.co/Rvm11ZbPk7
· 877104262463008771	06-20-2017	16:41:10	Twitter for iPhone	21313	82075	1655. KAREN HANDEL FOR CONGRESS. She will fight for lower taxes, great healthcare strong security-a hard worker who will never give up! VOTE TODAY
· 877101173412638720	06-20-2017	10:02:06	Twitter for iPhone	19250	70567	1656. Democrat Jon Ossoff, who wants to raise your taxes to the highest level and is weak on crime and security, doesn't even live in district.
· 876964061027684352	06-20-2017	09:49:50	Twitter for iPhone	20698	82229	1657. Big day tomorrow in Georgia and South Carolina. ObamaCare is dead. Dems want to raise taxes big! They can only obstruct, no ideas. Vote "R"
· 876948721468141573	06-20-2017	00:45:00	Twitter for iPhone	17317	70714	1658. Melania and I offer our deepest condolences to the family of Otto Warmbier. Full statement: https://t.co/8kmcA6YtFD https://t.co/EhrP4BiJeB
· 876921011668738050	06-19-2017	23:44:02	Twitter for iPhone	7109	38936	1659. It was my great honor to welcome President @JC_Varela &amp; Mrs. Varela from Panama this afternoon.🇺🇸🇵🇦➡️… https://t.co/770OJj2uYb
· 876901304207069185	06-19-2017	21:53:56	Twitter for iPhone	10734	43659	1660. ....because he doesn't even live there! He wants to raise taxes and kill healthcare. On Tuesday, #VoteKarenHandel.
· 876900944444837890	06-19-2017	20:35:37	Twitter for iPhone	16696	56264	1661. Karen Handel's opponent in #GA06 can't even vote in the district he wants to represent....
· 876899886272319489	06-19-2017	20:34:11	Twitter for iPhone	1458	4996	1662. ....because he doesn't live there! He wants to raise taxes &amp; kill healthcare. On Tuesday, #VoteKarenHandel.
· 876899797994790912	06-19-2017	20:29:59	Twitter for iPhone	854	2906	1663. Karen Handle's opponent in #GA06 can't even vote in the district he wants to represent....
· 876899250071904256	06-19-2017	20:29:38	Twitter for iPhone	8245	40256	1664. ....getting great border security and healthcare. #VoteRalphNorman tomorrow!
· 876899176562524160	06-19-2017	20:27:27	Twitter for iPhone	13012	53526	1665. Ralph Norman, who is running for Congress in SC's 5th District, will be a fantastic help to me in cutting taxes, and....
· 876896144944762880	06-19-2017	20:27:10	Twitter for iPhone	12454	56016	1666. My heartfelt thoughts and prayers are with the 7 @USNavy sailors of the #USSFitzgerald and their families. ➡️… https://t.co/L3u5c8Iymh
· 876778344636928000	06-19-2017	20:15:07	Twitter for iPhone	22909	84993	1667. The Dems want to stop tax cuts, good healthcare and Border Security.Their ObamaCare is dead with 100% increases in P's. Vote now for Karen H
· 876771526208626688	06-19-2017	12:27:01	Twitter for iPhone	1174	5481	1668. Jay Sekulow on @foxandfriends now.
· 876558049565188096	06-19-2017	11:59:56	Twitter for iPhone	18017	108462	1669. Camp David is a very special place. An honor to have spent the weekend there. Military runs it so well and are so proud of what they do!
· 876394578777174021	06-18-2017	21:51:39	Twitter for iPhone	23060	104478	1670. The new Rasmussen Poll, one of the most accurate in the 2016 Election, just out with a Trump 50% Approval Rating.That's higher than O's #'s!
· 876390681056600066	06-18-2017	11:02:04	Twitter for iPhone	18026	89002	1671. ...massive regulation cuts, 36 new legislative bills signed, great new S.C.Justice, and Infrastructure, Healthcare and Tax Cuts in works!
· 876388733607694336	06-18-2017	10:46:35	Twitter for iPhone	21269	102054	1672. The MAKE AMERICA GREAT AGAIN agenda is doing very well despite the distraction of the Witch Hunt. Many new jobs, high business enthusiasm,..
· 876079184417882116	06-18-2017	10:38:51	Twitter for iPhone	20363	85868	1673. Thoughts and prayers with the sailors of USS Fitzgerald and their families. Thank you to our Japanese allies for th… https://t.co/BBvmTFxVkk
· 875888258407858176	06-17-2017	14:08:48	Twitter for iPhone	21073	105285	1674. Back from Miami where my Cuban/American friends are very happy with what I signed today. Another campaign promise that I did not forget!
· 875843513761583104	06-17-2017	01:30:08	Twitter for iPhone	9381	44120	1675. "National Security Presidential Memorandum on Strengthening the Policy of the United States Toward Cuba"Memorandum… https://t.co/RVr9Dg2hXt
· 875840132238032897	06-16-2017	22:32:20	Twitter for iPhone	10546	46393	1676. "Remarks by President Trump on the Policy of the U.S.A. Towards Cuba"Video: https://t.co/jUWCjgxX5DTranscript:… https://t.co/hILCHbPJet
· 875732813278048256	06-16-2017	22:18:54	Media Studio	18156	73067	1677. Great news! #MAGA https://t.co/pirHR7lAyT
· 875701471999864833	06-16-2017	15:12:27	Twitter for iPhone	47625	153281	1678. I am being investigated for firing the FBI Director by the man who told me to fire the FBI Director! Witch Hunt
· 875698062030778368	06-16-2017	13:07:55	Twitter for iPhone	24781	112906	1679. Despite the phony Witch Hunt going on in America, the economic &amp; jobs numbers are great. Regulations way down, jobs and enthusiasm way up!
· 875690204564258816	06-16-2017	12:54:22	Twitter for iPhone	29017	135395	1680. The Fake News Media hates when I use what has turned out to be my very powerful Social Media - over 100 million people! I can go around them
· 875682853585129472	06-16-2017	12:23:08	Twitter for iPhone	25548	110443	1681. After 7 months of investigations &amp; committee hearings about my "collusion with the Russians," nobody has been able to show any proof. Sad!
· 875500520840060928	06-16-2017	11:53:56	Twitter for iPhone	17119	75576	1682. #CongressionalBaseballGame⚾️ https://t.co/u8InOJTf6D
· 875468769212149760	06-15-2017	23:49:24	Media Studio	9432	49507	1683. Thank you Wisconsin! Tuesday was a great success for #WorkforceWeek at @WCTC w/ @IvankaTrump &amp; @GovWalker. Remarks… https://t.co/L8o396yYKX
· 875441788110110727	06-15-2017	21:43:14	Twitter Web Client	54056	154284	1684. Crooked H destroyed phones w/ hammer, 'bleached' emails, &amp; had husband meet w/AG days before she was cleared- &amp; they talk about obstruction?
· 875438639823675392	06-15-2017	19:56:01	Twitter for iPhone	36781	124937	1685. Why is that Hillary Clintons family and Dems dealings with Russia are not looked at, but my non-dealings are?
· 875321478849363968	06-15-2017	19:43:31	Twitter for iPhone	35463	122162	1686. You are witnessing the single greatest WITCH HUNT in American political history - led by some very bad and conflicted people! #MAGA
· 875305788708974592	06-15-2017	11:57:57	Twitter for iPhone	42090	144441	1687. They made up a phony collusion with the Russians story, found zero proof, so now they go for obstruction of justice on the phony story. Nice
· 875166406417010688	06-15-2017	10:55:37	Twitter for iPhone	41305	195471	1688. Just left hospital. Rep. Steve Scalise, one of the truly great people, is in very tough shape - but he is a real fighter. Pray for Steve!
· 874991696186142721	06-15-2017	01:41:45	Twitter for iPhone	30031	144619	1689. Happy birthday to U.S. ARMY and our soldiers. Thank you for your bravery, sacrifices, &amp; dedication. Proud to be your Commander-in-Chief!
· 874971795362897921	06-14-2017	14:07:31	Twitter for iPhone	33044	142370	1690. Rep. Steve Scalise of Louisiana, a true friend and patriot, was badly injured but will fully recover. Our thoughts and prayers are with him.
· 874822136782880768	06-14-2017	12:48:26	Twitter for iPhone	11894	85859	1691. Just got back from Wisconsin. Great day, great people!
· 874767922295705600	06-14-2017	02:53:45	Twitter for iPhone	13965	58154	1692. The passage of the @DeptVetAffairs Accountability and Whistleblower Protection Act is GREAT news for veterans! I lo… https://t.co/k45aci25BT
· 874728484475744257	06-13-2017	23:18:19	Twitter for iPhone	12677	67349	1693. Just arrived in Wisconsin to discuss JOBS, JOBS, JOBS! #MAGA🇺🇸 https://t.co/lEJ9S817yb
· 874626492310978564	06-13-2017	20:41:37	Twitter for iPhone	21456	83675	1694. 2 million more people just dropped out of ObamaCare. It is in a death spiral. Obstructionist Democrats gave up, have no answer = resist!
· 874619861019840512	06-13-2017	13:56:20	Twitter for iPhone	13123	68603	1695. Heading to the Great State of Wisconsin to talk about JOBS, JOBS, JOBS! Big progress being made as the Real News is reporting.
· 874609480301936640	06-13-2017	13:29:59	Twitter for iPhone	23231	96026	1696. Fake News is at an all time high. Where is their apology to me for all of the incorrect stories???
· 874608587473080320	06-13-2017	12:48:44	Twitter for iPhone	28688	95369	1697. A.G. Lynch made law enforcement decisions for political purposes...gave Hillary Clinton a free pass and protection. Totally illegal!
· 874578159676665857	06-13-2017	12:45:11	Twitter for iPhone	17015	67025	1698. Well, as predicted, the 9th Circuit did it again - Ruled against the TRAVEL BAN at such a dangerous time in the history of our country. S.C.
· 874576057579565056	06-13-2017	10:44:16	Twitter for iPhone	25099	97362	1699. The Fake News Media has never been so wrong or so dirty. Purposely incorrect stories and phony sources to meet their agenda of hate. Sad!
· 874418514240688129	06-13-2017	10:35:55	Twitter for iPhone	9745	46728	1700. Congratulations to the 2016 @ClemsonFB Tigers!Full ceremony: https://t.co/syJUGoMhHJ#NationalChampions🏈 https://t.co/F23NZoX2BI
· 874373283919089664	06-13-2017	00:09:54	Twitter Web Client	16634	74839	1701. Finally held our first full @Cabinet meeting today. With this great team, we can restore American prosperity and br… https://t.co/b0roksHTFE
· 874325287143604224	06/12/17	21:10:10	Twitter Ads	17016	70386	1702. Congratulations! 'First New Coal Mine of Trump Era Opens in Pennsylvania' https://t.co/aIRllxNLQA
· 874309930232184833	06/12/17	17:59:27	Twitter for iPhone	22775	90399	1703. We will NEVER FORGET the victims who lost their lives one year ago today in the horrific #PulseNightClub shooting.… https://t.co/7lZGgDJkxZ
· 874218586155479040	06/12/17	16:58:25	Twitter for iPhone	5068	45592	1704. Ivanka on @foxandfriends now!
· 874087477807599616	06/12/17	10:55:27	Twitter for iPhone	19144	89422	1705. Great numbers on the economy. All of our work, including the passage of many bills &amp; regulation killing Executive Orders, now kicking in!
· 874084433460154368	06/12/17	02:14:29	Twitter for iPhone	8589	60025	1706. My daughter, Ivanka, will be on @foxandfriends tomorrow morning. Enjoy!
· 873884774041079808	06/12/17	02:02:23	Twitter for iPhone	30589	111616	1707. The Democrats have no message, not on economics, not on taxes, not on jobs, not on failing #Obamacare. They are only OBSTRUCTIONISTS!
· 873879934040780801	06/11/17	12:49:00	Twitter for iPhone	24684	96527	1708. I believe the James Comey leaks will be far more prevalent than anyone ever thought possible. Totally illegal? Very 'cowardly!'
· 873878232264822784	06/11/17	12:29:46	Twitter for iPhone	19014	88930	1709. ...way up. Regulations way down. 600,000+ new jobs added. Unemployment down to 4.3%. Business and economic enthusiasm way up- record levels!
· 873878061778907137	06/11/17	12:23:01	Twitter for iPhone	24411	99607	1710. The #FakeNews MSM doesn't report the great economic news since Election Day. #DOW up 16%. #NASDAQ up 19.5%. Drilling &amp; energy sector...
· 873643935993708544	06/11/17	12:22:20	Twitter for iPhone	19809	80310	1711. America is going to build again. Under budget and ahead of schedule. Time to put #AmericaFirst! #InfrastructureWeek… https://t.co/D5TbbjXcN3
· 873353586025132038	06/10/17	20:52:00	Twitter Ads	21877	94622	1712. Time to start building in our country, with American workers &amp; with American iron, aluminum &amp; steel. It is time to… https://t.co/rGZCRyeCMZ
· 873311842956914688	06/10/17	01:38:15	Twitter Ads	21822	92325	1713. It is time to rebuild OUR country, to bring back OUR jobs, to restore OUR dreams, &amp; yes, to put #AmericaFirst! TY O… https://t.co/2b2bXwxGkA
· 873250570508922880	06/09/17	22:52:23	Twitter Web Client	12286	60282	1714. A great honor to host and welcome leaders from around America to the @WhiteHouse Infrastructure Summit.… https://t.co/5f6cN3HboQ
· 873245481488535554	06/09/17	18:48:54	Twitter Web Client	15214	60938	1715. An honor to join the @FaithandFreedom Coalition yesterday. In America, we don't worship government. We worship God.… https://t.co/1ds8BrzUQe
· 873183401620230144	06/09/17	18:28:41	Twitter Web Client	17023	80398	1716. Congratulations to Jeb Hensarling &amp; Republicans on successful House vote to repeal major parts of the 2010 Dodd-Frank financial law. GROWTH!
· 873131235614347264	06/09/17	14:22:00	Twitter for iPhone	14648	85924	1717. Great reporting by @foxandfriends and so many others. Thank you!
· 873120139222306817	06/09/17	10:54:43	Twitter for iPhone	37128	126953	1718. Despite so many false statements and lies, total and complete vindication...and WOW, Comey is a leaker!
· 872427222392504320	06/09/17	10:10:37	Twitter for iPhone	17063	90839	1719. Getting ready to leave for Cincinnati, in the GREAT STATE of OHIO, to meet with ObamaCare victims and talk Healthcare &amp; also Infrastructure!
· 872419018799550464	06/07/17	12:17:13	Twitter for iPhone	24451	97952	1720. I will be nominating Christopher A. Wray, a man of impeccable credentials, to be the new Director of the FBI. Details to follow.
· 872258719404482561	06/07/17	11:44:37	Twitter for iPhone	24787	104378	1721. Senate passed the VA Accountability Act. The House should get this bill to my desk ASAP! We can’t tolerate substandard care for our vets.
· 872253002266161153	06/07/17	01:07:39	Twitter for iPhone	7633	42059	1722. #ICYMI: Announcement of Air Traffic Control Initiative Watch➡️https://t.co/IMiZr22gAw
· 872243414930264065	06/07/17	00:44:56	Twitter for iPhone	9205	45189	1723. Great meeting with @HouseGOP and @SenateGOP leaders, including @SpeakerRyan, @SenateMajLdr, @GOPLeader, @JohnCornyn… https://t.co/G03W8CEtCS
· 872147965451882496	06/07/17	00:06:50	Twitter Ads	27081	101067	1724. Today we remember the courage and bravery of our troops that stormed the beaches of Normandy 73 years ago. #DDay… https://t.co/zhR24dMzYB
· 872086906804240384	06/06/17	17:47:33	Twitter for iPhone	43776	70116	1725. ...extremism, and all reference was pointing to Qatar. Perhaps this will be the beginning of the end to the horror of terrorism!
· 872084870620520448	06/06/17	13:44:55	Twitter for iPhone	41498	68556	1726. So good to see the Saudi Arabia visit with the King and 50 countries already paying off. They said they would take a hard line on funding...
· 872064426568036353	06/06/17	13:36:50	Twitter for iPhone	26473	108333	1727. Sorry folks, but if I would have relied on the Fake News of CNN, NBC, ABC, CBS, washpost or nytimes, I would have had ZERO chance winning WH
· 872062159789985792	06/06/17	12:15:36	Twitter for iPhone	87163	79181	1728. During my recent trip to the Middle East I stated that there can no longer be funding of Radical Ideology. Leaders pointed to Qatar - look!
· 872059997429022722	06/06/17	12:06:35	Twitter for iPhone	28097	113941	1729. The FAKE MSM is working so hard trying to get me not to use Social Media. They hate that I can get the honest and unfiltered message out.
· 872043300949295104	06/06/17	11:58:00	Twitter for iPhone	12932	72350	1730. Big meeting today with Republican leadership concerning Tax Cuts and Healthcare. We are all pushing hard - must get it right!
· 871899511525961728	06/06/17	10:51:39	Twitter for iPhone	32010	122724	1731. That's right, we need a TRAVEL BAN for certain DANGEROUS countries, not some politically correct term that won't help us protect our people!
· 871840367070412800	06/06/17	01:20:17	Twitter for iPhone	12804	60074	1732. Today, I announced an Air Traffic Control Initiative to take American air travel into the future - finally!➡️… https://t.co/NIIorkSRJN
· 871830255396192256	06/05/17	21:25:16	Twitter Ads	9650	43754	1733. .@SecShulkin's decision is one of the biggest wins for our VETERANS in decades. Our HEROES deserve the best! ➡️… https://t.co/RnNp9q7Tdh
· 871725780535062528	06/05/17	20:45:05	Twitter Ads	29370	97128	1734. Pathetic excuse by London Mayor Sadiq Khan who had to think fast on his "no reason to be alarmed" statement. MSM is working hard to sell it!
· 871722020278587393	06/05/17	13:49:56	Twitter for iPhone	21201	80877	1735. .@foxandfriends Dems are taking forever to approve my people, including Ambassadors. They are nothing but OBSTRUCTIONISTS! Want approvals.
· 871679061847879682	06/05/17	13:35:00	Twitter for iPhone	20282	90754	1736. In any event we are EXTREME VETTING people coming into the U.S. in order to help keep our country safe. The courts are slow and political!
· 871677472202477568	06/05/17	10:44:18	Twitter for iPhone	15040	66932	1737. The Justice Dept. should ask for an expedited hearing of the watered down Travel Ban before the Supreme Court - &amp; seek much tougher version!
· 871675245043888128	06/05/17	10:37:59	Twitter for iPhone	15606	72427	1738. The Justice Dept. should have stayed with the original Travel Ban, not the watered down, politically correct version they submitted to S.C.
· 871674214356484096	06/05/17	10:29:08	Twitter for iPhone	21969	90410	1739. People, the lawyers and the courts can call it whatever they want, but I am calling it what we need and what it is, a TRAVEL BAN!
· 871331574649901056	06/05/17	10:25:02	Twitter for iPhone	50591	168637	1740. Do you notice we are not having a gun debate right now? That's because they used knives and a truck!
· 871328428963901440	06/04/17	11:43:30	Twitter for iPhone	63789	163688	1741. At least 7 dead and 48 wounded in terror attack and Mayor of London says there is "no reason to be alarmed!"
· 871325606901895168	06/04/17	11:31:00	Twitter for iPhone	76260	246690	1742. We must stop being politically correct and get down to the business of security for our people. If we don't get smart it will only get worse
· 871145660036378624	06/04/17	11:19:47	Twitter for iPhone	65851	266026	1743. Whatever the United States can do to help out in London and the U. K., we will be there - WE ARE WITH YOU. GOD BLESS!
· 871143765473406976	06/03/17	23:24:45	Twitter for iPhone	54075	180015	1744. We need to be smart, vigilant and tough. We need the courts to give us back our rights. We need the Travel Ban as an extra level of safety!
· 871087981225926656	06/03/17	23:17:13	Twitter for iPhone	12240	52698	1745. #WeeklyAddress🇺🇸 https://t.co/DNzRZiKxhd
· 870709271477932032	06/03/17	19:35:33	Twitter Ads	16640	79292	1746. #MakeAmericaGreatAgain🇺🇸https://t.co/eJxeVZ3A1r
· 870445001125355522	06/02/17	18:30:41	Twitter for iPhone	48844	165602	1747. MAKE AMERICA GREAT AGAIN!
· 870412262900740096	06/02/17	01:00:35	Twitter for iPhone	22622	94084	1748. My job as President is to do everything within my power to give America a level playing field. #AmericaFirst🇺🇸➡️… https://t.co/hL7OwbWzyi
· 870355056327000065	06/01/17	22:50:29	Twitter Ads	7187	38990	1749. Join me live at the @WhiteHouse.➡️https://t.co/9VOb99W42r https://t.co/sjb5VHLHYH
· 870234811616677889	06/01/17	19:03:10	Twitter for iPhone	25862	93499	1750. The big story is the "unmasking and surveillance" of people that took place during the Obama Administration.
· 870083798981111808	06/01/17	11:05:21	Twitter for iPhone	17633	80485	1751. I will be announcing my decision on Paris Accord, Thursday at 3:00 P.M. The White House Rose Garden. MAKE AMERICA GREAT AGAIN!
[truncated: 19,988 more rows]
