# Supplementary material for: Stylistic variation on the Donald Trump Twitter account: A linguistic analysis of tweets posted between 2009 and 2018
Source: PLoS One. 2019 Sep 25;14(9):e0222062. doi: 10.1371/journal.pone.0222062 (PMC6760825; doi:10.1371/journal.pone.0222062)
Supplement: S2 File — This file contains information on the set of linguistic features analysed in this study. (ZIP) [file pone.0222062.s002.zip]

Archive with 7 entries (4 files):
- FEATURE_SET/
- FEATURE_SET/Full_Feature_Set_TRUMP.pdf
- __MACOSX/
- __MACOSX/FEATURE_SET/
- __MACOSX/FEATURE_SET/._Full_Feature_Set_TRUMP.pdf
- FEATURE_SET/Trump_Feature _Set.pdf
- __MACOSX/FEATURE_SET/._Trump_Feature _Set.pdf
