# Supplementary material for: Stylistic variation on the Donald Trump Twitter account: A linguistic analysis of tweets posted between 2009 and 2018
Source: PLoS One. 2019 Sep 25;14(9):e0222062. doi: 10.1371/journal.pone.0222062 (PMC6760825; doi:10.1371/journal.pone.0222062)
Supplement: S3 File — This file contains the full dataset, R code, and output for the quantitative analysis conducted for this study. (ZIP) [file pone.0222062.s003.zip]

Archive with 31 entries (25 files):
- R_ANALYSIS/
- R_ANALYSIS/.DS_Store
- __MACOSX/
- __MACOSX/R_ANALYSIS/
- __MACOSX/R_ANALYSIS/._.DS_Store
- R_ANALYSIS/FIG/
- R_ANALYSIS/FIG/Fig6.tiff
- R_ANALYSIS/FIG/Fig1.tiff
- R_ANALYSIS/FIG/Fig3.tiff
- R_ANALYSIS/FIG/Fig2.tiff
- R_ANALYSIS/FIG/Fig5.tiff
- R_ANALYSIS/FIG/Fig4.tiff
- R_ANALYSIS/TRUMP_FINAL.Rmd
- __MACOSX/R_ANALYSIS/._TRUMP_FINAL.Rmd
- R_ANALYSIS/OUTPUT/
- R_ANALYSIS/OUTPUT/FEATURE_COORDIANTES.txt
- R_ANALYSIS/OUTPUT/.DS_Store
- __MACOSX/R_ANALYSIS/OUTPUT/
- __MACOSX/R_ANALYSIS/OUTPUT/._.DS_Store
- R_ANALYSIS/OUTPUT/MCA_SUMMARY.txt
- R_ANALYSIS/OUTPUT/TEXT_CONTRIBUTIONS.txt
- R_ANALYSIS/OUTPUT/FEATURE_CONTRIBUTIONS.txt
- R_ANALYSIS/OUTPUT/TEXT_SUMMARY.txt
- R_ANALYSIS/OUTPUT/FEATURE_SUMMARY.txt
- R_ANALYSIS/OUTPUT/TEXT_COORDIANTES.txt
- R_ANALYSIS/TRUMP_DATA.txt
- __MACOSX/R_ANALYSIS/._TRUMP_DATA.txt
- R_ANALYSIS/TRUMP_FINAL.html
- __MACOSX/R_ANALYSIS/._TRUMP_FINAL.html
- R_ANALYSIS/TRUMP_3D_SHORT.txt
- __MACOSX/R_ANALYSIS/._TRUMP_3D_SHORT.txt
