# Supplementary material for: Stylistic variation on the Donald Trump Twitter account: A linguistic analysis of tweets posted between 2009 and 2018
Source: PLoS One. 2019 Sep 25;14(9):e0222062. doi: 10.1371/journal.pone.0222062 (PMC6760825; doi:10.1371/journal.pone.0222062)
Supplement: S3 File — This file contains the full dataset, R code, and output for the quantitative analysis conducted for this study. (ZIP) [file pone.0222062.s003.zip › R_ANALYSIS/OUTPUT/FEATURE_COORDIANTES.txt]

"Dim 1" "Dim 2" "Dim 3" "Dim 4" "Dim 5"
"AMPLIFIER_A" -0.0906274026202579 -0.0780976858955531 0.012565698593711 0.095656760682433 0.0117379734090745
"AMPLIFIER_P" 0.583619382308564 0.502930922483516 -0.0809201746878501 -0.61600727781026 -0.0755898171247743
"ANALNEG_A" -0.128570806706448 -0.120929132978439 -0.00864367910079676 -0.18412743190232 -0.0313859587611329
"ANALNEG_P" 0.744866932978127 0.700595373839534 0.050076614640497 1.0667307687612 0.181832590460137
"ATTRIBADJ_A" -0.524906524488444 0.109040873480869 0.241912347526673 0.288859938643328 -0.184325722433546
"ATTRIBADJ_P" 0.283978634358509 -0.0589919859931768 -0.130876517780063 -0.156275540634141 0.099721692323854
"AUXDO_A" -0.0500922090816106 -0.0611962964227877 -0.0133374465034311 -0.118522875698493 -0.0344885815248545
"AUXDO_P" 0.798003221779071 0.974898943401952 0.212474663728717 1.88815064050828 0.549426740724977
"BEMV_A" -0.286617900190379 -0.163804051541689 0.192137844476433 0.148904541994725 -0.237085572599749
"BEMV_P" 0.543489551480173 0.310607922407834 -0.364334924118489 -0.282355228645213 0.449565541541787
"BRACKET_A" -0.039663824911095 0.00518919309645887 -0.00338509830640446 -0.0119462399817131 0.0182742229629075
"BRACKET_P" 0.671178623351359 -0.0878098742769486 0.0572815563374056 0.202150471446576 -0.309230585768086
"CAPS_A" -0.0676653740259312 0.179168305753312 -0.156739490740256 0.0550040634133771 -0.063129310734638
"CAPS_P" 0.218294494937888 -0.578012837087202 0.505655491608642 -0.177447984514993 0.203660752651918
"CCONJ_A" -0.227706060403075 -0.00136903446515808 -0.029724286415658 0.111818936670311 -0.113546227262143
"CCONJ_P" 0.431253211042999 0.00259281860168027 0.0562949178428779 -0.211774229500638 0.215045550487051
"CNTRSTCONJ_A" -0.0468260758987112 -0.0415301150564974 -0.00132195814139886 -0.0102323095970918 -0.00169389984661507
"CNTRSTCONJ_P" 0.820993245467101 0.728140107631653 0.0231776565524293 0.179401261017718 0.0296988441990553
"COLON_A" 0.0293719958851959 0.104232210509554 -0.00390530653473467 -0.0996681440044534 -0.0488445948715514
"COLON_P" -0.322041222908585 -1.14282559040791 0.0428186663648826 1.09278413035579 0.535543213555803
"COMMA_A" -0.208664266828939 -0.0130864874428788 -0.0997320215077431 0.0870004366468632 -0.130457999985072
"COMMA_P" 0.391038601573281 0.0245241881944362 0.186898652151275 -0.163039554398394 0.244479395794344
"DEFART_A" -0.385206282813062 0.14075081790465 0.134644439734694 0.0640933030432205 -0.079889737082521
"DEFART_P" 0.474988825771735 -0.173556529853854 -0.166026898261449 -0.0790319475840577 0.0985101596238879
"DETQUAN_A" -0.0531748773536755 -0.0161284112808219 0.00974346378602541 0.027355370872162 -0.015138096667912
"DETQUAN_P" 0.652544694558165 0.197922585565199 -0.119568599244758 -0.335696159890931 0.185769768694578
"EXCLAM_A" -0.0346825584974151 -0.109407353575867 -0.312872443199693 0.305794315337531 -0.0894414525330127
"EXCLAM_P" 0.0491378016110028 0.155006927623214 0.443273642705605 -0.433245442430404 0.126719496507034
"FSTPP_A" -0.312262728110851 -0.02795729747246 -0.429276879286259 0.0722936717736559 0.123716416088645
"FSTPP_P" 0.51396407890009 0.0460158877458683 0.706561737900216 -0.11899066740449 -0.203629149801217
"FULSTOP_A" -0.47547227806724 -0.34510399133698 0.177106981577369 0.207286379950165 -0.141377422379475
"FULSTOP_P" 0.256559722846613 0.186214398724958 -0.0955650207250694 -0.111849499209649 0.0762857352060334
"GERUND_A" -0.0265140927999923 0.015033492447183 0.0103733638629373 0.00535433524462511 -0.00648725552897558
"GERUND_P" 0.445549677371194 -0.252626697814335 -0.174316691023545 -0.0899756351754467 0.109013520838266
"HASHTAG_A" 0.0801162756778854 0.0839773083133718 -0.118476820603367 -0.0185505017734534 -0.0475305533444488
"HASHTAG_P" -0.584888579977533 -0.613076034727645 0.864939599059325 0.135427870908115 0.346996632281743
"HAVEMV_A" -0.0452515384608805 -0.0220672456719186 0.00238463699919295 0.00144840081405031 0.00941560805365552
"HAVEMV_P" 0.641705999668373 0.312932652136604 -0.033816217557695 -0.0205395777450912 -0.133521475380983
"IMPERATIVE_A" -0.0179139528336123 0.0223055385978427 -0.113681840051727 -0.0538527449753392 -0.145264585320565
"IMPERATIVE_P" 0.119354789023974 -0.148614483812609 0.757424794028101 0.358803167262551 0.967850261448458
"INDEFART_A" -0.193267250588297 -0.0180986182822977 0.121389980704895 0.0576442041082453 -0.0553437420605713
"INDEFART_P" 0.500611652886377 0.0468800543583226 -0.314431124256923 -0.149313244795007 0.143354459203645
"INFINITIVE_A" -0.137678493383679 -0.018849550203932 -0.0407190634938717 -0.0637799756305237 -0.0114013250434786
"INFINITIVE_P" 0.643373899013952 0.0880842629179927 0.190280863774737 0.298044891340227 0.0532785823469505
"IT_A" -0.0954549079575334 -0.0683751406487931 0.0198041080935137 -0.0110388372062995 -0.0874549637713891
"IT_P" 0.676529557849338 0.484603721912278 -0.140360142592828 0.0782369373576309 0.619830548663967
"MDNEC_A" -0.0403081518272093 -0.00430064608465376 0.0145201578311927 0.0111732054337221 0.0446314977313638
"MDNEC_P" 0.613616409793421 0.0654693130453916 -0.221042313133213 -0.170091207195932 -0.679431285240368
"MDPOSS_A" -0.0442736672271939 -0.0381244478186464 0.00253116237879685 -0.0635292841986922 -0.0320254990597994
"MDPOSS_P" 0.629721607178875 0.542258865297197 -0.0360017080362315 0.903601744649485 0.455511142439471
"MDPRED_A" -0.10842321440649 -0.0261155707218041 -0.130507425798784 0.0599557785026251 -0.00460406793991866
"MDPRED_P" 0.466878776802368 0.112455674560428 0.561975105184805 -0.258174235866071 0.0198254739067747
"MENTION_A" -0.0253606295311154 0.201929260051549 0.0451719201141741 -0.0743728856964532 0.0495149530892842
"MENTION_P" 0.0596663176275762 -0.475081872622823 -0.10627662574672 0.174978157202259 -0.116494541853335
"MULTIWVB_A" -0.0555859445158751 -0.00399613526911991 -0.0409548698467859 -0.0150534764669783 -0.0126111979070548
"MULTIWVB_P" 0.510666561496591 0.0367123861064145 0.376251276169761 0.138295879163609 0.115858732412291
"NOMIN_A" -0.10202312414167 0.0746245658780362 0.0852691817018157 -0.00610448225211521 -0.0671726979020048
"NOMIN_P" 0.377726107032012 -0.276286841784229 -0.315697017955523 0.0226009773366094 0.248697360434956
"NUMDET_A" -0.0381414744171253 0.0891701450331306 -0.0114123503129712 0.0289165563647355 0.0138262176680929
"NUMDET_P" 0.282615783746876 -0.66072145375805 0.0845617632087625 -0.214262174317257 -0.102447726582067
"NUMNOUN_A" -0.045655018053058 0.0710180891101078 -0.0157798526484867 0.0121790217290222 0.0186537674583255
"NUMNOUN_P" 0.354221870526901 -0.551005375500937 0.122430548933075 -0.0944929175809137 -0.144728283620048
"OBJPRO_A" -0.0853480913846574 -0.0194773792641129 -0.0977581616576362 -0.0224174068516481 0.0775774785914699
"OBJPRO_P" 0.747408712300754 0.170566942020715 0.85608594798119 0.19631329671565 -0.679360047036877
"OTHERADV_A" -0.227704652486542 -0.00382318182403306 0.0248075076747412 0.000964288851262027 0.0107345554325972
"OTHERADV_P" 0.511774200277887 0.00859273536638383 -0.0557557443929694 -0.00216727304559372 -0.0241262901827517
"OTHRINTJ_A" 0.17578610532077 -0.102943964577914 -0.0677597223958584 0.0617552859647057 -0.0273142231202831
"OTHRINTJ_P" -1.19193549223413 0.698021978857781 0.459451660984125 -0.418737971582386 0.18520685648305
"OTHRNOUN_A" -1.49364806986132 0.706885710059125 0.359751193159945 -0.0510018665079123 -0.332943375292102
"OTHRNOUN_P" 0.273930340085076 -0.129640607359245 -0.0659772329752816 0.00935358128824204 0.0610607638192258
"OTHRVERB_A" -0.844706993496508 0.257219209700893 -0.141415383768605 -0.114395309162475 0.0883862168357989
"OTHRVERB_P" 0.400670105969129 -0.12200686013212 0.067077598784506 0.0542611591917464 -0.0419242591081389
"PASSIVE_A" -0.0573246603285231 -9.14872312589653e-05 0.0104306695839427 0.0180721184424344 0.0612135496202893
"PASSIVE_P" 0.758772779672606 0.00121096261833368 -0.138064632371083 -0.239209992114299 -0.8102477176983
"PAST_A" -0.280897433980873 0.0159550639968153 0.0219237146084652 0.0619364339487275 0.217780193226127
"PAST_P" 0.603323434439353 -0.0342689638379462 -0.0470886850256781 -0.133029702398137 -0.467757545051135
"PERCEPTVB_A" -0.0239953810418437 0.000864455473939423 -0.0477763691095805 -0.00551585616924553 -0.0407704023103795
"PERCEPTVB_P" 0.351282020734157 -0.0126552549922173 0.699425420871118 0.0807497533726598 0.596861091089144
"PERFECT_A" -0.0641744786358422 -0.00840364585058604 0.0155378076929607 0.0296079410963311 0.035362532207651
"PERFECT_P" 0.765741637404983 0.1002738420411 -0.185399968295904 -0.353287378054876 -0.421952213575885
"POSESPRPN_A" -0.0106340383387897 0.076244056194532 0.0470906533573353 -0.0170535269436146 0.019871419460233
"POSESPRPN_P" 0.138799290327676 -0.995164823968959 -0.614644132250373 0.222588762795997 -0.259368908688435
"POSSDET_A" -0.163420933816016 -0.0121352141466644 -0.115198069720737 -0.00672477187129738 -0.0275025073273099
"POSSDET_P" 0.52909518318715 0.039289234261587 0.372967785573425 0.0217722682281288 0.0890427181674994
"PREDADJ_A" -0.117545091072041 -0.121424084148921 0.075615794267915 0.0896332818578384 -0.123077662948804
"PREDADJ_P" 0.569551637837685 0.588346866459714 -0.366387903390154 -0.434308077192373 0.596359098235445
"PREP_A" -0.924158538469262 0.714702823151194 0.0233956677431797 0.0507749331991798 -0.168190925376184
"PREP_P" 0.319821800093168 -0.247335856259574 -0.00809649455210787 -0.0175715852415098 0.0582055159088229
"PROCONTRACT_A" -0.043709011491212 -0.0465417097137565 -0.0238606218692325 -0.0213531963942977 -0.0481168473537756
"PROCONTRACT_P" 0.638898891387721 0.680304718064547 0.348773041072754 0.312121757927312 0.703328658841426
"PROGRESSIVE_A" -0.0970477830201293 -0.0135756605614047 -0.0384381496919324 0.0185653452593698 0.0389199925067493
"PROGRESSIVE_P" 0.659667337164415 0.0922784588590979 0.261277394121889 -0.126195071022349 -0.264552646339822
"PROQUAN_A" -0.0527073060698136 -0.0345531612985727 -0.0151514333350424 0.00175993469679824 -0.0208945014133305
"PROQUAN_P" 0.628913233282786 0.412294651592413 0.18078967866406 -0.020999863264928 0.24931701924365
"PROVDO_A" -0.0492595760713108 -0.0444379160633449 -0.0156428572098561 -0.0208640619607637 0.00823809402529338
"PROVDO_P" 0.716730355412358 0.646574857399425 0.227604691348828 0.303573593951164 -0.119864857345142
"PRPN_A" -0.435055180498417 0.61805737160909 -0.026890379256754 0.122646776834889 0.104040937980384
"PRPN_P" 0.18822573217162 -0.267401255081964 0.0116340674720279 -0.0530628766258828 -0.0450130985792275
"PRVV_A" -0.0839505323761632 -0.080304001323982 -0.0128628076831144 -0.12855620362795 -0.0686430125134775
"PRVV_P" 0.618513140959215 0.591646993588212 0.0947678991002636 0.947149458676826 0.505733603741506
"PUBV_A" -0.099072909025174 -0.00940079096609775 -0.0295161133192433 -0.0377229428960299 0.109585626919933
"PUBV_P" 0.603617456161888 0.0572758141928118 0.17983161504846 0.229833029572764 -0.667667862023766
"QUES_A" -0.0334770460311185 -0.0146100418849532 0.0289048566756847 -0.106523047506175 0.0417761692969537
"QUES_P" 0.487839217343163 0.212902637582819 -0.421211675754622 1.55229108554306 -0.608776942699078
"RELCLAUSESUBGAP_A" -0.0454638799895685 -0.00851391937107389 0.0161566004479913 0.00610968570578915 0.0106709368253635
"RELCLAUSESUBGAP_P" 0.82378791164917 0.154268924259344 -0.292751347783224 -0.110705140642643 -0.193353245801347
"SINFLECT_A" -0.373777475396998 -0.0233988497421003 0.326027000879208 0.0193133896477253 -0.00362096287815417
"SINFLECT_P" 0.541983658115395 0.03392872768871 -0.472744662832411 -0.0280047414862642 0.00525045738649727
"SNDPP_A" 0.0578059845054106 -0.0950310758222452 -0.112496098700952 -0.0603948368686692 -0.213535746215425
"SNDPP_P" -0.278015580743935 0.457048175193219 0.5410455073012 0.290466563101439 1.02699166879718
"STANCEVB_A" -0.053486004392539 -0.0409978595847334 -0.0364069608765494 -0.0245814600773652 -0.00862525396710181
"STANCEVB_P" 0.64026832107846 0.490775690243741 0.435819126531152 0.294258850556195 0.103250877292345
"SUBJPRO_A" -0.382698024742327 -0.190198347209098 -0.267650775607713 0.00833566288035041 0.207962363626307
"SUBJPRO_P" 0.680493331152044 0.338200613810521 0.47592241428827 -0.0148220336507904 -0.369787645686441
"SUPERLATIVE_A" -0.0232379703972199 0.0192684254904991 0.0430944501875286 0.0214710973007275 -0.0400973927370143
"SUPERLATIVE_P" 0.411504059263055 -0.341210319550793 -0.763127798200346 -0.380215808224655 0.710055120782762
"THRDPP_A" -0.23222478286843 -0.109641584113111 -0.0121253577893193 -0.0584201492275794 0.198683250201459
"THRDPP_P" 0.820827898561869 0.387542061492857 0.0428586123779796 0.206493414405813 -0.70227110443548
"TIMEADV_A" -0.0740776877143327 0.0637191936927649 -0.158779173608702 0.111075019440479 -0.0309360884595138
"TIMEADV_P" 0.328415402318628 -0.282492141395213 0.703930262802092 -0.492439063942823 0.137151796324635
"URL_A" 0.178611327286892 0.383765297823847 -0.0923373609461105 -0.152503514002546 -0.0284168064671806
"URL_P" -0.415820951324526 -0.89343522412849 0.214968500904391 0.355039947556113 0.0661565180567053
"WHW_A" -0.0744267814705662 -0.0428665318930276 0.026287439789024 -0.130592529466639 0.0388741726515024
"WHW_P" 0.65079231417651 0.374827567982614 -0.229858975976803 1.14190903847391 -0.339918135403645
"INITIALMENTION_A" 0.197070888459776 -0.184482151494959 0.0302739635383697 0.046810736545232 0.0638676550918634
"INITIALMENTION_P" -1.42570337071713 1.33463053462204 -0.219016071825463 -0.338650855029362 -0.462048615378594
