# Supplementary material for: Stylistic variation on the Donald Trump Twitter account: A linguistic analysis of tweets posted between 2009 and 2018
Source: PLoS One. 2019 Sep 25;14(9):e0222062. doi: 10.1371/journal.pone.0222062 (PMC6760825; doi:10.1371/journal.pone.0222062)
Supplement: S3 File — This file contains the full dataset, R code, and output for the quantitative analysis conducted for this study. (ZIP) [file pone.0222062.s003.zip › R_ANALYSIS/OUTPUT/MCA_SUMMARY.txt]

Call:
MCA(X = tweets_mat, ncp = 5, quanti.sup = 1) 


Eigenvalues
                       Dim.1   Dim.2   Dim.3   Dim.4   Dim.5   Dim.6   Dim.7   Dim.8   Dim.9  Dim.10  Dim.11  Dim.12  Dim.13  Dim.14  Dim.15  Dim.16  Dim.17  Dim.18  Dim.19  Dim.20  Dim.21  Dim.22  Dim.23  Dim.24  Dim.25  Dim.26  Dim.27  Dim.28  Dim.29  Dim.30  Dim.31  Dim.32  Dim.33  Dim.34  Dim.35  Dim.36  Dim.37  Dim.38  Dim.39  Dim.40  Dim.41  Dim.42  Dim.43  Dim.44  Dim.45  Dim.46  Dim.47  Dim.48  Dim.49  Dim.50  Dim.51  Dim.52  Dim.53  Dim.54  Dim.55  Dim.56  Dim.57  Dim.58  Dim.59  Dim.60  Dim.61  Dim.62  Dim.63 
Variance               0.083   0.041   0.031   0.029   0.027   0.024   0.022   0.022   0.022   0.020   0.020   0.019   0.018   0.018   0.018   0.018   0.017   0.017   0.017   0.017   0.016   0.016   0.016   0.016   0.016   0.015   0.015   0.015   0.015   0.015   0.014   0.014   0.014   0.014   0.014   0.014   0.014   0.013   0.013   0.013   0.013   0.013   0.013   0.012   0.012   0.012   0.012   0.011   0.011   0.010   0.010   0.009   0.009   0.009   0.008   0.007   0.007   0.007   0.007   0.006   0.006   0.005   0.002 
% of var.              8.271   4.069   3.058   2.851   2.654   2.409   2.241   2.171   2.161   2.001   1.969   1.911   1.837   1.826   1.787   1.763   1.741   1.738   1.698   1.666   1.648   1.625   1.580   1.574   1.551   1.523   1.502   1.497   1.473   1.464   1.442   1.428   1.414   1.405   1.369   1.363   1.351   1.330   1.327   1.301   1.284   1.258   1.253   1.244   1.203   1.192   1.153   1.096   1.068   1.005   0.958   0.941   0.877   0.867   0.795   0.744   0.711   0.695   0.663   0.633   0.598   0.521   0.249 
Cumulative % of var.   8.271  12.339  15.397  18.248  20.902  23.312  25.552  27.724  29.885  31.885  33.854  35.766  37.603  39.429  41.216  42.979  44.721  46.459  48.157  49.823  51.471  53.097  54.677  56.251  57.802  59.325  60.827  62.325  63.797  65.261  66.703  68.132  69.546  70.951  72.320  73.683  75.035  76.365  77.692  78.993  80.277  81.534  82.787  84.031  85.233  86.426  87.579  88.674  89.743  90.747  91.706  92.646  93.524  94.391  95.186  95.930  96.641  97.336  97.998  98.631  99.230  99.751 100.000 

Individuals
                     Dim.1    ctr   cos2    Dim.2    ctr   cos2    Dim.3    ctr   cos2    Dim.4    ctr   cos2    Dim.5    ctr   cos2   
21739             |  0.166  0.002  0.025 | -0.143  0.002  0.019 |  0.137  0.003  0.017 | -0.172  0.005  0.027 |  0.101  0.002  0.009 | 
21738             |  0.248  0.003  0.056 | -0.019  0.000  0.000 |  0.146  0.003  0.019 | -0.023  0.000  0.000 |  0.050  0.000  0.002 | 
21736             | -0.244  0.003  0.076 | -0.157  0.003  0.031 | -0.158  0.004  0.032 |  0.224  0.008  0.063 |  0.085  0.001  0.009 | 
21737             | -0.138  0.001  0.025 | -0.345  0.013  0.154 | -0.012  0.000  0.000 | -0.046  0.000  0.003 |  0.029  0.000  0.001 | 
21734             |  0.329  0.006  0.082 |  0.102  0.001  0.008 |  0.042  0.000  0.001 | -0.014  0.000  0.000 | -0.213  0.008  0.034 | 
21735             |  0.188  0.002  0.038 |  0.144  0.002  0.022 |  0.172  0.004  0.032 | -0.017  0.000  0.000 | -0.209  0.008  0.047 | 
21733             | -0.025  0.000  0.001 | -0.236  0.006  0.056 |  0.076  0.001  0.006 |  0.314  0.016  0.100 |  0.167  0.005  0.028 | 
21732             | -0.089  0.000  0.014 | -0.117  0.002  0.023 | -0.031  0.000  0.002 |  0.142  0.003  0.034 |  0.225  0.009  0.087 | 
21731             | -0.132  0.001  0.021 | -0.230  0.006  0.064 | -0.033  0.000  0.001 |  0.291  0.014  0.103 |  0.163  0.005  0.032 | 
21730             |  0.079  0.000  0.007 |  0.131  0.002  0.020 | -0.151  0.003  0.026 |  0.135  0.003  0.021 |  0.172  0.005  0.034 | 
21729             |  0.108  0.001  0.007 |  0.220  0.005  0.027 | -0.099  0.001  0.006 |  0.260  0.011  0.038 |  0.504  0.044  0.144 | 
21728             |  0.070  0.000  0.004 | -0.097  0.001  0.008 |  0.055  0.000  0.003 | -0.008  0.000  0.000 | -0.097  0.002  0.008 | 
21727             |  0.049  0.000  0.003 | -0.015  0.000  0.000 |  0.046  0.000  0.002 |  0.211  0.007  0.050 |  0.025  0.000  0.001 | 
21725             | -0.042  0.000  0.002 | -0.312  0.011  0.087 | -0.066  0.001  0.004 |  0.181  0.005  0.030 |  0.080  0.001  0.006 | 
21726             | -0.091  0.000  0.009 |  0.030  0.000  0.001 | -0.129  0.002  0.018 |  0.186  0.006  0.037 |  0.322  0.018  0.112 | 
21723             |  0.006  0.000  0.000 | -0.076  0.001  0.005 |  0.014  0.000  0.000 |  0.632  0.064  0.322 |  0.247  0.011  0.049 | 
21724             | -0.204  0.002  0.050 |  0.136  0.002  0.022 | -0.153  0.004  0.028 |  0.017  0.000  0.000 |  0.103  0.002  0.013 | 
21722             | -0.050  0.000  0.002 |  0.031  0.000  0.001 |  0.030  0.000  0.001 |  0.397  0.025  0.122 |  0.275  0.013  0.059 | 
21721             | -0.136  0.001  0.037 | -0.098  0.001  0.019 | -0.190  0.005  0.071 |  0.010  0.000  0.000 |  0.218  0.008  0.093 | 
21720             | -0.149  0.001  0.030 | -0.229  0.006  0.070 | -0.035  0.000  0.002 |  0.307  0.015  0.126 |  0.184  0.006  0.045 | 
21719             | -0.109  0.001  0.011 |  0.157  0.003  0.023 | -0.041  0.000  0.002 |  0.362  0.021  0.121 |  0.055  0.001  0.003 | 
21718             | -0.322  0.006  0.096 | -0.313  0.011  0.091 | -0.027  0.000  0.001 |  0.266  0.011  0.066 |  0.019  0.000  0.000 | 
21717             |  0.004  0.000  0.000 |  0.161  0.003  0.018 |  0.106  0.002  0.008 |  0.387  0.024  0.103 |  0.264  0.012  0.048 | 
21716             | -0.029  0.000  0.001 | -0.249  0.007  0.074 | -0.046  0.000  0.003 |  0.188  0.006  0.042 |  0.105  0.002  0.013 | 
21715             | -0.082  0.000  0.005 | -0.160  0.003  0.018 |  0.231  0.008  0.037 |  0.224  0.008  0.035 |  0.128  0.003  0.011 | 
21714             | -0.216  0.003  0.052 |  0.091  0.001  0.009 |  0.002  0.000  0.000 |  0.013  0.000  0.000 |  0.148  0.004  0.024 | 
21713             |  0.021  0.000  0.001 | -0.403  0.018  0.216 | -0.084  0.001  0.009 |  0.064  0.001  0.006 |  0.030  0.000  0.001 | 
21712             | -0.081  0.000  0.007 | -0.249  0.007  0.062 |  0.030  0.000  0.001 | -0.120  0.002  0.014 |  0.270  0.013  0.073 | 
21711             | -0.295  0.005  0.113 | -0.001  0.000  0.000 |  0.013  0.000  0.000 |  0.092  0.001  0.011 |  0.013  0.000  0.000 | 
21710             | -0.291  0.005  0.082 | -0.309  0.011  0.093 | -0.153  0.004  0.023 |  0.192  0.006  0.036 | -0.012  0.000  0.000 | 
21709             |  0.103  0.001  0.010 |  0.104  0.001  0.010 | -0.096  0.001  0.009 | -0.054  0.000  0.003 |  0.110  0.002  0.011 | 
21708             | -0.180  0.002  0.030 | -0.418  0.020  0.159 | -0.078  0.001  0.005 |  0.165  0.004  0.025 |  0.235  0.010  0.050 | 
21707             | -0.026  0.000  0.001 | -0.082  0.001  0.010 | -0.029  0.000  0.001 | -0.097  0.002  0.015 |  0.199  0.007  0.061 | 
21706             |  0.110  0.001  0.010 |  0.092  0.001  0.007 | -0.217  0.007  0.038 |  0.043  0.000  0.001 |  0.069  0.001  0.004 | 
21705             | -0.264  0.004  0.139 | -0.312  0.011  0.194 | -0.125  0.002  0.031 |  0.212  0.007  0.090 | -0.017  0.000  0.001 | 
21704             | -0.179  0.002  0.034 | -0.023  0.000  0.001 | -0.035  0.000  0.001 |  0.045  0.000  0.002 | -0.012  0.000  0.000 | 
21703             | -0.143  0.001  0.019 | -0.425  0.020  0.168 | -0.044  0.000  0.002 |  0.285  0.013  0.075 |  0.037  0.000  0.001 | 
21702             | -0.225  0.003  0.059 | -0.466  0.025  0.253 | -0.097  0.001  0.011 |  0.267  0.012  0.083 |  0.112  0.002  0.015 | 
21701             | -0.021  0.000  0.000 |  0.037  0.000  0.001 |  0.062  0.001  0.004 |  0.240  0.009  0.053 |  0.448  0.035  0.186 | 
21700             | -0.013  0.000  0.000 | -0.066  0.000  0.005 |  0.042  0.000  0.002 |  0.076  0.001  0.007 |  0.174  0.005  0.035 | 
21699             | -0.233  0.003  0.049 | -0.451  0.023  0.183 |  0.032  0.000  0.001 |  0.158  0.004  0.023 |  0.200  0.007  0.036 | 
21698             | -0.102  0.001  0.008 | -0.496  0.028  0.184 |  0.135  0.003  0.014 |  0.218  0.008  0.035 |  0.216  0.008  0.035 | 
21697             | -0.069  0.000  0.004 | -0.500  0.028  0.218 |  0.096  0.001  0.008 |  0.107  0.002  0.010 |  0.024  0.000  0.001 | 
21696             | -0.132  0.001  0.017 | -0.177  0.004  0.030 |  0.041  0.000  0.002 |  0.300  0.015  0.087 |  0.119  0.002  0.014 | 
21695             | -0.246  0.003  0.100 | -0.312  0.011  0.161 | -0.023  0.000  0.001 |  0.129  0.003  0.027 |  0.043  0.000  0.003 | 
21694             | -0.237  0.003  0.063 | -0.486  0.027  0.265 | -0.059  0.001  0.004 |  0.213  0.007  0.051 |  0.080  0.001  0.007 | 
21693             |  0.086  0.000  0.005 |  0.028  0.000  0.001 | -0.078  0.001  0.004 |  0.312  0.016  0.071 |  0.235  0.010  0.040 | 
21692             | -0.001  0.000  0.000 | -0.398  0.018  0.142 | -0.125  0.002  0.014 |  0.374  0.023  0.125 |  0.040  0.000  0.001 | 
21691             | -0.200  0.002  0.044 | -0.431  0.021  0.206 |  0.084  0.001  0.008 |  0.203  0.007  0.045 |  0.237  0.010  0.062 | 
21690             | -0.153  0.001  0.024 | -0.293  0.010  0.089 |  0.198  0.006  0.041 |  0.204  0.007  0.043 |  0.381  0.025  0.151 | 
21689             |  0.340  0.006  0.092 |  0.020  0.000  0.000 | -0.173  0.005  0.024 | -0.097  0.002  0.008 |  0.043  0.000  0.001 | 
21688             |  0.047  0.000  0.002 | -0.216  0.005  0.047 | -0.283  0.012  0.081 |  0.016  0.000  0.000 |  0.112  0.002  0.013 | 
21687             | -0.138  0.001  0.023 | -0.502  0.028  0.306 | -0.103  0.002  0.013 |  0.136  0.003  0.023 |  0.009  0.000  0.000 | 
21686             | -0.317  0.006  0.119 |  0.198  0.004  0.046 |  0.035  0.000  0.001 | -0.123  0.002  0.018 |  0.092  0.001  0.010 | 
21685             | -0.101  0.001  0.016 | -0.262  0.008  0.106 | -0.170  0.004  0.044 | -0.024  0.000  0.001 | -0.012  0.000  0.000 | 
21684             |  0.029  0.000  0.001 | -0.041  0.000  0.001 |  0.091  0.001  0.007 |  0.039  0.000  0.001 |  0.189  0.006  0.031 | 
21683             |  0.223  0.003  0.041 | -0.265  0.008  0.057 | -0.248  0.009  0.050 | -0.304  0.015  0.075 |  0.169  0.005  0.023 | 
21682             |  0.068  0.000  0.004 |  0.060  0.000  0.003 | -0.088  0.001  0.006 | -0.073  0.001  0.004 |  0.219  0.008  0.039 | 
21681             |  0.123  0.001  0.015 | -0.026  0.000  0.001 |  0.095  0.001  0.009 | -0.145  0.003  0.021 |  0.040  0.000  0.002 | 
21680             | -0.024  0.000  0.001 | -0.384  0.017  0.181 | -0.184  0.005  0.041 | -0.010  0.000  0.000 |  0.049  0.000  0.003 | 
21679             |  0.186  0.002  0.027 |  0.084  0.001  0.006 | -0.346  0.018  0.094 | -0.136  0.003  0.015 |  0.288  0.014  0.065 | 
21678             | -0.069  0.000  0.004 | -0.464  0.024  0.175 |  0.078  0.001  0.005 |  0.214  0.007  0.037 |  0.111  0.002  0.010 | 
21677             | -0.017  0.000  0.000 | -0.257  0.007  0.074 | -0.104  0.002  0.012 |  0.121  0.002  0.016 | -0.011  0.000  0.000 | 
21676             |  0.320  0.006  0.079 | -0.054  0.000  0.002 |  0.170  0.004  0.022 | -0.094  0.001  0.007 |  0.268  0.012  0.056 | 
21675             | -0.212  0.002  0.040 | -0.315  0.011  0.089 | -0.178  0.005  0.029 |  0.147  0.003  0.019 |  0.077  0.001  0.005 | 
21674             |  0.192  0.002  0.024 | -0.134  0.002  0.012 | -0.041  0.000  0.001 | -0.329  0.018  0.069 |  0.443  0.034  0.126 | 
21673             |  0.162  0.001  0.028 | -0.091  0.001  0.009 | -0.275  0.011  0.082 | -0.157  0.004  0.027 |  0.071  0.001  0.006 | 
21672             |  0.365  0.007  0.170 |  0.096  0.001  0.012 | -0.028  0.000  0.001 | -0.057  0.001  0.004 | -0.133  0.003  0.023 | 
21671             |  0.164  0.001  0.025 |  0.203  0.005  0.038 | -0.045  0.000  0.002 |  0.031  0.000  0.001 | -0.086  0.001  0.007 | 
21670             |  0.021  0.000  0.001 | -0.236  0.006  0.095 | -0.036  0.000  0.002 | -0.085  0.001  0.012 |  0.180  0.006  0.055 | 
21669             |  0.080  0.000  0.011 | -0.096  0.001  0.015 | -0.203  0.006  0.069 | -0.088  0.001  0.013 | -0.131  0.003  0.029 | 
21668             |  0.162  0.001  0.013 | -0.024  0.000  0.000 | -0.177  0.005  0.016 |  0.664  0.071  0.226 |  0.253  0.011  0.033 | 
21667             |  0.078  0.000  0.007 | -0.101  0.001  0.011 | -0.076  0.001  0.006 |  0.004  0.000  0.000 |  0.156  0.004  0.027 | 
21666             |  0.129  0.001  0.010 |  0.146  0.002  0.013 |  0.322  0.016  0.063 |  0.372  0.022  0.084 |  0.372  0.024  0.084 | 
21665             |  0.444  0.011  0.126 |  0.231  0.006  0.034 |  0.062  0.001  0.002 | -0.164  0.004  0.017 | -0.167  0.005  0.018 | 
21662             |  0.280  0.004  0.074 |  0.225  0.006  0.048 | -0.009  0.000  0.000 | -0.132  0.003  0.016 |  0.341  0.020  0.110 | 
21663             |  0.111  0.001  0.023 | -0.102  0.001  0.020 |  0.067  0.001  0.008 | -0.089  0.001  0.015 | -0.151  0.004  0.043 | 
21664             |  0.314  0.005  0.129 | -0.002  0.000  0.000 | -0.059  0.001  0.005 | -0.273  0.012  0.098 |  0.103  0.002  0.014 | 
21661             | -0.070  0.000  0.004 |  0.001  0.000  0.000 |  0.034  0.000  0.001 | -0.070  0.001  0.004 |  0.235  0.010  0.047 | 
21660             |  0.156  0.001  0.023 |  0.091  0.001  0.008 | -0.107  0.002  0.011 | -0.201  0.007  0.038 |  0.294  0.015  0.082 | 
21659             |  0.081  0.000  0.008 | -0.290  0.009  0.097 | -0.098  0.001  0.011 | -0.202  0.007  0.047 |  0.203  0.007  0.047 | 
21658             | -0.179  0.002  0.031 | -0.138  0.002  0.018 |  0.105  0.002  0.011 | -0.085  0.001  0.007 |  0.070  0.001  0.005 | 
21657             |  0.322  0.006  0.074 |  0.217  0.005  0.033 |  0.009  0.000  0.000 |  0.037  0.000  0.001 |  0.111  0.002  0.009 | 
21656             | -0.150  0.001  0.060 | -0.129  0.002  0.044 | -0.023  0.000  0.001 | -0.010  0.000  0.000 | -0.027  0.000  0.002 | 
21655             | -0.097  0.001  0.017 | -0.232  0.006  0.097 |  0.019  0.000  0.001 | -0.023  0.000  0.001 |  0.110  0.002  0.022 | 
21654             |  0.206  0.002  0.046 |  0.123  0.002  0.017 |  0.007  0.000  0.000 | -0.323  0.017  0.114 |  0.181  0.006  0.036 | 
21653             |  0.229  0.003  0.044 | -0.127  0.002  0.013 |  0.424  0.027  0.149 | -0.259  0.011  0.056 |  0.090  0.001  0.007 | 
21652             |  0.216  0.003  0.029 | -0.122  0.002  0.009 |  0.465  0.032  0.134 |  0.111  0.002  0.008 |  0.380  0.025  0.089 | 
21651             |  0.001  0.000  0.000 | -0.040  0.000  0.004 |  0.017  0.000  0.001 | -0.036  0.000  0.003 | -0.111  0.002  0.032 | 
21650             |  0.182  0.002  0.023 | -0.005  0.000  0.000 |  0.439  0.029  0.135 | -0.321  0.017  0.072 |  0.172  0.005  0.021 | 
21649             |  0.120  0.001  0.019 | -0.166  0.003  0.037 |  0.014  0.000  0.000 | -0.156  0.004  0.032 |  0.047  0.000  0.003 | 
21648             |  0.224  0.003  0.050 | -0.110  0.001  0.012 |  0.316  0.015  0.099 | -0.160  0.004  0.025 |  0.014  0.000  0.000 | 
21645             | -0.026  0.000  0.001 | -0.069  0.001  0.010 | -0.080  0.001  0.013 | -0.256  0.011  0.137 |  0.163  0.005  0.056 | 
21646             | -0.048  0.000  0.003 | -0.108  0.001  0.016 | -0.052  0.000  0.004 | -0.063  0.001  0.005 |  0.112  0.002  0.017 | 
21647             |  0.108  0.001  0.012 | -0.219  0.005  0.047 | -0.001  0.000  0.000 | -0.009  0.000  0.000 |  0.012  0.000  0.000 | 
21644             |  0.233  0.003  0.037 |  0.028  0.000  0.001 | -0.006  0.000  0.000 | -0.121  0.002  0.010 |  0.072  0.001  0.004 | 
21643             |  0.108  0.001  0.012 | -0.219  0.005  0.047 | -0.001  0.000  0.000 | -0.009  0.000  0.000 |  0.012  0.000  0.000 | 
21642             |  0.171  0.002  0.035 | -0.053  0.000  0.003 |  0.125  0.002  0.019 | -0.192  0.006  0.045 |  0.060  0.001  0.004 | 
21641             |  0.157  0.001  0.018 | -0.248  0.007  0.044 |  0.003  0.000  0.000 |  0.260  0.011  0.048 |  0.312  0.017  0.070 | 
21639             |  0.195  0.002  0.037 | -0.007  0.000  0.000 | -0.165  0.004  0.026 | -0.142  0.003  0.019 | -0.024  0.000  0.001 | 
21640             |  0.172  0.002  0.023 | -0.161  0.003  0.021 | -0.044  0.000  0.002 |  0.039  0.000  0.001 |  0.140  0.003  0.016 | 
21638             | -0.104  0.001  0.008 | -0.199  0.004  0.029 |  0.096  0.001  0.007 |  0.157  0.004  0.018 |  0.309  0.017  0.070 | 
21637             |  0.401  0.009  0.113 | -0.005  0.000  0.000 |  0.000  0.000  0.000 | -0.187  0.006  0.025 |  0.067  0.001  0.003 | 
21635             |  0.174  0.002  0.028 |  0.183  0.004  0.031 | -0.362  0.020  0.121 | -0.253  0.010  0.059 |  0.265  0.012  0.065 | 
21636             |  0.035  0.000  0.002 | -0.146  0.002  0.029 | -0.139  0.003  0.026 | -0.048  0.000  0.003 |  0.025  0.000  0.001 | 
21633             |  0.269  0.004  0.126 |  0.074  0.001  0.010 | -0.150  0.003  0.039 | -0.207  0.007  0.074 |  0.103  0.002  0.018 | 
21634             |  0.325  0.006  0.120 |  0.055  0.000  0.003 | -0.079  0.001  0.007 | -0.408  0.027  0.189 |  0.055  0.001  0.003 | 
21632             |  0.489  0.013  0.143 |  0.235  0.006  0.033 | -0.231  0.008  0.032 | -0.139  0.003  0.012 |  0.060  0.001  0.002 | 
21631             |  0.293  0.005  0.050 |  0.181  0.004  0.019 | -0.024  0.000  0.000 | -0.075  0.001  0.003 | -0.028  0.000  0.000 | 
21630             |  0.205  0.002  0.042 |  0.054  0.000  0.003 |  0.372  0.021  0.137 | -0.027  0.000  0.001 | -0.221  0.008  0.048 | 
21628             |  0.098  0.001  0.007 | -0.120  0.002  0.011 |  0.369  0.020  0.102 | -0.141  0.003  0.015 |  0.339  0.020  0.086 | 
21629             |  0.142  0.001  0.018 | -0.084  0.001  0.006 | -0.275  0.011  0.069 | -0.132  0.003  0.016 |  0.155  0.004  0.022 | 
21627             |  0.242  0.003  0.054 | -0.225  0.006  0.047 |  0.208  0.006  0.040 | -0.134  0.003  0.016 | -0.140  0.003  0.018 | 
21626             |  0.234  0.003  0.064 |  0.019  0.000  0.000 |  0.121  0.002  0.017 | -0.168  0.005  0.033 | -0.111  0.002  0.014 | 
21624             |  0.046  0.000  0.003 | -0.319  0.012  0.154 |  0.274  0.011  0.113 | -0.066  0.001  0.007 | -0.112  0.002  0.019 | 
21625             | -0.231  0.003  0.059 | -0.302  0.010  0.102 | -0.027  0.000  0.001 |  0.176  0.005  0.035 | -0.026  0.000  0.001 | 
21623             | -0.229  0.003  0.140 | -0.273  0.008  0.199 | -0.069  0.001  0.013 |  0.078  0.001  0.016 | -0.048  0.000  0.006 | 
21621             | -0.070  0.000  0.007 | -0.329  0.012  0.147 | -0.243  0.009  0.080 | -0.033  0.000  0.002 |  0.061  0.001  0.005 | 
21622             |  0.215  0.003  0.037 | -0.004  0.000  0.000 | -0.163  0.004  0.021 | -0.213  0.007  0.037 |  0.207  0.007  0.035 | 
21619             | -0.394  0.009  0.273 | -0.179  0.004  0.056 | -0.133  0.003  0.031 |  0.168  0.005  0.050 |  0.033  0.000  0.002 | 
21620             | -0.008  0.000  0.000 | -0.363  0.015  0.170 |  0.093  0.001  0.011 | -0.102  0.002  0.013 |  0.114  0.002  0.017 | 
21617             | -0.274  0.004  0.090 | -0.363  0.015  0.157 | -0.098  0.001  0.011 |  0.122  0.002  0.018 |  0.077  0.001  0.007 | 
21618             | -0.136  0.001  0.022 | -0.146  0.002  0.025 | -0.088  0.001  0.009 | -0.097  0.002  0.011 |  0.236  0.010  0.066 | 
21616             |  0.076  0.000  0.007 | -0.248  0.007  0.077 | -0.163  0.004  0.033 | -0.165  0.004  0.034 | -0.179  0.006  0.040 | 
21615             | -0.054  0.000  0.003 | -0.349  0.014  0.138 | -0.284  0.012  0.091 |  0.036  0.000  0.001 | -0.092  0.001  0.010 | 
21614             | -0.234  0.003  0.150 | -0.221  0.006  0.135 | -0.176  0.005  0.086 |  0.014  0.000  0.001 |  0.003  0.000  0.000 | 
21613             |  0.201  0.002  0.040 | -0.016  0.000  0.000 |  0.099  0.001  0.010 | -0.191  0.006  0.036 |  0.027  0.000  0.001 | 
21611             |  0.144  0.001  0.030 | -0.224  0.006  0.074 |  0.164  0.004  0.039 | -0.175  0.005  0.045 | -0.135  0.003  0.027 | 
21612             |  0.034  0.000  0.001 |  0.344  0.013  0.100 | -0.044  0.000  0.002 | -0.078  0.001  0.005 |  0.068  0.001  0.004 | 
21610             |  0.013  0.000  0.000 | -0.232  0.006  0.087 | -0.040  0.000  0.003 | -0.181  0.005  0.053 |  0.094  0.002  0.014 | 
21609             |  0.444  0.011  0.154 |  0.168  0.003  0.022 |  0.047  0.000  0.002 | -0.140  0.003  0.015 | -0.178  0.006  0.025 | 
21606             | -0.105  0.001  0.009 |  0.233  0.006  0.044 | -0.044  0.000  0.002 |  0.010  0.000  0.000 | -0.031  0.000  0.001 | 
21607             | -0.431  0.010  0.428 | -0.043  0.000  0.004 | -0.069  0.001  0.011 |  0.081  0.001  0.015 | -0.037  0.000  0.003 | 
21608             | -0.188  0.002  0.048 | -0.102  0.001  0.014 | -0.087  0.001  0.010 |  0.025  0.000  0.001 | -0.036  0.000  0.002 | 
21605             |  0.251  0.004  0.050 | -0.082  0.001  0.005 | -0.056  0.000  0.002 | -0.160  0.004  0.020 |  0.037  0.000  0.001 | 
21602             | -0.264  0.004  0.172 | -0.190  0.004  0.089 | -0.072  0.001  0.013 |  0.013  0.000  0.000 | -0.036  0.000  0.003 | 
21603             |  0.099  0.001  0.011 | -0.095  0.001  0.011 |  0.163  0.004  0.031 |  0.047  0.000  0.003 |  0.076  0.001  0.007 | 
21604             | -0.039  0.000  0.001 |  0.000  0.000  0.000 | -0.085  0.001  0.006 |  0.234  0.009  0.043 |  0.196  0.007  0.030 | 
21601             | -0.204  0.002  0.093 | -0.256  0.007  0.146 |  0.003  0.000  0.000 |  0.100  0.002  0.022 |  0.083  0.001  0.016 | 
21599             | -0.052  0.000  0.007 | -0.032  0.000  0.003 | -0.143  0.003  0.051 | -0.169  0.005  0.070 |  0.133  0.003  0.044 | 
21600             |  0.070  0.000  0.005 | -0.257  0.007  0.063 |  0.042  0.000  0.002 | -0.082  0.001  0.006 |  0.045  0.000  0.002 | 
21598             | -0.364  0.007  0.209 | -0.239  0.006  0.090 |  0.032  0.000  0.002 |  0.237  0.009  0.088 |  0.127  0.003  0.026 | 
21592             | -0.135  0.001  0.020 |  0.061  0.000  0.004 |  0.044  0.000  0.002 |  0.470  0.036  0.245 |  0.082  0.001  0.007 | 
21593             | -0.239  0.003  0.131 | -0.165  0.003  0.062 | -0.091  0.001  0.019 |  0.005  0.000  0.000 |  0.025  0.000  0.001 | 
21594             |  0.009  0.000  0.000 | -0.007  0.000  0.000 | -0.139  0.003  0.022 |  0.128  0.003  0.018 |  0.372  0.024  0.157 | 
21595             |  0.280  0.004  0.050 | -0.170  0.003  0.019 |  0.114  0.002  0.008 |  0.315  0.016  0.064 | -0.063  0.001  0.003 | 
21596             |  0.280  0.004  0.050 | -0.170  0.003  0.019 |  0.114  0.002  0.008 |  0.315  0.016  0.064 | -0.063  0.001  0.003 | 
21597             | -0.121  0.001  0.018 | -0.254  0.007  0.080 | -0.099  0.001  0.012 |  0.025  0.000  0.001 | -0.230  0.009  0.066 | 
21590             |  0.139  0.001  0.020 | -0.090  0.001  0.008 | -0.067  0.001  0.005 | -0.151  0.004  0.024 |  0.346  0.021  0.124 | 
21591             |  0.012  0.000  0.000 | -0.139  0.002  0.034 | -0.167  0.004  0.049 | -0.130  0.003  0.030 |  0.025  0.000  0.001 | 
21589             |  0.316  0.006  0.050 | -0.031  0.000  0.000 |  0.482  0.035  0.117 | -0.155  0.004  0.012 |  0.350  0.021  0.062 | 
21588             |  0.032  0.000  0.001 | -0.082  0.001  0.009 | -0.027  0.000  0.001 | -0.129  0.003  0.021 |  0.086  0.001  0.010 | 
21587             |  0.079  0.000  0.009 | -0.039  0.000  0.002 | -0.149  0.003  0.030 | -0.172  0.005  0.040 | -0.001  0.000  0.000 | 
21586             | -0.054  0.000  0.009 | -0.088  0.001  0.023 | -0.181  0.005  0.100 | -0.083  0.001  0.021 | -0.050  0.000  0.008 | 
21585             |  0.002  0.000  0.000 | -0.136  0.002  0.021 |  0.020  0.000  0.000 | -0.156  0.004  0.028 |  0.000  0.000  0.000 | 
21584             |  0.229  0.003  0.050 | -0.059  0.000  0.003 |  0.193  0.006  0.036 | -0.219  0.008  0.046 |  0.266  0.012  0.068 | 
21582             | -0.269  0.004  0.099 | -0.110  0.001  0.016 |  0.106  0.002  0.015 |  0.032  0.000  0.001 |  0.042  0.000  0.002 | 
21583             | -0.092  0.000  0.006 | -0.253  0.007  0.046 |  0.233  0.008  0.039 |  0.179  0.005  0.023 | -0.183  0.006  0.024 | 
21580             | -0.221  0.003  0.084 | -0.232  0.006  0.093 | -0.141  0.003  0.034 |  0.073  0.001  0.009 |  0.018  0.000  0.001 | 
21581             |  0.361  0.007  0.145 |  0.130  0.002  0.019 |  0.082  0.001  0.007 | -0.194  0.006  0.042 |  0.006  0.000  0.000 | 
21579             | -0.131  0.001  0.020 | -0.422  0.020  0.204 |  0.054  0.000  0.003 |  0.005  0.000  0.000 |  0.141  0.003  0.023 | 
21578             |  0.129  0.001  0.018 |  0.183  0.004  0.037 | -0.106  0.002  0.012 | -0.234  0.009  0.060 |  0.066  0.001  0.005 | 
21577             |  0.245  0.003  0.048 |  0.124  0.002  0.012 |  0.055  0.000  0.002 | -0.018  0.000  0.000 | -0.070  0.001  0.004 | 
21576             |  0.379  0.008  0.088 |  0.137  0.002  0.012 |  0.313  0.015  0.060 |  0.230  0.009  0.032 |  0.381  0.025  0.089 | 
21575             | -0.116  0.001  0.014 | -0.403  0.018  0.167 |  0.103  0.002  0.011 | -0.039  0.000  0.002 |  0.176  0.005  0.032 | 
21574             |  0.108  0.001  0.009 | -0.184  0.004  0.027 |  0.131  0.003  0.014 |  0.424  0.029  0.145 |  0.208  0.007  0.035 | 
21573             | -0.278  0.004  0.112 | -0.171  0.003  0.042 |  0.006  0.000  0.000 |  0.097  0.002  0.014 |  0.168  0.005  0.041 | 
21572             |  0.029  0.000  0.001 | -0.269  0.008  0.083 |  0.092  0.001  0.010 | -0.133  0.003  0.020 |  0.236  0.010  0.064 | 
21571             | -0.235  0.003  0.091 | -0.329  0.012  0.179 | -0.072  0.001  0.009 |  0.124  0.002  0.025 |  0.034  0.000  0.002 | 
21570             |  0.164  0.001  0.028 |  0.027  0.000  0.001 | -0.028  0.000  0.001 | -0.099  0.002  0.010 | -0.029  0.000  0.001 | 
21568             | -0.168  0.002  0.041 |  0.072  0.001  0.008 | -0.176  0.005  0.045 | -0.063  0.001  0.006 |  0.023  0.000  0.001 | 
21569             |  0.110  0.001  0.011 | -0.066  0.000  0.004 |  0.112  0.002  0.011 |  0.350  0.020  0.111 |  0.262  0.012  0.062 | 
21566             |  0.041  0.000  0.001 | -0.074  0.001  0.004 |  0.012  0.000  0.000 |  0.283  0.013  0.065 | -0.108  0.002  0.010 | 
21567             |  0.023  0.000  0.000 | -0.101  0.001  0.006 |  0.255  0.010  0.041 |  0.056  0.001  0.002 |  0.468  0.038  0.139 | 
21565             |  0.127  0.001  0.012 | -0.108  0.001  0.008 |  0.213  0.007  0.033 |  0.358  0.021  0.093 |  0.335  0.019  0.081 | 
21564             | -0.026  0.000  0.001 | -0.179  0.004  0.044 | -0.017  0.000  0.000 | -0.199  0.006  0.054 |  0.261  0.012  0.092 | 
21563             |  0.233  0.003  0.056 | -0.112  0.001  0.013 |  0.040  0.000  0.002 | -0.282  0.013  0.081 |  0.038  0.000  0.001 | 
21562             |  0.241  0.003  0.054 |  0.026  0.000  0.001 |  0.166  0.004  0.026 | -0.174  0.005  0.028 |  0.109  0.002  0.011 | 
21561             |  0.124  0.001  0.012 | -0.031  0.000  0.001 |  0.171  0.004  0.024 |  0.059  0.001  0.003 |  0.315  0.017  0.080 | 
21560             |  0.180  0.002  0.026 |  0.001  0.000  0.000 | -0.058  0.001  0.003 |  0.185  0.006  0.027 |  0.280  0.014  0.063 | 
21559             |  0.043  0.000  0.003 | -0.018  0.000  0.000 | -0.041  0.000  0.002 | -0.014  0.000  0.000 |  0.183  0.006  0.046 | 
21557             | -0.113  0.001  0.012 | -0.470  0.025  0.203 |  0.112  0.002  0.012 |  0.054  0.000  0.003 | -0.033  0.000  0.001 | 
21558             |  0.228  0.003  0.042 | -0.149  0.003  0.018 |  0.300  0.014  0.073 | -0.195  0.006  0.030 |  0.146  0.004  0.017 | 
21556             |  0.311  0.005  0.121 |  0.014  0.000  0.000 | -0.060  0.001  0.005 | -0.098  0.002  0.012 | -0.099  0.002  0.012 | 
21553             | -0.171  0.002  0.034 |  0.007  0.000  0.000 | -0.064  0.001  0.005 | -0.131  0.003  0.020 |  0.079  0.001  0.007 | 
21554             |  0.035  0.000  0.002 | -0.268  0.008  0.117 | -0.098  0.001  0.016 | -0.120  0.002  0.024 |  0.046  0.000  0.003 | 
21555             |  0.290  0.005  0.066 | -0.094  0.001  0.007 |  0.322  0.016  0.082 | -0.197  0.006  0.031 |  0.202  0.007  0.032 | 
21552             |  0.480  0.013  0.138 | -0.036  0.000  0.001 |  0.096  0.001  0.006 | -0.236  0.009  0.033 |  0.009  0.000  0.000 | 
21551             |  0.322  0.006  0.078 | -0.149  0.003  0.017 | -0.209  0.007  0.033 | -0.180  0.005  0.024 |  0.304  0.016  0.069 | 
21550             |  0.238  0.003  0.056 |  0.047  0.000  0.002 | -0.053  0.000  0.003 | -0.240  0.009  0.057 |  0.260  0.012  0.066 | 
21549             |  0.154  0.001  0.022 |  0.108  0.001  0.011 |  0.005  0.000  0.000 | -0.175  0.005  0.028 |  0.225  0.009  0.046 | 
21546             | -0.352  0.007  0.268 | -0.032  0.000  0.002 | -0.006  0.000  0.000 |  0.021  0.000  0.001 | -0.045  0.000  0.004 | 
21547             | -0.286  0.005  0.218 | -0.022  0.000  0.001 | -0.101  0.002  0.027 | -0.048  0.000  0.006 |  0.003  0.000  0.000 | 
21548             |  0.101  0.001  0.008 | -0.311  0.011  0.072 | -0.304  0.014  0.068 | -0.133  0.003  0.013 | -0.176  0.005  0.023 | 
21545             |  0.225  0.003  0.036 | -0.013  0.000  0.000 |  0.209  0.007  0.031 | -0.092  0.001  0.006 | -0.039  0.000  0.001 | 
21544             |  0.466  0.012  0.114 |  0.196  0.004  0.020 |  0.306  0.014  0.049 |  0.291  0.014  0.044 |  0.462  0.037  0.112 | 
21543             | -0.234  0.003  0.062 |  0.193  0.004  0.042 | -0.057  0.000  0.004 | -0.106  0.002  0.013 |  0.018  0.000  0.000 | 
21542             | -0.186  0.002  0.039 |  0.091  0.001  0.009 |  0.046  0.000  0.002 | -0.115  0.002  0.015 |  0.121  0.003  0.017 | 
21540             |  0.054  0.000  0.003 |  0.047  0.000  0.002 |  0.453  0.031  0.191 | -0.063  0.001  0.004 |  0.043  0.000  0.002 | 
21541             |  0.069  0.000  0.004 | -0.264  0.008  0.059 |  0.385  0.022  0.125 | -0.137  0.003  0.016 |  0.082  0.001  0.006 | 
21539             |  0.447  0.011  0.099 |  0.098  0.001  0.005 |  0.607  0.055  0.181 |  0.250  0.010  0.031 |  0.299  0.015  0.044 | 
21537             |  0.284  0.004  0.061 | -0.120  0.002  0.011 |  0.146  0.003  0.016 |  0.179  0.005  0.024 |  0.275  0.013  0.057 | 
21538             | -0.108  0.001  0.012 | -0.176  0.004  0.031 |  0.161  0.004  0.026 |  0.045  0.000  0.002 |  0.084  0.001  0.007 | 
21535             | -0.077  0.000  0.006 |  0.092  0.001  0.008 |  0.236  0.008  0.052 |  0.052  0.000  0.003 | -0.264  0.012  0.065 | 
21536             |  0.237  0.003  0.050 | -0.141  0.002  0.018 |  0.127  0.002  0.014 |  0.121  0.002  0.013 |  0.009  0.000  0.000 | 
21533             |  0.085  0.000  0.006 | -0.187  0.004  0.030 |  0.222  0.007  0.043 |  0.295  0.014  0.075 |  0.220  0.008  0.042 | 
21534             | -0.088  0.000  0.007 | -0.232  0.006  0.051 |  0.211  0.007  0.042 | -0.014  0.000  0.000 |  0.117  0.002  0.013 | 
21532             |  0.279  0.004  0.044 |  0.007  0.000  0.000 |  0.310  0.014  0.055 | -0.154  0.004  0.013 |  0.419  0.030  0.100 | 
21531             |  0.412  0.009  0.144 |  0.153  0.003  0.020 | -0.111  0.002  0.011 | -0.130  0.003  0.014 |  0.153  0.004  0.020 | 
21530             | -0.214  0.003  0.054 | -0.280  0.009  0.092 |  0.357  0.019  0.149 |  0.042  0.000  0.002 |  0.131  0.003  0.020 | 
21527             | -0.453  0.011  0.254 | -0.052  0.000  0.003 |  0.102  0.002  0.013 |  0.168  0.005  0.035 | -0.077  0.001  0.007 | 
21528             | -0.205  0.002  0.080 | -0.263  0.008  0.131 |  0.121  0.002  0.028 |  0.031  0.000  0.002 |  0.011  0.000  0.000 | 
21529             | -0.174  0.002  0.048 | -0.124  0.002  0.024 |  0.143  0.003  0.032 | -0.079  0.001  0.010 | -0.145  0.004  0.033 | 
21525             |  0.502  0.014  0.151 |  0.070  0.001  0.003 |  0.137  0.003  0.011 | -0.311  0.016  0.058 |  0.056  0.001  0.002 | 
21526             | -0.187  0.002  0.057 | -0.282  0.009  0.130 | -0.083  0.001  0.011 | -0.005  0.000  0.000 |  0.016  0.000  0.000 | 
21523             | -0.115  0.001  0.014 | -0.299  0.010  0.095 | -0.036  0.000  0.001 |  0.028  0.000  0.001 |  0.246  0.011  0.065 | 
21524             | -0.106  0.001  0.017 | -0.150  0.003  0.034 |  0.147  0.003  0.033 |  0.019  0.000  0.001 | -0.238  0.010  0.086 | 
21522             | -0.187  0.002  0.044 | -0.243  0.007  0.075 |  0.268  0.011  0.090 |  0.130  0.003  0.021 | -0.011  0.000  0.000 | 
21521             |  0.181  0.002  0.024 | -0.012  0.000  0.000 |  0.345  0.018  0.088 |  0.126  0.003  0.012 |  0.236  0.010  0.041 | 
21520             | -0.132  0.001  0.017 | -0.065  0.000  0.004 |  0.318  0.015  0.098 |  0.177  0.005  0.030 |  0.056  0.001  0.003 | 
21517             |  0.100  0.001  0.007 | -0.017  0.000  0.000 |  0.483  0.035  0.173 |  0.278  0.013  0.058 |  0.037  0.000  0.001 | 
21518             | -0.073  0.000  0.005 | -0.490  0.027  0.244 | -0.029  0.000  0.001 |  0.135  0.003  0.019 |  0.060  0.001  0.004 | 
21519             | -0.189  0.002  0.040 | -0.265  0.008  0.077 |  0.056  0.000  0.004 |  0.174  0.005  0.033 |  0.199  0.007  0.044 | 
21515             |  0.351  0.007  0.135 |  0.053  0.000  0.003 |  0.076  0.001  0.006 | -0.019  0.000  0.000 |  0.136  0.003  0.020 | 
21516             | -0.123  0.001  0.017 | -0.015  0.000  0.000 |  0.189  0.005  0.040 |  0.128  0.003  0.018 | -0.089  0.001  0.009 | 
21514             |  0.375  0.008  0.105 |  0.137  0.002  0.014 |  0.272  0.011  0.055 |  0.206  0.007  0.032 | -0.001  0.000  0.000 | 
21513             | -0.368  0.008  0.107 |  0.018  0.000  0.000 |  0.206  0.006  0.034 |  0.181  0.005  0.026 |  0.185  0.006  0.027 | 
21511             |  0.034  0.000  0.002 | -0.163  0.003  0.043 |  0.109  0.002  0.019 | -0.030  0.000  0.001 | -0.113  0.002  0.021 | 
21512             | -0.223  0.003  0.056 | -0.276  0.009  0.086 |  0.025  0.000  0.001 |  0.185  0.006  0.039 |  0.239  0.010  0.064 | 
21510             | -0.044  0.000  0.003 | -0.133  0.002  0.026 | -0.050  0.000  0.004 |  0.029  0.000  0.001 |  0.022  0.000  0.001 | 
21509             |  0.057  0.000  0.004 | -0.235  0.006  0.063 |  0.053  0.000  0.003 | -0.105  0.002  0.012 | -0.062  0.001  0.004 | 
21508             |  0.092  0.000  0.007 | -0.178  0.004  0.026 |  0.163  0.004  0.022 |  0.419  0.028  0.142 |  0.311  0.017  0.078 | 
21506             |  0.063  0.000  0.004 | -0.044  0.000  0.002 |  0.219  0.007  0.052 |  0.157  0.004  0.027 |  0.069  0.001  0.005 | 
21507             | -0.179  0.002  0.041 | -0.177  0.004  0.040 | -0.083  0.001  0.009 |  0.013  0.000  0.000 |  0.060  0.001  0.005 | 
21501             | -0.002  0.000  0.000 | -0.410  0.019  0.107 |  0.457  0.031  0.133 |  0.347  0.019  0.076 | -0.036  0.000  0.001 | 
21502             | -0.082  0.000  0.010 | -0.253  0.007  0.089 |  0.039  0.000  0.002 |  0.162  0.004  0.037 |  0.022  0.000  0.001 | 
21503             | -0.307  0.005  0.067 | -0.258  0.008  0.047 |  0.136  0.003  0.013 |  0.240  0.009  0.041 |  0.021  0.000  0.000 | 
21504             | -0.023  0.000  0.000 | -0.089  0.001  0.007 |  0.179  0.005  0.027 | -0.018  0.000  0.000 |  0.169  0.005  0.024 | 
21505             |  0.036  0.000  0.001 | -0.337  0.013  0.102 |  0.279  0.012  0.070 | -0.040  0.000  0.001 |  0.105  0.002  0.010 | 
21498             | -0.062  0.000  0.005 | -0.230  0.006  0.072 |  0.353  0.019  0.169 |  0.068  0.001  0.006 | -0.011  0.000  0.000 | 
21499             | -0.103  0.001  0.007 | -0.037  0.000  0.001 | -0.143  0.003  0.014 |  0.166  0.004  0.019 | -0.118  0.002  0.010 | 
21500             | -0.158  0.001  0.023 | -0.104  0.001  0.010 | -0.089  0.001  0.007 |  0.069  0.001  0.004 |  0.100  0.002  0.009 | 
21496             |  0.231  0.003  0.050 | -0.112  0.001  0.012 |  0.307  0.014  0.089 | -0.194  0.006  0.036 |  0.179  0.006  0.030 | 
21497             | -0.232  0.003  0.067 | -0.167  0.003  0.035 |  0.190  0.005  0.045 |  0.192  0.006  0.046 | -0.039  0.000  0.002 | 
21494             | -0.001  0.000  0.000 | -0.184  0.004  0.029 |  0.044  0.000  0.002 |  0.384  0.024  0.128 |  0.339  0.020  0.100 | 
21495             |  0.085  0.000  0.007 | -0.243  0.007  0.056 | -0.194  0.006  0.036 | -0.157  0.004  0.023 |  0.144  0.004  0.020 | 
21490             | -0.156  0.001  0.052 | -0.202  0.005  0.088 |  0.045  0.000  0.004 |  0.029  0.000  0.002 | -0.036  0.000  0.003 | 
21491             |  0.284  0.004  0.046 |  0.180  0.004  0.019 |  0.237  0.008  0.033 |  0.233  0.009  0.031 |  0.019  0.000  0.000 | 
21492             | -0.150  0.001  0.045 | -0.137  0.002  0.038 | -0.080  0.001  0.013 | -0.003  0.000  0.000 |  0.075  0.001  0.011 | 
21493             | -0.093  0.000  0.011 | -0.168  0.003  0.034 |  0.261  0.010  0.084 | -0.004  0.000  0.000 | -0.182  0.006  0.040 | 
21488             | -0.118  0.001  0.013 | -0.285  0.009  0.077 |  0.161  0.004  0.025 |  0.050  0.000  0.002 |  0.090  0.001  0.008 | 
21489             |  0.084  0.000  0.012 | -0.137  0.002  0.031 |  0.032  0.000  0.002 |  0.016  0.000  0.000 |  0.051  0.000  0.004 | 
21487             | -0.231  0.003  0.115 | -0.133  0.002  0.038 |  0.049  0.000  0.005 |  0.046  0.000  0.005 | -0.018  0.000  0.001 | 
21485             |  0.049  0.000  0.002 | -0.396  0.018  0.111 |  0.304  0.014  0.066 | -0.061  0.001  0.003 |  0.095  0.002  0.006 | 
21486             | -0.288  0.005  0.105 | -0.102  0.001  0.013 | -0.072  0.001  0.007 |  0.019  0.000  0.000 |  0.042  0.000  0.002 | 
21483             | -0.286  0.005  0.077 | -0.089  0.001  0.007 |  0.111  0.002  0.011 |  0.064  0.001  0.004 |  0.181  0.006  0.031 | 
21484             | -0.039  0.000  0.001 | -0.249  0.007  0.057 |  0.387  0.022  0.139 | -0.078  0.001  0.006 |  0.111  0.002  0.011 | 
21481             | -0.079  0.000  0.010 | -0.222  0.006  0.076 |  0.205  0.006  0.065 |  0.000  0.000  0.000 |  0.022  0.000  0.001 | 
21482             | -0.156  0.001  0.052 | -0.202  0.005  0.088 |  0.045  0.000  0.004 |  0.029  0.000  0.002 | -0.036  0.000  0.003 | 
21480             |  0.351  0.007  0.059 |  0.203  0.005  0.020 |  0.270  0.011  0.035 |  0.107  0.002  0.005 |  0.680  0.080  0.221 | 
21479             | -0.506  0.014  0.305 |  0.043  0.000  0.002 |  0.050  0.000  0.003 |  0.128  0.003  0.019 |  0.077  0.001  0.007 | 
21478             | -0.274  0.004  0.154 | -0.162  0.003  0.054 |  0.062  0.001  0.008 |  0.083  0.001  0.014 | -0.052  0.000  0.006 | 
21477             | -0.344  0.007  0.245 | -0.162  0.003  0.054 | -0.188  0.005  0.073 |  0.083  0.001  0.014 | -0.010  0.000  0.000 | 
21476             | -0.117  0.001  0.014 | -0.273  0.008  0.077 |  0.037  0.000  0.001 | -0.023  0.000  0.001 |  0.299  0.016  0.092 | 
21475             | -0.106  0.001  0.010 |  0.087  0.001  0.007 |  0.148  0.003  0.019 |  0.060  0.001  0.003 | -0.071  0.001  0.005 | 
21474             | -0.282  0.004  0.099 | -0.177  0.004  0.039 |  0.201  0.006  0.051 |  0.160  0.004  0.032 |  0.087  0.001  0.009 | 
21472             |  0.103  0.001  0.009 |  0.074  0.001  0.005 |  0.217  0.007  0.040 | -0.115  0.002  0.011 |  0.003  0.000  0.000 | 
21473             | -0.280  0.004  0.104 | -0.375  0.016  0.185 | -0.150  0.003  0.030 |  0.096  0.001  0.012 |  0.017  0.000  0.000 | 
21470             |  0.329  0.006  0.104 |  0.133  0.002  0.017 | -0.014  0.000  0.000 | -0.147  0.003  0.021 |  0.110  0.002  0.012 | 
21471             | -0.154  0.001  0.022 | -0.401  0.018  0.148 |  0.126  0.002  0.014 | -0.039  0.000  0.001 |  0.198  0.007  0.036 | 
21469             | -0.383  0.008  0.217 | -0.288  0.009  0.123 |  0.130  0.003  0.025 |  0.059  0.001  0.005 |  0.118  0.002  0.021 | 
21468             | -0.261  0.004  0.081 | -0.270  0.008  0.086 |  0.071  0.001  0.006 |  0.166  0.004  0.033 |  0.065  0.001  0.005 | 
21467             |  0.241  0.003  0.042 |  0.095  0.001  0.006 |  0.014  0.000  0.000 |  0.215  0.007  0.034 |  0.279  0.014  0.057 | 
21465             | -0.098  0.001  0.018 | -0.105  0.001  0.021 | -0.152  0.003  0.044 | -0.121  0.002  0.028 |  0.295  0.015  0.166 | 
21466             | -0.288  0.005  0.156 | -0.189  0.004  0.067 |  0.133  0.003  0.033 |  0.057  0.001  0.006 | -0.068  0.001  0.009 | 
21464             | -0.139  0.001  0.017 | -0.325  0.012  0.095 |  0.218  0.007  0.043 | -0.097  0.002  0.008 |  0.022  0.000  0.000 | 
21463             |  0.072  0.000  0.004 |  0.172  0.003  0.023 |  0.107  0.002  0.009 | -0.124  0.002  0.012 |  0.120  0.002  0.011 | 
21461             | -0.185  0.002  0.040 | -0.249  0.007  0.073 |  0.235  0.008  0.065 |  0.066  0.001  0.005 |  0.172  0.005  0.035 | 
21462             | -0.233  0.003  0.102 | -0.260  0.008  0.127 |  0.129  0.002  0.031 |  0.102  0.002  0.020 | -0.031  0.000  0.002 | 
21460             | -0.194  0.002  0.040 | -0.048  0.000  0.002 |  0.314  0.015  0.106 |  0.107  0.002  0.012 |  0.142  0.003  0.022 | 
21459             | -0.050  0.000  0.003 | -0.234  0.006  0.066 |  0.206  0.006  0.051 |  0.046  0.000  0.003 |  0.009  0.000  0.000 | 
21458             | -0.317  0.006  0.194 | -0.233  0.006  0.105 |  0.161  0.004  0.050 |  0.088  0.001  0.015 | -0.044  0.000  0.004 | 
21457             |  0.136  0.001  0.011 | -0.039  0.000  0.001 |  0.271  0.011  0.044 |  0.187  0.006  0.021 |  0.056  0.001  0.002 | 
21455             | -0.099  0.001  0.009 | -0.363  0.015  0.117 |  0.341  0.018  0.103 |  0.024  0.000  0.001 |  0.092  0.001  0.008 | 
21456             | -0.018  0.000  0.000 | -0.238  0.006  0.082 |  0.094  0.001  0.013 | -0.040  0.000  0.002 |  0.213  0.008  0.066 | 
21454             |  0.143  0.001  0.015 | -0.030  0.000  0.001 |  0.243  0.009  0.042 |  0.424  0.029  0.128 |  0.518  0.046  0.191 | 
21453             | -0.253  0.004  0.107 | -0.189  0.004  0.060 |  0.195  0.006  0.063 | -0.086  0.001  0.012 |  0.021  0.000  0.001 | 
21451             |  0.223  0.003  0.048 |  0.032  0.000  0.001 |  0.119  0.002  0.014 | -0.239  0.009  0.055 |  0.095  0.002  0.009 | 
21452             |  0.120  0.001  0.017 | -0.195  0.004  0.045 | -0.217  0.007  0.055 | -0.200  0.006  0.047 |  0.237  0.010  0.066 | 
21450             |  0.372  0.008  0.109 |  0.099  0.001  0.008 |  0.173  0.004  0.024 | -0.194  0.006  0.030 |  0.041  0.000  0.001 | 
21449             | -0.407  0.009  0.148 |  0.132  0.002  0.016 | -0.140  0.003  0.017 |  0.030  0.000  0.001 | -0.015  0.000  0.000 | 
21447             | -0.049  0.000  0.004 | -0.244  0.007  0.092 |  0.128  0.002  0.025 | -0.073  0.001  0.008 | -0.043  0.000  0.003 | 
21448             |  0.277  0.004  0.089 | -0.105  0.001  0.013 | -0.033  0.000  0.001 | -0.280  0.013  0.091 | -0.033  0.000  0.001 | 
21445             | -0.107  0.001  0.014 |  0.068  0.001  0.006 | -0.155  0.004  0.031 | -0.027  0.000  0.001 |  0.116  0.002  0.017 | 
21446             | -0.020  0.000  0.001 | -0.294  0.010  0.109 |  0.023  0.000  0.001 |  0.041  0.000  0.002 |  0.125  0.003  0.020 | 
21443             |  0.028  0.000  0.001 | -0.049  0.000  0.002 | -0.027  0.000  0.001 |  0.132  0.003  0.017 |  0.010  0.000  0.000 | 
21444             |  0.225  0.003  0.053 | -0.064  0.000  0.004 |  0.106  0.002  0.012 | -0.102  0.002  0.011 |  0.193  0.006  0.039 | 
21442             |  0.239  0.003  0.050 |  0.132  0.002  0.015 | -0.207  0.006  0.037 |  0.050  0.000  0.002 |  0.085  0.001  0.006 | 
21439             |  0.244  0.003  0.049 | -0.129  0.002  0.014 | -0.242  0.009  0.049 | -0.045  0.000  0.002 | -0.306  0.016  0.078 | 
21440             |  0.076  0.000  0.004 |  0.140  0.002  0.013 | -0.222  0.007  0.033 |  0.124  0.002  0.010 |  0.456  0.036  0.140 | 
21441             |  0.039  0.000  0.002 | -0.033  0.000  0.001 |  0.027  0.000  0.001 |  0.059  0.001  0.004 | -0.094  0.002  0.010 | 
21435             | -0.001  0.000  0.000 | -0.116  0.002  0.014 |  0.056  0.000  0.003 | -0.127  0.003  0.017 | -0.066  0.001  0.005 | 
21436             | -0.028  0.000  0.001 | -0.335  0.013  0.135 |  0.000  0.000  0.000 |  0.006  0.000  0.000 | -0.039  0.000  0.002 | 
21437             | -0.248  0.003  0.057 |  0.037  0.000  0.001 | -0.096  0.001  0.009 |  0.366  0.022  0.124 | -0.090  0.001  0.008 | 
21438             |  0.130  0.001  0.010 |  0.213  0.005  0.027 | -0.260  0.010  0.040 | -0.005  0.000  0.000 |  0.353  0.022  0.075 | 
21433             | -0.188  0.002  0.091 | -0.216  0.005  0.120 |  0.010  0.000  0.000 |  0.018  0.000  0.001 | -0.037  0.000  0.004 | 
21434             | -0.384  0.008  0.196 | -0.251  0.007  0.083 | -0.043  0.000  0.002 |  0.101  0.002  0.014 | -0.044  0.000  0.003 | 
21430             |  0.037  0.000  0.001 |  0.184  0.004  0.030 | -0.310  0.014  0.085 |  0.223  0.008  0.044 | -0.047  0.000  0.002 | 
21431             |  0.025  0.000  0.001 |  0.180  0.004  0.037 | -0.306  0.014  0.107 | -0.074  0.001  0.006 |  0.182  0.006  0.038 | 
21432             | -0.071  0.000  0.010 |  0.013  0.000  0.000 | -0.071  0.001  0.010 | -0.192  0.006  0.074 |  0.007  0.000  0.000 | 
21429             | -0.343  0.007  0.250 | -0.211  0.005  0.095 | -0.051  0.000  0.006 |  0.064  0.001  0.009 |  0.036  0.000  0.003 | 
21421             |  0.124  0.001  0.012 |  0.150  0.003  0.017 | -0.106  0.002  0.009 |  0.330  0.018  0.084 | -0.069  0.001  0.004 | 
21422             | -0.214  0.003  0.089 |  0.061  0.000  0.007 |  0.020  0.000  0.001 | -0.130  0.003  0.033 | -0.012  0.000  0.000 | 
21423             | -0.067  0.000  0.005 | -0.117  0.002  0.015 |  0.055  0.000  0.003 |  0.095  0.001  0.010 |  0.230  0.009  0.058 | 
21424             |  0.023  0.000  0.001 | -0.248  0.007  0.077 | -0.131  0.003  0.021 | -0.240  0.009  0.072 |  0.102  0.002  0.013 | 
21425             |  0.033  0.000  0.001 |  0.096  0.001  0.007 | -0.105  0.002  0.009 |  0.131  0.003  0.014 |  0.044  0.000  0.002 | 
21426             |  0.059  0.000  0.004 | -0.029  0.000  0.001 | -0.054  0.000  0.003 |  0.303  0.015  0.099 | -0.316  0.017  0.107 | 
21427             | -0.081  0.000  0.014 | -0.333  0.013  0.232 |  0.168  0.004  0.059 | -0.045  0.000  0.004 | -0.008  0.000  0.000 | 
21428             | -0.198  0.002  0.070 |  0.233  0.006  0.098 | -0.391  0.023  0.276 | -0.164  0.004  0.049 |  0.098  0.002  0.017 | 
21418             |  0.008  0.000  0.000 |  0.187  0.004  0.036 |  0.115  0.002  0.014 |  0.100  0.002  0.010 | -0.043  0.000  0.002 | 
21419             | -0.141  0.001  0.020 | -0.059  0.000  0.004 | -0.085  0.001  0.007 | -0.072  0.001  0.005 | -0.051  0.000  0.003 | 
21420             | -0.140  0.001  0.013 | -0.214  0.005  0.031 |  0.191  0.005  0.024 |  0.347  0.019  0.081 |  0.155  0.004  0.016 | 
21413             |  0.203  0.002  0.031 |  0.087  0.001  0.006 | -0.230  0.008  0.039 |  0.174  0.005  0.022 |  0.201  0.007  0.030 | 
21414             |  0.084  0.000  0.009 | -0.189  0.004  0.045 |  0.083  0.001  0.009 | -0.154  0.004  0.030 | -0.082  0.001  0.009 | 
21415             | -0.031  0.000  0.001 |  0.019  0.000  0.000 | -0.047  0.000  0.003 | -0.059  0.001  0.004 | -0.209  0.008  0.055 | 
21416             | -0.215  0.003  0.036 | -0.035  0.000  0.001 |  0.159  0.004  0.020 |  0.394  0.025  0.121 |  0.139  0.003  0.015 | 
21417             | -0.016  0.000  0.000 | -0.076  0.001  0.010 |  0.046  0.000  0.004 | -0.077  0.001  0.011 | -0.062  0.001  0.007 | 
21410             |  0.039  0.000  0.003 | -0.049  0.000  0.005 | -0.107  0.002  0.024 | -0.038  0.000  0.003 | -0.004  0.000  0.000 | 
21411             | -0.053  0.000  0.002 |  0.297  0.010  0.075 |  0.052  0.000  0.002 |  0.272  0.012  0.062 |  0.247  0.011  0.052 | 
21412             |  0.240  0.003  0.044 |  0.082  0.001  0.005 | -0.023  0.000  0.000 |  0.260  0.011  0.051 | -0.407  0.029  0.125 | 
21407             |  0.093  0.000  0.010 |  0.156  0.003  0.027 |  0.165  0.004  0.031 |  0.110  0.002  0.014 | -0.259  0.012  0.075 | 
21408             |  0.047  0.000  0.002 |  0.170  0.003  0.029 | -0.264  0.010  0.070 |  0.045  0.000  0.002 |  0.148  0.004  0.022 | 
21409             | -0.020  0.000  0.001 |  0.062  0.000  0.010 | -0.292  0.013  0.211 |  0.061  0.001  0.009 |  0.086  0.001  0.018 | 
21406             |  0.095  0.001  0.009 | -0.045  0.000  0.002 | -0.064  0.001  0.004 | -0.003  0.000  0.000 |  0.045  0.000  0.002 | 
21404             |  0.012  0.000  0.000 | -0.217  0.005  0.050 |  0.036  0.000  0.001 | -0.009  0.000  0.000 | -0.157  0.004  0.026 | 
21405             | -0.052  0.000  0.004 | -0.279  0.009  0.111 |  0.235  0.008  0.079 |  0.021  0.000  0.001 | -0.170  0.005  0.042 | 
21399             | -0.287  0.005  0.148 | -0.210  0.005  0.079 | -0.154  0.004  0.043 |  0.085  0.001  0.013 |  0.060  0.001  0.006 | 
21400             |  0.120  0.001  0.020 |  0.057  0.000  0.005 | -0.372  0.021  0.195 | -0.021  0.000  0.001 |  0.187  0.006  0.050 | 
21401             | -0.019  0.000  0.000 |  0.114  0.001  0.015 | -0.098  0.001  0.011 | -0.038  0.000  0.002 | -0.084  0.001  0.008 | 
21402             |  0.104  0.001  0.011 | -0.147  0.002  0.021 | -0.036  0.000  0.001 | -0.177  0.005  0.031 | -0.019  0.000  0.000 | 
21403             |  0.150  0.001  0.018 | -0.157  0.003  0.019 | -0.365  0.020  0.103 | -0.122  0.002  0.012 |  0.004  0.000  0.000 | 
21394             |  0.035  0.000  0.001 | -0.043  0.000  0.002 | -0.168  0.004  0.035 | -0.039  0.000  0.002 |  0.150  0.004  0.028 | 
21395             |  0.195  0.002  0.030 | -0.004  0.000  0.000 |  0.362  0.020  0.102 |  0.295  0.014  0.068 | -0.022  0.000  0.000 | 
21396             | -0.207  0.002  0.071 | -0.285  0.009  0.135 |  0.105  0.002  0.018 |  0.047  0.000  0.004 |  0.036  0.000  0.002 | 
21397             | -0.077  0.000  0.012 | -0.225  0.006  0.104 | -0.099  0.001  0.020 | -0.075  0.001  0.011 |  0.038  0.000  0.003 | 
21398             | -0.008  0.000  0.000 |  0.120  0.002  0.016 | -0.250  0.009  0.070 |  0.027  0.000  0.001 |  0.164  0.005  0.030 | 
21389             |  0.426  0.010  0.127 |  0.272  0.008  0.052 |  0.041  0.000  0.001 | -0.175  0.005  0.021 | -0.142  0.003  0.014 | 
21390             | -0.087  0.000  0.012 |  0.063  0.000  0.006 | -0.133  0.003  0.028 |  0.285  0.013  0.130 | -0.005  0.000  0.000 | 
21391             | -0.030  0.000  0.001 | -0.140  0.002  0.018 |  0.295  0.013  0.082 | -0.137  0.003  0.018 |  0.020  0.000  0.000 | 
21392             | -0.210  0.002  0.089 |  0.016  0.000  0.000 | -0.094  0.001  0.018 |  0.019  0.000  0.001 |  0.129  0.003  0.034 | 
21393             |  0.359  0.007  0.076 |  0.145  0.002  0.012 |  0.233  0.008  0.032 |  0.049  0.000  0.001 | -0.044  0.000  0.001 | 
21383             |  0.277  0.004  0.049 |  0.343  0.013  0.075 | -0.208  0.006  0.028 | -0.119  0.002  0.009 |  0.025  0.000  0.000 | 
21384             |  0.289  0.005  0.057 | -0.190  0.004  0.024 |  0.063  0.001  0.003 | -0.035  0.000  0.001 |  0.132  0.003  0.012 | 
21385             |  0.079  0.000  0.004 |  0.342  0.013  0.071 | -0.323  0.016  0.063 |  0.033  0.000  0.001 |  0.342  0.020  0.071 | 
21386             | -0.066  0.000  0.004 | -0.020  0.000  0.000 |  0.352  0.019  0.123 |  0.197  0.006  0.039 |  0.087  0.001  0.008 | 
21387             |  0.127  0.001  0.015 |  0.186  0.004  0.033 | -0.247  0.009  0.058 |  0.188  0.006  0.034 | -0.209  0.008  0.042 | 
21388             |  0.061  0.000  0.004 | -0.125  0.002  0.018 |  0.064  0.001  0.005 | -0.004  0.000  0.000 | -0.072  0.001  0.006 | 
21376             | -0.210  0.002  0.151 | -0.059  0.000  0.012 | -0.154  0.004  0.082 | -0.061  0.001  0.013 |  0.010  0.000  0.000 | 
21377             | -0.185  0.002  0.051 | -0.011  0.000  0.000 | -0.059  0.001  0.005 | -0.111  0.002  0.018 | -0.013  0.000  0.000 | 
21378             |  0.122  0.001  0.016 | -0.073  0.001  0.006 |  0.009  0.000  0.000 | -0.029  0.000  0.001 | -0.077  0.001  0.007 | 
21379             | -0.095  0.000  0.011 |  0.141  0.002  0.024 | -0.127  0.002  0.019 |  0.294  0.014  0.102 | -0.087  0.001  0.009 | 
21380             | -0.172  0.002  0.080 | -0.071  0.001  0.014 | -0.115  0.002  0.036 |  0.029  0.000  0.002 | -0.023  0.000  0.001 | 
21381             |  0.313  0.005  0.070 |  0.180  0.004  0.023 |  0.015  0.000  0.000 | -0.063  0.001  0.003 |  0.014  0.000  0.000 | 
21382             | -0.028  0.000  0.002 | -0.201  0.005  0.102 |  0.039  0.000  0.004 | -0.014  0.000  0.000 | -0.062  0.001  0.010 | 
21374             |  0.015  0.000  0.000 |  0.011  0.000  0.000 | -0.170  0.004  0.042 | -0.047  0.000  0.003 | -0.122  0.003  0.022 | 
21375             |  0.037  0.000  0.002 |  0.194  0.004  0.052 |  0.076  0.001  0.008 |  0.126  0.003  0.022 | -0.043  0.000  0.003 | 
21371             |  0.033  0.000  0.001 |  0.157  0.003  0.017 | -0.098  0.001  0.007 |  0.164  0.004  0.019 | -0.233  0.009  0.038 | 
21372             | -0.087  0.000  0.007 |  0.067  0.001  0.004 | -0.387  0.023  0.135 |  0.189  0.006  0.032 |  0.079  0.001  0.006 | 
21373             |  0.171  0.002  0.053 | -0.149  0.003  0.040 | -0.172  0.004  0.054 | -0.186  0.006  0.063 |  0.084  0.001  0.013 | 
21365             | -0.118  0.001  0.014 |  0.012  0.000  0.000 |  0.202  0.006  0.040 |  0.280  0.013  0.077 | -0.173  0.005  0.029 | 
21366             | -0.142  0.001  0.057 | -0.143  0.002  0.058 | -0.137  0.003  0.053 | -0.066  0.001  0.013 |  0.018  0.000  0.001 | 
21367             | -0.176  0.002  0.026 | -0.450  0.023  0.169 |  0.120  0.002  0.012 |  0.130  0.003  0.014 | -0.023  0.000  0.000 | 
21368             | -0.018  0.000  0.001 |  0.103  0.001  0.017 | -0.166  0.004  0.045 |  0.103  0.002  0.017 |  0.280  0.014  0.128 | 
21369             | -0.256  0.004  0.082 | -0.147  0.002  0.027 |  0.193  0.006  0.047 |  0.147  0.003  0.027 | -0.020  0.000  0.001 | 
21370             | -0.074  0.000  0.009 |  0.098  0.001  0.016 |  0.023  0.000  0.001 | -0.058  0.001  0.006 | -0.071  0.001  0.008 | 
21358             |  0.000  0.000  0.000 | -0.120  0.002  0.015 |  0.257  0.010  0.069 | -0.049  0.000  0.003 |  0.071  0.001  0.005 | 
21359             | -0.188  0.002  0.050 | -0.148  0.002  0.031 |  0.102  0.002  0.015 |  0.103  0.002  0.015 |  0.062  0.001  0.005 | 
21360             |  0.137  0.001  0.019 | -0.125  0.002  0.016 | -0.003  0.000  0.000 | -0.140  0.003  0.020 |  0.034  0.000  0.001 | 
21361             |  0.252  0.004  0.074 |  0.159  0.003  0.029 | -0.140  0.003  0.023 |  0.271  0.012  0.085 | -0.066  0.001  0.005 | 
21362             |  0.059  0.000  0.004 |  0.181  0.004  0.043 | -0.083  0.001  0.009 |  0.051  0.000  0.003 |  0.127  0.003  0.021 | 
21363             | -0.076  0.000  0.008 |  0.012  0.000  0.000 |  0.112  0.002  0.017 |  0.053  0.000  0.004 | -0.013  0.000  0.000 | 
21364             | -0.144  0.001  0.042 | -0.053  0.000  0.006 | -0.140  0.003  0.040 |  0.033  0.000  0.002 |  0.019  0.000  0.001 | 
21354             |  0.127  0.001  0.015 |  0.048  0.000  0.002 |  0.237  0.008  0.053 |  0.181  0.005  0.031 | -0.328  0.019  0.101 | 
21355             | -0.014  0.000  0.000 | -0.286  0.009  0.081 |  0.021  0.000  0.000 |  0.170  0.005  0.029 | -0.255  0.011  0.064 | 
21356             | -0.213  0.003  0.101 | -0.219  0.005  0.106 |  0.116  0.002  0.030 | -0.025  0.000  0.001 | -0.038  0.000  0.003 | 
21357             | -0.071  0.000  0.004 | -0.273  0.008  0.065 | -0.010  0.000  0.000 | -0.132  0.003  0.015 | -0.060  0.001  0.003 | 
21351             | -0.041  0.000  0.002 | -0.328  0.012  0.114 | -0.268  0.011  0.077 | -0.034  0.000  0.001 |  0.074  0.001  0.006 | 
21352             |  0.047  0.000  0.003 | -0.004  0.000  0.000 | -0.110  0.002  0.016 | -0.086  0.001  0.010 | -0.069  0.001  0.007 | 
21353             | -0.041  0.000  0.001 | -0.013  0.000  0.000 |  0.238  0.008  0.038 |  0.241  0.009  0.039 | -0.132  0.003  0.012 | 
21349             |  0.150  0.001  0.013 | -0.303  0.010  0.054 |  0.672  0.068  0.268 |  0.042  0.000  0.001 | -0.196  0.007  0.023 | 
21350             |  0.215  0.003  0.072 | -0.074  0.001  0.009 | -0.319  0.015  0.158 | -0.096  0.001  0.014 | -0.136  0.003  0.029 | 
21344             | -0.064  0.000  0.004 | -0.257  0.007  0.065 |  0.192  0.006  0.036 |  0.052  0.000  0.003 | -0.057  0.001  0.003 | 
21345             |  0.137  0.001  0.013 | -0.036  0.000  0.001 | -0.175  0.005  0.021 |  0.085  0.001  0.005 |  0.029  0.000  0.001 | 
21346             |  0.235  0.003  0.044 |  0.005  0.000  0.000 | -0.036  0.000  0.001 |  0.104  0.002  0.009 | -0.121  0.003  0.012 | 
21347             | -0.195  0.002  0.072 | -0.290  0.010  0.160 |  0.183  0.005  0.064 | -0.019  0.000  0.001 | -0.023  0.000  0.001 | 
21348             |  0.050  0.000  0.003 | -0.244  0.007  0.066 |  0.022  0.000  0.001 | -0.105  0.002  0.012 | -0.008  0.000  0.000 | 
21340             | -0.021  0.000  0.001 | -0.160  0.003  0.068 | -0.162  0.004  0.069 | -0.021  0.000  0.001 |  0.016  0.000  0.001 | 
21341             |  0.372  0.008  0.089 | -0.041  0.000  0.001 |  0.228  0.008  0.033 |  0.063  0.001  0.003 | -0.139  0.003  0.012 | 
21342             |  0.189  0.002  0.018 |  0.140  0.002  0.010 | -0.024  0.000  0.000 |  0.470  0.036  0.110 | -0.205  0.007  0.021 | 
21343             | -0.139  0.001  0.022 | -0.070  0.001  0.006 | -0.151  0.003  0.026 |  0.007  0.000  0.000 | -0.224  0.009  0.058 | 
21336             | -0.029  0.000  0.001 | -0.013  0.000  0.000 | -0.029  0.000  0.001 |  0.300  0.014  0.107 | -0.226  0.009  0.061 | 
21337             |  0.132  0.001  0.023 | -0.112  0.001  0.016 |  0.045  0.000  0.003 | -0.123  0.002  0.020 | -0.086  0.001  0.010 | 
21338             |  0.091  0.000  0.009 | -0.309  0.011  0.105 |  0.028  0.000  0.001 | -0.122  0.002  0.016 | -0.044  0.000  0.002 | 
21339             | -0.290  0.005  0.137 | -0.314  0.011  0.160 |  0.225  0.008  0.083 |  0.055  0.000  0.005 | -0.044  0.000  0.003 | 
21334             |  0.168  0.002  0.029 |  0.103  0.001  0.011 | -0.134  0.003  0.018 |  0.270  0.012  0.075 | -0.131  0.003  0.018 | 
21335             |  0.068  0.000  0.003 |  0.238  0.006  0.043 | -0.092  0.001  0.006 |  0.022  0.000  0.000 |  0.250  0.011  0.047 | 
21331             | -0.113  0.001  0.021 |  0.008  0.000  0.000 | -0.147  0.003  0.035 |  0.031  0.000  0.002 |  0.090  0.001  0.013 | 
21332             |  0.304  0.005  0.078 |  0.107  0.001  0.010 |  0.045  0.000  0.002 | -0.127  0.003  0.014 | -0.084  0.001  0.006 | 
21333             |  0.117  0.001  0.021 |  0.029  0.000  0.001 | -0.055  0.000  0.005 | -0.142  0.003  0.031 | -0.026  0.000  0.001 | 
21324             | -0.149  0.001  0.041 | -0.197  0.004  0.071 |  0.030  0.000  0.002 |  0.055  0.000  0.005 |  0.006  0.000  0.000 | 
21325             |  0.035  0.000  0.001 | -0.235  0.006  0.060 |  0.182  0.005  0.036 |  0.011  0.000  0.000 | -0.126  0.003  0.017 | 
21326             |  0.093  0.000  0.015 |  0.156  0.003  0.042 | -0.066  0.001  0.007 |  0.072  0.001  0.009 | -0.106  0.002  0.019 | 
21327             | -0.088  0.000  0.013 |  0.088  0.001  0.013 | -0.226  0.008  0.084 | -0.105  0.002  0.018 | -0.017  0.000  0.000 | 
21328             | -0.269  0.004  0.138 | -0.258  0.008  0.127 |  0.134  0.003  0.034 |  0.074  0.001  0.011 | -0.027  0.000  0.001 | 
21329             |  0.062  0.000  0.004 | -0.081  0.001  0.007 | -0.221  0.007  0.052 | -0.125  0.003  0.017 | -0.268  0.012  0.076 | 
21330             |  0.202  0.002  0.036 |  0.123  0.002  0.013 |  0.085  0.001  0.006 | -0.032  0.000  0.001 |  0.020  0.000  0.000 | 
21322             |  0.176  0.002  0.027 |  0.118  0.002  0.012 |  0.057  0.000  0.003 |  0.011  0.000  0.000 | -0.213  0.008  0.039 | 
21323             | -0.259  0.004  0.105 | -0.172  0.003  0.047 |  0.152  0.003  0.037 |  0.124  0.002  0.024 | -0.163  0.005  0.042 | 
21318             |  0.149  0.001  0.036 |  0.030  0.000  0.001 |  0.040  0.000  0.003 |  0.008  0.000  0.000 | -0.314  0.017  0.161 | 
21319             | -0.033  0.000  0.001 | -0.321  0.012  0.094 | -0.069  0.001  0.004 |  0.117  0.002  0.013 | -0.125  0.003  0.014 | 
21320             | -0.226  0.003  0.047 |  0.253  0.007  0.059 | -0.361  0.020  0.121 |  0.118  0.002  0.013 | -0.181  0.006  0.030 | 
21321             | -0.213  0.003  0.101 | -0.219  0.005  0.106 |  0.116  0.002  0.030 | -0.025  0.000  0.001 | -0.038  0.000  0.003 | 
21314             |  0.106  0.001  0.015 | -0.066  0.000  0.006 | -0.082  0.001  0.009 |  0.062  0.001  0.005 | -0.124  0.003  0.021 | 
21315             |  0.051  0.000  0.002 | -0.032  0.000  0.001 |  0.263  0.010  0.044 |  0.066  0.001  0.003 |  0.016  0.000  0.000 | 
21316             | -0.012  0.000  0.000 | -0.096  0.001  0.013 |  0.084  0.001  0.010 | -0.105  0.002  0.015 | -0.127  0.003  0.022 | 
21317             | -0.590  0.019  0.458 |  0.069  0.001  0.006 |  0.111  0.002  0.016 |  0.070  0.001  0.006 | -0.131  0.003  0.022 | 
21311             |  0.341  0.006  0.071 |  0.142  0.002  0.012 | -0.008  0.000  0.000 | -0.122  0.002  0.009 | -0.451  0.035  0.124 | 
21312             |  0.012  0.000  0.000 |  0.091  0.001  0.007 | -0.030  0.000  0.001 |  0.048  0.000  0.002 |  0.051  0.000  0.002 | 
21313             | -0.063  0.000  0.004 | -0.209  0.005  0.044 |  0.246  0.009  0.061 |  0.083  0.001  0.007 |  0.195  0.007  0.038 | 
21308             |  0.249  0.003  0.039 |  0.347  0.014  0.076 | -0.152  0.003  0.015 |  0.503  0.041  0.159 | -0.183  0.006  0.021 | 
21309             |  0.163  0.001  0.029 | -0.156  0.003  0.027 | -0.050  0.000  0.003 |  0.120  0.002  0.016 | -0.217  0.008  0.052 | 
21310             |  0.212  0.002  0.047 |  0.002  0.000  0.000 |  0.024  0.000  0.001 | -0.033  0.000  0.001 | -0.424  0.031  0.188 | 
21304             |  0.041  0.000  0.002 |  0.114  0.001  0.014 | -0.174  0.005  0.033 | -0.036  0.000  0.001 |  0.022  0.000  0.001 | 
21305             | -0.056  0.000  0.004 |  0.138  0.002  0.022 |  0.077  0.001  0.007 |  0.242  0.009  0.069 | -0.142  0.004  0.024 | 
21306             |  0.154  0.001  0.026 | -0.087  0.001  0.008 | -0.104  0.002  0.012 |  0.216  0.008  0.051 | -0.285  0.014  0.089 | 
21307             |  0.010  0.000  0.000 |  0.169  0.003  0.024 | -0.206  0.006  0.035 | -0.002  0.000  0.000 | -0.195  0.007  0.032 | 
21301             |  0.198  0.002  0.036 |  0.067  0.001  0.004 | -0.252  0.010  0.058 | -0.087  0.001  0.007 |  0.018  0.000  0.000 | 
21302             |  0.054  0.000  0.002 | -0.063  0.000  0.003 | -0.032  0.000  0.001 |  0.197  0.006  0.031 | -0.316  0.017  0.079 | 
21303             |  0.319  0.006  0.109 | -0.200  0.005  0.043 | -0.117  0.002  0.015 | -0.062  0.001  0.004 | -0.190  0.006  0.039 | 
21297             |  0.275  0.004  0.051 |  0.105  0.001  0.007 | -0.007  0.000  0.000 | -0.078  0.001  0.004 |  0.036  0.000  0.001 | 
21298             |  0.082  0.000  0.007 | -0.004  0.000  0.000 | -0.271  0.011  0.074 |  0.058  0.001  0.003 |  0.041  0.000  0.002 | 
21299             |  0.220  0.003  0.043 | -0.063  0.000  0.004 | -0.405  0.025  0.147 | -0.037  0.000  0.001 |  0.044  0.000  0.002 | 
21300             | -0.082  0.000  0.008 |  0.031  0.000  0.001 | -0.036  0.000  0.002 | -0.060  0.001  0.004 | -0.250  0.011  0.074 | 
21292             |  0.267  0.004  0.046 |  0.119  0.002  0.009 |  0.231  0.008  0.035 |  0.220  0.008  0.031 | -0.286  0.014  0.053 | 
21293             | -0.531  0.016  0.468 | -0.101  0.001  0.017 |  0.063  0.001  0.007 |  0.074  0.001  0.009 | -0.052  0.000  0.004 | 
21294             |  0.125  0.001  0.016 |  0.091  0.001  0.009 |  0.113  0.002  0.013 | -0.032  0.000  0.001 | -0.176  0.005  0.032 | 
21295             | -0.184  0.002  0.102 |  0.052  0.000  0.008 | -0.289  0.013  0.250 | -0.059  0.001  0.011 |  0.060  0.001  0.011 | 
21296             |  0.270  0.004  0.055 | -0.055  0.000  0.002 | -0.100  0.002  0.008 |  0.375  0.023  0.106 | -0.342  0.020  0.088 | 
21288             |  0.094  0.000  0.010 |  0.019  0.000  0.000 | -0.102  0.002  0.011 |  0.330  0.018  0.117 | -0.275  0.013  0.082 | 
21289             |  0.233  0.003  0.052 | -0.085  0.001  0.007 |  0.137  0.003  0.018 | -0.028  0.000  0.001 | -0.046  0.000  0.002 | 
21290             | -0.130  0.001  0.021 | -0.025  0.000  0.001 | -0.293  0.013  0.107 | -0.071  0.001  0.006 | -0.081  0.001  0.008 | 
21291             |  0.099  0.001  0.007 | -0.088  0.001  0.006 | -0.170  0.004  0.020 |  0.294  0.014  0.062 | -0.130  0.003  0.012 | 
21284             |  0.158  0.001  0.028 | -0.098  0.001  0.011 |  0.039  0.000  0.002 |  0.026  0.000  0.001 | -0.062  0.001  0.004 | 
21285             | -0.072  0.000  0.009 | -0.136  0.002  0.033 | -0.114  0.002  0.023 | -0.102  0.002  0.019 | -0.072  0.001  0.009 | 
21286             | -0.031  0.000  0.001 |  0.043  0.000  0.001 | -0.192  0.006  0.026 | -0.167  0.005  0.020 | -0.219  0.008  0.034 | 
21287             |  0.077  0.000  0.005 |  0.020  0.000  0.000 | -0.073  0.001  0.004 | -0.066  0.001  0.003 |  0.043  0.000  0.001 | 
21280             |  0.100  0.001  0.008 | -0.163  0.003  0.021 |  0.311  0.015  0.075 | -0.058  0.001  0.003 |  0.117  0.002  0.010 | 
21281             |  0.111  0.001  0.014 | -0.269  0.008  0.083 | -0.017  0.000  0.000 |  0.094  0.001  0.010 | -0.065  0.001  0.005 | 
21282             | -0.036  0.000  0.002 | -0.160  0.003  0.043 | -0.256  0.010  0.110 | -0.011  0.000  0.000 | -0.094  0.002  0.015 | 
21283             | -0.178  0.002  0.055 | -0.207  0.005  0.075 |  0.140  0.003  0.034 |  0.041  0.000  0.003 | -0.072  0.001  0.009 | 
21276             | -0.020  0.000  0.001 | -0.182  0.004  0.076 | -0.096  0.001  0.021 | -0.046  0.000  0.005 |  0.150  0.004  0.052 | 
21277             |  0.283  0.004  0.068 |  0.205  0.005  0.036 | -0.121  0.002  0.012 | -0.183  0.005  0.029 | -0.149  0.004  0.019 | 
21278             |  0.010  0.000  0.000 | -0.109  0.001  0.012 | -0.022  0.000  0.000 |  0.120  0.002  0.015 |  0.116  0.002  0.014 | 
21279             |  0.189  0.002  0.033 | -0.161  0.003  0.024 |  0.017  0.000  0.000 | -0.042  0.000  0.002 | -0.116  0.002  0.012 | 
21274             |  0.148  0.001  0.018 | -0.158  0.003  0.021 | -0.261  0.010  0.057 | -0.088  0.001  0.006 | -0.184  0.006  0.028 | 
21275             |  0.229  0.003  0.055 | -0.127  0.002  0.017 | -0.264  0.011  0.072 | -0.114  0.002  0.014 |  0.131  0.003  0.018 | 
21269             |  0.080  0.000  0.005 |  0.318  0.011  0.078 | -0.175  0.005  0.023 | -0.150  0.004  0.017 | -0.009  0.000  0.000 | 
21270             |  0.363  0.007  0.068 |  0.157  0.003  0.013 |  0.055  0.000  0.002 |  0.250  0.010  0.033 | -0.039  0.000  0.001 | 
21271             | -0.010  0.000  0.000 |  0.222  0.006  0.041 | -0.071  0.001  0.004 |  0.119  0.002  0.012 | -0.134  0.003  0.015 | 
21272             |  0.165  0.002  0.040 | -0.021  0.000  0.001 |  0.144  0.003  0.030 | -0.155  0.004  0.035 | -0.100  0.002  0.015 | 
21273             |  0.176  0.002  0.043 | -0.147  0.002  0.030 | -0.169  0.004  0.039 | -0.185  0.005  0.047 | -0.025  0.000  0.001 | 
21264             | -0.113  0.001  0.019 |  0.105  0.001  0.016 | -0.260  0.010  0.098 |  0.102  0.002  0.015 |  0.038  0.000  0.002 | 
21265             | -0.090  0.000  0.011 | -0.120  0.002  0.020 | -0.241  0.009  0.081 |  0.333  0.018  0.154 | -0.266  0.012  0.098 | 
21266             |  0.071  0.000  0.007 |  0.069  0.001  0.007 | -0.284  0.012  0.117 |  0.221  0.008  0.070 |  0.053  0.000  0.004 | 
21267             |  0.100  0.001  0.008 | -0.124  0.002  0.012 |  0.281  0.012  0.060 |  0.002  0.000  0.000 | -0.081  0.001  0.005 | 
21268             | -0.080  0.000  0.009 | -0.215  0.005  0.063 | -0.030  0.000  0.001 |  0.066  0.001  0.006 | -0.143  0.004  0.028 | 
21258             | -0.399  0.009  0.219 |  0.125  0.002  0.021 |  0.042  0.000  0.002 |  0.042  0.000  0.002 | -0.249  0.011  0.085 | 
21259             |  0.092  0.000  0.006 | -0.109  0.001  0.009 | -0.259  0.010  0.048 |  0.251  0.010  0.045 | -0.160  0.004  0.018 | 
21260             |  0.111  0.001  0.013 |  0.028  0.000  0.001 | -0.216  0.007  0.050 |  0.050  0.000  0.003 |  0.023  0.000  0.001 | 
21261             | -0.042  0.000  0.002 |  0.157  0.003  0.024 | -0.143  0.003  0.020 |  0.188  0.006  0.035 |  0.014  0.000  0.000 | 
21262             | -0.288  0.005  0.156 | -0.189  0.004  0.067 |  0.133  0.003  0.033 |  0.057  0.001  0.006 | -0.068  0.001  0.009 | 
21263             | -0.060  0.000  0.005 | -0.323  0.012  0.132 |  0.084  0.001  0.009 |  0.152  0.004  0.029 | -0.119  0.002  0.018 | 
21255             | -0.007  0.000  0.000 | -0.079  0.001  0.005 |  0.033  0.000  0.001 |  0.147  0.003  0.019 |  0.030  0.000  0.001 | 
21256             | -0.193  0.002  0.070 |  0.103  0.001  0.020 | -0.081  0.001  0.013 | -0.060  0.001  0.007 | -0.046  0.000  0.004 | 
21257             |  0.128  0.001  0.022 | -0.030  0.000  0.001 |  0.225  0.008  0.067 | -0.010  0.000  0.000 | -0.047  0.000  0.003 | 
21249             |  0.136  0.001  0.022 |  0.130  0.002  0.020 | -0.237  0.008  0.067 |  0.163  0.004  0.032 |  0.104  0.002  0.013 | 
21250             | -0.347  0.007  0.208 | -0.217  0.005  0.081 |  0.144  0.003  0.036 |  0.128  0.003  0.028 | -0.046  0.000  0.004 | 
21251             | -0.265  0.004  0.068 | -0.418  0.020  0.170 |  0.284  0.012  0.078 |  0.048  0.000  0.002 |  0.191  0.006  0.035 | 
21252             |  0.137  0.001  0.021 | -0.222  0.006  0.054 | -0.039  0.000  0.002 | -0.182  0.005  0.036 | -0.050  0.000  0.003 | 
21253             |  0.120  0.001  0.013 | -0.078  0.001  0.006 | -0.276  0.011  0.070 |  0.036  0.000  0.001 | -0.088  0.001  0.007 | 
21254             |  0.185  0.002  0.036 | -0.114  0.001  0.014 |  0.120  0.002  0.015 | -0.278  0.013  0.082 | -0.040  0.000  0.002 | 
21241             |  0.201  0.002  0.031 | -0.084  0.001  0.005 |  0.097  0.001  0.007 | -0.255  0.011  0.049 |  0.080  0.001  0.005 | 
21242             | -0.012  0.000  0.000 | -0.074  0.001  0.004 |  0.146  0.003  0.016 | -0.047  0.000  0.002 | -0.135  0.003  0.014 | 
21243             |  0.126  0.001  0.014 |  0.058  0.000  0.003 | -0.055  0.000  0.003 | -0.123  0.002  0.013 |  0.130  0.003  0.015 | 
21244             |  0.384  0.008  0.166 |  0.060  0.000  0.004 | -0.114  0.002  0.015 | -0.139  0.003  0.022 |  0.012  0.000  0.000 | 
21245             |  0.017  0.000  0.000 | -0.224  0.006  0.048 | -0.039  0.000  0.001 | -0.009  0.000  0.000 | -0.080  0.001  0.006 | 
21246             |  0.098  0.001  0.012 |  0.032  0.000  0.001 | -0.324  0.016  0.130 |  0.211  0.007  0.055 |  0.062  0.001  0.005 | 
21247             |  0.116  0.001  0.014 | -0.039  0.000  0.002 |  0.291  0.013  0.086 |  0.047  0.000  0.002 |  0.039  0.000  0.002 | 
21248             |  0.104  0.001  0.009 |  0.052  0.000  0.002 |  0.297  0.013  0.072 |  0.388  0.024  0.123 |  0.339  0.020  0.093 | 
21236             |  0.143  0.001  0.020 | -0.083  0.001  0.007 | -0.278  0.012  0.074 |  0.141  0.003  0.019 | -0.111  0.002  0.012 | 
21237             | -0.190  0.002  0.058 |  0.011  0.000  0.000 | -0.104  0.002  0.018 | -0.145  0.003  0.034 | -0.062  0.001  0.006 | 
21238             | -0.090  0.000  0.015 | -0.247  0.007  0.118 |  0.230  0.008  0.103 |  0.023  0.000  0.001 | -0.119  0.002  0.027 | 
21239             |  0.144  0.001  0.029 |  0.153  0.003  0.032 | -0.169  0.004  0.039 | -0.149  0.004  0.030 | -0.089  0.001  0.011 | 
21240             |  0.097  0.001  0.005 | -0.180  0.004  0.017 |  0.227  0.008  0.027 | -0.023  0.000  0.000 |  0.123  0.003  0.008 | 
21231             |  0.117  0.001  0.016 | -0.037  0.000  0.002 |  0.017  0.000  0.000 |  0.036  0.000  0.002 | -0.039  0.000  0.002 | 
21232             |  0.177  0.002  0.028 |  0.130  0.002  0.015 | -0.075  0.001  0.005 | -0.041  0.000  0.001 |  0.251  0.011  0.056 | 
21233             |  0.029  0.000  0.001 |  0.123  0.002  0.019 |  0.062  0.001  0.005 |  0.046  0.000  0.003 | -0.217  0.008  0.059 | 
21234             | -0.025  0.000  0.000 | -0.275  0.009  0.058 |  0.330  0.016  0.084 |  0.107  0.002  0.009 |  0.090  0.001  0.006 | 
21235             | -0.172  0.002  0.066 | -0.071  0.001  0.011 | -0.081  0.001  0.015 | -0.089  0.001  0.018 | -0.038  0.000  0.003 | 
21225             |  0.425  0.010  0.132 |  0.113  0.001  0.009 |  0.066  0.001  0.003 | -0.074  0.001  0.004 | -0.166  0.005  0.020 | 
21226             | -0.269  0.004  0.138 | -0.258  0.008  0.127 |  0.134  0.003  0.034 |  0.074  0.001  0.011 | -0.027  0.000  0.001 | 
21227             |  0.094  0.000  0.008 |  0.224  0.006  0.045 | -0.144  0.003  0.019 |  0.404  0.026  0.147 |  0.225  0.009  0.046 | 
21228             | -0.111  0.001  0.018 |  0.119  0.002  0.021 | -0.106  0.002  0.016 | -0.131  0.003  0.025 |  0.251  0.011  0.092 | 
21229             | -0.032  0.000  0.001 |  0.012  0.000  0.000 | -0.154  0.004  0.019 |  0.128  0.003  0.013 | -0.252  0.011  0.051 | 
21230             |  0.337  0.006  0.093 | -0.075  0.001  0.005 |  0.153  0.004  0.019 |  0.064  0.001  0.003 | -0.120  0.002  0.012 | 
21219             |  0.220  0.003  0.028 |  0.350  0.014  0.070 | -0.015  0.000  0.000 |  0.379  0.023  0.082 | -0.029  0.000  0.000 | 
21220             |  0.056  0.000  0.003 |  0.266  0.008  0.061 | -0.261  0.010  0.058 |  0.304  0.015  0.079 |  0.272  0.013  0.063 | 
21221             | -0.029  0.000  0.001 | -0.378  0.016  0.112 |  0.140  0.003  0.015 |  0.024  0.000  0.000 | -0.198  0.007  0.031 | 
21222             |  0.095  0.001  0.009 |  0.105  0.001  0.011 | -0.290  0.013  0.087 |  0.134  0.003  0.019 |  0.031  0.000  0.001 | 
21223             |  0.190  0.002  0.036 | -0.128  0.002  0.017 | -0.019  0.000  0.000 | -0.167  0.005  0.028 |  0.037  0.000  0.001 | 
21224             | -0.183  0.002  0.034 | -0.235  0.006  0.055 |  0.111  0.002  0.012 |  0.041  0.000  0.002 |  0.189  0.006  0.036 | 
21215             | -0.064  0.000  0.007 | -0.215  0.005  0.080 | -0.204  0.006  0.072 | -0.033  0.000  0.002 | -0.011  0.000  0.000 | 
21216             | -0.064  0.000  0.004 |  0.073  0.001  0.006 |  0.116  0.002  0.014 |  0.226  0.008  0.053 |  0.343  0.020  0.123 | 
21217             |  0.108  0.001  0.018 | -0.105  0.001  0.017 |  0.029  0.000  0.001 | -0.122  0.002  0.023 | -0.147  0.004  0.033 | 
21218             | -0.215  0.003  0.045 | -0.136  0.002  0.018 | -0.158  0.004  0.025 |  0.017  0.000  0.000 | -0.184  0.006  0.033 | 
21209             | -0.175  0.002  0.043 |  0.089  0.001  0.011 |  0.003  0.000  0.000 | -0.070  0.001  0.007 | -0.147  0.004  0.030 | 
21210             | -0.025  0.000  0.001 |  0.042  0.000  0.002 | -0.310  0.014  0.118 | -0.076  0.001  0.007 |  0.056  0.001  0.004 | 
21211             |  0.208  0.002  0.047 |  0.203  0.005  0.044 |  0.109  0.002  0.013 |  0.030  0.000  0.001 | -0.187  0.006  0.038 | 
21212             | -0.049  0.000  0.003 | -0.158  0.003  0.033 | -0.077  0.001  0.008 | -0.025  0.000  0.001 | -0.153  0.004  0.031 | 
21213             |  0.169  0.002  0.023 | -0.164  0.003  0.022 |  0.229  0.008  0.042 | -0.032  0.000  0.001 | -0.127  0.003  0.013 | 
21214             |  0.072  0.000  0.006 |  0.008  0.000  0.000 |  0.055  0.000  0.004 | -0.006  0.000  0.000 | -0.382  0.025  0.169 | 
21205             |  0.065  0.000  0.006 | -0.084  0.001  0.009 |  0.050  0.000  0.003 |  0.211  0.007  0.059 | -0.092  0.001  0.011 | 
21206             |  0.241  0.003  0.045 | -0.011  0.000  0.000 |  0.007  0.000  0.000 | -0.093  0.001  0.007 | -0.029  0.000  0.001 | 
21207             |  0.130  0.001  0.015 | -0.010  0.000  0.000 |  0.160  0.004  0.023 | -0.199  0.006  0.036 | -0.288  0.014  0.076 | 
21208             | -0.053  0.000  0.003 |  0.121  0.002  0.013 | -0.117  0.002  0.013 | -0.098  0.002  0.009 | -0.104  0.002  0.010 | 
21202             | -0.099  0.001  0.009 | -0.272  0.008  0.070 | -0.279  0.012  0.074 |  0.146  0.003  0.020 | -0.123  0.003  0.014 | 
21203             |  0.142  0.001  0.018 | -0.145  0.002  0.019 |  0.232  0.008  0.047 | -0.035  0.000  0.001 | -0.141  0.003  0.017 | 
21204             | -0.102  0.001  0.014 | -0.115  0.001  0.018 | -0.078  0.001  0.008 |  0.046  0.000  0.003 | -0.177  0.005  0.043 | 
21200             |  0.066  0.000  0.005 | -0.251  0.007  0.066 | -0.298  0.013  0.093 | -0.047  0.000  0.002 |  0.068  0.001  0.005 | 
21201             |  0.045  0.000  0.002 |  0.125  0.002  0.016 | -0.005  0.000  0.000 |  0.199  0.006  0.041 | -0.174  0.005  0.031 | 
21194             |  0.350  0.007  0.083 |  0.077  0.001  0.004 |  0.188  0.005  0.024 | -0.063  0.001  0.003 | -0.152  0.004  0.016 | 
21195             |  0.340  0.006  0.070 |  0.034  0.000  0.001 |  0.115  0.002  0.008 |  0.014  0.000  0.000 | -0.313  0.017  0.059 | 
21196             | -0.229  0.003  0.133 | -0.274  0.009  0.191 | -0.190  0.005  0.092 |  0.037  0.000  0.004 | -0.014  0.000  0.000 | 
21197             | -0.190  0.002  0.048 | -0.243  0.007  0.078 |  0.083  0.001  0.009 |  0.061  0.001  0.005 | -0.084  0.001  0.009 | 
21198             | -0.213  0.003  0.103 | -0.236  0.006  0.127 |  0.073  0.001  0.012 |  0.028  0.000  0.002 | -0.064  0.001  0.009 | 
21199             | -0.065  0.000  0.005 | -0.318  0.011  0.131 |  0.159  0.004  0.033 |  0.039  0.000  0.002 | -0.073  0.001  0.007 | 
21186             |  0.074  0.000  0.010 | -0.237  0.006  0.104 | -0.254  0.010  0.119 | -0.002  0.000  0.000 |  0.101  0.002  0.019 | 
21187             | -0.021  0.000  0.001 | -0.031  0.000  0.001 | -0.229  0.008  0.067 |  0.238  0.009  0.073 | -0.098  0.002  0.012 | 
21188             | -0.139  0.001  0.042 | -0.130  0.002  0.037 | -0.066  0.001  0.009 | -0.117  0.002  0.030 | -0.013  0.000  0.000 | 
21189             |  0.149  0.001  0.025 |  0.145  0.002  0.024 |  0.086  0.001  0.008 | -0.002  0.000  0.000 | -0.044  0.000  0.002 | 
21190             |  0.000  0.000  0.000 | -0.165  0.003  0.037 |  0.061  0.001  0.005 |  0.206  0.007  0.057 | -0.219  0.008  0.065 | 
21191             |  0.377  0.008  0.096 |  0.031  0.000  0.001 | -0.286  0.012  0.055 | -0.051  0.000  0.002 | -0.030  0.000  0.001 | 
21192             | -0.288  0.005  0.156 | -0.189  0.004  0.067 |  0.133  0.003  0.033 |  0.057  0.001  0.006 | -0.068  0.001  0.009 | 
21193             | -0.265  0.004  0.175 |  0.096  0.001  0.023 | -0.016  0.000  0.001 | -0.023  0.000  0.001 | -0.050  0.000  0.006 | 
21178             |  0.201  0.002  0.041 |  0.043  0.000  0.002 | -0.256  0.010  0.067 | -0.224  0.008  0.051 |  0.228  0.009  0.053 | 
21179             |  0.302  0.005  0.084 |  0.181  0.004  0.030 | -0.200  0.006  0.037 |  0.223  0.008  0.046 |  0.314  0.017  0.091 | 
21180             |  0.371  0.008  0.113 |  0.125  0.002  0.013 |  0.152  0.003  0.019 |  0.231  0.009  0.044 | -0.305  0.016  0.076 | 
21181             |  0.303  0.005  0.080 | -0.116  0.002  0.012 | -0.054  0.000  0.003 | -0.067  0.001  0.004 | -0.201  0.007  0.036 | 
21182             |  0.259  0.004  0.053 |  0.165  0.003  0.021 | -0.064  0.001  0.003 |  0.271  0.012  0.058 |  0.021  0.000  0.000 | 
21183             | -0.063  0.000  0.008 | -0.301  0.010  0.179 |  0.122  0.002  0.029 | -0.017  0.000  0.001 | -0.039  0.000  0.003 | 
21184             |  0.036  0.000  0.002 | -0.057  0.000  0.004 |  0.048  0.000  0.003 | -0.116  0.002  0.018 | -0.208  0.007  0.059 | 
21185             |  0.446  0.011  0.089 |  0.373  0.016  0.063 | -0.022  0.000  0.000 |  0.567  0.052  0.145 | -0.349  0.021  0.055 | 
21170             |  0.158  0.001  0.028 |  0.247  0.007  0.069 | -0.020  0.000  0.000 | -0.113  0.002  0.015 |  0.106  0.002  0.013 | 
21171             |  0.172  0.002  0.017 |  0.407  0.019  0.095 |  0.158  0.004  0.014 |  0.426  0.029  0.104 | -0.397  0.027  0.090 | 
21172             | -0.043  0.000  0.002 | -0.077  0.001  0.005 | -0.115  0.002  0.012 |  0.291  0.014  0.074 | -0.146  0.004  0.019 | 
21173             |  0.116  0.001  0.009 |  0.391  0.017  0.108 | -0.185  0.005  0.024 | -0.055  0.000  0.002 | -0.313  0.017  0.069 | 
21174             | -0.024  0.000  0.000 |  0.323  0.012  0.088 | -0.064  0.001  0.003 |  0.159  0.004  0.021 | -0.326  0.018  0.089 | 
21175             | -0.133  0.001  0.017 | -0.104  0.001  0.010 | -0.092  0.001  0.008 |  0.166  0.004  0.027 | -0.047  0.000  0.002 | 
21176             | -0.288  0.005  0.156 | -0.189  0.004  0.067 |  0.133  0.003  0.033 |  0.057  0.001  0.006 | -0.068  0.001  0.009 | 
21177             |  0.357  0.007  0.073 | -0.176  0.004  0.018 | -0.036  0.000  0.001 |  0.068  0.001  0.003 | -0.326  0.018  0.061 | 
21162             | -0.134  0.001  0.020 | -0.190  0.004  0.040 |  0.239  0.009  0.063 | -0.014  0.000  0.000 |  0.089  0.001  0.009 | 
21163             |  0.043  0.000  0.002 |  0.070  0.001  0.006 | -0.070  0.001  0.006 |  0.020  0.000  0.000 |  0.121  0.003  0.017 | 
21164             | -0.040  0.000  0.002 | -0.143  0.002  0.020 |  0.185  0.005  0.033 | -0.058  0.001  0.003 | -0.043  0.000  0.002 | 
21165             | -0.047  0.000  0.003 | -0.143  0.002  0.026 |  0.042  0.000  0.002 | -0.062  0.001  0.005 |  0.039  0.000  0.002 | 
21166             |  0.132  0.001  0.012 |  0.186  0.004  0.025 | -0.131  0.003  0.012 | -0.096  0.001  0.007 | -0.177  0.005  0.022 | 
21167             | -0.228  0.003  0.053 |  0.212  0.005  0.046 | -0.194  0.006  0.039 |  0.061  0.001  0.004 | -0.187  0.006  0.036 | 
21168             | -0.150  0.001  0.029 |  0.138  0.002  0.025 | -0.340  0.017  0.151 | -0.103  0.002  0.014 | -0.040  0.000  0.002 | 
21169             |  0.174  0.002  0.047 | -0.060  0.000  0.006 | -0.135  0.003  0.029 | -0.208  0.007  0.068 |  0.193  0.006  0.058 | 
21155             |  0.310  0.005  0.100 |  0.071  0.001  0.005 | -0.117  0.002  0.014 | -0.176  0.005  0.032 | -0.154  0.004  0.025 | 
21156             |  0.000  0.000  0.000 | -0.076  0.001  0.009 | -0.035  0.000  0.002 |  0.074  0.001  0.009 |  0.105  0.002  0.017 | 
21157             |  0.068  0.000  0.004 | -0.076  0.001  0.005 | -0.106  0.002  0.009 |  0.074  0.001  0.004 | -0.257  0.011  0.052 | 
21158             | -0.215  0.003  0.122 | -0.119  0.002  0.037 | -0.029  0.000  0.002 | -0.134  0.003  0.047 | -0.001  0.000  0.000 | 
21159             |  0.004  0.000  0.000 | -0.180  0.004  0.037 | -0.036  0.000  0.001 | -0.191  0.006  0.041 |  0.149  0.004  0.025 | 
21160             | -0.321  0.006  0.184 | -0.308  0.011  0.169 | -0.150  0.003  0.040 |  0.186  0.006  0.061 |  0.039  0.000  0.003 | 
21161             |  0.046  0.000  0.004 | -0.114  0.001  0.026 |  0.004  0.000  0.000 | -0.169  0.005  0.056 | -0.083  0.001  0.014 | 
21153             |  0.066  0.000  0.004 |  0.151  0.003  0.021 | -0.243  0.009  0.055 |  0.229  0.008  0.049 | -0.492  0.042  0.226 | 
21154             |  0.235  0.003  0.038 |  0.273  0.008  0.051 | -0.096  0.001  0.006 | -0.272  0.012  0.051 | -0.239  0.010  0.039 | 
21149             |  0.082  0.000  0.007 | -0.098  0.001  0.010 | -0.237  0.008  0.055 |  0.267  0.011  0.070 | -0.096  0.002  0.009 | 
21150             | -0.002  0.000  0.000 | -0.014  0.000  0.000 |  0.068  0.001  0.007 | -0.007  0.000  0.000 | -0.183  0.006  0.053 | 
21151             |  0.264  0.004  0.053 | -0.019  0.000  0.000 |  0.042  0.000  0.001 | -0.018  0.000  0.000 | -0.202  0.007  0.031 | 
21152             |  0.123  0.001  0.018 | -0.019  0.000  0.000 |  0.031  0.000  0.001 | -0.090  0.001  0.010 | -0.147  0.004  0.026 | 
21143             |  0.140  0.001  0.025 | -0.044  0.000  0.002 | -0.214  0.007  0.058 | -0.167  0.005  0.035 | -0.009  0.000  0.000 | 
21144             |  0.203  0.002  0.043 |  0.118  0.002  0.015 | -0.192  0.006  0.039 |  0.181  0.005  0.034 |  0.030  0.000  0.001 | 
21145             |  0.083  0.000  0.005 |  0.022  0.000  0.000 |  0.066  0.001  0.003 |  0.229  0.008  0.041 | -0.297  0.015  0.068 | 
21146             | -0.103  0.001  0.019 |  0.113  0.001  0.023 | -0.287  0.012  0.150 |  0.010  0.000  0.000 |  0.122  0.003  0.027 | 
21147             |  0.167  0.002  0.036 | -0.017  0.000  0.000 | -0.246  0.009  0.078 | -0.056  0.001  0.004 | -0.111  0.002  0.016 | 
21148             |  0.282  0.004  0.066 |  0.338  0.013  0.096 | -0.181  0.005  0.027 |  0.084  0.001  0.006 | -0.249  0.011  0.052 | 
21136             | -0.246  0.003  0.071 |  0.058  0.000  0.004 | -0.193  0.006  0.043 |  0.272  0.012  0.086 | -0.146  0.004  0.025 | 
21137             |  0.205  0.002  0.035 |  0.270  0.008  0.061 | -0.032  0.000  0.001 |  0.182  0.005  0.028 |  0.159  0.004  0.021 | 
21138             |  0.078  0.000  0.006 |  0.074  0.001  0.005 | -0.181  0.005  0.032 |  0.138  0.003  0.018 |  0.062  0.001  0.004 | 
21139             |  0.011  0.000  0.000 |  0.006  0.000  0.000 | -0.268  0.011  0.177 | -0.053  0.000  0.007 |  0.103  0.002  0.026 | 
21140             | -0.039  0.000  0.002 | -0.126  0.002  0.023 | -0.253  0.010  0.091 |  0.003  0.000  0.000 | -0.026  0.000  0.001 | 
21141             | -0.064  0.000  0.004 | -0.030  0.000  0.001 | -0.173  0.005  0.032 |  0.025  0.000  0.001 |  0.104  0.002  0.012 | 
21142             |  0.196  0.002  0.048 | -0.050  0.000  0.003 | -0.117  0.002  0.017 |  0.064  0.001  0.005 | -0.064  0.001  0.005 | 
21134             | -0.039  0.000  0.005 | -0.108  0.001  0.040 | -0.250  0.009  0.215 | -0.033  0.000  0.004 | -0.020  0.000  0.001 | 
21135             |  0.054  0.000  0.003 |  0.159  0.003  0.029 | -0.256  0.010  0.076 | -0.274  0.012  0.086 |  0.072  0.001  0.006 | 
21132             | -0.232  0.003  0.048 |  0.121  0.002  0.013 |  0.394  0.023  0.137 |  0.198  0.006  0.035 |  0.026  0.000  0.001 | 
21133             | -0.126  0.001  0.020 | -0.323  0.012  0.130 |  0.020  0.000  0.000 |  0.002  0.000  0.000 |  0.057  0.001  0.004 | 
21129             |  0.157  0.001  0.023 |  0.116  0.002  0.013 | -0.179  0.005  0.030 | -0.119  0.002  0.013 | -0.243  0.010  0.056 | 
21130             | -0.227  0.003  0.121 | -0.073  0.001  0.012 |  0.005  0.000  0.000 | -0.023  0.000  0.001 |  0.069  0.001  0.011 | 
21131             | -0.198  0.002  0.106 | -0.290  0.010  0.228 |  0.005  0.000  0.000 |  0.097  0.002  0.025 | -0.105  0.002  0.030 | 
21127             | -0.443  0.011  0.256 | -0.072  0.001  0.007 | -0.006  0.000  0.000 |  0.088  0.001  0.010 | -0.153  0.004  0.031 | 
21128             | -0.200  0.002  0.031 | -0.176  0.004  0.024 |  0.275  0.011  0.058 |  0.265  0.011  0.054 |  0.285  0.014  0.062 | 
21126             | -0.076  0.000  0.006 | -0.249  0.007  0.061 |  0.250  0.009  0.061 | -0.096  0.002  0.009 |  0.192  0.006  0.036 | 
21120             |  0.211  0.002  0.039 | -0.341  0.013  0.102 | -0.108  0.002  0.010 | -0.124  0.002  0.014 | -0.163  0.005  0.023 | 
21121             | -0.380  0.008  0.198 | -0.038  0.000  0.002 |  0.020  0.000  0.001 |  0.095  0.001  0.012 |  0.047  0.000  0.003 | 
21122             | -0.006  0.000  0.000 | -0.163  0.003  0.022 | -0.052  0.000  0.002 | -0.119  0.002  0.012 | -0.055  0.001  0.003 | 
21123             | -0.208  0.002  0.049 | -0.007  0.000  0.000 | -0.229  0.008  0.059 |  0.335  0.018  0.126 | -0.160  0.004  0.029 | 
21124             | -0.284  0.005  0.136 | -0.204  0.005  0.070 |  0.202  0.006  0.069 |  0.006  0.000  0.000 |  0.015  0.000  0.000 | 
21125             |  0.275  0.004  0.060 |  0.014  0.000  0.000 | -0.244  0.009  0.047 | -0.209  0.007  0.035 | -0.046  0.000  0.002 | 
21113             |  0.188  0.002  0.030 | -0.064  0.000  0.004 |  0.034  0.000  0.001 |  0.045  0.000  0.002 | -0.397  0.027  0.136 | 
21114             |  0.225  0.003  0.050 |  0.122  0.002  0.015 | -0.070  0.001  0.005 |  0.081  0.001  0.007 | -0.132  0.003  0.017 | 
21115             |  0.192  0.002  0.036 | -0.086  0.001  0.007 |  0.034  0.000  0.001 | -0.005  0.000  0.000 |  0.133  0.003  0.018 | 
21116             |  0.290  0.005  0.052 | -0.163  0.003  0.017 |  0.417  0.026  0.108 | -0.014  0.000  0.000 |  0.138  0.003  0.012 | 
21117             |  0.293  0.005  0.082 |  0.076  0.001  0.006 | -0.054  0.000  0.003 | -0.160  0.004  0.025 | -0.105  0.002  0.011 | 
21118             | -0.084  0.000  0.007 | -0.141  0.002  0.020 | -0.229  0.008  0.053 | -0.046  0.000  0.002 | -0.163  0.005  0.027 | 
21119             |  0.041  0.000  0.003 |  0.013  0.000  0.000 | -0.228  0.008  0.092 | -0.099  0.002  0.017 |  0.144  0.004  0.037 | 
21108             |  0.047  0.000  0.002 | -0.119  0.002  0.014 | -0.019  0.000  0.000 |  0.010  0.000  0.000 | -0.004  0.000  0.000 | 
21109             | -0.272  0.004  0.121 | -0.263  0.008  0.113 |  0.012  0.000  0.000 |  0.096  0.001  0.015 | -0.110  0.002  0.020 | 
21110             | -0.077  0.000  0.009 | -0.408  0.019  0.251 |  0.060  0.001  0.005 | -0.048  0.000  0.004 | -0.026  0.000  0.001 | 
21111             |  0.064  0.000  0.004 | -0.017  0.000  0.000 | -0.046  0.000  0.002 | -0.032  0.000  0.001 |  0.009  0.000  0.000 | 
21112             |  0.291  0.005  0.051 |  0.350  0.014  0.074 |  0.084  0.001  0.004 |  0.320  0.017  0.062 |  0.015  0.000  0.000 | 
21100             | -0.187  0.002  0.043 | -0.392  0.017  0.191 |  0.094  0.001  0.011 |  0.067  0.001  0.005 | -0.001  0.000  0.000 | 
21101             |  0.099  0.001  0.009 | -0.063  0.000  0.004 |  0.166  0.004  0.026 |  0.008  0.000  0.000 | -0.211  0.008  0.043 | 
21102             |  0.273  0.004  0.066 |  0.159  0.003  0.022 | -0.139  0.003  0.017 | -0.166  0.004  0.024 | -0.274  0.013  0.066 | 
21103             |  0.008  0.000  0.000 | -0.189  0.004  0.052 | -0.316  0.015  0.144 | -0.068  0.001  0.007 |  0.256  0.011  0.095 | 
21104             | -0.006  0.000  0.000 | -0.091  0.001  0.011 | -0.370  0.021  0.176 |  0.029  0.000  0.001 |  0.145  0.004  0.027 | 
21105             |  0.130  0.001  0.014 | -0.028  0.000  0.001 |  0.114  0.002  0.011 |  0.187  0.006  0.029 | -0.155  0.004  0.020 | 
21106             | -0.066  0.000  0.007 |  0.114  0.001  0.020 |  0.057  0.000  0.005 | -0.057  0.001  0.005 | -0.158  0.004  0.038 | 
21107             |  0.027  0.000  0.001 | -0.183  0.004  0.032 |  0.278  0.012  0.074 | -0.171  0.005  0.028 | -0.044  0.000  0.002 | 
21094             |  0.328  0.006  0.099 |  0.185  0.004  0.032 | -0.136  0.003  0.017 |  0.285  0.013  0.075 | -0.024  0.000  0.001 | 
21095             | -0.125  0.001  0.031 | -0.013  0.000  0.000 | -0.313  0.015  0.192 | -0.073  0.001  0.010 |  0.058  0.001  0.007 | 
21096             |  0.316  0.006  0.090 | -0.036  0.000  0.001 | -0.276  0.011  0.069 |  0.175  0.005  0.028 | -0.084  0.001  0.006 | 
21097             | -0.094  0.000  0.023 | -0.028  0.000  0.002 | -0.151  0.003  0.060 | -0.061  0.001  0.010 |  0.019  0.000  0.001 | 
21098             |  0.228  0.003  0.040 |  0.026  0.000  0.001 |  0.152  0.003  0.018 |  0.393  0.025  0.118 | -0.270  0.013  0.056 | 
21099             |  0.280  0.004  0.052 | -0.007  0.000  0.000 |  0.089  0.001  0.005 |  0.357  0.021  0.085 | -0.282  0.014  0.053 | 
21088             |  0.232  0.003  0.046 | -0.020  0.000  0.000 | -0.142  0.003  0.017 |  0.229  0.008  0.045 | -0.277  0.013  0.065 | 
21089             |  0.254  0.004  0.040 | -0.063  0.000  0.002 | -0.134  0.003  0.011 | -0.051  0.000  0.002 | -0.278  0.013  0.047 | 
21090             |  0.074  0.000  0.007 | -0.012  0.000  0.000 | -0.302  0.014  0.123 | -0.206  0.007  0.057 |  0.087  0.001  0.010 | 
21091             | -0.207  0.002  0.035 | -0.098  0.001  0.008 |  0.394  0.023  0.126 |  0.273  0.012  0.060 | -0.054  0.000  0.002 | 
21092             |  0.323  0.006  0.070 |  0.171  0.003  0.020 |  0.141  0.003  0.013 |  0.126  0.003  0.011 | -0.047  0.000  0.002 | 
21093             |  0.130  0.001  0.022 | -0.219  0.005  0.063 | -0.286  0.012  0.107 | -0.085  0.001  0.010 |  0.108  0.002  0.015 | 
21081             |  0.432  0.010  0.107 | -0.244  0.007  0.034 | -0.205  0.006  0.024 | -0.256  0.011  0.038 |  0.025  0.000  0.000 | 
21082             |  0.104  0.001  0.007 |  0.084  0.001  0.005 |  0.439  0.029  0.131 |  0.112  0.002  0.009 |  0.119  0.002  0.010 | 
21083             |  0.041  0.000  0.001 | -0.262  0.008  0.055 | -0.327  0.016  0.086 |  0.256  0.011  0.053 | -0.069  0.001  0.004 | 
21084             |  0.146  0.001  0.014 |  0.211  0.005  0.030 |  0.376  0.021  0.095 |  0.435  0.030  0.127 |  0.212  0.008  0.030 | 
21085             |  0.123  0.001  0.016 |  0.072  0.001  0.006 | -0.069  0.001  0.005 |  0.261  0.011  0.074 | -0.234  0.009  0.059 | 
21086             |  0.207  0.002  0.024 |  0.250  0.007  0.035 |  0.168  0.004  0.016 |  0.354  0.020  0.071 |  0.160  0.004  0.014 | 
21087             |  0.161  0.001  0.032 | -0.188  0.004  0.043 | -0.198  0.006  0.048 | -0.084  0.001  0.009 |  0.048  0.000  0.003 | 
21074             |  0.172  0.002  0.028 |  0.074  0.001  0.005 | -0.043  0.000  0.002 |  0.297  0.014  0.085 | -0.195  0.007  0.037 | 
21075             |  0.199  0.002  0.032 |  0.016  0.000  0.000 |  0.006  0.000  0.000 |  0.061  0.001  0.003 | -0.073  0.001  0.004 | 
21076             |  0.282  0.004  0.064 | -0.026  0.000  0.001 |  0.120  0.002  0.012 | -0.128  0.003  0.013 | -0.132  0.003  0.014 | 
21077             | -0.281  0.004  0.170 | -0.207  0.005  0.092 |  0.055  0.000  0.006 |  0.012  0.000  0.000 | -0.051  0.000  0.006 | 
21078             |  0.037  0.000  0.001 | -0.094  0.001  0.008 | -0.118  0.002  0.013 | -0.116  0.002  0.012 |  0.063  0.001  0.004 | 
21079             | -0.415  0.010  0.306 | -0.149  0.003  0.040 |  0.044  0.000  0.003 |  0.178  0.005  0.056 | -0.006  0.000  0.000 | 
21080             |  0.515  0.015  0.135 |  0.123  0.002  0.008 |  0.013  0.000  0.000 | -0.061  0.001  0.002 | -0.220  0.008  0.025 | 
21069             | -0.067  0.000  0.011 | -0.156  0.003  0.058 | -0.062  0.001  0.009 |  0.007  0.000  0.000 | -0.080  0.001  0.015 | 
21070             |  0.093  0.000  0.009 | -0.059  0.000  0.004 | -0.154  0.004  0.026 | -0.052  0.000  0.003 |  0.116  0.002  0.015 | 
21071             |  0.167  0.002  0.023 |  0.107  0.001  0.009 | -0.033  0.000  0.001 |  0.138  0.003  0.015 | -0.171  0.005  0.024 | 
21072             | -0.062  0.000  0.006 | -0.048  0.000  0.003 | -0.300  0.014  0.135 | -0.105  0.002  0.017 |  0.103  0.002  0.016 | 
21073             |  0.221  0.003  0.028 | -0.231  0.006  0.031 |  0.149  0.003  0.013 | -0.156  0.004  0.014 |  0.077  0.001  0.003 | 
21065             |  0.070  0.000  0.004 | -0.088  0.001  0.006 | -0.127  0.002  0.012 |  0.217  0.008  0.035 |  0.126  0.003  0.012 | 
21066             |  0.091  0.000  0.005 | -0.014  0.000  0.000 | -0.307  0.014  0.059 |  0.227  0.008  0.032 | -0.387  0.026  0.093 | 
21067             | -0.124  0.001  0.031 | -0.362  0.015  0.261 |  0.181  0.005  0.066 | -0.008  0.000  0.000 | -0.041  0.000  0.003 | 
21068             | -0.032  0.000  0.001 | -0.470  0.025  0.301 |  0.102  0.002  0.014 | -0.029  0.000  0.001 | -0.019  0.000  0.000 | 
21064             | -0.531  0.016  0.468 | -0.101  0.001  0.017 |  0.063  0.001  0.007 |  0.074  0.001  0.009 | -0.052  0.000  0.004 | 
21058             | -0.162  0.001  0.020 | -0.185  0.004  0.025 | -0.033  0.000  0.001 |  0.252  0.010  0.047 |  0.077  0.001  0.004 | 
21059             |  0.051  0.000  0.003 | -0.040  0.000  0.002 | -0.061  0.001  0.004 | -0.127  0.003  0.017 | -0.178  0.006  0.033 | 
21060             |  0.160  0.001  0.033 | -0.095  0.001  0.012 | -0.106  0.002  0.014 |  0.031  0.000  0.001 |  0.081  0.001  0.008 | 
21061             |  0.126  0.001  0.022 |  0.074  0.001  0.008 | -0.285  0.012  0.111 | -0.139  0.003  0.027 |  0.049  0.000  0.003 | 
21062             |  0.128  0.001  0.018 | -0.193  0.004  0.040 | -0.005  0.000  0.000 |  0.074  0.001  0.006 | -0.240  0.010  0.062 | 
21063             | -0.237  0.003  0.056 | -0.166  0.003  0.027 | -0.127  0.002  0.016 |  0.256  0.011  0.065 |  0.055  0.001  0.003 | 
21050             | -0.175  0.002  0.033 | -0.232  0.006  0.058 |  0.264  0.010  0.076 |  0.016  0.000  0.000 |  0.068  0.001  0.005 | 
21051             |  0.219  0.003  0.054 | -0.045  0.000  0.002 | -0.001  0.000  0.000 | -0.006  0.000  0.000 | -0.273  0.013  0.084 | 
21052             |  0.361  0.007  0.096 |  0.025  0.000  0.000 | -0.121  0.002  0.011 | -0.131  0.003  0.013 |  0.259  0.012  0.049 | 
21053             |  0.120  0.001  0.014 |  0.220  0.005  0.046 | -0.220  0.007  0.046 | -0.087  0.001  0.007 | -0.029  0.000  0.001 | 
21054             |  0.078  0.000  0.006 | -0.143  0.002  0.019 | -0.259  0.010  0.061 |  0.327  0.017  0.099 | -0.179  0.006  0.029 | 
21055             |  0.165  0.002  0.025 | -0.035  0.000  0.001 | -0.166  0.004  0.025 |  0.338  0.018  0.105 | -0.009  0.000  0.000 | 
21056             |  0.006  0.000  0.000 |  0.031  0.000  0.001 | -0.253  0.010  0.066 |  0.094  0.001  0.009 | -0.090  0.001  0.008 | 
21057             |  0.277  0.004  0.080 | -0.026  0.000  0.001 | -0.112  0.002  0.013 | -0.068  0.001  0.005 | -0.137  0.003  0.019 | 
21045             |  0.030  0.000  0.001 |  0.011  0.000  0.000 |  0.135  0.003  0.015 |  0.311  0.016  0.079 |  0.083  0.001  0.006 | 
21046             | -0.099  0.001  0.009 | -0.189  0.004  0.031 |  0.320  0.015  0.090 |  0.295  0.014  0.077 | -0.030  0.000  0.001 | 
21047             |  0.194  0.002  0.034 |  0.098  0.001  0.009 | -0.268  0.011  0.066 |  0.103  0.002  0.010 |  0.125  0.003  0.014 | 
21048             | -0.008  0.000  0.000 | -0.083  0.001  0.019 |  0.006  0.000  0.000 | -0.079  0.001  0.018 | -0.090  0.001  0.023 | 
21049             | -0.157  0.001  0.053 | -0.216  0.005  0.100 |  0.054  0.000  0.006 |  0.085  0.001  0.016 | -0.047  0.000  0.005 | 
21040             |  0.210  0.002  0.046 |  0.102  0.001  0.011 | -0.066  0.001  0.004 |  0.208  0.007  0.045 | -0.002  0.000  0.000 | 
21041             |  0.281  0.004  0.080 | -0.120  0.002  0.015 | -0.307  0.014  0.095 | -0.306  0.015  0.094 |  0.026  0.000  0.001 | 
21042             | -0.115  0.001  0.014 | -0.222  0.006  0.050 |  0.227  0.008  0.053 |  0.064  0.001  0.004 |  0.248  0.011  0.063 | 
21043             |  0.243  0.003  0.053 |  0.121  0.002  0.013 | -0.117  0.002  0.012 | -0.051  0.000  0.002 |  0.024  0.000  0.001 | 
21044             | -0.225  0.003  0.123 | -0.013  0.000  0.000 | -0.129  0.003  0.041 | -0.043  0.000  0.004 | -0.026  0.000  0.002 | 
21035             | -0.029  0.000  0.002 |  0.138  0.002  0.043 | -0.256  0.010  0.149 | -0.056  0.001  0.007 | -0.065  0.001  0.009 | 
21036             | -0.052  0.000  0.003 | -0.054  0.000  0.003 | -0.112  0.002  0.014 | -0.004  0.000  0.000 | -0.235  0.010  0.060 | 
21037             | -0.045  0.000  0.002 | -0.007  0.000  0.000 | -0.120  0.002  0.015 |  0.017  0.000  0.000 | -0.107  0.002  0.012 | 
21038             |  0.148  0.001  0.019 | -0.040  0.000  0.001 | -0.005  0.000  0.000 |  0.233  0.009  0.048 | -0.183  0.006  0.030 | 
21039             | -0.024  0.000  0.002 | -0.063  0.000  0.010 | -0.252  0.010  0.163 | -0.048  0.000  0.006 | -0.022  0.000  0.001 | 
21026             |  0.128  0.001  0.014 |  0.120  0.002  0.012 | -0.273  0.011  0.063 | -0.077  0.001  0.005 | -0.045  0.000  0.002 | 
21027             | -0.165  0.002  0.033 | -0.367  0.015  0.162 |  0.071  0.001  0.006 |  0.046  0.000  0.003 |  0.046  0.000  0.003 | 
21028             | -0.104  0.001  0.014 | -0.054  0.000  0.004 | -0.375  0.021  0.182 |  0.050  0.000  0.003 |  0.099  0.002  0.013 | 
21029             |  0.217  0.003  0.039 |  0.006  0.000  0.000 | -0.022  0.000  0.000 | -0.035  0.000  0.001 | -0.061  0.001  0.003 | 
21030             | -0.043  0.000  0.004 | -0.111  0.001  0.027 | -0.173  0.004  0.065 | -0.049  0.000  0.005 | -0.140  0.003  0.043 | 
21031             | -0.004  0.000  0.000 |  0.091  0.001  0.008 | -0.382  0.022  0.139 | -0.164  0.004  0.026 | -0.082  0.001  0.006 | 
21032             | -0.085  0.000  0.012 | -0.061  0.000  0.006 | -0.095  0.001  0.015 | -0.089  0.001  0.013 | -0.068  0.001  0.008 | 
21033             |  0.312  0.005  0.071 | -0.048  0.000  0.002 |  0.114  0.002  0.010 |  0.030  0.000  0.001 | -0.394  0.027  0.113 | 
21034             |  0.038  0.000  0.001 | -0.345  0.013  0.103 | -0.258  0.010  0.057 |  0.012  0.000  0.000 | -0.035  0.000  0.001 | 
21018             |  0.073  0.000  0.003 | -0.235  0.006  0.035 |  0.478  0.034  0.143 |  0.027  0.000  0.000 |  0.025  0.000  0.000 | 
21019             | -0.016  0.000  0.000 | -0.052  0.000  0.003 | -0.173  0.004  0.033 | -0.182  0.005  0.037 | -0.086  0.001  0.008 | 
21020             | -0.119  0.001  0.014 | -0.016  0.000  0.000 | -0.229  0.008  0.053 |  0.026  0.000  0.001 | -0.096  0.002  0.009 | 
21021             |  0.223  0.003  0.037 | -0.149  0.003  0.017 | -0.302  0.014  0.068 | -0.153  0.004  0.018 | -0.106  0.002  0.008 | 
21022             |  0.067  0.000  0.005 | -0.053  0.000  0.003 | -0.111  0.002  0.014 | -0.126  0.003  0.018 |  0.128  0.003  0.019 | 
21023             |  0.260  0.004  0.074 | -0.082  0.001  0.007 | -0.208  0.007  0.047 | -0.137  0.003  0.021 | -0.108  0.002  0.013 | 
21024             | -0.024  0.000  0.001 | -0.437  0.022  0.222 |  0.062  0.001  0.004 |  0.022  0.000  0.001 | -0.008  0.000  0.000 | 
21025             | -0.236  0.003  0.107 | -0.246  0.007  0.117 |  0.135  0.003  0.035 |  0.016  0.000  0.000 |  0.016  0.000  0.000 | 
21013             |  0.075  0.000  0.006 | -0.126  0.002  0.016 | -0.037  0.000  0.001 | -0.123  0.002  0.015 | -0.316  0.017  0.099 | 
21014             | -0.024  0.000  0.001 | -0.154  0.003  0.030 | -0.105  0.002  0.014 | -0.086  0.001  0.009 | -0.148  0.004  0.028 | 
21015             |  0.076  0.000  0.004 | -0.181  0.004  0.025 | -0.192  0.006  0.028 |  0.199  0.006  0.030 | -0.030  0.000  0.001 | 
21016             | -0.168  0.002  0.053 |  0.040  0.000  0.003 | -0.173  0.005  0.057 | -0.097  0.002  0.018 | -0.162  0.005  0.049 | 
21017             |  0.077  0.000  0.005 |  0.089  0.001  0.006 | -0.060  0.001  0.003 |  0.081  0.001  0.005 | -0.139  0.003  0.015 | 
21007             |  0.004  0.000  0.000 | -0.046  0.000  0.002 |  0.103  0.002  0.012 |  0.005  0.000  0.000 | -0.227  0.009  0.058 | 
21008             | -0.362  0.007  0.209 | -0.067  0.001  0.007 | -0.079  0.001  0.010 |  0.111  0.002  0.019 | -0.153  0.004  0.037 | 
21009             |  0.184  0.002  0.028 | -0.013  0.000  0.000 | -0.364  0.020  0.111 | -0.251  0.010  0.053 |  0.132  0.003  0.015 | 
21010             |  0.215  0.003  0.057 | -0.093  0.001  0.011 | -0.215  0.007  0.057 |  0.005  0.000  0.000 | -0.240  0.010  0.071 | 
21011             | -0.063  0.000  0.006 | -0.422  0.020  0.265 |  0.208  0.007  0.065 | -0.020  0.000  0.001 | -0.035  0.000  0.002 | 
21012             |  0.131  0.001  0.012 |  0.034  0.000  0.001 |  0.056  0.000  0.002 | -0.099  0.002  0.007 | -0.410  0.029  0.117 | 
21003             |  0.154  0.001  0.019 | -0.226  0.006  0.041 | -0.198  0.006  0.032 |  0.201  0.007  0.032 | -0.056  0.001  0.002 | 
21004             |  0.295  0.005  0.082 | -0.074  0.001  0.005 | -0.077  0.001  0.006 | -0.010  0.000  0.000 | -0.223  0.009  0.047 | 
21005             |  0.475  0.013  0.130 |  0.069  0.001  0.003 | -0.022  0.000  0.000 | -0.121  0.002  0.008 |  0.359  0.022  0.074 | 
21006             |  0.172  0.002  0.032 | -0.027  0.000  0.001 | -0.151  0.003  0.025 | -0.108  0.002  0.013 | -0.291  0.015  0.091 | 
20997             |  0.187  0.002  0.033 | -0.056  0.000  0.003 | -0.043  0.000  0.002 | -0.035  0.000  0.001 | -0.372  0.024  0.130 | 
20998             |  0.033  0.000  0.001 | -0.380  0.016  0.158 | -0.285  0.012  0.089 | -0.047  0.000  0.002 | -0.088  0.001  0.008 | 
20999             | -0.147  0.001  0.030 | -0.029  0.000  0.001 | -0.429  0.028  0.256 | -0.086  0.001  0.010 | -0.033  0.000  0.002 | 
21000             |  0.325  0.006  0.061 | -0.101  0.001  0.006 |  0.219  0.007  0.028 |  0.294  0.014  0.050 | -0.052  0.000  0.002 | 
21001             |  0.181  0.002  0.028 | -0.004  0.000  0.000 | -0.216  0.007  0.039 |  0.018  0.000  0.000 | -0.150  0.004  0.019 | 
21002             |  0.454  0.011  0.131 |  0.022  0.000  0.000 | -0.014  0.000  0.000 | -0.033  0.000  0.001 | -0.119  0.002  0.009 | 
20992             |  0.245  0.003  0.059 | -0.029  0.000  0.001 | -0.191  0.005  0.036 | -0.238  0.009  0.055 |  0.260  0.012  0.067 | 
20993             |  0.000  0.000  0.000 | -0.158  0.003  0.030 | -0.211  0.007  0.053 |  0.315  0.016  0.117 | -0.088  0.001  0.009 | 
20994             |  0.194  0.002  0.026 | -0.017  0.000  0.000 | -0.189  0.005  0.024 | -0.187  0.006  0.024 | -0.184  0.006  0.023 | 
20995             | -0.144  0.001  0.028 | -0.141  0.002  0.027 | -0.137  0.003  0.025 |  0.270  0.012  0.097 | -0.350  0.021  0.163 | 
20996             |  0.239  0.003  0.037 | -0.083  0.001  0.004 | -0.147  0.003  0.014 | -0.080  0.001  0.004 | -0.015  0.000  0.000 | 
20986             |  0.233  0.003  0.061 |  0.003  0.000  0.000 | -0.175  0.005  0.034 | -0.180  0.005  0.036 | -0.163  0.005  0.030 | 
20987             |  0.187  0.002  0.043 | -0.192  0.004  0.045 | -0.331  0.016  0.134 | -0.122  0.002  0.018 |  0.007  0.000  0.000 | 
20988             |  0.347  0.007  0.124 |  0.095  0.001  0.009 | -0.098  0.001  0.010 |  0.004  0.000  0.000 | -0.098  0.002  0.010 | 
20989             |  0.366  0.007  0.068 |  0.222  0.006  0.025 | -0.057  0.000  0.002 |  0.296  0.014  0.045 | -0.422  0.031  0.091 | 
20990             |  0.081  0.000  0.004 | -0.549  0.034  0.204 | -0.090  0.001  0.005 | -0.053  0.000  0.002 | -0.067  0.001  0.003 | 
20991             |  0.323  0.006  0.091 | -0.001  0.000  0.000 | -0.096  0.001  0.008 |  0.060  0.001  0.003 | -0.047  0.000  0.002 | 
20980             |  0.136  0.001  0.013 |  0.012  0.000  0.000 |  0.052  0.000  0.002 |  0.469  0.036  0.159 | -0.241  0.010  0.042 | 
20981             |  0.156  0.001  0.037 | -0.165  0.003  0.042 |  0.016  0.000  0.000 | -0.070  0.001  0.007 | -0.197  0.007  0.059 | 
20982             |  0.132  0.001  0.015 |  0.017  0.000  0.000 |  0.290  0.013  0.074 |  0.022  0.000  0.000 | -0.249  0.011  0.055 | 
20983             |  0.254  0.004  0.075 |  0.036  0.000  0.001 |  0.002  0.000  0.000 |  0.031  0.000  0.001 | -0.153  0.004  0.027 | 
20984             |  0.061  0.000  0.004 | -0.273  0.008  0.071 |  0.235  0.008  0.052 |  0.178  0.005  0.030 | -0.004  0.000  0.000 | 
20985             | -0.048  0.000  0.002 | -0.156  0.003  0.022 |  0.126  0.002  0.014 |  0.173  0.005  0.026 | -0.109  0.002  0.010 | 
20976             |  0.106  0.001  0.011 | -0.129  0.002  0.016 | -0.211  0.007  0.042 |  0.271  0.012  0.069 | -0.020  0.000  0.000 | 
20977             | -0.101  0.001  0.019 | -0.118  0.002  0.026 |  0.146  0.003  0.040 |  0.027  0.000  0.001 | -0.030  0.000  0.002 | 
20978             | -0.168  0.002  0.025 | -0.395  0.018  0.137 | -0.185  0.005  0.030 | -0.039  0.000  0.001 |  0.108  0.002  0.010 | 
20979             |  0.170  0.002  0.046 |  0.117  0.002  0.022 |  0.051  0.000  0.004 | -0.017  0.000  0.000 | -0.169  0.005  0.046 | 
20968             |  0.107  0.001  0.008 | -0.330  0.012  0.075 |  0.411  0.025  0.116 |  0.043  0.000  0.001 |  0.026  0.000  0.000 | 
20969             |  0.140  0.001  0.018 | -0.051  0.000  0.002 | -0.174  0.005  0.028 | -0.041  0.000  0.002 | -0.068  0.001  0.004 | 
20970             |  0.052  0.000  0.003 | -0.149  0.003  0.022 | -0.261  0.010  0.068 |  0.218  0.008  0.047 | -0.132  0.003  0.017 | 
20971             |  0.219  0.003  0.062 | -0.109  0.001  0.016 |  0.040  0.000  0.002 | -0.085  0.001  0.009 | -0.096  0.002  0.012 | 
20972             |  0.004  0.000  0.000 | -0.051  0.000  0.003 |  0.094  0.001  0.011 | -0.059  0.001  0.004 |  0.209  0.008  0.053 | 
20973             |  0.246  0.003  0.049 | -0.105  0.001  0.009 | -0.052  0.000  0.002 | -0.034  0.000  0.001 | -0.095  0.002  0.007 | 
20974             | -0.067  0.000  0.006 | -0.054  0.000  0.004 | -0.174  0.005  0.039 |  0.065  0.001  0.005 |  0.073  0.001  0.007 | 
20975             |  0.047  0.000  0.002 | -0.066  0.000  0.004 | -0.010  0.000  0.000 | -0.051  0.000  0.002 | -0.179  0.006  0.028 | 
20959             | -0.425  0.010  0.213 |  0.058  0.000  0.004 | -0.134  0.003  0.021 | -0.017  0.000  0.000 |  0.044  0.000  0.002 | 
20960             |  0.132  0.001  0.014 | -0.217  0.005  0.038 | -0.179  0.005  0.026 | -0.076  0.001  0.005 | -0.121  0.003  0.012 | 
20961             |  0.236  0.003  0.056 |  0.001  0.000  0.000 |  0.129  0.003  0.017 | -0.038  0.000  0.001 | -0.422  0.031  0.179 | 
20962             | -0.326  0.006  0.219 | -0.193  0.004  0.077 |  0.088  0.001  0.016 |  0.054  0.000  0.006 | -0.079  0.001  0.013 | 
20963             |  0.023  0.000  0.001 | -0.106  0.001  0.015 | -0.073  0.001  0.007 | -0.031  0.000  0.001 | -0.166  0.005  0.038 | 
20964             |  0.012  0.000  0.000 | -0.187  0.004  0.030 | -0.260  0.010  0.058 | -0.104  0.002  0.009 | -0.125  0.003  0.013 | 
20965             |  0.041  0.000  0.001 | -0.210  0.005  0.037 | -0.254  0.010  0.054 |  0.097  0.002  0.008 | -0.080  0.001  0.005 | 
20966             | -0.023  0.000  0.000 | -0.025  0.000  0.001 | -0.131  0.003  0.016 |  0.027  0.000  0.001 | -0.082  0.001  0.006 | 
20967             |  0.149  0.001  0.015 | -0.039  0.000  0.001 |  0.093  0.001  0.006 |  0.074  0.001  0.004 |  0.316  0.017  0.070 | 
20952             |  0.138  0.001  0.016 | -0.217  0.005  0.039 | -0.189  0.005  0.030 |  0.296  0.014  0.074 | -0.194  0.006  0.032 | 
20953             |  0.077  0.000  0.005 |  0.039  0.000  0.001 |  0.220  0.007  0.045 | -0.027  0.000  0.001 | -0.095  0.002  0.008 | 
20954             |  0.431  0.010  0.102 |  0.120  0.002  0.008 |  0.101  0.002  0.006 |  0.078  0.001  0.003 | -0.256  0.011  0.036 | 
20955             |  0.111  0.001  0.016 |  0.011  0.000  0.000 | -0.331  0.017  0.141 | -0.012  0.000  0.000 |  0.085  0.001  0.009 | 
20956             |  0.022  0.000  0.000 | -0.228  0.006  0.038 |  0.014  0.000  0.000 |  0.217  0.008  0.034 | -0.235  0.010  0.040 | 
20957             |  0.006  0.000  0.000 | -0.305  0.011  0.074 | -0.081  0.001  0.005 |  0.132  0.003  0.014 | -0.051  0.000  0.002 | 
20958             |  0.158  0.001  0.014 |  0.039  0.000  0.001 | -0.050  0.000  0.001 |  0.071  0.001  0.003 |  0.240  0.010  0.032 | 
20946             |  0.062  0.000  0.003 | -0.195  0.004  0.033 | -0.163  0.004  0.023 |  0.470  0.036  0.191 | -0.108  0.002  0.010 | 
20947             | -0.319  0.006  0.135 | -0.240  0.007  0.077 | -0.124  0.002  0.021 |  0.027  0.000  0.001 |  0.109  0.002  0.016 | 
20948             |  0.012  0.000  0.000 | -0.072  0.001  0.006 | -0.020  0.000  0.000 | -0.002  0.000  0.000 |  0.130  0.003  0.021 | 
20949             |  0.241  0.003  0.045 | -0.138  0.002  0.015 |  0.075  0.001  0.004 |  0.299  0.014  0.069 |  0.068  0.001  0.004 | 
20950             | -0.237  0.003  0.117 | -0.232  0.006  0.113 | -0.230  0.008  0.111 |  0.057  0.001  0.007 |  0.032  0.000  0.002 | 
20951             |  0.107  0.001  0.012 | -0.100  0.001  0.011 | -0.052  0.000  0.003 |  0.116  0.002  0.015 | -0.183  0.006  0.036 | 
20937             |  0.107  0.001  0.012 | -0.100  0.001  0.011 | -0.052  0.000  0.003 |  0.116  0.002  0.015 | -0.183  0.006  0.036 | 
20938             |  0.177  0.002  0.034 | -0.063  0.000  0.004 | -0.032  0.000  0.001 | -0.058  0.001  0.004 | -0.115  0.002  0.014 | 
20939             |  0.153  0.001  0.020 | -0.172  0.003  0.026 |  0.186  0.005  0.030 | -0.078  0.001  0.005 | -0.021  0.000  0.000 | 
20940             |  0.081  0.000  0.007 | -0.187  0.004  0.037 |  0.062  0.001  0.004 |  0.003  0.000  0.000 |  0.341  0.020  0.124 | 
20941             |  0.288  0.005  0.041 | -0.116  0.002  0.007 |  0.381  0.022  0.073 |  0.506  0.041  0.128 |  0.219  0.008  0.024 | 
20942             |  0.073  0.000  0.004 |  0.068  0.001  0.003 | -0.148  0.003  0.016 |  0.239  0.009  0.042 |  0.012  0.000  0.000 | 
20943             |  0.241  0.003  0.045 | -0.138  0.002  0.015 |  0.075  0.001  0.004 |  0.299  0.014  0.069 |  0.068  0.001  0.004 | 
20944             |  0.198  0.002  0.039 | -0.090  0.001  0.008 | -0.059  0.001  0.003 | -0.182  0.005  0.033 |  0.088  0.001  0.008 | 
20945             | -0.172  0.002  0.079 | -0.165  0.003  0.072 | -0.125  0.002  0.042 | -0.078  0.001  0.016 | -0.005  0.000  0.000 | 
20932             | -0.168  0.002  0.031 | -0.374  0.016  0.156 | -0.063  0.001  0.004 |  0.330  0.018  0.121 | -0.035  0.000  0.001 | 
20933             |  0.231  0.003  0.026 |  0.232  0.006  0.026 |  0.060  0.001  0.002 |  0.495  0.040  0.118 |  0.013  0.000  0.000 | 
20934             | -0.065  0.000  0.006 | -0.086  0.001  0.010 | -0.130  0.003  0.024 | -0.177  0.005  0.044 |  0.077  0.001  0.008 | 
20935             |  0.068  0.000  0.006 |  0.037  0.000  0.002 | -0.088  0.001  0.010 | -0.088  0.001  0.010 | -0.073  0.001  0.007 | 
20936             |  0.122  0.001  0.008 | -0.060  0.000  0.002 |  0.369  0.020  0.077 |  0.339  0.019  0.065 |  0.329  0.019  0.061 | 
20923             |  0.277  0.004  0.061 |  0.138  0.002  0.015 | -0.022  0.000  0.000 |  0.254  0.010  0.051 |  0.055  0.001  0.002 | 
20924             |  0.388  0.008  0.081 |  0.039  0.000  0.001 |  0.173  0.005  0.016 |  0.399  0.026  0.086 |  0.034  0.000  0.001 | 
20925             |  0.001  0.000  0.000 | -0.395  0.018  0.123 | -0.242  0.009  0.046 |  0.256  0.011  0.052 |  0.000  0.000  0.000 | 
20926             |  0.163  0.001  0.018 | -0.222  0.006  0.034 | -0.302  0.014  0.063 |  0.032  0.000  0.001 |  0.201  0.007  0.028 | 
20927             |  0.193  0.002  0.028 | -0.051  0.000  0.002 |  0.256  0.010  0.049 |  0.199  0.006  0.030 | -0.074  0.001  0.004 | 
20928             | -0.047  0.000  0.003 | -0.237  0.006  0.073 | -0.013  0.000  0.000 | -0.128  0.003  0.021 |  0.042  0.000  0.002 | 
20929             |  0.210  0.002  0.040 | -0.135  0.002  0.017 | -0.224  0.008  0.046 | -0.065  0.001  0.004 |  0.139  0.003  0.018 | 
20930             |  0.217  0.003  0.026 | -0.128  0.002  0.009 |  0.023  0.000  0.000 |  0.429  0.030  0.103 |  0.267  0.012  0.040 | 
20931             |  0.121  0.001  0.009 | -0.344  0.013  0.075 | -0.190  0.005  0.023 |  0.209  0.007  0.028 | -0.245  0.010  0.038 | 
20920             | -0.127  0.001  0.028 | -0.338  0.013  0.199 |  0.173  0.004  0.052 |  0.060  0.001  0.006 |  0.013  0.000  0.000 | 
20921             |  0.184  0.002  0.027 |  0.051  0.000  0.002 | -0.175  0.005  0.025 | -0.030  0.000  0.001 |  0.097  0.002  0.008 | 
20922             |  0.210  0.002  0.048 | -0.109  0.001  0.013 | -0.401  0.024  0.177 |  0.139  0.003  0.021 | -0.009  0.000  0.000 | 
20906             |  0.288  0.005  0.055 |  0.159  0.003  0.017 |  0.354  0.019  0.083 | -0.025  0.000  0.000 |  0.317  0.017  0.067 | 
20907             |  0.113  0.001  0.015 | -0.061  0.000  0.004 | -0.224  0.008  0.061 | -0.228  0.008  0.063 |  0.269  0.013  0.087 | 
20908             |  0.139  0.001  0.022 | -0.088  0.001  0.009 | -0.260  0.010  0.077 | -0.226  0.008  0.058 |  0.300  0.016  0.102 | 
20909             |  0.166  0.002  0.026 |  0.067  0.001  0.004 | -0.178  0.005  0.031 |  0.341  0.019  0.111 | -0.398  0.027  0.152 | 
20910             |  0.293  0.005  0.065 |  0.036  0.000  0.001 | -0.187  0.005  0.027 |  0.138  0.003  0.014 |  0.161  0.005  0.020 | 
20911             | -0.031  0.000  0.002 | -0.288  0.009  0.141 | -0.236  0.008  0.095 | -0.011  0.000  0.000 | -0.033  0.000  0.002 | 
20912             |  0.028  0.000  0.001 | -0.262  0.008  0.097 | -0.394  0.023  0.221 | -0.112  0.002  0.018 |  0.128  0.003  0.023 | 
20913             | -0.044  0.000  0.003 | -0.346  0.014  0.204 |  0.099  0.001  0.017 | -0.001  0.000  0.000 |  0.060  0.001  0.006 | 
20914             |  0.037  0.000  0.002 | -0.213  0.005  0.052 | -0.203  0.006  0.047 |  0.167  0.004  0.032 | -0.117  0.002  0.016 | 
20915             | -0.149  0.001  0.039 | -0.402  0.018  0.282 |  0.188  0.005  0.062 |  0.035  0.000  0.002 |  0.028  0.000  0.001 | 
20916             |  0.038  0.000  0.002 | -0.193  0.004  0.045 | -0.354  0.019  0.149 | -0.054  0.000  0.003 |  0.058  0.001  0.004 | 
20917             | -0.147  0.001  0.034 | -0.401  0.018  0.250 |  0.137  0.003  0.029 |  0.034  0.000  0.002 | -0.010  0.000  0.000 | 
20918             | -0.198  0.002  0.078 | -0.345  0.013  0.236 |  0.102  0.002  0.021 |  0.081  0.001  0.013 | -0.035  0.000  0.002 | 
20919             |  0.136  0.001  0.016 | -0.303  0.010  0.081 |  0.414  0.026  0.151 | -0.069  0.001  0.004 | -0.109  0.002  0.010 | 
20890             |  0.055  0.000  0.004 | -0.130  0.002  0.021 | -0.355  0.019  0.152 | -0.140  0.003  0.024 | -0.065  0.001  0.005 | 
20891             |  0.148  0.001  0.020 | -0.188  0.004  0.032 | -0.234  0.008  0.049 |  0.201  0.007  0.036 | -0.153  0.004  0.021 | 
20892             | -0.299  0.005  0.114 | -0.163  0.003  0.034 | -0.135  0.003  0.023 |  0.159  0.004  0.032 | -0.207  0.007  0.054 | 
20893             | -0.139  0.001  0.037 | -0.361  0.015  0.250 | -0.192  0.006  0.071 |  0.135  0.003  0.035 |  0.052  0.000  0.005 | 
20894             |  0.172  0.002  0.033 | -0.011  0.000  0.000 | -0.153  0.004  0.026 | -0.006  0.000  0.000 | -0.263  0.012  0.078 | 
20895             | -0.212  0.002  0.105 | -0.160  0.003  0.060 |  0.000  0.000  0.000 | -0.059  0.001  0.008 |  0.023  0.000  0.001 | 
20896             |  0.059  0.000  0.004 | -0.184  0.004  0.039 | -0.369  0.020  0.158 | -0.117  0.002  0.016 | -0.081  0.001  0.008 | 
20897             | -0.206  0.002  0.073 | -0.384  0.017  0.255 |  0.136  0.003  0.032 |  0.027  0.000  0.001 |  0.020  0.000  0.001 | 
20898             |  0.085  0.000  0.005 | -0.092  0.001  0.006 |  0.177  0.005  0.024 |  0.475  0.036  0.172 | -0.253  0.011  0.049 | 
20899             | -0.082  0.000  0.009 | -0.425  0.020  0.243 |  0.145  0.003  0.028 |  0.040  0.000  0.002 |  0.033  0.000  0.001 | 
20900             |  0.032  0.000  0.001 |  0.033  0.000  0.001 |  0.031  0.000  0.001 |  0.031  0.000  0.001 | -0.235  0.010  0.041 | 
20901             |  0.000  0.000  0.000 | -0.301  0.010  0.165 | -0.110  0.002  0.022 | -0.068  0.001  0.008 |  0.131  0.003  0.031 | 
20902             |  0.231  0.003  0.048 | -0.061  0.000  0.003 | -0.045  0.000  0.002 | -0.076  0.001  0.005 | -0.034  0.000  0.001 | 
20903             |  0.036  0.000  0.002 | -0.235  0.006  0.070 | -0.156  0.004  0.031 | -0.119  0.002  0.018 | -0.166  0.005  0.035 | 
20904             |  0.296  0.005  0.072 |  0.052  0.000  0.002 |  0.288  0.013  0.069 | -0.129  0.003  0.014 |  0.183  0.006  0.028 | 
20905             |  0.252  0.004  0.039 |  0.105  0.001  0.007 |  0.443  0.029  0.121 | -0.010  0.000  0.000 |  0.356  0.022  0.078 | 
20884             |  0.026  0.000  0.001 |  0.106  0.001  0.014 | -0.213  0.007  0.056 | -0.107  0.002  0.014 | -0.320  0.018  0.127 | 
20885             |  0.459  0.012  0.122 |  0.031  0.000  0.001 |  0.008  0.000  0.000 |  0.196  0.006  0.022 | -0.442  0.034  0.113 | 
20886             |  0.339  0.006  0.134 |  0.042  0.000  0.002 | -0.097  0.001  0.011 | -0.051  0.000  0.003 | -0.174  0.005  0.035 | 
20887             |  0.304  0.005  0.059 |  0.160  0.003  0.016 | -0.149  0.003  0.014 | -0.183  0.005  0.021 |  0.033  0.000  0.001 | 
20888             | -0.066  0.000  0.007 | -0.411  0.019  0.282 |  0.199  0.006  0.066 | -0.004  0.000  0.000 |  0.067  0.001  0.007 | 
20889             | -0.117  0.001  0.024 | -0.377  0.016  0.253 | -0.015  0.000  0.000 |  0.046  0.000  0.004 | -0.054  0.000  0.005 | 
20872             |  0.282  0.004  0.064 | -0.098  0.001  0.008 |  0.006  0.000  0.000 | -0.121  0.002  0.012 | -0.072  0.001  0.004 | 
20873             | -0.395  0.009  0.247 | -0.254  0.007  0.102 |  0.163  0.004  0.042 |  0.001  0.000  0.000 |  0.029  0.000  0.001 | 
20874             |  0.301  0.005  0.063 | -0.018  0.000  0.000 |  0.073  0.001  0.004 |  0.209  0.007  0.030 | -0.580  0.058  0.233 | 
20875             | -0.150  0.001  0.033 | -0.089  0.001  0.012 |  0.112  0.002  0.018 |  0.168  0.005  0.041 | -0.190  0.006  0.053 | 
20876             |  0.182  0.002  0.022 |  0.014  0.000  0.000 |  0.440  0.029  0.130 |  0.366  0.022  0.090 |  0.444  0.034  0.132 | 
20877             |  0.371  0.008  0.112 |  0.016  0.000  0.000 | -0.096  0.001  0.007 |  0.155  0.004  0.020 | -0.192  0.006  0.030 | 
20878             |  0.207  0.002  0.039 | -0.128  0.002  0.015 | -0.096  0.001  0.008 |  0.027  0.000  0.001 |  0.085  0.001  0.007 | 
20879             |  0.345  0.007  0.090 |  0.041  0.000  0.001 |  0.026  0.000  0.001 |  0.162  0.004  0.020 |  0.035  0.000  0.001 | 
20880             | -0.004  0.000  0.000 | -0.202  0.005  0.052 |  0.344  0.018  0.150 | -0.137  0.003  0.024 | -0.091  0.001  0.011 | 
20881             | -0.014  0.000  0.000 |  0.088  0.001  0.006 | -0.037  0.000  0.001 |  0.216  0.008  0.035 | -0.040  0.000  0.001 | 
20882             | -0.005  0.000  0.000 | -0.467  0.025  0.221 |  0.217  0.007  0.048 |  0.006  0.000  0.000 |  0.019  0.000  0.000 | 
20883             |  0.072  0.000  0.007 | -0.259  0.008  0.084 | -0.067  0.001  0.006 |  0.216  0.008  0.058 | -0.042  0.000  0.002 | 
20852             |  0.203  0.002  0.023 | -0.037  0.000  0.001 |  0.571  0.049  0.179 |  0.099  0.002  0.005 |  0.197  0.007  0.021 | 
20853             |  0.321  0.006  0.100 | -0.094  0.001  0.009 | -0.181  0.005  0.032 | -0.164  0.004  0.026 | -0.173  0.005  0.029 | 
20854             |  0.282  0.004  0.070 |  0.143  0.002  0.018 |  0.036  0.000  0.001 |  0.147  0.004  0.019 | -0.032  0.000  0.001 | 
20855             |  0.315  0.006  0.094 |  0.087  0.001  0.007 |  0.138  0.003  0.018 |  0.284  0.013  0.077 | -0.272  0.013  0.070 | 
20856             |  0.122  0.001  0.011 |  0.040  0.000  0.001 |  0.044  0.000  0.001 |  0.049  0.000  0.002 | -0.299  0.016  0.064 | 
20857             |  0.376  0.008  0.067 |  0.203  0.005  0.020 | -0.022  0.000  0.000 | -0.274  0.012  0.036 |  0.131  0.003  0.008 | 
20858             |  0.264  0.004  0.055 | -0.042  0.000  0.001 |  0.145  0.003  0.017 | -0.072  0.001  0.004 | -0.093  0.002  0.007 | 
20859             | -0.415  0.010  0.306 | -0.149  0.003  0.040 |  0.044  0.000  0.003 |  0.178  0.005  0.056 | -0.006  0.000  0.000 | 
20860             | -0.096  0.001  0.013 | -0.445  0.022  0.280 |  0.235  0.008  0.078 | -0.013  0.000  0.000 |  0.038  0.000  0.002 | 
20861             | -0.035  0.000  0.002 | -0.199  0.004  0.052 |  0.166  0.004  0.036 |  0.087  0.001  0.010 | -0.246  0.011  0.080 | 
20862             |  0.316  0.006  0.076 |  0.222  0.006  0.037 |  0.129  0.003  0.013 |  0.363  0.021  0.099 |  0.386  0.026  0.113 | 
20863             | -0.231  0.003  0.052 |  0.283  0.009  0.079 |  0.034  0.000  0.001 |  0.091  0.001  0.008 |  0.296  0.015  0.086 | 
20864             | -0.001  0.000  0.000 | -0.261  0.008  0.061 | -0.137  0.003  0.017 |  0.127  0.003  0.014 | -0.106  0.002  0.010 | 
20865             |  0.189  0.002  0.038 |  0.083  0.001  0.007 | -0.069  0.001  0.005 |  0.005  0.000  0.000 | -0.004  0.000  0.000 | 
20866             |  0.023  0.000  0.001 | -0.132  0.002  0.022 |  0.145  0.003  0.027 |  0.288  0.013  0.106 | -0.205  0.007  0.053 | 
20867             | -0.157  0.001  0.018 | -0.286  0.009  0.059 |  0.342  0.018  0.084 |  0.161  0.004  0.019 |  0.141  0.003  0.014 | 
20868             |  0.053  0.000  0.004 | -0.161  0.003  0.040 |  0.016  0.000  0.000 |  0.001  0.000  0.000 | -0.102  0.002  0.016 | 
20869             | -0.385  0.008  0.256 | -0.161  0.003  0.045 | -0.001  0.000  0.000 |  0.054  0.000  0.005 |  0.049  0.000  0.004 | 
20870             |  0.175  0.002  0.022 |  0.035  0.000  0.001 |  0.216  0.007  0.033 |  0.288  0.013  0.058 | -0.364  0.023  0.094 | 
20871             |  0.201  0.002  0.033 | -0.098  0.001  0.008 |  0.286  0.012  0.066 | -0.098  0.002  0.008 | -0.081  0.001  0.005 | 
20841             |  0.078  0.000  0.006 | -0.245  0.007  0.061 | -0.127  0.002  0.016 | -0.043  0.000  0.002 | -0.006  0.000  0.000 | 
20842             |  0.175  0.002  0.025 | -0.207  0.005  0.036 | -0.011  0.000  0.000 |  0.326  0.017  0.088 | -0.107  0.002  0.010 | 
20843             | -0.083  0.000  0.014 | -0.008  0.000  0.000 | -0.114  0.002  0.026 | -0.063  0.001  0.008 | -0.070  0.001  0.010 | 
20844             | -0.436  0.011  0.240 | -0.084  0.001  0.009 |  0.029  0.000  0.001 |  0.111  0.002  0.016 | -0.188  0.006  0.045 | 
20845             |  0.164  0.002  0.020 | -0.156  0.003  0.018 | -0.041  0.000  0.001 |  0.142  0.003  0.015 |  0.066  0.001  0.003 | 
20846             |  0.069  0.000  0.004 | -0.016  0.000  0.000 | -0.282  0.012  0.063 | -0.114  0.002  0.010 |  0.171  0.005  0.023 | 
20847             |  0.263  0.004  0.052 |  0.226  0.006  0.038 | -0.230  0.008  0.040 |  0.014  0.000  0.000 | -0.156  0.004  0.018 | 
20848             |  0.134  0.001  0.017 | -0.028  0.000  0.001 |  0.059  0.001  0.003 | -0.054  0.000  0.003 | -0.171  0.005  0.028 | 
20849             |  0.254  0.004  0.038 | -0.136  0.002  0.011 |  0.052  0.000  0.002 |  0.283  0.013  0.048 | -0.191  0.006  0.022 | 
20850             |  0.199  0.002  0.033 | -0.045  0.000  0.002 | -0.085  0.001  0.006 |  0.054  0.000  0.002 |  0.329  0.019  0.090 | 
20851             |  0.234  0.003  0.039 |  0.023  0.000  0.000 |  0.140  0.003  0.014 | -0.173  0.005  0.021 | -0.017  0.000  0.000 | 
20830             |  0.032  0.000  0.001 | -0.203  0.005  0.039 |  0.254  0.010  0.061 | -0.106  0.002  0.011 |  0.069  0.001  0.004 | 
20831             |  0.218  0.003  0.037 | -0.121  0.002  0.011 |  0.229  0.008  0.041 | -0.041  0.000  0.001 | -0.059  0.001  0.003 | 
20832             |  0.195  0.002  0.048 | -0.217  0.005  0.058 | -0.002  0.000  0.000 | -0.082  0.001  0.008 | -0.118  0.002  0.017 | 
20833             |  0.182  0.002  0.037 |  0.100  0.001  0.011 |  0.021  0.000  0.001 |  0.022  0.000  0.001 |  0.048  0.000  0.003 | 
20834             |  0.220  0.003  0.027 | -0.259  0.008  0.038 | -0.099  0.001  0.006 |  0.346  0.019  0.067 |  0.085  0.001  0.004 | 
20835             | -0.171  0.002  0.022 | -0.009  0.000  0.000 |  0.053  0.000  0.002 |  0.401  0.026  0.124 | -0.041  0.000  0.001 | 
20836             | -0.161  0.001  0.029 | -0.213  0.005  0.051 | -0.035  0.000  0.001 |  0.049  0.000  0.003 | -0.087  0.001  0.008 | 
20837             |  0.104  0.001  0.010 |  0.010  0.000  0.000 | -0.114  0.002  0.011 | -0.102  0.002  0.009 |  0.081  0.001  0.006 | 
20838             |  0.044  0.000  0.001 |  0.106  0.001  0.007 | -0.236  0.008  0.034 |  0.203  0.007  0.025 |  0.452  0.035  0.125 | 
20839             |  0.265  0.004  0.041 |  0.232  0.006  0.032 |  0.509  0.039  0.153 |  0.358  0.021  0.076 |  0.431  0.032  0.110 | 
20840             |  0.066  0.000  0.003 |  0.092  0.001  0.006 | -0.240  0.009  0.043 | -0.194  0.006  0.028 |  0.210  0.008  0.033 | 
20826             |  0.229  0.003  0.031 | -0.113  0.001  0.007 |  0.098  0.001  0.006 | -0.080  0.001  0.004 | -0.129  0.003  0.010 | 
20827             |  0.103  0.001  0.008 |  0.122  0.002  0.011 | -0.040  0.000  0.001 | -0.001  0.000  0.000 | -0.282  0.014  0.057 | 
20828             |  0.276  0.004  0.084 | -0.207  0.005  0.047 | -0.078  0.001  0.007 | -0.104  0.002  0.012 | -0.100  0.002  0.011 | 
20829             |  0.210  0.002  0.035 |  0.017  0.000  0.000 |  0.194  0.006  0.030 |  0.272  0.012  0.059 | -0.397  0.027  0.127 | 
20811             |  0.071  0.000  0.004 | -0.254  0.007  0.045 | -0.106  0.002  0.008 | -0.094  0.001  0.006 | -0.048  0.000  0.002 | 
20812             |  0.332  0.006  0.102 | -0.194  0.004  0.035 |  0.274  0.011  0.069 | -0.032  0.000  0.001 | -0.341  0.020  0.107 | 
20813             |  0.362  0.007  0.094 |  0.045  0.000  0.001 | -0.165  0.004  0.019 |  0.310  0.016  0.069 | -0.173  0.005  0.021 | 
20814             |  0.073  0.000  0.005 |  0.055  0.000  0.003 | -0.178  0.005  0.032 |  0.128  0.003  0.016 | -0.212  0.008  0.045 | 
20815             |  0.170  0.002  0.026 |  0.264  0.008  0.064 |  0.131  0.003  0.016 |  0.515  0.043  0.241 | -0.041  0.000  0.002 | 
20816             |  0.071  0.000  0.004 |  0.066  0.000  0.003 | -0.037  0.000  0.001 |  0.613  0.061  0.285 |  0.051  0.000  0.002 | 
20817             |  0.430  0.010  0.075 |  0.254  0.007  0.026 | -0.050  0.000  0.001 |  0.149  0.004  0.009 | -0.202  0.007  0.017 | 
20818             |  0.000  0.000  0.000 |  0.148  0.002  0.016 |  0.258  0.010  0.048 |  0.458  0.034  0.152 | -0.153  0.004  0.017 | 
20819             | -0.105  0.001  0.019 | -0.197  0.004  0.066 | -0.010  0.000  0.000 | -0.042  0.000  0.003 |  0.107  0.002  0.020 | 
20820             | -0.055  0.000  0.003 | -0.130  0.002  0.015 |  0.007  0.000  0.000 | -0.014  0.000  0.000 |  0.021  0.000  0.000 | 
20821             |  0.129  0.001  0.010 |  0.091  0.001  0.005 | -0.143  0.003  0.012 |  0.086  0.001  0.004 |  0.241  0.010  0.034 | 
20822             |  0.119  0.001  0.011 |  0.146  0.002  0.016 | -0.028  0.000  0.001 | -0.112  0.002  0.009 |  0.112  0.002  0.009 | 
20823             |  0.044  0.000  0.002 | -0.088  0.001  0.008 |  0.072  0.001  0.006 |  0.385  0.024  0.155 | -0.224  0.009  0.053 | 
20824             | -0.069  0.000  0.012 | -0.074  0.001  0.014 | -0.078  0.001  0.015 |  0.031  0.000  0.002 | -0.064  0.001  0.010 | 
20825             |  0.051  0.000  0.004 | -0.010  0.000  0.000 |  0.100  0.001  0.014 | -0.085  0.001  0.011 | -0.164  0.005  0.039 | 
20801             |  0.043  0.000  0.003 |  0.052  0.000  0.005 | -0.149  0.003  0.041 | -0.122  0.002  0.027 | -0.116  0.002  0.025 | 
20802             | -0.114  0.001  0.016 | -0.320  0.012  0.125 | -0.191  0.005  0.044 | -0.091  0.001  0.010 |  0.059  0.001  0.004 | 
20803             | -0.009  0.000  0.000 |  0.050  0.000  0.002 | -0.259  0.010  0.053 |  0.062  0.001  0.003 |  0.121  0.003  0.012 | 
20804             |  0.175  0.002  0.022 | -0.126  0.002  0.011 | -0.056  0.000  0.002 |  0.393  0.025  0.112 | -0.028  0.000  0.001 | 
20805             |  0.182  0.002  0.033 | -0.099  0.001  0.010 | -0.020  0.000  0.000 | -0.135  0.003  0.018 | -0.001  0.000  0.000 | 
20806             |  0.076  0.000  0.007 | -0.038  0.000  0.002 | -0.307  0.014  0.114 | -0.131  0.003  0.021 |  0.278  0.013  0.093 | 
20807             |  0.201  0.002  0.037 | -0.172  0.003  0.027 | -0.119  0.002  0.013 | -0.160  0.004  0.023 | -0.181  0.006  0.030 | 
20808             |  0.190  0.002  0.035 |  0.189  0.004  0.034 |  0.052  0.000  0.003 |  0.473  0.036  0.214 | -0.022  0.000  0.000 | 
20809             | -0.156  0.001  0.036 | -0.372  0.016  0.203 |  0.209  0.007  0.064 |  0.050  0.000  0.004 | -0.016  0.000  0.000 | 
20810             | -0.139  0.001  0.031 | -0.127  0.002  0.026 | -0.013  0.000  0.000 | -0.025  0.000  0.001 |  0.122  0.003  0.024 | 
20791             |  0.146  0.001  0.028 | -0.164  0.003  0.035 |  0.100  0.001  0.013 | -0.134  0.003  0.024 | -0.170  0.005  0.038 | 
20792             |  0.212  0.003  0.057 |  0.037  0.000  0.002 | -0.080  0.001  0.008 | -0.167  0.004  0.035 | -0.020  0.000  0.001 | 
20793             |  0.234  0.003  0.066 | -0.116  0.002  0.016 | -0.034  0.000  0.001 |  0.078  0.001  0.007 | -0.025  0.000  0.001 | 
20794             |  0.068  0.000  0.005 | -0.337  0.013  0.126 |  0.051  0.000  0.003 |  0.055  0.000  0.003 | -0.119  0.002  0.016 | 
20795             | -0.055  0.000  0.004 | -0.090  0.001  0.009 |  0.050  0.000  0.003 | -0.073  0.001  0.006 |  0.245  0.010  0.069 | 
20796             |  0.067  0.000  0.004 |  0.078  0.001  0.006 | -0.183  0.005  0.032 |  0.071  0.001  0.005 |  0.128  0.003  0.016 | 
20797             |  0.341  0.006  0.069 |  0.107  0.001  0.007 | -0.004  0.000  0.000 |  0.046  0.000  0.001 | -0.148  0.004  0.013 | 
20798             |  0.127  0.001  0.013 | -0.023  0.000  0.000 | -0.183  0.005  0.026 | -0.128  0.003  0.013 |  0.182  0.006  0.026 | 
20799             |  0.293  0.005  0.095 | -0.183  0.004  0.037 |  0.047  0.000  0.002 | -0.148  0.004  0.024 | -0.123  0.003  0.017 | 
20800             |  0.047  0.000  0.002 |  0.028  0.000  0.001 | -0.217  0.007  0.053 |  0.163  0.004  0.030 |  0.113  0.002  0.014 | 
20785             |  0.181  0.002  0.025 | -0.038  0.000  0.001 |  0.052  0.000  0.002 | -0.079  0.001  0.005 | -0.144  0.004  0.016 | 
20786             |  0.111  0.001  0.010 | -0.278  0.009  0.060 | -0.139  0.003  0.015 | -0.085  0.001  0.006 | -0.060  0.001  0.003 | 
20787             |  0.024  0.000  0.001 | -0.016  0.000  0.000 | -0.140  0.003  0.022 | -0.067  0.001  0.005 | -0.088  0.001  0.009 | 
20788             |  0.222  0.003  0.055 |  0.029  0.000  0.001 |  0.152  0.003  0.026 |  0.062  0.001  0.004 | -0.108  0.002  0.013 | 
20789             |  0.067  0.000  0.007 | -0.265  0.008  0.107 | -0.153  0.004  0.036 | -0.123  0.002  0.023 |  0.010  0.000  0.000 | 
20790             |  0.219  0.003  0.060 | -0.037  0.000  0.002 | -0.020  0.000  0.000 | -0.057  0.001  0.004 | -0.158  0.004  0.031 | 
20778             |  0.205  0.002  0.026 | -0.319  0.011  0.063 |  0.100  0.001  0.006 |  0.218  0.008  0.030 | -0.296  0.015  0.055 | 
20779             |  0.191  0.002  0.029 |  0.166  0.003  0.022 |  0.033  0.000  0.001 | -0.068  0.001  0.004 |  0.249  0.011  0.050 | 
20780             |  0.384  0.008  0.082 |  0.011  0.000  0.000 |  0.112  0.002  0.007 |  0.333  0.018  0.061 | -0.210  0.008  0.024 | 
20781             |  0.306  0.005  0.095 | -0.120  0.002  0.015 | -0.033  0.000  0.001 | -0.197  0.006  0.039 | -0.160  0.004  0.026 | 
20782             |  0.042  0.000  0.001 | -0.315  0.011  0.082 | -0.195  0.006  0.032 |  0.295  0.014  0.072 | -0.045  0.000  0.002 | 
20783             | -0.159  0.001  0.020 | -0.416  0.020  0.136 | -0.016  0.000  0.000 |  0.047  0.000  0.002 |  0.325  0.018  0.083 | 
20784             | -0.304  0.005  0.091 |  0.014  0.000  0.000 | -0.199  0.006  0.039 | -0.214  0.007  0.045 |  0.062  0.001  0.004 | 
20772             |  0.398  0.009  0.087 |  0.461  0.024  0.117 |  0.173  0.005  0.016 |  0.172  0.005  0.016 |  0.046  0.000  0.001 | 
20773             |  0.021  0.000  0.001 | -0.112  0.001  0.020 |  0.003  0.000  0.000 | -0.227  0.008  0.080 | -0.075  0.001  0.009 | 
20774             |  0.310  0.005  0.055 |  0.029  0.000  0.000 |  0.028  0.000  0.000 |  0.258  0.011  0.038 |  0.009  0.000  0.000 | 
20775             | -0.119  0.001  0.017 | -0.182  0.004  0.040 | -0.311  0.015  0.117 | -0.041  0.000  0.002 |  0.065  0.001  0.005 | 
20776             |  0.075  0.000  0.010 | -0.165  0.003  0.050 |  0.075  0.001  0.010 | -0.052  0.000  0.005 | -0.184  0.006  0.062 | 
20777             |  0.008  0.000  0.000 | -0.142  0.002  0.030 | -0.192  0.006  0.056 | -0.071  0.001  0.008 |  0.016  0.000  0.000 | 
20768             |  0.219  0.003  0.054 | -0.080  0.001  0.007 | -0.199  0.006  0.045 | -0.146  0.003  0.024 | -0.036  0.000  0.001 | 
20769             |  0.280  0.004  0.065 | -0.010  0.000  0.000 | -0.012  0.000  0.000 |  0.185  0.005  0.028 | -0.302  0.016  0.075 | 
20770             |  0.188  0.002  0.058 | -0.062  0.000  0.006 | -0.034  0.000  0.002 | -0.019  0.000  0.001 | -0.024  0.000  0.001 | 
20771             | -0.070  0.000  0.006 | -0.146  0.002  0.024 | -0.119  0.002  0.016 | -0.071  0.001  0.006 | -0.044  0.000  0.002 | 
20757             | -0.039  0.000  0.002 | -0.255  0.007  0.076 | -0.187  0.005  0.041 |  0.032  0.000  0.001 | -0.101  0.002  0.012 | 
20758             |  0.105  0.001  0.015 | -0.028  0.000  0.001 |  0.012  0.000  0.000 | -0.077  0.001  0.008 | -0.004  0.000  0.000 | 
20759             |  0.253  0.004  0.045 |  0.054  0.000  0.002 | -0.105  0.002  0.008 |  0.336  0.018  0.079 | -0.107  0.002  0.008 | 
20760             |  0.186  0.002  0.027 | -0.196  0.004  0.030 | -0.182  0.005  0.026 |  0.106  0.002  0.009 | -0.095  0.002  0.007 | 
20761             |  0.319  0.006  0.132 |  0.126  0.002  0.021 | -0.120  0.002  0.019 | -0.238  0.009  0.074 |  0.131  0.003  0.022 | 
20762             |  0.015  0.000  0.000 |  0.082  0.001  0.005 |  0.094  0.001  0.007 |  0.155  0.004  0.019 |  0.005  0.000  0.000 | 
20763             |  0.057  0.000  0.003 | -0.221  0.006  0.049 | -0.226  0.008  0.051 | -0.040  0.000  0.002 | -0.136  0.003  0.018 | 
20764             |  0.324  0.006  0.060 |  0.094  0.001  0.005 | -0.114  0.002  0.007 |  0.359  0.021  0.073 |  0.228  0.009  0.030 | 
20765             |  0.206  0.002  0.061 | -0.026  0.000  0.001 |  0.081  0.001  0.009 | -0.206  0.007  0.061 | -0.011  0.000  0.000 | 
20766             |  0.064  0.000  0.004 | -0.377  0.016  0.145 |  0.074  0.001  0.006 |  0.061  0.001  0.004 | -0.090  0.001  0.008 | 
20767             | -0.208  0.002  0.086 | -0.242  0.007  0.117 |  0.094  0.001  0.018 |  0.016  0.000  0.001 | -0.079  0.001  0.012 | 
20745             |  0.316  0.006  0.065 | -0.167  0.003  0.018 |  0.026  0.000  0.000 |  0.129  0.003  0.011 | -0.293  0.015  0.056 | 
20746             |  0.206  0.002  0.037 |  0.067  0.001  0.004 | -0.058  0.001  0.003 |  0.057  0.001  0.003 | -0.148  0.004  0.019 | 
20747             |  0.294  0.005  0.073 | -0.054  0.000  0.002 | -0.057  0.000  0.003 |  0.099  0.002  0.008 | -0.307  0.016  0.079 | 
20748             | -0.007  0.000  0.000 | -0.290  0.010  0.125 | -0.182  0.005  0.049 | -0.045  0.000  0.003 |  0.082  0.001  0.010 | 
20749             |  0.331  0.006  0.092 |  0.261  0.008  0.057 | -0.061  0.001  0.003 |  0.392  0.025  0.128 | -0.010  0.000  0.000 | 
20750             |  0.303  0.005  0.107 |  0.096  0.001  0.011 | -0.110  0.002  0.014 | -0.061  0.001  0.004 | -0.147  0.004  0.025 | 
20751             |  0.173  0.002  0.021 |  0.147  0.002  0.015 |  0.098  0.001  0.007 |  0.057  0.001  0.002 | -0.046  0.000  0.001 | 
20752             |  0.126  0.001  0.013 | -0.101  0.001  0.009 |  0.124  0.002  0.013 | -0.143  0.003  0.017 | -0.035  0.000  0.001 | 
20753             | -0.003  0.000  0.000 | -0.180  0.004  0.049 | -0.132  0.003  0.026 | -0.072  0.001  0.008 |  0.009  0.000  0.000 | 
20754             |  0.418  0.010  0.096 | -0.154  0.003  0.013 | -0.210  0.007  0.024 | -0.014  0.000  0.000 | -0.270  0.013  0.040 | 
20755             |  0.145  0.001  0.022 |  0.116  0.002  0.014 | -0.112  0.002  0.013 | -0.237  0.009  0.060 | -0.137  0.003  0.020 | 
20756             | -0.231  0.003  0.075 | -0.164  0.003  0.038 | -0.142  0.003  0.028 | -0.031  0.000  0.001 | -0.005  0.000  0.000 | 
20738             | -0.064  0.000  0.005 | -0.258  0.008  0.086 | -0.179  0.005  0.041 | -0.057  0.001  0.004 | -0.076  0.001  0.007 | 
20739             |  0.030  0.000  0.001 | -0.217  0.005  0.071 | -0.166  0.004  0.041 |  0.052  0.000  0.004 |  0.013  0.000  0.000 | 
20740             |  0.051  0.000  0.003 | -0.251  0.007  0.065 | -0.212  0.007  0.047 | -0.110  0.002  0.013 |  0.277  0.013  0.079 | 
20741             |  0.080  0.000  0.005 | -0.150  0.003  0.017 | -0.123  0.002  0.011 |  0.225  0.008  0.038 | -0.173  0.005  0.023 | 
20742             |  0.120  0.001  0.013 | -0.116  0.002  0.012 | -0.089  0.001  0.007 | -0.029  0.000  0.001 |  0.149  0.004  0.020 | 
20743             |  0.100  0.001  0.009 | -0.161  0.003  0.022 | -0.252  0.010  0.055 | -0.023  0.000  0.000 | -0.004  0.000  0.000 | 
20744             |  0.035  0.000  0.002 | -0.263  0.008  0.107 |  0.136  0.003  0.028 |  0.127  0.003  0.025 | -0.096  0.002  0.014 | 
20732             |  0.217  0.003  0.033 | -0.136  0.002  0.013 | -0.165  0.004  0.019 |  0.245  0.010  0.043 | -0.075  0.001  0.004 | 
20733             | -0.056  0.000  0.005 | -0.270  0.008  0.109 | -0.351  0.018  0.183 | -0.031  0.000  0.001 |  0.142  0.004  0.030 | 
20734             |  0.184  0.002  0.030 | -0.064  0.000  0.004 |  0.201  0.006  0.035 |  0.048  0.000  0.002 | -0.219  0.008  0.042 | 
20735             |  0.047  0.000  0.002 |  0.058  0.000  0.003 |  0.091  0.001  0.008 |  0.105  0.002  0.011 |  0.078  0.001  0.006 | 
20736             |  0.082  0.000  0.007 | -0.054  0.000  0.003 |  0.122  0.002  0.016 | -0.005  0.000  0.000 | -0.150  0.004  0.023 | 
20737             |  0.430  0.010  0.075 |  0.254  0.007  0.026 | -0.050  0.000  0.001 |  0.149  0.004  0.009 | -0.202  0.007  0.017 | 
20723             | -0.091  0.000  0.012 | -0.337  0.013  0.161 | -0.220  0.007  0.068 |  0.032  0.000  0.001 | -0.109  0.002  0.017 | 
20724             | -0.060  0.000  0.003 |  0.129  0.002  0.013 |  0.198  0.006  0.030 |  0.556  0.050  0.239 | -0.066  0.001  0.003 | 
20725             |  0.001  0.000  0.000 | -0.372  0.016  0.108 | -0.201  0.006  0.032 |  0.241  0.009  0.046 |  0.051  0.000  0.002 | 
20726             |  0.039  0.000  0.002 | -0.204  0.005  0.044 | -0.262  0.010  0.073 |  0.182  0.005  0.035 | -0.131  0.003  0.018 | 
20727             |  0.199  0.002  0.036 | -0.078  0.001  0.005 | -0.254  0.010  0.058 | -0.105  0.002  0.010 |  0.183  0.006  0.030 | 
20728             |  0.242  0.003  0.035 | -0.212  0.005  0.027 | -0.144  0.003  0.012 | -0.084  0.001  0.004 |  0.106  0.002  0.007 | 
20729             | -0.326  0.006  0.219 | -0.193  0.004  0.077 |  0.088  0.001  0.016 |  0.054  0.000  0.006 | -0.079  0.001  0.013 | 
20730             |  0.017  0.000  0.000 |  0.165  0.003  0.020 |  0.107  0.002  0.008 |  0.094  0.001  0.006 |  0.249  0.011  0.045 | 
20731             | -0.184  0.002  0.037 | -0.027  0.000  0.001 |  0.280  0.012  0.085 | -0.063  0.001  0.004 |  0.185  0.006  0.037 | 
20714             |  0.371  0.008  0.081 |  0.120  0.002  0.008 | -0.015  0.000  0.000 |  0.417  0.028  0.102 | -0.171  0.005  0.017 | 
20715             |  0.524  0.015  0.147 |  0.134  0.002  0.010 |  0.020  0.000  0.000 |  0.480  0.037  0.124 | -0.138  0.003  0.010 | 
20716             |  0.175  0.002  0.020 | -0.044  0.000  0.001 | -0.193  0.006  0.025 |  0.441  0.031  0.129 |  0.066  0.001  0.003 | 
20717             |  0.260  0.004  0.062 |  0.051  0.000  0.002 |  0.140  0.003  0.018 |  0.012  0.000  0.000 | -0.012  0.000  0.000 | 
20718             |  0.230  0.003  0.044 |  0.172  0.003  0.025 | -0.170  0.004  0.024 |  0.145  0.003  0.017 |  0.003  0.000  0.000 | 
20719             |  0.040  0.000  0.002 | -0.242  0.007  0.069 | -0.209  0.007  0.052 | -0.044  0.000  0.002 | -0.017  0.000  0.000 | 
20720             |  0.270  0.004  0.037 |  0.146  0.002  0.011 |  0.051  0.000  0.001 |  0.387  0.024  0.075 | -0.049  0.000  0.001 | 
20721             |  0.065  0.000  0.003 | -0.058  0.000  0.003 | -0.013  0.000  0.000 |  0.053  0.000  0.002 | -0.120  0.002  0.011 | 
20722             |  0.023  0.000  0.001 | -0.345  0.013  0.221 |  0.115  0.002  0.024 |  0.006  0.000  0.000 | -0.034  0.000  0.002 | 
20710             | -0.019  0.000  0.000 | -0.105  0.001  0.010 | -0.019  0.000  0.000 |  0.083  0.001  0.006 |  0.172  0.005  0.026 | 
20711             | -0.106  0.001  0.013 | -0.346  0.014  0.143 | -0.153  0.003  0.028 | -0.045  0.000  0.002 |  0.051  0.000  0.003 | 
20712             |  0.134  0.001  0.011 |  0.020  0.000  0.000 | -0.040  0.000  0.001 |  0.186  0.006  0.022 |  0.095  0.002  0.006 | 
20713             |  0.324  0.006  0.068 | -0.214  0.005  0.030 | -0.095  0.001  0.006 |  0.104  0.002  0.007 | -0.087  0.001  0.005 | 
20705             | -0.043  0.000  0.005 | -0.112  0.001  0.035 | -0.193  0.006  0.105 | -0.115  0.002  0.037 |  0.022  0.000  0.001 | 
20706             |  0.160  0.001  0.029 | -0.036  0.000  0.001 |  0.128  0.002  0.018 | -0.044  0.000  0.002 | -0.127  0.003  0.018 | 
20707             |  0.202  0.002  0.031 | -0.269  0.008  0.056 |  0.187  0.005  0.027 | -0.096  0.001  0.007 | -0.256  0.011  0.050 | 
20708             |  0.235  0.003  0.092 | -0.069  0.001  0.008 | -0.174  0.005  0.050 | -0.168  0.005  0.047 | -0.116  0.002  0.022 | 
20709             |  0.075  0.000  0.005 | -0.245  0.007  0.057 | -0.100  0.002  0.009 |  0.033  0.000  0.001 | -0.046  0.000  0.002 | 
20698             |  0.007  0.000  0.000 | -0.136  0.002  0.022 | -0.088  0.001  0.009 |  0.186  0.006  0.042 | -0.134  0.003  0.021 | 
20699             | -0.098  0.001  0.007 | -0.275  0.009  0.053 | -0.043  0.000  0.001 |  0.240  0.009  0.040 | -0.127  0.003  0.011 | 
20700             |  0.352  0.007  0.143 | -0.080  0.001  0.007 | -0.008  0.000  0.000 |  0.052  0.000  0.003 | -0.313  0.017  0.113 | 
20701             |  0.213  0.003  0.033 | -0.047  0.000  0.002 |  0.089  0.001  0.006 |  0.038  0.000  0.001 | -0.185  0.006  0.025 | 
20702             |  0.237  0.003  0.056 | -0.187  0.004  0.035 | -0.079  0.001  0.006 |  0.060  0.001  0.004 | -0.043  0.000  0.002 | 
20703             | -0.104  0.001  0.007 |  0.119  0.002  0.010 |  0.357  0.019  0.087 |  0.105  0.002  0.007 |  0.097  0.002  0.006 | 
20704             |  0.225  0.003  0.037 |  0.080  0.001  0.005 |  0.238  0.009  0.042 |  0.076  0.001  0.004 | -0.473  0.039  0.166 | 
20697             | -0.207  0.002  0.046 | -0.093  0.001  0.009 |  0.006  0.000  0.000 |  0.254  0.010  0.069 | -0.143  0.004  0.022 | 
20691             |  0.036  0.000  0.001 | -0.018  0.000  0.000 |  0.070  0.001  0.004 |  0.150  0.004  0.018 | -0.200  0.007  0.033 | 
20692             |  0.118  0.001  0.013 | -0.165  0.003  0.025 |  0.046  0.000  0.002 |  0.151  0.004  0.021 | -0.232  0.009  0.049 | 
20693             |  0.012  0.000  0.000 | -0.294  0.010  0.128 | -0.055  0.000  0.004 |  0.000  0.000  0.000 | -0.147  0.004  0.032 | 
20694             |  0.455  0.011  0.104 |  0.028  0.000  0.000 |  0.134  0.003  0.009 |  0.367  0.022  0.068 | -0.068  0.001  0.002 | 
20695             | -0.009  0.000  0.000 |  0.090  0.001  0.006 | -0.307  0.014  0.071 |  0.004  0.000  0.000 |  0.170  0.005  0.022 | 
20696             |  0.062  0.000  0.003 | -0.177  0.004  0.027 | -0.345  0.018  0.102 |  0.243  0.010  0.051 |  0.055  0.001  0.003 | 
20684             |  0.326  0.006  0.055 | -0.067  0.001  0.002 | -0.195  0.006  0.020 | -0.098  0.002  0.005 | -0.206  0.007  0.022 | 
20685             |  0.083  0.000  0.007 | -0.239  0.006  0.057 | -0.197  0.006  0.039 | -0.017  0.000  0.000 |  0.146  0.004  0.021 | 
20686             | -0.142  0.001  0.023 | -0.176  0.003  0.035 |  0.266  0.011  0.079 | -0.013  0.000  0.000 |  0.080  0.001  0.007 | 
20687             | -0.214  0.003  0.082 | -0.039  0.000  0.003 | -0.189  0.005  0.064 |  0.001  0.000  0.000 | -0.114  0.002  0.023 | 
20688             |  0.073  0.000  0.007 |  0.056  0.000  0.004 |  0.151  0.003  0.029 | -0.092  0.001  0.011 | -0.373  0.024  0.175 | 
20689             |  0.113  0.001  0.012 |  0.003  0.000  0.000 | -0.115  0.002  0.012 | -0.066  0.001  0.004 |  0.115  0.002  0.012 | 
20690             | -0.165  0.002  0.052 | -0.306  0.011  0.179 | -0.111  0.002  0.024 |  0.060  0.001  0.007 | -0.023  0.000  0.001 | 
20675             |  0.183  0.002  0.056 | -0.045  0.000  0.003 | -0.134  0.003  0.030 | -0.058  0.001  0.006 | -0.064  0.001  0.007 | 
20676             | -0.055  0.000  0.003 |  0.125  0.002  0.017 | -0.056  0.000  0.003 |  0.370  0.022  0.144 | -0.337  0.020  0.120 | 
20677             |  0.008  0.000  0.000 | -0.203  0.005  0.063 | -0.281  0.012  0.120 |  0.093  0.001  0.013 | -0.075  0.001  0.009 | 
20678             | -0.031  0.000  0.001 |  0.125  0.002  0.017 | -0.194  0.006  0.041 | -0.111  0.002  0.013 | -0.079  0.001  0.007 | 
20679             |  0.190  0.002  0.025 |  0.044  0.000  0.001 |  0.052  0.000  0.002 |  0.009  0.000  0.000 |  0.166  0.005  0.019 | 
20680             |  0.210  0.002  0.038 |  0.020  0.000  0.000 | -0.121  0.002  0.013 | -0.010  0.000  0.000 | -0.065  0.001  0.004 | 
20681             |  0.046  0.000  0.001 |  0.138  0.002  0.013 |  0.097  0.001  0.006 |  0.142  0.003  0.013 |  0.086  0.001  0.005 | 
20682             | -0.207  0.002  0.110 |  0.025  0.000  0.002 | -0.165  0.004  0.070 | -0.098  0.002  0.025 |  0.044  0.000  0.005 | 
20683             |  0.090  0.000  0.008 | -0.283  0.009  0.084 | -0.146  0.003  0.022 | -0.052  0.000  0.003 |  0.089  0.001  0.008 | 
20668             | -0.008  0.000  0.000 | -0.018  0.000  0.000 |  0.093  0.001  0.008 |  0.226  0.008  0.050 | -0.186  0.006  0.034 | 
20669             |  0.314  0.005  0.077 |  0.084  0.001  0.006 |  0.079  0.001  0.005 |  0.054  0.000  0.002 |  0.049  0.000  0.002 | 
20670             |  0.129  0.001  0.018 | -0.257  0.007  0.073 | -0.195  0.006  0.042 |  0.088  0.001  0.009 |  0.001  0.000  0.000 | 
20671             |  0.133  0.001  0.020 | -0.082  0.001  0.008 | -0.351  0.019  0.142 |  0.026  0.000  0.001 |  0.006  0.000  0.000 | 
20672             |  0.292  0.005  0.051 |  0.046  0.000  0.001 |  0.004  0.000  0.000 | -0.018  0.000  0.000 |  0.142  0.004  0.012 | 
20673             |  0.180  0.002  0.021 | -0.043  0.000  0.001 |  0.109  0.002  0.008 |  0.070  0.001  0.003 | -0.246  0.010  0.040 | 
20674             |  0.333  0.006  0.101 |  0.148  0.002  0.020 | -0.292  0.013  0.078 |  0.084  0.001  0.006 | -0.138  0.003  0.017 | 
20660             |  0.190  0.002  0.019 | -0.121  0.002  0.008 |  0.273  0.011  0.039 |  0.175  0.005  0.016 | -0.190  0.006  0.019 | 
20661             |  0.223  0.003  0.067 | -0.027  0.000  0.001 | -0.083  0.001  0.009 |  0.096  0.001  0.012 | -0.077  0.001  0.008 | 
20662             |  0.238  0.003  0.035 |  0.166  0.003  0.017 | -0.179  0.005  0.019 |  0.006  0.000  0.000 | -0.157  0.004  0.015 | 
20663             |  0.031  0.000  0.001 | -0.150  0.003  0.023 | -0.132  0.003  0.018 |  0.202  0.007  0.042 |  0.017  0.000  0.000 | 
20664             |  0.334  0.006  0.069 |  0.086  0.001  0.005 | -0.111  0.002  0.008 |  0.357  0.021  0.078 | -0.022  0.000  0.000 | 
20665             |  0.070  0.000  0.004 | -0.001  0.000  0.000 | -0.155  0.004  0.021 |  0.101  0.002  0.009 | -0.134  0.003  0.015 | 
20666             | -0.018  0.000  0.001 | -0.200  0.005  0.087 |  0.105  0.002  0.024 |  0.016  0.000  0.001 | -0.205  0.007  0.091 | 
20667             | -0.070  0.000  0.007 | -0.108  0.001  0.017 | -0.236  0.008  0.083 | -0.156  0.004  0.036 |  0.115  0.002  0.020 | 
20654             |  0.278  0.004  0.078 | -0.019  0.000  0.000 | -0.277  0.012  0.077 | -0.055  0.000  0.003 |  0.030  0.000  0.001 | 
20655             |  0.384  0.008  0.134 |  0.034  0.000  0.001 | -0.146  0.003  0.019 | -0.055  0.000  0.003 | -0.155  0.004  0.022 | 
20656             |  0.189  0.002  0.032 |  0.024  0.000  0.001 | -0.208  0.007  0.039 |  0.002  0.000  0.000 | -0.132  0.003  0.015 | 
20657             |  0.199  0.002  0.042 | -0.041  0.000  0.002 |  0.293  0.013  0.091 |  0.079  0.001  0.007 | -0.058  0.001  0.004 | 
20658             | -0.002  0.000  0.000 | -0.103  0.001  0.010 | -0.232  0.008  0.050 |  0.070  0.001  0.005 |  0.064  0.001  0.004 | 
20659             |  0.194  0.002  0.033 | -0.164  0.003  0.023 | -0.225  0.008  0.044 |  0.060  0.001  0.003 | -0.018  0.000  0.000 | 
20642             | -0.224  0.003  0.069 | -0.215  0.005  0.063 | -0.018  0.000  0.000 |  0.152  0.004  0.032 |  0.027  0.000  0.001 | 
20643             | -0.112  0.001  0.021 | -0.316  0.011  0.163 |  0.080  0.001  0.011 | -0.017  0.000  0.000 |  0.073  0.001  0.009 | 
20644             |  0.320  0.006  0.090 |  0.070  0.001  0.004 | -0.026  0.000  0.001 | -0.110  0.002  0.010 | -0.074  0.001  0.005 | 
20645             | -0.071  0.000  0.006 | -0.186  0.004  0.042 | -0.076  0.001  0.007 | -0.050  0.000  0.003 | -0.015  0.000  0.000 | 
20646             |  0.266  0.004  0.063 |  0.064  0.000  0.004 | -0.131  0.003  0.015 | -0.174  0.005  0.027 | -0.059  0.001  0.003 | 
20647             |  0.407  0.009  0.157 |  0.060  0.000  0.003 | -0.043  0.000  0.002 |  0.011  0.000  0.000 | -0.018  0.000  0.000 | 
20648             |  0.269  0.004  0.050 | -0.001  0.000  0.000 | -0.147  0.003  0.015 |  0.117  0.002  0.009 | -0.113  0.002  0.009 | 
20649             | -0.011  0.000  0.000 | -0.154  0.003  0.026 | -0.199  0.006  0.044 |  0.066  0.001  0.005 | -0.163  0.005  0.030 | 
20650             |  0.189  0.002  0.022 |  0.114  0.001  0.008 | -0.029  0.000  0.001 |  0.440  0.031  0.118 | -0.100  0.002  0.006 | 
20651             |  0.287  0.005  0.036 |  0.480  0.026  0.099 |  0.040  0.000  0.001 |  0.611  0.060  0.161 |  0.203  0.007  0.018 | 
20652             |  0.270  0.004  0.073 |  0.085  0.001  0.007 |  0.107  0.002  0.011 | -0.302  0.015  0.091 |  0.105  0.002  0.011 | 
20653             |  0.054  0.000  0.004 | -0.061  0.000  0.005 |  0.042  0.000  0.002 |  0.136  0.003  0.024 | -0.147  0.004  0.028 | 
20632             |  0.301  0.005  0.056 |  0.067  0.001  0.003 | -0.203  0.006  0.025 | -0.056  0.001  0.002 | -0.021  0.000  0.000 | 
20633             | -0.226  0.003  0.051 | -0.114  0.001  0.013 |  0.371  0.021  0.137 |  0.000  0.000  0.000 |  0.003  0.000  0.000 | 
20634             | -0.067  0.000  0.004 |  0.108  0.001  0.011 | -0.087  0.001  0.007 |  0.196  0.006  0.038 | -0.417  0.030  0.172 | 
20635             |  0.071  0.000  0.003 | -0.025  0.000  0.000 |  0.056  0.000  0.002 |  0.449  0.033  0.115 |  0.036  0.000  0.001 | 
20636             |  0.166  0.002  0.027 | -0.051  0.000  0.003 |  0.193  0.006  0.037 | -0.099  0.002  0.010 | -0.009  0.000  0.000 | 
20637             | -0.173  0.002  0.035 | -0.182  0.004  0.039 | -0.116  0.002  0.016 | -0.014  0.000  0.000 | -0.104  0.002  0.013 | 
20638             |  0.088  0.000  0.007 |  0.123  0.002  0.014 |  0.055  0.000  0.003 |  0.163  0.004  0.024 | -0.242  0.010  0.052 | 
20639             |  0.134  0.001  0.015 |  0.093  0.001  0.007 | -0.137  0.003  0.016 |  0.113  0.002  0.011 | -0.053  0.000  0.002 | 
20640             |  0.072  0.000  0.005 | -0.298  0.010  0.077 |  0.266  0.011  0.061 |  0.169  0.005  0.025 | -0.188  0.006  0.031 | 
20641             | -0.044  0.000  0.003 | -0.502  0.028  0.339 |  0.021  0.000  0.001 | -0.029  0.000  0.001 |  0.000  0.000  0.000 | 
20622             | -0.245  0.003  0.066 | -0.091  0.001  0.009 | -0.212  0.007  0.049 |  0.219  0.008  0.053 | -0.103  0.002  0.012 | 
20623             | -0.234  0.003  0.052 | -0.364  0.015  0.125 | -0.028  0.000  0.001 |  0.169  0.005  0.027 | -0.024  0.000  0.001 | 
20624             |  0.129  0.001  0.016 |  0.065  0.000  0.004 |  0.074  0.001  0.005 |  0.110  0.002  0.012 | -0.240  0.010  0.055 | 
20625             |  0.156  0.001  0.025 | -0.126  0.002  0.016 | -0.074  0.001  0.006 | -0.078  0.001  0.006 |  0.093  0.001  0.009 | 
20626             |  0.000  0.000  0.000 |  0.202  0.005  0.034 | -0.158  0.004  0.021 |  0.043  0.000  0.002 | -0.176  0.005  0.026 | 
20627             | -0.026  0.000  0.001 | -0.369  0.015  0.236 |  0.174  0.005  0.052 | -0.034  0.000  0.002 |  0.088  0.001  0.013 | 
20628             |  0.258  0.004  0.062 | -0.003  0.000  0.000 |  0.034  0.000  0.001 |  0.016  0.000  0.000 | -0.249  0.011  0.058 | 
20629             | -0.141  0.001  0.022 | -0.211  0.005  0.049 |  0.292  0.013  0.094 |  0.010  0.000  0.000 |  0.156  0.004  0.027 | 
20630             |  0.107  0.001  0.009 | -0.079  0.001  0.005 |  0.013  0.000  0.000 |  0.186  0.006  0.028 |  0.159  0.004  0.020 | 
20631             |  0.207  0.002  0.032 | -0.226  0.006  0.038 | -0.299  0.013  0.066 |  0.002  0.000  0.000 |  0.085  0.001  0.005 | 
20617             |  0.266  0.004  0.060 | -0.096  0.001  0.008 | -0.254  0.010  0.055 |  0.304  0.015  0.079 | -0.262  0.012  0.059 | 
20618             |  0.106  0.001  0.011 | -0.198  0.004  0.038 | -0.220  0.007  0.047 | -0.094  0.001  0.009 | -0.292  0.015  0.082 | 
20619             |  0.416  0.010  0.100 |  0.321  0.012  0.060 | -0.159  0.004  0.015 |  0.067  0.001  0.003 | -0.188  0.006  0.020 | 
20620             | -0.052  0.000  0.003 | -0.023  0.000  0.001 | -0.175  0.005  0.033 | -0.017  0.000  0.000 | -0.034  0.000  0.001 | 
20621             |  0.103  0.001  0.009 | -0.021  0.000  0.000 | -0.236  0.008  0.049 | -0.031  0.000  0.001 |  0.238  0.010  0.050 | 
20606             | -0.108  0.001  0.010 | -0.358  0.015  0.108 | -0.091  0.001  0.007 |  0.170  0.005  0.024 |  0.020  0.000  0.000 | 
20607             |  0.349  0.007  0.089 |  0.250  0.007  0.046 |  0.183  0.005  0.025 |  0.003  0.000  0.000 | -0.014  0.000  0.000 | 
20608             | -0.025  0.000  0.001 | -0.240  0.007  0.069 | -0.111  0.002  0.015 |  0.064  0.001  0.005 |  0.010  0.000  0.000 | 
20609             |  0.089  0.000  0.005 | -0.268  0.008  0.046 | -0.319  0.015  0.065 |  0.145  0.003  0.013 |  0.239  0.010  0.037 | 
20610             |  0.289  0.005  0.049 |  0.256  0.007  0.038 | -0.147  0.003  0.013 |  0.070  0.001  0.003 |  0.107  0.002  0.007 | 
20611             |  0.158  0.001  0.023 | -0.011  0.000  0.000 | -0.313  0.015  0.088 |  0.095  0.001  0.008 |  0.309  0.017  0.086 | 
20612             | -0.082  0.000  0.012 | -0.318  0.011  0.177 | -0.052  0.000  0.005 |  0.007  0.000  0.000 | -0.032  0.000  0.002 | 
20613             | -0.023  0.000  0.001 | -0.350  0.014  0.160 | -0.009  0.000  0.000 | -0.017  0.000  0.000 |  0.031  0.000  0.001 | 
20614             |  0.355  0.007  0.088 | -0.037  0.000  0.001 |  0.268  0.011  0.050 | -0.217  0.008  0.033 |  0.047  0.000  0.002 | 
20615             | -0.213  0.003  0.101 | -0.219  0.005  0.106 |  0.116  0.002  0.030 | -0.025  0.000  0.001 | -0.038  0.000  0.003 | 
20616             |  0.094  0.000  0.009 | -0.254  0.007  0.063 |  0.008  0.000  0.000 |  0.016  0.000  0.000 |  0.029  0.000  0.001 | 
20592             |  0.163  0.001  0.022 | -0.327  0.012  0.089 |  0.233  0.008  0.045 | -0.141  0.003  0.017 | -0.086  0.001  0.006 | 
20593             | -0.417  0.010  0.255 | -0.265  0.008  0.103 | -0.078  0.001  0.009 |  0.090  0.001  0.012 | -0.045  0.000  0.003 | 
20594             |  0.200  0.002  0.042 | -0.154  0.003  0.025 |  0.064  0.001  0.004 |  0.053  0.000  0.003 | -0.218  0.008  0.050 | 
20595             |  0.014  0.000  0.000 | -0.160  0.003  0.027 | -0.176  0.005  0.033 |  0.088  0.001  0.008 |  0.074  0.001  0.006 | 
20596             |  0.021  0.000  0.000 | -0.337  0.013  0.084 | -0.233  0.008  0.040 |  0.025  0.000  0.000 | -0.168  0.005  0.021 | 
20597             |  0.228  0.003  0.031 |  0.096  0.001  0.005 |  0.071  0.001  0.003 |  0.356  0.020  0.075 |  0.106  0.002  0.007 | 
20598             | -0.012  0.000  0.000 | -0.198  0.004  0.047 | -0.016  0.000  0.000 | -0.056  0.000  0.004 |  0.010  0.000  0.000 | 
20599             |  0.046  0.000  0.001 |  0.138  0.002  0.013 |  0.097  0.001  0.006 |  0.142  0.003  0.013 |  0.086  0.001  0.005 | 
20600             | -0.122  0.001  0.026 | -0.114  0.001  0.023 |  0.027  0.000  0.001 | -0.012  0.000  0.000 | -0.134  0.003  0.032 | 
20601             | -0.047  0.000  0.003 | -0.382  0.016  0.186 |  0.068  0.001  0.006 |  0.044  0.000  0.002 | -0.012  0.000  0.000 | 
20602             | -0.029  0.000  0.002 | -0.355  0.014  0.266 |  0.026  0.000  0.001 | -0.040  0.000  0.003 |  0.036  0.000  0.003 | 
20603             |  0.043  0.000  0.002 | -0.145  0.002  0.027 | -0.115  0.002  0.017 |  0.089  0.001  0.010 | -0.064  0.001  0.005 | 
20604             |  0.098  0.001  0.020 | -0.087  0.001  0.015 | -0.174  0.005  0.062 | -0.004  0.000  0.000 | -0.215  0.008  0.094 | 
20605             |  0.402  0.009  0.107 | -0.158  0.003  0.017 | -0.154  0.004  0.016 | -0.098  0.002  0.006 | -0.223  0.009  0.033 | 
20590             | -0.312  0.005  0.106 | -0.097  0.001  0.010 |  0.179  0.005  0.035 |  0.127  0.003  0.018 |  0.100  0.002  0.011 | 
20591             |  0.156  0.001  0.022 | -0.337  0.013  0.101 |  0.280  0.012  0.070 | -0.153  0.004  0.021 | -0.044  0.000  0.002 | 
20581             |  0.060  0.000  0.003 | -0.438  0.022  0.184 | -0.116  0.002  0.013 | -0.114  0.002  0.013 | -0.020  0.000  0.000 | 
20582             |  0.077  0.000  0.008 | -0.083  0.001  0.010 |  0.069  0.001  0.007 |  0.129  0.003  0.023 | -0.274  0.013  0.103 | 
20583             |  0.165  0.002  0.017 | -0.013  0.000  0.000 | -0.012  0.000  0.000 |  0.102  0.002  0.007 | -0.360  0.023  0.083 | 
20584             | -0.071  0.000  0.009 | -0.182  0.004  0.059 |  0.106  0.002  0.020 |  0.081  0.001  0.012 | -0.157  0.004  0.044 | 
20585             |  0.016  0.000  0.000 | -0.060  0.000  0.004 |  0.090  0.001  0.009 |  0.335  0.018  0.118 | -0.167  0.005  0.030 | 
20586             |  0.115  0.001  0.011 |  0.025  0.000  0.001 |  0.101  0.002  0.008 | -0.044  0.000  0.002 | -0.132  0.003  0.014 | 
20587             |  0.006  0.000  0.000 | -0.423  0.020  0.136 | -0.128  0.002  0.012 |  0.051  0.000  0.002 |  0.048  0.000  0.002 | 
20588             | -0.086  0.000  0.008 |  0.021  0.000  0.000 | -0.101  0.002  0.011 |  0.026  0.000  0.001 |  0.270  0.013  0.079 | 
20589             |  0.098  0.001  0.007 | -0.238  0.006  0.039 |  0.159  0.004  0.017 | -0.068  0.001  0.003 | -0.095  0.002  0.006 | 
20578             |  0.032  0.000  0.001 | -0.304  0.010  0.081 |  0.187  0.005  0.031 | -0.037  0.000  0.001 |  0.097  0.002  0.008 | 
20579             | -0.400  0.009  0.207 | -0.140  0.002  0.025 |  0.232  0.008  0.070 |  0.110  0.002  0.016 | -0.137  0.003  0.024 | 
20580             |  0.128  0.001  0.009 | -0.261  0.008  0.037 |  0.433  0.028  0.101 |  0.250  0.010  0.034 |  0.109  0.002  0.006 | 
20570             |  0.153  0.001  0.032 | -0.083  0.001  0.009 |  0.006  0.000  0.000 | -0.019  0.000  0.000 | -0.138  0.003  0.026 | 
20571             |  0.235  0.003  0.058 |  0.071  0.001  0.005 | -0.180  0.005  0.034 |  0.079  0.001  0.007 |  0.082  0.001  0.007 | 
20572             | -0.011  0.000  0.000 | -0.139  0.002  0.035 | -0.235  0.008  0.100 |  0.035  0.000  0.002 |  0.035  0.000  0.002 | 
20573             |  0.360  0.007  0.074 | -0.093  0.001  0.005 |  0.011  0.000  0.000 |  0.020  0.000  0.000 | -0.365  0.023  0.076 | 
20574             |  0.194  0.002  0.024 |  0.188  0.004  0.023 | -0.072  0.001  0.003 |  0.272  0.012  0.048 |  0.403  0.028  0.105 | 
20575             |  0.226  0.003  0.029 |  0.115  0.002  0.008 |  0.079  0.001  0.004 |  0.298  0.014  0.051 | -0.333  0.019  0.063 | 
20576             | -0.068  0.000  0.009 | -0.220  0.005  0.094 | -0.049  0.000  0.005 |  0.168  0.005  0.055 | -0.188  0.006  0.069 | 
20577             | -0.200  0.002  0.054 | -0.342  0.013  0.159 |  0.140  0.003  0.027 | -0.057  0.001  0.004 |  0.020  0.000  0.001 | 
20560             | -0.028  0.000  0.001 |  0.117  0.002  0.014 |  0.090  0.001  0.008 |  0.017  0.000  0.000 | -0.107  0.002  0.012 | 
20561             |  0.362  0.007  0.094 |  0.282  0.009  0.057 | -0.049  0.000  0.002 |  0.100  0.002  0.007 |  0.121  0.003  0.011 | 
20562             |  0.283  0.004  0.060 |  0.182  0.004  0.025 |  0.170  0.004  0.022 |  0.105  0.002  0.008 | -0.355  0.022  0.094 | 
20563             |  0.263  0.004  0.048 | -0.052  0.000  0.002 |  0.010  0.000  0.000 |  0.290  0.014  0.058 | -0.371  0.024  0.096 | 
20564             | -0.002  0.000  0.000 | -0.185  0.004  0.029 | -0.192  0.006  0.031 |  0.312  0.016  0.082 | -0.022  0.000  0.000 | 
20565             |  0.010  0.000  0.000 |  0.158  0.003  0.017 |  0.071  0.001  0.003 |  0.172  0.005  0.020 |  0.079  0.001  0.004 | 
20566             | -0.067  0.000  0.003 | -0.085  0.001  0.005 | -0.158  0.004  0.017 |  0.194  0.006  0.025 | -0.055  0.001  0.002 | 
20567             | -0.066  0.000  0.007 | -0.051  0.000  0.004 |  0.003  0.000  0.000 |  0.159  0.004  0.037 | -0.114  0.002  0.019 | 
20568             |  0.073  0.000  0.004 | -0.408  0.019  0.113 |  0.306  0.014  0.064 |  0.078  0.001  0.004 |  0.059  0.001  0.002 | 
20569             | -0.078  0.000  0.006 | -0.344  0.013  0.123 | -0.083  0.001  0.007 |  0.053  0.000  0.003 | -0.059  0.001  0.004 | 
20538             |  0.031  0.000  0.001 | -0.253  0.007  0.068 |  0.274  0.011  0.079 |  0.078  0.001  0.006 | -0.149  0.004  0.023 | 
20539             |  0.119  0.001  0.009 |  0.154  0.003  0.015 |  0.119  0.002  0.009 |  0.145  0.003  0.013 |  0.131  0.003  0.011 | 
20540             | -0.347  0.007  0.208 | -0.217  0.005  0.081 |  0.144  0.003  0.036 |  0.128  0.003  0.028 | -0.046  0.000  0.004 | 
20541             |  0.024  0.000  0.000 | -0.009  0.000  0.000 |  0.096  0.001  0.008 |  0.186  0.006  0.031 | -0.036  0.000  0.001 | 
20542             |  0.081  0.000  0.004 |  0.211  0.005  0.024 | -0.022  0.000  0.000 |  0.415  0.028  0.093 |  0.008  0.000  0.000 | 
20543             |  0.271  0.004  0.064 | -0.069  0.001  0.004 | -0.436  0.029  0.165 | -0.199  0.006  0.034 |  0.127  0.003  0.014 | 
20544             | -0.238  0.003  0.066 |  0.221  0.006  0.057 | -0.017  0.000  0.000 | -0.089  0.001  0.009 | -0.198  0.007  0.046 | 
20545             |  0.298  0.005  0.047 |  0.211  0.005  0.024 |  0.080  0.001  0.003 |  0.071  0.001  0.003 | -0.451  0.035  0.108 | 
20546             |  0.092  0.000  0.009 | -0.199  0.004  0.043 | -0.150  0.003  0.025 |  0.040  0.000  0.002 | -0.253  0.011  0.070 | 
20547             | -0.235  0.003  0.053 |  0.383  0.017  0.140 | -0.009  0.000  0.000 | -0.028  0.000  0.001 | -0.251  0.011  0.061 | 
20548             | -0.252  0.004  0.104 |  0.133  0.002  0.029 |  0.017  0.000  0.000 | -0.052  0.000  0.004 | -0.189  0.006  0.058 | 
20549             | -0.092  0.000  0.014 | -0.167  0.003  0.046 |  0.081  0.001  0.011 | -0.130  0.003  0.028 | -0.018  0.000  0.001 | 
20550             |  0.338  0.006  0.062 |  0.128  0.002  0.009 | -0.291  0.013  0.046 | -0.292  0.014  0.047 |  0.128  0.003  0.009 | 
20551             | -0.007  0.000  0.000 | -0.030  0.000  0.001 |  0.036  0.000  0.002 | -0.067  0.001  0.007 | -0.095  0.002  0.015 | 
20552             |  0.065  0.000  0.004 | -0.156  0.003  0.024 |  0.256  0.010  0.065 | -0.041  0.000  0.002 | -0.056  0.001  0.003 | 
20553             | -0.066  0.000  0.007 |  0.070  0.001  0.008 |  0.004  0.000  0.000 | -0.097  0.002  0.016 | -0.094  0.002  0.015 | 
20554             |  0.006  0.000  0.000 |  0.232  0.006  0.052 |  0.023  0.000  0.001 |  0.167  0.004  0.027 |  0.131  0.003  0.016 | 
20555             |  0.174  0.002  0.024 |  0.460  0.024  0.168 | -0.150  0.003  0.018 |  0.052  0.000  0.002 | -0.054  0.001  0.002 | 
20556             | -0.306  0.005  0.265 | -0.016  0.000  0.001 | -0.105  0.002  0.031 | -0.070  0.001  0.014 | -0.039  0.000  0.004 | 
20557             |  0.161  0.001  0.019 | -0.036  0.000  0.001 | -0.325  0.016  0.076 |  0.234  0.009  0.040 | -0.092  0.001  0.006 | 
20558             | -0.017  0.000  0.000 |  0.098  0.001  0.006 |  0.204  0.006  0.026 |  0.147  0.003  0.014 | -0.027  0.000  0.000 | 
20559             |  0.147  0.001  0.023 | -0.173  0.003  0.032 | -0.264  0.010  0.075 | -0.122  0.002  0.016 |  0.085  0.001  0.008 | 
20518             |  0.178  0.002  0.022 | -0.119  0.002  0.010 | -0.103  0.002  0.008 |  0.095  0.001  0.006 |  0.147  0.004  0.015 | 
20519             |  0.062  0.000  0.003 | -0.035  0.000  0.001 | -0.132  0.003  0.013 |  0.287  0.013  0.060 | -0.009  0.000  0.000 | 
20520             |  0.303  0.005  0.078 |  0.075  0.001  0.005 | -0.027  0.000  0.001 | -0.081  0.001  0.006 | -0.225  0.009  0.043 | 
20521             |  0.050  0.000  0.002 |  0.331  0.012  0.080 | -0.293  0.013  0.063 | -0.078  0.001  0.004 |  0.017  0.000  0.000 | 
20522             |  0.249  0.003  0.055 | -0.137  0.002  0.017 | -0.140  0.003  0.017 |  0.092  0.001  0.007 | -0.102  0.002  0.009 | 
20523             |  0.286  0.005  0.045 |  0.120  0.002  0.008 |  0.193  0.006  0.021 |  0.244  0.010  0.033 | -0.147  0.004  0.012 | 
20524             |  0.031  0.000  0.001 |  0.015  0.000  0.000 | -0.234  0.008  0.087 | -0.117  0.002  0.022 |  0.032  0.000  0.002 | 
20525             |  0.013  0.000  0.000 |  0.027  0.000  0.001 |  0.112  0.002  0.019 | -0.041  0.000  0.002 | -0.032  0.000  0.001 | 
20526             |  0.119  0.001  0.023 | -0.069  0.001  0.008 | -0.011  0.000  0.000 | -0.119  0.002  0.023 | -0.035  0.000  0.002 | 
20527             |  0.216  0.003  0.032 |  0.004  0.000  0.000 | -0.201  0.006  0.028 |  0.287  0.013  0.057 | -0.174  0.005  0.021 | 
20528             |  0.180  0.002  0.024 | -0.286  0.009  0.061 |  0.208  0.007  0.033 | -0.018  0.000  0.000 | -0.168  0.005  0.021 | 
20529             | -0.469  0.012  0.444 | -0.167  0.003  0.057 |  0.016  0.000  0.001 |  0.110  0.002  0.024 | -0.045  0.000  0.004 | 
20530             | -0.079  0.000  0.008 | -0.451  0.023  0.276 | -0.003  0.000  0.000 |  0.014  0.000  0.000 | -0.064  0.001  0.006 | 
20531             | -0.160  0.001  0.045 | -0.308  0.011  0.166 | -0.045  0.000  0.003 |  0.072  0.001  0.009 | -0.097  0.002  0.016 | 
20532             |  0.092  0.000  0.004 |  0.264  0.008  0.032 | -0.057  0.000  0.002 |  0.187  0.006  0.016 |  0.202  0.007  0.019 | 
20533             | -0.031  0.000  0.001 |  0.119  0.002  0.008 | -0.201  0.006  0.023 |  0.032  0.000  0.001 | -0.162  0.005  0.015 | 
20534             | -0.108  0.001  0.011 | -0.312  0.011  0.092 | -0.300  0.014  0.085 |  0.268  0.012  0.068 | -0.033  0.000  0.001 | 
20535             |  0.106  0.001  0.010 | -0.062  0.000  0.003 | -0.201  0.006  0.035 | -0.104  0.002  0.009 |  0.091  0.001  0.007 | 
20536             | -0.133  0.001  0.038 |  0.039  0.000  0.003 | -0.025  0.000  0.001 | -0.040  0.000  0.003 | -0.154  0.004  0.050 | 
20537             |  0.218  0.003  0.047 |  0.009  0.000  0.000 |  0.379  0.022  0.141 |  0.034  0.000  0.001 | -0.334  0.019  0.109 | 
20510             |  0.446  0.011  0.117 |  0.085  0.001  0.004 | -0.061  0.001  0.002 |  0.102  0.002  0.006 | -0.078  0.001  0.004 | 
20511             |  0.110  0.001  0.013 | -0.091  0.001  0.009 | -0.161  0.004  0.028 | -0.131  0.003  0.019 | -0.193  0.006  0.040 | 
20512             | -0.007  0.000  0.000 | -0.098  0.001  0.017 | -0.070  0.001  0.008 | -0.162  0.004  0.046 |  0.069  0.001  0.008 | 
20513             |  0.299  0.005  0.061 | -0.048  0.000  0.002 | -0.117  0.002  0.009 | -0.137  0.003  0.013 |  0.045  0.000  0.001 | 
20514             |  0.110  0.001  0.010 | -0.028  0.000  0.001 | -0.181  0.005  0.028 | -0.183  0.005  0.029 |  0.218  0.008  0.041 | 
20515             |  0.095  0.000  0.012 |  0.073  0.001  0.007 | -0.022  0.000  0.001 | -0.073  0.001  0.007 | -0.092  0.001  0.011 | 
20516             |  0.206  0.002  0.032 |  0.140  0.002  0.015 |  0.181  0.005  0.025 |  0.543  0.047  0.220 | -0.062  0.001  0.003 | 
20517             | -0.298  0.005  0.164 | -0.104  0.001  0.020 | -0.090  0.001  0.015 |  0.041  0.000  0.003 | -0.041  0.000  0.003 | 
20503             |  0.243  0.003  0.032 |  0.194  0.004  0.020 | -0.065  0.001  0.002 | -0.019  0.000  0.000 |  0.193  0.006  0.020 | 
20504             |  0.049  0.000  0.002 | -0.054  0.000  0.002 |  0.078  0.001  0.005 |  0.019  0.000  0.000 | -0.017  0.000  0.000 | 
20505             |  0.172  0.002  0.016 |  0.038  0.000  0.001 | -0.199  0.006  0.021 |  0.139  0.003  0.010 |  0.179  0.006  0.017 | 
20506             |  0.018  0.000  0.000 | -0.121  0.002  0.013 |  0.276  0.011  0.066 | -0.096  0.001  0.008 | -0.280  0.014  0.068 | 
20507             |  0.171  0.002  0.029 | -0.180  0.004  0.032 |  0.089  0.001  0.008 |  0.062  0.001  0.004 | -0.260  0.012  0.067 | 
20508             | -0.090  0.000  0.011 | -0.364  0.015  0.182 |  0.052  0.000  0.004 |  0.011  0.000  0.000 | -0.021  0.000  0.001 | 
20509             |  0.312  0.005  0.130 |  0.091  0.001  0.011 | -0.004  0.000  0.000 | -0.153  0.004  0.031 | -0.118  0.002  0.019 | 
20491             |  0.307  0.005  0.055 | -0.107  0.001  0.007 |  0.111  0.002  0.007 |  0.206  0.007  0.025 |  0.028  0.000  0.000 | 
20492             |  0.348  0.007  0.079 | -0.053  0.000  0.002 | -0.005  0.000  0.000 |  0.245  0.010  0.039 | -0.048  0.000  0.001 | 
20493             |  0.340  0.006  0.075 | -0.010  0.000  0.000 | -0.101  0.002  0.007 |  0.104  0.002  0.007 |  0.093  0.001  0.006 | 
20494             | -0.013  0.000  0.000 | -0.244  0.007  0.067 |  0.329  0.016  0.122 |  0.096  0.001  0.010 | -0.312  0.017  0.110 | 
20495             |  0.040  0.000  0.002 |  0.074  0.001  0.007 | -0.134  0.003  0.023 | -0.070  0.001  0.006 | -0.180  0.006  0.042 | 
20496             |  0.081  0.000  0.004 | -0.323  0.012  0.067 | -0.186  0.005  0.022 |  0.130  0.003  0.011 |  0.052  0.000  0.002 | 
20497             |  0.058  0.000  0.004 | -0.186  0.004  0.038 | -0.062  0.001  0.004 | -0.057  0.001  0.004 | -0.003  0.000  0.000 | 
20498             |  0.089  0.000  0.009 | -0.295  0.010  0.096 | -0.098  0.001  0.011 | -0.235  0.009  0.061 | -0.004  0.000  0.000 | 
20499             |  0.156  0.001  0.024 | -0.200  0.005  0.039 | -0.174  0.005  0.030 | -0.061  0.001  0.004 | -0.238  0.010  0.056 | 
20500             | -0.098  0.001  0.015 | -0.141  0.002  0.031 | -0.397  0.024  0.243 | -0.074  0.001  0.009 |  0.117  0.002  0.021 | 
20501             |  0.058  0.000  0.005 | -0.144  0.002  0.029 | -0.012  0.000  0.000 | -0.028  0.000  0.001 | -0.295  0.015  0.119 | 
20502             |  0.074  0.000  0.005 | -0.201  0.005  0.035 |  0.355  0.019  0.109 | -0.058  0.001  0.003 |  0.020  0.000  0.000 | 
20471             |  0.190  0.002  0.021 | -0.176  0.004  0.018 |  0.184  0.005  0.020 |  0.148  0.004  0.013 |  0.001  0.000  0.000 | 
20472             |  0.119  0.001  0.018 | -0.367  0.015  0.166 | -0.157  0.004  0.031 | -0.132  0.003  0.021 |  0.038  0.000  0.002 | 
20473             | -0.002  0.000  0.000 | -0.288  0.009  0.145 |  0.084  0.001  0.012 |  0.120  0.002  0.025 | -0.113  0.002  0.022 | 
20474             |  0.133  0.001  0.018 | -0.258  0.008  0.068 | -0.092  0.001  0.009 |  0.228  0.008  0.053 | -0.059  0.001  0.003 | 
20475             |  0.164  0.002  0.034 | -0.021  0.000  0.001 | -0.312  0.015  0.122 |  0.001  0.000  0.000 | -0.019  0.000  0.000 | 
20476             |  0.110  0.001  0.008 |  0.204  0.005  0.028 | -0.148  0.003  0.015 |  0.291  0.014  0.057 |  0.305  0.016  0.063 | 
20477             | -0.072  0.000  0.009 | -0.180  0.004  0.057 | -0.335  0.017  0.197 |  0.002  0.000  0.000 | -0.006  0.000  0.000 | 
20478             | -0.396  0.009  0.106 |  0.460  0.024  0.142 |  0.179  0.005  0.022 |  0.184  0.005  0.023 |  0.186  0.006  0.023 | 
20479             |  0.165  0.002  0.018 | -0.069  0.001  0.003 | -0.092  0.001  0.005 |  0.170  0.005  0.019 | -0.082  0.001  0.004 | 
20480             |  0.028  0.000  0.001 | -0.215  0.005  0.045 | -0.248  0.009  0.060 |  0.302  0.015  0.090 |  0.194  0.007  0.037 | 
20481             | -0.127  0.001  0.028 |  0.233  0.006  0.094 | -0.069  0.001  0.008 | -0.089  0.001  0.014 | -0.162  0.005  0.046 | 
20482             |  0.179  0.002  0.025 |  0.394  0.018  0.119 | -0.083  0.001  0.005 |  0.160  0.004  0.020 |  0.003  0.000  0.000 | 
20483             |  0.281  0.004  0.059 |  0.463  0.024  0.161 |  0.006  0.000  0.000 |  0.336  0.018  0.085 |  0.023  0.000  0.000 | 
20484             |  0.445  0.011  0.090 |  0.501  0.028  0.114 | -0.093  0.001  0.004 |  0.029  0.000  0.000 |  0.193  0.006  0.017 | 
20485             | -0.020  0.000  0.000 |  0.216  0.005  0.032 | -0.272  0.011  0.051 |  0.006  0.000  0.000 |  0.325  0.018  0.073 | 
20486             |  0.159  0.001  0.016 | -0.230  0.006  0.034 | -0.273  0.011  0.048 | -0.008  0.000  0.000 |  0.270  0.013  0.047 | 
20487             |  0.330  0.006  0.079 |  0.071  0.001  0.004 |  0.080  0.001  0.005 | -0.043  0.000  0.001 |  0.153  0.004  0.017 | 
20488             |  0.226  0.003  0.029 |  0.115  0.002  0.008 |  0.079  0.001  0.004 |  0.298  0.014  0.051 | -0.333  0.019  0.063 | 
20489             | -0.133  0.001  0.030 | -0.260  0.008  0.113 |  0.019  0.000  0.001 |  0.086  0.001  0.012 | -0.076  0.001  0.010 | 
20490             |  0.282  0.004  0.060 |  0.105  0.001  0.008 |  0.129  0.002  0.013 |  0.052  0.000  0.002 | -0.273  0.013  0.057 | 
20458             |  0.146  0.001  0.023 | -0.031  0.000  0.001 | -0.114  0.002  0.014 | -0.160  0.004  0.028 |  0.161  0.004  0.028 | 
20459             |  0.082  0.000  0.006 | -0.322  0.012  0.096 | -0.206  0.006  0.039 |  0.025  0.000  0.001 | -0.134  0.003  0.017 | 
20460             |  0.072  0.000  0.009 | -0.074  0.001  0.010 | -0.089  0.001  0.015 | -0.021  0.000  0.001 |  0.018  0.000  0.001 | 
20461             | -0.002  0.000  0.000 | -0.337  0.013  0.100 | -0.103  0.002  0.009 |  0.040  0.000  0.001 |  0.074  0.001  0.005 | 
20462             |  0.031  0.000  0.001 | -0.237  0.006  0.083 |  0.296  0.013  0.130 | -0.107  0.002  0.017 | -0.110  0.002  0.018 | 
20463             | -0.109  0.001  0.015 | -0.394  0.018  0.195 | -0.125  0.002  0.020 |  0.087  0.001  0.010 |  0.103  0.002  0.013 | 
20464             |  0.099  0.001  0.010 |  0.058  0.000  0.004 | -0.106  0.002  0.012 | -0.159  0.004  0.027 |  0.060  0.001  0.004 | 
20465             |  0.038  0.000  0.002 |  0.084  0.001  0.008 | -0.156  0.004  0.026 |  0.461  0.034  0.230 | -0.291  0.015  0.091 | 
20466             | -0.009  0.000  0.000 | -0.115  0.001  0.018 |  0.128  0.002  0.022 | -0.122  0.002  0.020 | -0.002  0.000  0.000 | 
20467             |  0.054  0.000  0.002 |  0.372  0.016  0.086 | -0.070  0.001  0.003 |  0.158  0.004  0.015 |  0.300  0.016  0.056 | 
20468             | -0.290  0.005  0.071 |  0.554  0.035  0.259 |  0.021  0.000  0.000 |  0.351  0.020  0.104 | -0.206  0.007  0.036 | 
20469             | -0.270  0.004  0.069 |  0.404  0.018  0.154 |  0.230  0.008  0.050 | -0.078  0.001  0.006 | -0.024  0.000  0.001 | 
20470             | -0.382  0.008  0.218 |  0.319  0.011  0.152 | -0.069  0.001  0.007 |  0.084  0.001  0.010 | -0.169  0.005  0.043 | 
20448             |  0.226  0.003  0.039 | -0.257  0.007  0.050 |  0.245  0.009  0.046 | -0.022  0.000  0.000 | -0.110  0.002  0.009 | 
20449             |  0.006  0.000  0.000 | -0.253  0.007  0.043 |  0.173  0.004  0.020 | -0.024  0.000  0.000 |  0.213  0.008  0.031 | 
20450             |  0.029  0.000  0.001 | -0.195  0.004  0.024 |  0.012  0.000  0.000 |  0.264  0.011  0.044 | -0.283  0.014  0.051 | 
20451             |  0.228  0.003  0.049 |  0.042  0.000  0.002 |  0.112  0.002  0.012 |  0.135  0.003  0.017 | -0.207  0.007  0.040 | 
20452             |  0.082  0.000  0.007 | -0.190  0.004  0.038 |  0.033  0.000  0.001 |  0.137  0.003  0.020 | -0.436  0.033  0.198 | 
20453             | -0.301  0.005  0.205 | -0.145  0.002  0.048 |  0.005  0.000  0.000 |  0.120  0.002  0.032 | -0.113  0.002  0.029 | 
20454             |  0.182  0.002  0.030 | -0.007  0.000  0.000 | -0.075  0.001  0.005 |  0.276  0.012  0.069 |  0.311  0.017  0.087 | 
20455             |  0.142  0.001  0.018 | -0.202  0.005  0.036 | -0.027  0.000  0.001 |  0.116  0.002  0.012 | -0.120  0.002  0.013 | 
20456             |  0.311  0.005  0.049 |  0.092  0.001  0.004 | -0.011  0.000  0.000 |  0.535  0.046  0.145 |  0.196  0.007  0.019 | 
20457             |  0.119  0.001  0.009 |  0.154  0.003  0.015 |  0.119  0.002  0.009 |  0.145  0.003  0.013 |  0.131  0.003  0.011 | 
20441             |  0.094  0.000  0.006 | -0.209  0.005  0.031 |  0.140  0.003  0.014 | -0.025  0.000  0.000 | -0.180  0.006  0.023 | 
20442             |  0.129  0.001  0.012 | -0.012  0.000  0.000 | -0.040  0.000  0.001 |  0.027  0.000  0.001 | -0.017  0.000  0.000 | 
20443             |  0.165  0.002  0.020 | -0.397  0.018  0.117 |  0.052  0.000  0.002 | -0.013  0.000  0.000 | -0.030  0.000  0.001 | 
20444             |  0.122  0.001  0.011 | -0.204  0.005  0.032 | -0.047  0.000  0.002 | -0.030  0.000  0.001 |  0.027  0.000  0.001 | 
20445             |  0.134  0.001  0.017 | -0.166  0.003  0.026 | -0.090  0.001  0.008 |  0.135  0.003  0.018 |  0.116  0.002  0.013 | 
20446             | -0.024  0.000  0.000 | -0.298  0.010  0.071 | -0.269  0.011  0.058 |  0.065  0.001  0.003 | -0.068  0.001  0.004 | 
20447             |  0.064  0.000  0.006 | -0.252  0.007  0.091 |  0.139  0.003  0.028 | -0.115  0.002  0.019 | -0.191  0.006  0.053 | 
20430             |  0.245  0.003  0.051 | -0.176  0.003  0.026 | -0.179  0.005  0.027 |  0.009  0.000  0.000 | -0.079  0.001  0.005 | 
20431             | -0.015  0.000  0.000 | -0.045  0.000  0.002 |  0.219  0.007  0.045 |  0.165  0.004  0.025 | -0.151  0.004  0.021 | 
20432             |  0.110  0.001  0.011 | -0.261  0.008  0.065 | -0.301  0.014  0.086 | -0.040  0.000  0.001 | -0.232  0.009  0.051 | 
20433             |  0.176  0.002  0.019 | -0.128  0.002  0.010 | -0.252  0.010  0.040 |  0.190  0.006  0.023 |  0.118  0.002  0.009 | 
20434             |  0.424  0.010  0.117 | -0.049  0.000  0.002 |  0.144  0.003  0.013 |  0.073  0.001  0.003 | -0.152  0.004  0.015 | 
20435             |  0.049  0.000  0.002 |  0.275  0.009  0.069 | -0.093  0.001  0.008 | -0.311  0.016  0.088 | -0.029  0.000  0.001 | 
20436             |  0.032  0.000  0.001 |  0.121  0.002  0.013 | -0.039  0.000  0.001 |  0.194  0.006  0.032 | -0.088  0.001  0.007 | 
20437             |  0.176  0.002  0.025 | -0.390  0.017  0.122 | -0.087  0.001  0.006 |  0.020  0.000  0.000 | -0.162  0.005  0.021 | 
20438             |  0.355  0.007  0.105 |  0.041  0.000  0.001 |  0.047  0.000  0.002 |  0.151  0.004  0.019 | -0.160  0.004  0.022 | 
20439             |  0.006  0.000  0.000 | -0.132  0.002  0.022 |  0.020  0.000  0.001 |  0.262  0.011  0.086 | -0.109  0.002  0.015 | 
20440             |  0.319  0.006  0.053 |  0.191  0.004  0.019 | -0.126  0.002  0.008 |  0.128  0.003  0.008 |  0.071  0.001  0.003 | 
20419             |  0.065  0.000  0.003 | -0.058  0.000  0.003 | -0.013  0.000  0.000 |  0.053  0.000  0.002 | -0.120  0.002  0.011 | 
20420             |  0.304  0.005  0.069 | -0.031  0.000  0.001 | -0.128  0.002  0.012 | -0.126  0.003  0.012 |  0.128  0.003  0.012 | 
20421             |  0.303  0.005  0.063 |  0.053  0.000  0.002 |  0.118  0.002  0.010 |  0.379  0.023  0.099 |  0.056  0.001  0.002 | 
20422             | -0.092  0.000  0.009 | -0.084  0.001  0.007 | -0.003  0.000  0.000 |  0.365  0.021  0.139 |  0.060  0.001  0.004 | 
20423             | -0.015  0.000  0.000 | -0.246  0.007  0.099 | -0.072  0.001  0.009 | -0.102  0.002  0.017 | -0.050  0.000  0.004 | 
20424             |  0.000  0.000  0.000 | -0.236  0.006  0.078 |  0.097  0.001  0.013 | -0.008  0.000  0.000 |  0.009  0.000  0.000 | 
20425             | -0.322  0.006  0.072 | -0.220  0.005  0.033 |  0.312  0.015  0.067 |  0.099  0.002  0.007 | -0.170  0.005  0.020 | 
20426             |  0.186  0.002  0.033 | -0.185  0.004  0.032 | -0.145  0.003  0.020 | -0.012  0.000  0.000 | -0.195  0.007  0.036 | 
20427             |  0.310  0.005  0.060 | -0.130  0.002  0.011 | -0.119  0.002  0.009 |  0.214  0.007  0.028 | -0.076  0.001  0.004 | 
20428             |  0.218  0.003  0.033 | -0.047  0.000  0.002 |  0.092  0.001  0.006 |  0.369  0.022  0.096 | -0.296  0.015  0.062 | 
20429             | -0.159  0.001  0.061 | -0.286  0.009  0.197 |  0.049  0.000  0.006 |  0.099  0.002  0.024 | -0.094  0.002  0.021 | 
20407             |  0.100  0.001  0.011 | -0.172  0.003  0.033 | -0.102  0.002  0.011 | -0.080  0.001  0.007 |  0.079  0.001  0.007 | 
20408             |  0.041  0.000  0.001 |  0.015  0.000  0.000 | -0.173  0.004  0.024 |  0.141  0.003  0.016 | -0.135  0.003  0.015 | 
20409             | -0.047  0.000  0.003 | -0.418  0.020  0.206 | -0.116  0.002  0.016 |  0.060  0.001  0.004 |  0.034  0.000  0.001 | 
20410             |  0.074  0.000  0.004 | -0.316  0.011  0.073 |  0.184  0.005  0.025 | -0.032  0.000  0.001 | -0.211  0.008  0.033 | 
20411             |  0.129  0.001  0.013 |  0.076  0.001  0.004 | -0.003  0.000  0.000 |  0.192  0.006  0.028 | -0.214  0.008  0.035 | 
20412             |  0.276  0.004  0.079 | -0.198  0.004  0.041 | -0.032  0.000  0.001 | -0.180  0.005  0.034 | -0.028  0.000  0.001 | 
20413             | -0.260  0.004  0.140 | -0.291  0.010  0.176 |  0.118  0.002  0.029 |  0.075  0.001  0.012 | -0.073  0.001  0.011 | 
20414             | -0.073  0.000  0.005 | -0.384  0.017  0.144 |  0.143  0.003  0.020 |  0.203  0.007  0.040 | -0.028  0.000  0.001 | 
20415             | -0.078  0.000  0.006 | -0.031  0.000  0.001 |  0.037  0.000  0.001 | -0.009  0.000  0.000 | -0.032  0.000  0.001 | 
20416             | -0.205  0.002  0.097 | -0.240  0.006  0.133 | -0.051  0.000  0.006 |  0.082  0.001  0.016 |  0.081  0.001  0.015 | 
20417             |  0.003  0.000  0.000 | -0.138  0.002  0.027 | -0.017  0.000  0.000 | -0.152  0.004  0.033 | -0.139  0.003  0.027 | 
20418             |  0.119  0.001  0.014 |  0.077  0.001  0.006 |  0.154  0.004  0.023 | -0.059  0.001  0.003 |  0.220  0.008  0.046 | 
20400             |  0.220  0.003  0.035 | -0.170  0.003  0.021 | -0.125  0.002  0.011 | -0.012  0.000  0.000 | -0.401  0.028  0.115 | 
20401             |  0.120  0.001  0.010 |  0.121  0.002  0.010 |  0.269  0.011  0.049 |  0.208  0.007  0.029 |  0.198  0.007  0.026 | 
20402             |  0.227  0.003  0.038 | -0.001  0.000  0.000 |  0.089  0.001  0.006 |  0.457  0.034  0.153 |  0.053  0.000  0.002 | 
20403             |  0.126  0.001  0.020 |  0.059  0.000  0.004 | -0.325  0.016  0.133 |  0.131  0.003  0.022 |  0.205  0.007  0.053 | 
20404             |  0.406  0.009  0.120 |  0.199  0.004  0.029 |  0.097  0.001  0.007 |  0.078  0.001  0.004 | -0.028  0.000  0.001 | 
20405             | -0.027  0.000  0.001 | -0.161  0.003  0.032 | -0.198  0.006  0.049 |  0.235  0.009  0.069 |  0.013  0.000  0.000 | 
20406             |  0.042  0.000  0.001 | -0.069  0.001  0.003 | -0.353  0.019  0.079 | -0.084  0.001  0.005 | -0.217  0.008  0.030 | 
20390             | -0.146  0.001  0.020 | -0.015  0.000  0.000 | -0.183  0.005  0.031 |  0.003  0.000  0.000 |  0.113  0.002  0.012 | 
20391             | -0.098  0.001  0.011 | -0.146  0.002  0.024 | -0.153  0.004  0.027 |  0.058  0.001  0.004 | -0.245  0.010  0.068 | 
20392             |  0.051  0.000  0.003 | -0.227  0.006  0.066 | -0.029  0.000  0.001 |  0.043  0.000  0.002 | -0.126  0.003  0.020 | 
20393             |  0.284  0.004  0.074 |  0.051  0.000  0.002 | -0.255  0.010  0.059 |  0.339  0.018  0.105 | -0.183  0.006  0.031 | 
20394             |  0.154  0.001  0.020 | -0.166  0.003  0.023 | -0.328  0.016  0.090 | -0.006  0.000  0.000 |  0.087  0.001  0.006 | 
20395             | -0.283  0.004  0.153 | -0.193  0.004  0.072 |  0.176  0.005  0.059 |  0.120  0.002  0.028 | -0.042  0.000  0.003 | 
20396             |  0.129  0.001  0.022 |  0.023  0.000  0.001 | -0.333  0.017  0.147 | -0.006  0.000  0.000 |  0.087  0.001  0.010 | 
20397             |  0.078  0.000  0.007 | -0.133  0.002  0.020 | -0.390  0.023  0.170 |  0.015  0.000  0.000 |  0.131  0.003  0.019 | 
20398             | -0.065  0.000  0.008 | -0.313  0.011  0.193 |  0.110  0.002  0.024 | -0.014  0.000  0.000 | -0.024  0.000  0.001 | 
20399             | -0.104  0.001  0.015 | -0.231  0.006  0.072 | -0.126  0.002  0.021 |  0.060  0.001  0.005 | -0.195  0.007  0.051 | 
20382             |  0.260  0.004  0.056 | -0.030  0.000  0.001 |  0.022  0.000  0.000 |  0.120  0.002  0.012 | -0.193  0.006  0.031 | 
20383             |  0.126  0.001  0.013 | -0.049  0.000  0.002 |  0.128  0.002  0.014 |  0.142  0.003  0.017 | -0.150  0.004  0.019 | 
20384             |  0.032  0.000  0.001 |  0.029  0.000  0.001 | -0.102  0.002  0.010 | -0.105  0.002  0.010 | -0.254  0.011  0.061 | 
20385             |  0.191  0.002  0.047 | -0.128  0.002  0.021 |  0.106  0.002  0.015 |  0.055  0.000  0.004 | -0.193  0.006  0.048 | 
20386             |  0.100  0.001  0.007 | -0.076  0.001  0.004 | -0.049  0.000  0.002 |  0.143  0.003  0.015 |  0.264  0.012  0.050 | 
20387             |  0.367  0.007  0.093 |  0.028  0.000  0.001 | -0.029  0.000  0.001 |  0.076  0.001  0.004 |  0.024  0.000  0.000 | 
20388             |  0.261  0.004  0.077 |  0.169  0.003  0.032 | -0.065  0.001  0.005 | -0.052  0.000  0.003 | -0.185  0.006  0.039 | 
20389             |  0.112  0.001  0.014 | -0.008  0.000  0.000 | -0.141  0.003  0.022 | -0.228  0.008  0.059 | -0.018  0.000  0.000 | 
20376             |  0.173  0.002  0.021 |  0.147  0.002  0.015 |  0.098  0.001  0.007 |  0.057  0.001  0.002 | -0.046  0.000  0.001 | 
20377             |  0.082  0.000  0.006 | -0.086  0.001  0.006 | -0.204  0.006  0.035 |  0.063  0.001  0.003 |  0.071  0.001  0.004 | 
20378             |  0.005  0.000  0.000 | -0.382  0.016  0.166 | -0.255  0.010  0.074 |  0.099  0.002  0.011 |  0.108  0.002  0.013 | 
20379             |  0.147  0.001  0.028 | -0.032  0.000  0.001 | -0.148  0.003  0.028 | -0.055  0.000  0.004 | -0.262  0.012  0.089 | 
20380             | -0.164  0.001  0.027 | -0.041  0.000  0.002 | -0.021  0.000  0.000 |  0.103  0.002  0.010 | -0.372  0.024  0.136 | 
20381             |  0.041  0.000  0.002 |  0.105  0.001  0.012 | -0.148  0.003  0.025 | -0.058  0.001  0.004 | -0.172  0.005  0.033 | 
20370             | -0.119  0.001  0.014 | -0.054  0.000  0.003 | -0.050  0.000  0.002 |  0.214  0.007  0.045 |  0.139  0.003  0.019 | 
20371             |  0.018  0.000  0.000 | -0.416  0.020  0.162 |  0.091  0.001  0.008 |  0.012  0.000  0.000 | -0.055  0.001  0.003 | 
20372             |  0.316  0.006  0.055 |  0.257  0.007  0.036 |  0.073  0.001  0.003 | -0.077  0.001  0.003 | -0.233  0.009  0.030 | 
20373             |  0.179  0.002  0.020 | -0.273  0.008  0.046 | -0.055  0.000  0.002 |  0.158  0.004  0.015 | -0.328  0.019  0.066 | 
20374             | -0.118  0.001  0.017 | -0.351  0.014  0.149 | -0.121  0.002  0.018 | -0.010  0.000  0.000 | -0.130  0.003  0.020 | 
20375             |  0.018  0.000  0.000 | -0.357  0.014  0.123 | -0.261  0.010  0.066 |  0.064  0.001  0.004 |  0.070  0.001  0.005 | 
20360             |  0.103  0.001  0.009 | -0.021  0.000  0.000 | -0.236  0.008  0.049 | -0.031  0.000  0.001 |  0.238  0.010  0.050 | 
20361             |  0.260  0.004  0.047 | -0.120  0.002  0.010 | -0.007  0.000  0.000 | -0.059  0.001  0.002 |  0.054  0.001  0.002 | 
20362             |  0.136  0.001  0.018 | -0.034  0.000  0.001 | -0.098  0.001  0.009 | -0.001  0.000  0.000 | -0.361  0.023  0.125 | 
20363             |  0.407  0.009  0.119 | -0.081  0.001  0.005 | -0.069  0.001  0.003 | -0.031  0.000  0.001 | -0.110  0.002  0.009 | 
20364             |  0.141  0.001  0.016 | -0.430  0.021  0.153 | -0.134  0.003  0.015 |  0.201  0.007  0.033 | -0.286  0.014  0.068 | 
20365             |  0.094  0.000  0.009 | -0.203  0.005  0.040 | -0.054  0.000  0.003 |  0.407  0.027  0.161 | -0.314  0.017  0.096 | 
20366             |  0.112  0.001  0.013 | -0.180  0.004  0.033 | -0.076  0.001  0.006 |  0.103  0.002  0.011 |  0.008  0.000  0.000 | 
20367             |  0.142  0.001  0.023 | -0.089  0.001  0.009 | -0.030  0.000  0.001 | -0.144  0.003  0.024 | -0.092  0.001  0.010 | 
20368             |  0.282  0.004  0.055 |  0.130  0.002  0.012 |  0.075  0.001  0.004 |  0.199  0.006  0.028 |  0.068  0.001  0.003 | 
20369             |  0.047  0.000  0.003 | -0.067  0.001  0.007 | -0.112  0.002  0.019 |  0.016  0.000  0.000 |  0.025  0.000  0.001 | 
20352             |  0.165  0.002  0.030 | -0.206  0.005  0.047 |  0.014  0.000  0.000 |  0.038  0.000  0.002 | -0.017  0.000  0.000 | 
20353             |  0.017  0.000  0.000 | -0.221  0.006  0.058 | -0.093  0.001  0.010 |  0.042  0.000  0.002 | -0.067  0.001  0.005 | 
20354             |  0.100  0.001  0.015 | -0.265  0.008  0.103 | -0.037  0.000  0.002 |  0.017  0.000  0.000 | -0.254  0.011  0.095 | 
20355             |  0.206  0.002  0.024 |  0.111  0.001  0.007 | -0.093  0.001  0.005 |  0.631  0.064  0.224 | -0.067  0.001  0.003 | 
20356             |  0.328  0.006  0.098 | -0.064  0.000  0.004 | -0.090  0.001  0.007 | -0.066  0.001  0.004 |  0.022  0.000  0.000 | 
20357             | -0.067  0.000  0.005 | -0.308  0.011  0.113 |  0.065  0.001  0.005 |  0.180  0.005  0.039 | -0.175  0.005  0.037 | 
20358             | -0.046  0.000  0.003 | -0.114  0.001  0.021 |  0.015  0.000  0.000 |  0.128  0.003  0.026 | -0.063  0.001  0.006 | 
20359             | -0.177  0.002  0.098 | -0.184  0.004  0.107 | -0.125  0.002  0.049 |  0.008  0.000  0.000 | -0.040  0.000  0.005 | 
20345             |  0.025  0.000  0.001 | -0.308  0.011  0.128 | -0.065  0.001  0.006 |  0.115  0.002  0.018 |  0.049  0.000  0.003 | 
20346             |  0.048  0.000  0.002 | -0.269  0.008  0.059 | -0.065  0.001  0.003 |  0.135  0.003  0.015 | -0.344  0.021  0.096 | 
20347             |  0.242  0.003  0.049 | -0.048  0.000  0.002 | -0.039  0.000  0.001 | -0.277  0.012  0.064 |  0.166  0.005  0.023 | 
20348             | -0.058  0.000  0.005 | -0.183  0.004  0.050 | -0.339  0.017  0.172 | -0.125  0.003  0.024 |  0.146  0.004  0.032 | 
20349             |  0.024  0.000  0.000 | -0.009  0.000  0.000 |  0.096  0.001  0.008 |  0.186  0.006  0.031 | -0.036  0.000  0.001 | 
20350             |  0.220  0.003  0.036 | -0.014  0.000  0.000 | -0.061  0.001  0.003 |  0.339  0.019  0.085 |  0.026  0.000  0.001 | 
20351             |  0.075  0.000  0.005 | -0.245  0.007  0.057 | -0.100  0.002  0.009 |  0.033  0.000  0.001 | -0.046  0.000  0.002 | 
20340             | -0.134  0.001  0.032 | -0.307  0.011  0.169 | -0.035  0.000  0.002 | -0.132  0.003  0.031 |  0.108  0.002  0.021 | 
20341             |  0.159  0.001  0.018 |  0.168  0.003  0.020 |  0.166  0.004  0.020 |  0.227  0.008  0.037 |  0.136  0.003  0.013 | 
20342             | -0.014  0.000  0.000 | -0.362  0.015  0.084 | -0.349  0.018  0.078 |  0.093  0.001  0.006 | -0.153  0.004  0.015 | 
20343             |  0.012  0.000  0.000 |  0.021  0.000  0.000 | -0.338  0.017  0.110 |  0.030  0.000  0.001 |  0.040  0.000  0.002 | 
20344             |  0.192  0.002  0.035 | -0.118  0.002  0.013 | -0.293  0.013  0.082 | -0.239  0.009  0.054 |  0.117  0.002  0.013 | 
20330             |  0.186  0.002  0.026 | -0.118  0.002  0.011 | -0.151  0.003  0.017 |  0.161  0.004  0.019 | -0.303  0.016  0.069 | 
20331             |  0.026  0.000  0.001 | -0.111  0.001  0.015 | -0.462  0.032  0.252 | -0.175  0.005  0.036 |  0.167  0.005  0.033 | 
20332             |  0.561  0.018  0.179 |  0.365  0.015  0.076 |  0.018  0.000  0.000 |  0.467  0.035  0.124 | -0.052  0.000  0.002 | 
20333             |  0.276  0.004  0.060 |  0.008  0.000  0.000 |  0.093  0.001  0.007 |  0.125  0.003  0.012 | -0.176  0.005  0.025 | 
20334             |  0.294  0.005  0.062 | -0.126  0.002  0.011 |  0.141  0.003  0.014 |  0.031  0.000  0.001 | -0.043  0.000  0.001 | 
20335             |  0.180  0.002  0.026 | -0.062  0.000  0.003 | -0.188  0.005  0.028 | -0.145  0.003  0.017 | -0.180  0.006  0.026 | 
20336             |  0.207  0.002  0.033 | -0.049  0.000  0.002 | -0.011  0.000  0.000 |  0.538  0.047  0.224 | -0.015  0.000  0.000 | 
20337             |  0.092  0.000  0.008 |  0.121  0.002  0.014 | -0.297  0.013  0.088 |  0.064  0.001  0.004 |  0.108  0.002  0.012 | 
20338             |  0.206  0.002  0.051 |  0.032  0.000  0.001 |  0.036  0.000  0.002 | -0.031  0.000  0.001 | -0.377  0.025  0.170 | 
20339             |  0.377  0.008  0.101 | -0.005  0.000  0.000 | -0.024  0.000  0.000 | -0.196  0.006  0.027 |  0.070  0.001  0.003 | 
20319             | -0.025  0.000  0.001 | -0.233  0.006  0.104 |  0.016  0.000  0.000 | -0.010  0.000  0.000 | -0.073  0.001  0.010 | 
20320             |  0.026  0.000  0.001 |  0.157  0.003  0.029 | -0.308  0.014  0.111 | -0.138  0.003  0.022 | -0.065  0.001  0.005 | 
20321             |  0.055  0.000  0.002 |  0.260  0.008  0.036 | -0.013  0.000  0.000 |  0.274  0.012  0.040 | -0.202  0.007  0.022 | 
20322             | -0.009  0.000  0.000 | -0.302  0.010  0.105 |  0.247  0.009  0.070 |  0.150  0.004  0.026 | -0.176  0.005  0.036 | 
20323             | -0.103  0.001  0.015 | -0.276  0.009  0.110 | -0.053  0.000  0.004 |  0.041  0.000  0.002 | -0.063  0.001  0.006 | 
20324             | -0.035  0.000  0.002 | -0.355  0.014  0.246 |  0.047  0.000  0.004 | -0.053  0.000  0.006 |  0.038  0.000  0.003 | 
20325             | -0.218  0.003  0.101 | -0.220  0.005  0.103 | -0.107  0.002  0.025 |  0.005  0.000  0.000 | -0.007  0.000  0.000 | 
20326             |  0.268  0.004  0.062 | -0.243  0.007  0.051 |  0.037  0.000  0.001 |  0.001  0.000  0.000 | -0.094  0.002  0.008 | 
20327             |  0.020  0.000  0.000 | -0.022  0.000  0.001 | -0.103  0.002  0.013 |  0.133  0.003  0.021 | -0.228  0.009  0.062 | 
20328             |  0.213  0.003  0.071 |  0.108  0.001  0.018 | -0.068  0.001  0.007 | -0.185  0.005  0.053 |  0.034  0.000  0.002 | 
20329             | -0.002  0.000  0.000 |  0.077  0.001  0.005 | -0.173  0.005  0.027 |  0.190  0.006  0.033 | -0.170  0.005  0.026 | 
20311             |  0.132  0.001  0.011 | -0.184  0.004  0.021 | -0.131  0.003  0.011 |  0.383  0.024  0.090 | -0.226  0.009  0.031 | 
20312             |  0.031  0.000  0.001 | -0.334  0.013  0.100 |  0.103  0.002  0.009 |  0.071  0.001  0.005 | -0.209  0.008  0.039 | 
20313             |  0.196  0.002  0.035 | -0.133  0.002  0.016 | -0.031  0.000  0.001 | -0.096  0.001  0.009 | -0.109  0.002  0.011 | 
20314             |  0.233  0.003  0.041 |  0.242  0.007  0.044 | -0.308  0.014  0.071 | -0.291  0.014  0.063 | -0.291  0.015  0.063 | 
20315             | -0.063  0.000  0.004 | -0.310  0.011  0.094 | -0.179  0.005  0.032 | -0.041  0.000  0.002 |  0.003  0.000  0.000 | 
20316             |  0.010  0.000  0.000 |  0.037  0.000  0.002 | -0.014  0.000  0.000 | -0.147  0.003  0.024 | -0.191  0.006  0.040 | 
20317             |  0.281  0.004  0.060 | -0.019  0.000  0.000 | -0.202  0.006  0.031 |  0.043  0.000  0.001 |  0.228  0.009  0.039 | 
20318             |  0.092  0.000  0.008 | -0.059  0.000  0.003 |  0.199  0.006  0.037 |  0.075  0.001  0.005 | -0.100  0.002  0.009 | 
20305             |  0.295  0.005  0.063 |  0.114  0.001  0.009 | -0.178  0.005  0.023 |  0.234  0.009  0.039 |  0.162  0.005  0.019 | 
20306             |  0.049  0.000  0.004 | -0.092  0.001  0.013 |  0.043  0.000  0.003 | -0.070  0.001  0.008 | -0.186  0.006  0.054 | 
20307             |  0.229  0.003  0.037 | -0.221  0.006  0.035 |  0.177  0.005  0.022 | -0.037  0.000  0.001 |  0.050  0.000  0.002 | 
20308             |  0.415  0.010  0.076 |  0.175  0.003  0.014 |  0.111  0.002  0.005 |  0.324  0.017  0.046 |  0.059  0.001  0.002 | 
20309             | -0.017  0.000  0.000 |  0.043  0.000  0.002 | -0.130  0.003  0.020 |  0.061  0.001  0.004 |  0.079  0.001  0.007 | 
20310             |  0.037  0.000  0.001 | -0.247  0.007  0.048 | -0.066  0.001  0.003 |  0.231  0.009  0.042 | -0.016  0.000  0.000 | 
20293             | -0.173  0.002  0.027 | -0.113  0.001  0.012 |  0.260  0.010  0.062 |  0.220  0.008  0.045 |  0.135  0.003  0.017 | 
20294             |  0.166  0.002  0.035 | -0.048  0.000  0.003 | -0.013  0.000  0.000 | -0.156  0.004  0.031 | -0.156  0.004  0.031 | 
20295             |  0.205  0.002  0.026 |  0.279  0.009  0.049 |  0.106  0.002  0.007 |  0.436  0.031  0.119 |  0.080  0.001  0.004 | 
20296             |  0.088  0.000  0.009 | -0.173  0.003  0.033 |  0.225  0.008  0.056 |  0.151  0.004  0.025 | -0.090  0.001  0.009 | 
20297             |  0.268  0.004  0.041 |  0.142  0.002  0.011 |  0.326  0.016  0.060 |  0.416  0.028  0.098 | -0.242  0.010  0.033 | 
20298             |  0.102  0.001  0.012 |  0.197  0.004  0.043 | -0.118  0.002  0.015 | -0.138  0.003  0.021 | -0.209  0.008  0.049 | 
20299             |  0.114  0.001  0.016 |  0.107  0.001  0.014 | -0.238  0.009  0.067 | -0.163  0.004  0.032 |  0.160  0.004  0.031 | 
20300             | -0.016  0.000  0.000 |  0.013  0.000  0.000 |  0.240  0.009  0.054 | -0.070  0.001  0.005 |  0.130  0.003  0.016 | 
20301             |  0.085  0.000  0.006 | -0.188  0.004  0.028 | -0.288  0.012  0.065 | -0.143  0.003  0.016 |  0.127  0.003  0.013 | 
20302             |  0.023  0.000  0.001 | -0.066  0.000  0.006 |  0.165  0.004  0.035 |  0.144  0.003  0.027 | -0.163  0.005  0.034 | 
20303             |  0.205  0.002  0.024 |  0.135  0.002  0.011 | -0.153  0.004  0.014 |  0.203  0.007  0.024 | -0.199  0.007  0.023 | 
20304             | -0.211  0.002  0.045 | -0.271  0.008  0.074 |  0.199  0.006  0.040 | -0.085  0.001  0.007 |  0.302  0.016  0.092 | 
20292             | -0.077  0.000  0.009 | -0.157  0.003  0.038 |  0.005  0.000  0.000 |  0.074  0.001  0.008 |  0.169  0.005  0.044 | 
20285             |  0.229  0.003  0.035 | -0.025  0.000  0.000 | -0.398  0.024  0.107 | -0.109  0.002  0.008 |  0.000  0.000  0.000 | 
20286             | -0.130  0.001  0.021 | -0.038  0.000  0.002 | -0.218  0.007  0.059 |  0.402  0.026  0.203 | -0.178  0.006  0.040 | 
20287             |  0.221  0.003  0.031 | -0.193  0.004  0.023 | -0.145  0.003  0.013 |  0.080  0.001  0.004 | -0.123  0.003  0.010 | 
20288             |  0.174  0.002  0.024 | -0.051  0.000  0.002 |  0.208  0.007  0.034 |  0.214  0.007  0.036 | -0.196  0.007  0.030 | 
20289             |  0.099  0.001  0.013 | -0.091  0.001  0.011 | -0.046  0.000  0.003 |  0.032  0.000  0.001 | -0.073  0.001  0.007 | 
20290             | -0.065  0.000  0.006 | -0.229  0.006  0.075 | -0.158  0.004  0.036 |  0.028  0.000  0.001 |  0.117  0.002  0.019 | 
20291             |  0.240  0.003  0.045 | -0.021  0.000  0.000 | -0.089  0.001  0.006 | -0.024  0.000  0.000 | -0.121  0.003  0.012 | 
20276             | -0.140  0.001  0.050 | -0.141  0.002  0.050 | -0.098  0.001  0.024 | -0.058  0.001  0.008 |  0.002  0.000  0.000 | 
20277             | -0.104  0.001  0.015 | -0.165  0.003  0.039 | -0.256  0.010  0.093 | -0.110  0.002  0.017 | -0.014  0.000  0.000 | 
20278             |  0.204  0.002  0.021 |  0.441  0.022  0.096 |  0.186  0.005  0.017 |  0.711  0.082  0.251 |  0.159  0.004  0.013 | 
20279             |  0.023  0.000  0.001 | -0.199  0.004  0.059 | -0.116  0.002  0.020 | -0.145  0.003  0.031 | -0.037  0.000  0.002 | 
20280             | -0.028  0.000  0.001 |  0.085  0.001  0.007 | -0.119  0.002  0.014 | -0.200  0.006  0.038 | -0.064  0.001  0.004 | 
20281             |  0.158  0.001  0.027 | -0.112  0.001  0.014 | -0.243  0.009  0.064 | -0.200  0.006  0.044 |  0.144  0.004  0.023 | 
20282             |  0.218  0.003  0.052 |  0.011  0.000  0.000 | -0.142  0.003  0.022 | -0.057  0.001  0.004 | -0.182  0.006  0.036 | 
20283             |  0.291  0.005  0.084 |  0.127  0.002  0.016 | -0.048  0.000  0.002 | -0.252  0.010  0.064 |  0.096  0.002  0.009 | 
20284             | -0.315  0.006  0.117 | -0.208  0.005  0.051 | -0.064  0.001  0.005 |  0.356  0.020  0.149 | -0.045  0.000  0.002 | 
20268             |  0.167  0.002  0.026 | -0.086  0.001  0.007 | -0.085  0.001  0.007 | -0.085  0.001  0.007 |  0.007  0.000  0.000 | 
20269             |  0.284  0.004  0.050 |  0.125  0.002  0.010 |  0.013  0.000  0.000 |  0.343  0.019  0.073 |  0.149  0.004  0.014 | 
20270             |  0.016  0.000  0.000 | -0.159  0.003  0.027 | -0.047  0.000  0.002 |  0.053  0.000  0.003 | -0.212  0.008  0.049 | 
20271             |  0.049  0.000  0.002 | -0.173  0.003  0.028 | -0.188  0.005  0.033 |  0.447  0.032  0.185 | -0.166  0.005  0.026 | 
20272             |  0.225  0.003  0.029 | -0.141  0.002  0.011 | -0.192  0.006  0.021 | -0.002  0.000  0.000 | -0.095  0.002  0.005 | 
20273             |  0.275  0.004  0.062 | -0.029  0.000  0.001 | -0.116  0.002  0.011 | -0.061  0.001  0.003 | -0.064  0.001  0.003 | 
20274             |  0.011  0.000  0.000 | -0.314  0.011  0.213 |  0.085  0.001  0.016 | -0.048  0.000  0.005 |  0.050  0.000  0.005 | 
20275             |  0.166  0.002  0.025 | -0.236  0.006  0.051 | -0.032  0.000  0.001 | -0.020  0.000  0.000 | -0.289  0.014  0.076 | 
20265             |  0.315  0.006  0.052 |  0.053  0.000  0.001 | -0.119  0.002  0.007 | -0.070  0.001  0.003 | -0.059  0.001  0.002 | 
20266             |  0.081  0.000  0.005 | -0.082  0.001  0.005 | -0.316  0.015  0.070 |  0.136  0.003  0.013 |  0.093  0.001  0.006 | 
20267             | -0.162  0.001  0.079 | -0.049  0.000  0.007 | -0.015  0.000  0.001 | -0.046  0.000  0.006 | -0.043  0.000  0.005 | 
20256             |  0.099  0.001  0.009 | -0.098  0.001  0.009 |  0.259  0.010  0.060 |  0.154  0.004  0.021 | -0.167  0.005  0.025 | 
20257             |  0.083  0.000  0.007 | -0.264  0.008  0.076 |  0.196  0.006  0.042 | -0.007  0.000  0.000 | -0.062  0.001  0.004 | 
20258             |  0.109  0.001  0.012 | -0.038  0.000  0.002 | -0.002  0.000  0.000 | -0.049  0.000  0.003 |  0.128  0.003  0.017 | 
20259             |  0.185  0.002  0.038 | -0.075  0.001  0.006 | -0.249  0.009  0.069 | -0.049  0.000  0.003 | -0.061  0.001  0.004 | 
20260             | -0.123  0.001  0.010 |  0.228  0.006  0.034 |  0.094  0.001  0.006 |  0.001  0.000  0.000 | -0.313  0.017  0.064 | 
20261             | -0.005  0.000  0.000 |  0.120  0.002  0.010 | -0.162  0.004  0.018 |  0.144  0.003  0.014 | -0.167  0.005  0.020 | 
20262             |  0.237  0.003  0.038 |  0.089  0.001  0.005 |  0.121  0.002  0.010 |  0.154  0.004  0.016 | -0.323  0.018  0.071 | 
20263             | -0.062  0.000  0.004 | -0.029  0.000  0.001 |  0.201  0.006  0.045 | -0.059  0.001  0.004 | -0.048  0.000  0.003 | 
20264             |  0.112  0.001  0.007 |  0.003  0.000  0.000 |  0.183  0.005  0.019 |  0.411  0.027  0.093 |  0.640  0.071  0.227 | 
20248             |  0.060  0.000  0.004 |  0.000  0.000  0.000 | -0.275  0.011  0.075 |  0.464  0.035  0.214 | -0.185  0.006  0.034 | 
20249             |  0.266  0.004  0.046 | -0.317  0.011  0.065 | -0.110  0.002  0.008 | -0.131  0.003  0.011 | -0.155  0.004  0.016 | 
20250             |  0.174  0.002  0.038 | -0.037  0.000  0.002 | -0.355  0.019  0.157 | -0.144  0.003  0.026 |  0.196  0.007  0.048 | 
20251             |  0.162  0.001  0.022 |  0.055  0.000  0.002 | -0.327  0.016  0.088 |  0.277  0.012  0.063 |  0.040  0.000  0.001 | 
20252             |  0.023  0.000  0.001 | -0.030  0.000  0.001 | -0.060  0.001  0.004 |  0.417  0.028  0.182 | -0.124  0.003  0.016 | 
20253             |  0.082  0.000  0.008 | -0.156  0.003  0.029 | -0.137  0.003  0.022 |  0.076  0.001  0.007 | -0.356  0.022  0.150 | 
20254             | -0.126  0.001  0.025 | -0.402  0.018  0.248 | -0.083  0.001  0.011 |  0.091  0.001  0.013 | -0.070  0.001  0.007 | 
20255             |  0.084  0.000  0.006 | -0.178  0.004  0.026 |  0.284  0.012  0.066 | -0.009  0.000  0.000 |  0.242  0.010  0.048 | 
20234             |  0.208  0.002  0.027 |  0.203  0.005  0.026 | -0.118  0.002  0.009 |  0.240  0.009  0.036 | -0.142  0.003  0.013 | 
20235             |  0.016  0.000  0.000 | -0.145  0.002  0.025 |  0.049  0.000  0.003 | -0.097  0.002  0.011 | -0.071  0.001  0.006 | 
20236             | -0.058  0.000  0.002 |  0.111  0.001  0.007 |  0.091  0.001  0.005 |  0.048  0.000  0.001 | -0.343  0.020  0.068 | 
20237             |  0.211  0.002  0.047 | -0.092  0.001  0.009 | -0.003  0.000  0.000 |  0.083  0.001  0.007 | -0.123  0.003  0.016 | 
20238             |  0.035  0.000  0.001 | -0.290  0.010  0.093 |  0.000  0.000  0.000 |  0.003  0.000  0.000 |  0.063  0.001  0.004 | 
20239             |  0.236  0.003  0.046 | -0.092  0.001  0.007 | -0.234  0.008  0.045 | -0.110  0.002  0.010 |  0.057  0.001  0.003 | 
20240             | -0.188  0.002  0.054 | -0.296  0.010  0.133 | -0.018  0.000  0.001 |  0.072  0.001  0.008 | -0.086  0.001  0.011 | 
20241             |  0.072  0.000  0.005 | -0.163  0.003  0.026 |  0.003  0.000  0.000 |  0.101  0.002  0.010 | -0.362  0.023  0.131 | 
20242             |  0.018  0.000  0.000 | -0.279  0.009  0.085 |  0.228  0.008  0.057 | -0.062  0.001  0.004 |  0.019  0.000  0.000 | 
20243             |  0.061  0.000  0.004 | -0.163  0.003  0.030 |  0.285  0.012  0.092 | -0.088  0.001  0.009 | -0.127  0.003  0.018 | 
20244             | -0.025  0.000  0.001 | -0.187  0.004  0.028 | -0.104  0.002  0.009 |  0.047  0.000  0.002 |  0.065  0.001  0.003 | 
20245             | -0.155  0.001  0.020 | -0.273  0.008  0.061 | -0.116  0.002  0.011 | -0.104  0.002  0.009 | -0.013  0.000  0.000 | 
20246             |  0.245  0.003  0.051 | -0.176  0.003  0.026 | -0.179  0.005  0.027 |  0.009  0.000  0.000 | -0.079  0.001  0.005 | 
20247             |  0.279  0.004  0.059 | -0.131  0.002  0.013 | -0.302  0.014  0.069 | -0.082  0.001  0.005 |  0.154  0.004  0.018 | 
20221             | -0.266  0.004  0.122 | -0.151  0.003  0.039 |  0.104  0.002  0.019 |  0.101  0.002  0.018 | -0.137  0.003  0.033 | 
20222             | -0.118  0.001  0.017 | -0.187  0.004  0.044 | -0.204  0.006  0.052 | -0.017  0.000  0.000 |  0.054  0.001  0.004 | 
20223             |  0.044  0.000  0.002 | -0.016  0.000  0.000 | -0.315  0.015  0.105 | -0.062  0.001  0.004 | -0.137  0.003  0.020 | 
20224             |  0.101  0.001  0.009 | -0.355  0.014  0.115 | -0.015  0.000  0.000 | -0.188  0.006  0.032 | -0.178  0.005  0.029 | 
20225             |  0.025  0.000  0.001 | -0.159  0.003  0.030 |  0.063  0.001  0.005 |  0.042  0.000  0.002 | -0.239  0.010  0.067 | 
20226             | -0.141  0.001  0.022 |  0.018  0.000  0.000 | -0.125  0.002  0.017 |  0.093  0.001  0.010 | -0.061  0.001  0.004 | 
20227             |  0.049  0.000  0.003 | -0.277  0.009  0.087 | -0.024  0.000  0.001 |  0.066  0.001  0.005 | -0.250  0.011  0.071 | 
20228             | -0.042  0.000  0.001 |  0.282  0.009  0.047 |  0.121  0.002  0.009 |  0.408  0.027  0.099 | -0.151  0.004  0.014 | 
20229             |  0.065  0.000  0.003 | -0.120  0.002  0.010 |  0.015  0.000  0.000 | -0.126  0.003  0.011 | -0.132  0.003  0.012 | 
20230             |  0.055  0.000  0.002 |  0.084  0.001  0.005 |  0.124  0.002  0.012 |  0.077  0.001  0.005 | -0.053  0.000  0.002 | 
20231             | -0.080  0.000  0.007 | -0.409  0.019  0.192 |  0.128  0.002  0.019 |  0.023  0.000  0.001 | -0.019  0.000  0.000 | 
20232             |  0.099  0.001  0.007 |  0.071  0.001  0.003 |  0.014  0.000  0.000 |  0.178  0.005  0.022 | -0.035  0.000  0.001 | 
20233             |  0.259  0.004  0.038 |  0.272  0.008  0.042 | -0.164  0.004  0.015 |  0.110  0.002  0.007 |  0.105  0.002  0.006 | 
20205             | -0.062  0.000  0.004 | -0.029  0.000  0.001 |  0.201  0.006  0.045 | -0.059  0.001  0.004 | -0.048  0.000  0.003 | 
20206             | -0.077  0.000  0.009 | -0.157  0.003  0.038 |  0.005  0.000  0.000 |  0.074  0.001  0.008 |  0.169  0.005  0.044 | 
20207             | -0.072  0.000  0.004 | -0.357  0.014  0.101 | -0.088  0.001  0.006 | -0.118  0.002  0.011 |  0.154  0.004  0.019 | 
20208             |  0.005  0.000  0.000 | -0.076  0.001  0.007 |  0.006  0.000  0.000 |  0.140  0.003  0.025 | -0.199  0.007  0.051 | 
20209             | -0.025  0.000  0.001 | -0.002  0.000  0.000 | -0.155  0.004  0.027 | -0.089  0.001  0.009 |  0.035  0.000  0.001 | 
20210             | -0.035  0.000  0.001 | -0.141  0.002  0.022 | -0.177  0.005  0.035 |  0.200  0.006  0.045 | -0.219  0.008  0.054 | 
20211             |  0.070  0.000  0.004 | -0.161  0.003  0.022 |  0.268  0.011  0.060 |  0.001  0.000  0.000 | -0.104  0.002  0.009 | 
20212             |  0.020  0.000  0.001 | -0.293  0.010  0.120 | -0.057  0.000  0.005 | -0.064  0.001  0.006 |  0.012  0.000  0.000 | 
20213             | -0.138  0.001  0.029 | -0.088  0.001  0.012 | -0.072  0.001  0.008 |  0.060  0.001  0.006 | -0.105  0.002  0.017 | 
20214             | -0.180  0.002  0.034 |  0.040  0.000  0.002 | -0.198  0.006  0.042 |  0.009  0.000  0.000 |  0.149  0.004  0.023 | 
20215             |  0.068  0.000  0.005 | -0.156  0.003  0.028 |  0.110  0.002  0.014 |  0.001  0.000  0.000 |  0.029  0.000  0.001 | 
20216             |  0.132  0.001  0.011 |  0.168  0.003  0.017 | -0.211  0.007  0.027 |  0.084  0.001  0.004 |  0.431  0.032  0.113 | 
20217             |  0.307  0.005  0.036 |  0.347  0.014  0.046 |  0.392  0.023  0.058 |  0.319  0.016  0.039 |  0.251  0.011  0.024 | 
20218             |  0.085  0.000  0.004 | -0.045  0.000  0.001 |  0.155  0.004  0.013 |  0.404  0.026  0.088 |  0.482  0.040  0.125 | 
20219             |  0.024  0.000  0.001 | -0.228  0.006  0.050 | -0.219  0.007  0.046 |  0.072  0.001  0.005 |  0.080  0.001  0.006 | 
20220             |  0.378  0.008  0.076 |  0.399  0.018  0.085 |  0.075  0.001  0.003 |  0.455  0.033  0.110 | -0.166  0.005  0.015 | 
20198             |  0.125  0.001  0.015 | -0.081  0.001  0.006 |  0.112  0.002  0.012 |  0.013  0.000  0.000 | -0.095  0.002  0.009 | 
20199             |  0.135  0.001  0.011 |  0.062  0.000  0.002 | -0.230  0.008  0.031 |  0.230  0.009  0.031 |  0.395  0.027  0.091 | 
20200             |  0.119  0.001  0.018 | -0.030  0.000  0.001 |  0.087  0.001  0.010 |  0.064  0.001  0.005 | -0.082  0.001  0.009 | 
20201             | -0.169  0.002  0.032 | -0.098  0.001  0.011 | -0.250  0.009  0.071 | -0.008  0.000  0.000 |  0.117  0.002  0.016 | 
20202             |  0.058  0.000  0.003 | -0.199  0.004  0.032 | -0.169  0.004  0.023 |  0.244  0.010  0.048 | -0.111  0.002  0.010 | 
20203             |  0.170  0.002  0.029 | -0.154  0.003  0.024 | -0.035  0.000  0.001 |  0.074  0.001  0.005 | -0.132  0.003  0.017 | 
20204             |  0.065  0.000  0.003 | -0.379  0.016  0.103 | -0.310  0.014  0.069 |  0.019  0.000  0.000 | -0.098  0.002  0.007 | 
20189             | -0.185  0.002  0.049 | -0.240  0.006  0.083 |  0.206  0.006  0.062 |  0.113  0.002  0.018 | -0.178  0.005  0.046 | 
20190             |  0.371  0.008  0.098 |  0.072  0.001  0.004 |  0.073  0.001  0.004 | -0.043  0.000  0.001 |  0.150  0.004  0.016 | 
20191             |  0.218  0.003  0.053 | -0.043  0.000  0.002 | -0.026  0.000  0.001 | -0.078  0.001  0.007 | -0.006  0.000  0.000 | 
20192             |  0.010  0.000  0.000 | -0.252  0.007  0.062 | -0.040  0.000  0.002 |  0.039  0.000  0.001 | -0.227  0.009  0.050 | 
20193             |  0.241  0.003  0.051 | -0.025  0.000  0.001 | -0.118  0.002  0.012 | -0.039  0.000  0.001 | -0.130  0.003  0.015 | 
20194             |  0.077  0.000  0.004 |  0.114  0.001  0.008 | -0.036  0.000  0.001 |  0.138  0.003  0.012 |  0.353  0.022  0.081 | 
20195             |  0.273  0.004  0.056 | -0.056  0.000  0.002 | -0.116  0.002  0.010 |  0.132  0.003  0.013 | -0.137  0.003  0.014 | 
20196             |  0.179  0.002  0.019 |  0.366  0.015  0.077 | -0.223  0.007  0.029 |  0.264  0.011  0.040 |  0.353  0.022  0.072 | 
20197             | -0.135  0.001  0.028 | -0.335  0.013  0.176 |  0.202  0.006  0.064 |  0.003  0.000  0.000 |  0.045  0.000  0.003 | 
20181             |  0.266  0.004  0.046 | -0.317  0.011  0.065 | -0.110  0.002  0.008 | -0.131  0.003  0.011 | -0.155  0.004  0.016 | 
20182             | -0.259  0.004  0.094 | -0.150  0.003  0.032 |  0.109  0.002  0.017 |  0.161  0.004  0.036 | -0.024  0.000  0.001 | 
20183             |  0.103  0.001  0.008 | -0.178  0.004  0.024 |  0.184  0.005  0.026 |  0.016  0.000  0.000 | -0.115  0.002  0.010 | 
20184             |  0.317  0.006  0.063 |  0.333  0.013  0.070 | -0.166  0.004  0.017 |  0.414  0.028  0.108 | -0.037  0.000  0.001 | 
20185             |  0.134  0.001  0.012 |  0.003  0.000  0.000 |  0.105  0.002  0.007 |  0.388  0.024  0.102 | -0.137  0.003  0.013 | 
20186             |  0.003  0.000  0.000 | -0.040  0.000  0.002 | -0.209  0.007  0.044 |  0.060  0.001  0.004 | -0.085  0.001  0.007 | 
20187             |  0.178  0.002  0.024 | -0.181  0.004  0.025 |  0.018  0.000  0.000 |  0.293  0.014  0.065 | -0.105  0.002  0.008 | 
20188             |  0.408  0.009  0.150 |  0.142  0.002  0.018 |  0.229  0.008  0.047 | -0.117  0.002  0.012 |  0.116  0.002  0.012 | 
20172             |  0.149  0.001  0.026 | -0.290  0.010  0.098 | -0.120  0.002  0.017 | -0.062  0.001  0.004 | -0.101  0.002  0.012 | 
20173             |  0.324  0.006  0.086 | -0.226  0.006  0.042 | -0.054  0.000  0.002 | -0.049  0.000  0.002 | -0.163  0.005  0.022 | 
20174             |  0.301  0.005  0.076 |  0.111  0.001  0.010 |  0.010  0.000  0.000 |  0.299  0.014  0.075 | -0.158  0.004  0.021 | 
20175             |  0.135  0.001  0.018 | -0.195  0.004  0.037 | -0.106  0.002  0.011 | -0.049  0.000  0.002 | -0.081  0.001  0.006 | 
20176             |  0.006  0.000  0.000 | -0.345  0.013  0.086 | -0.079  0.001  0.004 |  0.350  0.020  0.089 | -0.009  0.000  0.000 | 
20177             |  0.205  0.002  0.024 | -0.216  0.005  0.027 | -0.123  0.002  0.009 |  0.453  0.033  0.119 |  0.141  0.003  0.011 | 
20178             |  0.028  0.000  0.001 | -0.042  0.000  0.003 | -0.301  0.014  0.141 |  0.012  0.000  0.000 |  0.100  0.002  0.016 | 
20179             | -0.075  0.000  0.006 | -0.466  0.025  0.225 |  0.000  0.000  0.000 |  0.097  0.002  0.010 | -0.071  0.001  0.005 | 
20180             | -0.236  0.003  0.085 | -0.271  0.008  0.113 |  0.009  0.000  0.000 |  0.085  0.001  0.011 | -0.103  0.002  0.016 | 
20158             | -0.454  0.011  0.390 | -0.136  0.002  0.035 |  0.042  0.000  0.003 |  0.122  0.002  0.028 |  0.008  0.000  0.000 | 
20159             |  0.004  0.000  0.000 | -0.222  0.006  0.042 | -0.222  0.007  0.042 | -0.027  0.000  0.001 | -0.067  0.001  0.004 | 
20160             | -0.066  0.000  0.003 | -0.200  0.005  0.030 | -0.328  0.016  0.081 |  0.007  0.000  0.000 | -0.192  0.006  0.028 | 
20161             |  0.237  0.003  0.045 | -0.213  0.005  0.037 |  0.034  0.000  0.001 | -0.172  0.005  0.024 | -0.040  0.000  0.001 | 
20162             |  0.117  0.001  0.012 | -0.177  0.004  0.028 | -0.300  0.014  0.080 |  0.027  0.000  0.001 | -0.057  0.001  0.003 | 
20163             |  0.194  0.002  0.025 | -0.057  0.000  0.002 |  0.160  0.004  0.017 |  0.265  0.011  0.045 | -0.205  0.007  0.027 | 
20164             | -0.058  0.000  0.003 | -0.469  0.025  0.200 |  0.046  0.000  0.002 |  0.117  0.002  0.012 | -0.138  0.003  0.017 | 
20165             | -0.065  0.000  0.004 | -0.189  0.004  0.032 | -0.165  0.004  0.024 | -0.018  0.000  0.000 | -0.088  0.001  0.007 | 
20166             | -0.030  0.000  0.001 |  0.085  0.001  0.009 | -0.020  0.000  0.001 | -0.254  0.010  0.085 |  0.236  0.010  0.073 | 
20167             | -0.048  0.000  0.003 |  0.013  0.000  0.000 |  0.164  0.004  0.035 | -0.068  0.001  0.006 | -0.035  0.000  0.002 | 
20168             |  0.010  0.000  0.000 | -0.186  0.004  0.068 | -0.172  0.004  0.058 | -0.063  0.001  0.008 | -0.081  0.001  0.013 | 
20169             |  0.016  0.000  0.000 | -0.171  0.003  0.045 | -0.239  0.009  0.088 |  0.028  0.000  0.001 |  0.034  0.000  0.002 | 
20170             | -0.032  0.000  0.002 | -0.290  0.010  0.127 | -0.148  0.003  0.033 | -0.105  0.002  0.017 |  0.183  0.006  0.050 | 
20171             | -0.077  0.000  0.005 | -0.066  0.000  0.004 |  0.231  0.008  0.046 |  0.373  0.022  0.119 | -0.042  0.000  0.002 | 
20151             |  0.215  0.003  0.031 | -0.152  0.003  0.015 |  0.082  0.001  0.004 |  0.025  0.000  0.000 | -0.184  0.006  0.023 | 
20152             |  0.241  0.003  0.050 | -0.034  0.000  0.001 |  0.111  0.002  0.011 |  0.235  0.009  0.047 | -0.300  0.016  0.077 | 
20153             |  0.467  0.012  0.138 |  0.099  0.001  0.006 |  0.022  0.000  0.000 | -0.165  0.004  0.017 | -0.146  0.004  0.013 | 
20154             |  0.193  0.002  0.027 | -0.144  0.002  0.015 |  0.043  0.000  0.001 | -0.034  0.000  0.001 | -0.203  0.007  0.030 | 
20155             | -0.298  0.005  0.135 | -0.175  0.003  0.047 |  0.025  0.000  0.001 |  0.181  0.005  0.050 | -0.124  0.003  0.023 | 
20156             |  0.119  0.001  0.012 |  0.120  0.002  0.012 | -0.083  0.001  0.006 | -0.030  0.000  0.001 | -0.113  0.002  0.011 | 
20157             | -0.004  0.000  0.000 | -0.229  0.006  0.059 |  0.187  0.005  0.040 |  0.100  0.002  0.011 | -0.255  0.011  0.074 | 
20147             | -0.173  0.002  0.034 | -0.383  0.017  0.165 | -0.010  0.000  0.000 |  0.125  0.003  0.018 |  0.112  0.002  0.014 | 
20148             |  0.436  0.011  0.111 |  0.133  0.002  0.010 |  0.224  0.008  0.029 | -0.151  0.004  0.013 |  0.014  0.000  0.000 | 
20149             | -0.006  0.000  0.000 | -0.320  0.012  0.067 |  0.138  0.003  0.013 |  0.149  0.004  0.014 | -0.224  0.009  0.033 | 
20150             |  0.165  0.002  0.037 |  0.089  0.001  0.011 | -0.138  0.003  0.026 | -0.167  0.005  0.038 | -0.103  0.002  0.014 | 
20139             | -0.004  0.000  0.000 | -0.159  0.003  0.027 |  0.219  0.007  0.052 | -0.110  0.002  0.013 |  0.016  0.000  0.000 | 
20140             |  0.308  0.005  0.096 |  0.067  0.001  0.005 |  0.027  0.000  0.001 | -0.061  0.001  0.004 |  0.059  0.001  0.004 | 
20141             | -0.065  0.000  0.007 | -0.160  0.003  0.042 | -0.037  0.000  0.002 |  0.034  0.000  0.002 | -0.074  0.001  0.009 | 
20142             |  0.177  0.002  0.046 | -0.102  0.001  0.015 | -0.321  0.015  0.152 | -0.029  0.000  0.001 | -0.205  0.007  0.062 | 
20143             | -0.022  0.000  0.001 | -0.045  0.000  0.003 | -0.369  0.021  0.227 |  0.006  0.000  0.000 |  0.114  0.002  0.022 | 
20144             |  0.112  0.001  0.011 | -0.031  0.000  0.001 | -0.137  0.003  0.016 |  0.144  0.003  0.018 |  0.057  0.001  0.003 | 
20145             |  0.100  0.001  0.008 | -0.190  0.004  0.029 |  0.313  0.015  0.077 | -0.032  0.000  0.001 | -0.128  0.003  0.013 | 
20146             |  0.000  0.000  0.000 | -0.290  0.010  0.087 |  0.113  0.002  0.013 |  0.043  0.000  0.002 | -0.162  0.005  0.027 | 
20132             |  0.401  0.009  0.087 | -0.180  0.004  0.018 |  0.222  0.007  0.027 | -0.028  0.000  0.000 | -0.238  0.010  0.031 | 
20133             |  0.282  0.004  0.068 |  0.121  0.002  0.012 |  0.096  0.001  0.008 | -0.252  0.010  0.054 | -0.057  0.001  0.003 | 
20134             |  0.081  0.000  0.005 |  0.095  0.001  0.007 | -0.086  0.001  0.006 |  0.103  0.002  0.008 | -0.026  0.000  0.001 | 
20135             |  0.188  0.002  0.017 | -0.061  0.000  0.002 |  0.120  0.002  0.007 |  0.155  0.004  0.012 | -0.271  0.013  0.036 | 
20136             |  0.040  0.000  0.001 | -0.038  0.000  0.001 |  0.177  0.005  0.019 |  0.047  0.000  0.001 | -0.042  0.000  0.001 | 
20137             |  0.199  0.002  0.035 | -0.082  0.001  0.006 |  0.083  0.001  0.006 |  0.025  0.000  0.001 |  0.065  0.001  0.004 | 
20138             |  0.248  0.003  0.069 | -0.011  0.000  0.000 |  0.127  0.002  0.018 |  0.024  0.000  0.001 | -0.170  0.005  0.033 | 
20121             | -0.005  0.000  0.000 | -0.129  0.002  0.021 | -0.238  0.009  0.073 |  0.039  0.000  0.002 |  0.111  0.002  0.016 | 
20122             |  0.195  0.002  0.026 |  0.162  0.003  0.018 |  0.156  0.004  0.016 |  0.339  0.019  0.078 | -0.250  0.011  0.042 | 
20123             |  0.158  0.001  0.021 | -0.051  0.000  0.002 | -0.315  0.015  0.082 |  0.251  0.010  0.052 | -0.203  0.007  0.034 | 
20124             |  0.001  0.000  0.000 | -0.222  0.006  0.071 | -0.238  0.009  0.082 | -0.049  0.000  0.003 |  0.033  0.000  0.002 | 
20125             |  0.111  0.001  0.010 | -0.040  0.000  0.001 | -0.304  0.014  0.078 | -0.149  0.004  0.019 |  0.262  0.012  0.058 | 
20126             |  0.056  0.000  0.004 | -0.235  0.006  0.070 | -0.106  0.002  0.014 |  0.006  0.000  0.000 | -0.178  0.006  0.040 | 
20127             |  0.353  0.007  0.060 |  0.103  0.001  0.005 |  0.190  0.005  0.017 |  0.049  0.000  0.001 | -0.478  0.040  0.111 | 
20128             |  0.136  0.001  0.015 |  0.097  0.001  0.008 | -0.268  0.011  0.060 | -0.201  0.007  0.034 |  0.137  0.003  0.016 | 
20129             | -0.101  0.001  0.018 | -0.384  0.017  0.258 | -0.116  0.002  0.024 |  0.014  0.000  0.000 |  0.021  0.000  0.001 | 
20130             | -0.102  0.001  0.011 | -0.071  0.001  0.005 |  0.226  0.008  0.056 | -0.029  0.000  0.001 | -0.069  0.001  0.005 | 
20131             |  0.223  0.003  0.036 | -0.122  0.002  0.011 | -0.203  0.006  0.030 | -0.027  0.000  0.001 |  0.316  0.017  0.073 | 
20118             |  0.269  0.004  0.077 | -0.048  0.000  0.002 | -0.134  0.003  0.019 | -0.101  0.002  0.011 | -0.016  0.000  0.000 | 
20119             |  0.104  0.001  0.009 | -0.021  0.000  0.000 | -0.029  0.000  0.001 |  0.025  0.000  0.000 |  0.328  0.019  0.089 | 
20120             |  0.196  0.002  0.026 | -0.278  0.009  0.053 | -0.133  0.003  0.012 |  0.129  0.003  0.011 | -0.022  0.000  0.000 | 
20110             | -0.181  0.002  0.043 | -0.364  0.015  0.176 |  0.037  0.000  0.002 |  0.044  0.000  0.003 | -0.020  0.000  0.001 | 
20111             | -0.076  0.000  0.009 | -0.261  0.008  0.106 |  0.168  0.004  0.044 |  0.019  0.000  0.001 | -0.125  0.003  0.024 | 
20112             | -0.023  0.000  0.001 | -0.003  0.000  0.000 | -0.289  0.013  0.119 | -0.055  0.000  0.004 |  0.007  0.000  0.000 | 
20113             | -0.163  0.001  0.024 | -0.014  0.000  0.000 |  0.334  0.017  0.103 | -0.020  0.000  0.000 | -0.031  0.000  0.001 | 
20114             | -0.349  0.007  0.107 | -0.061  0.000  0.003 |  0.490  0.036  0.212 |  0.013  0.000  0.000 |  0.030  0.000  0.001 | 
20115             |  0.227  0.003  0.027 | -0.027  0.000  0.000 |  0.319  0.015  0.053 |  0.356  0.020  0.066 |  0.101  0.002  0.005 | 
20116             |  0.206  0.002  0.045 | -0.188  0.004  0.037 |  0.181  0.005  0.034 | -0.107  0.002  0.012 |  0.011  0.000  0.000 | 
20117             |  0.151  0.001  0.016 |  0.368  0.015  0.097 |  0.112  0.002  0.009 | -0.022  0.000  0.000 |  0.033  0.000  0.001 | 
20104             |  0.074  0.000  0.007 | -0.301  0.010  0.113 |  0.000  0.000  0.000 |  0.034  0.000  0.001 | -0.073  0.001  0.007 | 
20105             | -0.173  0.002  0.029 | -0.295  0.010  0.083 |  0.038  0.000  0.001 |  0.046  0.000  0.002 |  0.031  0.000  0.001 | 
20106             |  0.038  0.000  0.001 | -0.168  0.003  0.020 |  0.124  0.002  0.011 |  0.124  0.002  0.011 | -0.085  0.001  0.005 | 
20107             |  0.056  0.000  0.005 |  0.009  0.000  0.000 | -0.039  0.000  0.002 |  0.012  0.000  0.000 | -0.186  0.006  0.051 | 
20108             |  0.328  0.006  0.112 |  0.032  0.000  0.001 |  0.144  0.003  0.022 | -0.095  0.001  0.009 | -0.159  0.004  0.026 | 
20109             |  0.172  0.002  0.025 | -0.273  0.008  0.062 |  0.210  0.007  0.037 | -0.011  0.000  0.000 | -0.097  0.002  0.008 | 
20098             | -0.042  0.000  0.002 | -0.379  0.016  0.149 |  0.016  0.000  0.000 | -0.053  0.000  0.003 | -0.056  0.001  0.003 | 
20099             |  0.025  0.000  0.001 | -0.155  0.003  0.032 | -0.085  0.001  0.010 | -0.087  0.001  0.010 | -0.087  0.001  0.010 | 
20100             |  0.222  0.003  0.036 | -0.084  0.001  0.005 | -0.078  0.001  0.004 |  0.133  0.003  0.013 | -0.284  0.014  0.058 | 
20101             |  0.328  0.006  0.088 |  0.102  0.001  0.008 |  0.053  0.000  0.002 | -0.126  0.003  0.013 | -0.146  0.004  0.017 | 
20102             | -0.053  0.000  0.004 | -0.293  0.010  0.110 | -0.052  0.000  0.004 | -0.058  0.001  0.004 | -0.030  0.000  0.001 | 
20103             |  0.247  0.003  0.099 |  0.065  0.000  0.007 |  0.016  0.000  0.000 | -0.091  0.001  0.013 | -0.144  0.004  0.034 | 
20084             |  0.460  0.012  0.151 |  0.101  0.001  0.007 |  0.143  0.003  0.015 | -0.130  0.003  0.012 | -0.278  0.013  0.055 | 
20085             |  0.183  0.002  0.019 | -0.064  0.000  0.002 |  0.140  0.003  0.011 |  0.417  0.028  0.097 | -0.025  0.000  0.000 | 
20086             | -0.303  0.005  0.165 | -0.255  0.007  0.117 | -0.025  0.000  0.001 |  0.024  0.000  0.001 |  0.052  0.000  0.005 | 
20087             |  0.074  0.000  0.006 | -0.362  0.015  0.136 | -0.035  0.000  0.001 | -0.233  0.009  0.056 |  0.036  0.000  0.001 | 
20088             | -0.096  0.001  0.007 |  0.158  0.003  0.017 | -0.273  0.011  0.052 |  0.075  0.001  0.004 |  0.018  0.000  0.000 | 
20089             |  0.293  0.005  0.088 |  0.011  0.000  0.000 | -0.315  0.015  0.101 | -0.018  0.000  0.000 |  0.101  0.002  0.010 | 
20090             | -0.070  0.000  0.004 | -0.034  0.000  0.001 | -0.213  0.007  0.039 | -0.144  0.003  0.018 | -0.189  0.006  0.031 | 
20091             |  0.052  0.000  0.003 | -0.211  0.005  0.054 | -0.188  0.005  0.043 |  0.005  0.000  0.000 | -0.215  0.008  0.056 | 
20092             |  0.178  0.002  0.027 |  0.270  0.008  0.061 | -0.059  0.001  0.003 | -0.133  0.003  0.015 | -0.107  0.002  0.010 | 
20093             |  0.220  0.003  0.034 |  0.072  0.001  0.004 |  0.318  0.015  0.071 | -0.036  0.000  0.001 |  0.138  0.003  0.013 | 
20094             |  0.153  0.001  0.023 | -0.292  0.010  0.082 |  0.027  0.000  0.001 | -0.097  0.002  0.009 | -0.169  0.005  0.027 | 
20095             | -0.107  0.001  0.030 | -0.003  0.000  0.000 | -0.297  0.013  0.229 | -0.072  0.001  0.013 | -0.029  0.000  0.002 | 
20096             |  0.468  0.012  0.137 |  0.201  0.005  0.025 | -0.087  0.001  0.005 |  0.022  0.000  0.000 | -0.347  0.021  0.075 | 
20097             |  0.168  0.002  0.026 | -0.270  0.008  0.067 | -0.046  0.000  0.002 | -0.186  0.006  0.032 |  0.126  0.003  0.015 | 
20081             | -0.023  0.000  0.001 | -0.181  0.004  0.069 | -0.215  0.007  0.097 | -0.013  0.000  0.000 | -0.054  0.001  0.006 | 
20082             |  0.097  0.001  0.018 | -0.054  0.000  0.006 |  0.039  0.000  0.003 | -0.123  0.002  0.029 | -0.032  0.000  0.002 | 
20083             | -0.044  0.000  0.002 | -0.166  0.003  0.024 | -0.004  0.000  0.000 |  0.210  0.007  0.038 |  0.010  0.000  0.000 | 
20080             | -0.210  0.002  0.079 | -0.315  0.011  0.178 |  0.039  0.000  0.003 |  0.061  0.001  0.007 | -0.092  0.001  0.015 | 
20067             | -0.174  0.002  0.048 | -0.227  0.006  0.083 | -0.197  0.006  0.063 | -0.078  0.001  0.010 | -0.021  0.000  0.001 | 
20068             |  0.201  0.002  0.027 |  0.300  0.010  0.060 |  0.115  0.002  0.009 |  0.217  0.008  0.032 | -0.093  0.002  0.006 | 
20069             | -0.140  0.001  0.033 | -0.365  0.015  0.221 | -0.109  0.002  0.020 | -0.060  0.001  0.006 | -0.075  0.001  0.009 | 
20070             | -0.037  0.000  0.001 | -0.254  0.007  0.066 | -0.136  0.003  0.019 | -0.021  0.000  0.000 | -0.159  0.004  0.026 | 
20071             |  0.056  0.000  0.003 |  0.210  0.005  0.036 | -0.078  0.001  0.005 |  0.150  0.004  0.019 | -0.036  0.000  0.001 | 
20072             |  0.276  0.004  0.058 |  0.204  0.005  0.031 |  0.012  0.000  0.000 |  0.069  0.001  0.004 |  0.444  0.034  0.149 | 
20073             | -0.207  0.002  0.113 | -0.264  0.008  0.183 | -0.117  0.002  0.036 |  0.100  0.002  0.026 | -0.053  0.000  0.007 | 
20074             | -0.207  0.002  0.113 | -0.264  0.008  0.183 | -0.117  0.002  0.036 |  0.100  0.002  0.026 | -0.053  0.000  0.007 | 
20075             | -0.078  0.000  0.008 | -0.112  0.001  0.016 |  0.047  0.000  0.003 | -0.161  0.004  0.033 | -0.120  0.002  0.018 | 
20076             |  0.105  0.001  0.011 | -0.166  0.003  0.028 |  0.060  0.001  0.004 | -0.098  0.002  0.010 |  0.145  0.004  0.021 | 
20077             |  0.182  0.002  0.034 |  0.030  0.000  0.001 | -0.162  0.004  0.027 | -0.081  0.001  0.007 |  0.187  0.006  0.036 | 
20078             | -0.268  0.004  0.109 |  0.160  0.003  0.039 | -0.146  0.003  0.032 |  0.098  0.002  0.014 | -0.055  0.001  0.005 | 
20079             | -0.105  0.001  0.010 | -0.062  0.000  0.004 |  0.201  0.006  0.038 | -0.058  0.001  0.003 |  0.287  0.014  0.078 | 
20059             |  0.196  0.002  0.052 | -0.106  0.001  0.015 | -0.059  0.001  0.005 | -0.026  0.000  0.001 | -0.085  0.001  0.010 | 
20060             |  0.266  0.004  0.040 | -0.169  0.003  0.016 | -0.287  0.012  0.046 |  0.241  0.009  0.032 |  0.223  0.009  0.028 | 
20061             | -0.154  0.001  0.033 | -0.144  0.002  0.028 | -0.182  0.005  0.046 | -0.067  0.001  0.006 |  0.052  0.000  0.004 | 
20062             |  0.073  0.000  0.006 | -0.053  0.000  0.003 | -0.290  0.013  0.095 |  0.136  0.003  0.021 | -0.174  0.005  0.034 | 
20063             |  0.116  0.001  0.021 | -0.134  0.002  0.028 | -0.226  0.008  0.079 |  0.059  0.001  0.005 | -0.040  0.000  0.002 | 
20064             |  0.386  0.008  0.061 | -0.118  0.002  0.006 | -0.058  0.001  0.001 |  0.181  0.005  0.013 |  0.098  0.002  0.004 | 
20065             |  0.311  0.005  0.071 |  0.063  0.000  0.003 |  0.068  0.001  0.003 | -0.163  0.004  0.019 | -0.052  0.000  0.002 | 
20066             | -0.003  0.000  0.000 |  0.223  0.006  0.043 |  0.146  0.003  0.019 | -0.027  0.000  0.001 |  0.067  0.001  0.004 | 
20057             |  0.255  0.004  0.051 | -0.144  0.002  0.016 |  0.080  0.001  0.005 | -0.041  0.000  0.001 | -0.041  0.000  0.001 | 
20058             |  0.209  0.002  0.038 | -0.062  0.000  0.003 |  0.161  0.004  0.022 |  0.116  0.002  0.012 |  0.021  0.000  0.000 | 
20049             |  0.225  0.003  0.025 |  0.223  0.006  0.025 |  0.047  0.000  0.001 |  0.431  0.030  0.091 |  0.039  0.000  0.001 | 
20050             |  0.293  0.005  0.083 |  0.048  0.000  0.002 | -0.186  0.005  0.033 | -0.065  0.001  0.004 | -0.001  0.000  0.000 | 
20051             |  0.183  0.002  0.022 | -0.312  0.011  0.065 | -0.012  0.000  0.000 |  0.446  0.032  0.132 | -0.224  0.009  0.033 | 
20052             | -0.039  0.000  0.002 | -0.127  0.002  0.020 | -0.318  0.015  0.123 |  0.010  0.000  0.000 |  0.111  0.002  0.015 | 
20053             |  0.009  0.000  0.000 | -0.149  0.002  0.030 | -0.113  0.002  0.017 |  0.008  0.000  0.000 | -0.153  0.004  0.031 | 
20054             |  0.100  0.001  0.016 | -0.234  0.006  0.086 | -0.201  0.006  0.063 | -0.078  0.001  0.010 |  0.082  0.001  0.011 | 
20055             |  0.092  0.000  0.008 | -0.004  0.000  0.000 | -0.213  0.007  0.045 |  0.467  0.035  0.219 | -0.246  0.011  0.061 | 
20056             |  0.021  0.000  0.001 | -0.174  0.003  0.056 | -0.112  0.002  0.023 |  0.085  0.001  0.013 | -0.234  0.009  0.101 | 
20041             | -0.266  0.004  0.089 | -0.366  0.015  0.169 |  0.048  0.000  0.003 |  0.114  0.002  0.017 | -0.068  0.001  0.006 | 
20042             | -0.144  0.001  0.023 | -0.088  0.001  0.009 | -0.182  0.005  0.037 |  0.257  0.011  0.074 |  0.065  0.001  0.005 | 
20043             | -0.062  0.000  0.003 | -0.156  0.003  0.020 | -0.299  0.013  0.074 |  0.243  0.010  0.049 | -0.005  0.000  0.000 | 
20044             |  0.025  0.000  0.001 | -0.182  0.004  0.037 | -0.069  0.001  0.005 |  0.173  0.005  0.034 | -0.159  0.004  0.028 | 
20045             |  0.176  0.002  0.028 | -0.166  0.003  0.025 |  0.086  0.001  0.007 |  0.240  0.009  0.053 | -0.217  0.008  0.043 | 
20046             | -0.155  0.001  0.024 | -0.370  0.016  0.136 |  0.236  0.008  0.055 | -0.038  0.000  0.001 |  0.186  0.006  0.034 | 
20047             |  0.215  0.003  0.053 | -0.172  0.003  0.034 | -0.118  0.002  0.016 | -0.036  0.000  0.001 | -0.221  0.008  0.056 | 
20048             | -0.045  0.000  0.003 | -0.273  0.008  0.121 | -0.202  0.006  0.066 |  0.025  0.000  0.001 | -0.074  0.001  0.009 | 
20031             | -0.182  0.002  0.058 | -0.319  0.012  0.179 |  0.046  0.000  0.004 |  0.037  0.000  0.002 |  0.004  0.000  0.000 | 
20032             |  0.046  0.000  0.001 | -0.365  0.015  0.094 | -0.100  0.002  0.007 |  0.304  0.015  0.065 | -0.006  0.000  0.000 | 
20033             | -0.045  0.000  0.003 | -0.214  0.005  0.064 | -0.070  0.001  0.007 |  0.002  0.000  0.000 | -0.015  0.000  0.000 | 
20034             | -0.010  0.000  0.000 | -0.133  0.002  0.026 |  0.066  0.001  0.006 |  0.013  0.000  0.000 | -0.229  0.009  0.077 | 
20035             |  0.201  0.002  0.038 | -0.078  0.001  0.006 | -0.258  0.010  0.063 | -0.144  0.003  0.020 | -0.180  0.006  0.031 | 
20036             |  0.059  0.000  0.005 | -0.147  0.002  0.028 | -0.215  0.007  0.060 |  0.066  0.001  0.006 | -0.179  0.006  0.042 | 
20037             |  0.415  0.010  0.121 |  0.306  0.011  0.066 | -0.223  0.007  0.035 |  0.076  0.001  0.004 |  0.064  0.001  0.003 | 
20038             |  0.131  0.001  0.015 | -0.179  0.004  0.028 | -0.154  0.004  0.021 | -0.001  0.000  0.000 | -0.325  0.018  0.092 | 
20039             | -0.053  0.000  0.007 | -0.141  0.002  0.046 |  0.051  0.000  0.006 | -0.025  0.000  0.001 | -0.066  0.001  0.010 | 
20040             | -0.057  0.000  0.005 | -0.301  0.010  0.139 | -0.044  0.000  0.003 | -0.123  0.002  0.023 |  0.086  0.001  0.011 | 
20023             |  0.165  0.002  0.021 | -0.148  0.002  0.017 | -0.293  0.013  0.066 | -0.150  0.004  0.017 | -0.164  0.005  0.021 | 
20024             | -0.005  0.000  0.000 | -0.305  0.011  0.174 | -0.160  0.004  0.048 | -0.020  0.000  0.001 | -0.104  0.002  0.020 | 
20025             |  0.269  0.004  0.052 | -0.055  0.000  0.002 | -0.140  0.003  0.014 |  0.013  0.000  0.000 | -0.008  0.000  0.000 | 
20026             |  0.082  0.000  0.007 |  0.201  0.005  0.040 | -0.135  0.003  0.018 | -0.079  0.001  0.006 | -0.159  0.004  0.025 | 
20027             | -0.219  0.003  0.056 | -0.381  0.016  0.169 |  0.203  0.006  0.048 |  0.080  0.001  0.008 | -0.027  0.000  0.001 | 
20028             | -0.149  0.001  0.021 | -0.468  0.025  0.211 |  0.161  0.004  0.025 |  0.091  0.001  0.008 | -0.049  0.000  0.002 | 
20029             |  0.062  0.000  0.004 | -0.118  0.002  0.016 | -0.265  0.011  0.079 |  0.012  0.000  0.000 |  0.027  0.000  0.001 | 
20030             |  0.158  0.001  0.026 |  0.059  0.000  0.004 |  0.121  0.002  0.015 |  0.145  0.003  0.021 | -0.113  0.002  0.013 | 
20013             |  0.147  0.001  0.019 | -0.286  0.009  0.074 |  0.030  0.000  0.001 | -0.135  0.003  0.016 | -0.100  0.002  0.009 | 
20014             | -0.239  0.003  0.093 | -0.148  0.002  0.036 |  0.014  0.000  0.000 |  0.110  0.002  0.020 | -0.146  0.004  0.035 | 
20015             | -0.160  0.001  0.027 | -0.021  0.000  0.000 | -0.015  0.000  0.000 |  0.394  0.025  0.160 | -0.240  0.010  0.060 | 
20016             | -0.021  0.000  0.001 | -0.096  0.001  0.013 | -0.129  0.002  0.023 | -0.081  0.001  0.009 | -0.017  0.000  0.000 | 
20017             | -0.013  0.000  0.000 | -0.348  0.014  0.144 | -0.192  0.006  0.044 | -0.081  0.001  0.008 |  0.051  0.000  0.003 | 
20018             |  0.043  0.000  0.004 | -0.148  0.002  0.045 | -0.234  0.008  0.113 | -0.150  0.004  0.047 |  0.079  0.001  0.013 | 
20019             | -0.195  0.002  0.063 | -0.421  0.020  0.291 | -0.137  0.003  0.031 |  0.229  0.008  0.086 |  0.011  0.000  0.000 | 
20020             | -0.157  0.001  0.029 | -0.488  0.027  0.279 |  0.138  0.003  0.022 |  0.100  0.002  0.012 | -0.011  0.000  0.000 | 
20021             |  0.128  0.001  0.015 | -0.061  0.000  0.003 | -0.162  0.004  0.024 | -0.011  0.000  0.000 | -0.058  0.001  0.003 | 
20022             |  0.006  0.000  0.000 | -0.345  0.013  0.086 | -0.079  0.001  0.004 |  0.350  0.020  0.089 | -0.009  0.000  0.000 | 
20007             |  0.156  0.001  0.034 |  0.069  0.001  0.007 |  0.044  0.000  0.003 | -0.024  0.000  0.001 |  0.056  0.001  0.004 | 
20008             | -0.020  0.000  0.000 | -0.196  0.004  0.045 | -0.121  0.002  0.017 | -0.150  0.004  0.026 |  0.064  0.001  0.005 | 
20009             |  0.180  0.002  0.029 |  0.032  0.000  0.001 |  0.031  0.000  0.001 |  0.128  0.003  0.015 | -0.188  0.006  0.032 | 
20010             |  0.089  0.000  0.007 | -0.271  0.008  0.068 | -0.093  0.001  0.008 | -0.041  0.000  0.002 | -0.133  0.003  0.016 | 
20011             |  0.012  0.000  0.000 | -0.260  0.008  0.092 | -0.322  0.016  0.142 | -0.117  0.002  0.019 |  0.153  0.004  0.032 | 
20012             |  0.173  0.002  0.023 |  0.076  0.001  0.004 | -0.144  0.003  0.016 |  0.116  0.002  0.010 |  0.186  0.006  0.026 | 
19997             | -0.054  0.000  0.003 | -0.178  0.004  0.034 |  0.237  0.008  0.060 | -0.100  0.002  0.011 |  0.336  0.020  0.121 | 
19998             |  0.289  0.005  0.067 |  0.134  0.002  0.014 |  0.201  0.006  0.032 | -0.210  0.007  0.035 |  0.201  0.007  0.032 | 
19999             | -0.128  0.001  0.023 | -0.170  0.003  0.040 | -0.311  0.015  0.134 |  0.029  0.000  0.001 |  0.037  0.000  0.002 | 
20000             |  0.049  0.000  0.002 |  0.025  0.000  0.001 | -0.216  0.007  0.047 | -0.055  0.000  0.003 |  0.212  0.008  0.046 | 
20001             | -0.009  0.000  0.000 | -0.401  0.018  0.185 | -0.174  0.005  0.035 |  0.012  0.000  0.000 |  0.194  0.007  0.043 | 
20002             | -0.116  0.001  0.019 | -0.157  0.003  0.034 | -0.271  0.011  0.102 | -0.100  0.002  0.014 |  0.160  0.004  0.035 | 
20003             | -0.028  0.000  0.001 |  0.052  0.000  0.003 | -0.325  0.016  0.123 | -0.155  0.004  0.028 |  0.326  0.018  0.124 | 
20004             |  0.129  0.001  0.027 |  0.071  0.001  0.008 | -0.217  0.007  0.077 | -0.071  0.001  0.008 | -0.131  0.003  0.028 | 
20005             | -0.102  0.001  0.011 | -0.071  0.001  0.005 |  0.226  0.008  0.056 | -0.029  0.000  0.001 | -0.069  0.001  0.005 | 
20006             | -0.172  0.002  0.036 | -0.400  0.018  0.193 | -0.080  0.001  0.008 |  0.006  0.000  0.000 | -0.031  0.000  0.001 | 
19961             |  0.131  0.001  0.019 |  0.012  0.000  0.000 | -0.066  0.001  0.005 | -0.061  0.001  0.004 |  0.294  0.015  0.098 | 
19962             |  0.417  0.010  0.130 | -0.069  0.001  0.004 | -0.059  0.001  0.003 | -0.069  0.001  0.004 | -0.143  0.004  0.015 | 
19963             | -0.025  0.000  0.001 | -0.167  0.003  0.057 | -0.196  0.006  0.078 | -0.091  0.001  0.017 |  0.037  0.000  0.003 | 
19964             |  0.022  0.000  0.000 | -0.082  0.001  0.006 |  0.095  0.001  0.009 | -0.030  0.000  0.001 | -0.153  0.004  0.022 | 
19965             |  0.306  0.005  0.093 |  0.051  0.000  0.003 | -0.003  0.000  0.000 | -0.026  0.000  0.001 | -0.030  0.000  0.001 | 
19966             |  0.163  0.001  0.038 |  0.067  0.001  0.006 | -0.275  0.011  0.107 | -0.083  0.001  0.010 |  0.045  0.000  0.003 | 
19967             |  0.195  0.002  0.041 | -0.092  0.001  0.009 | -0.034  0.000  0.001 | -0.037  0.000  0.001 |  0.004  0.000  0.000 | 
19968             |  0.383  0.008  0.083 |  0.100  0.001  0.006 | -0.079  0.001  0.004 |  0.330  0.018  0.061 |  0.026  0.000  0.000 | 
19969             |  0.178  0.002  0.022 | -0.210  0.005  0.030 |  0.519  0.040  0.184 |  0.159  0.004  0.017 |  0.195  0.007  0.026 | 
19970             | -0.110  0.001  0.023 | -0.346  0.014  0.227 |  0.048  0.000  0.004 |  0.020  0.000  0.001 | -0.048  0.000  0.004 | 
19971             |  0.010  0.000  0.000 |  0.081  0.001  0.007 | -0.191  0.005  0.040 | -0.017  0.000  0.000 |  0.250  0.011  0.068 | 
19972             |  0.295  0.005  0.076 |  0.019  0.000  0.000 | -0.067  0.001  0.004 | -0.143  0.003  0.018 |  0.064  0.001  0.004 | 
19973             | -0.065  0.000  0.003 | -0.051  0.000  0.002 |  0.159  0.004  0.020 |  0.164  0.004  0.021 |  0.203  0.007  0.033 | 
19974             |  0.286  0.005  0.048 | -0.198  0.004  0.023 |  0.201  0.006  0.024 | -0.042  0.000  0.001 |  0.169  0.005  0.017 | 
19975             |  0.148  0.001  0.014 |  0.140  0.002  0.013 |  0.004  0.000  0.000 |  0.050  0.000  0.002 |  0.040  0.000  0.001 | 
19976             | -0.056  0.000  0.004 | -0.193  0.004  0.052 | -0.113  0.002  0.018 | -0.004  0.000  0.000 |  0.049  0.000  0.003 | 
19977             |  0.101  0.001  0.010 | -0.194  0.004  0.037 |  0.106  0.002  0.011 | -0.037  0.000  0.001 | -0.093  0.001  0.009 | 
19978             | -0.038  0.000  0.002 | -0.095  0.001  0.010 | -0.105  0.002  0.012 |  0.184  0.005  0.037 |  0.093  0.001  0.010 | 
19979             | -0.064  0.000  0.006 | -0.157  0.003  0.033 |  0.009  0.000  0.000 |  0.147  0.003  0.029 |  0.124  0.003  0.021 | 
19980             |  0.213  0.003  0.040 | -0.095  0.001  0.008 | -0.023  0.000  0.000 | -0.037  0.000  0.001 | -0.090  0.001  0.007 | 
19981             |  0.112  0.001  0.009 |  0.199  0.004  0.030 | -0.110  0.002  0.009 | -0.067  0.001  0.003 |  0.101  0.002  0.008 | 
19982             | -0.130  0.001  0.018 |  0.063  0.000  0.004 |  0.129  0.003  0.018 | -0.032  0.000  0.001 | -0.108  0.002  0.012 | 
19983             |  0.256  0.004  0.047 |  0.160  0.003  0.018 | -0.013  0.000  0.000 |  0.106  0.002  0.008 |  0.059  0.001  0.002 | 
19984             | -0.284  0.004  0.065 |  0.195  0.004  0.031 | -0.132  0.003  0.014 |  0.233  0.009  0.044 |  0.107  0.002  0.009 | 
19985             | -0.047  0.000  0.003 | -0.307  0.011  0.127 | -0.217  0.007  0.064 |  0.010  0.000  0.000 | -0.060  0.001  0.005 | 
19986             |  0.110  0.001  0.012 | -0.056  0.000  0.003 | -0.167  0.004  0.027 | -0.004  0.000  0.000 |  0.133  0.003  0.017 | 
19987             |  0.116  0.001  0.012 | -0.014  0.000  0.000 |  0.069  0.001  0.004 |  0.267  0.012  0.062 | -0.234  0.009  0.048 | 
19988             | -0.170  0.002  0.031 |  0.092  0.001  0.009 | -0.082  0.001  0.007 |  0.158  0.004  0.027 |  0.035  0.000  0.001 | 
19989             | -0.225  0.003  0.088 |  0.051  0.000  0.004 | -0.273  0.011  0.129 | -0.055  0.000  0.005 |  0.127  0.003  0.028 | 
19990             |  0.139  0.001  0.012 |  0.154  0.003  0.015 |  0.059  0.001  0.002 |  0.268  0.012  0.044 | -0.184  0.006  0.021 | 
19991             |  0.072  0.000  0.003 | -0.008  0.000  0.000 | -0.121  0.002  0.009 |  0.155  0.004  0.015 | -0.180  0.006  0.020 | 
19992             |  0.185  0.002  0.022 |  0.234  0.006  0.035 |  0.011  0.000  0.000 |  0.321  0.017  0.065 |  0.117  0.002  0.009 | 
19993             |  0.193  0.002  0.032 |  0.157  0.003  0.021 | -0.048  0.000  0.002 |  0.272  0.012  0.063 | -0.044  0.000  0.002 | 
19994             |  0.071  0.000  0.003 |  0.166  0.003  0.018 |  0.076  0.001  0.004 |  0.040  0.000  0.001 |  0.145  0.004  0.014 | 
19995             | -0.198  0.002  0.048 |  0.059  0.000  0.004 | -0.190  0.005  0.044 |  0.047  0.000  0.003 |  0.191  0.006  0.044 | 
19996             | -0.189  0.002  0.042 | -0.135  0.002  0.021 |  0.311  0.015  0.113 |  0.048  0.000  0.003 | -0.216  0.008  0.054 | 
19954             | -0.162  0.001  0.041 | -0.347  0.014  0.187 | -0.032  0.000  0.002 |  0.045  0.000  0.003 | -0.043  0.000  0.003 | 
19955             |  0.134  0.001  0.013 | -0.039  0.000  0.001 | -0.040  0.000  0.001 |  0.006  0.000  0.000 |  0.025  0.000  0.000 | 
19956             |  0.138  0.001  0.021 |  0.250  0.007  0.068 | -0.112  0.002  0.014 |  0.278  0.012  0.085 | -0.061  0.001  0.004 | 
19957             |  0.200  0.002  0.021 | -0.259  0.008  0.036 |  0.272  0.011  0.039 | -0.148  0.004  0.012 |  0.007  0.000  0.000 | 
19958             | -0.482  0.013  0.397 |  0.131  0.002  0.029 | -0.002  0.000  0.000 | -0.060  0.001  0.006 | -0.074  0.001  0.009 | 
19959             |  0.288  0.005  0.045 |  0.379  0.016  0.078 | -0.015  0.000  0.000 |  0.359  0.021  0.070 |  0.180  0.006  0.017 | 
19960             |  0.200  0.002  0.026 |  0.204  0.005  0.027 | -0.085  0.001  0.005 |  0.411  0.027  0.111 |  0.202  0.007  0.027 | 
19946             |  0.059  0.000  0.004 |  0.082  0.001  0.007 | -0.101  0.002  0.011 |  0.085  0.001  0.008 |  0.086  0.001  0.008 | 
19947             |  0.037  0.000  0.002 | -0.068  0.001  0.006 | -0.154  0.004  0.030 |  0.168  0.005  0.036 | -0.157  0.004  0.031 | 
19948             |  0.121  0.001  0.019 |  0.086  0.001  0.009 | -0.022  0.000  0.001 | -0.213  0.007  0.059 |  0.069  0.001  0.006 | 
19949             |  0.174  0.002  0.033 | -0.084  0.001  0.008 | -0.178  0.005  0.035 |  0.089  0.001  0.009 | -0.249  0.011  0.069 | 
19950             | -0.170  0.002  0.057 | -0.239  0.006  0.113 |  0.005  0.000  0.000 |  0.052  0.000  0.005 | -0.028  0.000  0.002 | 
19951             | -0.128  0.001  0.040 | -0.287  0.009  0.200 |  0.039  0.000  0.004 |  0.043  0.000  0.004 | -0.037  0.000  0.003 | 
19952             |  0.383  0.008  0.119 |  0.296  0.010  0.071 | -0.092  0.001  0.007 | -0.063  0.001  0.003 |  0.228  0.009  0.042 | 
19953             |  0.309  0.005  0.070 | -0.073  0.001  0.004 |  0.152  0.003  0.017 | -0.014  0.000  0.000 | -0.049  0.000  0.002 | 
19939             |  0.263  0.004  0.040 | -0.124  0.002  0.009 |  0.094  0.001  0.005 |  0.307  0.015  0.055 | -0.152  0.004  0.013 | 
19940             |  0.052  0.000  0.003 |  0.016  0.000  0.000 | -0.324  0.016  0.126 |  0.136  0.003  0.022 | -0.008  0.000  0.000 | 
19941             |  0.026  0.000  0.001 | -0.279  0.009  0.087 |  0.105  0.002  0.012 |  0.090  0.001  0.009 | -0.106  0.002  0.013 | 
19942             |  0.407  0.009  0.102 |  0.306  0.011  0.058 | -0.208  0.007  0.027 |  0.251  0.010  0.039 |  0.018  0.000  0.000 | 
19943             | -0.007  0.000  0.000 | -0.138  0.002  0.025 | -0.247  0.009  0.080 | -0.019  0.000  0.000 | -0.036  0.000  0.002 | 
19944             |  0.129  0.001  0.017 | -0.359  0.015  0.129 |  0.207  0.006  0.043 |  0.005  0.000  0.000 |  0.035  0.000  0.001 | 
19945             |  0.240  0.003  0.070 | -0.010  0.000  0.000 | -0.223  0.007  0.061 | -0.153  0.004  0.029 | -0.106  0.002  0.014 | 
19928             | -0.044  0.000  0.002 | -0.007  0.000  0.000 | -0.043  0.000  0.002 | -0.045  0.000  0.002 | -0.173  0.005  0.029 | 
19929             |  0.190  0.002  0.023 |  0.145  0.002  0.014 | -0.247  0.009  0.039 |  0.244  0.010  0.038 | -0.228  0.009  0.033 | 
19930             | -0.048  0.000  0.004 | -0.009  0.000  0.000 | -0.142  0.003  0.032 | -0.058  0.001  0.005 | -0.014  0.000  0.000 | 
19931             |  0.107  0.001  0.017 | -0.156  0.003  0.036 | -0.199  0.006  0.059 | -0.108  0.002  0.017 | -0.044  0.000  0.003 | 
19932             | -0.166  0.002  0.046 | -0.219  0.005  0.079 | -0.177  0.005  0.051 |  0.050  0.000  0.004 |  0.001  0.000  0.000 | 
19933             |  0.076  0.000  0.004 |  0.067  0.001  0.003 | -0.239  0.009  0.036 |  0.638  0.066  0.259 | -0.035  0.000  0.001 | 
19934             |  0.138  0.001  0.019 |  0.098  0.001  0.010 |  0.146  0.003  0.021 |  0.080  0.001  0.006 | -0.117  0.002  0.014 | 
19935             |  0.227  0.003  0.045 | -0.062  0.000  0.003 | -0.338  0.017  0.101 |  0.259  0.011  0.059 |  0.120  0.002  0.013 | 
19936             |  0.233  0.003  0.043 |  0.166  0.003  0.022 | -0.127  0.002  0.013 |  0.341  0.019  0.092 | -0.118  0.002  0.011 | 
19937             | -0.008  0.000  0.000 | -0.288  0.009  0.072 |  0.108  0.002  0.010 |  0.083  0.001  0.006 |  0.206  0.007  0.037 | 
19938             |  0.034  0.000  0.001 | -0.014  0.000  0.000 |  0.010  0.000  0.000 | -0.109  0.002  0.015 |  0.024  0.000  0.001 | 
19920             | -0.052  0.000  0.004 | -0.050  0.000  0.003 | -0.177  0.005  0.041 | -0.042  0.000  0.002 | -0.063  0.001  0.005 | 
19921             |  0.229  0.003  0.038 | -0.175  0.003  0.022 |  0.015  0.000  0.000 | -0.200  0.006  0.029 |  0.012  0.000  0.000 | 
19922             |  0.197  0.002  0.033 | -0.094  0.001  0.008 |  0.024  0.000  0.001 |  0.104  0.002  0.009 | -0.114  0.002  0.011 | 
19923             |  0.025  0.000  0.001 | -0.257  0.007  0.108 | -0.229  0.008  0.085 | -0.025  0.000  0.001 |  0.139  0.003  0.031 | 
19924             |  0.277  0.004  0.055 | -0.066  0.000  0.003 |  0.159  0.004  0.018 |  0.332  0.018  0.079 | -0.184  0.006  0.024 | 
19925             |  0.167  0.002  0.039 | -0.098  0.001  0.013 | -0.045  0.000  0.003 | -0.096  0.001  0.013 |  0.036  0.000  0.002 | 
19926             |  0.223  0.003  0.031 |  0.133  0.002  0.011 | -0.132  0.003  0.011 |  0.096  0.001  0.006 |  0.062  0.001  0.002 | 
19927             |  0.304  0.005  0.089 |  0.185  0.004  0.033 | -0.226  0.008  0.049 | -0.060  0.001  0.003 | -0.061  0.001  0.004 | 
19908             |  0.129  0.001  0.017 |  0.112  0.001  0.013 |  0.044  0.000  0.002 |  0.050  0.000  0.003 | -0.070  0.001  0.005 | 
19909             |  0.033  0.000  0.002 | -0.235  0.006  0.091 | -0.276  0.011  0.125 |  0.074  0.001  0.009 | -0.103  0.002  0.017 | 
19910             |  0.146  0.001  0.015 | -0.164  0.003  0.019 |  0.066  0.001  0.003 |  0.134  0.003  0.013 | -0.032  0.000  0.001 | 
19911             |  0.200  0.002  0.039 | -0.048  0.000  0.002 | -0.125  0.002  0.015 |  0.411  0.027  0.165 | -0.274  0.013  0.074 | 
19912             | -0.007  0.000  0.000 | -0.156  0.003  0.026 | -0.226  0.008  0.055 |  0.095  0.001  0.010 |  0.033  0.000  0.001 | 
19913             |  0.276  0.004  0.077 | -0.162  0.003  0.027 | -0.265  0.011  0.071 | -0.164  0.004  0.027 | -0.045  0.000  0.002 | 
19914             | -0.165  0.002  0.040 | -0.312  0.011  0.142 | -0.061  0.001  0.005 |  0.046  0.000  0.003 | -0.045  0.000  0.003 | 
19915             | -0.191  0.002  0.058 | -0.284  0.009  0.128 | -0.025  0.000  0.001 |  0.043  0.000  0.003 | -0.076  0.001  0.009 | 
19916             |  0.410  0.009  0.114 |  0.080  0.001  0.004 |  0.134  0.003  0.012 |  0.063  0.001  0.003 |  0.022  0.000  0.000 | 
19917             | -0.180  0.002  0.035 |  0.220  0.005  0.052 | -0.050  0.000  0.003 |  0.444  0.032  0.213 |  0.190  0.006  0.039 | 
19918             |  0.070  0.000  0.005 | -0.224  0.006  0.050 |  0.128  0.002  0.016 |  0.010  0.000  0.000 | -0.046  0.000  0.002 | 
19919             |  0.194  0.002  0.039 | -0.002  0.000  0.000 | -0.077  0.001  0.006 |  0.206  0.007  0.044 | -0.220  0.008  0.051 | 
19902             | -0.222  0.003  0.113 |  0.034  0.000  0.003 | -0.231  0.008  0.122 | -0.093  0.001  0.020 |  0.056  0.001  0.007 | 
19903             | -0.085  0.000  0.009 | -0.477  0.026  0.285 | -0.106  0.002  0.014 | -0.018  0.000  0.000 |  0.009  0.000  0.000 | 
19904             |  0.093  0.000  0.006 | -0.359  0.015  0.096 |  0.077  0.001  0.004 |  0.002  0.000  0.000 | -0.088  0.001  0.006 | 
19905             |  0.098  0.001  0.011 |  0.053  0.000  0.003 | -0.239  0.009  0.067 | -0.067  0.001  0.005 |  0.195  0.007  0.045 | 
19906             | -0.263  0.004  0.116 | -0.187  0.004  0.058 | -0.137  0.003  0.031 |  0.021  0.000  0.001 | -0.091  0.001  0.014 | 
19907             | -0.099  0.001  0.015 | -0.133  0.002  0.027 | -0.236  0.008  0.085 |  0.013  0.000  0.000 |  0.023  0.000  0.001 | 
19896             |  0.051  0.000  0.003 | -0.060  0.000  0.004 | -0.174  0.005  0.031 |  0.211  0.007  0.046 | -0.023  0.000  0.001 | 
19897             |  0.024  0.000  0.001 | -0.055  0.000  0.004 | -0.216  0.007  0.055 | -0.108  0.002  0.014 |  0.177  0.005  0.037 | 
19898             | -0.147  0.001  0.034 |  0.005  0.000  0.000 | -0.383  0.022  0.232 | -0.121  0.002  0.023 |  0.114  0.002  0.021 | 
19899             |  0.208  0.002  0.038 | -0.107  0.001  0.010 | -0.254  0.010  0.057 |  0.214  0.007  0.041 | -0.168  0.005  0.025 | 
19900             | -0.064  0.000  0.004 |  0.035  0.000  0.001 | -0.065  0.001  0.004 |  0.072  0.001  0.005 |  0.014  0.000  0.000 | 
19901             |  0.045  0.000  0.003 | -0.085  0.001  0.009 | -0.035  0.000  0.002 |  0.213  0.007  0.059 | -0.246  0.011  0.079 | 
19890             |  0.300  0.005  0.087 |  0.169  0.003  0.027 |  0.101  0.002  0.010 |  0.062  0.001  0.004 | -0.041  0.000  0.002 | 
19891             | -0.095  0.000  0.013 | -0.050  0.000  0.004 | -0.303  0.014  0.135 | -0.054  0.000  0.004 | -0.070  0.001  0.007 | 
19892             |  0.111  0.001  0.012 | -0.258  0.008  0.066 | -0.062  0.001  0.004 |  0.043  0.000  0.002 | -0.315  0.017  0.098 | 
19893             |  0.138  0.001  0.014 | -0.129  0.002  0.013 | -0.053  0.000  0.002 |  0.368  0.022  0.103 | -0.212  0.008  0.034 | 
19894             |  0.064  0.000  0.003 |  0.255  0.007  0.047 | -0.110  0.002  0.009 |  0.204  0.007  0.030 |  0.458  0.036  0.151 | 
19895             |  0.326  0.006  0.093 |  0.094  0.001  0.008 |  0.015  0.000  0.000 | -0.156  0.004  0.021 | -0.288  0.014  0.073 | 
19889             | -0.020  0.000  0.000 | -0.185  0.004  0.030 |  0.073  0.001  0.005 |  0.386  0.024  0.129 |  0.006  0.000  0.000 | 
19885             |  0.249  0.003  0.041 | -0.088  0.001  0.005 | -0.054  0.000  0.002 |  0.158  0.004  0.016 | -0.288  0.014  0.054 | 
19886             |  0.321  0.006  0.083 | -0.140  0.002  0.016 |  0.093  0.001  0.007 | -0.127  0.003  0.013 | -0.144  0.004  0.017 | 
19887             |  0.284  0.004  0.081 | -0.163  0.003  0.026 | -0.128  0.002  0.016 |  0.053  0.000  0.003 | -0.105  0.002  0.011 | 
19888             |  0.196  0.002  0.040 | -0.118  0.002  0.014 | -0.251  0.009  0.065 |  0.074  0.001  0.006 | -0.161  0.004  0.027 | 
19869             | -0.071  0.000  0.008 | -0.246  0.007  0.100 | -0.196  0.006  0.063 |  0.108  0.002  0.019 | -0.023  0.000  0.001 | 
19870             |  0.136  0.001  0.017 | -0.077  0.001  0.005 |  0.306  0.014  0.087 | -0.144  0.003  0.019 |  0.222  0.009  0.046 | 
19871             |  0.272  0.004  0.051 | -0.067  0.001  0.003 |  0.078  0.001  0.004 |  0.284  0.013  0.056 | -0.015  0.000  0.000 | 
19872             |  0.002  0.000  0.000 | -0.168  0.003  0.023 | -0.095  0.001  0.007 |  0.131  0.003  0.014 | -0.129  0.003  0.013 | 
19873             |  0.355  0.007  0.078 |  0.081  0.001  0.004 |  0.275  0.011  0.047 |  0.439  0.031  0.120 | -0.125  0.003  0.010 | 
19874             |  0.298  0.005  0.061 |  0.133  0.002  0.012 | -0.334  0.017  0.077 | -0.013  0.000  0.000 |  0.039  0.000  0.001 | 
19875             |  0.119  0.001  0.006 |  0.135  0.002  0.008 |  0.269  0.011  0.033 |  0.337  0.018  0.052 |  0.284  0.014  0.037 | 
19876             |  0.066  0.000  0.006 | -0.059  0.000  0.005 | -0.057  0.000  0.005 |  0.047  0.000  0.003 |  0.072  0.001  0.008 | 
19877             |  0.068  0.000  0.005 | -0.053  0.000  0.003 |  0.037  0.000  0.002 |  0.442  0.032  0.218 | -0.059  0.001  0.004 | 
19878             |  0.246  0.003  0.031 |  0.138  0.002  0.010 |  0.285  0.012  0.042 |  0.353  0.020  0.064 |  0.272  0.013  0.038 | 
19879             |  0.039  0.000  0.002 | -0.234  0.006  0.059 |  0.203  0.006  0.045 |  0.174  0.005  0.033 | -0.168  0.005  0.031 | 
19880             |  0.346  0.007  0.074 |  0.118  0.002  0.008 |  0.112  0.002  0.008 |  0.237  0.009  0.035 | -0.257  0.011  0.041 | 
19881             | -0.047  0.000  0.002 | -0.396  0.018  0.163 | -0.206  0.006  0.044 |  0.044  0.000  0.002 | -0.152  0.004  0.024 | 
19882             |  0.142  0.001  0.013 | -0.019  0.000  0.000 |  0.046  0.000  0.001 |  0.087  0.001  0.005 | -0.171  0.005  0.019 | 
19883             |  0.316  0.006  0.076 |  0.050  0.000  0.002 | -0.260  0.010  0.051 |  0.266  0.011  0.054 | -0.146  0.004  0.016 | 
19884             | -0.022  0.000  0.000 |  0.109  0.001  0.011 |  0.012  0.000  0.000 |  0.176  0.005  0.028 |  0.196  0.007  0.035 | 
19859             |  0.194  0.002  0.031 | -0.020  0.000  0.000 | -0.228  0.008  0.043 |  0.005  0.000  0.000 | -0.045  0.000  0.002 | 
19860             |  0.218  0.003  0.034 | -0.220  0.005  0.035 | -0.363  0.020  0.094 | -0.173  0.005  0.021 | -0.051  0.000  0.002 | 
19861             | -0.062  0.000  0.006 | -0.389  0.017  0.222 | -0.237  0.008  0.082 |  0.003  0.000  0.000 | -0.083  0.001  0.010 | 
19862             | -0.310  0.005  0.179 | -0.095  0.001  0.017 |  0.114  0.002  0.024 |  0.020  0.000  0.001 |  0.028  0.000  0.001 | 
19863             |  0.101  0.001  0.007 |  0.070  0.001  0.003 | -0.112  0.002  0.009 |  0.440  0.031  0.131 | -0.004  0.000  0.000 | 
19864             |  0.137  0.001  0.029 | -0.255  0.007  0.100 | -0.244  0.009  0.091 | -0.172  0.005  0.045 |  0.133  0.003  0.027 | 
19865             |  0.055  0.000  0.003 | -0.340  0.013  0.125 |  0.234  0.008  0.059 |  0.016  0.000  0.000 | -0.155  0.004  0.026 | 
19866             |  0.097  0.001  0.013 |  0.068  0.001  0.007 | -0.047  0.000  0.003 | -0.133  0.003  0.025 |  0.005  0.000  0.000 | 
19867             | -0.057  0.000  0.005 | -0.406  0.019  0.238 | -0.240  0.009  0.083 | -0.007  0.000  0.000 | -0.012  0.000  0.000 | 
19868             | -0.179  0.002  0.069 | -0.237  0.006  0.121 | -0.176  0.005  0.066 |  0.056  0.000  0.007 |  0.034  0.000  0.002 | 
19848             | -0.063  0.000  0.006 |  0.046  0.000  0.003 | -0.331  0.016  0.171 | -0.084  0.001  0.011 |  0.010  0.000  0.000 | 
19849             |  0.065  0.000  0.007 | -0.261  0.008  0.111 |  0.043  0.000  0.003 | -0.008  0.000  0.000 | -0.266  0.012  0.115 | 
19850             | -0.321  0.006  0.146 | -0.288  0.009  0.118 |  0.046  0.000  0.003 |  0.206  0.007  0.060 |  0.102  0.002  0.015 | 
19851             | -0.018  0.000  0.000 | -0.205  0.005  0.049 |  0.314  0.015  0.116 | -0.011  0.000  0.000 | -0.199  0.007  0.047 | 
19852             |  0.206  0.002  0.041 | -0.054  0.000  0.003 | -0.143  0.003  0.020 |  0.237  0.009  0.054 | -0.117  0.002  0.013 | 
19853             |  0.351  0.007  0.107 |  0.133  0.002  0.015 | -0.053  0.000  0.002 | -0.154  0.004  0.020 | -0.110  0.002  0.011 | 
19854             | -0.121  0.001  0.030 | -0.317  0.011  0.206 |  0.087  0.001  0.015 |  0.015  0.000  0.000 | -0.009  0.000  0.000 | 
19855             |  0.181  0.002  0.023 |  0.311  0.011  0.069 | -0.261  0.010  0.049 |  0.436  0.031  0.135 |  0.180  0.006  0.023 | 
19856             | -0.107  0.001  0.019 |  0.140  0.002  0.033 | -0.195  0.006  0.064 | -0.259  0.011  0.112 |  0.119  0.002  0.024 | 
19857             |  0.135  0.001  0.027 | -0.117  0.002  0.021 | -0.186  0.005  0.052 | -0.115  0.002  0.020 | -0.070  0.001  0.007 | 
19858             |  0.340  0.006  0.104 |  0.176  0.004  0.028 | -0.067  0.001  0.004 | -0.093  0.001  0.008 | -0.178  0.006  0.029 | 
19847             |  0.314  0.005  0.059 |  0.063  0.000  0.002 | -0.018  0.000  0.000 | -0.026  0.000  0.000 | -0.009  0.000  0.000 | 
19839             |  0.230  0.003  0.050 |  0.053  0.000  0.003 | -0.404  0.025  0.153 | -0.011  0.000  0.000 |  0.291  0.015  0.079 | 
19840             | -0.128  0.001  0.016 | -0.247  0.007  0.059 | -0.097  0.001  0.009 |  0.259  0.011  0.065 | -0.061  0.001  0.004 | 
19841             |  0.113  0.001  0.013 | -0.082  0.001  0.007 | -0.059  0.001  0.003 |  0.077  0.001  0.006 | -0.212  0.008  0.045 | 
19842             |  0.095  0.000  0.008 | -0.267  0.008  0.066 | -0.111  0.002  0.011 |  0.083  0.001  0.006 | -0.196  0.007  0.036 | 
19843             |  0.161  0.001  0.028 | -0.192  0.004  0.040 | -0.260  0.010  0.074 | -0.073  0.001  0.006 | -0.084  0.001  0.008 | 
19844             |  0.163  0.001  0.018 |  0.120  0.002  0.009 |  0.016  0.000  0.000 | -0.295  0.014  0.057 |  0.190  0.006  0.024 | 
19845             |  0.260  0.004  0.089 | -0.011  0.000  0.000 |  0.102  0.002  0.014 | -0.031  0.000  0.001 | -0.166  0.005  0.036 | 
19846             |  0.356  0.007  0.096 |  0.029  0.000  0.001 | -0.169  0.004  0.022 |  0.052  0.000  0.002 | -0.010  0.000  0.000 | 
19818             | -0.182  0.002  0.030 | -0.245  0.007  0.054 | -0.199  0.006  0.036 |  0.317  0.016  0.091 | -0.284  0.014  0.073 | 
19819             |  0.371  0.008  0.169 | -0.067  0.001  0.006 | -0.180  0.005  0.040 | -0.102  0.002  0.013 |  0.009  0.000  0.000 | 
19820             |  0.149  0.001  0.015 |  0.113  0.001  0.009 |  0.103  0.002  0.007 |  0.292  0.014  0.057 | -0.451  0.035  0.137 | 
19821             | -0.091  0.000  0.015 |  0.024  0.000  0.001 | -0.294  0.013  0.161 | -0.137  0.003  0.035 |  0.008  0.000  0.000 | 
19822             |  0.307  0.005  0.068 | -0.066  0.000  0.003 | -0.172  0.004  0.021 | -0.012  0.000  0.000 | -0.094  0.002  0.006 | 
19823             |  0.153  0.001  0.019 | -0.169  0.003  0.023 |  0.069  0.001  0.004 |  0.095  0.001  0.007 | -0.372  0.024  0.113 | 
19824             |  0.219  0.003  0.044 | -0.043  0.000  0.002 | -0.045  0.000  0.002 | -0.058  0.001  0.003 |  0.093  0.001  0.008 | 
19825             | -0.122  0.001  0.023 | -0.297  0.010  0.134 |  0.019  0.000  0.001 |  0.086  0.001  0.011 | -0.105  0.002  0.017 | 
19826             |  0.031  0.000  0.001 | -0.258  0.007  0.069 | -0.085  0.001  0.008 |  0.171  0.005  0.030 | -0.196  0.007  0.040 | 
19827             |  0.104  0.001  0.007 | -0.323  0.012  0.066 | -0.043  0.000  0.001 |  0.036  0.000  0.001 |  0.121  0.003  0.009 | 
19828             |  0.049  0.000  0.003 | -0.224  0.006  0.059 |  0.282  0.012  0.093 | -0.055  0.000  0.003 | -0.015  0.000  0.000 | 
19829             |  0.060  0.000  0.003 | -0.161  0.003  0.024 | -0.106  0.002  0.011 |  0.074  0.001  0.005 |  0.087  0.001  0.007 | 
19830             |  0.170  0.002  0.029 | -0.231  0.006  0.052 | -0.169  0.004  0.028 |  0.006  0.000  0.000 | -0.202  0.007  0.040 | 
19831             |  0.195  0.002  0.056 |  0.073  0.001  0.008 | -0.006  0.000  0.000 | -0.184  0.005  0.051 | -0.011  0.000  0.000 | 
19832             | -0.076  0.000  0.005 |  0.039  0.000  0.001 | -0.054  0.000  0.002 |  0.378  0.023  0.113 | -0.053  0.000  0.002 | 
19833             |  0.212  0.002  0.038 | -0.077  0.001  0.005 |  0.112  0.002  0.011 |  0.100  0.002  0.008 | -0.194  0.006  0.032 | 
19834             |  0.054  0.000  0.002 |  0.044  0.000  0.001 | -0.121  0.002  0.009 |  0.312  0.016  0.062 |  0.083  0.001  0.004 | 
19835             |  0.301  0.005  0.070 |  0.177  0.004  0.024 | -0.128  0.002  0.013 |  0.117  0.002  0.011 | -0.110  0.002  0.009 | 
19836             |  0.179  0.002  0.032 | -0.023  0.000  0.001 | -0.344  0.018  0.117 | -0.044  0.000  0.002 | -0.134  0.003  0.018 | 
19837             |  0.100  0.001  0.015 |  0.091  0.001  0.012 | -0.248  0.009  0.091 | -0.002  0.000  0.000 |  0.144  0.004  0.031 | 
19838             |  0.330  0.006  0.080 |  0.114  0.001  0.010 | -0.318  0.015  0.074 | -0.011  0.000  0.000 |  0.126  0.003  0.012 | 
19807             |  0.033  0.000  0.001 |  0.011  0.000  0.000 | -0.256  0.010  0.059 |  0.087  0.001  0.007 |  0.145  0.004  0.019 | 
19808             |  0.001  0.000  0.000 | -0.250  0.007  0.062 | -0.185  0.005  0.034 |  0.243  0.010  0.059 | -0.062  0.001  0.004 | 
19809             |  0.033  0.000  0.002 | -0.281  0.009  0.117 | -0.035  0.000  0.002 | -0.031  0.000  0.001 |  0.023  0.000  0.001 | 
19810             |  0.152  0.001  0.025 | -0.275  0.009  0.081 | -0.238  0.009  0.061 | -0.136  0.003  0.020 | -0.130  0.003  0.018 | 
19811             |  0.047  0.000  0.001 |  0.224  0.006  0.030 | -0.185  0.005  0.020 |  0.517  0.043  0.161 | -0.110  0.002  0.007 | 
19812             |  0.184  0.002  0.027 | -0.005  0.000  0.000 | -0.219  0.007  0.038 |  0.442  0.032  0.153 | -0.220  0.008  0.038 | 
19813             | -0.301  0.005  0.171 | -0.190  0.004  0.068 |  0.041  0.000  0.003 |  0.094  0.001  0.017 |  0.045  0.000  0.004 | 
19814             |  0.035  0.000  0.001 | -0.100  0.001  0.008 |  0.294  0.013  0.069 | -0.154  0.004  0.019 |  0.080  0.001  0.005 | 
19815             |  0.184  0.002  0.022 | -0.282  0.009  0.052 | -0.265  0.011  0.046 | -0.143  0.003  0.013 |  0.010  0.000  0.000 | 
19816             | -0.033  0.000  0.001 | -0.110  0.001  0.017 | -0.242  0.009  0.081 |  0.038  0.000  0.002 |  0.248  0.011  0.085 | 
19817             | -0.098  0.001  0.016 | -0.249  0.007  0.105 | -0.112  0.002  0.021 |  0.095  0.001  0.015 | -0.030  0.000  0.002 | 
19790             | -0.107  0.001  0.015 |  0.078  0.001  0.008 | -0.315  0.015  0.127 | -0.058  0.001  0.004 | -0.005  0.000  0.000 | 
19791             |  0.074  0.000  0.004 |  0.001  0.000  0.000 | -0.011  0.000  0.000 | -0.016  0.000  0.000 | -0.239  0.010  0.046 | 
19792             |  0.031  0.000  0.001 |  0.272  0.008  0.059 |  0.037  0.000  0.001 |  0.080  0.001  0.005 | -0.035  0.000  0.001 | 
19793             |  0.107  0.001  0.011 | -0.105  0.001  0.011 |  0.172  0.004  0.029 | -0.079  0.001  0.006 | -0.242  0.010  0.058 | 
19794             |  0.056  0.000  0.003 | -0.442  0.022  0.178 | -0.017  0.000  0.000 | -0.039  0.000  0.001 | -0.007  0.000  0.000 | 
19795             |  0.189  0.002  0.042 | -0.079  0.001  0.007 | -0.082  0.001  0.008 | -0.057  0.001  0.004 | -0.162  0.005  0.031 | 
19796             |  0.053  0.000  0.003 | -0.073  0.001  0.005 |  0.200  0.006  0.039 |  0.120  0.002  0.014 | -0.284  0.014  0.078 | 
19797             | -0.168  0.002  0.028 | -0.168  0.003  0.028 | -0.182  0.005  0.033 |  0.082  0.001  0.007 | -0.041  0.000  0.002 | 
19798             | -0.056  0.000  0.004 | -0.348  0.014  0.156 |  0.046  0.000  0.003 | -0.024  0.000  0.001 |  0.140  0.003  0.025 | 
19799             |  0.118  0.001  0.013 |  0.027  0.000  0.001 | -0.309  0.014  0.088 |  0.208  0.007  0.040 |  0.083  0.001  0.006 | 
19800             | -0.059  0.000  0.005 | -0.197  0.004  0.054 |  0.041  0.000  0.002 | -0.031  0.000  0.001 | -0.148  0.004  0.030 | 
19801             | -0.096  0.001  0.014 | -0.329  0.012  0.165 |  0.061  0.001  0.006 |  0.075  0.001  0.009 | -0.171  0.005  0.044 | 
19802             |  0.044  0.000  0.003 | -0.136  0.002  0.024 |  0.001  0.000  0.000 |  0.070  0.001  0.006 | -0.280  0.014  0.102 | 
19803             | -0.097  0.001  0.013 | -0.021  0.000  0.001 |  0.028  0.000  0.001 | -0.130  0.003  0.023 |  0.264  0.012  0.095 | 
19804             | -0.320  0.006  0.146 | -0.053  0.000  0.004 | -0.095  0.001  0.013 | -0.025  0.000  0.001 |  0.134  0.003  0.026 | 
19805             |  0.072  0.000  0.006 |  0.074  0.001  0.007 | -0.279  0.012  0.095 | -0.238  0.009  0.070 |  0.065  0.001  0.005 | 
19806             | -0.016  0.000  0.000 |  0.013  0.000  0.000 |  0.240  0.009  0.054 | -0.070  0.001  0.005 |  0.130  0.003  0.016 | 
19789             | -0.147  0.001  0.039 | -0.400  0.018  0.286 |  0.024  0.000  0.001 | -0.017  0.000  0.001 | -0.021  0.000  0.001 | 
19787             |  0.037  0.000  0.001 | -0.156  0.003  0.023 |  0.138  0.003  0.018 |  0.010  0.000  0.000 | -0.123  0.003  0.014 | 
19788             |  0.031  0.000  0.001 | -0.330  0.012  0.114 |  0.291  0.013  0.089 | -0.031  0.000  0.001 |  0.128  0.003  0.017 | 
19776             |  0.041  0.000  0.001 | -0.100  0.001  0.007 | -0.033  0.000  0.001 |  0.155  0.004  0.016 | -0.254  0.011  0.044 | 
19777             |  0.361  0.007  0.075 |  0.317  0.011  0.058 | -0.024  0.000  0.000 |  0.112  0.002  0.007 |  0.046  0.000  0.001 | 
19778             |  0.075  0.000  0.009 | -0.087  0.001  0.012 | -0.176  0.005  0.047 | -0.049  0.000  0.004 | -0.095  0.002  0.014 | 
19779             |  0.084  0.000  0.008 | -0.113  0.001  0.014 |  0.047  0.000  0.002 | -0.060  0.001  0.004 |  0.046  0.000  0.002 | 
19780             | -0.075  0.000  0.007 | -0.260  0.008  0.085 |  0.060  0.001  0.005 |  0.011  0.000  0.000 | -0.144  0.004  0.026 | 
19781             | -0.149  0.001  0.039 | -0.402  0.018  0.282 |  0.188  0.005  0.062 |  0.035  0.000  0.002 |  0.028  0.000  0.001 | 
19782             |  0.116  0.001  0.013 | -0.056  0.000  0.003 | -0.134  0.003  0.018 | -0.057  0.001  0.003 | -0.141  0.003  0.020 | 
19783             |  0.031  0.000  0.001 |  0.272  0.008  0.059 |  0.037  0.000  0.001 |  0.080  0.001  0.005 | -0.035  0.000  0.001 | 
19784             | -0.276  0.004  0.099 | -0.097  0.001  0.012 |  0.050  0.000  0.003 | -0.189  0.006  0.047 |  0.059  0.001  0.005 | 
19785             | -0.078  0.000  0.005 | -0.349  0.014  0.093 |  0.203  0.006  0.031 |  0.070  0.001  0.004 | -0.181  0.006  0.025 | 
19786             | -0.299  0.005  0.082 | -0.289  0.009  0.077 |  0.396  0.024  0.143 | -0.022  0.000  0.000 |  0.118  0.002  0.013 | 
19767             |  0.133  0.001  0.010 |  0.040  0.000  0.001 |  0.090  0.001  0.005 |  0.318  0.016  0.058 | -0.019  0.000  0.000 | 
19768             |  0.113  0.001  0.010 | -0.440  0.022  0.151 | -0.211  0.007  0.035 |  0.019  0.000  0.000 |  0.087  0.001  0.006 | 
19769             |  0.229  0.003  0.044 |  0.021  0.000  0.000 | -0.265  0.011  0.059 | -0.156  0.004  0.021 | -0.086  0.001  0.006 | 
19770             |  0.114  0.001  0.018 | -0.178  0.004  0.044 |  0.082  0.001  0.009 |  0.064  0.001  0.006 | -0.222  0.009  0.068 | 
19771             |  0.152  0.001  0.026 | -0.240  0.007  0.065 | -0.003  0.000  0.000 |  0.167  0.004  0.031 | -0.311  0.017  0.110 | 
19772             |  0.303  0.005  0.053 |  0.020  0.000  0.000 | -0.048  0.000  0.001 | -0.226  0.008  0.029 |  0.013  0.000  0.000 | 
19773             |  0.109  0.001  0.012 | -0.184  0.004  0.034 | -0.186  0.005  0.034 |  0.004  0.000  0.000 |  0.306  0.016  0.093 | 
19774             |  0.115  0.001  0.012 | -0.182  0.004  0.029 | -0.063  0.001  0.003 |  0.012  0.000  0.000 | -0.200  0.007  0.035 | 
19775             | -0.376  0.008  0.323 | -0.049  0.000  0.005 | -0.012  0.000  0.000 |  0.087  0.001  0.017 | -0.096  0.002  0.021 | 
19758             |  0.376  0.008  0.102 |  0.008  0.000  0.000 | -0.304  0.014  0.067 |  0.205  0.007  0.030 | -0.159  0.004  0.018 | 
19759             |  0.213  0.003  0.042 |  0.097  0.001  0.009 |  0.190  0.005  0.033 | -0.065  0.001  0.004 | -0.117  0.002  0.013 | 
19760             | -0.055  0.000  0.004 | -0.217  0.005  0.061 | -0.148  0.003  0.029 | -0.107  0.002  0.015 | -0.007  0.000  0.000 | 
19761             | -0.024  0.000  0.001 | -0.129  0.002  0.023 | -0.071  0.001  0.007 | -0.131  0.003  0.023 |  0.229  0.009  0.071 | 
19762             |  0.316  0.006  0.086 |  0.057  0.000  0.003 |  0.051  0.000  0.002 | -0.156  0.004  0.021 | -0.194  0.007  0.032 | 
19763             |  0.087  0.000  0.006 | -0.158  0.003  0.019 |  0.010  0.000  0.000 |  0.250  0.010  0.047 | -0.319  0.018  0.077 | 
19764             | -0.167  0.002  0.053 | -0.209  0.005  0.083 |  0.163  0.004  0.051 | -0.059  0.001  0.007 |  0.093  0.002  0.017 | 
19765             |  0.333  0.006  0.068 |  0.123  0.002  0.009 | -0.038  0.000  0.001 |  0.149  0.004  0.014 | -0.179  0.006  0.019 | 
19766             | -0.072  0.000  0.013 | -0.165  0.003  0.070 | -0.225  0.008  0.131 | -0.039  0.000  0.004 |  0.031  0.000  0.003 | 
19750             |  0.047  0.000  0.003 | -0.284  0.009  0.103 | -0.101  0.002  0.013 | -0.081  0.001  0.008 | -0.036  0.000  0.002 | 
19751             | -0.205  0.002  0.097 | -0.240  0.006  0.133 | -0.051  0.000  0.006 |  0.082  0.001  0.016 |  0.081  0.001  0.015 | 
19752             | -0.110  0.001  0.012 | -0.370  0.015  0.139 | -0.249  0.009  0.063 |  0.010  0.000  0.000 | -0.031  0.000  0.001 | 
19753             | -0.003  0.000  0.000 | -0.017  0.000  0.000 | -0.461  0.032  0.229 | -0.114  0.002  0.014 |  0.033  0.000  0.001 | 
19754             | -0.041  0.000  0.001 | -0.160  0.003  0.021 | -0.124  0.002  0.012 |  0.344  0.019  0.096 | -0.227  0.009  0.041 | 
19755             |  0.272  0.004  0.045 |  0.144  0.002  0.012 | -0.181  0.005  0.020 | -0.071  0.001  0.003 |  0.121  0.003  0.009 | 
19756             |  0.102  0.001  0.011 | -0.082  0.001  0.007 | -0.091  0.001  0.009 | -0.124  0.003  0.017 |  0.039  0.000  0.002 | 
19757             |  0.079  0.000  0.006 |  0.052  0.000  0.003 |  0.194  0.006  0.038 |  0.077  0.001  0.006 |  0.186  0.006  0.035 | 
19746             |  0.143  0.001  0.017 | -0.175  0.003  0.025 | -0.114  0.002  0.011 | -0.032  0.000  0.001 | -0.097  0.002  0.008 | 
19747             |  0.176  0.002  0.034 | -0.172  0.003  0.032 | -0.036  0.000  0.001 |  0.169  0.005  0.031 | -0.304  0.016  0.101 | 
19748             |  0.257  0.004  0.054 |  0.060  0.000  0.003 | -0.171  0.004  0.024 | -0.072  0.001  0.004 |  0.026  0.000  0.001 | 
19749             |  0.098  0.001  0.007 |  0.378  0.016  0.109 | -0.038  0.000  0.001 |  0.220  0.008  0.037 | -0.024  0.000  0.000 | 
19740             |  0.274  0.004  0.092 | -0.016  0.000  0.000 | -0.339  0.017  0.140 | -0.097  0.002  0.011 | -0.077  0.001  0.007 | 
19741             | -0.086  0.000  0.012 | -0.083  0.001  0.011 | -0.060  0.001  0.006 | -0.103  0.002  0.017 |  0.005  0.000  0.000 | 
19742             | -0.008  0.000  0.000 | -0.273  0.008  0.096 | -0.134  0.003  0.023 | -0.018  0.000  0.000 | -0.038  0.000  0.002 | 
19743             |  0.045  0.000  0.004 | -0.187  0.004  0.070 | -0.200  0.006  0.080 | -0.066  0.001  0.009 |  0.007  0.000  0.000 | 
19744             | -0.211  0.002  0.078 | -0.224  0.006  0.088 | -0.158  0.004  0.043 | -0.042  0.000  0.003 | -0.049  0.000  0.004 | 
19745             |  0.066  0.000  0.004 |  0.102  0.001  0.010 |  0.164  0.004  0.026 | -0.176  0.005  0.030 | -0.044  0.000  0.002 | 
19733             |  0.051  0.000  0.004 |  0.171  0.003  0.042 | -0.435  0.029  0.274 | -0.088  0.001  0.011 |  0.210  0.008  0.064 | 
19734             |  0.225  0.003  0.034 | -0.124  0.002  0.010 | -0.079  0.001  0.004 |  0.534  0.046  0.192 | -0.093  0.001  0.006 | 
19735             |  0.141  0.001  0.020 | -0.139  0.002  0.020 |  0.001  0.000  0.000 | -0.040  0.000  0.002 | -0.316  0.017  0.103 | 
19736             |  0.323  0.006  0.073 |  0.004  0.000  0.000 | -0.237  0.008  0.039 |  0.008  0.000  0.000 | -0.179  0.006  0.022 | 
19737             | -0.173  0.002  0.063 | -0.088  0.001  0.016 | -0.118  0.002  0.030 | -0.076  0.001  0.012 | -0.071  0.001  0.011 | 
19738             |  0.402  0.009  0.099 |  0.217  0.005  0.029 |  0.131  0.003  0.010 | -0.166  0.004  0.017 | -0.174  0.005  0.019 | 
19739             |  0.200  0.002  0.036 | -0.105  0.001  0.010 | -0.110  0.002  0.011 |  0.097  0.002  0.008 | -0.261  0.012  0.060 | 
19718             |  0.166  0.002  0.025 | -0.032  0.000  0.001 | -0.278  0.012  0.069 |  0.070  0.001  0.004 | -0.125  0.003  0.014 | 
19719             |  0.039  0.000  0.002 |  0.094  0.001  0.010 | -0.255  0.010  0.074 |  0.174  0.005  0.034 |  0.260  0.012  0.077 | 
19720             |  0.074  0.000  0.007 | -0.243  0.007  0.078 | -0.268  0.011  0.096 | -0.045  0.000  0.003 | -0.036  0.000  0.002 | 
19721             |  0.092  0.000  0.008 | -0.148  0.002  0.020 | -0.189  0.005  0.033 |  0.159  0.004  0.023 | -0.060  0.001  0.003 | 
19722             | -0.006  0.000  0.000 | -0.194  0.004  0.032 | -0.152  0.003  0.020 |  0.026  0.000  0.001 | -0.103  0.002  0.009 | 
19723             |  0.237  0.003  0.057 | -0.083  0.001  0.007 | -0.103  0.002  0.011 |  0.177  0.005  0.032 |  0.046  0.000  0.002 | 
19724             |  0.315  0.006  0.047 |  0.180  0.004  0.015 |  0.242  0.009  0.028 |  0.227  0.008  0.024 |  0.108  0.002  0.005 | 
19725             | -0.219  0.003  0.079 | -0.313  0.011  0.161 | -0.224  0.008  0.083 |  0.143  0.003  0.034 |  0.115  0.002  0.022 | 
19726             |  0.231  0.003  0.046 | -0.235  0.006  0.047 | -0.057  0.000  0.003 | -0.259  0.011  0.058 |  0.020  0.000  0.000 | 
19727             | -0.173  0.002  0.042 | -0.355  0.014  0.179 |  0.042  0.000  0.002 |  0.050  0.000  0.004 | -0.060  0.001  0.005 | 
19728             | -0.046  0.000  0.003 | -0.383  0.017  0.223 | -0.136  0.003  0.028 |  0.035  0.000  0.002 | -0.022  0.000  0.001 | 
19729             |  0.317  0.006  0.101 | -0.018  0.000  0.000 |  0.039  0.000  0.002 |  0.019  0.000  0.000 | -0.042  0.000  0.002 | 
19730             | -0.154  0.001  0.066 | -0.015  0.000  0.001 | -0.246  0.009  0.169 | -0.004  0.000  0.000 | -0.047  0.000  0.006 | 
19731             | -0.138  0.001  0.052 | -0.143  0.002  0.056 | -0.088  0.001  0.021 |  0.007  0.000  0.000 | -0.059  0.001  0.009 | 
19732             | -0.259  0.004  0.111 | -0.209  0.005  0.072 |  0.063  0.001  0.006 | -0.057  0.001  0.005 | -0.086  0.001  0.012 | 
19707             |  0.077  0.000  0.006 |  0.132  0.002  0.018 | -0.113  0.002  0.013 |  0.080  0.001  0.007 | -0.116  0.002  0.014 | 
19708             |  0.122  0.001  0.032 |  0.079  0.001  0.013 | -0.077  0.001  0.013 | -0.132  0.003  0.037 |  0.023  0.000  0.001 | 
19709             |  0.066  0.000  0.005 | -0.356  0.014  0.138 |  0.040  0.000  0.002 | -0.025  0.000  0.001 | -0.030  0.000  0.001 | 
19710             |  0.131  0.001  0.015 | -0.280  0.009  0.067 | -0.271  0.011  0.062 | -0.107  0.002  0.010 | -0.021  0.000  0.000 | 
19711             | -0.143  0.001  0.058 | -0.284  0.009  0.227 | -0.136  0.003  0.052 | -0.001  0.000  0.000 | -0.024  0.000  0.002 | 
19712             |  0.153  0.001  0.016 | -0.205  0.005  0.028 |  0.030  0.000  0.001 | -0.207  0.007  0.028 | -0.138  0.003  0.013 | 
19713             |  0.242  0.003  0.045 |  0.113  0.001  0.010 |  0.119  0.002  0.011 |  0.030  0.000  0.001 | -0.124  0.003  0.012 | 
19714             |  0.153  0.001  0.025 | -0.217  0.005  0.049 | -0.144  0.003  0.022 | -0.099  0.002  0.010 |  0.007  0.000  0.000 | 
19715             | -0.130  0.001  0.017 | -0.480  0.026  0.231 |  0.057  0.000  0.003 | -0.004  0.000  0.000 |  0.028  0.000  0.001 | 
19716             | -0.159  0.001  0.041 | -0.374  0.016  0.224 | -0.129  0.003  0.027 |  0.090  0.001  0.013 | -0.120  0.003  0.023 | 
19717             |  0.238  0.003  0.046 |  0.068  0.001  0.004 | -0.057  0.000  0.003 | -0.017  0.000  0.000 | -0.009  0.000  0.000 | 
19699             |  0.157  0.001  0.014 |  0.123  0.002  0.009 | -0.027  0.000  0.000 |  0.252  0.010  0.037 |  0.110  0.002  0.007 | 
19700             |  0.000  0.000  0.000 | -0.077  0.001  0.007 | -0.190  0.005  0.044 |  0.013  0.000  0.000 |  0.006  0.000  0.000 | 
19701             |  0.129  0.001  0.014 |  0.089  0.001  0.007 |  0.080  0.001  0.005 |  0.440  0.031  0.160 |  0.045  0.000  0.002 | 
19702             | -0.046  0.000  0.002 | -0.304  0.010  0.093 | -0.228  0.008  0.052 |  0.050  0.000  0.003 | -0.034  0.000  0.001 | 
19703             | -0.149  0.001  0.024 | -0.093  0.001  0.009 | -0.046  0.000  0.002 |  0.210  0.007  0.048 |  0.205  0.007  0.045 | 
19704             |  0.087  0.000  0.006 | -0.282  0.009  0.068 |  0.044  0.000  0.002 |  0.216  0.008  0.040 |  0.059  0.001  0.003 | 
19705             |  0.128  0.001  0.019 | -0.246  0.007  0.068 | -0.061  0.001  0.004 | -0.015  0.000  0.000 | -0.113  0.002  0.014 | 
19706             | -0.005  0.000  0.000 |  0.113  0.001  0.020 | -0.041  0.000  0.003 | -0.135  0.003  0.028 |  0.137  0.003  0.029 | 
19692             |  0.026  0.000  0.001 | -0.032  0.000  0.001 |  0.353  0.019  0.110 | -0.117  0.002  0.012 |  0.122  0.003  0.013 | 
19693             |  0.093  0.000  0.009 | -0.130  0.002  0.018 |  0.369  0.020  0.143 | -0.044  0.000  0.002 |  0.005  0.000  0.000 | 
19694             | -0.027  0.000  0.001 | -0.126  0.002  0.017 | -0.234  0.008  0.057 | -0.063  0.001  0.004 |  0.048  0.000  0.002 | 
19695             |  0.240  0.003  0.055 |  0.023  0.000  0.001 |  0.243  0.009  0.056 |  0.060  0.001  0.003 | -0.082  0.001  0.006 | 
19696             |  0.246  0.003  0.055 |  0.038  0.000  0.001 | -0.208  0.006  0.039 |  0.029  0.000  0.001 | -0.337  0.020  0.103 | 
19697             |  0.108  0.001  0.013 | -0.123  0.002  0.017 | -0.186  0.005  0.039 | -0.092  0.001  0.009 |  0.247  0.011  0.068 | 
19698             |  0.152  0.001  0.015 |  0.134  0.002  0.012 | -0.119  0.002  0.009 |  0.202  0.007  0.027 |  0.078  0.001  0.004 | 
19689             |  0.175  0.002  0.022 | -0.039  0.000  0.001 | -0.070  0.001  0.003 | -0.036  0.000  0.001 | -0.081  0.001  0.005 | 
19690             |  0.347  0.007  0.100 |  0.225  0.006  0.042 |  0.070  0.001  0.004 |  0.322  0.017  0.086 | -0.120  0.002  0.012 | 
19691             | -0.078  0.000  0.007 |  0.061  0.000  0.004 | -0.205  0.006  0.046 | -0.055  0.000  0.003 |  0.232  0.009  0.059 | 
19683             |  0.326  0.006  0.070 |  0.015  0.000  0.000 |  0.168  0.004  0.019 | -0.084  0.001  0.005 | -0.055  0.001  0.002 | 
19684             | -0.037  0.000  0.002 |  0.027  0.000  0.001 | -0.099  0.001  0.015 | -0.120  0.002  0.021 | -0.064  0.001  0.006 | 
19685             |  0.008  0.000  0.000 | -0.260  0.008  0.100 | -0.004  0.000  0.000 | -0.034  0.000  0.002 | -0.053  0.000  0.004 | 
19686             |  0.201  0.002  0.028 |  0.150  0.003  0.016 | -0.052  0.000  0.002 | -0.038  0.000  0.001 | -0.328  0.019  0.074 | 
19687             |  0.258  0.004  0.050 | -0.203  0.005  0.031 |  0.037  0.000  0.001 |  0.007  0.000  0.000 | -0.276  0.013  0.057 | 
19688             | -0.095  0.000  0.012 | -0.483  0.026  0.302 | -0.051  0.000  0.003 |  0.135  0.003  0.024 |  0.021  0.000  0.001 | 
19675             | -0.084  0.000  0.009 | -0.069  0.001  0.006 |  0.042  0.000  0.002 |  0.019  0.000  0.000 | -0.134  0.003  0.022 | 
19676             |  0.206  0.002  0.040 | -0.164  0.003  0.025 |  0.174  0.005  0.029 | -0.199  0.006  0.037 | -0.161  0.004  0.024 | 
19677             | -0.131  0.001  0.028 | -0.262  0.008  0.113 | -0.006  0.000  0.000 |  0.083  0.001  0.011 | -0.113  0.002  0.021 | 
19678             |  0.049  0.000  0.003 | -0.340  0.013  0.155 | -0.172  0.004  0.040 | -0.102  0.002  0.014 |  0.066  0.001  0.006 | 
19679             |  0.021  0.000  0.001 | -0.124  0.002  0.018 | -0.271  0.011  0.086 | -0.056  0.001  0.004 |  0.051  0.000  0.003 | 
19680             | -0.024  0.000  0.001 | -0.241  0.007  0.061 | -0.041  0.000  0.002 | -0.041  0.000  0.002 | -0.184  0.006  0.035 | 
19681             |  0.299  0.005  0.072 |  0.135  0.002  0.015 |  0.096  0.001  0.007 | -0.066  0.001  0.004 | -0.022  0.000  0.000 | 
19682             |  0.086  0.000  0.010 | -0.117  0.002  0.018 | -0.069  0.001  0.006 | -0.092  0.001  0.011 | -0.158  0.004  0.033 | 
19670             |  0.104  0.001  0.013 | -0.069  0.001  0.006 | -0.241  0.009  0.071 | -0.067  0.001  0.005 | -0.041  0.000  0.002 | 
19671             |  0.228  0.003  0.034 |  0.124  0.002  0.010 |  0.303  0.014  0.061 |  0.080  0.001  0.004 | -0.119  0.002  0.009 | 
19672             |  0.054  0.000  0.002 | -0.096  0.001  0.007 | -0.029  0.000  0.001 |  0.014  0.000  0.000 |  0.095  0.002  0.007 | 
19673             |  0.051  0.000  0.004 | -0.195  0.004  0.053 | -0.343  0.018  0.165 | -0.079  0.001  0.009 |  0.058  0.001  0.005 | 
19674             | -0.024  0.000  0.001 | -0.123  0.002  0.029 | -0.265  0.011  0.133 | -0.188  0.006  0.067 |  0.087  0.001  0.014 | 
19661             | -0.062  0.000  0.004 |  0.313  0.011  0.111 | -0.235  0.008  0.063 | -0.036  0.000  0.001 |  0.137  0.003  0.021 | 
19662             | -0.085  0.000  0.011 | -0.001  0.000  0.000 | -0.298  0.013  0.137 | -0.051  0.000  0.004 | -0.098  0.002  0.015 | 
19663             | -0.022  0.000  0.001 | -0.343  0.013  0.120 |  0.040  0.000  0.002 | -0.083  0.001  0.007 |  0.035  0.000  0.001 | 
19664             | -0.005  0.000  0.000 | -0.385  0.017  0.121 |  0.016  0.000  0.000 |  0.062  0.001  0.003 |  0.211  0.008  0.036 | 
19665             |  0.001  0.000  0.000 | -0.341  0.013  0.149 | -0.098  0.001  0.012 | -0.034  0.000  0.001 | -0.056  0.001  0.004 | 
19666             |  0.165  0.002  0.018 | -0.244  0.007  0.039 | -0.057  0.000  0.002 |  0.378  0.023  0.093 |  0.072  0.001  0.003 | 
19667             |  0.129  0.001  0.017 | -0.204  0.005  0.043 | -0.141  0.003  0.021 | -0.174  0.005  0.032 |  0.021  0.000  0.000 | 
19668             | -0.017  0.000  0.000 |  0.082  0.001  0.004 | -0.258  0.010  0.040 |  0.182  0.005  0.020 |  0.173  0.005  0.018 | 
19669             | -0.056  0.000  0.006 | -0.196  0.004  0.070 | -0.123  0.002  0.027 |  0.028  0.000  0.001 | -0.070  0.001  0.009 | 
19652             | -0.003  0.000  0.000 |  0.119  0.002  0.014 | -0.110  0.002  0.012 |  0.062  0.001  0.004 | -0.034  0.000  0.001 | 
19653             | -0.114  0.001  0.012 | -0.398  0.018  0.144 | -0.168  0.004  0.026 | -0.024  0.000  0.001 | -0.071  0.001  0.005 | 
19654             |  0.316  0.006  0.081 |  0.019  0.000  0.000 |  0.017  0.000  0.000 |  0.121  0.002  0.012 | -0.176  0.005  0.025 | 
19655             |  0.027  0.000  0.000 | -0.205  0.005  0.029 | -0.163  0.004  0.018 |  0.092  0.001  0.006 | -0.207  0.007  0.030 | 
19656             |  0.131  0.001  0.014 | -0.117  0.002  0.011 |  0.000  0.000  0.000 |  0.216  0.008  0.038 | -0.397  0.027  0.128 | 
19657             |  0.190  0.002  0.042 | -0.088  0.001  0.009 | -0.080  0.001  0.007 | -0.083  0.001  0.008 | -0.297  0.015  0.103 | 
19658             | -0.096  0.001  0.014 | -0.429  0.021  0.283 |  0.141  0.003  0.031 |  0.107  0.002  0.018 |  0.068  0.001  0.007 | 
19659             | -0.240  0.003  0.074 | -0.264  0.008  0.090 |  0.054  0.000  0.004 | -0.057  0.001  0.004 | -0.001  0.000  0.000 | 
19660             | -0.311  0.005  0.232 | -0.180  0.004  0.078 | -0.166  0.004  0.066 |  0.067  0.001  0.011 | -0.016  0.000  0.001 | 
19647             |  0.161  0.001  0.024 | -0.321  0.012  0.093 | -0.378  0.021  0.130 | -0.143  0.003  0.019 | -0.012  0.000  0.000 | 
19648             |  0.149  0.001  0.041 |  0.066  0.000  0.008 | -0.161  0.004  0.047 | -0.144  0.003  0.038 | -0.047  0.000  0.004 | 
19649             |  0.182  0.002  0.032 | -0.130  0.002  0.016 |  0.135  0.003  0.017 | -0.029  0.000  0.001 | -0.180  0.006  0.031 | 
19650             | -0.041  0.000  0.002 | -0.209  0.005  0.048 | -0.035  0.000  0.001 |  0.168  0.005  0.031 |  0.113  0.002  0.014 | 
19651             |  0.060  0.000  0.003 | -0.254  0.007  0.046 | -0.149  0.003  0.016 | -0.020  0.000  0.000 | -0.225  0.009  0.036 | 
19641             |  0.004  0.000  0.000 |  0.022  0.000  0.001 |  0.180  0.005  0.035 | -0.096  0.001  0.010 | -0.090  0.001  0.009 | 
19642             |  0.206  0.002  0.057 |  0.070  0.001  0.006 | -0.320  0.015  0.137 | -0.028  0.000  0.001 |  0.142  0.003  0.027 | 
19643             |  0.200  0.002  0.037 |  0.248  0.007  0.056 | -0.398  0.024  0.144 |  0.237  0.009  0.051 |  0.233  0.009  0.049 | 
19644             | -0.002  0.000  0.000 | -0.336  0.013  0.093 | -0.166  0.004  0.023 |  0.103  0.002  0.009 |  0.002  0.000  0.000 | 
19645             |  0.080  0.000  0.006 | -0.155  0.003  0.021 | -0.304  0.014  0.079 |  0.163  0.004  0.023 |  0.036  0.000  0.001 | 
19646             |  0.112  0.001  0.015 | -0.266  0.008  0.083 | -0.309  0.014  0.112 |  0.062  0.001  0.005 |  0.100  0.002  0.012 | 
19634             | -0.011  0.000  0.000 |  0.138  0.002  0.018 | -0.091  0.001  0.008 |  0.161  0.004  0.025 |  0.028  0.000  0.001 | 
19635             |  0.208  0.002  0.033 | -0.088  0.001  0.006 |  0.205  0.006  0.032 | -0.129  0.003  0.012 | -0.205  0.007  0.032 | 
19636             | -0.218  0.003  0.049 | -0.435  0.021  0.194 | -0.215  0.007  0.047 |  0.072  0.001  0.005 |  0.120  0.002  0.015 | 
19637             |  0.063  0.000  0.004 | -0.287  0.009  0.077 |  0.102  0.002  0.010 |  0.038  0.000  0.001 | -0.067  0.001  0.004 | 
19638             |  0.149  0.001  0.020 | -0.093  0.001  0.008 | -0.193  0.006  0.034 |  0.288  0.013  0.076 |  0.152  0.004  0.021 | 
19639             |  0.165  0.002  0.027 | -0.005  0.000  0.000 | -0.107  0.002  0.011 | -0.001  0.000  0.000 |  0.088  0.001  0.008 | 
19640             |  0.227  0.003  0.047 |  0.123  0.002  0.014 |  0.055  0.000  0.003 | -0.009  0.000  0.000 |  0.054  0.001  0.003 | 
19623             |  0.262  0.004  0.101 |  0.048  0.000  0.003 | -0.237  0.008  0.083 | -0.125  0.003  0.023 |  0.018  0.000  0.000 | 
19624             | -0.129  0.001  0.029 | -0.054  0.000  0.005 | -0.192  0.006  0.066 | -0.003  0.000  0.000 | -0.019  0.000  0.001 | 
19625             |  0.260  0.004  0.045 |  0.111  0.001  0.008 | -0.363  0.020  0.088 | -0.025  0.000  0.000 | -0.047  0.000  0.001 | 
19626             | -0.175  0.002  0.025 | -0.330  0.012  0.090 |  0.164  0.004  0.022 | -0.036  0.000  0.001 |  0.174  0.005  0.025 | 
19627             |  0.127  0.001  0.019 | -0.272  0.008  0.089 | -0.220  0.007  0.058 | -0.194  0.006  0.045 | -0.087  0.001  0.009 | 
19628             | -0.051  0.000  0.003 |  0.057  0.000  0.003 | -0.089  0.001  0.008 | -0.140  0.003  0.019 | -0.012  0.000  0.000 | 
19629             |  0.291  0.005  0.062 | -0.087  0.001  0.006 | -0.201  0.006  0.030 |  0.232  0.009  0.039 | -0.129  0.003  0.012 | 
19630             |  0.320  0.006  0.099 |  0.090  0.001  0.008 | -0.234  0.008  0.053 | -0.211  0.007  0.043 | -0.083  0.001  0.007 | 
19631             |  0.136  0.001  0.017 | -0.055  0.000  0.003 | -0.010  0.000  0.000 |  0.039  0.000  0.001 | -0.137  0.003  0.017 | 
19632             |  0.235  0.003  0.046 |  0.018  0.000  0.000 | -0.196  0.006  0.032 | -0.005  0.000  0.000 | -0.212  0.008  0.037 | 
19633             |  0.035  0.000  0.001 | -0.096  0.001  0.008 |  0.057  0.000  0.003 |  0.122  0.002  0.013 | -0.134  0.003  0.015 | 
19614             |  0.076  0.000  0.004 |  0.106  0.001  0.007 | -0.189  0.005  0.022 |  0.634  0.065  0.253 | -0.286  0.014  0.052 | 
19615             |  0.010  0.000  0.000 | -0.075  0.001  0.005 | -0.020  0.000  0.000 | -0.007  0.000  0.000 |  0.052  0.000  0.003 | 
19616             |  0.219  0.003  0.034 |  0.045  0.000  0.001 | -0.174  0.005  0.022 | -0.206  0.007  0.030 | -0.176  0.005  0.022 | 
19617             |  0.005  0.000  0.000 | -0.129  0.002  0.013 | -0.046  0.000  0.002 |  0.532  0.046  0.225 |  0.158  0.004  0.020 | 
19618             | -0.026  0.000  0.001 | -0.052  0.000  0.003 | -0.094  0.001  0.010 |  0.100  0.002  0.012 |  0.294  0.015  0.099 | 
19619             | -0.117  0.001  0.018 | -0.302  0.010  0.118 | -0.089  0.001  0.010 |  0.193  0.006  0.048 | -0.035  0.000  0.002 | 
19620             | -0.049  0.000  0.002 | -0.469  0.025  0.203 | -0.080  0.001  0.006 |  0.152  0.004  0.021 | -0.057  0.001  0.003 | 
19621             | -0.090  0.000  0.018 | -0.283  0.009  0.174 |  0.083  0.001  0.015 |  0.045  0.000  0.004 | -0.025  0.000  0.001 | 
19622             | -0.154  0.001  0.027 | -0.212  0.005  0.050 |  0.202  0.006  0.046 | -0.142  0.003  0.022 |  0.186  0.006  0.039 | 
19601             | -0.138  0.001  0.016 | -0.006  0.000  0.000 |  0.085  0.001  0.006 | -0.061  0.001  0.003 | -0.301  0.016  0.078 | 
19602             | -0.143  0.001  0.022 | -0.374  0.016  0.147 | -0.047  0.000  0.002 |  0.182  0.005  0.035 |  0.028  0.000  0.001 | 
19603             |  0.070  0.000  0.007 | -0.292  0.010  0.114 | -0.270  0.011  0.098 | -0.169  0.005  0.038 |  0.116  0.002  0.018 | 
19604             | -0.137  0.001  0.019 | -0.293  0.010  0.088 | -0.170  0.004  0.030 | -0.034  0.000  0.001 | -0.052  0.000  0.003 | 
19605             |  0.152  0.001  0.041 | -0.178  0.004  0.055 | -0.031  0.000  0.002 | -0.044  0.000  0.003 | -0.173  0.005  0.052 | 
19606             | -0.183  0.002  0.035 | -0.130  0.002  0.017 | -0.045  0.000  0.002 |  0.178  0.005  0.033 | -0.086  0.001  0.008 | 
19607             |  0.267  0.004  0.057 |  0.306  0.011  0.075 | -0.027  0.000  0.001 |  0.315  0.016  0.079 |  0.092  0.001  0.007 | 
19608             |  0.080  0.000  0.006 | -0.072  0.001  0.005 | -0.071  0.001  0.004 |  0.064  0.001  0.004 |  0.057  0.001  0.003 | 
19609             | -0.061  0.000  0.006 | -0.171  0.003  0.044 |  0.030  0.000  0.001 | -0.043  0.000  0.003 | -0.109  0.002  0.018 | 
19610             |  0.143  0.001  0.020 | -0.109  0.001  0.012 | -0.009  0.000  0.000 |  0.201  0.007  0.040 | -0.115  0.002  0.013 | 
19611             |  0.043  0.000  0.004 |  0.022  0.000  0.001 | -0.141  0.003  0.038 |  0.029  0.000  0.002 | -0.213  0.008  0.087 | 
19612             | -0.145  0.001  0.039 | -0.285  0.009  0.152 | -0.015  0.000  0.000 |  0.033  0.000  0.002 | -0.137  0.003  0.035 | 
19613             |  0.146  0.001  0.019 | -0.194  0.004  0.034 | -0.030  0.000  0.001 |  0.236  0.009  0.050 | -0.171  0.005  0.026 | 
19595             | -0.139  0.001  0.069 | -0.084  0.001  0.025 | -0.183  0.005  0.120 | -0.034  0.000  0.004 | -0.015  0.000  0.001 | 
19596             |  0.061  0.000  0.005 |  0.113  0.001  0.018 |  0.200  0.006  0.056 | -0.159  0.004  0.035 | -0.226  0.009  0.071 | 
19597             |  0.034  0.000  0.001 | -0.084  0.001  0.007 |  0.147  0.003  0.022 | -0.024  0.000  0.001 | -0.154  0.004  0.024 | 
19598             |  0.054  0.000  0.003 | -0.074  0.001  0.005 | -0.342  0.018  0.104 |  0.166  0.004  0.025 | -0.038  0.000  0.001 | 
19599             |  0.154  0.001  0.017 | -0.253  0.007  0.046 | -0.289  0.013  0.060 | -0.064  0.001  0.003 | -0.114  0.002  0.009 | 
19600             |  0.588  0.019  0.193 |  0.274  0.008  0.042 |  0.052  0.000  0.001 |  0.348  0.020  0.067 |  0.004  0.000  0.000 | 
19589             |  0.116  0.001  0.009 |  0.058  0.000  0.002 |  0.062  0.001  0.003 |  0.008  0.000  0.000 |  0.170  0.005  0.019 | 
19590             | -0.024  0.000  0.001 |  0.041  0.000  0.002 | -0.178  0.005  0.033 | -0.165  0.004  0.028 |  0.192  0.006  0.038 | 
19591             | -0.134  0.001  0.022 | -0.041  0.000  0.002 | -0.094  0.001  0.011 |  0.300  0.014  0.109 |  0.064  0.001  0.005 | 
19592             | -0.092  0.000  0.017 |  0.009  0.000  0.000 | -0.161  0.004  0.052 | -0.044  0.000  0.004 |  0.202  0.007  0.082 | 
19593             |  0.430  0.010  0.149 |  0.157  0.003  0.020 |  0.058  0.001  0.003 | -0.082  0.001  0.005 | -0.147  0.004  0.017 | 
19594             | -0.085  0.000  0.008 |  0.118  0.002  0.015 | -0.222  0.007  0.054 |  0.060  0.001  0.004 |  0.006  0.000  0.000 | 
19588             |  0.273  0.004  0.061 |  0.005  0.000  0.000 |  0.252  0.010  0.052 |  0.016  0.000  0.000 |  0.060  0.001  0.003 | 
19586             |  0.106  0.001  0.012 | -0.058  0.000  0.004 | -0.049  0.000  0.003 | -0.065  0.001  0.005 | -0.067  0.001  0.005 | 
19587             |  0.098  0.001  0.020 | -0.204  0.005  0.087 |  0.117  0.002  0.028 | -0.041  0.000  0.003 | -0.108  0.002  0.024 | 
19579             | -0.016  0.000  0.000 | -0.180  0.004  0.033 | -0.262  0.010  0.070 | -0.020  0.000  0.000 |  0.054  0.001  0.003 | 
19580             |  0.065  0.000  0.004 | -0.156  0.003  0.020 | -0.357  0.019  0.105 |  0.243  0.010  0.049 | -0.162  0.005  0.022 | 
19581             |  0.125  0.001  0.017 | -0.086  0.001  0.008 | -0.212  0.007  0.050 | -0.060  0.001  0.004 | -0.009  0.000  0.000 | 
19582             | -0.017  0.000  0.000 | -0.203  0.005  0.038 | -0.432  0.028  0.170 |  0.285  0.013  0.074 |  0.040  0.000  0.001 | 
19583             |  0.073  0.000  0.004 |  0.110  0.001  0.008 | -0.161  0.004  0.018 |  0.187  0.006  0.024 |  0.046  0.000  0.002 | 
19584             |  0.226  0.003  0.041 |  0.110  0.001  0.010 | -0.082  0.001  0.005 |  0.212  0.007  0.036 | -0.251  0.011  0.051 | 
19585             |  0.284  0.004  0.061 |  0.193  0.004  0.028 | -0.137  0.003  0.014 |  0.118  0.002  0.011 |  0.272  0.013  0.056 | 
19566             | -0.007  0.000  0.000 | -0.110  0.001  0.013 | -0.319  0.015  0.113 |  0.313  0.016  0.109 | -0.155  0.004  0.027 | 
19567             |  0.210  0.002  0.037 | -0.112  0.001  0.011 | -0.164  0.004  0.023 |  0.342  0.019  0.099 | -0.309  0.016  0.080 | 
19568             | -0.161  0.001  0.072 | -0.116  0.002  0.037 | -0.068  0.001  0.013 | -0.107  0.002  0.032 |  0.072  0.001  0.015 | 
19569             |  0.215  0.003  0.054 | -0.149  0.003  0.026 | -0.133  0.003  0.021 |  0.070  0.001  0.006 | -0.176  0.005  0.036 | 
19570             | -0.146  0.001  0.036 | -0.378  0.016  0.243 |  0.069  0.001  0.008 |  0.010  0.000  0.000 | -0.043  0.000  0.003 | 
19571             | -0.012  0.000  0.000 | -0.303  0.010  0.090 | -0.083  0.001  0.007 | -0.083  0.001  0.007 |  0.076  0.001  0.006 | 
19572             | -0.293  0.005  0.156 | -0.352  0.014  0.224 | -0.126  0.002  0.029 |  0.182  0.005  0.060 |  0.003  0.000  0.000 | 
19573             | -0.143  0.001  0.026 | -0.431  0.021  0.233 | -0.273  0.011  0.094 |  0.143  0.003  0.026 |  0.085  0.001  0.009 | 
19574             | -0.130  0.001  0.037 | -0.364  0.015  0.288 | -0.196  0.006  0.083 |  0.045  0.000  0.004 | -0.056  0.001  0.007 | 
19575             | -0.005  0.000  0.000 | -0.087  0.001  0.010 | -0.096  0.001  0.012 |  0.131  0.003  0.023 | -0.079  0.001  0.008 | 
19576             | -0.090  0.000  0.011 | -0.160  0.003  0.035 | -0.267  0.011  0.098 |  0.075  0.001  0.008 | -0.053  0.000  0.004 | 
19577             | -0.098  0.001  0.008 |  0.140  0.002  0.016 | -0.106  0.002  0.009 |  0.106  0.002  0.009 |  0.039  0.000  0.001 | 
19578             |  0.031  0.000  0.001 | -0.209  0.005  0.029 |  0.005  0.000  0.000 |  0.006  0.000  0.000 | -0.271  0.013  0.050 | 
19560             |  0.085  0.000  0.012 | -0.064  0.000  0.007 |  0.073  0.001  0.009 | -0.075  0.001  0.009 | -0.019  0.000  0.001 | 
19561             |  0.085  0.000  0.012 | -0.002  0.000  0.000 | -0.026  0.000  0.001 |  0.018  0.000  0.001 | -0.145  0.004  0.035 | 
19562             |  0.250  0.003  0.028 |  0.320  0.012  0.046 | -0.143  0.003  0.009 |  0.329  0.017  0.048 |  0.400  0.028  0.071 | 
19563             |  0.296  0.005  0.068 | -0.123  0.002  0.012 |  0.047  0.000  0.002 |  0.219  0.008  0.037 | -0.360  0.022  0.100 | 
19564             | -0.036  0.000  0.002 | -0.181  0.004  0.051 | -0.095  0.001  0.014 |  0.064  0.001  0.006 | -0.241  0.010  0.090 | 
19565             |  0.028  0.000  0.001 | -0.247  0.007  0.083 | -0.351  0.019  0.167 | -0.039  0.000  0.002 | -0.016  0.000  0.000 | 
19546             |  0.489  0.013  0.117 |  0.236  0.006  0.027 | -0.129  0.002  0.008 |  0.067  0.001  0.002 | -0.088  0.001  0.004 | 
19547             |  0.110  0.001  0.011 |  0.012  0.000  0.000 | -0.071  0.001  0.005 | -0.099  0.002  0.009 | -0.027  0.000  0.001 | 
19548             | -0.045  0.000  0.003 | -0.099  0.001  0.013 | -0.178  0.005  0.042 | -0.046  0.000  0.003 | -0.267  0.012  0.096 | 
19549             |  0.316  0.006  0.052 |  0.192  0.004  0.019 | -0.278  0.012  0.040 | -0.066  0.001  0.002 |  0.016  0.000  0.000 | 
19550             |  0.004  0.000  0.000 | -0.276  0.009  0.092 | -0.265  0.011  0.085 |  0.022  0.000  0.001 | -0.004  0.000  0.000 | 
19551             | -0.036  0.000  0.001 | -0.031  0.000  0.001 | -0.127  0.002  0.018 |  0.056  0.001  0.003 | -0.215  0.008  0.051 | 
19552             |  0.087  0.000  0.005 | -0.105  0.001  0.007 | -0.008  0.000  0.000 |  0.462  0.034  0.139 |  0.197  0.007  0.025 | 
19553             |  0.045  0.000  0.002 |  0.166  0.003  0.028 | -0.068  0.001  0.005 |  0.056  0.001  0.003 |  0.296  0.015  0.090 | 
19554             |  0.166  0.002  0.013 |  0.048  0.000  0.001 |  0.343  0.018  0.055 |  0.202  0.007  0.019 | -0.055  0.001  0.001 | 
19555             |  0.255  0.004  0.074 |  0.078  0.001  0.007 | -0.182  0.005  0.038 |  0.005  0.000  0.000 | -0.279  0.014  0.089 | 
19556             | -0.063  0.000  0.005 | -0.152  0.003  0.030 | -0.084  0.001  0.009 | -0.112  0.002  0.016 |  0.260  0.012  0.087 | 
19557             |  0.312  0.005  0.055 |  0.130  0.002  0.010 |  0.038  0.000  0.001 |  0.578  0.054  0.189 | -0.210  0.008  0.025 | 
19558             |  0.256  0.004  0.077 |  0.078  0.001  0.007 | -0.097  0.001  0.011 | -0.163  0.004  0.031 | -0.020  0.000  0.000 | 
19559             |  0.029  0.000  0.001 | -0.077  0.001  0.008 | -0.413  0.026  0.219 | -0.139  0.003  0.025 |  0.230  0.009  0.068 | 
19542             | -0.153  0.001  0.028 | -0.099  0.001  0.012 |  0.031  0.000  0.001 |  0.116  0.002  0.016 | -0.214  0.008  0.054 | 
19543             |  0.319  0.006  0.101 | -0.072  0.001  0.005 | -0.091  0.001  0.008 | -0.156  0.004  0.024 | -0.120  0.002  0.014 | 
19544             |  0.148  0.001  0.019 | -0.010  0.000  0.000 | -0.273  0.011  0.066 | -0.041  0.000  0.001 |  0.094  0.002  0.008 | 
19545             |  0.081  0.000  0.006 | -0.045  0.000  0.002 |  0.017  0.000  0.000 |  0.020  0.000  0.000 | -0.211  0.008  0.039 | 
19522             |  0.096  0.001  0.010 | -0.094  0.001  0.010 | -0.107  0.002  0.012 | -0.006  0.000  0.000 | -0.083  0.001  0.007 | 
19523             |  0.157  0.001  0.020 |  0.009  0.000  0.000 | -0.123  0.002  0.012 |  0.317  0.016  0.082 | -0.298  0.015  0.072 | 
19524             | -0.082  0.000  0.004 | -0.009  0.000  0.000 |  0.048  0.000  0.002 |  0.282  0.013  0.053 | -0.248  0.011  0.041 | 
19525             |  0.164  0.001  0.031 |  0.082  0.001  0.008 | -0.013  0.000  0.000 |  0.158  0.004  0.029 | -0.325  0.018  0.122 | 
19526             | -0.032  0.000  0.002 | -0.398  0.018  0.248 |  0.109  0.002  0.018 |  0.049  0.000  0.004 | -0.154  0.004  0.037 | 
19527             |  0.076  0.000  0.004 | -0.279  0.009  0.049 | -0.043  0.000  0.001 |  0.261  0.011  0.042 | -0.120  0.003  0.009 | 
19528             | -0.240  0.003  0.101 | -0.232  0.006  0.095 |  0.161  0.004  0.046 |  0.057  0.001  0.006 | -0.015  0.000  0.000 | 
19529             |  0.137  0.001  0.010 |  0.071  0.001  0.003 | -0.044  0.000  0.001 |  0.501  0.041  0.132 |  0.153  0.004  0.012 | 
19530             |  0.164  0.001  0.027 | -0.108  0.001  0.012 |  0.014  0.000  0.000 |  0.043  0.000  0.002 | -0.111  0.002  0.012 | 
19531             | -0.161  0.001  0.034 |  0.019  0.000  0.000 | -0.183  0.005  0.044 | -0.206  0.007  0.055 |  0.041  0.000  0.002 | 
19532             |  0.168  0.002  0.016 |  0.372  0.016  0.079 | -0.065  0.001  0.002 |  0.565  0.052  0.182 | -0.208  0.007  0.025 | 
19533             |  0.087  0.000  0.005 | -0.237  0.006  0.034 | -0.204  0.006  0.026 |  0.544  0.048  0.182 | -0.084  0.001  0.004 | 
19534             |  0.141  0.001  0.020 |  0.125  0.002  0.015 | -0.109  0.002  0.012 |  0.465  0.035  0.213 | -0.047  0.000  0.002 | 
19535             | -0.009  0.000  0.000 | -0.071  0.001  0.008 | -0.256  0.010  0.102 | -0.007  0.000  0.000 |  0.040  0.000  0.003 | 
19536             |  0.068  0.000  0.005 | -0.208  0.005  0.044 | -0.191  0.005  0.037 | -0.066  0.001  0.004 | -0.065  0.001  0.004 | 
19537             |  0.132  0.001  0.020 | -0.124  0.002  0.017 |  0.003  0.000  0.000 |  0.050  0.000  0.003 | -0.274  0.013  0.084 | 
19538             |  0.128  0.001  0.016 | -0.343  0.013  0.111 | -0.090  0.001  0.008 |  0.003  0.000  0.000 | -0.132  0.003  0.017 | 
19539             |  0.027  0.000  0.001 |  0.054  0.000  0.003 |  0.211  0.007  0.049 |  0.005  0.000  0.000 |  0.044  0.000  0.002 | 
19540             |  0.019  0.000  0.000 | -0.231  0.006  0.049 | -0.186  0.005  0.031 |  0.293  0.014  0.078 | -0.345  0.021  0.108 | 
19541             | -0.034  0.000  0.001 | -0.175  0.003  0.023 |  0.006  0.000  0.000 |  0.147  0.003  0.016 | -0.057  0.001  0.002 | 
19501             | -0.194  0.002  0.085 | -0.198  0.004  0.088 |  0.005  0.000  0.000 |  0.041  0.000  0.004 | -0.046  0.000  0.005 | 
19502             | -0.042  0.000  0.003 | -0.029  0.000  0.002 | -0.106  0.002  0.021 | -0.022  0.000  0.001 | -0.092  0.001  0.016 | 
19503             | -0.196  0.002  0.058 |  0.082  0.001  0.010 | -0.052  0.000  0.004 |  0.162  0.004  0.040 |  0.136  0.003  0.028 | 
19504             |  0.091  0.000  0.013 | -0.197  0.004  0.060 | -0.072  0.001  0.008 |  0.084  0.001  0.011 | -0.282  0.014  0.122 | 
19505             |  0.109  0.001  0.009 |  0.332  0.012  0.085 | -0.116  0.002  0.010 |  0.154  0.004  0.018 | -0.131  0.003  0.013 | 
19506             | -0.008  0.000  0.000 | -0.207  0.005  0.035 | -0.164  0.004  0.022 |  0.171  0.005  0.024 | -0.112  0.002  0.010 | 
19507             | -0.006  0.000  0.000 | -0.015  0.000  0.000 | -0.318  0.015  0.077 |  0.073  0.001  0.004 |  0.112  0.002  0.010 | 
19508             | -0.264  0.004  0.167 | -0.139  0.002  0.046 | -0.060  0.001  0.009 | -0.093  0.001  0.021 | -0.034  0.000  0.003 | 
19509             |  0.193  0.002  0.042 |  0.116  0.002  0.015 | -0.001  0.000  0.000 |  0.184  0.005  0.039 | -0.109  0.002  0.014 | 
19510             | -0.092  0.000  0.009 | -0.262  0.008  0.072 | -0.204  0.006  0.044 |  0.131  0.003  0.018 | -0.178  0.006  0.033 | 
19511             |  0.083  0.000  0.004 |  0.105  0.001  0.006 | -0.194  0.006  0.021 |  0.462  0.034  0.117 | -0.008  0.000  0.000 | 
19512             |  0.052  0.000  0.004 | -0.155  0.003  0.032 | -0.343  0.018  0.154 | -0.003  0.000  0.000 | -0.007  0.000  0.000 | 
19513             | -0.166  0.002  0.040 | -0.101  0.001  0.015 | -0.256  0.010  0.096 | -0.013  0.000  0.000 | -0.074  0.001  0.008 | 
19514             | -0.124  0.001  0.026 | -0.449  0.023  0.337 | -0.204  0.006  0.070 |  0.069  0.001  0.008 | -0.046  0.000  0.004 | 
19515             |  0.305  0.005  0.095 |  0.066  0.000  0.004 | -0.209  0.007  0.044 |  0.141  0.003  0.020 | -0.182  0.006  0.034 | 
19516             |  0.121  0.001  0.012 | -0.129  0.002  0.013 |  0.032  0.000  0.001 |  0.018  0.000  0.000 |  0.041  0.000  0.001 | 
19517             |  0.028  0.000  0.001 | -0.341  0.013  0.112 | -0.093  0.001  0.008 |  0.329  0.017  0.105 | -0.261  0.012  0.066 | 
19518             | -0.033  0.000  0.001 | -0.011  0.000  0.000 |  0.136  0.003  0.011 |  0.247  0.010  0.038 |  0.216  0.008  0.029 | 
19519             |  0.059  0.000  0.003 | -0.204  0.005  0.032 |  0.070  0.001  0.004 |  0.000  0.000  0.000 |  0.138  0.003  0.015 | 
19520             |  0.055  0.000  0.004 | -0.178  0.004  0.046 | -0.181  0.005  0.047 |  0.029  0.000  0.001 |  0.124  0.003  0.022 | 
19521             | -0.114  0.001  0.013 | -0.236  0.006  0.056 | -0.004  0.000  0.000 |  0.105  0.002  0.011 | -0.042  0.000  0.002 | 
19486             |  0.266  0.004  0.053 | -0.098  0.001  0.007 |  0.079  0.001  0.005 | -0.087  0.001  0.006 | -0.177  0.005  0.024 | 
19487             |  0.174  0.002  0.019 |  0.030  0.000  0.001 |  0.194  0.006  0.023 |  0.053  0.000  0.002 | -0.097  0.002  0.006 | 
19488             | -0.166  0.002  0.026 | -0.217  0.005  0.044 | -0.247  0.009  0.057 |  0.174  0.005  0.028 | -0.037  0.000  0.001 | 
19489             |  0.178  0.002  0.036 | -0.009  0.000  0.000 | -0.178  0.005  0.036 | -0.026  0.000  0.001 | -0.057  0.001  0.004 | 
19490             |  0.024  0.000  0.001 | -0.246  0.007  0.085 | -0.118  0.002  0.020 |  0.031  0.000  0.001 | -0.103  0.002  0.015 | 
19491             | -0.033  0.000  0.001 | -0.354  0.014  0.129 | -0.310  0.014  0.099 |  0.001  0.000  0.000 |  0.004  0.000  0.000 | 
19492             |  0.182  0.002  0.033 | -0.140  0.002  0.020 |  0.130  0.003  0.017 |  0.027  0.000  0.001 | -0.154  0.004  0.024 | 
19493             |  0.170  0.002  0.028 | -0.018  0.000  0.000 | -0.044  0.000  0.002 |  0.385  0.024  0.145 | -0.238  0.010  0.055 | 
19494             |  0.212  0.003  0.034 | -0.066  0.000  0.003 | -0.134  0.003  0.014 |  0.496  0.040  0.187 | -0.437  0.033  0.145 | 
19495             | -0.191  0.002  0.089 | -0.218  0.005  0.116 | -0.122  0.002  0.036 |  0.084  0.001  0.017 | -0.119  0.002  0.034 | 
19496             | -0.041  0.000  0.001 | -0.262  0.008  0.054 | -0.419  0.026  0.137 |  0.265  0.011  0.055 | -0.047  0.000  0.002 | 
19497             | -0.133  0.001  0.021 | -0.316  0.011  0.119 |  0.049  0.000  0.003 |  0.063  0.001  0.005 | -0.140  0.003  0.023 | 
19498             | -0.085  0.000  0.011 | -0.251  0.007  0.100 | -0.248  0.009  0.098 | -0.047  0.000  0.004 |  0.044  0.000  0.003 | 
19499             |  0.181  0.002  0.022 |  0.391  0.017  0.100 |  0.261  0.010  0.045 |  0.192  0.006  0.024 |  0.209  0.008  0.029 | 
19500             |  0.111  0.001  0.012 | -0.177  0.004  0.030 | -0.237  0.008  0.053 |  0.087  0.001  0.007 | -0.244  0.010  0.056 | 
19475             |  0.288  0.005  0.079 |  0.009  0.000  0.000 | -0.018  0.000  0.000 | -0.013  0.000  0.000 | -0.093  0.002  0.008 | 
19476             |  0.148  0.001  0.017 | -0.505  0.029  0.196 |  0.193  0.006  0.029 |  0.052  0.000  0.002 | -0.046  0.000  0.002 | 
19477             | -0.237  0.003  0.057 | -0.318  0.011  0.103 | -0.091  0.001  0.008 |  0.314  0.016  0.100 | -0.057  0.001  0.003 | 
19478             |  0.150  0.001  0.018 | -0.025  0.000  0.001 |  0.050  0.000  0.002 | -0.129  0.003  0.013 | -0.200  0.007  0.032 | 
19479             | -0.108  0.001  0.020 | -0.388  0.017  0.261 | -0.081  0.001  0.011 |  0.047  0.000  0.004 | -0.073  0.001  0.009 | 
19480             |  0.048  0.000  0.002 | -0.088  0.001  0.008 |  0.310  0.014  0.104 | -0.084  0.001  0.008 |  0.120  0.002  0.016 | 
19481             | -0.046  0.000  0.002 | -0.280  0.009  0.077 |  0.147  0.003  0.021 |  0.035  0.000  0.001 | -0.175  0.005  0.030 | 
19482             |  0.216  0.003  0.044 |  0.089  0.001  0.007 |  0.069  0.001  0.004 | -0.172  0.005  0.028 |  0.045  0.000  0.002 | 
19483             |  0.176  0.002  0.031 |  0.130  0.002  0.017 |  0.049  0.000  0.002 | -0.096  0.001  0.009 | -0.010  0.000  0.000 | 
19484             |  0.141  0.001  0.013 | -0.065  0.000  0.003 |  0.138  0.003  0.013 |  0.047  0.000  0.002 | -0.124  0.003  0.010 | 
19485             | -0.029  0.000  0.002 | -0.141  0.002  0.045 | -0.137  0.003  0.042 | -0.074  0.001  0.012 | -0.089  0.001  0.018 | 
19467             | -0.092  0.000  0.022 | -0.144  0.002  0.053 | -0.094  0.001  0.023 | -0.099  0.002  0.026 |  0.044  0.000  0.005 | 
19468             | -0.192  0.002  0.050 | -0.065  0.000  0.006 | -0.013  0.000  0.000 |  0.327  0.017  0.144 |  0.144  0.004  0.028 | 
19469             |  0.063  0.000  0.004 | -0.162  0.003  0.028 | -0.084  0.001  0.007 |  0.146  0.003  0.022 | -0.180  0.006  0.034 | 
19470             |  0.019  0.000  0.000 |  0.114  0.001  0.013 |  0.127  0.002  0.016 |  0.248  0.010  0.059 | -0.171  0.005  0.028 | 
19471             | -0.140  0.001  0.020 | -0.132  0.002  0.018 | -0.318  0.015  0.103 |  0.032  0.000  0.001 |  0.029  0.000  0.001 | 
19472             |  0.121  0.001  0.014 | -0.207  0.005  0.042 | -0.250  0.009  0.061 | -0.128  0.003  0.016 | -0.147  0.004  0.021 | 
19473             |  0.082  0.000  0.007 | -0.148  0.002  0.024 |  0.103  0.002  0.011 |  0.085  0.001  0.008 | -0.391  0.026  0.165 | 
19474             | -0.028  0.000  0.001 | -0.156  0.003  0.018 | -0.045  0.000  0.001 |  0.292  0.014  0.063 |  0.016  0.000  0.000 | 
19458             |  0.371  0.008  0.106 | -0.069  0.001  0.004 | -0.039  0.000  0.001 | -0.046  0.000  0.002 | -0.146  0.004  0.017 | 
19459             |  0.163  0.001  0.020 | -0.013  0.000  0.000 | -0.231  0.008  0.039 |  0.033  0.000  0.001 | -0.297  0.015  0.065 | 
19460             |  0.011  0.000  0.000 | -0.081  0.001  0.009 | -0.371  0.021  0.195 |  0.121  0.002  0.021 |  0.061  0.001  0.005 | 
19461             |  0.237  0.003  0.036 | -0.117  0.002  0.009 | -0.044  0.000  0.001 |  0.226  0.008  0.033 |  0.051  0.000  0.002 | 
19462             |  0.008  0.000  0.000 | -0.301  0.010  0.131 | -0.235  0.008  0.080 | -0.031  0.000  0.001 |  0.091  0.001  0.012 | 
19463             | -0.088  0.000  0.007 | -0.390  0.017  0.143 | -0.101  0.002  0.010 |  0.189  0.006  0.033 | -0.103  0.002  0.010 | 
19464             | -0.278  0.004  0.094 | -0.373  0.016  0.169 | -0.174  0.005  0.037 |  0.323  0.017  0.127 |  0.000  0.000  0.000 | 
19465             | -0.009  0.000  0.000 | -0.177  0.004  0.048 |  0.035  0.000  0.002 |  0.004  0.000  0.000 |  0.070  0.001  0.007 | 
19466             |  0.047  0.000  0.002 |  0.131  0.002  0.016 | -0.205  0.006  0.038 |  0.254  0.010  0.059 |  0.378  0.025  0.130 | 
19449             |  0.376  0.008  0.149 |  0.072  0.001  0.005 | -0.129  0.003  0.018 | -0.089  0.001  0.008 |  0.104  0.002  0.011 | 
19450             |  0.167  0.002  0.028 | -0.038  0.000  0.001 | -0.083  0.001  0.007 |  0.137  0.003  0.018 | -0.340  0.020  0.114 | 
19451             |  0.159  0.001  0.025 | -0.201  0.005  0.040 | -0.093  0.001  0.009 |  0.031  0.000  0.001 |  0.154  0.004  0.024 | 
19452             |  0.216  0.003  0.050 |  0.029  0.000  0.001 |  0.012  0.000  0.000 |  0.012  0.000  0.000 | -0.034  0.000  0.001 | 
19453             |  0.188  0.002  0.036 | -0.169  0.003  0.030 | -0.022  0.000  0.000 | -0.064  0.001  0.004 | -0.055  0.001  0.003 | 
19454             |  0.017  0.000  0.000 | -0.143  0.002  0.013 |  0.098  0.001  0.006 |  0.507  0.041  0.160 |  0.038  0.000  0.001 | 
19455             | -0.259  0.004  0.116 | -0.231  0.006  0.092 | -0.259  0.010  0.115 |  0.066  0.001  0.008 | -0.021  0.000  0.001 | 
19456             |  0.120  0.001  0.014 | -0.222  0.006  0.049 | -0.265  0.011  0.069 |  0.214  0.007  0.045 | -0.226  0.009  0.050 | 
19457             |  0.151  0.001  0.029 |  0.157  0.003  0.032 | -0.073  0.001  0.007 |  0.200  0.006  0.052 | -0.017  0.000  0.000 | 
19447             |  0.053  0.000  0.004 | -0.211  0.005  0.060 | -0.097  0.001  0.013 | -0.041  0.000  0.002 | -0.129  0.003  0.022 | 
19448             |  0.016  0.000  0.000 | -0.148  0.002  0.026 | -0.246  0.009  0.072 | -0.082  0.001  0.008 |  0.161  0.005  0.031 | 
19441             |  0.012  0.000  0.000 |  0.014  0.000  0.000 | -0.159  0.004  0.025 |  0.361  0.021  0.132 | -0.155  0.004  0.024 | 
19442             |  0.070  0.000  0.005 |  0.008  0.000  0.000 | -0.117  0.002  0.014 | -0.006  0.000  0.000 |  0.015  0.000  0.000 | 
19443             |  0.042  0.000  0.002 | -0.269  0.008  0.061 | -0.237  0.008  0.047 |  0.061  0.001  0.003 | -0.015  0.000  0.000 | 
19444             | -0.012  0.000  0.000 | -0.287  0.009  0.129 | -0.165  0.004  0.043 |  0.038  0.000  0.002 | -0.114  0.002  0.021 | 
19445             |  0.327  0.006  0.096 |  0.299  0.010  0.080 |  0.033  0.000  0.001 |  0.014  0.000  0.000 |  0.139  0.003  0.017 | 
19446             |  0.268  0.004  0.052 |  0.073  0.001  0.004 |  0.013  0.000  0.000 |  0.027  0.000  0.001 | -0.034  0.000  0.001 | 
19434             |  0.158  0.001  0.024 | -0.010  0.000  0.000 |  0.040  0.000  0.002 | -0.104  0.002  0.010 | -0.180  0.006  0.031 | 
19435             |  0.341  0.006  0.099 | -0.122  0.002  0.013 |  0.183  0.005  0.029 | -0.014  0.000  0.000 | -0.067  0.001  0.004 | 
19436             |  0.213  0.003  0.045 |  0.010  0.000  0.000 | -0.125  0.002  0.015 | -0.215  0.007  0.046 | -0.106  0.002  0.011 | 
19437             |  0.101  0.001  0.010 | -0.180  0.004  0.032 | -0.210  0.007  0.043 |  0.028  0.000  0.001 | -0.233  0.009  0.053 | 
19438             |  0.178  0.002  0.032 | -0.105  0.001  0.011 | -0.229  0.008  0.053 |  0.002  0.000  0.000 | -0.127  0.003  0.016 | 
19439             |  0.158  0.001  0.031 | -0.111  0.001  0.015 | -0.201  0.006  0.051 |  0.038  0.000  0.002 | -0.071  0.001  0.006 | 
19440             | -0.150  0.001  0.074 | -0.017  0.000  0.001 | -0.285  0.012  0.268 | -0.076  0.001  0.019 |  0.046  0.000  0.007 | 
19420             |  0.013  0.000  0.000 |  0.075  0.001  0.007 | -0.154  0.004  0.028 | -0.056  0.001  0.004 | -0.030  0.000  0.001 | 
19421             |  0.054  0.000  0.001 | -0.054  0.000  0.001 |  0.077  0.001  0.003 | -0.025  0.000  0.000 | -0.016  0.000  0.000 | 
19422             | -0.056  0.000  0.007 | -0.218  0.005  0.101 |  0.016  0.000  0.001 | -0.058  0.001  0.007 |  0.118  0.002  0.030 | 
19423             |  0.041  0.000  0.002 | -0.151  0.003  0.022 | -0.175  0.005  0.029 |  0.133  0.003  0.017 |  0.078  0.001  0.006 | 
19424             | -0.090  0.000  0.018 |  0.006  0.000  0.000 | -0.334  0.017  0.244 | -0.114  0.002  0.028 | -0.008  0.000  0.000 | 
19425             |  0.017  0.000  0.000 | -0.345  0.013  0.126 | -0.027  0.000  0.001 |  0.109  0.002  0.013 | -0.403  0.028  0.172 | 
19426             |  0.136  0.001  0.027 | -0.172  0.003  0.043 | -0.100  0.001  0.015 | -0.040  0.000  0.002 | -0.199  0.007  0.058 | 
19427             | -0.124  0.001  0.019 | -0.135  0.002  0.023 | -0.164  0.004  0.034 |  0.076  0.001  0.007 |  0.222  0.009  0.062 | 
19428             |  0.288  0.005  0.064 |  0.058  0.000  0.003 | -0.097  0.001  0.007 |  0.022  0.000  0.000 | -0.018  0.000  0.000 | 
19429             |  0.352  0.007  0.080 |  0.112  0.001  0.008 | -0.030  0.000  0.001 | -0.035  0.000  0.001 | -0.126  0.003  0.010 | 
19430             | -0.084  0.000  0.008 | -0.455  0.023  0.242 | -0.020  0.000  0.000 | -0.012  0.000  0.000 | -0.013  0.000  0.000 | 
19431             |  0.034  0.000  0.002 | -0.354  0.014  0.173 | -0.005  0.000  0.000 | -0.171  0.005  0.040 | -0.066  0.001  0.006 | 
19432             | -0.096  0.001  0.014 | -0.256  0.007  0.101 | -0.176  0.005  0.048 |  0.012  0.000  0.000 | -0.037  0.000  0.002 | 
19433             |  0.221  0.003  0.034 |  0.123  0.002  0.011 | -0.179  0.005  0.022 |  0.080  0.001  0.005 |  0.039  0.000  0.001 | 
19407             | -0.369  0.008  0.188 |  0.284  0.009  0.111 | -0.106  0.002  0.015 | -0.205  0.007  0.058 |  0.237  0.010  0.077 | 
19408             |  0.078  0.000  0.009 | -0.029  0.000  0.001 | -0.045  0.000  0.003 | -0.126  0.003  0.024 | -0.035  0.000  0.002 | 
19409             |  0.273  0.004  0.057 | -0.097  0.001  0.007 | -0.285  0.012  0.062 |  0.218  0.008  0.036 | -0.185  0.006  0.026 | 
19410             | -0.050  0.000  0.004 | -0.285  0.009  0.121 | -0.031  0.000  0.001 |  0.071  0.001  0.007 | -0.145  0.004  0.031 | 
19411             | -0.314  0.005  0.122 | -0.163  0.003  0.033 | -0.158  0.004  0.031 |  0.227  0.008  0.064 | -0.033  0.000  0.001 | 
19412             | -0.314  0.005  0.086 | -0.212  0.005  0.039 | -0.037  0.000  0.001 |  0.508  0.042  0.226 |  0.001  0.000  0.000 | 
19413             | -0.136  0.001  0.027 | -0.353  0.014  0.180 | -0.137  0.003  0.027 |  0.299  0.014  0.130 | -0.113  0.002  0.019 | 
19414             | -0.038  0.000  0.001 | -0.334  0.013  0.108 | -0.021  0.000  0.000 |  0.352  0.020  0.121 |  0.183  0.006  0.033 | 
19415             | -0.062  0.000  0.005 | -0.180  0.004  0.043 | -0.156  0.004  0.032 |  0.028  0.000  0.001 |  0.019  0.000  0.000 | 
19416             |  0.162  0.001  0.034 |  0.110  0.001  0.016 | -0.206  0.006  0.054 | -0.142  0.003  0.026 | -0.147  0.004  0.028 | 
19417             | -0.034  0.000  0.001 | -0.010  0.000  0.000 | -0.107  0.002  0.013 | -0.090  0.001  0.009 |  0.099  0.002  0.011 | 
19418             | -0.178  0.002  0.040 |  0.128  0.002  0.021 |  0.008  0.000  0.000 | -0.012  0.000  0.000 |  0.144  0.004  0.026 | 
19419             |  0.057  0.000  0.003 | -0.246  0.007  0.052 | -0.252  0.010  0.055 |  0.036  0.000  0.001 | -0.132  0.003  0.015 | 
19396             |  0.211  0.002  0.043 | -0.280  0.009  0.076 |  0.097  0.001  0.009 | -0.083  0.001  0.007 | -0.193  0.006  0.036 | 
19397             | -0.231  0.003  0.086 | -0.402  0.018  0.261 | -0.042  0.000  0.003 |  0.089  0.001  0.013 |  0.077  0.001  0.010 | 
19398             |  0.297  0.005  0.075 | -0.131  0.002  0.015 | -0.064  0.001  0.003 |  0.126  0.003  0.014 | -0.357  0.022  0.108 | 
19399             | -0.171  0.002  0.053 | -0.275  0.009  0.137 |  0.051  0.000  0.005 |  0.147  0.003  0.039 |  0.195  0.007  0.069 | 
19400             |  0.173  0.002  0.018 | -0.205  0.005  0.025 |  0.063  0.001  0.002 |  0.134  0.003  0.011 | -0.006  0.000  0.000 | 
19401             | -0.018  0.000  0.000 | -0.223  0.006  0.064 |  0.092  0.001  0.011 |  0.100  0.002  0.013 | -0.132  0.003  0.022 | 
19402             | -0.177  0.002  0.059 |  0.192  0.004  0.070 | -0.283  0.012  0.152 |  0.041  0.000  0.003 |  0.087  0.001  0.014 | 
19403             |  0.143  0.001  0.021 | -0.028  0.000  0.001 |  0.075  0.001  0.006 | -0.193  0.006  0.038 | -0.135  0.003  0.019 | 
19404             | -0.021  0.000  0.000 | -0.125  0.002  0.016 | -0.136  0.003  0.019 |  0.092  0.001  0.008 | -0.168  0.005  0.028 | 
19405             |  0.238  0.003  0.056 | -0.048  0.000  0.002 | -0.143  0.003  0.020 | -0.067  0.001  0.005 | -0.100  0.002  0.010 | 
19406             |  0.079  0.000  0.005 |  0.096  0.001  0.007 | -0.103  0.002  0.008 | -0.071  0.001  0.004 |  0.027  0.000  0.001 | 
19385             | -0.004  0.000  0.000 | -0.300  0.010  0.134 |  0.007  0.000  0.000 | -0.118  0.002  0.021 | -0.080  0.001  0.010 | 
19386             | -0.202  0.002  0.111 | -0.046  0.000  0.006 | -0.167  0.004  0.075 |  0.029  0.000  0.002 | -0.063  0.001  0.011 | 
19387             |  0.358  0.007  0.127 | -0.038  0.000  0.001 | -0.064  0.001  0.004 | -0.125  0.003  0.016 | -0.359  0.022  0.128 | 
19388             |  0.165  0.002  0.022 |  0.060  0.000  0.003 | -0.154  0.004  0.020 | -0.188  0.006  0.029 | -0.242  0.010  0.048 | 
19389             |  0.260  0.004  0.062 | -0.030  0.000  0.001 |  0.037  0.000  0.001 | -0.168  0.005  0.026 | -0.220  0.008  0.044 | 
19390             | -0.029  0.000  0.001 |  0.005  0.000  0.000 | -0.351  0.019  0.111 | -0.025  0.000  0.001 |  0.057  0.001  0.003 | 
19391             |  0.197  0.002  0.034 | -0.003  0.000  0.000 | -0.016  0.000  0.000 | -0.057  0.001  0.003 |  0.091  0.001  0.007 | 
19392             |  0.187  0.002  0.023 | -0.072  0.001  0.003 | -0.086  0.001  0.005 | -0.016  0.000  0.000 |  0.096  0.002  0.006 | 
19393             |  0.081  0.000  0.008 |  0.020  0.000  0.000 | -0.171  0.004  0.034 | -0.172  0.005  0.034 |  0.050  0.000  0.003 | 
19394             |  0.147  0.001  0.048 | -0.093  0.001  0.019 | -0.137  0.003  0.042 | -0.173  0.005  0.066 | -0.013  0.000  0.000 | 
19395             |  0.056  0.000  0.003 | -0.046  0.000  0.002 | -0.188  0.005  0.031 | -0.097  0.002  0.008 |  0.136  0.003  0.016 | 
19365             | -0.128  0.001  0.023 | -0.188  0.004  0.049 |  0.238  0.008  0.079 |  0.017  0.000  0.000 |  0.044  0.000  0.003 | 
19366             |  0.326  0.006  0.089 |  0.079  0.001  0.005 | -0.038  0.000  0.001 | -0.186  0.006  0.029 | -0.228  0.009  0.043 | 
19367             |  0.301  0.005  0.088 | -0.231  0.006  0.052 |  0.013  0.000  0.000 | -0.115  0.002  0.013 | -0.253  0.011  0.062 | 
19368             |  0.224  0.003  0.047 |  0.077  0.001  0.006 | -0.080  0.001  0.006 | -0.153  0.004  0.022 | -0.020  0.000  0.000 | 
19369             |  0.061  0.000  0.003 | -0.058  0.000  0.003 |  0.174  0.005  0.027 |  0.320  0.017  0.092 |  0.112  0.002  0.011 | 
19370             |  0.124  0.001  0.020 | -0.258  0.008  0.085 | -0.034  0.000  0.001 | -0.103  0.002  0.014 | -0.082  0.001  0.009 | 
19371             |  0.137  0.001  0.014 | -0.014  0.000  0.000 | -0.139  0.003  0.015 |  0.129  0.003  0.013 | -0.147  0.004  0.017 | 
19372             |  0.094  0.000  0.007 |  0.004  0.000  0.000 | -0.140  0.003  0.016 |  0.278  0.012  0.063 | -0.266  0.012  0.057 | 
19373             |  0.070  0.000  0.005 | -0.285  0.009  0.080 |  0.009  0.000  0.000 |  0.311  0.016  0.095 | -0.254  0.011  0.064 | 
19374             |  0.196  0.002  0.038 | -0.183  0.004  0.033 | -0.061  0.001  0.004 | -0.036  0.000  0.001 | -0.020  0.000  0.000 | 
19375             |  0.149  0.001  0.021 | -0.131  0.002  0.016 |  0.095  0.001  0.009 | -0.062  0.001  0.004 | -0.181  0.006  0.031 | 
19376             |  0.260  0.004  0.055 |  0.188  0.004  0.029 | -0.071  0.001  0.004 |  0.022  0.000  0.000 |  0.025  0.000  0.001 | 
19377             |  0.181  0.002  0.036 | -0.138  0.002  0.021 | -0.145  0.003  0.024 | -0.063  0.001  0.004 | -0.001  0.000  0.000 | 
19378             | -0.117  0.001  0.020 | -0.337  0.013  0.163 | -0.088  0.001  0.011 |  0.032  0.000  0.002 | -0.027  0.000  0.001 | 
19379             |  0.127  0.001  0.017 | -0.160  0.003  0.027 |  0.043  0.000  0.002 | -0.046  0.000  0.002 | -0.230  0.009  0.055 | 
19380             | -0.074  0.000  0.006 | -0.355  0.014  0.127 |  0.152  0.003  0.023 |  0.005  0.000  0.000 | -0.060  0.001  0.004 | 
19381             |  0.069  0.000  0.004 | -0.198  0.004  0.031 | -0.302  0.014  0.071 | -0.052  0.000  0.002 | -0.267  0.012  0.056 | 
19382             |  0.093  0.000  0.008 |  0.117  0.002  0.013 |  0.036  0.000  0.001 |  0.215  0.007  0.042 | -0.148  0.004  0.020 | 
19383             | -0.100  0.001  0.019 | -0.342  0.013  0.219 | -0.149  0.003  0.042 |  0.025  0.000  0.001 | -0.125  0.003  0.029 | 
19384             | -0.166  0.002  0.052 | -0.284  0.009  0.151 | -0.024  0.000  0.001 | -0.014  0.000  0.000 | -0.052  0.000  0.005 | 
19350             |  0.137  0.001  0.014 | -0.232  0.006  0.041 |  0.041  0.000  0.001 |  0.094  0.001  0.007 | -0.086  0.001  0.006 | 
19351             |  0.206  0.002  0.043 |  0.001  0.000  0.000 | -0.257  0.010  0.067 | -0.173  0.005  0.030 |  0.060  0.001  0.004 | 
19352             | -0.011  0.000  0.000 | -0.220  0.005  0.115 | -0.180  0.005  0.077 |  0.066  0.001  0.010 | -0.100  0.002  0.024 | 
19353             |  0.147  0.001  0.031 | -0.030  0.000  0.001 |  0.142  0.003  0.029 |  0.088  0.001  0.011 | -0.295  0.015  0.124 | 
19354             | -0.001  0.000  0.000 | -0.383  0.017  0.241 |  0.022  0.000  0.001 | -0.017  0.000  0.000 |  0.022  0.000  0.001 | 
19355             |  0.437  0.011  0.118 |  0.366  0.015  0.083 |  0.177  0.005  0.019 | -0.003  0.000  0.000 |  0.023  0.000  0.000 | 
19356             | -0.049  0.000  0.004 | -0.412  0.019  0.260 | -0.091  0.001  0.013 |  0.026  0.000  0.001 | -0.005  0.000  0.000 | 
19357             | -0.081  0.000  0.007 | -0.352  0.014  0.137 | -0.056  0.000  0.003 |  0.068  0.001  0.005 | -0.236  0.010  0.062 | 
19358             |  0.210  0.002  0.036 | -0.089  0.001  0.006 |  0.053  0.000  0.002 | -0.194  0.006  0.031 | -0.201  0.007  0.033 | 
19359             | -0.141  0.001  0.025 | -0.419  0.020  0.220 | -0.337  0.017  0.142 |  0.146  0.003  0.027 |  0.061  0.001  0.005 | 
19360             |  0.171  0.002  0.020 | -0.094  0.001  0.006 |  0.000  0.000  0.000 |  0.263  0.011  0.047 | -0.365  0.023  0.090 | 
19361             |  0.306  0.005  0.071 |  0.057  0.000  0.002 | -0.039  0.000  0.001 |  0.177  0.005  0.024 | -0.284  0.014  0.061 | 
19362             |  0.449  0.011  0.115 |  0.216  0.005  0.027 |  0.223  0.007  0.028 | -0.179  0.005  0.018 | -0.026  0.000  0.000 | 
19363             |  0.137  0.001  0.016 | -0.010  0.000  0.000 | -0.089  0.001  0.007 | -0.207  0.007  0.038 |  0.043  0.000  0.002 | 
19364             |  0.020  0.000  0.001 | -0.203  0.005  0.057 | -0.283  0.012  0.111 | -0.029  0.000  0.001 | -0.020  0.000  0.001 | 
19330             |  0.135  0.001  0.019 | -0.198  0.004  0.041 | -0.040  0.000  0.002 |  0.005  0.000  0.000 | -0.299  0.015  0.093 | 
19331             |  0.218  0.003  0.049 |  0.003  0.000  0.000 | -0.064  0.001  0.004 | -0.096  0.001  0.010 | -0.171  0.005  0.031 | 
19332             |  0.016  0.000  0.000 | -0.101  0.001  0.010 |  0.140  0.003  0.019 |  0.047  0.000  0.002 | -0.317  0.017  0.096 | 
19333             | -0.029  0.000  0.001 | -0.132  0.002  0.025 |  0.193  0.006  0.054 |  0.034  0.000  0.002 |  0.040  0.000  0.002 | 
19334             | -0.199  0.002  0.053 | -0.331  0.012  0.147 | -0.093  0.001  0.012 |  0.010  0.000  0.000 |  0.062  0.001  0.005 | 
19335             | -0.042  0.000  0.002 | -0.318  0.011  0.138 | -0.077  0.001  0.008 | -0.052  0.000  0.004 |  0.003  0.000  0.000 | 
19336             |  0.111  0.001  0.012 |  0.079  0.001  0.006 |  0.239  0.009  0.054 |  0.307  0.015  0.088 |  0.119  0.002  0.013 | 
19337             | -0.141  0.001  0.026 | -0.055  0.000  0.004 | -0.087  0.001  0.010 | -0.056  0.001  0.004 |  0.259  0.012  0.087 | 
19338             |  0.100  0.001  0.014 | -0.267  0.008  0.102 |  0.002  0.000  0.000 | -0.048  0.000  0.003 | -0.092  0.001  0.012 | 
19339             | -0.265  0.004  0.099 | -0.244  0.007  0.084 |  0.001  0.000  0.000 |  0.097  0.002  0.013 |  0.167  0.005  0.039 | 
19340             |  0.281  0.004  0.049 | -0.172  0.003  0.018 |  0.066  0.001  0.003 | -0.051  0.000  0.002 | -0.212  0.008  0.028 | 
19341             | -0.388  0.008  0.388 |  0.066  0.000  0.011 | -0.068  0.001  0.012 |  0.028  0.000  0.002 | -0.123  0.003  0.039 | 
19342             |  0.171  0.002  0.025 | -0.104  0.001  0.009 | -0.131  0.003  0.014 | -0.221  0.008  0.041 | -0.227  0.009  0.043 | 
19343             |  0.213  0.003  0.033 |  0.308  0.011  0.069 | -0.100  0.001  0.007 |  0.401  0.026  0.118 | -0.183  0.006  0.024 | 
19344             | -0.046  0.000  0.002 | -0.110  0.001  0.012 | -0.193  0.006  0.035 |  0.062  0.001  0.004 |  0.129  0.003  0.016 | 
19345             |  0.070  0.000  0.007 |  0.176  0.004  0.041 | -0.060  0.001  0.005 | -0.059  0.001  0.005 |  0.139  0.003  0.026 | 
19346             |  0.029  0.000  0.001 | -0.315  0.011  0.109 | -0.153  0.004  0.026 |  0.165  0.004  0.030 | -0.095  0.002  0.010 | 
19347             |  0.281  0.004  0.043 | -0.276  0.009  0.041 |  0.008  0.000  0.000 |  0.265  0.011  0.038 |  0.281  0.014  0.043 | 
19348             |  0.200  0.002  0.026 | -0.131  0.002  0.011 | -0.237  0.008  0.037 |  0.320  0.016  0.067 |  0.053  0.000  0.002 | 
19349             | -0.049  0.000  0.002 |  0.265  0.008  0.061 | -0.155  0.004  0.021 |  0.390  0.024  0.131 |  0.133  0.003  0.015 | 
19313             |  0.048  0.000  0.002 | -0.088  0.001  0.008 |  0.310  0.014  0.104 | -0.084  0.001  0.008 |  0.120  0.002  0.016 | 
19314             | -0.239  0.003  0.051 |  0.333  0.013  0.098 | -0.038  0.000  0.001 |  0.197  0.006  0.034 |  0.283  0.014  0.071 | 
19315             |  0.284  0.004  0.046 | -0.034  0.000  0.001 | -0.050  0.000  0.001 |  0.230  0.009  0.030 | -0.350  0.021  0.070 | 
19316             | -0.175  0.002  0.033 | -0.276  0.009  0.081 | -0.266  0.011  0.075 |  0.240  0.009  0.062 | -0.032  0.000  0.001 | 
19317             |  0.067  0.000  0.006 |  0.003  0.000  0.000 | -0.168  0.004  0.037 |  0.164  0.004  0.035 | -0.096  0.002  0.012 | 
19318             |  0.331  0.006  0.059 | -0.092  0.001  0.005 | -0.131  0.003  0.009 |  0.133  0.003  0.010 | -0.038  0.000  0.001 | 
19319             |  0.154  0.001  0.037 | -0.048  0.000  0.004 |  0.175  0.005  0.048 | -0.049  0.000  0.004 | -0.304  0.016  0.145 | 
19320             | -0.083  0.000  0.007 | -0.203  0.005  0.044 |  0.275  0.011  0.081 |  0.188  0.006  0.037 |  0.167  0.005  0.030 | 
19321             |  0.317  0.006  0.066 |  0.288  0.009  0.054 |  0.021  0.000  0.000 |  0.274  0.012  0.049 | -0.077  0.001  0.004 | 
19322             | -0.121  0.001  0.034 | -0.003  0.000  0.000 | -0.195  0.006  0.089 |  0.123  0.002  0.035 |  0.004  0.000  0.000 | 
19323             | -0.161  0.001  0.048 | -0.220  0.005  0.090 | -0.129  0.002  0.031 | -0.054  0.000  0.006 |  0.078  0.001  0.011 | 
19324             | -0.365  0.007  0.210 | -0.311  0.011  0.153 | -0.079  0.001  0.010 |  0.146  0.003  0.034 |  0.058  0.001  0.005 | 
19325             |  0.091  0.000  0.013 | -0.085  0.001  0.011 |  0.229  0.008  0.082 | -0.070  0.001  0.008 | -0.174  0.005  0.047 | 
19326             |  0.352  0.007  0.057 |  0.128  0.002  0.008 |  0.317  0.015  0.047 | -0.176  0.005  0.014 | -0.265  0.012  0.033 | 
19327             |  0.009  0.000  0.000 |  0.033  0.000  0.001 |  0.146  0.003  0.024 | -0.036  0.000  0.001 | -0.229  0.009  0.059 | 
19328             |  0.269  0.004  0.042 |  0.245  0.007  0.035 | -0.052  0.000  0.002 |  0.662  0.071  0.254 | -0.226  0.009  0.029 | 
19329             |  0.025  0.000  0.001 |  0.127  0.002  0.013 | -0.275  0.011  0.063 |  0.260  0.011  0.056 | -0.259  0.012  0.056 | 
19305             |  0.117  0.001  0.018 | -0.103  0.001  0.014 | -0.066  0.001  0.006 | -0.141  0.003  0.025 |  0.029  0.000  0.001 | 
19306             |  0.068  0.000  0.005 | -0.249  0.007  0.069 |  0.059  0.001  0.004 | -0.039  0.000  0.002 | -0.197  0.007  0.043 | 
19307             |  0.003  0.000  0.000 | -0.005  0.000  0.000 | -0.300  0.014  0.170 |  0.098  0.002  0.018 |  0.105  0.002  0.021 | 
19308             | -0.080  0.000  0.006 | -0.125  0.002  0.015 |  0.085  0.001  0.007 | -0.037  0.000  0.001 |  0.126  0.003  0.016 | 
19309             | -0.208  0.002  0.082 | -0.062  0.000  0.007 | -0.072  0.001  0.010 | -0.007  0.000  0.000 | -0.187  0.006  0.067 | 
19310             |  0.036  0.000  0.001 | -0.120  0.002  0.015 | -0.167  0.004  0.030 | -0.100  0.002  0.011 | -0.070  0.001  0.005 | 
19311             |  0.177  0.002  0.041 | -0.038  0.000  0.002 | -0.229  0.008  0.070 | -0.170  0.005  0.039 |  0.224  0.009  0.067 | 
19312             |  0.149  0.001  0.026 | -0.126  0.002  0.019 | -0.020  0.000  0.000 | -0.089  0.001  0.009 | -0.181  0.006  0.038 | 
19293             |  0.137  0.001  0.025 | -0.018  0.000  0.000 | -0.031  0.000  0.001 | -0.075  0.001  0.008 | -0.058  0.001  0.004 | 
19294             |  0.460  0.012  0.115 |  0.011  0.000  0.000 | -0.027  0.000  0.000 |  0.023  0.000  0.000 | -0.295  0.015  0.048 | 
19295             | -0.167  0.002  0.030 | -0.273  0.008  0.082 |  0.041  0.000  0.002 | -0.007  0.000  0.000 | -0.004  0.000  0.000 | 
19296             |  0.248  0.003  0.058 | -0.058  0.000  0.003 | -0.170  0.004  0.027 | -0.316  0.016  0.094 | -0.128  0.003  0.015 | 
19297             |  0.365  0.007  0.149 | -0.023  0.000  0.001 | -0.038  0.000  0.002 | -0.203  0.007  0.046 |  0.145  0.004  0.024 | 
19298             |  0.116  0.001  0.015 | -0.021  0.000  0.001 | -0.033  0.000  0.001 | -0.018  0.000  0.000 | -0.078  0.001  0.007 | 
19299             |  0.185  0.002  0.031 |  0.035  0.000  0.001 |  0.161  0.004  0.023 | -0.070  0.001  0.004 |  0.019  0.000  0.000 | 
19300             |  0.297  0.005  0.070 |  0.210  0.005  0.035 |  0.025  0.000  0.000 |  0.051  0.000  0.002 |  0.218  0.008  0.038 | 
19301             |  0.095  0.000  0.005 | -0.106  0.001  0.006 |  0.012  0.000  0.000 |  0.507  0.041  0.143 | -0.153  0.004  0.013 | 
19302             |  0.162  0.001  0.019 | -0.220  0.005  0.034 |  0.077  0.001  0.004 |  0.051  0.000  0.002 |  0.403  0.028  0.114 | 
19303             | -0.101  0.001  0.013 | -0.341  0.013  0.145 | -0.053  0.000  0.004 |  0.201  0.007  0.050 | -0.087  0.001  0.009 | 
19304             | -0.154  0.001  0.027 | -0.212  0.005  0.050 |  0.202  0.006  0.046 | -0.142  0.003  0.022 |  0.186  0.006  0.039 | 
19277             | -0.127  0.001  0.019 |  0.208  0.005  0.052 | -0.192  0.006  0.044 | -0.076  0.001  0.007 | -0.121  0.003  0.018 | 
19278             | -0.062  0.000  0.003 | -0.101  0.001  0.009 | -0.144  0.003  0.018 |  0.255  0.011  0.058 | -0.126  0.003  0.014 | 
19279             |  0.177  0.002  0.052 |  0.001  0.000  0.000 | -0.139  0.003  0.032 | -0.078  0.001  0.010 |  0.093  0.002  0.014 | 
19280             |  0.211  0.002  0.041 |  0.122  0.002  0.013 |  0.022  0.000  0.000 | -0.051  0.000  0.002 | -0.046  0.000  0.002 | 
19281             |  0.078  0.000  0.012 | -0.044  0.000  0.004 | -0.178  0.005  0.060 | -0.151  0.004  0.043 |  0.095  0.002  0.017 | 
19282             |  0.199  0.002  0.038 | -0.171  0.003  0.028 |  0.047  0.000  0.002 |  0.014  0.000  0.000 | -0.337  0.020  0.109 | 
19283             |  0.347  0.007  0.075 |  0.206  0.005  0.026 | -0.228  0.008  0.033 |  0.568  0.052  0.201 | -0.210  0.008  0.028 | 
19284             | -0.304  0.005  0.219 | -0.088  0.001  0.018 | -0.102  0.002  0.025 |  0.103  0.002  0.025 | -0.144  0.004  0.049 | 
19285             |  0.177  0.002  0.051 |  0.000  0.000  0.000 | -0.010  0.000  0.000 | -0.192  0.006  0.060 | -0.110  0.002  0.020 | 
19286             |  0.086  0.000  0.007 |  0.324  0.012  0.095 | -0.188  0.005  0.032 | -0.009  0.000  0.000 | -0.025  0.000  0.001 | 
19287             |  0.191  0.002  0.049 | -0.043  0.000  0.002 | -0.172  0.004  0.040 | -0.016  0.000  0.000 | -0.302  0.016  0.123 | 
19288             | -0.357  0.007  0.166 | -0.047  0.000  0.003 | -0.101  0.002  0.013 | -0.042  0.000  0.002 | -0.020  0.000  0.001 | 
19289             |  0.177  0.002  0.034 |  0.082  0.001  0.007 | -0.231  0.008  0.058 |  0.008  0.000  0.000 |  0.211  0.008  0.048 | 
19290             | -0.003  0.000  0.000 |  0.084  0.001  0.005 | -0.054  0.000  0.002 |  0.212  0.007  0.031 |  0.209  0.008  0.031 | 
19291             |  0.228  0.003  0.056 |  0.135  0.002  0.020 | -0.092  0.001  0.009 | -0.053  0.000  0.003 | -0.051  0.000  0.003 | 
19292             | -0.150  0.001  0.047 |  0.019  0.000  0.001 | -0.177  0.005  0.065 | -0.010  0.000  0.000 | -0.051  0.000  0.005 | 
19255             |  0.044  0.000  0.002 |  0.062  0.000  0.004 |  0.060  0.001  0.004 | -0.089  0.001  0.009 | -0.157  0.004  0.027 | 
19256             |  0.193  0.002  0.034 | -0.171  0.003  0.027 | -0.189  0.005  0.033 | -0.317  0.016  0.093 |  0.001  0.000  0.000 | 
19257             |  0.033  0.000  0.002 | -0.274  0.008  0.125 | -0.212  0.007  0.074 | -0.084  0.001  0.012 |  0.061  0.001  0.006 | 
19258             |  0.193  0.002  0.045 | -0.101  0.001  0.012 |  0.066  0.001  0.005 | -0.062  0.001  0.005 | -0.206  0.007  0.052 | 
19259             | -0.016  0.000  0.000 |  0.052  0.000  0.003 | -0.303  0.014  0.090 | -0.082  0.001  0.007 |  0.146  0.004  0.021 | 
19260             |  0.121  0.001  0.022 |  0.126  0.002  0.024 | -0.034  0.000  0.002 | -0.028  0.000  0.001 | -0.173  0.005  0.046 | 
19261             |  0.435  0.011  0.166 |  0.167  0.003  0.024 | -0.134  0.003  0.016 |  0.124  0.002  0.013 |  0.038  0.000  0.001 | 
19262             |  0.022  0.000  0.001 | -0.049  0.000  0.006 | -0.017  0.000  0.001 | -0.039  0.000  0.004 | -0.079  0.001  0.016 | 
19263             | -0.029  0.000  0.001 | -0.010  0.000  0.000 | -0.265  0.011  0.067 | -0.156  0.004  0.023 |  0.105  0.002  0.011 | 
19264             |  0.017  0.000  0.000 |  0.083  0.001  0.006 | -0.232  0.008  0.046 | -0.023  0.000  0.000 | -0.171  0.005  0.025 | 
19265             | -0.002  0.000  0.000 |  0.125  0.002  0.018 | -0.212  0.007  0.052 | -0.001  0.000  0.000 |  0.118  0.002  0.016 | 
19266             | -0.183  0.002  0.057 | -0.159  0.003  0.043 |  0.031  0.000  0.002 |  0.040  0.000  0.003 | -0.090  0.001  0.014 | 
19267             |  0.301  0.005  0.079 |  0.160  0.003  0.022 | -0.306  0.014  0.082 |  0.092  0.001  0.007 |  0.098  0.002  0.008 | 
19268             | -0.082  0.000  0.007 |  0.059  0.000  0.004 | -0.272  0.011  0.079 |  0.093  0.001  0.009 |  0.151  0.004  0.024 | 
19269             | -0.136  0.001  0.027 | -0.373  0.016  0.201 | -0.012  0.000  0.000 |  0.108  0.002  0.017 | -0.076  0.001  0.008 | 
19270             |  0.192  0.002  0.038 | -0.005  0.000  0.000 | -0.041  0.000  0.002 | -0.031  0.000  0.001 | -0.016  0.000  0.000 | 
19271             |  0.319  0.006  0.085 |  0.177  0.004  0.026 | -0.080  0.001  0.005 |  0.174  0.005  0.025 | -0.025  0.000  0.001 | 
19272             |  0.255  0.004  0.040 | -0.012  0.000  0.000 |  0.043  0.000  0.001 | -0.086  0.001  0.005 | -0.082  0.001  0.004 | 
19273             |  0.151  0.001  0.018 | -0.069  0.001  0.004 | -0.054  0.000  0.002 | -0.198  0.006  0.030 |  0.137  0.003  0.014 | 
19274             | -0.049  0.000  0.004 | -0.036  0.000  0.002 |  0.050  0.000  0.004 |  0.062  0.001  0.006 |  0.130  0.003  0.025 | 
19275             | -0.060  0.000  0.004 |  0.211  0.005  0.045 | -0.072  0.001  0.005 |  0.286  0.013  0.083 |  0.184  0.006  0.034 | 
19276             |  0.153  0.001  0.020 |  0.101  0.001  0.009 | -0.126  0.002  0.013 | -0.128  0.003  0.014 |  0.052  0.000  0.002 | 
19236             | -0.034  0.000  0.004 | -0.072  0.001  0.018 | -0.294  0.013  0.303 | -0.073  0.001  0.019 |  0.050  0.000  0.009 | 
19237             | -0.090  0.000  0.008 | -0.064  0.000  0.004 |  0.373  0.021  0.135 | -0.060  0.001  0.003 |  0.060  0.001  0.004 | 
19238             |  0.171  0.002  0.031 | -0.109  0.001  0.012 | -0.317  0.015  0.105 | -0.058  0.001  0.003 | -0.041  0.000  0.002 | 
19239             |  0.438  0.011  0.141 |  0.189  0.004  0.026 |  0.149  0.003  0.016 | -0.009  0.000  0.000 | -0.220  0.008  0.036 | 
19240             |  0.149  0.001  0.017 | -0.174  0.003  0.023 |  0.056  0.000  0.002 | -0.033  0.000  0.001 | -0.399  0.028  0.121 | 
19241             |  0.017  0.000  0.000 | -0.243  0.007  0.080 | -0.209  0.007  0.059 | -0.094  0.001  0.012 |  0.001  0.000  0.000 | 
19242             |  0.175  0.002  0.025 | -0.015  0.000  0.000 | -0.172  0.004  0.025 |  0.174  0.005  0.025 | -0.212  0.008  0.038 | 
19243             |  0.143  0.001  0.023 | -0.174  0.003  0.035 | -0.050  0.000  0.003 |  0.159  0.004  0.029 | -0.316  0.017  0.114 | 
19244             |  0.134  0.001  0.018 | -0.289  0.009  0.084 |  0.024  0.000  0.001 |  0.094  0.001  0.009 | -0.256  0.011  0.065 | 
19245             |  0.073  0.000  0.005 | -0.229  0.006  0.046 |  0.188  0.005  0.031 |  0.062  0.001  0.003 |  0.074  0.001  0.005 | 
19246             |  0.098  0.001  0.008 | -0.213  0.005  0.040 | -0.243  0.009  0.053 |  0.342  0.019  0.104 | -0.209  0.008  0.039 | 
19247             | -0.215  0.003  0.090 | -0.378  0.016  0.280 | -0.173  0.004  0.058 |  0.194  0.006  0.074 | -0.005  0.000  0.000 | 
19248             |  0.112  0.001  0.013 | -0.086  0.001  0.007 | -0.141  0.003  0.020 |  0.146  0.003  0.022 |  0.076  0.001  0.006 | 
19249             | -0.047  0.000  0.002 | -0.189  0.004  0.033 | -0.064  0.001  0.004 |  0.159  0.004  0.023 | -0.304  0.016  0.086 | 
19250             |  0.075  0.000  0.004 |  0.014  0.000  0.000 | -0.039  0.000  0.001 |  0.019  0.000  0.000 |  0.331  0.019  0.074 | 
19251             | -0.019  0.000  0.001 | -0.089  0.001  0.020 | -0.373  0.021  0.344 | -0.086  0.001  0.018 |  0.063  0.001  0.010 | 
19252             | -0.077  0.000  0.010 | -0.025  0.000  0.001 | -0.188  0.005  0.058 |  0.005  0.000  0.000 | -0.039  0.000  0.002 | 
19253             |  0.051  0.000  0.003 |  0.096  0.001  0.011 | -0.200  0.006  0.045 |  0.104  0.002  0.012 | -0.085  0.001  0.008 | 
19254             | -0.159  0.001  0.058 |  0.078  0.001  0.014 |  0.067  0.001  0.011 | -0.071  0.001  0.012 | -0.130  0.003  0.039 | 
19233             | -0.071  0.000  0.008 | -0.008  0.000  0.000 | -0.260  0.010  0.111 |  0.121  0.002  0.024 |  0.135  0.003  0.030 | 
19234             |  0.432  0.010  0.105 |  0.121  0.002  0.008 |  0.217  0.007  0.026 |  0.296  0.014  0.049 | -0.318  0.017  0.057 | 
19235             | -0.068  0.000  0.006 | -0.242  0.007  0.070 | -0.020  0.000  0.000 | -0.115  0.002  0.016 |  0.083  0.001  0.008 | 
19212             | -0.051  0.000  0.005 | -0.151  0.003  0.049 | -0.259  0.010  0.143 | -0.016  0.000  0.001 | -0.033  0.000  0.002 | 
19213             |  0.032  0.000  0.001 | -0.131  0.002  0.020 |  0.035  0.000  0.001 | -0.087  0.001  0.009 | -0.028  0.000  0.001 | 
19214             | -0.031  0.000  0.001 |  0.197  0.004  0.036 | -0.070  0.001  0.005 |  0.256  0.011  0.061 |  0.279  0.014  0.073 | 
19215             | -0.017  0.000  0.000 |  0.091  0.001  0.011 | -0.294  0.013  0.109 |  0.018  0.000  0.000 |  0.060  0.001  0.005 | 
19216             |  0.098  0.001  0.011 | -0.084  0.001  0.008 | -0.203  0.006  0.049 | -0.115  0.002  0.016 | -0.042  0.000  0.002 | 
19217             |  0.005  0.000  0.000 | -0.025  0.000  0.001 | -0.191  0.005  0.068 | -0.277  0.012  0.143 |  0.102  0.002  0.020 | 
19218             |  0.194  0.002  0.029 |  0.131  0.002  0.013 |  0.092  0.001  0.007 |  0.084  0.001  0.005 |  0.062  0.001  0.003 | 
19219             | -0.016  0.000  0.000 | -0.113  0.001  0.016 | -0.247  0.009  0.077 | -0.018  0.000  0.000 |  0.030  0.000  0.001 | 
19220             | -0.030  0.000  0.001 |  0.156  0.003  0.034 |  0.172  0.004  0.041 |  0.031  0.000  0.001 | -0.274  0.013  0.105 | 
19221             |  0.344  0.007  0.130 | -0.074  0.001  0.006 |  0.124  0.002  0.017 | -0.219  0.008  0.053 |  0.091  0.001  0.009 | 
19222             | -0.001  0.000  0.000 | -0.250  0.007  0.030 |  0.002  0.000  0.000 | -0.006  0.000  0.000 | -0.046  0.000  0.001 | 
19223             |  0.009  0.000  0.000 | -0.413  0.019  0.213 |  0.073  0.001  0.007 |  0.003  0.000  0.000 | -0.153  0.004  0.029 | 
19224             | -0.186  0.002  0.041 | -0.426  0.021  0.215 |  0.088  0.001  0.009 |  0.039  0.000  0.002 |  0.020  0.000  0.000 | 
19225             | -0.063  0.000  0.006 | -0.168  0.003  0.043 | -0.143  0.003  0.031 |  0.012  0.000  0.000 | -0.032  0.000  0.002 | 
19226             | -0.013  0.000  0.000 | -0.339  0.013  0.182 | -0.122  0.002  0.023 | -0.075  0.001  0.009 |  0.081  0.001  0.010 | 
19227             | -0.063  0.000  0.004 | -0.131  0.002  0.020 | -0.227  0.008  0.058 | -0.027  0.000  0.001 |  0.041  0.000  0.002 | 
19228             | -0.093  0.000  0.008 |  0.327  0.012  0.097 |  0.274  0.011  0.068 | -0.010  0.000  0.000 |  0.082  0.001  0.006 | 
19229             | -0.080  0.000  0.019 | -0.023  0.000  0.002 |  0.022  0.000  0.001 | -0.013  0.000  0.000 | -0.131  0.003  0.051 | 
19230             |  0.353  0.007  0.107 |  0.078  0.001  0.005 | -0.128  0.002  0.014 |  0.118  0.002  0.012 | -0.103  0.002  0.009 | 
19231             |  0.104  0.001  0.011 | -0.305  0.010  0.096 | -0.356  0.019  0.132 |  0.129  0.003  0.017 |  0.096  0.002  0.010 | 
19232             | -0.006  0.000  0.000 |  0.028  0.000  0.001 | -0.366  0.020  0.244 |  0.014  0.000  0.000 |  0.070  0.001  0.009 | 
19197             |  0.231  0.003  0.036 |  0.146  0.002  0.014 |  0.022  0.000  0.000 |  0.297  0.014  0.060 | -0.033  0.000  0.001 | 
19198             |  0.253  0.004  0.058 |  0.136  0.002  0.017 |  0.031  0.000  0.001 |  0.326  0.017  0.097 | -0.356  0.022  0.115 | 
19199             |  0.205  0.002  0.030 |  0.135  0.002  0.013 |  0.253  0.010  0.046 |  0.217  0.008  0.034 |  0.131  0.003  0.012 | 
19200             |  0.116  0.001  0.015 | -0.121  0.002  0.016 | -0.202  0.006  0.044 | -0.113  0.002  0.014 |  0.241  0.010  0.063 | 
19201             |  0.038  0.000  0.002 | -0.197  0.004  0.051 | -0.189  0.005  0.047 | -0.075  0.001  0.007 |  0.098  0.002  0.013 | 
19202             |  0.188  0.002  0.032 | -0.039  0.000  0.001 | -0.033  0.000  0.001 | -0.189  0.006  0.032 | -0.083  0.001  0.006 | 
19203             |  0.463  0.012  0.153 |  0.088  0.001  0.006 | -0.382  0.022  0.104 |  0.002  0.000  0.000 | -0.106  0.002  0.008 | 
19204             |  0.182  0.002  0.040 | -0.062  0.000  0.005 |  0.000  0.000  0.000 |  0.019  0.000  0.000 | -0.187  0.006  0.043 | 
19205             |  0.379  0.008  0.099 |  0.138  0.002  0.013 | -0.104  0.002  0.007 |  0.124  0.002  0.011 | -0.071  0.001  0.003 | 
19206             |  0.197  0.002  0.037 |  0.069  0.001  0.004 |  0.237  0.008  0.053 | -0.017  0.000  0.000 | -0.062  0.001  0.004 | 
19207             |  0.031  0.000  0.001 |  0.194  0.004  0.025 | -0.115  0.002  0.009 |  0.308  0.015  0.062 | -0.024  0.000  0.000 | 
19208             |  0.018  0.000  0.000 |  0.111  0.001  0.016 | -0.350  0.018  0.156 | -0.099  0.002  0.013 |  0.087  0.001  0.010 | 
19209             |  0.376  0.008  0.091 |  0.069  0.001  0.003 | -0.089  0.001  0.005 |  0.066  0.001  0.003 | -0.159  0.004  0.016 | 
19210             |  0.401  0.009  0.108 |  0.204  0.005  0.028 | -0.039  0.000  0.001 | -0.058  0.001  0.002 |  0.055  0.001  0.002 | 
19211             |  0.103  0.001  0.010 |  0.049  0.000  0.002 | -0.015  0.000  0.000 |  0.145  0.003  0.021 | -0.040  0.000  0.002 | 
19178             |  0.043  0.000  0.002 | -0.291  0.010  0.089 | -0.274  0.011  0.079 | -0.022  0.000  0.001 | -0.167  0.005  0.029 | 
19179             | -0.152  0.001  0.022 | -0.302  0.010  0.088 | -0.074  0.001  0.005 | -0.025  0.000  0.001 |  0.209  0.008  0.042 | 
19180             | -0.019  0.000  0.001 | -0.259  0.008  0.100 |  0.129  0.002  0.025 |  0.019  0.000  0.001 | -0.164  0.005  0.040 | 
19181             |  0.034  0.000  0.001 |  0.186  0.004  0.018 |  0.272  0.011  0.039 | -0.016  0.000  0.000 | -0.067  0.001  0.002 | 
19182             | -0.106  0.001  0.017 | -0.033  0.000  0.002 |  0.001  0.000  0.000 |  0.018  0.000  0.000 |  0.179  0.006  0.049 | 
19183             | -0.151  0.001  0.055 | -0.042  0.000  0.004 | -0.328  0.016  0.258 | -0.040  0.000  0.004 |  0.087  0.001  0.018 | 
19184             |  0.025  0.000  0.001 | -0.169  0.003  0.034 | -0.248  0.009  0.073 | -0.057  0.001  0.004 | -0.115  0.002  0.016 | 
19185             |  0.097  0.001  0.007 | -0.038  0.000  0.001 | -0.137  0.003  0.014 |  0.057  0.001  0.002 |  0.439  0.033  0.148 | 
19186             |  0.004  0.000  0.000 | -0.031  0.000  0.002 | -0.171  0.004  0.054 | -0.229  0.008  0.097 |  0.217  0.008  0.087 | 
19187             | -0.017  0.000  0.001 |  0.106  0.001  0.022 | -0.212  0.007  0.089 | -0.079  0.001  0.012 | -0.003  0.000  0.000 | 
19188             |  0.244  0.003  0.072 | -0.028  0.000  0.001 | -0.232  0.008  0.065 | -0.033  0.000  0.001 |  0.019  0.000  0.000 | 
19189             |  0.245  0.003  0.046 |  0.136  0.002  0.014 |  0.084  0.001  0.005 |  0.175  0.005  0.023 |  0.037  0.000  0.001 | 
19190             | -0.073  0.000  0.015 | -0.271  0.008  0.204 | -0.155  0.004  0.067 | -0.006  0.000  0.000 | -0.059  0.001  0.010 | 
19191             | -0.429  0.010  0.223 | -0.191  0.004  0.044 | -0.010  0.000  0.000 |  0.294  0.014  0.105 | -0.114  0.002  0.016 | 
19192             | -0.057  0.000  0.006 | -0.042  0.000  0.003 |  0.137  0.003  0.033 | -0.085  0.001  0.013 | -0.238  0.010  0.098 | 
19193             |  0.436  0.011  0.086 |  0.543  0.033  0.133 |  0.089  0.001  0.004 |  0.326  0.017  0.048 |  0.141  0.003  0.009 | 
19194             |  0.230  0.003  0.046 | -0.242  0.007  0.051 | -0.050  0.000  0.002 | -0.164  0.004  0.023 | -0.143  0.004  0.018 | 
19195             | -0.076  0.000  0.010 |  0.118  0.002  0.023 | -0.301  0.014  0.152 |  0.050  0.000  0.004 |  0.100  0.002  0.017 | 
19196             |  0.243  0.003  0.043 |  0.029  0.000  0.001 |  0.121  0.002  0.011 |  0.153  0.004  0.017 |  0.330  0.019  0.079 | 
19159             |  0.157  0.001  0.027 |  0.201  0.005  0.044 | -0.091  0.001  0.009 | -0.083  0.001  0.008 | -0.040  0.000  0.002 | 
19160             |  0.292  0.005  0.052 |  0.302  0.010  0.055 | -0.113  0.002  0.008 |  0.160  0.004  0.016 | -0.084  0.001  0.004 | 
19161             |  0.141  0.001  0.012 | -0.303  0.010  0.055 | -0.122  0.002  0.009 | -0.079  0.001  0.004 |  0.101  0.002  0.006 | 
19162             |  0.490  0.013  0.171 |  0.011  0.000  0.000 |  0.074  0.001  0.004 | -0.318  0.016  0.072 | -0.175  0.005  0.022 | 
19163             |  0.184  0.002  0.036 | -0.095  0.001  0.009 |  0.063  0.001  0.004 | -0.045  0.000  0.002 |  0.097  0.002  0.010 | 
19164             |  0.299  0.005  0.060 |  0.003  0.000  0.000 | -0.063  0.001  0.003 | -0.156  0.004  0.016 | -0.072  0.001  0.004 | 
19165             |  0.261  0.004  0.053 |  0.040  0.000  0.001 | -0.063  0.001  0.003 | -0.273  0.012  0.058 |  0.016  0.000  0.000 | 
19166             | -0.185  0.002  0.045 |  0.030  0.000  0.001 | -0.126  0.002  0.021 |  0.040  0.000  0.002 | -0.040  0.000  0.002 | 
19167             |  0.234  0.003  0.057 | -0.125  0.002  0.016 |  0.046  0.000  0.002 | -0.033  0.000  0.001 | -0.224  0.009  0.052 | 
19168             | -0.066  0.000  0.005 | -0.079  0.001  0.008 | -0.128  0.002  0.020 | -0.151  0.004  0.027 | -0.041  0.000  0.002 | 
19169             |  0.041  0.000  0.002 | -0.126  0.002  0.016 | -0.194  0.006  0.037 |  0.279  0.013  0.077 | -0.210  0.008  0.044 | 
19170             | -0.338  0.006  0.171 | -0.297  0.010  0.132 | -0.143  0.003  0.031 |  0.057  0.001  0.005 | -0.027  0.000  0.001 | 
19171             |  0.197  0.002  0.025 |  0.170  0.003  0.018 |  0.063  0.001  0.003 |  0.149  0.004  0.014 | -0.350  0.021  0.078 | 
19172             |  0.005  0.000  0.000 |  0.136  0.002  0.020 | -0.173  0.005  0.033 | -0.098  0.002  0.011 | -0.047  0.000  0.002 | 
19173             |  0.171  0.002  0.030 |  0.303  0.010  0.094 | -0.118  0.002  0.014 | -0.005  0.000  0.000 | -0.112  0.002  0.013 | 
19174             |  0.094  0.000  0.008 | -0.006  0.000  0.000 | -0.091  0.001  0.008 | -0.191  0.006  0.035 | -0.090  0.001  0.008 | 
19175             |  0.175  0.002  0.033 |  0.094  0.001  0.009 | -0.178  0.005  0.034 |  0.263  0.011  0.074 |  0.057  0.001  0.003 | 
19176             |  0.076  0.000  0.004 |  0.144  0.002  0.015 |  0.032  0.000  0.001 |  0.045  0.000  0.001 |  0.273  0.013  0.056 | 
19177             |  0.022  0.000  0.001 | -0.101  0.001  0.017 | -0.010  0.000  0.000 | -0.102  0.002  0.017 | -0.066  0.001  0.007 | 
19150             | -0.074  0.000  0.006 | -0.220  0.005  0.052 | -0.073  0.001  0.006 |  0.172  0.005  0.032 | -0.111  0.002  0.013 | 
19151             |  0.547  0.017  0.176 |  0.153  0.003  0.014 |  0.002  0.000  0.000 | -0.081  0.001  0.004 | -0.126  0.003  0.009 | 
19152             |  0.122  0.001  0.022 |  0.039  0.000  0.002 | -0.218  0.007  0.071 | -0.096  0.001  0.014 | -0.066  0.001  0.007 | 
19153             |  0.441  0.011  0.139 |  0.094  0.001  0.006 | -0.035  0.000  0.001 | -0.036  0.000  0.001 |  0.004  0.000  0.000 | 
19154             |  0.512  0.015  0.173 |  0.230  0.006  0.035 | -0.051  0.000  0.002 | -0.181  0.005  0.022 | -0.011  0.000  0.000 | 
19155             |  0.001  0.000  0.000 |  0.019  0.000  0.000 | -0.062  0.001  0.004 |  0.203  0.007  0.041 | -0.146  0.004  0.021 | 
19156             |  0.163  0.001  0.019 |  0.001  0.000  0.000 | -0.327  0.016  0.075 | -0.077  0.001  0.004 |  0.310  0.017  0.067 | 
19157             |  0.247  0.003  0.061 | -0.066  0.000  0.004 | -0.053  0.000  0.003 |  0.197  0.006  0.039 | -0.221  0.008  0.049 | 
19158             |  0.180  0.002  0.036 | -0.073  0.001  0.006 |  0.072  0.001  0.006 |  0.023  0.000  0.001 | -0.166  0.005  0.031 | 
19128             |  0.299  0.005  0.077 |  0.079  0.001  0.005 | -0.066  0.001  0.004 | -0.218  0.008  0.041 | -0.249  0.011  0.054 | 
19129             | -0.046  0.000  0.002 | -0.180  0.004  0.031 |  0.144  0.003  0.019 |  0.419  0.028  0.166 | -0.006  0.000  0.000 | 
19130             | -0.035  0.000  0.001 | -0.279  0.009  0.076 | -0.210  0.007  0.043 |  0.015  0.000  0.000 | -0.195  0.007  0.037 | 
19131             |  0.291  0.005  0.085 |  0.047  0.000  0.002 |  0.142  0.003  0.020 |  0.135  0.003  0.018 | -0.131  0.003  0.017 | 
19132             |  0.230  0.003  0.036 | -0.066  0.000  0.003 | -0.218  0.007  0.032 |  0.078  0.001  0.004 |  0.029  0.000  0.001 | 
19133             |  0.197  0.002  0.025 |  0.099  0.001  0.006 | -0.123  0.002  0.010 |  0.040  0.000  0.001 | -0.329  0.019  0.070 | 
19134             |  0.342  0.007  0.061 | -0.116  0.002  0.007 |  0.143  0.003  0.011 | -0.264  0.011  0.037 | -0.020  0.000  0.000 | 
19135             |  0.238  0.003  0.045 | -0.104  0.001  0.009 | -0.057  0.000  0.003 | -0.165  0.004  0.022 |  0.070  0.001  0.004 | 
19136             |  0.012  0.000  0.000 | -0.072  0.001  0.007 |  0.041  0.000  0.002 |  0.172  0.005  0.041 | -0.136  0.003  0.026 | 
19137             | -0.142  0.001  0.034 | -0.265  0.008  0.119 | -0.052  0.000  0.005 |  0.237  0.009  0.095 | -0.002  0.000  0.000 | 
19138             |  0.205  0.002  0.036 |  0.029  0.000  0.001 |  0.423  0.027  0.153 | -0.004  0.000  0.000 | -0.076  0.001  0.005 | 
19139             | -0.208  0.002  0.046 |  0.241  0.007  0.061 | -0.076  0.001  0.006 | -0.028  0.000  0.001 |  0.001  0.000  0.000 | 
19140             | -0.102  0.001  0.022 | -0.315  0.011  0.212 |  0.003  0.000  0.000 |  0.045  0.000  0.004 | -0.006  0.000  0.000 | 
19141             |  0.261  0.004  0.088 | -0.040  0.000  0.002 | -0.042  0.000  0.002 | -0.142  0.003  0.026 | -0.204  0.007  0.054 | 
19142             |  0.500  0.014  0.172 |  0.270  0.008  0.050 |  0.043  0.000  0.001 |  0.340  0.019  0.080 |  0.411  0.029  0.116 | 
19143             |  0.408  0.009  0.165 |  0.249  0.007  0.062 | -0.171  0.004  0.029 |  0.024  0.000  0.001 | -0.071  0.001  0.005 | 
19144             |  0.146  0.001  0.013 |  0.170  0.003  0.018 |  0.258  0.010  0.040 |  0.383  0.024  0.089 | -0.345  0.021  0.073 | 
19145             |  0.274  0.004  0.047 |  0.036  0.000  0.001 |  0.144  0.003  0.013 |  0.003  0.000  0.000 |  0.114  0.002  0.008 | 
19146             |  0.193  0.002  0.069 |  0.031  0.000  0.002 | -0.024  0.000  0.001 | -0.139  0.003  0.036 | -0.073  0.001  0.010 | 
19147             |  0.038  0.000  0.002 |  0.100  0.001  0.014 | -0.128  0.002  0.022 | -0.137  0.003  0.026 | -0.174  0.005  0.041 | 
19148             |  0.094  0.000  0.011 | -0.215  0.005  0.055 | -0.194  0.006  0.045 | -0.047  0.000  0.003 | -0.169  0.005  0.034 | 
19149             | -0.114  0.001  0.015 |  0.244  0.007  0.070 |  0.030  0.000  0.001 |  0.201  0.006  0.047 | -0.194  0.007  0.044 | 
19115             |  0.155  0.001  0.019 | -0.004  0.000  0.000 | -0.174  0.005  0.023 |  0.185  0.006  0.027 |  0.160  0.004  0.020 | 
19116             |  0.189  0.002  0.036 |  0.160  0.003  0.026 | -0.069  0.001  0.005 | -0.069  0.001  0.005 | -0.201  0.007  0.040 | 
19117             | -0.056  0.000  0.003 |  0.164  0.003  0.027 |  0.211  0.007  0.045 | -0.001  0.000  0.000 | -0.319  0.018  0.103 | 
19118             | -0.019  0.000  0.001 | -0.097  0.001  0.020 | -0.036  0.000  0.003 | -0.107  0.002  0.024 |  0.030  0.000  0.002 | 
19119             |  0.045  0.000  0.002 | -0.297  0.010  0.095 | -0.281  0.012  0.085 | -0.233  0.009  0.058 |  0.214  0.008  0.049 | 
19120             |  0.187  0.002  0.026 |  0.098  0.001  0.007 |  0.120  0.002  0.011 |  0.094  0.001  0.007 | -0.027  0.000  0.001 | 
19121             |  0.339  0.006  0.063 |  0.038  0.000  0.001 |  0.240  0.009  0.031 |  0.214  0.007  0.025 |  0.001  0.000  0.000 | 
19122             | -0.088  0.000  0.006 | -0.479  0.026  0.180 |  0.228  0.008  0.041 |  0.079  0.001  0.005 | -0.063  0.001  0.003 | 
19123             |  0.250  0.003  0.048 | -0.040  0.000  0.001 |  0.023  0.000  0.000 |  0.203  0.007  0.032 | -0.083  0.001  0.005 | 
19124             | -0.159  0.001  0.063 | -0.285  0.009  0.201 | -0.034  0.000  0.003 |  0.077  0.001  0.015 | -0.086  0.001  0.018 | 
19125             |  0.205  0.002  0.030 | -0.023  0.000  0.000 | -0.012  0.000  0.000 | -0.131  0.003  0.012 | -0.465  0.038  0.152 | 
19126             | -0.168  0.002  0.029 | -0.282  0.009  0.083 | -0.173  0.005  0.031 |  0.208  0.007  0.045 | -0.265  0.012  0.073 | 
19127             |  0.168  0.002  0.024 |  0.000  0.000  0.000 | -0.221  0.007  0.042 | -0.125  0.003  0.013 | -0.370  0.024  0.117 | 
19099             |  0.221  0.003  0.034 |  0.355  0.014  0.086 | -0.310  0.014  0.066 |  0.233  0.009  0.037 |  0.252  0.011  0.044 | 
19100             |  0.081  0.000  0.005 | -0.131  0.002  0.013 | -0.301  0.014  0.070 | -0.028  0.000  0.001 | -0.220  0.008  0.037 | 
19101             |  0.213  0.003  0.046 | -0.085  0.001  0.007 | -0.060  0.001  0.004 |  0.076  0.001  0.006 | -0.356  0.022  0.129 | 
19102             | -0.062  0.000  0.005 | -0.226  0.006  0.065 | -0.237  0.008  0.071 |  0.133  0.003  0.022 | -0.057  0.001  0.004 | 
19103             |  0.180  0.002  0.035 |  0.159  0.003  0.028 | -0.121  0.002  0.016 |  0.032  0.000  0.001 | -0.070  0.001  0.005 | 
19104             | -0.077  0.000  0.010 | -0.124  0.002  0.026 | -0.421  0.027  0.296 | -0.070  0.001  0.008 |  0.069  0.001  0.008 | 
19105             |  0.312  0.005  0.084 | -0.101  0.001  0.009 |  0.057  0.000  0.003 |  0.089  0.001  0.007 | -0.302  0.016  0.079 | 
19106             |  0.048  0.000  0.002 | -0.112  0.001  0.012 | -0.263  0.010  0.069 | -0.099  0.002  0.010 |  0.118  0.002  0.014 | 
19107             | -0.086  0.000  0.012 | -0.133  0.002  0.028 | -0.036  0.000  0.002 | -0.055  0.000  0.005 | -0.112  0.002  0.020 | 
19108             |  0.331  0.006  0.132 | -0.042  0.000  0.002 | -0.082  0.001  0.008 | -0.085  0.001  0.009 |  0.018  0.000  0.000 | 
19109             |  0.140  0.001  0.020 | -0.016  0.000  0.000 | -0.030  0.000  0.001 |  0.060  0.001  0.004 | -0.154  0.004  0.024 | 
19110             |  0.138  0.001  0.018 | -0.028  0.000  0.001 |  0.068  0.001  0.004 | -0.160  0.004  0.024 | -0.102  0.002  0.010 | 
19111             |  0.121  0.001  0.023 | -0.028  0.000  0.001 | -0.130  0.003  0.026 | -0.181  0.005  0.051 |  0.139  0.003  0.030 | 
19112             | -0.025  0.000  0.000 | -0.082  0.001  0.005 | -0.008  0.000  0.000 |  0.406  0.027  0.126 | -0.071  0.001  0.004 | 
19113             |  0.229  0.003  0.037 |  0.100  0.001  0.007 |  0.121  0.002  0.010 |  0.112  0.002  0.009 | -0.107  0.002  0.008 | 
19114             |  0.466  0.012  0.118 |  0.321  0.012  0.056 |  0.237  0.008  0.031 |  0.046  0.000  0.001 |  0.210  0.008  0.024 | 
19087             |  0.224  0.003  0.030 |  0.149  0.002  0.013 | -0.101  0.002  0.006 | -0.101  0.002  0.006 |  0.146  0.004  0.013 | 
19088             |  0.164  0.002  0.037 | -0.118  0.002  0.019 |  0.180  0.005  0.044 | -0.007  0.000  0.000 | -0.365  0.023  0.180 | 
19089             | -0.141  0.001  0.034 | -0.202  0.005  0.070 | -0.113  0.002  0.022 |  0.013  0.000  0.000 | -0.071  0.001  0.009 | 
19090             |  0.247  0.003  0.051 |  0.257  0.007  0.055 |  0.142  0.003  0.017 |  0.035  0.000  0.001 | -0.102  0.002  0.009 | 
19091             |  0.212  0.003  0.063 | -0.012  0.000  0.000 | -0.067  0.001  0.006 | -0.138  0.003  0.026 | -0.010  0.000  0.000 | 
19092             |  0.028  0.000  0.001 |  0.198  0.004  0.044 | -0.239  0.009  0.064 | -0.035  0.000  0.001 | -0.108  0.002  0.013 | 
19093             |  0.257  0.004  0.055 |  0.084  0.001  0.006 |  0.094  0.001  0.007 |  0.374  0.023  0.116 | -0.172  0.005  0.024 | 
19094             | -0.129  0.001  0.022 | -0.116  0.002  0.018 | -0.247  0.009  0.081 | -0.050  0.000  0.003 | -0.066  0.001  0.006 | 
19095             |  0.076  0.000  0.006 |  0.189  0.004  0.034 |  0.129  0.003  0.016 | -0.190  0.006  0.034 | -0.060  0.001  0.003 | 
19096             | -0.016  0.000  0.001 | -0.083  0.001  0.014 | -0.066  0.001  0.009 | -0.046  0.000  0.004 |  0.170  0.005  0.058 | 
19097             |  0.040  0.000  0.002 | -0.049  0.000  0.003 | -0.241  0.009  0.069 |  0.066  0.001  0.005 |  0.034  0.000  0.001 | 
19098             |  0.030  0.000  0.001 |  0.091  0.001  0.006 | -0.014  0.000  0.000 |  0.107  0.002  0.009 | -0.027  0.000  0.001 | 
19084             | -0.062  0.000  0.004 | -0.118  0.002  0.016 |  0.172  0.004  0.035 | -0.163  0.004  0.031 |  0.014  0.000  0.000 | 
19085             |  0.273  0.004  0.059 |  0.307  0.011  0.075 | -0.171  0.004  0.023 |  0.426  0.029  0.144 | -0.240  0.010  0.046 | 
19086             | -0.112  0.001  0.037 | -0.012  0.000  0.000 | -0.325  0.016  0.311 | -0.095  0.001  0.027 |  0.065  0.001  0.012 | 
19080             |  0.267  0.004  0.069 | -0.126  0.002  0.015 |  0.177  0.005  0.030 | -0.174  0.005  0.029 | -0.165  0.005  0.027 | 
19081             | -0.114  0.001  0.030 |  0.042  0.000  0.004 | -0.189  0.005  0.084 | -0.194  0.006  0.088 |  0.094  0.002  0.021 | 
19082             |  0.073  0.000  0.007 |  0.057  0.000  0.004 |  0.263  0.010  0.091 |  0.039  0.000  0.002 | -0.043  0.000  0.002 | 
19083             |  0.075  0.000  0.004 |  0.165  0.003  0.020 |  0.037  0.000  0.001 |  0.029  0.000  0.001 |  0.284  0.014  0.059 | 
19071             | -0.062  0.000  0.003 | -0.377  0.016  0.125 | -0.254  0.010  0.057 |  0.223  0.008  0.044 | -0.028  0.000  0.001 | 
19072             |  0.120  0.001  0.016 | -0.207  0.005  0.048 | -0.120  0.002  0.016 | -0.098  0.002  0.011 | -0.043  0.000  0.002 | 
19073             |  0.262  0.004  0.050 |  0.160  0.003  0.019 |  0.131  0.003  0.012 | -0.129  0.003  0.012 | -0.227  0.009  0.037 | 
19074             |  0.076  0.000  0.004 |  0.077  0.001  0.004 | -0.205  0.006  0.029 |  0.315  0.016  0.070 |  0.136  0.003  0.013 | 
19075             | -0.020  0.000  0.001 | -0.167  0.003  0.048 | -0.231  0.008  0.091 | -0.005  0.000  0.000 | -0.020  0.000  0.001 | 
19076             |  0.242  0.003  0.043 |  0.103  0.001  0.008 | -0.174  0.005  0.022 |  0.084  0.001  0.005 | -0.160  0.004  0.019 | 
19077             |  0.346  0.007  0.089 |  0.188  0.004  0.026 | -0.199  0.006  0.029 |  0.252  0.010  0.047 | -0.215  0.008  0.035 | 
19078             | -0.047  0.000  0.002 | -0.233  0.006  0.058 | -0.253  0.010  0.069 | -0.065  0.001  0.004 | -0.200  0.007  0.043 | 
19079             |  0.120  0.001  0.016 |  0.021  0.000  0.000 | -0.335  0.017  0.124 |  0.006  0.000  0.000 | -0.056  0.001  0.003 | 
19050             |  0.218  0.003  0.040 | -0.259  0.008  0.055 |  0.052  0.000  0.002 | -0.104  0.002  0.009 | -0.130  0.003  0.014 | 
19051             |  0.140  0.001  0.012 |  0.352  0.014  0.076 |  0.246  0.009  0.037 |  0.236  0.009  0.034 | -0.125  0.003  0.010 | 
19052             | -0.378  0.008  0.353 |  0.073  0.001  0.013 | -0.066  0.001  0.011 |  0.050  0.000  0.006 |  0.049  0.000  0.006 | 
19053             |  0.267  0.004  0.058 |  0.070  0.001  0.004 |  0.046  0.000  0.002 |  0.414  0.028  0.139 | -0.245  0.010  0.049 | 
19054             |  0.107  0.001  0.017 |  0.028  0.000  0.001 | -0.065  0.001  0.006 | -0.005  0.000  0.000 | -0.099  0.002  0.015 | 
19055             | -0.119  0.001  0.014 | -0.135  0.002  0.018 |  0.080  0.001  0.006 |  0.091  0.001  0.008 |  0.248  0.011  0.061 | 
19056             |  0.157  0.001  0.023 | -0.291  0.010  0.078 | -0.172  0.004  0.027 |  0.086  0.001  0.007 | -0.127  0.003  0.015 | 
19057             |  0.100  0.001  0.025 |  0.009  0.000  0.000 | -0.091  0.001  0.021 | -0.097  0.002  0.024 | -0.025  0.000  0.002 | 
19058             |  0.251  0.004  0.051 | -0.044  0.000  0.002 |  0.044  0.000  0.002 | -0.186  0.006  0.028 | -0.086  0.001  0.006 | 
19059             |  0.331  0.006  0.067 |  0.316  0.011  0.061 |  0.117  0.002  0.008 | -0.038  0.000  0.001 |  0.000  0.000  0.000 | 
19060             |  0.244  0.003  0.043 | -0.137  0.002  0.014 | -0.104  0.002  0.008 | -0.056  0.001  0.002 |  0.057  0.001  0.002 | 
19061             |  0.170  0.002  0.035 | -0.061  0.000  0.005 | -0.291  0.013  0.104 | -0.180  0.005  0.040 |  0.189  0.006  0.043 | 
19062             | -0.140  0.001  0.027 |  0.063  0.000  0.005 |  0.106  0.002  0.015 |  0.128  0.003  0.022 |  0.226  0.009  0.070 | 
19063             |  0.045  0.000  0.002 | -0.158  0.003  0.023 | -0.223  0.007  0.045 |  0.257  0.011  0.060 | -0.204  0.007  0.037 | 
19064             | -0.067  0.000  0.008 |  0.155  0.003  0.043 | -0.222  0.007  0.088 | -0.061  0.001  0.007 | -0.062  0.001  0.007 | 
19065             | -0.043  0.000  0.002 |  0.012  0.000  0.000 | -0.203  0.006  0.050 | -0.251  0.010  0.077 |  0.048  0.000  0.003 | 
19066             |  0.051  0.000  0.004 | -0.250  0.007  0.107 | -0.024  0.000  0.001 | -0.039  0.000  0.003 | -0.082  0.001  0.012 | 
19067             | -0.039  0.000  0.002 | -0.167  0.003  0.028 | -0.296  0.013  0.089 | -0.110  0.002  0.012 |  0.002  0.000  0.000 | 
19068             |  0.171  0.002  0.020 |  0.077  0.001  0.004 | -0.359  0.019  0.088 |  0.473  0.036  0.154 | -0.011  0.000  0.000 | 
19069             |  0.230  0.003  0.055 | -0.010  0.000  0.000 | -0.182  0.005  0.034 | -0.176  0.005  0.032 | -0.105  0.002  0.011 | 
19070             |  0.342  0.007  0.112 |  0.002  0.000  0.000 | -0.083  0.001  0.007 | -0.155  0.004  0.023 | -0.240  0.010  0.055 | 
19036             |  0.091  0.000  0.008 | -0.282  0.009  0.074 |  0.087  0.001  0.007 | -0.009  0.000  0.000 | -0.154  0.004  0.022 | 
19037             | -0.112  0.001  0.015 | -0.076  0.001  0.007 | -0.233  0.008  0.065 | -0.085  0.001  0.009 |  0.045  0.000  0.002 | 
19038             |  0.213  0.003  0.047 | -0.226  0.006  0.053 | -0.215  0.007  0.048 | -0.096  0.001  0.010 | -0.135  0.003  0.019 | 
19039             |  0.115  0.001  0.011 | -0.121  0.002  0.012 |  0.026  0.000  0.001 | -0.069  0.001  0.004 | -0.174  0.005  0.024 | 
19040             |  0.058  0.000  0.003 | -0.061  0.000  0.003 |  0.059  0.001  0.003 | -0.011  0.000  0.000 | -0.298  0.015  0.076 | 
19041             |  0.168  0.002  0.032 | -0.053  0.000  0.003 |  0.256  0.010  0.074 | -0.038  0.000  0.002 | -0.269  0.013  0.081 | 
19042             |  0.292  0.005  0.072 | -0.023  0.000  0.000 |  0.164  0.004  0.023 |  0.107  0.002  0.010 | -0.122  0.003  0.013 | 
19043             |  0.220  0.003  0.037 | -0.202  0.005  0.031 | -0.270  0.011  0.056 | -0.035  0.000  0.001 | -0.257  0.011  0.051 | 
19044             |  0.010  0.000  0.000 | -0.210  0.005  0.046 | -0.217  0.007  0.050 |  0.132  0.003  0.018 | -0.123  0.003  0.016 | 
19045             |  0.154  0.001  0.028 |  0.043  0.000  0.002 |  0.056  0.000  0.004 | -0.123  0.002  0.018 |  0.028  0.000  0.001 | 
19046             |  0.227  0.003  0.037 | -0.066  0.000  0.003 | -0.100  0.001  0.007 |  0.050  0.000  0.002 | -0.150  0.004  0.016 | 
19047             |  0.105  0.001  0.009 | -0.354  0.014  0.106 | -0.066  0.001  0.004 |  0.022  0.000  0.000 | -0.257  0.011  0.056 | 
19048             | -0.115  0.001  0.016 |  0.033  0.000  0.001 | -0.004  0.000  0.000 | -0.147  0.003  0.026 |  0.147  0.004  0.026 | 
19049             |  0.310  0.005  0.059 |  0.384  0.017  0.091 | -0.119  0.002  0.009 |  0.210  0.007  0.027 | -0.097  0.002  0.006 | 
19022             | -0.178  0.002  0.043 | -0.219  0.005  0.064 |  0.275  0.011  0.101 | -0.029  0.000  0.001 | -0.086  0.001  0.010 | 
19023             |  0.156  0.001  0.014 |  0.198  0.004  0.022 | -0.076  0.001  0.003 |  0.239  0.009  0.032 |  0.190  0.006  0.020 | 
19024             | -0.050  0.000  0.002 | -0.022  0.000  0.000 |  0.349  0.018  0.121 | -0.090  0.001  0.008 |  0.081  0.001  0.007 | 
19025             |  0.254  0.004  0.053 |  0.000  0.000  0.000 | -0.077  0.001  0.005 | -0.096  0.001  0.008 | -0.118  0.002  0.012 | 
19026             | -0.003  0.000  0.000 | -0.332  0.012  0.133 | -0.255  0.010  0.078 | -0.032  0.000  0.001 | -0.059  0.001  0.004 | 
19027             |  0.340  0.006  0.085 | -0.020  0.000  0.000 |  0.321  0.015  0.076 | -0.110  0.002  0.009 | -0.117  0.002  0.010 | 
19028             |  0.061  0.000  0.005 | -0.043  0.000  0.002 | -0.041  0.000  0.002 |  0.049  0.000  0.003 | -0.253  0.011  0.079 | 
19029             | -0.057  0.000  0.003 | -0.282  0.009  0.070 | -0.289  0.013  0.073 |  0.262  0.011  0.060 |  0.105  0.002  0.010 | 
19030             |  0.152  0.001  0.030 |  0.069  0.001  0.006 | -0.266  0.011  0.093 | -0.047  0.000  0.003 |  0.071  0.001  0.007 | 
19031             |  0.134  0.001  0.030 | -0.105  0.001  0.019 | -0.260  0.010  0.114 | -0.221  0.008  0.082 |  0.055  0.001  0.005 | 
19032             | -0.024  0.000  0.001 |  0.016  0.000  0.000 | -0.282  0.012  0.117 | -0.180  0.005  0.047 |  0.141  0.003  0.029 | 
19033             |  0.232  0.003  0.066 | -0.058  0.000  0.004 | -0.135  0.003  0.023 | -0.042  0.000  0.002 | -0.055  0.001  0.004 | 
19034             |  0.048  0.000  0.002 |  0.227  0.006  0.045 | -0.320  0.015  0.088 | -0.332  0.018  0.095 |  0.068  0.001  0.004 | 
19035             |  0.015  0.000  0.000 | -0.057  0.000  0.005 | -0.037  0.000  0.002 |  0.013  0.000  0.000 | -0.274  0.013  0.110 | 
19020             |  0.040  0.000  0.002 | -0.145  0.002  0.033 | -0.356  0.019  0.197 | -0.100  0.002  0.016 |  0.032  0.000  0.002 | 
19021             |  0.157  0.001  0.024 | -0.146  0.002  0.021 |  0.021  0.000  0.000 |  0.062  0.001  0.004 | -0.186  0.006  0.034 | 
19000             |  0.325  0.006  0.122 |  0.077  0.001  0.007 | -0.004  0.000  0.000 |  0.167  0.004  0.032 | -0.106  0.002  0.013 | 
19001             | -0.043  0.000  0.006 | -0.042  0.000  0.006 | -0.306  0.014  0.299 | -0.079  0.001  0.020 |  0.052  0.000  0.009 | 
19002             |  0.014  0.000  0.000 | -0.082  0.001  0.016 | -0.322  0.016  0.244 | -0.042  0.000  0.004 |  0.103  0.002  0.025 | 
19003             |  0.069  0.000  0.006 | -0.031  0.000  0.001 | -0.026  0.000  0.001 | -0.185  0.006  0.045 | -0.061  0.001  0.005 | 
19004             |  0.061  0.000  0.004 | -0.229  0.006  0.062 |  0.015  0.000  0.000 |  0.013  0.000  0.000 | -0.143  0.004  0.024 | 
19005             |  0.241  0.003  0.053 | -0.035  0.000  0.001 | -0.028  0.000  0.001 | -0.060  0.001  0.003 |  0.046  0.000  0.002 | 
19006             |  0.188  0.002  0.028 |  0.066  0.000  0.003 | -0.070  0.001  0.004 |  0.423  0.029  0.140 | -0.225  0.009  0.040 | 
19007             |  0.148  0.001  0.022 | -0.121  0.002  0.015 |  0.114  0.002  0.013 | -0.081  0.001  0.007 | -0.061  0.001  0.004 | 
19008             |  0.086  0.000  0.005 | -0.020  0.000  0.000 | -0.232  0.008  0.039 |  0.257  0.011  0.048 | -0.118  0.002  0.010 | 
19009             |  0.094  0.000  0.022 | -0.065  0.000  0.010 | -0.193  0.006  0.091 | -0.036  0.000  0.003 | -0.064  0.001  0.010 | 
19010             |  0.257  0.004  0.063 | -0.086  0.001  0.007 | -0.155  0.004  0.023 | -0.042  0.000  0.002 | -0.013  0.000  0.000 | 
19011             |  0.112  0.001  0.009 | -0.035  0.000  0.001 |  0.099  0.001  0.007 |  0.535  0.046  0.197 |  0.119  0.002  0.010 | 
19012             | -0.176  0.002  0.049 | -0.394  0.018  0.248 |  0.115  0.002  0.021 |  0.071  0.001  0.008 | -0.051  0.000  0.004 | 
19013             | -0.149  0.001  0.052 | -0.257  0.007  0.155 | -0.085  0.001  0.017 |  0.109  0.002  0.028 | -0.129  0.003  0.039 | 
19014             |  0.146  0.001  0.025 | -0.260  0.008  0.080 |  0.102  0.002  0.012 | -0.041  0.000  0.002 | -0.139  0.003  0.023 | 
19015             |  0.165  0.002  0.025 | -0.045  0.000  0.002 |  0.198  0.006  0.036 | -0.086  0.001  0.007 | -0.105  0.002  0.010 | 
19016             | -0.096  0.001  0.012 | -0.299  0.010  0.113 | -0.139  0.003  0.025 | -0.031  0.000  0.001 | -0.125  0.003  0.020 | 
19017             | -0.067  0.000  0.008 | -0.020  0.000  0.001 | -0.047  0.000  0.004 |  0.069  0.001  0.008 |  0.121  0.003  0.025 | 
19018             |  0.111  0.001  0.014 | -0.090  0.001  0.009 | -0.098  0.001  0.010 |  0.366  0.022  0.147 | -0.421  0.031  0.195 | 
19019             |  0.221  0.003  0.031 | -0.075  0.001  0.004 | -0.082  0.001  0.004 |  0.115  0.002  0.008 | -0.213  0.008  0.029 | 
18979             |  0.226  0.003  0.048 | -0.176  0.004  0.029 |  0.023  0.000  0.000 | -0.266  0.011  0.067 |  0.112  0.002  0.012 | 
18980             |  0.173  0.002  0.032 |  0.062  0.000  0.004 |  0.019  0.000  0.000 |  0.098  0.002  0.010 | -0.141  0.003  0.021 | 
18981             |  0.258  0.004  0.048 | -0.021  0.000  0.000 |  0.036  0.000  0.001 |  0.264  0.011  0.050 | -0.186  0.006  0.025 | 
18982             |  0.217  0.003  0.034 |  0.038  0.000  0.001 | -0.197  0.006  0.028 |  0.328  0.017  0.079 | -0.043  0.000  0.001 | 
18983             |  0.120  0.001  0.013 | -0.017  0.000  0.000 | -0.046  0.000  0.002 |  0.569  0.052  0.295 | -0.207  0.007  0.039 | 
18984             |  0.053  0.000  0.003 | -0.053  0.000  0.003 | -0.198  0.006  0.036 | -0.113  0.002  0.012 |  0.077  0.001  0.005 | 
18985             |  0.303  0.005  0.064 | -0.033  0.000  0.001 | -0.126  0.002  0.011 |  0.151  0.004  0.016 |  0.064  0.001  0.003 | 
18986             |  0.044  0.000  0.001 |  0.042  0.000  0.001 | -0.142  0.003  0.012 |  0.653  0.069  0.262 | -0.001  0.000  0.000 | 
18987             |  0.286  0.005  0.083 | -0.019  0.000  0.000 |  0.306  0.014  0.095 |  0.020  0.000  0.000 | -0.265  0.012  0.071 | 
18988             |  0.233  0.003  0.046 |  0.119  0.002  0.012 |  0.084  0.001  0.006 |  0.201  0.006  0.034 | -0.052  0.000  0.002 | 
18989             |  0.184  0.002  0.036 |  0.001  0.000  0.000 |  0.070  0.001  0.005 |  0.104  0.002  0.011 | -0.164  0.005  0.028 | 
18990             |  0.447  0.011  0.154 |  0.271  0.008  0.057 |  0.045  0.000  0.002 |  0.382  0.024  0.112 | -0.122  0.003  0.012 | 
18991             |  0.480  0.013  0.152 | -0.012  0.000  0.000 |  0.243  0.009  0.039 |  0.080  0.001  0.004 | -0.283  0.014  0.053 | 
18992             |  0.330  0.006  0.081 |  0.220  0.005  0.036 | -0.311  0.015  0.072 | -0.047  0.000  0.002 | -0.021  0.000  0.000 | 
18993             |  0.366  0.007  0.100 |  0.242  0.007  0.044 | -0.003  0.000  0.000 | -0.072  0.001  0.004 |  0.266  0.012  0.053 | 
18994             |  0.254  0.004  0.116 | -0.047  0.000  0.004 | -0.013  0.000  0.000 | -0.167  0.005  0.050 | -0.131  0.003  0.031 | 
18995             |  0.272  0.004  0.042 |  0.338  0.013  0.065 | -0.084  0.001  0.004 |  0.525  0.044  0.158 | -0.021  0.000  0.000 | 
18996             |  0.248  0.003  0.058 | -0.119  0.002  0.013 |  0.011  0.000  0.000 | -0.047  0.000  0.002 | -0.028  0.000  0.001 | 
18997             |  0.202  0.002  0.061 | -0.036  0.000  0.002 | -0.138  0.003  0.028 | -0.080  0.001  0.009 | -0.107  0.002  0.017 | 
18998             |  0.192  0.002  0.036 |  0.023  0.000  0.001 | -0.144  0.003  0.020 |  0.294  0.014  0.085 | -0.246  0.011  0.060 | 
18999             |  0.190  0.002  0.030 | -0.036  0.000  0.001 | -0.135  0.003  0.015 |  0.019  0.000  0.000 | -0.014  0.000  0.000 | 
18954             | -0.079  0.000  0.010 |  0.137  0.002  0.031 | -0.407  0.025  0.273 | -0.202  0.007  0.067 |  0.135  0.003  0.030 | 
18955             | -0.160  0.001  0.022 | -0.224  0.006  0.043 | -0.266  0.011  0.061 |  0.032  0.000  0.001 |  0.024  0.000  0.001 | 
18956             | -0.017  0.000  0.000 | -0.368  0.015  0.135 |  0.072  0.001  0.005 | -0.041  0.000  0.002 |  0.025  0.000  0.001 | 
18957             |  0.066  0.000  0.006 | -0.305  0.011  0.123 | -0.234  0.008  0.073 | -0.124  0.002  0.020 |  0.019  0.000  0.000 | 
18958             | -0.114  0.001  0.013 | -0.365  0.015  0.132 | -0.136  0.003  0.018 |  0.207  0.007  0.043 |  0.011  0.000  0.000 | 
18959             |  0.041  0.000  0.002 | -0.120  0.002  0.015 | -0.225  0.008  0.054 |  0.015  0.000  0.000 | -0.108  0.002  0.012 | 
18960             |  0.081  0.000  0.006 | -0.302  0.010  0.079 | -0.508  0.039  0.224 | -0.100  0.002  0.009 |  0.146  0.004  0.018 | 
18961             |  0.238  0.003  0.036 |  0.073  0.001  0.003 | -0.103  0.002  0.007 |  0.181  0.005  0.021 | -0.113  0.002  0.008 | 
18962             |  0.199  0.002  0.028 |  0.067  0.001  0.003 | -0.012  0.000  0.000 |  0.551  0.049  0.218 | -0.183  0.006  0.024 | 
18963             |  0.223  0.003  0.036 | -0.044  0.000  0.001 |  0.275  0.011  0.054 | -0.114  0.002  0.009 | -0.154  0.004  0.017 | 
18964             |  0.414  0.010  0.115 |  0.247  0.007  0.041 | -0.035  0.000  0.001 |  0.209  0.007  0.029 | -0.005  0.000  0.000 | 
18965             |  0.143  0.001  0.022 | -0.170  0.003  0.031 | -0.084  0.001  0.008 |  0.068  0.001  0.005 | -0.144  0.004  0.023 | 
18966             | -0.120  0.001  0.017 | -0.005  0.000  0.000 | -0.059  0.001  0.004 | -0.068  0.001  0.005 |  0.010  0.000  0.000 | 
18967             |  0.136  0.001  0.012 | -0.047  0.000  0.001 | -0.087  0.001  0.005 |  0.215  0.007  0.030 | -0.367  0.023  0.087 | 
18968             |  0.127  0.001  0.020 |  0.087  0.001  0.009 | -0.139  0.003  0.024 |  0.070  0.001  0.006 | -0.281  0.014  0.098 | 
18969             |  0.028  0.000  0.001 | -0.005  0.000  0.000 | -0.290  0.013  0.119 | -0.080  0.001  0.009 |  0.183  0.006  0.047 | 
18970             | -0.140  0.001  0.018 | -0.197  0.004  0.037 |  0.007  0.000  0.000 |  0.109  0.002  0.011 |  0.279  0.014  0.073 | 
18971             |  0.216  0.003  0.046 |  0.057  0.000  0.003 | -0.058  0.001  0.003 | -0.062  0.001  0.004 | -0.065  0.001  0.004 | 
18972             |  0.261  0.004  0.036 | -0.041  0.000  0.001 | -0.130  0.003  0.009 |  0.265  0.011  0.037 | -0.176  0.005  0.016 | 
18973             | -0.054  0.000  0.007 | -0.062  0.000  0.009 | -0.197  0.006  0.089 |  0.025  0.000  0.001 |  0.031  0.000  0.002 | 
18974             |  0.165  0.002  0.020 |  0.010  0.000  0.000 | -0.333  0.017  0.081 | -0.206  0.007  0.031 | -0.012  0.000  0.000 | 
18975             |  0.169  0.002  0.060 | -0.027  0.000  0.001 |  0.028  0.000  0.002 | -0.183  0.005  0.070 | -0.062  0.001  0.008 | 
18976             | -0.011  0.000  0.000 | -0.004  0.000  0.000 | -0.336  0.017  0.187 | -0.125  0.003  0.026 |  0.154  0.004  0.039 | 
18977             |  0.262  0.004  0.071 |  0.184  0.004  0.035 | -0.095  0.001  0.009 | -0.061  0.001  0.004 | -0.059  0.001  0.004 | 
18978             | -0.034  0.000  0.004 | -0.072  0.001  0.018 | -0.294  0.013  0.303 | -0.073  0.001  0.019 |  0.050  0.000  0.009 | 
18935             |  0.248  0.003  0.086 |  0.018  0.000  0.000 | -0.160  0.004  0.036 |  0.137  0.003  0.026 | -0.103  0.002  0.015 | 
18936             |  0.005  0.000  0.000 |  0.067  0.001  0.004 | -0.069  0.001  0.004 |  0.288  0.013  0.072 | -0.317  0.017  0.088 | 
18937             |  0.015  0.000  0.000 | -0.265  0.008  0.100 | -0.094  0.001  0.013 | -0.017  0.000  0.000 | -0.014  0.000  0.000 | 
18938             |  0.062  0.000  0.003 |  0.230  0.006  0.040 | -0.169  0.004  0.022 | -0.280  0.013  0.060 |  0.167  0.005  0.021 | 
18939             | -0.459  0.012  0.325 |  0.216  0.005  0.072 | -0.097  0.001  0.014 | -0.018  0.000  0.000 | -0.304  0.016  0.143 | 
18940             |  0.114  0.001  0.010 | -0.363  0.015  0.103 | -0.125  0.002  0.012 |  0.129  0.003  0.013 | -0.038  0.000  0.001 | 
18941             |  0.423  0.010  0.099 |  0.197  0.004  0.022 | -0.022  0.000  0.000 |  0.387  0.024  0.083 | -0.214  0.008  0.025 | 
18942             |  0.345  0.007  0.087 |  0.185  0.004  0.025 | -0.343  0.018  0.086 | -0.177  0.005  0.023 |  0.102  0.002  0.008 | 
18943             | -0.287  0.005  0.125 |  0.264  0.008  0.106 |  0.159  0.004  0.038 | -0.074  0.001  0.008 | -0.043  0.000  0.003 | 
18944             | -0.340  0.006  0.100 |  0.520  0.031  0.234 |  0.180  0.005  0.028 |  0.011  0.000  0.000 |  0.121  0.003  0.013 | 
18945             | -0.460  0.012  0.239 |  0.435  0.021  0.214 | -0.170  0.004  0.033 | -0.066  0.001  0.005 |  0.063  0.001  0.005 | 
18946             | -0.079  0.000  0.006 | -0.419  0.020  0.179 |  0.061  0.001  0.004 | -0.007  0.000  0.000 | -0.067  0.001  0.005 | 
18947             | -0.432  0.010  0.306 | -0.287  0.009  0.136 | -0.081  0.001  0.011 |  0.177  0.005  0.051 | -0.032  0.000  0.002 | 
18948             | -0.048  0.000  0.003 | -0.349  0.014  0.167 |  0.046  0.000  0.003 |  0.005  0.000  0.000 | -0.001  0.000  0.000 | 
18949             |  0.001  0.000  0.000 |  0.248  0.007  0.048 |  0.047  0.000  0.002 |  0.330  0.018  0.084 | -0.178  0.005  0.025 | 
18950             | -0.410  0.009  0.182 |  0.369  0.015  0.147 | -0.154  0.004  0.026 |  0.049  0.000  0.003 | -0.175  0.005  0.033 | 
18951             |  0.036  0.000  0.001 |  0.387  0.017  0.135 |  0.180  0.005  0.029 | -0.040  0.000  0.001 |  0.023  0.000  0.000 | 
18952             |  0.458  0.012  0.109 |  0.063  0.000  0.002 | -0.063  0.001  0.002 | -0.101  0.002  0.005 | -0.119  0.002  0.007 | 
18953             |  0.262  0.004  0.056 | -0.076  0.001  0.005 |  0.276  0.011  0.063 | -0.288  0.013  0.068 | -0.161  0.004  0.021 | 
18918             |  0.209  0.002  0.032 |  0.078  0.001  0.004 | -0.018  0.000  0.000 |  0.130  0.003  0.012 |  0.089  0.001  0.006 | 
18919             |  0.300  0.005  0.062 | -0.029  0.000  0.001 | -0.087  0.001  0.005 |  0.301  0.015  0.063 | -0.266  0.012  0.049 | 
18920             |  0.268  0.004  0.053 |  0.140  0.002  0.014 |  0.072  0.001  0.004 | -0.023  0.000  0.000 | -0.016  0.000  0.000 | 
18921             | -0.090  0.000  0.027 | -0.088  0.001  0.025 | -0.189  0.005  0.117 | -0.053  0.000  0.009 | -0.082  0.001  0.022 | 
18922             | -0.063  0.000  0.005 | -0.219  0.005  0.058 | -0.187  0.005  0.043 | -0.045  0.000  0.002 |  0.193  0.006  0.046 | 
18923             |  0.428  0.010  0.120 |  0.058  0.000  0.002 |  0.009  0.000  0.000 | -0.042  0.000  0.001 | -0.343  0.020  0.077 | 
18924             |  0.218  0.003  0.043 |  0.002  0.000  0.000 |  0.053  0.000  0.003 | -0.208  0.007  0.039 | -0.083  0.001  0.006 | 
18925             |  0.455  0.012  0.134 |  0.338  0.013  0.074 | -0.011  0.000  0.000 |  0.135  0.003  0.012 |  0.084  0.001  0.005 | 
18926             |  0.112  0.001  0.009 | -0.035  0.000  0.001 |  0.099  0.001  0.007 |  0.535  0.046  0.197 |  0.119  0.002  0.010 | 
18927             | -0.177  0.002  0.057 | -0.373  0.016  0.255 | -0.212  0.007  0.083 |  0.174  0.005  0.056 |  0.014  0.000  0.000 | 
18928             |  0.387  0.008  0.096 |  0.115  0.002  0.009 |  0.111  0.002  0.008 | -0.036  0.000  0.001 | -0.296  0.015  0.056 | 
18929             |  0.337  0.006  0.100 |  0.205  0.005  0.037 | -0.261  0.010  0.060 |  0.052  0.000  0.002 | -0.067  0.001  0.004 | 
18930             |  0.174  0.002  0.041 |  0.034  0.000  0.002 | -0.136  0.003  0.025 | -0.051  0.000  0.003 |  0.215  0.008  0.062 | 
18931             |  0.077  0.000  0.009 | -0.073  0.001  0.008 | -0.181  0.005  0.050 | -0.070  0.001  0.008 |  0.016  0.000  0.000 | 
18932             |  0.009  0.000  0.000 | -0.028  0.000  0.001 | -0.053  0.000  0.004 |  0.138  0.003  0.024 |  0.080  0.001  0.008 | 
18933             | -0.077  0.000  0.003 |  0.319  0.012  0.059 |  0.055  0.000  0.002 |  0.139  0.003  0.011 |  0.075  0.001  0.003 | 
18934             |  0.018  0.000  0.000 |  0.136  0.002  0.021 | -0.072  0.001  0.006 |  0.306  0.015  0.104 |  0.151  0.004  0.025 | 
18898             | -0.051  0.000  0.003 | -0.134  0.002  0.019 |  0.246  0.009  0.066 | -0.096  0.001  0.010 | -0.002  0.000  0.000 | 
18899             |  0.247  0.003  0.038 |  0.060  0.000  0.002 |  0.111  0.002  0.008 |  0.252  0.010  0.040 | -0.170  0.005  0.018 | 
18900             | -0.099  0.001  0.010 |  0.168  0.003  0.029 |  0.081  0.001  0.007 |  0.279  0.013  0.080 | -0.066  0.001  0.005 | 
18901             |  0.093  0.000  0.008 |  0.321  0.012  0.094 |  0.068  0.001  0.004 |  0.330  0.018  0.100 |  0.206  0.007  0.039 | 
18902             | -0.150  0.001  0.044 |  0.021  0.000  0.001 |  0.017  0.000  0.001 |  0.003  0.000  0.000 | -0.109  0.002  0.023 | 
18903             |  0.170  0.002  0.022 | -0.031  0.000  0.001 | -0.285  0.012  0.061 |  0.188  0.006  0.027 | -0.193  0.006  0.028 | 
18904             |  0.164  0.002  0.031 | -0.290  0.010  0.097 | -0.407  0.025  0.191 | -0.149  0.004  0.026 |  0.011  0.000  0.000 | 
18905             |  0.265  0.004  0.040 |  0.184  0.004  0.019 | -0.238  0.009  0.032 |  0.237  0.009  0.032 |  0.041  0.000  0.001 | 
18906             | -0.226  0.003  0.065 | -0.165  0.003  0.034 | -0.200  0.006  0.051 |  0.035  0.000  0.002 | -0.127  0.003  0.021 | 
18907             |  0.298  0.005  0.056 | -0.121  0.002  0.009 | -0.058  0.001  0.002 |  0.224  0.008  0.032 | -0.129  0.003  0.011 | 
18908             | -0.004  0.000  0.000 | -0.272  0.008  0.102 |  0.126  0.002  0.022 |  0.020  0.000  0.001 | -0.155  0.004  0.033 | 
18909             | -0.187  0.002  0.038 | -0.017  0.000  0.000 |  0.000  0.000  0.000 |  0.323  0.017  0.113 | -0.185  0.006  0.037 | 
18910             | -0.182  0.002  0.037 | -0.417  0.020  0.195 |  0.116  0.002  0.015 |  0.062  0.001  0.004 | -0.075  0.001  0.006 | 
18911             |  0.004  0.000  0.000 |  0.451  0.023  0.122 | -0.128  0.002  0.010 | -0.100  0.002  0.006 | -0.219  0.008  0.029 | 
18912             |  0.203  0.002  0.036 |  0.125  0.002  0.014 | -0.012  0.000  0.000 |  0.122  0.002  0.013 | -0.108  0.002  0.010 | 
18913             |  0.034  0.000  0.001 |  0.544  0.034  0.196 |  0.122  0.002  0.010 |  0.352  0.020  0.082 | -0.199  0.007  0.026 | 
18914             |  0.132  0.001  0.016 | -0.107  0.001  0.010 |  0.331  0.016  0.098 |  0.130  0.003  0.015 | -0.003  0.000  0.000 | 
18915             |  0.212  0.003  0.031 | -0.005  0.000  0.000 |  0.303  0.014  0.064 | -0.185  0.006  0.024 |  0.047  0.000  0.002 | 
18916             | -0.020  0.000  0.000 |  0.005  0.000  0.000 | -0.239  0.009  0.055 | -0.036  0.000  0.001 |  0.052  0.000  0.003 | 
18917             |  0.163  0.001  0.025 | -0.256  0.007  0.061 |  0.244  0.009  0.056 | -0.023  0.000  0.000 | -0.257  0.011  0.061 | 
18879             |  0.292  0.005  0.061 | -0.037  0.000  0.001 | -0.144  0.003  0.015 | -0.033  0.000  0.001 |  0.107  0.002  0.008 | 
18880             |  0.076  0.000  0.007 | -0.210  0.005  0.057 | -0.163  0.004  0.034 | -0.189  0.006  0.046 |  0.203  0.007  0.053 | 
18881             | -0.099  0.001  0.009 | -0.110  0.001  0.011 | -0.024  0.000  0.001 |  0.192  0.006  0.034 |  0.166  0.005  0.026 | 
18882             | -0.215  0.003  0.090 | -0.378  0.016  0.280 | -0.173  0.004  0.058 |  0.194  0.006  0.074 | -0.005  0.000  0.000 | 
18883             | -0.247  0.003  0.094 | -0.352  0.014  0.192 | -0.106  0.002  0.018 |  0.189  0.006  0.056 | -0.136  0.003  0.029 | 
18884             |  0.093  0.000  0.017 |  0.062  0.000  0.007 | -0.061  0.001  0.007 | -0.082  0.001  0.013 | -0.013  0.000  0.000 | 
18885             |  0.284  0.004  0.074 | -0.040  0.000  0.002 | -0.002  0.000  0.000 | -0.100  0.002  0.009 | -0.164  0.005  0.025 | 
18886             |  0.158  0.001  0.016 |  0.281  0.009  0.051 |  0.209  0.007  0.028 |  0.418  0.028  0.113 |  0.200  0.007  0.026 | 
18887             | -0.132  0.001  0.015 | -0.464  0.024  0.181 | -0.201  0.006  0.034 |  0.196  0.006  0.032 | -0.162  0.005  0.022 | 
18888             | -0.417  0.010  0.378 | -0.090  0.001  0.018 |  0.013  0.000  0.000 |  0.117  0.002  0.030 | -0.117  0.002  0.030 | 
18889             |  0.208  0.002  0.033 |  0.050  0.000  0.002 |  0.122  0.002  0.011 | -0.041  0.000  0.001 |  0.012  0.000  0.000 | 
18890             |  0.306  0.005  0.067 |  0.209  0.005  0.031 |  0.005  0.000  0.000 |  0.307  0.015  0.067 | -0.103  0.002  0.007 | 
18891             |  0.091  0.000  0.009 |  0.133  0.002  0.020 | -0.218  0.007  0.052 | -0.258  0.011  0.074 |  0.113  0.002  0.014 | 
18892             |  0.159  0.001  0.026 |  0.008  0.000  0.000 | -0.077  0.001  0.006 | -0.061  0.001  0.004 | -0.130  0.003  0.017 | 
18893             | -0.128  0.001  0.015 |  0.224  0.006  0.046 |  0.151  0.003  0.021 |  0.024  0.000  0.001 | -0.059  0.001  0.003 | 
18894             | -0.509  0.014  0.320 |  0.224  0.006  0.062 |  0.116  0.002  0.017 |  0.022  0.000  0.001 | -0.039  0.000  0.002 | 
18895             | -0.459  0.012  0.245 |  0.411  0.019  0.197 | -0.062  0.001  0.004 | -0.159  0.004  0.029 |  0.061  0.001  0.004 | 
18896             |  0.015  0.000  0.000 | -0.062  0.000  0.006 | -0.234  0.008  0.083 | -0.108  0.002  0.018 |  0.088  0.001  0.012 | 
18897             |  0.220  0.003  0.042 | -0.181  0.004  0.028 | -0.001  0.000  0.000 | -0.195  0.006  0.033 | -0.030  0.000  0.001 | 
18864             |  0.089  0.000  0.010 |  0.065  0.000  0.005 | -0.202  0.006  0.053 |  0.164  0.004  0.035 |  0.024  0.000  0.001 | 
18865             | -0.520  0.015  0.534 |  0.011  0.000  0.000 | -0.076  0.001  0.012 |  0.099  0.002  0.020 | -0.103  0.002  0.021 | 
18866             | -0.654  0.024  0.704 |  0.142  0.002  0.033 | -0.060  0.001  0.006 |  0.070  0.001  0.008 | -0.159  0.004  0.042 | 
18867             |  0.135  0.001  0.015 | -0.010  0.000  0.000 | -0.173  0.005  0.024 |  0.233  0.009  0.044 | -0.031  0.000  0.001 | 
18868             |  0.306  0.005  0.098 |  0.055  0.000  0.003 | -0.351  0.019  0.129 | -0.153  0.004  0.025 |  0.261  0.012  0.071 | 
18869             | -0.057  0.000  0.003 |  0.334  0.013  0.102 | -0.063  0.001  0.004 |  0.038  0.000  0.001 |  0.001  0.000  0.000 | 
18870             | -0.352  0.007  0.141 |  0.419  0.020  0.199 |  0.274  0.011  0.085 | -0.127  0.003  0.018 | -0.102  0.002  0.012 | 
18871             | -0.591  0.019  0.376 |  0.313  0.011  0.106 |  0.070  0.001  0.005 | -0.157  0.004  0.027 | -0.005  0.000  0.000 | 
18872             |  0.179  0.002  0.027 | -0.049  0.000  0.002 | -0.102  0.002  0.009 |  0.201  0.007  0.035 | -0.267  0.012  0.061 | 
18873             | -0.654  0.024  0.704 |  0.142  0.002  0.033 | -0.060  0.001  0.006 |  0.070  0.001  0.008 | -0.159  0.004  0.042 | 
18874             |  0.150  0.001  0.023 | -0.006  0.000  0.000 |  0.169  0.004  0.028 | -0.231  0.009  0.053 |  0.119  0.002  0.014 | 
18875             |  0.031  0.000  0.001 | -0.340  0.013  0.144 | -0.288  0.012  0.103 |  0.185  0.006  0.042 |  0.182  0.006  0.041 | 
18876             | -0.082  0.000  0.007 | -0.157  0.003  0.027 |  0.012  0.000  0.000 |  0.355  0.020  0.137 | -0.285  0.014  0.088 | 
18877             | -0.249  0.003  0.079 | -0.436  0.021  0.244 | -0.179  0.005  0.041 |  0.174  0.005  0.039 |  0.008  0.000  0.000 | 
18878             |  0.193  0.002  0.037 | -0.076  0.001  0.006 |  0.076  0.001  0.006 | -0.091  0.001  0.008 | -0.013  0.000  0.000 | 
18852             | -0.142  0.001  0.026 | -0.145  0.002  0.027 |  0.117  0.002  0.018 | -0.027  0.000  0.001 | -0.036  0.000  0.002 | 
18853             | -0.316  0.006  0.258 | -0.127  0.002  0.042 | -0.153  0.004  0.060 |  0.044  0.000  0.005 |  0.000  0.000  0.000 | 
18854             | -0.358  0.007  0.127 |  0.520  0.031  0.267 | -0.117  0.002  0.013 | -0.060  0.001  0.004 |  0.076  0.001  0.006 | 
18855             | -0.050  0.000  0.002 | -0.022  0.000  0.000 |  0.349  0.018  0.121 | -0.090  0.001  0.008 |  0.081  0.001  0.007 | 
18856             | -0.016  0.000  0.000 |  0.012  0.000  0.000 | -0.323  0.016  0.081 |  0.072  0.001  0.004 |  0.156  0.004  0.019 | 
18857             | -0.015  0.000  0.000 |  0.269  0.008  0.070 | -0.196  0.006  0.037 | -0.053  0.000  0.003 |  0.178  0.005  0.031 | 
18858             | -0.016  0.000  0.000 | -0.163  0.003  0.028 | -0.027  0.000  0.001 |  0.087  0.001  0.008 |  0.017  0.000  0.000 | 
18859             |  0.174  0.002  0.015 |  0.145  0.002  0.010 |  0.342  0.018  0.058 |  0.226  0.008  0.026 |  0.108  0.002  0.006 | 
18860             |  0.088  0.000  0.014 | -0.194  0.004  0.068 | -0.107  0.002  0.021 |  0.035  0.000  0.002 | -0.082  0.001  0.012 | 
18861             | -0.364  0.007  0.260 |  0.211  0.005  0.087 | -0.217  0.007  0.093 | -0.094  0.001  0.017 | -0.030  0.000  0.002 | 
18862             |  0.058  0.000  0.004 | -0.223  0.006  0.052 |  0.144  0.003  0.022 |  0.097  0.002  0.010 |  0.045  0.000  0.002 | 
18863             |  0.353  0.007  0.090 | -0.043  0.000  0.001 | -0.196  0.006  0.028 | -0.136  0.003  0.013 | -0.280  0.014  0.057 | 
18838             | -0.106  0.001  0.015 | -0.108  0.001  0.015 |  0.088  0.001  0.010 | -0.017  0.000  0.000 | -0.185  0.006  0.045 | 
18839             |  0.093  0.000  0.007 | -0.057  0.000  0.003 |  0.312  0.015  0.084 |  0.247  0.010  0.053 | -0.060  0.001  0.003 | 
18840             |  0.019  0.000  0.001 | -0.097  0.001  0.015 | -0.137  0.003  0.031 | -0.065  0.001  0.007 | -0.013  0.000  0.000 | 
18841             |  0.173  0.002  0.030 | -0.109  0.001  0.012 | -0.191  0.005  0.037 | -0.208  0.007  0.044 |  0.135  0.003  0.018 | 
18842             |  0.459  0.012  0.098 |  0.215  0.005  0.021 |  0.210  0.007  0.021 |  0.207  0.007  0.020 | -0.225  0.009  0.023 | 
18843             |  0.196  0.002  0.052 |  0.094  0.001  0.012 | -0.138  0.003  0.026 |  0.018  0.000  0.000 | -0.102  0.002  0.014 | 
18844             |  0.261  0.004  0.038 |  0.151  0.003  0.013 | -0.242  0.009  0.032 |  0.058  0.001  0.002 |  0.066  0.001  0.002 | 
18845             |  0.130  0.001  0.022 | -0.042  0.000  0.002 | -0.285  0.012  0.104 | -0.048  0.000  0.003 |  0.159  0.004  0.032 | 
18846             | -0.147  0.001  0.029 |  0.032  0.000  0.001 | -0.263  0.010  0.092 | -0.223  0.008  0.066 |  0.116  0.002  0.018 | 
18847             |  0.320  0.006  0.080 |  0.112  0.001  0.010 | -0.078  0.001  0.005 |  0.006  0.000  0.000 |  0.009  0.000  0.000 | 
18848             |  0.204  0.002  0.036 |  0.314  0.011  0.085 | -0.158  0.004  0.022 | -0.079  0.001  0.005 | -0.006  0.000  0.000 | 
18849             |  0.045  0.000  0.002 | -0.129  0.002  0.015 | -0.165  0.004  0.024 |  0.328  0.017  0.094 | -0.269  0.013  0.063 | 
18850             |  0.234  0.003  0.054 |  0.164  0.003  0.026 | -0.251  0.009  0.062 | -0.158  0.004  0.025 | -0.055  0.001  0.003 | 
18851             | -0.209  0.002  0.073 |  0.151  0.003  0.039 | -0.106  0.002  0.019 | -0.156  0.004  0.041 |  0.116  0.002  0.023 | 
18809             | -0.226  0.003  0.110 |  0.030  0.000  0.002 | -0.218  0.007  0.103 | -0.016  0.000  0.001 | -0.067  0.001  0.010 | 
18810             |  0.208  0.002  0.035 |  0.068  0.001  0.004 | -0.063  0.001  0.003 | -0.047  0.000  0.002 |  0.044  0.000  0.002 | 
18811             | -0.110  0.001  0.013 |  0.132  0.002  0.019 | -0.129  0.003  0.018 |  0.003  0.000  0.000 | -0.053  0.000  0.003 | 
18812             | -0.229  0.003  0.078 | -0.363  0.015  0.196 |  0.051  0.000  0.004 |  0.171  0.005  0.044 | -0.041  0.000  0.003 | 
18813             | -0.030  0.000  0.001 | -0.337  0.013  0.132 | -0.297  0.013  0.103 | -0.012  0.000  0.000 | -0.123  0.003  0.018 | 
18814             | -0.053  0.000  0.004 | -0.233  0.006  0.077 |  0.070  0.001  0.007 | -0.015  0.000  0.000 | -0.039  0.000  0.002 | 
18815             |  0.019  0.000  0.000 |  0.095  0.001  0.006 | -0.143  0.003  0.015 |  0.186  0.006  0.025 |  0.084  0.001  0.005 | 
18816             | -0.116  0.001  0.012 |  0.108  0.001  0.011 | -0.097  0.001  0.009 | -0.156  0.004  0.022 |  0.134  0.003  0.017 | 
18817             | -0.152  0.001  0.064 | -0.125  0.002  0.043 | -0.211  0.007  0.123 | -0.052  0.000  0.008 | -0.073  0.001  0.015 | 
18818             |  0.372  0.008  0.075 |  0.107  0.001  0.006 |  0.003  0.000  0.000 | -0.098  0.002  0.005 | -0.180  0.006  0.017 | 
18819             |  0.348  0.007  0.066 |  0.089  0.001  0.004 | -0.121  0.002  0.008 | -0.254  0.010  0.035 |  0.233  0.009  0.030 | 
18820             | -0.124  0.001  0.017 | -0.203  0.005  0.046 | -0.027  0.000  0.001 |  0.152  0.004  0.026 |  0.149  0.004  0.025 | 
18821             |  0.127  0.001  0.015 | -0.131  0.002  0.017 |  0.262  0.010  0.066 |  0.006  0.000  0.000 | -0.049  0.000  0.002 | 
18822             | -0.078  0.000  0.008 | -0.214  0.005  0.061 | -0.003  0.000  0.000 |  0.018  0.000  0.000 |  0.098  0.002  0.013 | 
18823             |  0.131  0.001  0.016 | -0.046  0.000  0.002 | -0.214  0.007  0.042 | -0.293  0.014  0.078 |  0.114  0.002  0.012 | 
18824             | -0.217  0.003  0.060 |  0.296  0.010  0.112 | -0.073  0.001  0.007 | -0.282  0.013  0.102 |  0.146  0.004  0.027 | 
18825             | -0.388  0.008  0.247 |  0.254  0.007  0.106 | -0.126  0.002  0.026 |  0.015  0.000  0.000 | -0.041  0.000  0.003 | 
18826             | -0.138  0.001  0.025 |  0.252  0.007  0.084 | -0.162  0.004  0.035 | -0.001  0.000  0.000 |  0.104  0.002  0.014 | 
18827             | -0.375  0.008  0.158 |  0.460  0.024  0.238 |  0.175  0.005  0.035 | -0.155  0.004  0.027 |  0.022  0.000  0.001 | 
18828             | -0.692  0.027  0.690 |  0.327  0.012  0.154 |  0.028  0.000  0.001 | -0.093  0.001  0.012 | -0.126  0.003  0.023 | 
18829             | -0.041  0.000  0.004 | -0.283  0.009  0.192 | -0.225  0.008  0.122 | -0.001  0.000  0.000 | -0.033  0.000  0.003 | 
18830             |  0.041  0.000  0.002 |  0.039  0.000  0.002 | -0.046  0.000  0.003 | -0.058  0.001  0.005 |  0.279  0.013  0.113 |
[truncated: 2,586,699 more chars]
