# Supplementary material for: Stylistic variation on the Donald Trump Twitter account: A linguistic analysis of tweets posted between 2009 and 2018
Source: PLoS One. 2019 Sep 25;14(9):e0222062. doi: 10.1371/journal.pone.0222062 (PMC6760825; doi:10.1371/journal.pone.0222062)
Supplement: S3 File — This file contains the full dataset, R code, and output for the quantitative analysis conducted for this study. (ZIP) [file pone.0222062.s003.zip › R_ANALYSIS/OUTPUT/TEXT_CONTRIBUTIONS.txt]

"Dim 1" "Dim 2" "Dim 3" "Dim 4" "Dim 5"
"21739" 0.00153547361552059 0.00231738230329104 0.00281770859047961 0.00477524662887254 0.00176864405702177
"21738" 0.00341059143092893 3.96343197263834e-05 0.00320043669350775 8.25983462571314e-05 0.000441868405864996
"21736" 0.0033104717712772 0.00280210488708554 0.00377471030203238 0.00806667962141045 0.00124110704194737
"21737" 0.00105566926381321 0.0134379060544693 2.0969551673686e-05 0.00033513892467263 0.000141684211995133
"21734" 0.0060087869277297 0.00116698740885956 0.000261025476564734 3.11682283290553e-05 0.00787396245591093
"21735" 0.00197091561249263 0.00233036671547386 0.00444848968819216 4.77795573829529e-05 0.00757959183520966
"21733" 3.4015797885324e-05 0.00627933449902156 0.000868809640363081 0.0158939293266744 0.00480499761095329
"21732" 0.000440216790408212 0.0015354116608992 0.000141300440973348 0.00324611384825554 0.00880112664967123
"21731" 0.000966502943555829 0.00600564218897242 0.000159849392533707 0.0137122166760589 0.00462379173349274
"21730" 0.000345621737078471 0.00195345107676267 0.0034074632258492 0.00293160102096471 0.00514479286659907
"21729" 0.000654140783764108 0.00546988282985587 0.00146615173132415 0.0108970307000352 0.0440414451014075
"21728" 0.000269584724492847 0.00105713959618048 0.000448766933298551 9.79518229269323e-06 0.00163840745268761
"21727" 0.000132083366693643 2.50543206014161e-05 0.000320729861571158 0.00721509497808395 0.000108919527284045
"21725" 9.64864824911269e-05 0.0109992774375027 0.000649166480852808 0.00531096140429907 0.0010965805329704
"21726" 0.000457135915078267 0.000101711346536291 0.00249593124437018 0.0055710054827512 0.0179696153767469
"21723" 2.20983217994861e-06 0.000651033016579869 3.03174968218473e-05 0.064410453958072 0.010598877443792
"21724" 0.00230363360374917 0.0021052163226982 0.00352523473631686 4.9062001329623e-05 0.0018374130322179
"21722" 0.000141062231103209 0.000105353158260832 0.000136345318117633 0.0254695133678035 0.0130820229496812
"21721" 0.00103605145079918 0.00108669091474678 0.00543990543594198 1.70177778432997e-05 0.00822394302337349
"21720" 0.00123238499269657 0.00592860691927571 0.000188681498406442 0.0151984385188429 0.00586885319643426
"21719" 0.000656490171458069 0.00279809490196994 0.000251131366036998 0.0210896474870436 0.000527361889004569
"21718" 0.00575271799232302 0.0110980807365617 0.00010692476647387 0.0114468568854088 6.12558881914625e-05
"21717" 1.0924438108579e-06 0.00291386829581934 0.00168591605675863 0.024218333478755 0.0120393991069177
"21716" 4.81734700671566e-05 0.00701419719045312 0.000321501071862093 0.00571156065627088 0.00191970890052563
"21715" 0.000376623471048214 0.00287825757556606 0.00804256647091782 0.0081235297993411 0.00285832187990404
"21714" 0.00259377418399756 0.000935713934071354 6.63949356189346e-07 2.75439215487025e-05 0.00377967307558958
"21713" 2.37121348003634e-05 0.018358865903872 0.00106801489126238 0.000668676255695694 0.000159501076384285
"21712" 0.000363334594393983 0.00698650921540062 0.000135357591956034 0.00230681060493909 0.0125883607950823
"21711" 0.00483669892164382 1.77083150964183e-07 2.62341879918437e-05 0.00136174749066727 3.12534198014499e-05
"21710" 0.00469743776254771 0.0107952641343534 0.00351685997410758 0.00595917216878127 2.52070761194189e-05
"21709" 0.000590871954194647 0.00122923701922433 0.0013771593687666 0.000476659581560339 0.00210488764424735
"21708" 0.00180459886166352 0.0197384523566285 0.000906106069717736 0.00439933320212447 0.00956520348089766
"21707" 3.73536678887151e-05 0.000755537954577587 0.000129986453759056 0.00152345469892052 0.00686633927235901
"21706" 0.000670256258209494 0.00095601154946225 0.00709407056887641 0.000298157494522895 0.000817301350417419
"21705" 0.00388150676702514 0.0109921925511734 0.00235560368985654 0.00727113739232285 4.82106591646504e-05
"21704" 0.00178725522907674 5.7545069347461e-05 0.000187092926168038 0.000332326263918116 2.56236027599925e-05
"21703" 0.0011386471315861 0.0204453961072705 0.000286059852192056 0.0130801054665099 0.000240168947169865
"21702" 0.00281413519344682 0.0245965581667677 0.00142461218501566 0.0115287894993018 0.00216802551201975
"21701" 2.36391898437122e-05 0.000156041671735004 0.000580238727741187 0.0093159036293645 0.0347597947881003
"21700" 9.5877097832718e-06 0.000495548660967594 0.000270571958373104 0.000931393180950201 0.00527643322642216
"21699" 0.00300861486509629 0.0229456553628782 0.000158377242966179 0.00404137926867803 0.00692786254188795
"21698" 0.000581898453782195 0.0278223140365266 0.00273208574230887 0.00764126880881347 0.00807572276384502
"21697" 0.000263971438280642 0.0282511295278456 0.00137791690968509 0.00185662767651559 0.000100966434572729
"21696" 0.000971535795887519 0.00352645003683601 0.000247405722353614 0.0145682655984144 0.00247189362018621
"21695" 0.00335937987246699 0.0110150914348265 7.95222136177329e-05 0.00267384452454705 0.000315697242619323
"21694" 0.00311206008544422 0.0267385670878928 0.000519300749131224 0.00734411534240021 0.00111025031296666
"21693" 0.000413560000041657 9.15210809273224e-05 0.000910381325228456 0.015726080863523 0.0095973219556491
"21692" 8.11049219492643e-08 0.0179122219086317 0.00233261519830875 0.0225224898837771 0.000274737573244528
"21691" 0.00221411206857289 0.0210267546332684 0.00106525142870593 0.00662505611356927 0.00977177376135901
"21690" 0.00129562711974053 0.00972559191624603 0.00589017471548606 0.0066834179143313 0.0252151597126376
"21689" 0.00641199145731068 4.53700278092021e-05 0.00452258227004034 0.0015215930853422 0.000314893079887717
"21688" 0.000123752529540273 0.00526957311024062 0.0120770518384971 4.12544521247184e-05 0.0021631907245368
"21687" 0.00105398877923974 0.0284962697500822 0.00159755067241578 0.00300255339270287 1.54106444576915e-05
"21686" 0.0055735440355916 0.00441937617966973 0.000179606464755361 0.00245610693781637 0.00146407780854087
"21685" 0.000563936332209912 0.00778697149004261 0.0043300727179874 9.33632352004568e-05 2.45092097915105e-05
"21684" 4.72687694307371e-05 0.000194124464223036 0.00124361755766811 0.000250235408053267 0.00620013640419517
"21683" 0.00277596940662195 0.00793729715062555 0.00925872164622168 0.0149105929862847 0.00492584601801372
"21682" 0.000254407308395265 0.000402204607068892 0.00117113704195695 0.000871604729204708 0.00834893297710085
"21681" 0.000847154957907605 7.71186083368372e-05 0.00137102773237634 0.0033964265515433 0.000281315385772534
"21680" 3.21080419680905e-05 0.0166658273864331 0.00507369607664082 1.57707082105612e-05 0.000418380352841779
"21679" 0.00193440662345753 0.000800465167412519 0.0180154755309693 0.00300504919117503 0.0143986957481182
"21678" 0.000268355106490084 0.0243781402089279 0.000920670499148927 0.00737774083612711 0.00211981640546966
"21677" 1.58497672065242e-05 0.00747518039724288 0.00163456434556693 0.00235135829375727 2.18429691708507e-05
"21676" 0.00570982615870939 0.000330403636615415 0.00434358564472634 0.00142877878738141 0.0124692870237817
"21675" 0.00249808827341257 0.0112376684914524 0.00477600934694474 0.00348520610145812 0.00103505542403676
"21674" 0.00206093396702588 0.00204403227849177 0.000247031070702775 0.0175107911909868 0.0339945263656446
"21673" 0.00146015634839497 0.000936481140142803 0.0114123069695021 0.00398129777616086 0.000884191315698819
"21672" 0.00741825497809346 0.00104258019692598 0.000117712620283291 0.000525085836805628 0.0030775774586834
"21671" 0.00149950275175188 0.00464342623645898 0.000297986419892019 0.000157383549815663 0.00126727532470604
"21670" 2.49446795215775e-05 0.00627722493606186 0.000199452848565728 0.00117330010033185 0.00562205941171359
"21669" 0.000356332274365671 0.00103539140068053 0.00617122401911802 0.0012428705395067 0.00296421903563683
"21668" 0.00146045882089162 6.31371962652299e-05 0.00471998667934319 0.0711770396193941 0.0111162076914965
"21667" 0.000335781519188513 0.0011627595239025 0.000876782761297284 2.40791914552229e-06 0.00422091476515471
"21666" 0.000920179578879107 0.0024197200166552 0.0156206066440782 0.0222791245995596 0.0240165808554335
"21665" 0.0109439455596543 0.00604538332775884 0.000577896800487506 0.00434891254688825 0.00480851299329921
"21662" 0.00434886162115501 0.00570416100043971 1.18722959603467e-05 0.00280331548571656 0.0201818956429374
"21663" 0.000682917948407162 0.00117297815619353 0.000666756519632518 0.00128723422731343 0.00394318498874306
"21664" 0.00547493615347028 4.94043933442319e-07 0.000529235455260347 0.0120681184120852 0.00185137383748243
"21661" 0.000271495829077929 1.32302639810035e-07 0.000173476199067388 0.000780205014123552 0.00954414881829252
"21660" 0.00135123705478915 0.000926638324661269 0.00173327205701424 0.00650031739850802 0.0150060828701819
"21659" 0.000363317283725544 0.00948622532004627 0.00145766346247127 0.00661601617738945 0.00714324548211447
"21658" 0.00178029620979369 0.0021510737966258 0.00165486954223461 0.00116802839320061 0.000842129425470687
"21657" 0.00578376342741041 0.00530431895745492 1.11961012159712e-05 0.000226608702232358 0.00212686021877874
"21656" 0.00125448703534739 0.00186840735833519 8.08729494527665e-05 1.60775092212864e-05 0.000130126478917736
"21655" 0.000525470963531791 0.00610306463348055 5.37573104057458e-05 8.47126555027567e-05 0.00209752918938147
"21654" 0.00236022107078458 0.00171963474191601 8.21242135129811e-06 0.0168524213816187 0.00565246241336772
"21653" 0.00292513484133257 0.00181414330593752 0.0270164429427896 0.0108098978576529 0.00141100878311962
"21652" 0.00259506426834427 0.00169000121108571 0.0324989625575463 0.00197544683240757 0.0249819994661841
"21651" 4.03414821027531e-08 0.000179029537156887 4.27210788838869e-05 0.000206629741093994 0.00213947431472086
"21650" 0.00183820470872192 2.72966389549073e-06 0.0290204056934512 0.0166388483846861 0.00511847041709463
"21649" 0.000799390436240584 0.00313276505166405 2.7433414012235e-05 0.00391075139127009 0.000379840078377898
"21648" 0.0027997411025792 0.00137644624884707 0.0150494274118127 0.00414545247478609 3.27728257396633e-05
"21645" 3.78233569504735e-05 0.000539884993371553 0.000968009149636231 0.0105711000793205 0.00460221690582365
"21646" 0.000130646032325481 0.00132854531867155 0.000399759159097725 0.000635858509703313 0.00217162482402549
"21647" 0.000654341585402435 0.00542131242665132 9.82496686958169e-08 1.17306609835249e-05 2.50064864959039e-05
"21644" 0.00302452215846337 9.05253850027857e-05 5.87466259948929e-06 0.00236991790692713 0.000903341552423127
"21643" 0.000654341585402449 0.00542131242665227 9.82496686959321e-08 1.17306609835047e-05 2.50064864959252e-05
"21642" 0.00161977699266648 0.00031494266769624 0.00235093343665475 0.00595656640126157 0.000633181616688373
"21641" 0.00137050709420171 0.00694533420401055 1.1609812832721e-06 0.0109156280392942 0.0168509867833876
"21639" 0.00211965952887741 5.64077213925792e-06 0.00407251620048569 0.00323791626303148 0.000103908402310159
"21640" 0.00164691993217482 0.00292983703746934 0.000286298032204875 0.000241633770467028 0.00340450596371333
"21638" 0.000598482934156781 0.00446858582171691 0.00139964493945464 0.00400072976955553 0.0165834143342157
"21637" 0.0089348551298147 2.73235894308385e-06 3.07503214833023e-09 0.00562601310277624 0.000769395708707627
"21635" 0.00168158448526333 0.00378999165287205 0.0197148046712656 0.0103140729571974 0.0122027854186681
"21636" 6.64582924925226e-05 0.00242304454469709 0.00290910120458248 0.000374267795563542 0.000107648960832902
"21633" 0.00403843399418145 0.000620804129034704 0.00339218278239058 0.00689452041519341 0.00183498633702961
"21634" 0.00588730363896407 0.000341376072415884 0.000927118282274691 0.0269253935335452 0.000520253270451738
"21632" 0.0133082764021923 0.00623560508805244 0.0080609984446082 0.00313420063586083 0.000620914270801824
"21631" 0.0047832335034935 0.00371808382706969 8.83526829719012e-05 0.000914760380400494 0.000139883013204983
"21630" 0.00234573805627493 0.000330979389724389 0.0208007598367551 0.000121921017681637 0.00846771538094757
"21628" 0.000538137040203509 0.00162735117693564 0.0204663461920632 0.00322134331463387 0.0199549425676534
"21629" 0.00112054290039578 0.000788275842969504 0.0114165435198203 0.00279562005098627 0.00415541218146439
"21627" 0.00324996795899912 0.00574436867463402 0.00648840968809605 0.00288883874761856 0.00341614440960468
"21626" 0.00305721204000479 3.96693619356556e-05 0.00221464980494327 0.00455126436148228 0.00213759243200121
"21624" 0.000120201994034577 0.0115152158136093 0.0113076832795872 0.000700153992439356 0.00215822681166439
"21625" 0.00296068495021725 0.0103380784363671 0.000111411073589201 0.00500969844039183 0.00012049629335639
"21623" 0.00291657271035365 0.00844227614904347 0.000721454028976313 0.000989499728592707 0.000392996031106
"21621" 0.00027424811640329 0.0122105285136793 0.00890713671160149 0.000179615852247267 0.000636816911402701
"21622" 0.00257941349015896 1.65426923750543e-06 0.0039844953280364 0.00734705507165242 0.00744231844130421
"21619" 0.00865124672336177 0.00362468203623641 0.00267397933941844 0.00458176170343453 0.000184970774060658
"21620" 3.43412984566563e-06 0.0148636992331805 0.00131105069353081 0.00167302348894828 0.00223427624010365
"21617" 0.0041712835209943 0.0148677787765619 0.00144512639056266 0.00239520466440612 0.00103825437822865
"21618" 0.00103242416663329 0.00239869615500895 0.0011767623441647 0.00151405200141235 0.00963941127692571
"21616" 0.00032457608630081 0.00697433200517638 0.00401296294445166 0.00439423424349478 0.00556045594209946
"21615" 0.000163957030339427 0.0137644046619651 0.0120966221762936 0.000208000617974207 0.00146452440367904
"21614" 0.00303606579289057 0.00553138120400861 0.00468553077783354 3.15799345420017e-05 1.19865340227823e-06
"21613" 0.00225483237601267 2.9919229855297e-05 0.00147838357834609 0.00589877938997649 0.000129884585898842
"21611" 0.00114545693787479 0.00567577667135399 0.00404275913293065 0.00494605767272286 0.00314634459295455
"21612" 6.42760220372098e-05 0.0133487246917738 0.000293694427263424 0.000969471237977831 0.000804056224327916
"21610" 8.80881703750958e-06 0.00607618563417445 0.000238151417492891 0.00526701685589822 0.0015227873699952
"21609" 0.0109844176763519 0.00320969955076223 0.000327937735003817 0.00315595658544015 0.00550317905315855
"21606" 0.000614219503822276 0.00615102988967108 0.000290687016853107 1.68920839772842e-05 0.000166235898976675
"21607" 0.0103197602516112 0.000205688028423596 0.000708518803843745 0.00106594928993796 0.000241157050259853
"21608" 0.00195595840451303 0.00117964189514904 0.001138310026836 9.91308682358589e-05 0.000227642264665492
"21605" 0.0035163514385645 0.000753025667071402 0.000463977540954655 0.00413319162552364 0.000234327533851506
"21602" 0.00388781336253893 0.00408165996607041 0.000770164902267832 2.81411632486877e-05 0.000222058041460732
"21603" 0.000548887058454647 0.00102534534564218 0.00398257024252525 0.000361823659078474 0.00100078749330385
"21604" 8.31760481109034e-05 2.84464502732656e-12 0.00108577471407098 0.00885919827931374 0.00667454804269513
"21601" 0.00231232324866024 0.0074128950498499 1.10603874358331e-06 0.00159845333635397 0.00120424388394787
"21599" 0.000148576780275093 0.000119274640355408 0.00309343225333925 0.00459039239918533 0.00306920445614331
"21600" 0.000271778909227842 0.00748802028514758 0.000264937762694212 0.00107317556110524 0.000345459525269495
"21598" 0.00735983484285452 0.00645743307788137 0.000154751591222901 0.00902797602105744 0.00281114855097288
"21592" 0.00101335807176702 0.000421506101646699 0.000289792880858453 0.0355722873799331 0.00116031374563024
"21593" 0.00317732137117004 0.00307219677216015 0.00123873370829809 3.78291849042793e-06 0.000107233510358962
"21594" 4.42791279457459e-06 5.99605468449091e-06 0.00289807046278214 0.00262643695985044 0.0239762527677255
"21595" 0.0043545269555239 0.00328134183588563 0.0019676588555948 0.0160413912305276 0.000686946310023576
"21596" 0.0043545269555239 0.00328134183588563 0.0019676588555948 0.0160413912305276 0.000686946310023576
"21597" 0.000815278570225599 0.00727311689714159 0.00146176537358607 9.85089874309004e-05 0.00915035741504618
"21590" 0.00107040019208226 0.000914818376152526 0.000670125862293267 0.00366477043616448 0.020725481575058
"21591" 8.60350773805652e-06 0.00219085610236566 0.00422021604302571 0.00273771956300006 0.000108643090345127
"21589" 0.00554767934751552 0.000107769981961604 0.034947146046266 0.00387010068969757 0.0212487316300437
"21588" 5.54023615043177e-05 0.000767662597613308 0.000106998432741542 0.00268458832592245 0.00129444872763132
"21587" 0.00034822319723941 0.00017088728235132 0.00334420368832612 0.00478810783908515 2.92880927258256e-07
"21586" 0.000162147102422617 0.000868060400629235 0.00494844722331643 0.00111630655585774 0.000437224464982652
"21585" 2.64180147433425e-07 0.00207940699900096 5.87255070440482e-05 0.00394628365351979 3.30612694378532e-08
"21584" 0.00291770864330281 0.000397796253373891 0.00558290608864376 0.00774366878037949 0.0122441937504413
"21582" 0.00403848909738377 0.00136171000489517 0.00167766956747935 0.000163101174717292 0.000307799948898449
"21583" 0.000474584013747687 0.00721593085438943 0.00819094241024153 0.00515102583099587 0.00580225273730746
"21580" 0.00270546162644629 0.00610507457732449 0.00299813172493399 0.00085889002045794 5.76958579432512e-05
"21581" 0.00726244426563294 0.00190072185965849 0.00100116425669144 0.00610025066567159 6.19441370229042e-06
"21579" 0.000952636401362253 0.0201625406844285 0.000432064293182361 4.04213599291171e-06 0.00346956228643533
"21578" 0.00092660859484279 0.00377080423684095 0.00168165272446677 0.00885117017199204 0.000753007768734637
"21577" 0.00333449424637918 0.0017404307920803 0.000457367285002636 5.31661763697471e-05 0.000853688923092258
"21576" 0.00796841677902774 0.00213335110721406 0.0147276074935829 0.00852905629498487 0.025108813348959
"21575" 0.000753615957016031 0.0183309853372644 0.00159524748831701 0.000241823384450179 0.00539455520636195
"21574" 0.000648933686525916 0.00384833814032149 0.00258946776740165 0.0290473680629617 0.00746143068296143
"21573" 0.00429992965434512 0.00331132012535909 6.29173905194546e-06 0.00151435688779326 0.00491205239941227
"21572" 4.57202624585845e-05 0.00816621115643365 0.00126321288552899 0.00284800479857773 0.0096147370245393
"21571" 0.00306769812068888 0.0122503757892243 0.000773498993933567 0.00248466439621967 0.000205498925708698
"21570" 0.00149751860525603 8.15767584619752e-05 0.000121291901718781 0.00156582894470295 0.000142550032924561
"21568" 0.00156796966486411 0.000593729649350576 0.00463627786444409 0.000645040121062845 9.31859847037299e-05
"21569" 0.000675290168969966 0.000487234926870415 0.00189135279387878 0.0198055145674833 0.0118933324190856
"21566" 9.2274728727211e-05 0.000612791211612059 2.27756619155203e-05 0.0129179478186384 0.00203798674040207
"21567" 2.84324914866141e-05 0.00114494233339881 0.00979976631009022 0.000500025103163772 0.0379221951573135
"21565" 0.000895207970944198 0.00132383987721066 0.00679348348294596 0.0206846923406229 0.0194367470336223
"21564" 3.79628396039686e-05 0.0036366852504424 4.35821607441736e-05 0.00640068747784643 0.0117803070226925
"21563" 0.00302246690378985 0.00142365705875765 0.000241520903590548 0.0128052710413398 0.000251787110482668
"21562" 0.00321929013295666 7.57855173955107e-05 0.00414999389376852 0.00486414232075063 0.00207703702438791
"21561" 0.00086099471435966 0.000109857125157929 0.00439820532817948 0.000561056458751525 0.0172294762404883
"21560" 0.00180374278515932 4.2445388495964e-08 0.000508959982559081 0.00551456677304045 0.0135477211130476
"21559" 0.000103766520081031 3.72366975513804e-05 0.000253703816340765 3.27587184418362e-05 0.00580653560844781
"21557" 0.000708868518492182 0.0249305084982368 0.00188532660480356 0.000469583163604203 0.000186185642195307
"21558" 0.00288839024050569 0.00251592043927197 0.0135725566700346 0.00611774348197492 0.00367014055795064
"21556" 0.00538270061482377 2.14053399319756e-05 0.000542966645975627 0.00155114412046348 0.00169598634462612
"21553" 0.00162375604616028 5.78080579812204e-06 0.000620929126945984 0.00277447596316577 0.00108520481259463
"21554" 6.92139314482603e-05 0.008135987566517 0.00144678435823812 0.00234285666018895 0.000369722634287386
"21555" 0.00468850321948558 0.00100246924610235 0.0156080997861638 0.00628051053134229 0.00709132193564805
"21552" 0.0128382949037719 0.000143498359058353 0.00139087705052218 0.00896738970867483 1.32286680573919e-05
"21551" 0.00575436644822936 0.00250895096716152 0.00654350604738964 0.00522152410707321 0.0160055316127384
"21550" 0.00316356970449291 0.00025279987247951 0.000417184716440217 0.00926265948434686 0.0117022830705257
"21549" 0.00132304379035907 0.00131364510725805 3.94540980486814e-06 0.00492652408249856 0.00873640916393945
"21546" 0.00687835243580272 0.000112723509363541 5.96639135293933e-06 7.40780920641354e-05 0.000353625208059315
"21547" 0.00454285185612617 5.51675915348673e-05 0.00152987735966344 0.000376767996155053 1.73270723323135e-06
"21548" 0.000564663439565334 0.0109544245749485 0.0139097291849492 0.00285072644788964 0.00538655235658941
"21545" 0.00280473117699628 1.916184095949e-05 0.00654821771996772 0.00136065535524194 0.000262354595010417
"21544" 0.0120700280713133 0.00434585751994443 0.0140511195968733 0.013620989198975 0.0369800628564607
"21543" 0.00303546632738723 0.00420992370642569 0.000487542616577246 0.00180905830247943 5.78886244606935e-05
"21542" 0.00191543922855162 0.000934879533466094 0.000311504776498379 0.00212512234927621 0.00255057341187276
"21540" 0.000163386554858804 0.000246244886055754 0.0308854093882423 0.000631939108769992 0.000327012184103963
"21541" 0.000263699757829795 0.00787052648828715 0.022296658474425 0.00301896903769561 0.0011532598177668
"21539" 0.011131358972557 0.00108748228848628 0.0554250754019257 0.0101169346838106 0.0154445721916677
"21537" 0.00447152423712053 0.00161679711860825 0.00319324528123261 0.0051837908636146 0.0131093325666137
"21538" 0.00064678514505044 0.00350867773950754 0.00387588138166772 0.000328264368963143 0.00121015312921839
"21535" 0.000326649089635121 0.000957935837838597 0.00839884222136206 0.000429820556096298 0.0120345394487965
"21536" 0.00313312710922938 0.00226336825738062 0.00243034561661652 0.00235470265270459 1.29018707033905e-05
"21533" 0.000398030979796217 0.00393778045538073 0.00739344169818245 0.0140431905199636 0.00835517935024234
"21534" 0.000431355873720583 0.00610231775281583 0.00670087664323109 3.00844175206655e-05 0.00237126808770374
"21532" 0.00432470643096234 5.30470707770405e-06 0.0144137740831657 0.00381084552528697 0.0303911383740155
"21531" 0.00943009324962557 0.0026353981852594 0.00186623605782382 0.00274127187827914 0.00406212163924142
"21530" 0.0025458485945215 0.00885243392981852 0.0191650601870816 0.000281417928781094 0.00295646457724434
"21527" 0.0113965025210933 0.000303542125411297 0.00155415237649334 0.00454759319861784 0.00102712305073557
"21528" 0.00233446530119904 0.00780332560541333 0.00221545776674012 0.000152930276498476 2.08719683898259e-05
"21529" 0.00168724690244334 0.00173991876273487 0.0030585244300506 0.00100714447677006 0.00364383479278939
"21525" 0.0140315025078225 0.00055693820340465 0.00282323971034105 0.0156060706817799 0.000533813586732434
"21526" 0.00193680802454526 0.00897798189120398 0.00102483807959791 4.74371111580044e-06 4.70256307082872e-05
"21523" 0.000729754697606238 0.0100881825736436 0.000200226483774375 0.000126710151350182 0.0105075406190015
"21524" 0.000630446373332481 0.00254726412007644 0.00324197212581471 5.79337981180323e-05 0.00981698634017489
"21522" 0.00194154827586659 0.00667943373864796 0.0107783609110862 0.0027255667000211 2.13125916905875e-05
"21521" 0.00181600794482169 1.72373105906035e-05 0.017945714545922 0.00257531088479413 0.00964605255708716
"21520" 0.0009710657947073 0.000471957825958708 0.0152276374546234 0.00506741412042514 0.000535736445406042
"21517" 0.00055193097641348 3.29826171108581e-05 0.0350228977935069 0.0125123085434451 0.000233119934446388
"21518" 0.000294228798429505 0.027169652706793 0.000127663651336766 0.00295557654138288 0.000617284025166501
"21519" 0.00199650362597623 0.0079213973096414 0.000479593586549145 0.00488278350338078 0.00686803833222251
"21515" 0.00684019221939949 0.000322129370532113 0.000874203143228831 5.83775480631856e-05 0.0032121224790986
"21516" 0.000838748388781681 2.52120281028953e-05 0.00537669456345544 0.00265053305269693 0.00136158972169299
"21514" 0.00784075897450384 0.00212473815853012 0.0111064487624663 0.00688045692165745 8.6417990759991e-08
"21513" 0.00754459573955764 3.67168430962596e-05 0.00641001509716708 0.00526375013587611 0.0059413077056999
"21511" 6.44352322434841e-05 0.00300403672311345 0.00180269921586009 0.000148409499146443 0.0022043622076648
"21512" 0.00276284412791535 0.00862846529427923 9.38148767679113e-05 0.00552858075954412 0.00988659458200287
"21510" 0.000106202320610489 0.00199190024010439 0.00036974192061755 0.000136781701913631 8.56750633297322e-05
"21509" 0.000178834807572349 0.00624767635257507 0.000429456394001485 0.00177941419060404 0.000662432037013734
"21508" 0.000473964116169621 0.00356539510990257 0.00402047415185223 0.0283426985743714 0.0167415176491889
"21506" 0.00022231430411022 0.000220086087827279 0.00723104487601634 0.00396365962422411 0.000821728664394571
"21507" 0.00177614351212561 0.00354310759866184 0.00102664165273753 2.62610327350165e-05 0.000630879076173385
"21501" 2.89920703960093e-07 0.0189867377135149 0.0314089475543364 0.0194244501568417 0.000218634740005571
"21502" 0.000378345530384439 0.00722131167379591 0.000227693200259345 0.00421874653185909 8.47557007796288e-05
"21503" 0.0052328357621057 0.00751807487740879 0.00279054938875029 0.00932218638781229 7.640050465513e-05
"21504" 2.95685439492315e-05 0.000904418469719653 0.00482158231960263 5.03689488211611e-05 0.00497235669040398
"21505" 7.3797931611694e-05 0.012850847664919 0.0116917340687996 0.000252549615200328 0.00189527990481715
"21498" 0.00021262320929342 0.00598721732004283 0.0187656457620194 0.000748871520909196 2.02368527802771e-05
"21499" 0.000593679475685759 0.00015200793281249 0.00307482052030307 0.00444307569292323 0.00241826689618856
"21500" 0.00139630483430706 0.00122105243911657 0.0011796250951274 0.000761765038567878 0.00174321544039662
"21496" 0.00296670623371538 0.00140914012656969 0.0142092108502225 0.00609687983306148 0.005540665979781
"21497" 0.003002105593089 0.00315596050936231 0.0054481102812259 0.00593506563194092 0.000259994901828517
"21494" 7.17372047417306e-08 0.00381247896504526 0.000291280322584957 0.0237564516280293 0.0199523055899728
"21495" 0.000405685209200537 0.0066611607783327 0.00565710828742981 0.00395388589289979 0.00361416788851557
"21490" 0.00134612613559893 0.00460976282081677 0.000302106218976782 0.000138293566287272 0.000228625730060581
"21491" 0.00447645781962704 0.00367295816108854 0.00846615176178405 0.00873777122853901 5.980054021227e-05
"21492" 0.00125504991208251 0.00212320501675839 0.000960858987771993 1.6371263995933e-06 0.000972882296134102
"21493" 0.000479910017237384 0.00317756455630775 0.0102842895845163 2.13401996821944e-06 0.00573790118140143
"21488" 0.000777026389023665 0.00916075911807432 0.00388276800603118 0.000409044471311992 0.00139332357453401
"21489" 0.000393742101703274 0.00213567916037249 0.000155897315493032 3.93189795194482e-05 0.000445388336798571
"21487" 0.00296241854639184 0.00200660342453331 0.000355743996591599 0.00034277415284937 5.86967673234539e-05
"21485" 0.000132732106547561 0.0177590928584655 0.0139256469791507 0.000605199842709236 0.00155587214515847
"21486" 0.00461886510192417 0.00118319807724932 0.00078940456121876 6.12162134678944e-05 0.000300996187240959
"21483" 0.00456102056612967 0.000899575303553908 0.00184832175240158 0.000654480897581249 0.00570677286236663
"21484" 8.35019487874238e-05 0.00700296715834466 0.0224778609747509 0.000989890655846129 0.00213117517674163
"21481" 0.000350195945619771 0.00558159076403996 0.00633855106172183 4.04672441316823e-09 8.4299604974923e-05
"21482" 0.00134612613559893 0.00460976282081677 0.000302106218976782 0.000138293566287272 0.000228625730060581
"21480" 0.00683479574385351 0.00467771137912446 0.0109893526109062 0.00183519477469777 0.080154297571268
"21479" 0.0142634281912428 0.00020495932473643 0.000377917284935945 0.00264409614501652 0.00104010996109411
"21478" 0.00416259377156271 0.00295849170911515 0.000581511884266825 0.00111134840052032 0.000467835839926689
"21477" 0.0065750039532835 0.00296013957016057 0.00530030319291276 0.0010992236291222 1.61815065841648e-05
"21476" 0.000760068165632645 0.00843717921895958 0.00021029770671484 8.23175184274235e-05 0.0155371111608004
"21475" 0.000629833531699565 0.000847338161938879 0.00330322971091374 0.000581792656494635 0.000882401968388384
"21474" 0.00441214363558716 0.00352562748751688 0.00609316360026021 0.00414748508805749 0.00129949281928049
"21472" 0.000595732730518775 0.000621589271575382 0.00707719755398838 0.00212962235109971 2.06810267207898e-06
"21473" 0.00436864605244952 0.015877104941781 0.00337771745023135 0.00147311655679554 4.98593610827501e-05
"21470" 0.00603600300431728 0.00199582687851121 2.98316895272457e-05 0.00347286646354333 0.00209206349850424
"21471" 0.00131343787158387 0.018221820718294 0.00237312824423062 0.000240799847507234 0.00679569227568217
"21469" 0.00815182252985261 0.00940106781535871 0.00254902158741734 0.000565368475710391 0.00240315346618996
"21468" 0.00378110620372259 0.00822681822781807 0.000759019892052975 0.00446033885315597 0.000738814284443629
"21467" 0.00322275704866151 0.00100996628462253 3.09825668890186e-05 0.00748877405440283 0.0135367228098991
"21465" 0.00053939238403498 0.00124881072384485 0.0034928864069427 0.00235401922211519 0.0151257416736133
"21466" 0.00460450276538097 0.00405225940904257 0.00264791509144037 0.000518248072943538 0.00079180513514109
"21464" 0.00106863769971397 0.0119299226923114 0.00712834052526718 0.00150310122167971 8.10034621031929e-05
"21463" 0.000285230684606115 0.00336285793008479 0.00173540734708543 0.00249521814803605 0.00249530213543291
"21461" 0.00190055731598038 0.0070145130787632 0.00833251098324462 0.000706984349346118 0.00514308232958811
"21462" 0.00302633775612181 0.007642342025073 0.00249234101335072 0.0016753954435337 0.000161806359836829
"21460" 0.00208781272687411 0.000258150689589201 0.014878688556831 0.00183541935935255 0.00348106458984103
"21459" 0.000138211700088606 0.00621358110069202 0.00639673096320132 0.00034698804684802 1.28272121800377e-05
"21458" 0.00558688216932271 0.00615530835432439 0.00389318201157972 0.00124750805831118 0.000333709870936499
"21457" 0.00102706007422866 0.000172793378623669 0.0110430263960624 0.00565200016328059 0.000541546543511052
"21455" 0.000549580575535413 0.0148606527208843 0.0175189227657814 9.35720388696579e-05 0.00147090465961392
"21456" 1.75059740824179e-05 0.00640261577390261 0.00132142370863716 0.000254719567747437 0.00784965069344742
"21454" 0.00113796666446879 0.000102315088462954 0.0089077350584173 0.0290040128604532 0.0464673566816288
"21453" 0.00356458960526481 0.00405162038151133 0.005708175293662 0.00119964862405154 7.87813343510179e-05
"21451" 0.00277140521579264 0.000118341386482028 0.0021408384873903 0.00919733710423873 0.00156839449726629
"21452" 0.000801940110619136 0.00431039975265822 0.00711085661036454 0.00646355656189221 0.00972705895116385
"21450" 0.00769447534840578 0.00110171554737211 0.0044990824310281 0.00604392168598001 0.000289066251733985
"21449" 0.00921414334607079 0.00198286958567959 0.00293702320071616 0.000143745471138441 4.06582161315934e-05
"21447" 0.000136114561679774 0.00673746630922566 0.00247239647538351 0.000858385157269517 0.000322642597561976
"21448" 0.00426593000414251 0.00125697521157955 0.000168251477253667 0.0126559390937727 0.000187632226687723
"21445" 0.000634573437705646 0.000521108815219871 0.00361712569024114 0.000115289918749572 0.00234352230664393
"21446" 2.2942044949573e-05 0.00975842709666363 8.04287439567003e-05 0.000272539551954068 0.00272089203110547
"21443" 4.35852683569438e-05 0.000273656580280785 0.000109306636891525 0.00281147961597862 1.69687276899608e-05
"21444" 0.00280455217982032 0.000458515402941344 0.00169446900669061 0.00169178901521 0.00644565502887707
"21442" 0.00318823172984777 0.00198011291760372 0.00647013544501248 0.000396205477665783 0.00124351761372028
"21439" 0.00330967672272036 0.00187196824594422 0.00881814125933981 0.000320202342849142 0.0162520179616405
"21440" 0.000320179811805016 0.00221159307837417 0.00743237716679311 0.0024894798509102 0.0361105692054933
"21441" 8.41034330768881e-05 0.000121550943638422 0.000110654864069205 0.000571217468628593 0.00153674320701284
"21435" 5.48770643936407e-08 0.00152720844223249 0.000478233892154449 0.002609185977725 0.000745456460364911
"21436" 4.31718480313733e-05 0.0126924462271056 3.45680005214704e-10 5.58014242590797e-06 0.000263895400709611
"21437" 0.00341251257273498 0.000152460819722099 0.0013876781494163 0.021569291029468 0.00140205820461844
"21438" 0.000934826262094865 0.00513259328142897 0.0101375467843451 3.95728003919661e-06 0.0215949506405159
"21433" 0.00196812659358555 0.00529614415296251 1.65251528568538e-05 5.31118202815487e-05 0.000240656483496919
"21434" 0.00820087844817077 0.00709540440020207 0.000281340420976806 0.0016614181721879 0.000335349962196769
"21430" 7.42994906040398e-05 0.00382534237520983 0.0144358711438894 0.00805065435563659 0.000381979110738908
"21431" 3.56640328537458e-05 0.00364969530029857 0.0140809312303831 0.000875811910425086 0.00576863103175418
"21432" 0.000283933720366667 1.85183472411193e-05 0.000768578009394769 0.00597294197124118 8.88128874593888e-06
"21429" 0.00654506423309504 0.0050562727335607 0.000393744875587673 0.000670147174116798 0.000227471875868057
"21421" 0.000854870586205291 0.00255269824937954 0.00169438540556216 0.0175645590398743 0.000815878487042062
"21422" 0.00255689023806778 0.000418891469236089 5.97308223509673e-05 0.00272357915909682 2.46111593144807e-05
"21423" 0.000252326863652559 0.00155810393955091 0.000455367293000859 0.00144827963408254 0.00914168611374704
"21424" 2.8677187573548e-05 0.00695924979467039 0.00256471705159771 0.00926989903937925 0.00181326815351003
"21425" 5.90546556477779e-05 0.00104108493511063 0.00166149495997087 0.00278598160874244 0.000341481649668434
"21426" 0.000193856985662052 9.33379262232823e-05 0.00044499359004412 0.0148477605821985 0.0172966357138904
"21427" 0.000368319839135802 0.0125448230900976 0.00423753080958318 0.000320934090094148 9.99087585346331e-06
"21428" 0.0021714039621146 0.00612589015120554 0.023009379247564 0.0043534151218861 0.00167718867634594
"21418" 3.21416304158959e-06 0.00394536908077698 0.00199493023398106 0.00162554153795176 0.000314115995934826
"21419" 0.00110902392034575 0.000393663085233317 0.00108727318947132 0.000834585901065814 0.000458319922826956
"21420" 0.00108292788841133 0.00516753184926255 0.00546547614411264 0.01938358346716 0.00418656308981564
"21413" 0.00228829617204652 0.000864043304773595 0.00792969865636387 0.00489229052466802 0.00700134466864494
"21414" 0.00038830920758498 0.00405100763156838 0.00103011084032132 0.00381083001251116 0.00117663062646073
"21415" 5.38578345361999e-05 3.8796724330804e-05 0.00032889734203706 0.000568469294241227 0.00756676976525246
"21416" 0.00257162856150087 0.000137222300889432 0.00379360808450457 0.0250473885107368 0.00332480210276327
"21417" 1.48845526375929e-05 0.000658530042563069 0.000323664999601328 0.000963924691076677 0.000656714028310218
"21410" 8.6372506407043e-05 0.00027439826391827 0.00170775917286649 0.000233171746358563 2.30485845791668e-06
"21411" 0.000157445974701965 0.00999310144474188 0.000407680130850841 0.0119281119387023 0.0105857578410191
"21412" 0.00321515838435796 0.000759662015130526 8.24684650034503e-05 0.0109178892244398 0.0286578771854701
"21407" 0.000482883219513817 0.00273908875371366 0.00411434283380695 0.0019634426922805 0.0116365114472901
"21408" 0.000123992244880356 0.00327367043685648 0.0104691258402827 0.00032573376508315 0.00378354391945667
"21409" 2.18492286361251e-05 0.000439347166413852 0.0128111382572225 0.000594728303223693 0.00127050745062155
"21406" 0.000500464424499265 0.000226565100133187 0.000606908355294036 1.33610939759131e-06 0.000350873999543042
"21404" 8.5769552150483e-06 0.00531162542850498 0.000193721071494069 1.21857028738791e-05 0.00429733246405521
"21405" 0.000151644795323231 0.00878658913544362 0.00831044117764131 7.19241815973407e-05 0.00503474220411775
"21399" 0.0045695518706042 0.0049709868122784 0.00357150146995987 0.00115882137581131 0.000626874556452892
"21400" 0.000804620695928478 0.000367239603565251 0.0207848374545286 6.85199238972835e-05 0.00608215895198739
"21401" 2.01856733717826e-05 0.00147108232772775 0.0014361900230706 0.000231210525559151 0.00123392670480079
"21402" 0.000601832913111191 0.00244841943635895 0.0001965817756829 0.00506904637084818 6.50001510252176e-05
"21403" 0.0012579624863927 0.00279761142098908 0.0200185896893919 0.00241594528199902 3.32656062895308e-06
"21394" 6.70052243318977e-05 0.000206222675322156 0.00425462777160427 0.000240018765263319 0.00389622984662496
"21395" 0.002120280122238 1.96365254577777e-06 0.0197016712555349 0.0140683400121222 8.49271618718837e-05
"21396" 0.00237427179493829 0.00920681969824634 0.00165832668573637 0.000352596612941892 0.000228157532246452
"21397" 0.000327726958751931 0.00572003861831949 0.0014825031081449 0.00089731904470828 0.000250883045696366
"21398" 3.79317833424402e-06 0.00163749581742069 0.00939152358134538 0.000118441094014936 0.00463538554314516
"21389" 0.0100757588926265 0.00837090926096533 0.000249607451185299 0.00494635646913194 0.00347391574562591
"21390" 0.000422199900438989 0.000452024270924447 0.00265373029647441 0.0130832506272984 4.73494183681803e-06
"21391" 4.97817622181877e-05 0.00220289083647292 0.0131073420034111 0.00302239442169472 7.18163295389729e-05
"21392" 0.00245511713686722 2.72791095958902e-05 0.00131543059580316 5.85937947405972e-05 0.00287864177190145
"21393" 0.00715120741509918 0.00238850515407424 0.00814890528237574 0.000379786919093846 0.000341045465596701
"21383" 0.00425945361464622 0.0133177653336577 0.00649747209890787 0.00227937704189562 0.000105095083081483
"21384" 0.00464734306284262 0.00406051309991467 0.000600895240912268 0.000198930611230213 0.00301371395589018
"21385" 0.000351176197797627 0.0132492146354283 0.0157154346777069 0.000180253025130117 0.0202143597910327
"21386" 0.000242381338641043 4.60587405786988e-05 0.0186602775925271 0.00624974001563518 0.00130702108346461
"21387" 0.000892043418194918 0.00389423642498029 0.00915337234731995 0.00567908887753604 0.0075635512553608
"21388" 0.000203717911202278 0.00177950481976931 0.000615788005475338 2.08083120311302e-06 0.00089461881764862
"21376" 0.00244884414992897 0.000392800794793188 0.00358951339982021 0.000605225324697387 1.69718992151161e-05
"21377" 0.00190010341480037 1.29383298984579e-05 0.000525691647487365 0.00198144451519063 2.97689844909848e-05
"21378" 0.000827063987059112 0.00061033240471445 1.34148163413229e-05 0.000134583043884698 0.00103988218873817
"21379" 0.000498979695914881 0.00224894462077853 0.00243788213949417 0.0139312674367842 0.00131705022377632
"21380" 0.0016502605845806 0.000577189179640309 0.00199154613370208 0.000137947321218704 9.30531174561518e-05
"21381" 0.00544001166097585 0.00365772030417106 3.22328399798473e-05 0.000632300826799189 3.40185742210154e-05
"21382" 4.21200954112948e-05 0.00455271536913645 0.000229354641684531 3.08347098833641e-05 0.00066006053930625
"21374" 1.21690756860843e-05 1.32590288885823e-05 0.00436842343445571 0.000357728182356954 0.00257133386700724
"21375" 7.70217931120281e-05 0.00426264852852994 0.000875190588140238 0.00254314378851501 0.000322793808291583
"21371" 6.10088318138781e-05 0.00277578303176562 0.00145899156581031 0.0043381463283657 0.00941252170012095
"21372" 0.00042216790728964 0.000504386537232859 0.0225394218677687 0.00574318055354064 0.00107580335021826
"21373" 0.00162541165089569 0.00250754235122093 0.00446465406270594 0.00559476354142549 0.001210622960938
"21365" 0.0007683010415005 1.6229850575175e-05 0.00612285841667923 0.0126281990929526 0.00516731886511844
"21366" 0.00112350008708786 0.00229885335650196 0.00281351875885782 0.000711976793937637 5.52747440981892e-05
"21367" 0.00171995991698829 0.0228897693958243 0.00217218914716467 0.00273408523275681 8.98593146256194e-05
"21368" 1.78214236933415e-05 0.00120302229074841 0.00414912142068475 0.00170065053821746 0.0136064006658827
"21369" 0.00363956393001906 0.00242744064335149 0.0056057443808185 0.00348487567692605 7.10010304474002e-05
"21370" 0.00030379754655933 0.00107863413422041 7.78166754204004e-05 0.000546869739174161 0.000881834736722659
"21358" 7.44800323439092e-10 0.00161671572909403 0.00990431575293559 0.000387880187890203 0.000883958800152586
"21359" 0.00197466408801726 0.00249009361516392 0.00156715001180889 0.00170635092443248 0.000659538385804528
"21360" 0.00104230321347227 0.00177576266560831 1.11165159651742e-06 0.003166736664331 0.000195037485390034
"21361" 0.00354199809182394 0.00284765775177394 0.00294884932083635 0.0118409920412629 0.00074923379638351
"21362" 0.000191042141451703 0.00369802630057576 0.00104530691390145 0.000419417586908183 0.00278421173692723
"21363" 0.000319610622750595 1.70827233793529e-05 0.0019001367976636 0.000456099565294633 2.84796911042689e-05
"21364" 0.00115202044032749 0.000321264234727517 0.00296660392073388 0.000181061427416099 6.48259485122303e-05
"21354" 0.000897143159658101 0.000257752788161611 0.00846475423104014 0.00530035405473833 0.0186202791424375
"21355" 1.12093472118034e-05 0.00923031487573167 6.51627256040484e-05 0.00463978426563263 0.0112617928021458
"21356" 0.00253223339548655 0.00541972321839114 0.0020269690585672 0.000102006213215067 0.000253807234117301
"21357" 0.000280670700610013 0.00841476750218654 1.65324462927665e-05 0.00282614982673784 0.000613647653933503
"21351" 9.31034752524849e-05 0.0121335869246334 0.0107977909500633 0.00018335509456795 0.000943825672510765
"21352" 0.000122654751797268 1.89543407674189e-06 0.00183105557835318 0.0011935164884047 0.000832710858224216
"21353" 9.40518429460785e-05 1.95595938185497e-05 0.00849327046534102 0.00935261504102927 0.00299933583611487
"21349" 0.00125036729392975 0.0103605346333187 0.0679139559869505 0.000279601803455191 0.00665587710297215
"21350" 0.00256844771530894 0.000621120560004253 0.015332581973645 0.001498471941137 0.00322203798324683
"21344" 0.000226134877154611 0.00746382561685489 0.00556901037868076 0.000436444150221733 0.000556922151532232
"21345" 0.00105056104346333 0.000142708287305289 0.00461919837551989 0.00116475724819302 0.00014816239242421
"21346" 0.00306632241393419 2.32741655805599e-06 0.000197159625996856 0.00174927444553676 0.00254109017499226
"21347" 0.00210967438286 0.00951084890525044 0.00502402364624875 5.58426597980549e-05 8.82830863363901e-05
"21348" 0.000140398112713208 0.00670540369040335 7.3780176543133e-05 0.00176809440730961 1.04886671682293e-05
"21340" 2.34915884181591e-05 0.00291197219744982 0.00395072302382476 6.91708327720827e-05 4.28576348795735e-05
"21341" 0.00767680435048548 0.000192500879472142 0.00779932428303789 0.000640294349412455 0.00332702286328485
"21342" 0.00199096572391831 0.00220343564640936 8.36021323287679e-05 0.0356261774689646 0.00729060237226605
"21343" 0.0010718958210747 0.000550013980134977 0.00341049343224789 8.21167892661591e-06 0.00867384198072361
"21336" 4.75712547536822e-05 1.77369888747333e-05 0.000125725210057015 0.0144977870620331 0.0088514739926535
"21337" 0.000970458560109571 0.00141551133284836 0.000302001460494223 0.00243892778851447 0.00128983869431558
"21338" 0.000464435042827684 0.0107693382110059 0.000121588853118591 0.00240610447949398 0.00033920143276759
"21339" 0.00467850402743046 0.0111364822921214 0.00764492657302067 0.000481553745172994 0.000330637301360469
"21334" 0.00156808789820305 0.00118924762853137 0.00269804337928686 0.0117781699619144 0.00299514471664191
"21335" 0.000256574248339639 0.00642589393351948 0.00126360792380136 7.80011315247327e-05 0.0108163383642138
"21331" 0.000709885433896766 7.12055537792616e-06 0.0032314230790085 0.000156656747525271 0.00140195162647479
"21332" 0.00513493362331831 0.00129372984733738 0.000307223264230832 0.00260211284874444 0.0012270337289164
"21333" 0.000756994688811733 9.45395987964842e-05 0.000446849847720748 0.00323502079842099 0.000119705762895849
"21324" 0.00123670844360586 0.00439185922922942 0.000139035132454816 0.000480093064246373 5.9090243263793e-06
"21325" 6.98598985945637e-05 0.00626707152694131 0.00497159935096697 1.94814700350213e-05 0.0027420190612814
"21326" 0.000477400345076867 0.00275644609610797 0.000651158393208109 0.000827395713303246 0.00196547346725827
"21327" 0.000432204689333017 0.000866516770314156 0.00770823214355631 0.00176921437925183 4.87367430666161e-05
"21328" 0.00403842769989327 0.00752940228549011 0.00268430199131042 0.000894885673943837 0.000121713947972508
"21329" 0.000214223797818043 0.000748334526450811 0.00736493929513857 0.00252474867289521 0.0124524800503386
"21330" 0.00226030515250821 0.00169827007957782 0.00108485362761208 0.000163877408103439 6.77265500074516e-05
"21322" 0.0017277050138558 0.00158612779453161 0.000480622330423562 1.91015459302389e-05 0.00788726655258346
"21323" 0.0037187682164081 0.00334665953499914 0.00349487844614965 0.00246696383635938 0.00459690071981643
"21318" 0.001227729441103 0.000101942662646482 0.00024387060064424 1.0357752750682e-05 0.0171132634495184
"21319" 5.94329045037956e-05 0.0116604308710499 0.000706128619888357 0.00221116885836975 0.00272413153908841
"21320" 0.00284753972506405 0.00722398178292972 0.0196573826821876 0.0022393688194702 0.00566393873229489
"21321" 0.00253223339548655 0.00541972321839114 0.0020269690585672 0.000102006213215067 0.000253807234117301
"21314" 0.000621989434427994 0.000488974952567512 0.000999566327000513 0.000621641120463879 0.00265746505367392
"21315" 0.00014668781045692 0.000117243756451014 0.0103666866070467 0.000700592147922991 4.40015777647553e-05
"21316" 7.87200625863459e-06 0.00104998974531086 0.00105827211444697 0.00176505045748158 0.0028063422607593
"21317" 0.0193910011364411 0.000532262479468263 0.00184084804337476 0.000795406940971862 0.00296570553373774
"21311" 0.00645905477726262 0.00227347452996712 1.02428562604643e-05 0.00239859995584266 0.0352642802796662
"21312" 8.13876469230743e-06 0.000937513276170785 0.000139437115687212 0.000369885289902863 0.000445597607871924
"21313" 0.000223379161784828 0.00493258808666297 0.00908525003888839 0.00110482325535958 0.00661304570499573
"21308" 0.00344628038059923 0.0136050420092231 0.00349037938334415 0.0407765751005649 0.00583423345445621
"21309" 0.0014708637360738 0.00274463325520553 0.000380577859723104 0.00230851153361653 0.00818306632848526
"21310" 0.00249816329990349 5.65313206925815e-07 8.90356008150545e-05 0.00017588412167616 0.0311498696164125
"21304" 9.51939570445812e-05 0.00147345629795921 0.00455416547356024 0.000205402838013205 8.43857455092172e-05
"21305" 0.000173754289732283 0.00216301232042951 0.00089458400163062 0.00944665999320804 0.00350396439416685
"21306" 0.00132133987564559 0.000859831924449273 0.00161292871483684 0.00754131066395897 0.0141000126998441
"21307" 5.24618243158635e-06 0.00323543849436372 0.00635998271315393 6.84482349060089e-07 0.0066174418100984
"21301" 0.00217983312116245 0.000513140075886784 0.00952885238078586 0.00123301724047987 5.38027133825001e-05
"21302" 0.000160782075068405 0.000443741713205795 0.000157636809452921 0.00624368549434277 0.0173457199606084
"21303" 0.00564614030722249 0.00454368019543967 0.00205331841439395 0.000616922555053811 0.00626371858748646
"21297" 0.00421756603551745 0.00124350114601913 6.95547689900125e-06 0.000987985856861674 0.00022793374968209
"21298" 0.000376920152619928 1.70115409376232e-06 0.0110789725426957 0.000535303042842497 0.000295752754808925
"21299" 0.00268394357323139 0.000447141938303993 0.0246798887893209 0.000221472209023156 0.000331333606969504
"21300" 0.000373305892749093 0.0001070884739681 0.000192632669712184 0.000577723920239963 0.0108219047931043
"21292" 0.00396165477595186 0.00159415580920037 0.00803842274007496 0.00779314824049115 0.0141845718835753
"21293" 0.0156593199061588 0.00116145273170248 0.000592781511681977 0.000873125243524101 0.000464539091671724
"21294" 0.000867238031411539 0.000946187273134816 0.00193039562545565 0.000164637162170803 0.00536675314547368
"21295" 0.0018879830797812 0.000308847376960328 0.0125458838190473 0.000567325969616101 0.000627320739160783
"21296" 0.00404022983724642 0.000342901609707534 0.00150043493613545 0.0227351693398042 0.0203222360879817
"21288" 0.00049477109012713 3.93636654224939e-05 0.00156411531332481 0.0175293535934386 0.0131513160058766
"21289" 0.00300837274934407 0.000818691665561796 0.00283898404596909 0.00012547786545491 0.000365257202927197
"21290" 0.000933364347182649 7.19986375584173e-05 0.0129091063160439 0.000821335668083285 0.00114416444738686
"21291" 0.000550522811621256 0.000883387183736074 0.00434286636365989 0.0139935632862962 0.00291465913757088
"21284" 0.00139465944209406 0.00108633498814798 0.000233672837819458 0.000109600504146098 0.00067153777535813
"21285" 0.000285773069450047 0.00207834720690963 0.0019454545935752 0.00168549370673301 0.000888345001980131
"21286" 5.36981077433366e-05 0.000205208488545292 0.00553382877002965 0.00452146579734514 0.00832097199471049
"21287" 0.000325840927074416 4.5042695210715e-05 0.000790920064923047 0.000704787816848228 0.000319186842631942
"21280" 0.000558387918384229 0.00301987625441295 0.0145740755910253 0.000544520255085735 0.00235678895510767
"21281" 0.00068315368486717 0.00818552894393223 4.24374929930078e-05 0.00141386241842142 0.0007392712872378
"21282" 7.24546580287964e-05 0.00287946402399348 0.0098610208349948 1.87693169800968e-05 0.00153498596173238
"21283" 0.00175828540976866 0.00484998628949838 0.00294147486567183 0.000265442100244373 0.000897653046311409
"21276" 2.16157770759563e-05 0.00374662557086692 0.00139065990572133 0.000346643427958455 0.00389305199983977
"21277" 0.00446983684258158 0.00475270741447952 0.00218880003353499 0.00541471360874504 0.0038687993842747
"21278" 6.02417636024172e-06 0.00133265998071472 7.25296314892757e-05 0.00233807037733979 0.00232740528789205
"21279" 0.00198811524227908 0.00294648556007922 4.54460360182252e-05 0.000286933040215692 0.00233129447244257
"21274" 0.00122094065810124 0.00282126549416931 0.010278997942929 0.00125055686086608 0.00587832100636252
"21275" 0.00292691422603273 0.00183760900064582 0.0105065867559051 0.00210583437264855 0.00298807728805522
"21269" 0.000355837620978187 0.0114456717431696 0.00459103557182077 0.00362069159711646 1.50599161835204e-05
"21270" 0.0073168765525132 0.0028040921192278 0.000453806407528334 0.010090684194883 0.000266774521614914
"21271" 5.46332394115296e-06 0.00558999480533036 0.000758150626800225 0.00228276345646526 0.00311737144419709
"21272" 0.00151653153186927 4.96198342556408e-05 0.00312175762331041 0.00385404929049801 0.00173718662895146
"21273" 0.00172950500545264 0.00243019758927732 0.00430422057846675 0.0054995151493255 0.000112358194043401
"21264" 0.000710719696390029 0.00124534494830152 0.010144517921321 0.00167813996425659 0.000256799954927468
"21265" 0.000447240082574439 0.00161796540737535 0.00876534654553601 0.0179100515223484 0.012268394405479
"21266" 0.000281712707106476 0.000535685908778725 0.0121719626378196 0.00789443213947003 0.000484746863946445
"21267" 0.000555070666105698 0.00172503098264013 0.0118844223792656 8.62379940595011e-07 0.001123988735155
"21268" 0.000357923055784734 0.00522200008749144 0.000135163474055274 0.000702784951430684 0.00356699029463717
"21258" 0.00884362619016879 0.00175597877647858 0.000263335467844044 0.000283601944864024 0.0107215666958391
"21259" 0.000466194869006018 0.00135106343581892 0.0100968992118176 0.0101499754109548 0.00442704488075729
"21260" 0.000683437859048019 8.57044912037274e-05 0.00702385810882129 0.000411509104446824 9.49180273115219e-05
"21261" 9.64548388538411e-05 0.00277558805817979 0.00308518029978161 0.00571712053869561 3.47785500170461e-05
"21262" 0.00460450276538097 0.00405225940904257 0.00264791509144037 0.000518248072943538 0.00079180513514109
"21263" 0.000202484953492256 0.0117923030705632 0.00106987340167596 0.00373133492010655 0.00247361010275474
"21255" 2.97331195909776e-06 0.000699665767653435 0.000160479934051998 0.00348798739088169 0.000152320321973688
"21256" 0.00207031187925705 0.00120999983232285 0.000996100579581223 0.000580933423423317 0.000371631355937353
"21257" 0.000917660842083679 0.000104705009380805 0.00760964665435026 1.59070525000963e-05 0.000374715418099637
"21249" 0.00103078074322562 0.00189736820389927 0.00844747082215594 0.00430380630936211 0.00188561911223625
"21250" 0.00668333902025689 0.00532030145051112 0.00310331210805638 0.00263922966424899 0.000359306664592732
"21251" 0.00390369173963514 0.0197749757603933 0.0121366867108102 0.000372672521603331 0.00632543194002429
"21252" 0.00104896787528496 0.0055636656385604 0.000232246540608112 0.00534187212671278 0.000433619753139701
"21253" 0.000798234514291831 0.000688370787548119 0.0114193061556618 0.000209417789691846 0.00132929391604768
"21254" 0.00190315707430806 0.00146448711383098 0.00217922318328469 0.0125143641345013 0.000272269966791448
"21241" 0.00224242241197494 0.000803143256427026 0.00142766792852695 0.0105093157025934 0.00109676654400488
"21242" 7.86317932117656e-06 0.000620970800466877 0.00319162024118774 0.000360846207413463 0.00315253625093159
"21243" 0.000884898803701172 0.000379976675466339 0.000458770587511218 0.00242447005596525 0.00293711395738352
"21244" 0.00821035723506982 0.000401344155908372 0.00196589426938075 0.00310874893188442 2.69856967792481e-05
"21245" 1.5484117891417e-05 0.0056803159011048 0.000223757927031437 1.42040472391635e-05 0.00109584087268427
"21246" 0.000532152870851583 0.00011830352466122 0.0157912738574678 0.00717314624389945 0.000669960653073961
"21247" 0.000744897415885695 0.000174976526480511 0.0127780550903604 0.000359622096929324 0.000258750879687712
"21248" 0.000601108240190328 0.000310389940744419 0.0132434848915963 0.0243194943509257 0.0198650016220672
"21236" 0.00113296962781998 0.000784025702755491 0.011613441606656 0.00323042766825949 0.0021206195510035
"21237" 0.0020021672849951 1.31659074982513e-05 0.00163718399430984 0.0033851857951117 0.000674281299502126
"21238" 0.000445899392873942 0.00689466896956904 0.00798518967609927 8.84140295070671e-05 0.00245760192764743
"21239" 0.00115646692819781 0.00266069502366384 0.00429699647741222 0.0035597161934697 0.00137447921846169
"21240" 0.0005185488621776 0.00368114510839557 0.00776781920901482 8.31119400128043e-05 0.00260063218728419
"21231" 0.000756004909149089 0.0001530783873354 4.18568505708722e-05 0.00020646005602098 0.000262252775160079
"21232" 0.00173416276873416 0.00192260871195401 0.000838452366477154 0.000267491689224786 0.0109204952163855
"21233" 4.8311684087611e-05 0.0017019607658227 0.000569268878533853 0.000348413538062992 0.0081455660395193
"21234" 3.39330606496571e-05 0.00852412278708431 0.0163857756599287 0.00184862094432658 0.00141874109389234
"21235" 0.0016414411547839 0.000571348973189288 0.000998304591831957 0.00129070914612107 0.00024568766251107
"21225" 0.0100406972476166 0.00144890626366037 0.00066034448944856 0.000878482554097141 0.0047747321437489
"21226" 0.00403842769989327 0.00752940228549011 0.00268430199131042 0.000894885673943837 0.000121713947972508
"21227" 0.000492163969221546 0.00565644587212827 0.00311306095580145 0.0263087774879489 0.00881142766361075
"21228" 0.0006866651640408 0.0016029207587154 0.00169254266282151 0.00275877193479167 0.0109209444501762
"21229" 5.85349346237887e-05 1.50312251321372e-05 0.0035730016186502 0.0026614255337884 0.0109879609903245
"21230" 0.00632731007826686 0.000638577512870133 0.00353352733339002 0.000658630810528955 0.00247516040861659
"21219" 0.00269141964872544 0.0138535289806829 3.53943062927349e-05 0.0231393916558821 0.000146384032378072
"21220" 0.000171642453461895 0.00801125782154339 0.0102100802436713 0.0149279131624537 0.0127953353148134
"21221" 4.75449316490641e-05 0.016147416983117 0.00295285870587987 9.33868388542877e-05 0.00682302104782809
"21222" 0.000501888660964279 0.00125691018760971 0.0126472365831153 0.00291171989683092 0.000171532609876642
"21223" 0.00200789311761714 0.00185678166800817 5.38568344780425e-05 0.00450985559831104 0.000235806547520775
"21224" 0.00186882566710957 0.00622149013436161 0.00186967026207143 0.000267829767987913 0.00619053348364326
"21215" 0.000224325348431797 0.00521884275638301 0.00627572995134247 0.000176783970075377 2.2850366301231e-05
"21216" 0.000230972885183589 0.000609506123180047 0.00203862753028412 0.00827736216488622 0.0203924215276859
"21217" 0.000654373031041075 0.00124899846087878 0.000126862444498739 0.00239528212632065 0.00374045351176168
"21218" 0.00256085507519742 0.0020784277006271 0.00374872021442561 4.46727055508907e-05 0.0058509686665525
"21209" 0.00169655440025381 0.000903169135169597 1.42740314085676e-06 0.000779860378806191 0.0037506466367597
"21210" 3.55326847797227e-05 0.000202840365406623 0.0144590069768785 0.00093886684158632 0.000543941409779828
"21211" 0.00241204222007154 0.00465379656254711 0.00178328694511241 0.000149339878072576 0.00603104018252293
"21212" 0.000135181173522916 0.00282416032195503 0.000901030836175739 9.90759027951954e-05 0.00406176870103575
"21213" 0.00159751009062764 0.00305150138827101 0.00787538179917986 0.000161344437208168 0.00278524864571109
"21214" 0.000290182471070559 7.95318568940513e-06 0.000460781842055068 5.77469353548711e-06 0.0253211278290199
"21205" 0.000237291406518986 0.000792618685547746 0.000379746074666475 0.007205403067486 0.00148025991826659
"21206" 0.00323065320314607 1.29930298589543e-05 7.4106471271141e-06 0.00139590858802792 0.000141874520579555
"21207" 0.000937942859526925 1.06501653029964e-05 0.00384029848983068 0.00637934456307058 0.0143802815612114
"21208" 0.000156254087954875 0.00166685690432301 0.00206069604550174 0.00156053937646598 0.00189106593863148
"21202" 0.000548216109678219 0.00835022114245353 0.0117185795966697 0.00341971435269507 0.00261593171692651
"21203" 0.00112612744403974 0.00238418634822525 0.00807566640293004 0.000195818214646725 0.00342751102120484
"21204" 0.000575195845877378 0.00149641735596638 0.000923704148435364 0.000340327313707591 0.00543894381310046
"21200" 0.000245724585166174 0.00710415638709215 0.0133878783489676 0.000351495133538291 0.000791344492654859
"21201" 0.000110412344903696 0.00177921382217749 3.2268696972738e-06 0.00639687552271144 0.00527255309394656
"21194" 0.00679391621313147 0.000668497579197424 0.00533244177149385 0.000638885545517547 0.00398266925717707
"21195" 0.00644385584348552 0.000130005720053526 0.00197797532327983 2.99937422880426e-05 0.0170157705818093
"21196" 0.00291532435372386 0.00851679859908728 0.00544388314568111 0.000226108181365481 3.17867979363503e-05
"21197" 0.00201510603875521 0.00669216628990539 0.00104159808878846 0.000592429535751758 0.00121662881234153
"21198" 0.0025131339810917 0.00631994917127224 0.000811567005473978 0.000126494341102044 0.000709191869144157
"21199" 0.000233393189517205 0.0114280240441708 0.00381869586341515 0.000247614333430982 0.000918703270022923
"21186" 0.000302500829066857 0.00635457467118649 0.00967310465284536 3.81401771203353e-07 0.00176737943191971
"21187" 2.41665132470191e-05 0.000106121997492454 0.0078680751067651 0.00912292147627499 0.00165175703039291
"21188" 0.00107467593671396 0.00192007774959417 0.000656780562855211 0.00221412675663019 2.74478196260086e-05
"21189" 0.00123594381081184 0.00237651293653636 0.00111795138173708 7.20400024167076e-07 0.000339685284930966
"21190" 1.2055332773105e-08 0.00309070048782311 0.00056332014913582 0.00682721153859405 0.00832287192729954
"21191" 0.00789092746436075 0.000110503143675393 0.01232415487914 0.000412135662507134 0.000159264130513892
"21192" 0.00460450276538097 0.00405225940904257 0.00264791509144037 0.000518248072943538 0.00079180513514109
"21193" 0.00391872753467642 0.00104183096842768 3.61853817684694e-05 8.66913902101465e-05 0.000436520045770257
"21178" 0.00224323962252336 0.000208712562023535 0.0098323390547711 0.00809038698582105 0.00896920550114722
"21179" 0.00507253478712171 0.00370156631222514 0.00601400010222506 0.00802004310837831 0.0170739818984362
"21180" 0.00763577380580753 0.00177235187298271 0.00347900458759184 0.00860913760415181 0.0161078557934662
"21181" 0.00510413251299623 0.0015269499678744 0.000443002990091207 0.000716981094793444 0.00702040287557849
"21182" 0.00372812714384138 0.00307320550539557 0.000614113836160925 0.0118143140820867 7.66709909257826e-05
"21183" 0.000219070389674537 0.0102278294039001 0.00222993579663489 4.42533239479928e-05 0.000257163935731079
"21184" 7.26809267810966e-05 0.000367865145900852 0.000345719432142394 0.00216355523454706 0.0074755424199109
"21185" 0.0110406583462429 0.015735356612493 7.37166820203683e-05 0.0519058460592921 0.0211052996596694
"21170" 0.00138292837574884 0.0069183488614278 5.90099868777458e-05 0.0020729564853495 0.00194214351321826
"21171" 0.00164814569860862 0.0187292762533792 0.00377525256864939 0.0292951573332744 0.0273683316427267
"21172" 0.000102323804762817 0.000661934152323779 0.00200068198734057 0.0136220342863532 0.00367457515189643
"21173" 0.000745054562017934 0.0173048637016182 0.00515745517745849 0.000486235079235814 0.0169537433128444
"21174" 3.23899737352967e-05 0.011827767358879 0.00062341924219293 0.00405825392732186 0.0183941426562279
"21175" 0.000982471568544139 0.00121413749959349 0.00126093839366917 0.00444905468486843 0.00038235200966118
"21176" 0.00460450276538097 0.00405225940904257 0.00264791509144037 0.000518248072943538 0.00079180513514109
"21177" 0.00707949388439183 0.00351593260197685 0.000189767790378495 0.000743871381431897 0.0183889588100631
"21162" 0.00100049660809615 0.00409031666399677 0.00860205865232171 2.95248317741537e-05 0.0013761770598277
"21163" 0.000100687260923067 0.000558457834515386 0.00074048364218462 6.14693780123958e-05 0.00253053485614777
"21164" 8.88085566107757e-05 0.00231576627524747 0.00517600729912468 0.00054419773236301 0.000323299266301855
"21165" 0.00012490122108793 0.00230259785104241 0.000266406848309651 0.000614187703987723 0.000258340429426666
"21166" 0.000970922320375483 0.00391984504140527 0.00258538301778494 0.00147724164898838 0.00541214257839606
"21167" 0.00289908911050455 0.00506351295333439 0.0056747995313972 0.000602611518914071 0.00607941697323377
"21168" 0.0012579991647617 0.00216441686925166 0.0173775006538412 0.00170311201003353 0.000282016985320591
"21169" 0.00167723656894203 0.00040100489865823 0.00274503683490869 0.00701209279696614 0.00644061176335984
"21155" 0.00535833535335224 0.000577169890138643 0.00205793514348404 0.00498041250016414 0.00412627815258133
"21156" 2.16548016218242e-09 0.000653753265779231 0.0001849031724445 0.000885510717263527 0.00190396667894987
"21157" 0.000257215161692743 0.000659235029611157 0.00170331169190403 0.000885195807596632 0.0114891355558872
"21158" 0.00256302206860825 0.00160012567710952 0.000127257893782275 0.0028801823563662 1.26623321379434e-07
"21159" 1.05218127687193e-06 0.00367491796728967 0.000192459303249409 0.005874786373383 0.00386283781534744
"21160" 0.00573244451641113 0.0107274611830168 0.00338153323420594 0.00555393781050303 0.00025758630390879
"21161" 0.000117365635859613 0.00147098031134962 2.08034537299157e-06 0.00463375356933391 0.00119752597309483
"21153" 0.000240768340190384 0.0025802955472553 0.00890514249935605 0.0084288283915667 0.0418658756065943
"21154" 0.00306368730928338 0.00840831778004533 0.00140026609592843 0.0119305769234305 0.00989132214831281
"21149" 0.000375196031790943 0.00109426893768458 0.00842908226180621 0.0114854267189689 0.0015909468037016
"21150" 2.82807457164448e-07 2.29768615674596e-05 0.000705190261425086 7.28857193761522e-06 0.00579661571300862
"21151" 0.0038690313095904 4.05951356612294e-05 0.000267076152675013 5.46077208020709e-05 0.00704196091033762
"21152" 0.000839761899271856 3.91299749484744e-05 0.000143364224424905 0.00131222830191302 0.00375717164523097
"21143" 0.0010972571606202 0.000222878653015745 0.00692052859573031 0.00451863277261802 1.50514839664994e-05
"21144" 0.00228294843824946 0.00158085998382269 0.00555836746265311 0.005297018720721 0.000155511763408432
"21145" 0.000384048765996927 5.313149505773e-05 0.000655026605468873 0.00846859694239654 0.0152350737752801
"21146" 0.000591614749236141 0.00145422860011038 0.0124191147627064 1.60268783128182e-05 0.00256298595421406
"21147" 0.00155389188606869 3.40648467190255e-05 0.00913513725787074 0.000513817374796933 0.00214079957363593
"21148" 0.0044087429695927 0.0129288770650365 0.00495146855384297 0.00114988742362346 0.0107414138137113
"21136" 0.00336914541124567 0.000378124482870941 0.0055874060098241 0.0119211172996761 0.00367257660840109
"21137" 0.0023297876090541 0.00823472020213909 0.000151071802457792 0.00533827926455295 0.00435400919025462
"21138" 0.00034001716143292 0.00061453889815523 0.00494974671445803 0.00307922907154229 0.000670731289020462
"21139" 7.29300325144309e-06 4.65636721763867e-06 0.0108353322242854 0.00045840773256694 0.00184440628767134
"21140" 8.25034617724528e-05 0.00180119066540612 0.00962345285904709 1.35322739615786e-06 0.00012054084342175
"21141" 0.000224901021123029 9.87599035531382e-05 0.00451802710114123 0.000103984971041931 0.00188871728513405
"21142" 0.0021350920062016 0.0002865362753646 0.00205468685032234 0.000659514605764283 0.000717698320766354
"21134" 8.299550561037e-05 0.00132707793971609 0.00943674751268195 0.000177454907699478 6.90663957223015e-05
"21135" 0.000160864453226627 0.00284481010410814 0.00988962589749347 0.0121151143749492 0.000890188032332105
"21132" 0.00299963103982283 0.00166481366425789 0.0233170008992729 0.00629754893694998 0.000120808774003542
"21133" 0.000885720886886424 0.0118297965288664 6.00559734883659e-05 4.40183196864763e-07 0.000553311688839549
"21129" 0.00136285892792323 0.00151122758729433 0.00479842315569048 0.00227582553452846 0.0102660513250168
"21130" 0.00286213791634587 0.00059555965154471 3.27409557427102e-06 8.29621317912311e-05 0.000820532306504869
"21131" 0.00217057005939007 0.00953289406922055 4.0462113207931e-06 0.00150621829085412 0.00191648084919181
"21127" 0.0108988940496116 0.000578492942570975 5.46136521074651e-06 0.00125458218021783 0.00407427012293994
"21128" 0.00222663643560364 0.003503152942274 0.0113468008430851 0.0113453502944824 0.0140959889610593
"21126" 0.00032271828783947 0.00700809663866618 0.00940541880809904 0.00150227488709773 0.0063660233581886
"21120" 0.00247496963340138 0.0131681764934939 0.00176599259759712 0.00249184862254337 0.00463076239793806
"21121" 0.0080505979276436 0.000162809260359143 6.08732486003385e-05 0.00145778472348959 0.000380105975301751
"21122" 1.96773406940666e-06 0.00300203624161022 0.000402625669768783 0.00228180276146709 0.000530748306568378
"21123" 0.00239672607740739 6.31296400961687e-06 0.00785883105411209 0.0180663943684319 0.00445645502658468
"21124" 0.00450112383069399 0.00471058420377515 0.00612881449477718 5.52993731623716e-06 3.73879483662028e-05
"21125" 0.0042002961081305 2.16916889496871e-05 0.00893666880011161 0.00707445390608501 0.00037043731222575
"21113" 0.00195761897457439 0.000462221873500842 0.000171997791012042 0.000326849477238962 0.0272447589433266
"21114" 0.0028087177960848 0.00167237584073128 0.000741366998658394 0.001067544764874 0.00300507286389056
"21115" 0.0020411796070908 0.000837795339082042 0.000175341084989071 3.65326255816571e-06 0.00308420264382666
"21116" 0.00467866905865178 0.0030110876897204 0.0261131540871064 2.97801472746597e-05 0.00330360523727072
"21117" 0.00476303895524725 0.000655751849661812 0.000437318316793731 0.00415476645124753 0.00190098898559501
"21118" 0.000388629568076767 0.0022339813539322 0.00789714756975049 0.000335609966968816 0.00459863725389459
"21119" 9.51842789566127e-05 2.05138461626562e-05 0.0078458483456537 0.00159704705654826 0.00360075373655591
"21108" 0.000123070868026458 0.00160582528625926 5.57217414033828e-05 1.76318116170686e-05 3.2056134818071e-06
"21109" 0.00411448156730258 0.00780765962496413 2.00516496615288e-05 0.00148651629317071 0.00207877271079656
"21110" 0.000332873757430631 0.0188092487855191 0.000542722555476704 0.000376034707326593 0.000121581818166246
"21111" 0.000226472570185553 3.25882740963277e-05 0.000321760021450049 0.000165516074424276 1.49968802972855e-05
"21112" 0.00472079567282172 0.0138795961866128 0.00106796307654204 0.0165390422555832 3.81458444279057e-05
"21100" 0.00194597725093287 0.0174066156311557 0.00131778385898422 0.000713853148875929 3.10726968449734e-07
"21101" 0.000546042066731703 0.000450605680168426 0.00416108200002872 1.15146716076751e-05 0.00773252406651438
"21102" 0.00414495274859407 0.00286310743912408 0.00291783602396571 0.00442924366703532 0.0129840563287922
"21103" 3.59255586160426e-06 0.00404756254838279 0.0149860388947981 0.000741669398758697 0.0113353486812784
"21104" 2.25378378597344e-06 0.000940758674221215 0.0205629518387578 0.000136127184195828 0.00363531844548069
"21105" 0.000939201223465071 8.93667254015992e-05 0.00197028763488554 0.00567145866410496 0.00414273181453636
"21106" 0.000239033483294044 0.00145735436367547 0.000494499648397973 0.000523622441057514 0.00430975604062983
"21107" 4.11635951006596e-05 0.00379004436210971 0.0116042000429945 0.00472704281943542 0.000332725155022942
"21094" 0.00598077823234957 0.00388955056189538 0.00277661237408307 0.013126949925021 9.8698649973608e-05
"21095" 0.00087473517300726 1.95239432329652e-05 0.014746170526086 0.000865119174833849 0.000581027468792451
"21096" 0.00555099939426534 0.000149682945945845 0.0114954423853796 0.00495938884403986 0.00121663735676205
"21097" 0.000494990072534114 8.94922043729124e-05 0.00342300852570274 0.000605696344157967 6.14329511106296e-05
"21098" 0.00288709583022001 7.66140865655279e-05 0.00347351506379769 0.0248924876286186 0.012665566216012
"21099" 0.00434866376512081 6.35146930659904e-06 0.00120190236108349 0.0205587041806759 0.013777147486094
"21088" 0.00300107822517501 4.4434220020978e-05 0.00302725966039406 0.00846595335060044 0.0132533053649402
"21089" 0.00358940071341227 0.000446851291097422 0.00268603928364665 0.000415490525516754 0.0133985219977585
"21090" 0.000308264616227672 1.53750950194112e-05 0.0137177767832702 0.00686968757909661 0.00132081530478469
"21091" 0.00239376995424887 0.00107789161695779 0.0233662641763859 0.0119990571880866 0.000498926929269606
"21092" 0.0058033417356906 0.00329629929965703 0.00297197794540537 0.00255358712303002 0.000388457078993674
"21093" 0.000940564876294535 0.00542548645755903 0.0122815050693131 0.00117653913246621 0.00201869117895796
"21081" 0.010398607860373 0.00672094852365732 0.00633362411867438 0.0105967095532265 0.000106218206949868
"21082" 0.00060731945399579 0.000798516398034458 0.0289488930268174 0.00202544503268116 0.00244124159481312
"21083" 9.1445744622329e-05 0.00775870364336191 0.0161289073139797 0.010557079148048 0.000830456308429713
"21084" 0.00118196689492177 0.0050541178179129 0.0212301450383614 0.0304981814163558 0.00777806475655322
"21085" 0.000843651801648816 0.000588979114212537 0.000706154244820418 0.0110286295718823 0.00946122759848226
"21086" 0.00237327276773033 0.00706141306814896 0.00422103851179527 0.0202736111487285 0.00445593589265923
"21087" 0.00144729801336761 0.00398945939647001 0.00590361450149102 0.00114791215209788 0.000404674522466595
"21074" 0.00164582957003295 0.000621857460224763 0.000282880420397733 0.0142219027573379 0.00659725476992675
"21075" 0.00219388998728688 2.72121520783581e-05 4.65081389433704e-06 0.000606295966459345 0.000912887017373468
"21076" 0.00443487821471841 7.77893457198766e-05 0.00218238130368377 0.00262965166391069 0.0030284059322484
"21077" 0.00440122859926953 0.00482525398821076 0.00044723919964385 2.37879317279688e-05 0.000455638263563729
"21078" 7.63573154712881e-05 0.00100478792734838 0.00210055616979824 0.00217652629907643 0.000686572451560053
"21079" 0.00957951252132013 0.00252379219351075 0.000285889205080122 0.00509527683722507 6.38531971268729e-06
"21080" 0.0147771266408348 0.00172109760974085 2.42600176647123e-05 0.000591529427276302 0.00840612568550892
"21069" 0.000249207342736517 0.00274182098029527 0.000577903730622727 8.51687885161624e-06 0.00109802507710864
"21070" 0.000479448403241204 0.00039221299771009 0.00357981681713795 0.00043015164712575 0.00231625099436595
"21071" 0.00155161798560376 0.00128335612939671 0.000159947123544738 0.00305474721499805 0.00506511012603647
"21072" 0.000217084870746529 0.000263617021365104 0.0135306074705069 0.00178097669257572 0.00182299704561261
"21073" 0.00271937185603792 0.00601347874027097 0.00333123745730929 0.0039141655637095 0.00101538938622122
"21065" 0.000275763126136942 0.000869103938455856 0.00241098050717174 0.00759638152273671 0.00274324167205414
"21066" 0.00046203473243659 2.1068902391022e-05 0.0142058464302064 0.00834753288634886 0.025928821220286
"21067" 0.000857419272572503 0.0147866976534442 0.00494908029406581 9.55985671403626e-06 0.000293401486204659
"21068" 5.71893890767375e-05 0.0250148488169127 0.00155997703672016 0.000136140633522857 6.22853670440878e-05
"21064" 0.0156593199061588 0.00116145273170248 0.000592781511681977 0.000873125243524101 0.000464539091671724
"21058" 0.00146253141955149 0.00385839515863028 0.000160419931114881 0.0102179976384624 0.00103033878676415
"21059" 0.000145094129746886 0.000182939307213976 0.000558135940892533 0.00259161408925374 0.005513526414043
"21060" 0.00142520859852302 0.00102142706193435 0.00169364486145669 0.000150212323119043 0.00113373515891631
"21061" 0.000882395913703085 0.00062197032538529 0.0122344879628214 0.00312839062544767 0.000424425894921973
"21062" 0.000912060637123089 0.00422941309354418 3.34355209248727e-06 0.000892476827639725 0.0100007103855092
"21063" 0.00313661441562595 0.00312019886145547 0.00240918573598521 0.0105530742106448 0.000525549569657419
"21050" 0.00169407998626133 0.00608616875561534 0.0104748444018671 4.38137242236409e-05 0.000799144640499049
"21051" 0.0026592198727699 0.000232223688219682 2.39882179846445e-07 6.53364258325454e-06 0.012952271448815
"21052" 0.00725567974300818 7.16293004914689e-05 0.00220733082614455 0.00278301075550179 0.0116563309665489
"21053" 0.00079975817086733 0.00548205600577098 0.00726186822411579 0.0012342181756293 0.000143468148658041
"21054" 0.000334549675445547 0.00230658837646084 0.0100545785354321 0.0173021146102761 0.0055333602947781
"21055" 0.00150866976049786 0.000137268078686577 0.00412130656609552 0.0184519229635352 1.29382360759875e-05
"21056" 1.71794942065364e-06 0.000107981457503769 0.00963502317011354 0.00143737629326544 0.00141240588570413
"21057" 0.00427493180626233 7.40684048717909e-05 0.00187849088959708 0.000742944003458118 0.00325255041543089
"21045" 5.04746538302101e-05 1.39060710991918e-05 0.00272826018330818 0.0156337829037929 0.00118624581104981
"21046" 0.000542837841646575 0.00401782953412869 0.0154403263148959 0.0140743659137747 0.000154963539859138
"21047" 0.00209126308225871 0.00108059574505401 0.0108078137295965 0.00171475152039691 0.00271016176380056
"21048" 3.98707452421263e-06 0.000776414801258785 4.71259280333674e-06 0.00100761748579603 0.00140758908483662
"21049" 0.00137720802037593 0.00529146168545032 0.000435532831435875 0.00117656787268976 0.000387269405723931
"21040" 0.002453652654252 0.00117494313896356 0.000649633424688481 0.00699382041841431 4.73016387861128e-07
"21041" 0.00439088469223001 0.00163065915111672 0.01421918742032 0.0150690546117388 0.000120387821182611
"21042" 0.000741894674152213 0.00554859115601548 0.00778459003726763 0.000666842914757873 0.0106695451047281
"21043" 0.00327650240050182 0.00164282998471433 0.00206363293474886 0.000420447820283602 9.77811880161777e-05
"21044" 0.00280807479999448 1.96094621889909e-05 0.00250531286617757 0.000297310799438977 0.000115261055736167
"21035" 4.72333481523951e-05 0.00215570330550947 0.00984824134705603 0.000506446517493329 0.000721811000294881
"21036" 0.00014984897128183 0.000329811864276116 0.00188078705381661 3.12503268657931e-06 0.00958621838106114
"21037" 0.000115070123059816 5.31786196440836e-06 0.00216579749449639 4.69851496919973e-05 0.0019943685898819
"21038" 0.00121343324257558 0.00017660040711376 3.30193787792358e-06 0.00875693076600903 0.00583169463916613
"21039" 3.2738894229604e-05 0.000449729740090013 0.00955122529366912 0.000366017888654711 8.67304647846409e-05
"21026" 0.000910656734280954 0.00162693399606976 0.0112091773006354 0.000948798170139716 0.000358308242448159
"21027" 0.00151907292075696 0.0152043105136609 0.000757187320824949 0.000338003224537076 0.000360470022607928
"21028" 0.000600869084715857 0.000326248943641764 0.0211615540712459 0.000403359389600925 0.0016969100616414
"21029" 0.00261830862405507 3.96512826949398e-06 7.19743333006155e-05 0.000194552934106572 0.000643093144799568
"21030" 0.00010335786169149 0.0013963988163301 0.00448239322447023 0.000382054678516652 0.00339518273110775
"21031" 7.20936089526913e-07 0.000937710755991397 0.0219302204582053 0.00432377292786018 0.00117453520691464
"21032" 0.000405907351227622 0.00041804182262726 0.00137050916764476 0.00127369193437374 0.000792599049909195
"21033" 0.00539817056481831 0.000262558052411151 0.00196263109085582 0.00014522582203249 0.0268853417035401
"21034" 8.19781428184422e-05 0.0134872837416459 0.0100275843231068 2.34173583400543e-05 0.000210799335703021
"21018" 0.000297190792069278 0.0062477972745785 0.0343898987461354 0.000114588297865068 0.000109028566543906
"21019" 1.46054027907459e-05 0.000304797941904271 0.00448418591015032 0.00533167914670017 0.00129277499196601
"21020" 0.000793079468169012 2.86379645286809e-05 0.00786171579711946 0.000108972432477024 0.00160404016286216
"21021" 0.00276518355544976 0.00251013448698542 0.013688044664452 0.00379779588980694 0.00195273634605379
"21022" 0.000252660981557855 0.00031588949707961 0.0018587211486809 0.00255166999296329 0.0028443853637671
"21023" 0.00376695455941909 0.000765253275325281 0.00651323325385517 0.00303982076701242 0.00200757018165568
"21024" 3.29798151710406e-05 0.0215877329441567 0.000579612633465946 7.92333664977509e-05 1.0537773753957e-05
"21025" 0.00309570836955923 0.00685533968374761 0.00273525419273596 3.95307670642633e-05 4.32824212427483e-05
"21013" 0.000316520941715595 0.00180382033270435 0.000211134086687683 0.00243613723682444 0.0173466100519458
"21014" 3.16517882571548e-05 0.00267022956742006 0.00166241235859698 0.00119573538313349 0.00380536669772879
"21015" 0.000317426860650019 0.00372161430188793 0.00554148811128409 0.00640088171481551 0.000153743206281642
"21016" 0.00156239207083759 0.000179151870071604 0.00452537332254696 0.00152452461848094 0.00454557768775844
"21017" 0.000331629953157479 0.000898375950650725 0.000533227114684086 0.00104660884856296 0.0033269053111332
"21007" 8.65542278096306e-07 0.000243818208513583 0.00158094777841074 4.5131994915868e-06 0.00894309675687851
"21008" 0.00730019307244816 0.000512327412960083 0.000936317038454213 0.00197082019176844 0.00403307173793503
"21009" 0.00188275424485806 1.99339044833346e-05 0.0198867090927773 0.0101461667316392 0.00301227391214837
"21010" 0.00258259476145514 0.000971487681717815 0.0069276054288966 3.31116065855937e-06 0.00994694469816649
"21011" 0.000219969929742254 0.0201141522474879 0.00652582608248896 6.29758056567619e-05 0.000216481657289675
"21012" 0.000950682262075669 0.00012756040495031 0.00047976441403671 0.00158246689033174 0.0291710923372962
"21003" 0.00132449812624998 0.00578886864260357 0.00592580205001381 0.00652108379281178 0.000535923580132296
"21004" 0.0048472790990802 0.000611907626939172 0.000898457674914312 1.72485769932129e-05 0.0085920728234942
"21005" 0.0125389339577142 0.000544024032217346 7.18594787167544e-05 0.00235369973207284 0.0222996126763206
"21006" 0.001645739426488 8.17794961498755e-05 0.00342700306661741 0.0018662557864926 0.0146406206602415
"20997" 0.0019504157096955 0.000360712128262584 0.000277127214065769 0.000198039333338711 0.0239883285782853
"20998" 6.00472093172694e-05 0.0163238432638949 0.0122447431121054 0.000351349760688154 0.00134377880811613
"20999" 0.00120767407159052 9.74973666203419e-05 0.0276343284393391 0.00118880403045204 0.00018882667935803
"21000" 0.00586208522726673 0.00114824509886318 0.00722403375996049 0.0139868640480858 0.000473010119502048
"21001" 0.00181585264492029 1.6500221659687e-06 0.00704235813925103 5.1291012455863e-05 0.00390280209529273
"21002" 0.011451892855956 5.58141868822434e-05 3.06597172974697e-05 0.00017309408503298 0.00244820602495742
"20992" 0.00333627225716989 9.41009509720732e-05 0.00548100366302209 0.00911832663622817 0.0117463009662162
"20993" 1.15086098396485e-08 0.00283165251058892 0.00668288632683993 0.0159775617016991 0.00135075009988177
"20994" 0.00208252227801485 3.11370540440353e-05 0.0053472370329554 0.00561566755923255 0.00584670292121846
"20995" 0.00116101941696287 0.00226336155030495 0.00284089124613038 0.0117532742474008 0.0212793406259455
"20996" 0.003179808555853 0.000772672189354291 0.00323569547300974 0.00102059423016733 3.65793869064489e-05
"20986" 0.00300958699795945 9.50781267264463e-07 0.00460922266160313 0.00520987087222799 0.00461290141093548
"20987" 0.00194125462332041 0.00418226744764469 0.0164903280674418 0.00238425047402142 9.74523913188347e-06
"20988" 0.00670818478139944 0.00101535740660808 0.00144253376774844 3.16865540172562e-06 0.00164915650563327
"20989" 0.00744998819898324 0.00556153223430015 0.000497018892645906 0.0140977348612607 0.030931841415651
"20990" 0.000362408101081965 0.0341251356295591 0.00120764283501594 0.00045883073227025 0.000768174691314087
"20991" 0.00578738330172266 1.06362398739937e-07 0.00138413027172138 0.000584188943151808 0.000389428142234575
"20980" 0.00102852809631469 1.57372785818752e-05 0.000413795181521769 0.0355217877132483 0.010037624175303
"20981" 0.00136115728650524 0.0030866866279877 3.76925421802511e-05 0.000783265717405565 0.0066966696572564
"20982" 0.000967424733498672 3.16133662954616e-05 0.0126645997754006 8.13220533203119e-05 0.0107303668609607
"20983" 0.00359159054026463 0.000142657783617715 4.80553136491535e-07 0.000150711410625268 0.00403894190010599
"20984" 0.000208134563603011 0.00843760581513582 0.0083321499718977 0.00513088504606128 3.14077541851036e-06
"20985" 0.000129991148032006 0.00276352745106767 0.00237044980163756 0.00481095749697497 0.00204034625696254
"20976" 0.00063013647374207 0.00188221317371912 0.00671412191850401 0.0118242400790149 6.89839739424468e-05
"20977" 0.000562602759753914 0.00157994827358998 0.00319112935768803 0.000116006444179982 0.000157073742021687
"20978" 0.00157639866403978 0.0176541993824431 0.00516423265097801 0.000250389268479058 0.00202943643097331
"20979" 0.00161281258444193 0.00154111861817291 0.000390653518140777 4.92913670833462e-05 0.00495848207315506
"20968" 0.000635578787729026 0.0123118275922817 0.0254082100071723 0.000297743548940721 0.000117403088641946
"20969" 0.00108700976998395 0.000292183399219649 0.00456686831174887 0.000269106079638135 0.000791744137589409
"20970" 0.000150824504597079 0.00252353436587303 0.0102310899640638 0.00766240026066706 0.00303883505072016
"20971" 0.00265742630784182 0.00134944192270095 0.000243723407753166 0.00117037649715634 0.00158635457881659
"20972" 6.85639425078441e-07 0.000298781608079576 0.00134275103987275 0.000553966868206598 0.00759448586601371
"20973" 0.00335742004329857 0.00123756104040804 0.000403250041082565 0.000185814855419318 0.00155889154039701
"20974" 0.000252534364993267 0.000331070619740462 0.00453563188869381 0.000671867043423642 0.00092859716896646
"20975" 0.000124450626492081 0.000495979513492439 1.48587447014126e-05 0.000412308586037578 0.00558242217182956
"20959" 0.0100551746094284 0.000382342552020608 0.0026969717960941 4.78400873106775e-05 0.000334048523991702
"20960" 0.000976008033994315 0.00531821795493779 0.00484329017377542 0.000944365426390241 0.00251960848143647
"20961" 0.00310548289603812 5.88549665886007e-08 0.00250109989855216 0.00022902755461433 0.0307895255639178
"20962" 0.00590910435305833 0.00422734224874541 0.00117457293364133 0.000470404438869683 0.0010801561983393
"20963" 2.86306483240096e-05 0.00126091730965325 0.000795636417628205 0.000155527253322227 0.00476276640319824
"20964" 8.62162992421131e-06 0.00394124427632725 0.0101423915427648 0.0017412651100655 0.00270765738349351
"20965" 9.50834315097749e-05 0.00500192713497763 0.00973403057442907 0.00152696609308058 0.00110302617354565
"20966" 2.87055179312617e-05 6.91731445097375e-05 0.00258601624934466 0.000114619549258017 0.00117473332423573
"20967" 0.00123582365654831 0.000171733937969024 0.00130258592727789 0.000882185718746771 0.0173386666809875
"20952" 0.00105208280915099 0.00530065441141989 0.00539005165057319 0.0141086803389768 0.00649742010449654
"20953" 0.000328629177692667 0.000168536404688108 0.00726569805176977 0.000114756019654238 0.00157046277976312
"20954" 0.0103199845734253 0.00163098080620066 0.00152452168410952 0.000982003518124142 0.0113404932572723
"20955" 0.000688753805860706 1.49332660474725e-05 0.0165241377183107 2.29417337580712e-05 0.00126315942588343
"20956" 2.68473504056349e-05 0.00587678465702926 3.00944754771697e-05 0.00763017684493899 0.00959522828012822
"20957" 2.03975691972771e-06 0.0105461096413643 0.000976521990410727 0.00279553754205345 0.00044548987629275
"20958" 0.00138966400795698 0.000172665005367491 0.00037377692736222 0.000824164654085362 0.0100171853322916
"20946" 0.000217112619816889 0.00428590820742614 0.0039813103763592 0.0356980619369877 0.00200950973761966
"20947" 0.00566146446103941 0.0065036953253014 0.00232574877055045 0.000114845736591803 0.00207078983430472
"20948" 7.72460977371578e-06 0.000591269179283956 5.81530509741427e-05 5.55455841932652e-07 0.00293137867367303
"20949" 0.00323642731204342 0.00215703495523975 0.000840411113949366 0.0143878198271849 0.000805925358714472
"20950" 0.00312056746936256 0.00610628979959809 0.00796644078002225 0.000517884733490368 0.000174711300445051
"20951" 0.000639365210840286 0.00112433782344695 0.000400442846342435 0.00217417914707891 0.00579245441800026
"20937" 0.000639365210840286 0.00112433782344695 0.000400442846342435 0.00217417914707891 0.00579245441800026
"20938" 0.00174633394086393 0.000443460789812218 0.000154978944015331 0.000548814863880396 0.00230522288871954
"20939" 0.0013011802061277 0.00333465604443031 0.00518052728885399 0.000981133891589851 7.57672946854993e-05
"20940" 0.000363047828553837 0.00396829798017128 0.000582215070204153 1.08760623935776e-06 0.0201973012721989
"20941" 0.00459847144107495 0.00152088610902002 0.0218882353561474 0.0413033185759357 0.00830570206523368
"20942" 0.000299393383284531 0.0005163652464631 0.00329566632942277 0.00921269537384713 2.29499559584835e-05
"20943" 0.00323642731204342 0.00215703495523975 0.000840411113949366 0.0143878198271849 0.000805925358714472
"20944" 0.00218054684373475 0.000916114327595561 0.000516572287934857 0.00535412781997331 0.00133281679147757
"20945" 0.00164191340697903 0.00305965468129296 0.00235089858536851 0.000971027031497389 3.56193121340847e-06
"20932" 0.00156443731576986 0.0157931087540222 0.000601877474734242 0.0175668161225603 0.000213336239071234
"20933" 0.00297633700554995 0.00606348255497378 0.000547523812615307 0.0395846047421524 2.84817330058948e-05
"20934" 0.000236547998067868 0.000837012960696099 0.00255507459597891 0.00503504519678326 0.00101599897153213
"20935" 0.000257952654030871 0.000151616917189712 0.00115820884056177 0.00126010884945133 0.000931115655500514
"20936" 0.000832580384889696 0.000406731605663008 0.0204994802856504 0.0185832947721969 0.0187692888742247
"20923" 0.00428156835466773 0.00214115843878183 7.55481834543878e-05 0.0104128688647808 0.000526629852673951
"20924" 0.00838793773414886 0.000168703115650411 0.0045099518204111 0.0257172905303923 0.00020181270787986
"20925" 4.30686091129728e-08 0.0176468585025189 0.00881508942487031 0.0105445278689407 4.28195341039741e-08
"20926" 0.00147088618732374 0.00556719748945876 0.0137287539510727 0.000166872005553421 0.00703136132286975
"20927" 0.00206772426817633 0.000295184794023531 0.00985907856669085 0.00640562313695849 0.000943378272023958
"20928" 0.000122900663846829 0.00635654820672472 2.70723097490427e-05 0.00264272837428448 0.000309053280125431
"20929" 0.00246159352222043 0.00205095737368212 0.00751726313147614 0.000676380204115804 0.00334322956725937
"20930" 0.00261606344533237 0.00183836080556649 7.83965721808076e-05 0.0297590242091526 0.0123805832809828
"20931" 0.000809724117362795 0.0134022773598157 0.00540410792046702 0.00704878813928903 0.0104263578113356
"20920" 0.00089088873132709 0.0129093804974024 0.00448064438457834 0.000577781913192788 3.0059829277439e-05
"20921" 0.00187881218395426 0.000296270441765424 0.00458347078336063 0.000149178492222861 0.0016461514980565
"20922" 0.00244506430190058 0.00133854977633661 0.0242474458759066 0.00309916291683759 1.5494893487645e-05
"20906" 0.0046234451510353 0.00287431107518373 0.0188016206245115 0.000100343531734809 0.0174222891565152
"20907" 0.000707153005755366 0.000414666392263171 0.00754171458900796 0.00841931909664227 0.0125233469063951
"20908" 0.0010782723380729 0.000879017688320692 0.010192727694897 0.00822154265644339 0.0155546865861285
"20909" 0.00152989061805132 0.000501151165124657 0.00479233008770556 0.0187515754379754 0.0274688972873832
"20910" 0.00476818097670379 0.000142771477758184 0.00525841615852132 0.00305937563263289 0.00451520361257737
"20911" 5.26242367948746e-05 0.00939601245502377 0.00838077833823993 1.83585890829281e-05 0.000193324351410559
"20912" 4.20822603752465e-05 0.00773136042155303 0.0234018170506905 0.00203622490631053 0.0028296696828237
"20913" 0.000105819594433881 0.0135364376337996 0.00147998276604934 3.48845062120103e-07 0.000628068065783709
"20914" 7.52657977204663e-05 0.00511795615532615 0.00618623590564582 0.00449012566360652 0.00238067033158863
"20915" 0.00123480157036939 0.0182289422218094 0.00533942114938053 0.000201122813163726 0.000134006773060003
"20916" 8.04368143977363e-05 0.00422834029258688 0.0188775808872082 0.000473568388979638 0.000589880729512811
"20917" 0.0012031740530473 0.01817689719028 0.00282285279005637 0.000189796380184628 1.56792909007885e-05
"20918" 0.00217790876893188 0.0134502615391085 0.00157299052327322 0.00105002906627368 0.000208810068838861
"20919" 0.00103617642144602 0.0103462827527536 0.025768873523686 0.000769641621299648 0.00205333064168688
"20890" 0.000166116805283517 0.00192434925597872 0.018937065664083 0.00316721634569927 0.000730465361510133
"20891" 0.00121073359599308 0.00398724693211421 0.00822156744100501 0.00651365565442769 0.0040615503154573
"20892" 0.00498779993942197 0.00302149775961764 0.00272867045785584 0.00410303247693357 0.00740967000862193
"20893" 0.00107772938712035 0.0147036318043478 0.00553494025977551 0.00295819530503839 0.000466803882188602
"20894" 0.00164353573440166 1.27774684570438e-05 0.00353838076354129 5.42980475113148e-06 0.0120234673428636
"20895" 0.00249143746495834 0.00288846566667654 1.06737938816261e-08 0.000569772240119524 9.03732352449952e-05
"20896" 0.000195871038812083 0.00381684898885594 0.0204329155010036 0.00219592856891922 0.00113973295374248
"20897" 0.0023541990587435 0.0166385772373768 0.00279124538384436 0.000115389945992309 7.14938717107005e-05
"20898" 0.000397656935695215 0.00095748002775494 0.00470370403168165 0.0363953605511562 0.0110886561499852
"20899" 0.000377442453770948 0.0203764038891644 0.0031584833037385 0.000253989214895413 0.000184352788187428
"20900" 5.79086165478341e-05 0.000125109209278766 0.000140577917472828 0.00015484416891165 0.00956712127102896
"20901" 4.27848292749386e-09 0.0102685343955995 0.00182282945983115 0.000746917114665769 0.00297404907719442
"20902" 0.00297422992882554 0.000423846859954759 0.000302620820860006 0.00092958194859127 0.000202548165187899
"20903" 7.11494680597919e-05 0.00624004181350241 0.00365008704149821 0.00227549911235689 0.00474937841346214
"20904" 0.00486519150146606 0.000302391937818565 0.0125099323586674 0.00267144575259805 0.00581514578451882
"20905" 0.00352121317983616 0.00123686221614086 0.0294946705458338 1.76553711091044e-05 0.0219023029774067
"20884" 3.67482002110795e-05 0.00127498483867854 0.00679814218198709 0.00184922720949758 0.0177472105926158
"20885" 0.0117377530106402 0.000107560718383872 1.0544740933072e-05 0.0062142612419124 0.0339084685610498
"20886" 0.00640048290550444 0.000195178461436486 0.00140902008238511 0.000425855592434993 0.0052389805158142
"20887" 0.00514532312424207 0.00287970921646423 0.00332573809191794 0.00538031214244249 0.000188358784392911
"20888" 0.000243253564292847 0.0190716039304284 0.00594952803374752 2.41333351753171e-06 0.000774112207162309
"20889" 0.000761322885953443 0.0160422995670981 3.24604708768131e-05 0.000341834401266461 0.000499792347327945
"20872" 0.0044188336853429 0.00108286831973519 5.46756707079568e-06 0.00234717832295679 0.000898589372715155
"20873" 0.00868027645487915 0.00729469795405898 0.00397537548704766 6.55601146225943e-08 0.000145530665327788
"20874" 0.00503774713475239 3.58477437179438e-05 0.000793072514988696 0.00707384883265783 0.0583297972580448
"20875" 0.00124892391352639 0.000901518585801435 0.00187688696778075 0.00454744735588229 0.00628186951211929
"20876" 0.00183853024266595 2.30972249915104e-05 0.029122006860863 0.0216252434116273 0.0340956799092542
"20877" 0.00764027477536768 3.02606623064066e-05 0.00137217845505199 0.00389539331237134 0.00638961637008767
"20878" 0.00239059845208133 0.00186190132815604 0.00138878001351024 0.000117163638061494 0.00125170455499923
"20879" 0.00661591511317113 0.000193853400207313 0.000101451497260509 0.00421133260693634 0.000207131135475452
"20880" 7.82827881567253e-07 0.00463233436588462 0.0178371406232723 0.00304082947896183 0.00144674066713458
"20881" 1.09200797335197e-05 0.000881299330424104 0.00020702151836191 0.00755392743593045 0.000282435931697105
"20882" 1.29683702450254e-06 0.0246549601480377 0.00707863765561756 6.26822505679573e-06 6.26327854449289e-05
"20883" 0.000290610670810126 0.00761236039564916 0.000672556976686626 0.00754017610718938 0.000302575278335005
"20852" 0.00229369686844772 0.000158200820510555 0.0491308982284727 0.00158331886341655 0.00675425219227615
"20853" 0.00571815794331402 0.000994522568041389 0.00491998305019696 0.0043222963223818 0.00517124764013981
"20854" 0.00443728390156452 0.00231880744171753 0.000196450010623947 0.00350948755440966 0.000181678574955737
"20855" 0.00550278813584847 0.000847182284407117 0.00285979306280219 0.0130516960680153 0.0127972399095901
"20856" 0.000826186015683204 0.000181313957968084 0.00028551427141888 0.000387935632033003 0.0155153625054529
"20857" 0.00787300128608443 0.00464885019873111 7.27230468038931e-05 0.0121452520244999 0.00295241433115739
"20858" 0.00387259526013889 0.000200082752001868 0.00316860280835028 0.000840073048919336 0.00150767802531906
"20859" 0.00957951252132013 0.00252379219351075 0.000285889205080122 0.00509527683722507 6.38531971268729e-06
"20860" 0.000511584802311209 0.0223877113570664 0.00829867543423071 2.84326851273421e-05 0.000251915735599836
"20861" 6.9145038236118e-05 0.0044741564846609 0.00413023684428017 0.00121456465570839 0.0105287585644979
"20862" 0.00556255025890058 0.0055847044477866 0.00251307824051555 0.0212319634162188 0.0258281181628791
"20863" 0.00295749885154897 0.00906848462309358 0.000175432095371361 0.0013340297976974 0.0151604895864632
"20864" 6.6623095535894e-08 0.00769092954229335 0.00282279329669769 0.00258423024793254 0.00193794129163347
"20865" 0.00199461589707418 0.000786613858639315 0.000717079669554245 4.15960320056777e-06 2.6982734606392e-06
"20866" 2.91298856811583e-05 0.00197129559949745 0.00315494302523268 0.0133988934402246 0.00726611754670928
"20867" 0.00137823234324548 0.00924168542104574 0.0175718789647184 0.00418120683271011 0.00343339241243518
"20868" 0.000157626702336973 0.0029379125824535 3.9227963580012e-05 1.16440045123515e-07 0.0017997924651654
"20869" 0.00824473548796543 0.00293216894610216 1.30917971317029e-07 0.000467712847949662 0.000418816243735246
"20870" 0.00169580938500863 0.000141788271556812 0.00702379603068269 0.0133774386264691 0.0230115236636485
"20871" 0.00224297629528905 0.00107898042562941 0.0122917293387474 0.00155713434459352 0.00114323140497726
"20841" 0.000336363469363326 0.00679840981606501 0.00241675827961875 0.000302799329412079 5.58471312888792e-06
"20842" 0.001696852395948 0.00485464544357039 1.93250465231118e-05 0.0170994743306388 0.0019884534225586
"20843" 0.000378732980656081 7.00587400734638e-06 0.00194915147576349 0.000635318562837471 0.000839721092337895
"20844" 0.0105674292519561 0.000789780234823659 0.000123646272268216 0.00199098656984167 0.0061388402475363
"20845" 0.0015010004243589 0.00275966602064012 0.000258759695468998 0.00326493912691965 0.000750140756316363
"20846" 0.000262590194102165 2.9690646505055e-05 0.0119875949967985 0.00208961379333294 0.00508154305004706
"20847" 0.00383385210378698 0.00579192689458844 0.00797785366885518 3.09027738524295e-05 0.00420603653584201
"20848" 0.000994335586375241 8.82817846258602e-05 0.000516007716353454 0.000476316567025277 0.00508568289383653
"20849" 0.00358754414779488 0.00208465016565288 0.000405292962026271 0.0128920102684068 0.00632456551762223
"20850" 0.00219783049547312 0.00022402465907641 0.00109398949320319 0.00047264336897407 0.0187334334257802
"20851" 0.00305801107549407 6.10989097269863e-05 0.00295004535258828 0.00483513819734419 5.1779415500498e-05
"20830" 5.75469091129122e-05 0.00465141733579551 0.00967767267870713 0.00181185182265075 0.000819981111374661
"20831" 0.00263833483518956 0.00166236807661934 0.00791555223247655 0.00026490550686536 0.00059878127211561
"20832" 0.00212537461469678 0.00530154021263219 8.54685211469497e-07 0.00107938804676409 0.00240882852986064
"20833" 0.00184332140068958 0.001128473878194 6.7724195882528e-05 7.78164854740137e-05 0.00039489703812407
"20834" 0.00268959294291174 0.00755542230100158 0.00148511377371775 0.0193005360819202 0.00124557562879605
"20835" 0.00161899963809679 8.55697703332294e-06 0.000421213937812908 0.025995537398698 0.000296329581459648
"20836" 0.00144366211486313 0.0051529532748894 0.000185487255707205 0.000382293692124111 0.00130887457181129
"20837" 0.000607124027266935 1.18007330178499e-05 0.00195813002578367 0.00169171408659349 0.00112375927652034
"20838" 0.000106091834224367 0.00125846674902243 0.00837120172970815 0.00665040800465617 0.0354698301227039
"20839" 0.00389618419198015 0.00610532017673152 0.0389538852550743 0.0206659302188413 0.0322544929368
"20840" 0.000243121964233394 0.000958639002611913 0.00864267837922557 0.00607936921821703 0.00766883221349255
"20826" 0.0029249257678576 0.00144258996321603 0.00143918939989192 0.00102148750336736 0.00288813218254724
"20827" 0.000588439297650111 0.00169532420577663 0.000244354163275087 1.19808764480311e-07 0.0138285708192029
"20828" 0.00424661621060913 0.00483269700246836 0.000919596705781435 0.00174040327116954 0.00173186197480602
"20829" 0.00245180531324572 3.24723984763427e-05 0.00563396528981332 0.0119237157560829 0.027335291427034
"20811" 0.000277067179586834 0.00729788404979473 0.00168355198775802 0.00142123167536995 0.000400485164646665
"20812" 0.00613998831338019 0.00426331622328297 0.0112861892911065 0.000168460898146107 0.0201770956688485
"20813" 0.00726962729052584 0.000231560606366467 0.00408717256939621 0.0155474955229002 0.00519622760707374
"20814" 0.000300382473652843 0.000346970196958486 0.00479016183230773 0.00265295391898945 0.00779661988604554
"20815" 0.00160406263667998 0.00789682297548893 0.00256275272652177 0.0427390488751581 0.000292928434715394
"20816" 0.000278482903025787 0.000496426206394451 0.000210414458342103 0.060559795571281 0.000457783313904157
"20817" 0.0102939797587538 0.00727856905484772 0.000376016588901789 0.00357082408861451 0.00710097396346834
"20818" 4.9495907904578e-09 0.00248321204956951 0.0100343425954577 0.0338435830780428 0.00403942845727895
"20819" 0.000607778576168897 0.00437157698812711 1.36322976569154e-05 0.000283097615763545 0.00200034965167192
"20820" 0.000168943296158758 0.00192384938957142 6.88981472982254e-06 3.32171389645276e-05 7.92135658560695e-05
"20821" 0.000928010393466436 0.000939918089981504 0.00306245550224919 0.00119546767155926 0.0100277402143293
"20822" 0.00079129406833934 0.00241762255210008 0.00011958231303949 0.00201806233052368 0.00216868039648325
"20823" 0.000108214801935999 0.000878084080190678 0.000789081327046947 0.023867432864986 0.00868953124278314
"20824" 0.000262912018194022 0.000621428425853657 0.000919837929381258 0.000158851188998089 0.000700832257284264
"20825" 0.00014346580264843 1.18664971167892e-05 0.00148993861099571 0.00116816873232889 0.00468832936672902
"20801" 0.000101977680788752 0.000302150340105241 0.0033363058637397 0.00239686844541341 0.00234952433991219
"20802" 0.000718752527219494 0.0115434732470659 0.00547618195866169 0.00134159874812116 0.00061186161033166
"20803" 4.70255312852738e-06 0.000287639946544516 0.0100772989129678 0.000614825872117636 0.00253760582306751
"20804" 0.00171293628957448 0.00179033197926592 0.000476744542814442 0.0248608061085177 0.000138978137735988
"20805" 0.00184471650389666 0.0011002119679663 5.77911934148237e-05 0.0029388567374168 9.66773524095393e-08
"20806" 0.000318139227494453 0.000165335329622123 0.0141952638064429 0.00277924144282839 0.0134037131444313
"20807" 0.00225729309824242 0.00336067697454951 0.00212849006818167 0.00413224909571332 0.00568483670781883
"20808" 0.00201327191139454 0.00401915395718377 0.000411536144441396 0.0360981988542037 8.6573047045466e-05
"20809" 0.00135935350334998 0.015661199213954 0.00654505235935202 0.00041040092679227 4.18393441419786e-05
"20810" 0.00107362191986071 0.00182237451353951 2.54867996784722e-05 0.00010382474608982 0.00257763539528962
"20791" 0.00118640183571007 0.00302444713917628 0.0014980591883986 0.0029134063401793 0.00500683514355991
"20792" 0.00250773637566839 0.00015627638876329 0.000972983983979888 0.00448423440289648 6.80820900331594e-05
"20793" 0.00304536902336088 0.00153386936292965 0.000173088162199959 0.000989332496085881 0.000104644545401529
"20794" 0.000257363512849356 0.0128213736323226 0.000394598216873897 0.000482534585899076 0.0024711133714571
"20795" 0.000169968508871901 0.000924103627604485 0.000369335302403113 0.000852483236365569 0.0103618457445439
"20796" 0.000248408421439725 0.000681369461974854 0.00501064769856095 0.000817983269166968 0.00284954947278324
"20797" 0.00647383766372018 0.00130267165485597 2.81137732203928e-06 0.000345032266034346 0.00378727608418965
"20798" 0.000896833631266084 5.7612621895747e-05 0.00506410009987735 0.00264660746875986 0.0057175907901461
"20799" 0.00476277820673971 0.00379635553058166 0.000332906170136395 0.00351293869764993 0.00261814939296313
"20800" 0.000123670536845858 8.55407312096913e-05 0.00710985709245719 0.00428809643646686 0.00221291045151893
"20785" 0.00181318291621952 0.000167134815273775 0.000400575782008022 0.00101458219047309 0.0036145187956611
"20786" 0.000682490244795102 0.00875153818312204 0.00289680472214755 0.00116667269805686 0.000628864033619853
"20787" 3.31278562179371e-05 2.74979190486514e-05 0.00293542455542636 0.000716910941380847 0.00134884877564304
"20788" 0.00273414476255098 9.22225373349773e-05 0.00349437466307745 0.000610414970075049 0.00201118401578567
"20789" 0.000246050867299363 0.0079498381282869 0.00352381598829519 0.00245909465024253 1.74796676596692e-05
"20790" 0.00266220183477887 0.000150719542577534 5.74716073601907e-05 0.000518118260249268 0.00435348077345617
"20778" 0.00233112710748226 0.0114740175361903 0.00149245356068611 0.00763753888403476 0.015174979406301
"20779" 0.0020375372364688 0.00313338004846323 0.000166931966408975 0.000748705694613117 0.0107794776352347
"20780" 0.00818889892664729 1.25280410271425e-05 0.00190168646713852 0.0178585620583161 0.00765280763867895
"20781" 0.00521463854537102 0.00163778805291057 0.000163208060786987 0.00623829022742455 0.00441831359161142
"20782" 9.67529959117987e-05 0.0111868742240151 0.0057024722692658 0.0140120960266138 0.000350238042870333
"20783" 0.00140971539532321 0.0195691925383348 3.89815052988333e-05 0.000349263525152404 0.0183368510628532
"20784" 0.00513745246683813 2.24007074155802e-05 0.00596669873402528 0.0073754857452855 0.000667893250865115
"20772" 0.00879871556466592 0.0240754615402234 0.00450540936641958 0.00475597704887866 0.000359368213661772
"20773" 2.44369659388881e-05 0.00142588288395485 1.74989178505844e-06 0.00833736086026234 0.00098147905198508
"20774" 0.00533137425523928 9.76891282943565e-05 0.000120126645324803 0.010764937170259 1.54549275690819e-05
"20775" 0.000788657722152453 0.00374440381424761 0.014516745322026 0.000269128989381091 0.000720948210039429
"20776" 0.000316562307708009 0.0030811748884323 0.000837189378804687 0.000440093272703101 0.00588024393822153
"20777" 3.62542149756754e-06 0.00229476755507381 0.00556073906797678 0.000810118932345809 4.70276460169407e-05
"20768" 0.00266004991743653 0.000717209684496386 0.00597536317274866 0.00344015957485636 0.000228415192885537
"20769" 0.00435617104848094 1.16821208136437e-05 2.29627743495566e-05 0.00549495819566874 0.0157750682273238
"20770" 0.00196440669267806 0.000437341479793563 0.000170525020059186 5.83553409596358e-05 9.85801813556514e-05
"20771" 0.000268744262732671 0.00239693149382805 0.00214063507435123 0.000810061902334251 0.000341803504479774
"20757" 8.62926903220963e-05 0.00736116417977384 0.00524776488328467 0.000166183745715014 0.00176656076883286
"20758" 0.000611875555989789 8.86486176595965e-05 2.00282543169279e-05 0.000944677611224735 2.35616722114473e-06
"20759" 0.00354995644027715 0.00033287251442751 0.00165293534913873 0.0182132712981545 0.00199320246277775
"20760" 0.00192962191406644 0.00434215929880822 0.00498534029598056 0.00179704285814561 0.00155024568676534
"20761" 0.00565200714925427 0.00179037643338341 0.00218163870795706 0.00917334058815965 0.00298044934694936
"20762" 1.32245650396047e-05 0.00076176664243479 0.00134091826131159 0.00387393184559645 4.31627128128835e-06
"20763" 0.000179144029528317 0.00553387512859771 0.00765230080312695 0.000255246727638542 0.00319683077591749
"20764" 0.00583625310025117 0.000997745807107491 0.00196736234550164 0.0207864074091785 0.00898523654461568
"20765" 0.00235307162753684 7.79862094106107e-05 0.000980583529274315 0.00687216937274748 2.06090553517296e-05
"20766" 0.000230628824546562 0.0160275801423601 0.000816830033676589 0.000608114171921163 0.00141540044668766
"20767" 0.00239759792527988 0.00659950649747874 0.00133372073357973 4.06666122327101e-05 0.00107687776625957
"20745" 0.00553926705607183 0.00313830345063613 0.000102921841544965 0.00267562270344454 0.0148591203210743
"20746" 0.00236408184245169 0.000508273300255529 0.000501753434115187 0.000533004210858319 0.00378801056253987
"20747" 0.00481271574514882 0.000329681012071934 0.000481576024106602 0.0015961989421664 0.0162921758702818
"20748" 2.35874396653771e-06 0.00950217577144601 0.00496607622955628 0.00032068942543178 0.0011777226271586
"20749" 0.00611124323111612 0.00771095899556996 0.000555983265357387 0.0247404001150285 1.60372581738724e-05
"20750" 0.00511518517140198 0.0010354641701574 0.00180909321823371 0.000591930840375543 0.00374527972942687
"20751" 0.00165932806338931 0.00243346534749792 0.00143958192062372 0.000519071315996573 0.00036070853726791
"20752" 0.000880238843898533 0.00116236620933547 0.00231193946058988 0.0033122710918462 0.000211003369581504
"20753" 4.49099197078e-07 0.00365952533721065 0.00262382684311898 0.000829933174580784 1.37467245670803e-05
"20754" 0.00971586987585983 0.00268221861033441 0.00666290401481395 3.00146415426008e-05 0.0126173711306169
"20755" 0.00116815919755482 0.00151151519349395 0.00189007219151291 0.00909020126705286 0.00327135481349442
"20756" 0.00297042242436196 0.00303612336139176 0.00301292804235072 0.000152333012921334 3.86963428851793e-06
"20738" 0.00022877488549529 0.00753327429409952 0.00482986986413906 0.000529794130512958 0.00100118817697801
"20739" 5.12474020095987e-05 0.0053478467395902 0.0041258108000687 0.000442646457871467 2.78271484766687e-05
"20740" 0.00014598532523698 0.0070981105156105 0.00676192466849104 0.00196978803359594 0.0132761805833299
"20741" 0.000357471568740357 0.00255100281476508 0.00228047292463179 0.00814632463767668 0.00521354874930842
"20742" 0.000800259957427559 0.00153052798056191 0.00119357490560908 0.000134289937317811 0.00385331829239392
"20743" 0.000554849158888787 0.00292430942394809 0.00956778465268593 8.74906341660222e-05 3.2175523617581e-06
"20744" 7.00351373608758e-05 0.00783005333655807 0.00276382081230492 0.00258621749363802 0.00158169463075795
"20732" 0.00261478800187614 0.00208657010839471 0.00408893534825863 0.00967271757580729 0.000963138956293899
"20733" 0.000176703901685985 0.00825918118901336 0.0184900731188055 0.000152658990499216 0.00350391509382817
"20734" 0.00187915899614436 0.000458788587550495 0.00606776288262569 0.000364341812252309 0.00827735243936031
"20735" 0.00012481269250477 0.000384318269377971 0.00123605338467474 0.00178034159575284 0.00104306057404728
"20736" 0.000378438886850537 0.000332388177569053 0.00225145310866002 4.2092586006171e-06 0.00388721320799513
"20737" 0.0102939797587538 0.00727856905484772 0.000376016588901789 0.00357082408861451 0.00710097396346834
"20723" 0.000458564775086855 0.0128422753750801 0.00724790571105378 0.000163480771375051 0.00205626894892076
"20724" 0.000201198901754166 0.00188864327652002 0.00589870224019065 0.0499310235364729 0.000761595468746579
"20725" 1.01991513764427e-07 0.0156397038006728 0.00610260476026728 0.00940584774354553 0.000447570228845756
"20726" 8.45527763606583e-05 0.00472035475097769 0.0102992136884231 0.0053481082628274 0.002986713950727
"20727" 0.00221272201033013 0.000694391722388473 0.00969178756434436 0.00177049915487172 0.00581388488963124
"20728" 0.00326541536215321 0.0050935492931617 0.00314007901704803 0.00115162075826642 0.00196151808944732
"20729" 0.00590910435305833 0.00422734224874541 0.00117457293364133 0.000470404438869683 0.0010801561983393
"20730" 1.69642179825618e-05 0.0030872411438995 0.00172845238310793 0.00142080495650897 0.01071981347053
"20731" 0.00188465840427918 8.04141866213587e-05 0.0118093946784159 0.000638058882688636 0.00592512144397148
"20714" 0.00766283765815693 0.00163812319725494 3.37187506573884e-05 0.0281187557094955 0.00505909712486073
"20715" 0.0152593589205818 0.00201780829007685 6.2100774951575e-05 0.0371988905284517 0.00331548244672243
"20716" 0.00171057067274305 0.00021420855753066 0.00562438727401005 0.0313904649260488 0.000753037292483362
"20717" 0.00377105159589373 0.000293211235556779 0.0029424676679787 2.20461746645776e-05 2.55366784634838e-05
"20718" 0.00294395322042024 0.00335251500778847 0.00435284837654417 0.00337011865720216 2.0748034974997e-06
"20719" 8.96649155371712e-05 0.00662199594450613 0.00656922975511236 0.000318171357711587 5.07972694374951e-05
"20720" 0.00405897198559733 0.00241442531619061 0.000389748133451216 0.0241089442678981 0.000412466751604272
"20721" 0.000233897939862839 0.000376845811137187 2.44068803311838e-05 0.000455793363473381 0.00248205616063104
"20722" 2.84865422939673e-05 0.0134456507571304 0.00197871092664461 5.21670771248766e-06 0.000196143620797777
"20710" 1.94850100731387e-05 0.00123930965569077 5.59192536817791e-05 0.00112112691658062 0.00513459574822747
"20711" 0.000620431904423724 0.0135194745232105 0.00349913787491697 0.000327292040221602 0.000453046945109105
"20712" 0.000991401920853455 4.3050215692589e-05 0.000246498246942717 0.00559999258158101 0.00156865262973543
"20713" 0.00584083995460081 0.00519548701572928 0.00136677193899528 0.00174138845085276 0.00131657463478436
"20705" 0.000102522359271895 0.00140881250882493 0.00558726228510711 0.00214638502721262 8.62494567174787e-05
"20706" 0.00142113436233296 0.000143521872671246 0.00244887661805506 0.000317457707445327 0.00278156491820538
"20707" 0.00226471049452182 0.00817842709208201 0.00523656839750682 0.00148430543966363 0.0113374141662355
"20708" 0.00306542533958691 0.000531697458534483 0.00453089376196692 0.00455701899389992 0.00231847564284056
"20709" 0.000311865897130899 0.00679967049465716 0.00150246757171985 0.000179632207921673 0.000373246150319865
"20698" 2.47232090731122e-06 0.00209609957047087 0.00116950259244712 0.00561277061954458 0.00310802534010674
"20699" 0.000529083593419454 0.00853367017136886 0.000279985361730785 0.00931038061828167 0.00278013239453923
"20700" 0.00690930726036103 0.000719715474022502 9.78268029224619e-06 0.000434088228927023 0.0170192720017309
"20701" 0.00251509308573423 0.000246492802419664 0.00120455225889032 0.000236131414111223 0.00594962445337465
"20702" 0.003130800036667 0.00397335717997194 0.000950430928951178 0.000588915573083707 0.000322545923967081
"20703" 0.000602200522250645 0.00159027187094429 0.0191918779859269 0.0017720534794301 0.00162287541595331
"20704" 0.00281734073208934 0.000727484689795664 0.00851826610072013 0.000929616442538618 0.0387792301934662
"20697" 0.00239230702895149 0.000987250557566443 4.83445329741756e-06 0.0104089480114609 0.00356281258706564
"20691" 7.11275978899473e-05 3.64909466396658e-05 0.000740819302011629 0.00360848612439374 0.00689952302384087
"20692" 0.000779409483728666 0.00306954164594888 0.000316671613641465 0.00367071318267991 0.00934350302161184
"20693" 7.74996538486502e-06 0.00980303693534956 0.000448374216775854 2.36975690820483e-08 0.00373616857830782
"20694" 0.0114917055125235 8.6249176326566e-05 0.00269169748758267 0.0216836517035332 0.000805299673208832
"20695" 4.16651217800857e-06 0.000923088154206389 0.0141923719992299 2.69393938250678e-06 0.00503278021556937
"20696" 0.000213571722403628 0.00355124771708094 0.0178538124727942 0.00952347635441425 0.000514851106782552
"20684" 0.00591578691775894 0.000512794246638253 0.00571168491103973 0.00153778835435677 0.0073491079757643
"20685" 0.000379605943300729 0.00646892715988968 0.00583889945667725 4.59543809964247e-05 0.00368688497097885
"20686" 0.00112463349918753 0.00349595581849563 0.0106281942588884 2.54329765787724e-05 0.00110970305910881
"20687" 0.00254420959429273 0.000170936340881514 0.00537974016537 1.16487783244342e-07 0.00224631753254915
"20688" 0.000296912497935875 0.000355267497122766 0.00342186694494425 0.00135944648454652 0.0241228198434248
"20689" 0.000715526587170312 7.29593098459395e-07 0.00200213740536708 0.000706261955011436 0.00230319107073274
"20690" 0.00151984053909045 0.0105796661011793 0.00186726886218384 0.000586661158566197 8.83246525814073e-05
"20675" 0.00186699619304952 0.000226291547634323 0.00268351272098471 0.000542727243947862 0.000699457713344395
"20676" 0.000166771495706019 0.00177677564576671 0.000473654093008554 0.022082227661075 0.0196982167767803
"20677" 3.64590971154525e-06 0.00467689143249656 0.0118979446012878 0.0014030809063657 0.000986147845095458
"20678" 5.47120326823998e-05 0.00177845624795183 0.00567283360817302 0.00197875961664688 0.00107411111996574
"20679" 0.0019991573785746 0.000215860553339966 0.000405956661371481 1.36633244087669e-05 0.00477255373218575
"20680" 0.00246385702767843 4.340487508457e-05 0.00221538586990366 1.70447034667881e-05 0.000737349956052475
"20681" 0.000115589137448277 0.00215373877702006 0.00140180826871217 0.00326662029818082 0.00129495526342338
"20682" 0.00238536073373844 6.97244938096716e-05 0.00410318513919403 0.00154288585383715 0.000331334435427999
"20683" 0.000446719450710196 0.00907717856111371 0.00321975112418785 0.000429776879808661 0.00136558714131725
"20668" 3.43980781982289e-06 3.70770727096918e-05 0.00130043796528984 0.00822380970653245 0.0060112062217848
"20669" 0.00547100821596225 0.00080223128455414 0.000948505754145018 0.000470436403754241 0.000410877485911609
"20670" 0.000924541120900889 0.00743917325166413 0.0057397593683663 0.00124737244065379 1.04995745794072e-07
"20671" 0.000981399219702337 0.000764357624606337 0.0185408412570619 0.000108038930782074 7.29379688109342e-06
"20672" 0.00474983065229093 0.000234336057432459 1.98233863991823e-06 5.30454992992173e-05 0.00350553584242319
"20673" 0.00180524023485953 0.000209207032706835 0.0017852888158731 0.000795336211072074 0.0104961681845057
"20674" 0.00615983144225303 0.00249151068877647 0.0127836675904664 0.00113916743431922 0.0033174283966372
"20660" 0.00201460288061954 0.00164401127878441 0.0112386583618834 0.00496127719006172 0.00628743671056964
"20661" 0.00276087962948925 8.12978743878215e-05 0.00104708594212139 0.00148216389336276 0.00103442550427138
"20662" 0.0031478795167054 0.00312674689395418 0.00479800669272298 6.14325889418063e-06 0.00427911961062808
"20663" 5.43237783818612e-05 0.00254302989863002 0.00261964600046788 0.0065798563685596 5.13181973157602e-05
"20664" 0.0062190546081768 0.000838558787934424 0.00184042322717198 0.0205315402035442 8.0668259350195e-05
"20665" 0.000275443936449569 1.37596663846413e-07 0.00362944014761399 0.00165327876582718 0.00309990084212381
"20666" 1.78389165264299e-05 0.00452384644119016 0.00164339466141181 4.23065859071493e-05 0.00725801757980826
"20667" 0.000270583858261863 0.00132111300133737 0.00837280252957886 0.00390460779388763 0.00227940525477951
"20654" 0.0043083338697669 4.25887386884077e-05 0.0115832061786775 0.000487440597436429 0.000151328814012419
"20655" 0.00820739018180716 0.000126932913759739 0.00321422395403055 0.00047961427758524 0.00418683810223711
"20656" 0.00199689348327687 6.7530643821751e-05 0.00653744523261359 4.30949383971222e-07 0.00300563803880647
"20657" 0.00221140633758656 0.00018805950809066 0.0128974367507321 0.00101580365799835 0.000592807380265896
"20658" 2.00916169630446e-07 0.00118946600154327 0.00812221316370504 0.000789593442907024 0.000708036256488097
"20659" 0.00209478206950381 0.00303704822699027 0.00759872997497546 0.000578002359549282 5.48992653831289e-05
"20642" 0.00279149401895252 0.00522125607031437 4.99963215003915e-05 0.0037173940633654 0.000125001144334411
"20643" 0.000702115039668578 0.0113022705862431 0.000969111743991123 4.84459716166355e-05 0.000920895366626039
"20644" 0.00571195053516051 0.000559798904353732 9.81949867450098e-05 0.0019387749375917 0.000941775475680476
"20645" 0.000283290584109232 0.00391059773950663 0.000877197326323613 0.000401556108854373 4.02658117749504e-05
"20646" 0.00393044895194514 0.000469105041044481 0.00257764695839343 0.0049100486983158 0.000606966421397477
"20647" 0.00923245081835067 0.000411443326725024 0.000283155319223419 1.9941127065506e-05 5.749737637022e-05
"20648" 0.00401576638460279 6.7949226107349e-08 0.00324255721655167 0.00220356089595119 0.0022205240799657
"20649" 7.21102203612016e-06 0.00267462251344961 0.0059495722651524 0.000712554908803495 0.00462267398834218
"20650" 0.00197701021030888 0.0014593947220271 0.000123664653786624 0.0312105364197831 0.00174480563384338
"20651" 0.00459264267879086 0.0260363126607786 0.000239305735393308 0.0602999540792671 0.00711235801262165
"20652" 0.00406920231881942 0.000825641847013196 0.00171830032821988 0.014677500419255 0.00192571979070003
"20653" 0.000161040203689548 0.000421731630819937 0.000263461939685479 0.00300546921566171 0.0037555128708818
"20632" 0.00502469843120957 0.000501997247635563 0.00616931352848147 0.000506864831128793 7.66551833179277e-05
"20633" 0.00283726597068461 0.00147047441295981 0.0207561723956165 1.52330046380406e-08 1.50682329596537e-06
"20634" 0.000246161308409701 0.00131072661413037 0.0011366594153228 0.00618527411918943 0.030125930748881
"20635" 0.000278741477458198 6.84053495120475e-05 0.000465795842516663 0.032569189396106 0.000230490378497399
"20636" 0.00153072304764571 0.000299537994981597 0.00562665693553278 0.00158938988825305 1.28952363357193e-05
"20637" 0.00165898561276679 0.0037633660560726 0.00201275854235388 3.16938305560259e-05 0.00186153218618896
"20638" 0.000425971232774455 0.00171350827822598 0.000452519332731124 0.00428830030241352 0.0101651046254415
"20639" 0.000994420061051464 0.000985482349104754 0.00284104409671951 0.00204419309925436 0.000492150204474154
"20640" 0.000289772321520537 0.0100319145255645 0.010649750317344 0.00460653619998475 0.00613661063887142
"20641" 0.000106747543037246 0.0284955874803219 6.71530651149862e-05 0.000135957009073829 3.68114115833375e-08
"20622" 0.00333133865449444 0.000935878654984357 0.00674289047021341 0.00775237260329651 0.00182169847765086
"20623" 0.00304583896432938 0.0150029361463633 0.000114645333715929 0.00463551385962997 0.000102362395997656
"20624" 0.000924060673145606 0.000477704931833872 0.000825077951889717 0.0019543706440831 0.00994242030940422
"20625" 0.00135621062499693 0.00180466701942591 0.000819206263347674 0.000976516757323376 0.00148698801546762
"20626" 2.85095737817202e-09 0.00463073146318266 0.00376896414808775 0.000302229282968167 0.00538997539145188
"20627" 3.68207815419517e-05 0.0153863335417405 0.00456081147304581 0.000185133034913299 0.00134326546043218
"20628" 0.00371589210878205 9.45486479841107e-07 0.000173044307980875 4.06616798167967e-05 0.0107712862307166
"20629" 0.00110656584397253 0.00502310616485446 0.012860586262907 1.73089005433617e-05 0.00423132378257076
"20630" 0.00063339603935606 0.000698538345993822 2.52718476467186e-05 0.00559934676598014 0.0043580424291439
"20631" 0.00238038031880619 0.0057963650088287 0.0134202683075008 6.91989371871873e-07 0.00124190111486139
"20617" 0.00392985779443279 0.00104165225904374 0.00973903698687891 0.0148776314511029 0.0119280466806542
"20618" 0.000629449929255813 0.00443677701162708 0.00731131027618589 0.00142677856789928 0.0147280230197113
"20619" 0.00961644556445076 0.0116185114012402 0.00380456664699418 0.000729628499313759 0.00610750512688067
"20620" 0.000151527452242279 6.1989624832712e-05 0.00458403150489259 4.42860298450364e-05 0.000202576069557082
"20621" 0.000594598817061658 4.9553276368377e-05 0.0084041956752065 0.000153419937197465 0.00980237478398513
"20606" 0.000651964688970432 0.0145265187294513 0.00124574942159334 0.00468548823577033 6.72715816059675e-05
"20607" 0.00678075387648257 0.0070711323386904 0.0050587969024953 1.32502487271247e-06 3.57190633238554e-05
"20608" 3.45148007435943e-05 0.00653297299340072 0.00184269169581593 0.000653919532996364 1.76764833952941e-05
"20609" 0.000438988862757758 0.00812814398095302 0.015275824374019 0.00337524736376942 0.00989494253665951
"20610" 0.00463862877190771 0.00740744629555829 0.00323215260198043 0.000799830334169591 0.00198068428014807
"20611" 0.00139342260443324 1.32452438386611e-05 0.0147247885446745 0.00145563999154011 0.0165325195092553
"20612" 0.00037636207877558 0.0114397270287231 0.000412252277056017 7.49213666647349e-06 0.000181101873443051
"20613" 2.93166697898981e-05 0.0138713849813579 1.14988504219634e-05 4.49663038691454e-05 0.000167793534724512
"20614" 0.00702570095300369 0.000156665225011831 0.010828525090721 0.00760062354594047 0.000387490864693724
"20615" 0.00253223339548655 0.00541972321839114 0.0020269690585672 0.000102006213215067 0.000253807234117301
"20616" 0.000495353068486914 0.00730856143088556 8.4753617466935e-06 4.11016089929108e-05 0.000148777633533678
"20592" 0.00147039399926211 0.0120541306452725 0.00815842979175883 0.00321338272353518 0.00128982559298116
"20593" 0.00964965997805403 0.00794123393741553 0.000905365634920135 0.0013168519580839 0.000349888065657635
"20594" 0.00221919102485207 0.0026953916490928 0.000614697892962885 0.000452286663917688 0.00822043446895535
"20595" 1.1467995719384e-05 0.00290276708677962 0.00468364888531218 0.0012434232405026 0.000945168382381971
"20596" 2.51113449685587e-05 0.0128490900892869 0.00814156195336271 0.000103937866213316 0.00491534597262968
"20597" 0.00288322014723661 0.00104665110487692 0.000761435069814513 0.0204560813200047 0.00194596792866631
"20598" 8.36165519614125e-06 0.00444589229467808 3.77073513836748e-05 0.000498670072040838 1.71108793670524e-05
"20599" 0.000115589137448277 0.00215373877702006 0.00140180826871217 0.00326662029818082 0.00129495526342338
"20600" 0.000829250051357317 0.00146661235992406 0.000106267465044313 2.13782905009647e-05 0.00312396614360587
"20601" 0.000120695856231907 0.0164651535925744 0.00070066047356414 0.000307525460778756 2.39755726707635e-05
"20602" 4.79243339098976e-05 0.0142319633549104 9.96632449862563e-05 0.000264429242099856 0.000229643225604074
"20603" 0.000105240006827202 0.00237511115440683 0.00198542530923064 0.00128776615526525 0.000718771807625144
"20604" 0.000538805659746353 0.000858553822824477 0.00456223196036552 2.81023945233368e-06 0.00801812536585438
"20605" 0.00897913098548867 0.00283708583302677 0.00356683142969196 0.00156495626831466 0.00860120312768672
"20590" 0.00542558406149809 0.00105427765671661 0.00480679703213638 0.00261660591189665 0.00173950113066498
"20591" 0.00135887364603163 0.0128521863714257 0.0118326352834096 0.00377451351869885 0.000341057847000464
"20581" 0.000200907316350478 0.0216962106571593 0.00202847779865959 0.00211381813159933 6.59511778615517e-05
"20582" 0.000332090928262281 0.000783315030292926 0.000720728772870248 0.00268465507584632 0.0130437077350342
"20583" 0.0015143637236249 1.88850863792636e-05 2.27481559275933e-05 0.0016920947854595 0.0225025120844995
"20584" 0.000279363252290455 0.00372817383874942 0.00168809433407182 0.00105968305725369 0.00426914359676657
"20585" 1.36639850230992e-05 0.000406679898607341 0.00123043395867003 0.0180918104181301 0.00485320759149406
"20586" 0.000735537382529042 7.2122706208115e-05 0.00153685201850889 0.000312434417783537 0.00303899795856182
"20587" 2.16290168033168e-06 0.0201984467891469 0.00245056055630481 0.00041344445898135 0.000404640048828898
"20588" 0.00041360215028002 5.10517648196578e-05 0.00152764027686028 0.000108241170130885 0.0126026746187127
"20589" 0.00053381891961964 0.00640942238291285 0.00381462939073018 0.000756319808457283 0.00156990893844384
"20578" 5.72782834917079e-05 0.0104446231245087 0.00525892762351572 0.000217184311629397 0.0016340697664229
"20579" 0.00890318610219399 0.00221218532172126 0.00812118294191417 0.00194105112054637 0.00325286996136687
"20580" 0.000905320328479263 0.00769248738042163 0.0281669516368874 0.0101187200950746 0.00205357735528061
"20570" 0.0013010154351935 0.000778638078917785 5.62515180275526e-06 5.64277008696466e-05 0.00332212194747802
"20571" 0.0030684099288179 0.00056372864087063 0.00489844472711871 0.0010004289053069 0.00116223366850292
"20572" 7.06350097818702e-06 0.00219522511766625 0.00829607370176003 0.000194026571653742 0.000207787663946099
"20573" 0.00722546747196244 0.000972225419209691 1.74198520377079e-05 6.66285696742697e-05 0.0230745637328985
"20574" 0.00209277098591949 0.00401548106057648 0.000771625940050514 0.0119523873871128 0.0281332609713764
"20575" 0.00283871143886046 0.00150462074440157 0.000928669619754741 0.0143186237191743 0.0192250132342884
"20576" 0.000259575570947865 0.00545459335969338 0.000362334378943353 0.00454986101930146 0.00610206285060766
"20577" 0.00223336958811522 0.0132515227041796 0.0029604567864434 0.000518014141398574 6.58974701630626e-05
"20560" 4.5161162405751e-05 0.00155209460710377 0.00122931209849462 4.56031683749756e-05 0.00199395244163847
"20561" 0.00729442248744184 0.00897640893588478 0.000354820024739405 0.00162440872642965 0.00255806593248819
"20562" 0.0044629828182906 0.00376309260337783 0.00435701154621075 0.00176535524277675 0.021838836564907
"20563" 0.00384224551210287 0.000304134693130971 1.56357057794367e-05 0.013533894807925 0.0239106703952294
"20564" 3.12231771877627e-07 0.00385224432924706 0.00555933882226416 0.0156703706949931 8.3563134644149e-05
"20565" 5.62420195203609e-06 0.00283017149996311 0.00075622478321845 0.00476738654823975 0.00107679545427347
"20566" 0.000248772097919541 0.000807631731001297 0.00373368464304106 0.00610461713950239 0.000520492026378436
"20567" 0.000243766746649801 0.000293127485141191 1.07594982906633e-06 0.00405939071349104 0.00225427723982458
"20568" 0.00029861766297835 0.0187871776367528 0.0140854706776393 0.000978809672458743 0.000594645932106065
"20569" 0.00033954488424881 0.0133684510578858 0.00103434660549518 0.000446722943215385 0.000610266679373023
"20538" 5.22475234652267e-05 0.00724985099707241 0.0112884998657467 0.000971088431413133 0.00382412633840793
"20539" 0.000791256756596454 0.00267630685010277 0.00212386825469672 0.00339399027657152 0.00298740556500238
"20540" 0.00668333902025689 0.00532030145051112 0.00310331210805638 0.00263922966424899 0.000359306664592732
"20541" 3.10254672945342e-05 8.88273437178653e-06 0.00138430713155114 0.00556543406299741 0.000218733144755296
"20542" 0.000366655208228789 0.00504137930368346 7.56515961517505e-05 0.027849701760539 1.19803031868445e-05
"20543" 0.00408067785048852 0.000544563931854417 0.0285629570888837 0.00637208745501618 0.00280159295529056
"20544" 0.00315341624382804 0.00554179947931057 4.266676350078e-05 0.00129257197943137 0.00677452472511108
"20545" 0.00492883148766867 0.00503223253988427 0.000966111259347059 0.000820088629215611 0.0352113108842822
"20546" 0.000466058709893976 0.00447743355461478 0.00337716175030695 0.000257325944251082 0.0110529336425139
"20547" 0.00307231315049597 0.0165512517759083 1.25469832504455e-05 0.000122448771013011 0.0109349524886231
"20548" 0.00353236244064061 0.00198653412556266 4.56678825158333e-05 0.000436461779237928 0.00621709732140707
"20549" 0.000473243226165243 0.00313951711585812 0.000984554679584616 0.00273963393564683 5.78212380748238e-05
"20550" 0.00634997821517216 0.00184558493063538 0.0127605215105646 0.0137686795507683 0.00285513015719779
"20551" 2.70859637862348e-06 0.000102671514353338 0.000196459498463208 0.000726082463206839 0.00155875940873477
"20552" 0.000234863497371387 0.00273497504034414 0.00984369801962316 0.000265165734084286 0.000552453845844157
"20553" 0.000242805495599782 0.000548412335494721 2.16022902415005e-06 0.00150726649146655 0.00154496075209735
"20554" 1.78419446042482e-06 0.00606256713612637 7.98369829501692e-05 0.00449020004802705 0.0029550054817631
"20555" 0.00167506172000373 0.0239361930579997 0.00338664297552588 0.000443414627476877 0.000512437487410039
"20556" 0.00519232669863687 2.90109286596938e-05 0.00164380170336069 0.000800495835798476 0.000267481144512792
"20557" 0.00144629252359984 0.000146975395794844 0.0158652119599487 0.00886259240840455 0.00148080788009047
"20558" 1.57482354326224e-05 0.0010959881802312 0.00623752758980024 0.003470483900384 0.000129215797402279
"20559" 0.00120800653355466 0.00339736413857218 0.010481919609591 0.00240244561980092 0.00126535774111606
"20518" 0.00175379492815396 0.00158758685518334 0.00160583024100091 0.00145181074795016 0.00372825964187663
"20519" 0.000215673542310264 0.000138255811075881 0.00260757949016957 0.0133038057959884 1.53928903932048e-05
"20520" 0.00509829822516082 0.0006316133185199 0.000107034516777634 0.00105967690450186 0.00878936648025289
"20521" 0.000137903627147173 0.0124002752480424 0.0129203598640513 0.000981790433561689 4.80940980087977e-05
"20522" 0.00344351302286601 0.0021279381290734 0.00293282560115509 0.00135565859581257 0.00180676340060361
"20523" 0.00454274560807045 0.00162323625697181 0.00559803545486672 0.00957457210262637 0.00375232781040169
"20524" 5.21880907632468e-05 2.48831336816055e-05 0.00824113060182347 0.00220202267507029 0.000173688272599834
"20525" 9.19421178693422e-06 8.27925897348353e-05 0.00187867887865064 0.00026830373156826 0.000174393332726013
"20526" 0.000788206056446641 0.000534606404410859 1.91896425168397e-05 0.0023042356827758 0.000213355642681325
"20527" 0.00258507408683752 1.93998888387229e-06 0.00607374837737977 0.013257219064093 0.00525102554955762
"20528" 0.00181135184683114 0.00922635725787384 0.00651138937236755 5.36972444598541e-05 0.00486680978680631
"20529" 0.0122559825217968 0.00317181052211493 4.00822747950951e-05 0.00194034591960267 0.000357219639720719
"20530" 0.000347482037601889 0.0230123552570894 1.33998329343184e-06 3.16217870620776e-05 0.000720596737268346
"20531" 0.00142393738913367 0.0107134462252536 0.000298280600758695 0.000840536612164864 0.00161473001443109
"20532" 0.000465916492179392 0.00790052983603754 0.000491746839245053 0.00563106949818341 0.00706232349049681
"20533" 5.18032732130699e-05 0.00159422577937174 0.00608533531912945 0.000167826445542928 0.00453085891442213
"20534" 0.000650190254713214 0.0110228430548079 0.0135693869841952 0.0116260071222279 0.000191538902100056
"20535" 0.000619720824215407 0.000438529356438184 0.00609164685660001 0.00173946665398439 0.00143925812168291
"20536" 0.000990312751551448 0.000169513558387386 9.58365417283915e-05 0.000261692465782746 0.00409640493820196
"20537" 0.00265069787778719 8.73585329180801e-06 0.0216521026964745 0.00018965446696789 0.0192749081493635
"20510" 0.0110468852071781 0.000807708281512317 0.00055744456590635 0.00166738981773511 0.00106170101430841
"20511" 0.000671668943522309 0.000931829875571898 0.00388295070480146 0.00279011430079661 0.00642532962080617
"20512" 2.45380211194424e-06 0.0010808475547588 0.000733786525389436 0.0042439613821637 0.000815325229726292
"20513" 0.00496915403416254 0.000259274846438011 0.00206090705009693 0.0030104255111224 0.000352209113461692
"20514" 0.000675018179226312 8.91643524178058e-05 0.00491321418981033 0.00539787754731261 0.00821644458969197
"20515" 0.000497872716807212 0.00060237987831923 7.14645632413606e-05 0.000864777892819799 0.00146048302568666
"20516" 0.00235926431070374 0.00221785981852155 0.00493732204482431 0.0474957619037124 0.00066948673105803
"20517" 0.00492755699239529 0.00121595483883095 0.00122422966519745 0.000270537991299708 0.000297665886095252
"20503" 0.00327586656529716 0.00425386149873674 0.00063111817897628 5.65163877458234e-05 0.00644532991521035
"20504" 0.000133777643592815 0.000333408288871838 0.000922090943368424 5.5739046608382e-05 5.09389143473681e-05
"20505" 0.00165117379240106 0.000165047952603991 0.00592994363538971 0.00313762800122241 0.00557873198287534
"20506" 1.8591778646717e-05 0.00166839203010191 0.0114948132529404 0.00148482400146296 0.0135631080145725
"20507" 0.00162180698212681 0.00367354337547109 0.00119329942729347 0.000620377321823706 0.0117561509413018
"20508" 0.000448921641335033 0.0150185731150664 0.000413081316066833 1.81736169193651e-05 7.54269357000574e-05
"20509" 0.00542692570055827 0.000933334403529904 2.23038359957052e-06 0.0037672288378795 0.00242782141019795
"20491" 0.0052400930699007 0.00130132106287335 0.00185779218670386 0.00682496220744786 0.000136497836608324
"20492" 0.00672089672376449 0.000322065285532896 3.9798388436089e-06 0.00967993260011319 0.000395347938253721
"20493" 0.00643199251868422 1.22458371207415e-05 0.00153753727026242 0.00172985348985804 0.0014891870987029
"20494" 9.97842101981193e-06 0.00673033622786423 0.0162587470062425 0.00148054679840817 0.016844190339345
"20495" 8.96908764595836e-05 0.000620351515327239 0.00269755772103403 0.000783663781120994 0.00563241993794969
"20496" 0.000362079261992531 0.0118017213117734 0.00521501864098248 0.00270756410599382 0.000476735488911083
"20497" 0.000185856333231729 0.00392847386307225 0.000583932236606695 0.000518726426049718 1.70862816616972e-06
"20498" 0.000444182150640249 0.00985614570260232 0.00144997366604867 0.00893930628762299 3.39582249987122e-06
"20499" 0.00135518653788867 0.00450063091346139 0.00458001555231856 0.000604523278463796 0.00985542881645789
"20500" 0.000536139153532185 0.0022560421255134 0.0237263456494625 0.000890399060097082 0.00237639785779761
"20501" 0.000187189564378979 0.00235536708339524 2.34720892438499e-05 0.000122289790028799 0.0150827912321497
"20502" 0.000307238130355146 0.00456901184754309 0.0189076115998181 0.000551189458553746 6.84929596514106e-05
"20471" 0.00201482014073408 0.00350485315319598 0.00507335673239896 0.00355293691607562 1.44438624690576e-07
"20472" 0.000792108377793586 0.0151880493820212 0.00372535361965428 0.0027933339783587 0.00025638002424481
"20473" 2.32081409433948e-07 0.00940497828328293 0.00104945049205302 0.00232154918143837 0.00220008709789949
"20474" 0.000989298270715601 0.00755440591317548 0.00126600710759062 0.0083944214498786 0.00059865292121614
"20475" 0.00150256920941554 4.96612446314755e-05 0.0146813904705688 1.25913522350775e-07 6.30594166579997e-05
"20476" 0.000671933610127724 0.00469561965782537 0.00330547326534973 0.0136266504828513 0.0161494481289203
"20477" 0.000289372801441883 0.00365380554672307 0.0168514861417944 3.70127638822407e-07 7.09004587919263e-06
"20478" 0.00873479494323849 0.0238913364704142 0.00483953232463595 0.00547350521155123 0.00602093826278188
"20479" 0.00150606627351378 0.000533429844475821 0.00125997771456273 0.00463954953578184 0.00116630796968652
"20480" 4.48431746978933e-05 0.00524646439005409 0.00927243441840253 0.0147529380412613 0.00650152349664893
"20481" 0.000899118188269412 0.00611287431817327 0.000715015330237162 0.00129246272081198 0.00456805459740589
"20482" 0.00177621373951178 0.0175518551850495 0.00103306061684805 0.00412020815754405 1.83599433281524e-06
"20483" 0.0043843584356571 0.0242111537062276 6.25667264679825e-06 0.0182588752906986 9.32901454532631e-05
"20484" 0.0109940819518119 0.0283238813931525 0.00131217794735386 0.000133647997435682 0.00646078587436161
"20485" 2.33474276878863e-05 0.0052599602003867 0.0111156650485963 5.78095873697206e-06 0.0183561856339884
"20486" 0.00140923938672723 0.00596935523998652 0.0112305813771328 1.07258059394502e-05 0.0125951142554113
"20487" 0.00605351931502348 0.000565898755929917 0.000972884046766402 0.000293425440574582 0.00407508994886968
"20488" 0.00283871143886046 0.00150462074440157 0.000928669619754741 0.0143186237191743 0.0192250132342884
"20489" 0.000989176508729582 0.00767135681246781 5.42248528857022e-05 0.00120252478741161 0.000996884206570942
"20490" 0.00443272697380836 0.00123525688472608 0.00249634952773193 0.000432897510904238 0.0129446943763984
"20458" 0.00117980948463479 0.000109865600610785 0.00194548484747143 0.00412551353027421 0.00448619334396067
"20459" 0.000372180022547111 0.0116931959324762 0.0064042378453558 9.94007399723479e-05 0.00310713013845319
"20460" 0.000286359587939025 0.000621482659716292 0.0011960907248579 6.78568834189564e-05 5.8001907414658e-05
"20461" 2.30237693018648e-07 0.0128510282747562 0.00159274876097179 0.000262625203783917 0.000957669666715359
"20462" 5.27688847161656e-05 0.00634341706502163 0.0132027272453156 0.00185748685622344 0.00209931442799434
"20463" 0.000664318310990348 0.0175211380055339 0.00233217908417053 0.001226187673209 0.00185133008096995
"20464" 0.000548729425387354 0.000374228287095605 0.00167437102207328 0.00409316495863775 0.000625282041774126
"20465" 8.2236391395552e-05 0.000790273660887846 0.00364804703109032 0.034334655530365 0.014646793954675
"20466" 4.31241227149963e-06 0.00149753689390554 0.0024627462052098 0.00241609146043043 4.07610485056689e-07
"20467" 0.00016485224155446 0.0156253521321676 0.000732626477582985 0.00401098068310252 0.0156415404535017
"20468" 0.00468099258409373 0.0347526047678045 6.50551396633114e-05 0.019850893167494 0.00734303828105201
"20469" 0.00404576253420497 0.018469203619899 0.00793044514010814 0.000969572292569107 0.000100118529483593
"20470" 0.00812396195702468 0.0114711074675119 0.000717405947340199 0.00113003010705183 0.00495717202029115
"20448" 0.00284446635607178 0.00747423093333947 0.00903941189749533 7.71244247634125e-05 0.0020939912846675
"20449" 2.31345694003788e-06 0.0072145514079119 0.00447825753893088 9.24585929910319e-05 0.00785684880118175
"20450" 4.56262844832578e-05 0.00429047660851195 2.09084364937992e-05 0.0112561055108239 0.0138571909959858
"20451" 0.00288175831738584 0.000203164938002283 0.00190036117396089 0.00292056186975108 0.00740443468263824
"20452" 0.000373068409346172 0.00407872876441381 0.000166716821520557 0.00302837306295344 0.0329194943059148
"20453" 0.00502607111396674 0.00237685874853094 3.11151413742932e-06 0.00230662606602156 0.00220095975231051
"20454" 0.00184593458577381 4.95367167705487e-06 0.00084282357591816 0.0122682731414469 0.016710154760053
"20455" 0.00111982228184688 0.0046255018560737 0.000109144018989255 0.0021639068330935 0.00248485519990441
"20456" 0.00538702339040962 0.000955046089220574 1.95934805934336e-05 0.0462125826899503 0.00664441644759592
"20457" 0.000791256756596454 0.00267630685010277 0.00212386825469672 0.00339399027657152 0.00298740556500238
"20441" 0.000489937207957831 0.00492547934373719 0.00293529992193175 0.000104248306958354 0.00561057827841888
"20442" 0.00092267441933925 1.53605573198976e-05 0.000240071651804221 0.000116517389735922 4.84905962177421e-05
"20443" 0.00151951930051356 0.0178572367150623 0.000404139551958147 2.70223088583959e-05 0.000153229089410943
"20444" 0.000825861446785035 0.00468978519128421 0.000327417783147257 0.000144486817682921 0.000125761834434438
"20445" 0.00100365590980029 0.00309726353598926 0.0012067798833104 0.00295348937156038 0.0023229146499576
"20446" 3.28315767712876e-05 0.0100436473712464 0.0108971177030562 0.000682762125893271 0.000794743643643733
"20447" 0.000230532272702723 0.0071923576879282 0.00289078011674661 0.00212774929385638 0.00634576842792151
"20430" 0.00335121315457089 0.00349621958354738 0.00481580163025318 1.30744652504015e-05 0.00109278872732965
"20431" 1.31045195627118e-05 0.000227441741922124 0.00724640422295463 0.00439772537586773 0.00396232038020858
"20432" 0.00066839622824981 0.00767813851748159 0.0136325223793403 0.000252446594509145 0.00935321683767099
"20433" 0.00171664668112459 0.00185395585590794 0.00954253746947331 0.00581524416074793 0.00240380121736615
"20434" 0.0100177749800776 0.000274625626635344 0.00312082527098194 0.000849337436571877 0.00402418348079853
"20435" 0.000131215858382659 0.00856670617349417 0.00130513960405496 0.01563380688279 0.000145168004618785
"20436" 5.55436890142754e-05 0.00166266740364438 0.000224768584580539 0.00606942133522123 0.00133709554919359
"20437" 0.00173022587470987 0.0172295701269052 0.00114439810619545 6.66502171143669e-05 0.00455791252423529
"20438" 0.00699170201046477 0.000190827109762838 0.000332184299275056 0.00369020547393097 0.0044596281225216
"20439" 1.72546709019472e-06 0.00197426585559815 6.08678868404407e-05 0.0110707061072506 0.00205216195733058
"20440" 0.00565645635862149 0.00413983714136336 0.00239633341364062 0.0026303599000025 0.000876516771876487
"20419" 0.000233897939862839 0.000376845811137187 2.44068803311838e-05 0.000455793363473381 0.00248205616063104
"20420" 0.00512641524619081 0.000106800669371119 0.00247619085556662 0.00256696492165016 0.00283551087222081
"20421" 0.00511552677200415 0.000323506042523234 0.00210089513508495 0.0231761685105313 0.000548218886931838
"20422" 0.000470537368974376 0.000802501860738165 9.67741063863426e-07 0.021497909829127 0.0006219279153987
"20423" 1.3080859306342e-05 0.00685131443880892 0.000790149750781073 0.00167301239172901 0.000439338787891108
"20424" 1.28621182400323e-08 0.00627231753191886 0.00142156081725457 9.60360486941509e-06 1.47936679394274e-05
"20425" 0.00577611697099785 0.00545990954948419 0.0146489185074307 0.00156942836455518 0.00502346203113326
"20426" 0.00192862453288014 0.0038726642041376 0.00316879103529305 2.49613620887686e-05 0.00656091890818707
"20427" 0.00535149324054448 0.00191872812719706 0.00211503994080858 0.00735942903265601 0.00101202730387912
"20428" 0.00263416011308429 0.000248886034872265 0.00128691481830599 0.0220295801238046 0.0151335076621995
"20429" 0.00141189300400669 0.00926904608442354 0.000368539127031027 0.00159091546835666 0.00152497528545179
"20407" 0.000557668353314209 0.00334631767524496 0.00156282595935801 0.0010241165182654 0.00106986525771024
"20408" 9.19731186773146e-05 2.64652262182551e-05 0.00448000296113382 0.00321646465634214 0.00317694691082934
"20409" 0.000120367390557489 0.0197467437905211 0.00203538650325096 0.00057727625412066 0.000198018085907327
"20410" 0.000301286870452157 0.0112618808648593 0.00511537600892879 0.000170042774513033 0.00774473185632555
"20411" 0.000921495517011582 0.00066109555512553 1.31152202317979e-06 0.00593810279395202 0.00794182451638093
"20412" 0.0042432394142487 0.00444518700799252 0.000149550479781971 0.00523487106825724 0.000137399848135992
"20413" 0.00375283040166022 0.00959615378391372 0.00209416866130883 0.000908598971934976 0.000910901261836879
"20414" 0.000295655058946758 0.0166953698797895 0.0030906084009118 0.00668284658420853 0.000136543076262664
"20415" 0.000336304422287831 0.00011070013147495 0.000208994487707606 1.31806231793282e-05 0.000172890051580867
"20416" 0.00233288697870109 0.00649851803660794 0.000394362827699631 0.00108765304923735 0.00113696256653094
"20417" 5.50228585137396e-07 0.0021424844644719 4.31455446311956e-05 0.00372387024635349 0.00333086614332245
"20418" 0.000788704381082829 0.000668914067668693 0.00357995993694966 0.000558281757653632 0.00836251527786704
"20400" 0.00268870410825371 0.00325085021470596 0.00233645224914152 2.14672792799665e-05 0.0278074351467121
"20401" 0.000803499984849628 0.00164560171146414 0.0108771013649425 0.00698115410132116 0.00679414820737071
"20402" 0.00287751524285653 9.47112348564883e-08 0.00118831791878755 0.0336634232270848 0.00048944704951998
"20403" 0.000886833449900345 0.000389951656208877 0.0158474225750607 0.00274930743225608 0.00730583855553957
"20404" 0.00915412010755277 0.00447825425265037 0.00140690212490544 0.000984264923902413 0.00013750707467175
"20405" 4.03520416155361e-05 0.0029293739289888 0.00589409774689813 0.00893680767533537 2.84871514244981e-05
"20406" 0.000100157919204909 0.000538615161644376 0.0187656356743996 0.0011459992722761 0.00814515572691537
"20390" 0.00118719085711538 2.43746913596697e-05 0.00503314255113527 1.06712823166631e-06 0.00221671987197366
"20391" 0.000536231901916341 0.0024166968822746 0.00354358559113254 0.000539892879490205 0.0104342036885306
"20392" 0.000142414808070902 0.0058006114586694 0.000125678168124229 0.000293801027561563 0.00276496649947417
"20393" 0.00449230583810596 0.000299837221379666 0.00978604022140026 0.0184971223770172 0.00579310562077884
"20394" 0.0013130196825786 0.00312822637653993 0.0161527651075897 6.20606557564166e-06 0.00130962957271824
"20395" 0.00444193798297675 0.00423296098635534 0.00467570157344455 0.00233538537348135 0.000306514284255878
"20396" 0.000921717072793644 5.94857279702542e-05 0.0166500160288546 6.36164367531394e-06 0.00130589359516456
"20397" 0.000337491066244097 0.00200906050837425 0.0229306485223513 3.72529768526167e-05 0.00299627615035411
"20398" 0.000235354224878351 0.0111025326774763 0.00182039218966492 3.32444517783162e-05 9.68551694405639e-05
"20399" 0.000605060885545643 0.00605119034908939 0.00238806566185343 0.000582975476204927 0.00655876292161071
"20382" 0.00375358778409172 0.00010141190485558 7.05342836373236e-05 0.00232546361625568 0.00644437183734671
"20383" 0.000885110866356419 0.000266921624612431 0.00245318571452765 0.00326467589995078 0.00390687589730464
"20384" 5.77100754349354e-05 9.36728855106552e-05 0.00156567861084153 0.00177310333656594 0.0111628137888757
"20385" 0.00203655227880182 0.00185756145668691 0.00168856691800153 0.000495611940181871 0.00644064995878915
"20386" 0.000560542510639316 0.000655101842689182 0.000359271021946848 0.00331404651830609 0.0120978813324592
"20387" 0.00748192416878171 8.84100695121174e-05 0.000128919944803882 0.000937381807350981 0.000102700209399715
"20388" 0.0037850303383642 0.00324780115929528 0.000626425271508642 0.000432234008215322 0.00592086679938621
"20389" 0.000698593041509699 6.69855238982192e-06 0.00297722387411108 0.00835906196722583 5.5250062485863e-05
"20376" 0.00165932806338931 0.00243346534749792 0.00143958192062372 0.000519071315996573 0.00036070853726791
"20377" 0.000377786741524941 0.000834583150849902 0.00625260262942976 0.00063522437797825 0.000884729443036375
"20378" 1.13254605832057e-06 0.0164876384490526 0.00978459878675117 0.00157484477924643 0.00201904500051247
"20379" 0.00120977385985193 0.000116993992514928 0.00330606591086267 0.000486607907304175 0.0119251943371802
"20380" 0.00149694527674215 0.000188839401279642 6.93827969843034e-05 0.00171300064593486 0.0239497965005223
"20381" 9.52180351771002e-05 0.00124155841418281 0.00331228651937108 0.000549154347115238 0.00514451229046191
"20370" 0.000786589598047719 0.000323995309213524 0.000373452220453348 0.00736211708809905 0.003335382944035
"20371" 1.76910510483521e-05 0.019603092674102 0.00123480098275724 2.49692775154816e-05 0.000533358793278314
"20372" 0.00554478579419363 0.00744528606134303 0.000795310371086299 0.000944774091731404 0.00938518618152252
"20373" 0.00178209601274312 0.00843970346183829 0.000453801126152763 0.00403362694883804 0.0186361573393509
"20374" 0.000779621277124481 0.0139126083218103 0.00219748349818009 1.57125099456022e-05 0.00292437492030411
"20375" 1.79274983264408e-05 0.0143956901633578 0.0102739362252551 0.000658275363734141 0.000850284574183085
"20360" 0.000594598817061658 4.9553276368377e-05 0.0084041956752065 0.000153419937197465 0.00980237478398513
"20361" 0.00374587420576291 0.0016352459772461 8.38768291461188e-06 0.000571145311188199 0.000504465808636103
"20362" 0.00103040539970274 0.000129045106599369 0.00143159440666206 1.44528686582313e-07 0.0226093983925009
"20363" 0.00921419174787501 0.000744569419727152 0.00071788960024991 0.000157189447972401 0.0021155598145418
"20364" 0.00110104492578962 0.0209477467392299 0.00270006660937395 0.0065040630312585 0.0142034308494606
"20365" 0.000487826451418871 0.00466124449512625 0.00043446107631699 0.0267335968493798 0.0170889383152086
"20366" 0.000695745226245959 0.00367059682466919 0.000861386216490366 0.00170807637424061 1.02091371703771e-05
"20367" 0.00111517964866841 0.000900332040075467 0.000135429299468308 0.00334822394294952 0.00146946686558377
"20368" 0.00442301927619499 0.00189807999869883 0.000855746517362854 0.00638891032668966 0.000791791712994853
"20369" 0.00012427884204489 0.000512836487972172 0.00190027609922718 4.1229317931575e-05 0.000111950403275983
"20352" 0.00151155548043297 0.0048193813492141 2.98030126744953e-05 0.000227995931924538 5.00818161208267e-05
"20353" 1.65521422134227e-05 0.00552490089142492 0.00131236003285686 0.000287644387924915 0.000784288273611872
"20354" 0.000556571060347099 0.00791682531029434 0.00020594631404907 4.91659355289897e-05 0.0111824113803005
"20355" 0.0023537726553705 0.00140545086488486 0.00131149906718178 0.0641957652309311 0.000789253286937752
"20356" 0.00599448905664006 0.000456885589716664 0.00121808232547747 0.000710352175184105 8.31126348771446e-05
"20357" 0.00025284692435062 0.0106941271545632 0.000635360984765805 0.00523021026733065 0.00532301960089895
"20358" 0.00011809491564085 0.00148078234716294 3.27293312431912e-05 0.00263078029808842 0.00068678576345122
"20359" 0.00173864162320743 0.0038223092118156 0.00233336317429599 1.04879853280136e-05 0.000279752309830197
"20345" 3.52882217396851e-05 0.0106910856216437 0.000629487368411145 0.00213942730629457 0.000421686595419027
"20346" 0.000129123987776834 0.00819777993031859 0.000627646866657305 0.00293775776299715 0.0205440879824779
"20347" 0.00326652044464681 0.000263159677503311 0.000224289591350683 0.0123431269457072 0.00475530258596813
"20348" 0.000186410955100652 0.00380154618411089 0.0173271009830778 0.00253940111148345 0.00369027578351219
"20349" 3.10254672945342e-05 8.88273437178653e-06 0.00138430713155114 0.00556543406299741 0.000218733144755296
"20350" 0.00269225644672949 2.15966866880615e-05 0.000564589826170582 0.0185914179725505 0.000120553120960548
"20351" 0.000311865897130899 0.00679967049465716 0.00150246757171985 0.000179632207921673 0.000373246150319865
"20340" 0.000996325090057731 0.0106510314493608 0.000179936208322939 0.00279322363535665 0.00200275417008133
"20341" 0.00141156464018703 0.00319412528035659 0.0041341475258796 0.00834263623159621 0.00319995885292773
"20342" 1.12558033766808e-05 0.0148438541148388 0.0183187727377029 0.00139944014976209 0.00406251340366493
"20343" 7.61410475041329e-06 4.78288016434543e-05 0.017204440621865 0.000142941121966165 0.000270629388552961
"20344" 0.00205377690237901 0.00158378423021972 0.0128940954276978 0.00921229208973415 0.00237416255710593
"20330" 0.00192494737579838 0.00158748791981121 0.0034191377558 0.00416848824618218 0.0159316046730481
"20331" 3.85198620918918e-05 0.0013967972734445 0.0321085368979274 0.00493639874966298 0.00482123877143649
"20332" 0.0175314978532551 0.0150999388729835 4.85146141785757e-05 0.0351291728884916 0.000477491107887684
"20333" 0.00425128297592807 6.36685835831877e-06 0.00129792546560621 0.00252551672215341 0.00539741616248103
"20334" 0.00481253529982635 0.001790889763908 0.00297907728544094 0.000155259343998023 0.000314598881999427
"20335" 0.00180778121160556 0.000435741741186535 0.00529965203631056 0.00338207657180057 0.00560866812182572
"20336" 0.00238625151664637 0.000271853494335453 1.79362917035827e-05 0.0466901301495326 3.66345286979927e-05
"20337" 0.000468553038660152 0.00164514966855339 0.0132595006970425 0.000662612211623051 0.00201253939060159
"20338" 0.00236147725195727 0.000115500071505209 0.00019718076237945 0.000160020424948688 0.0246147969076375
"20339" 0.00790106642174686 2.79729672204039e-06 8.36167858234857e-05 0.00622345439889504 0.000848984037048513
"20319" 3.52041713762626e-05 0.00615437462240665 3.745766860194e-05 1.69784371025943e-05 0.000925767094412495
"20320" 3.88845906673952e-05 0.00278408961785391 0.0142423200244325 0.00306423228288641 0.000721224624924139
"20321" 0.000167951775514169 0.00763549114128152 2.5212600426512e-05 0.0121471434427447 0.00704566060676526
"20322" 4.32977549478902e-06 0.0102902029210925 0.00914543236022513 0.00360951649799836 0.00533861009967754
"20323" 0.000584997322967417 0.00859006338619682 0.000421512693782478 0.000277571692055386 0.000695932772988558
"20324" 6.7127138549928e-05 0.0142630423499898 0.000333510614396792 0.000456887490935797 0.000252907135264045
"20325" 0.00263686024472464 0.00546737190795775 0.00173799586260962 3.7812733050868e-06 8.73607294495667e-06
"20326" 0.00398064800713624 0.00665670681210242 0.000201965240900323 2.45767050017592e-07 0.00152070628112727
"20327" 2.25944110450985e-05 5.48021215615933e-05 0.00159440957954954 0.00287546505007689 0.00903899523412055
"20328" 0.00251945475591477 0.00131985253995677 0.00069993092204445 0.00549460018629242 0.000205757477280795
"20329" 2.03957825624515e-07 0.000677265429715322 0.00450279741267598 0.00581921988795087 0.00501931210361886
"20311" 0.0009762189541939 0.00382845183350682 0.00258212471267391 0.023700142533276 0.00882553773587537
"20312" 5.50734956598652e-05 0.0126387561305234 0.00158058696931941 0.000815620859935581 0.00755334005254672
"20313" 0.00213282227297723 0.00198782289144055 0.000147341982740858 0.0014971432309809 0.0020474614958767
"20314" 0.00302956265227435 0.00661302540834792 0.0142738155579779 0.0137043672597255 0.0147161701187049
"20315" 0.000222482046886322 0.0108368768045813 0.00484298256496771 0.000276348886485782 1.78366489707725e-06
"20316" 5.07050316840864e-06 0.000157610029082034 2.81808824700347e-05 0.00348365690534774 0.00632682829680024
"20317" 0.00438526701690682 4.15066514873775e-05 0.00614300566381515 0.00029637475956238 0.00898368828822097
"20318" 0.000469621538506132 0.000391046221359972 0.00598344537010597 0.000917531574803582 0.00171872096077695
"20305" 0.00482741010596404 0.00147689546951434 0.00475962404335424 0.00883422457539749 0.00454222128106257
"20306" 0.000134255415034622 0.000959054046069878 0.000281258895395029 0.000801343933134426 0.00599581466854731
"20307" 0.00292404805595243 0.00550979101043321 0.00473166212699122 0.00021633517887639 0.000424763791884477
"20308" 0.00956166189065626 0.00347748236794887 0.00186350011801945 0.0169060469132903 0.000602773219607707
"20309" 1.68624105593201e-05 0.000210043732827488 0.00253572264586489 0.000608204901863197 0.00109183644033437
"20310" 7.68790603124992e-05 0.0068793172007081 0.000653529366807319 0.00858906603556859 4.31799736993696e-05
"20293" 0.00166167375513242 0.00145504347064819 0.0101665878304167 0.00782972153510605 0.00316812858992456
"20294" 0.00154147460328949 0.000261986650782333 2.60657600939944e-05 0.00391929547970901 0.00419361812168097
"20295" 0.00234323859503568 0.00880098972726893 0.00169321056768792 0.0307134492349506 0.00111819955722099
"20296" 0.000430891940456537 0.00339330182271855 0.00758218966099784 0.00367957843019475 0.00141331136448276
"20297" 0.0039819383795132 0.00227246398857551 0.0160172323033884 0.0279217673850322 0.0101646995843911
"20298" 0.000575593847915279 0.00439904797621054 0.00208939366042121 0.0030614195459883 0.00760450485465397
"20299" 0.000725875319539044 0.00130512540269218 0.008508937083014 0.00426515523887818 0.00444393941301598
"20300" 1.50707966653221e-05 2.00653999307507e-05 0.00865930849067104 0.00078590956985665 0.00294958872230526
"20301" 0.000398246269295676 0.00399764998457826 0.0124606801807122 0.00330274232663423 0.00280981646664525
"20302" 2.8679265212438e-05 0.000496112297368955 0.00409694600344276 0.00336405239237795 0.00458157948191945
"20303" 0.00233372456346547 0.00205788790891245 0.00351731060601043 0.00665584263028037 0.00688201215657229
"20304" 0.00248532905997313 0.00830675608524197 0.00596433912654295 0.00117072968418483 0.0157962894098681
"20292" 0.000329001345590678 0.00280249102909701 3.9437466087288e-06 0.000885870403868627 0.00493880327913303
"20285" 0.00290664101227554 6.81348130692382e-05 0.0238491840472727 0.00191155306216428 1.55998841761661e-08
"20286" 0.000936602371659442 0.000159694510239894 0.00712635860825136 0.0260799700538309 0.00551918713312521
"20287" 0.00271375145009221 0.00419698318841157 0.00315308004432378 0.00103375316932294 0.0026333843312052
"20288" 0.00169206349866431 0.000291948242333765 0.00650468434675195 0.00741823661917235 0.00663092928312214
"20289" 0.0005412464160381 0.000933921967783694 0.000324478247278681 0.000162775154978688 0.000932433233601886
"20290" 0.000236325607704457 0.00594087861833115 0.00377837110069011 0.000122546069831658 0.00236681917211473
"20291" 0.00320143090241986 5.17240033475317e-05 0.00118441385274935 9.06332207924104e-05 0.00254664569569675
"20276" 0.00108950247132665 0.00224516439506856 0.00144267226317182 0.000536515777140793 1.01648481105612e-06
"20277" 0.000599903199479234 0.00308753685691677 0.00989485146386574 0.00196676074300394 3.57279018007154e-05
"20278" 0.0023062040920542 0.021954846906007 0.00520185468935993 0.0816902482710941 0.00438521882052589
"20279" 3.02941867810683e-05 0.00449717741522724 0.00202534659380963 0.00337927464084255 0.000237277485107075
"20280" 4.32841638110132e-05 0.000813662164063131 0.0021438825474529 0.00644782275409637 0.000702918564033622
"20281" 0.00138629698826827 0.00142122027522597 0.00888835839958257 0.00646482111838748 0.00361025802442936
"20282" 0.00263316847107653 1.36211051199537e-05 0.00301977710333793 0.000531654415045196 0.005732134788019
"20283" 0.00469681794170715 0.00183439609422746 0.000342288466310683 0.0102862541087421 0.00158980488161272
"20284" 0.00551267787310061 0.004893943649081 0.000612461557295713 0.0203977570990754 0.0003509587073636
"20268" 0.001556564863109 0.000827905164096529 0.00107552281128193 0.00115245565380391 7.8135177752405e-06
"20269" 0.0044931783691294 0.00177540878963315 2.61285639628589e-05 0.0189474577949232 0.003833758702855
"20270" 1.46015559555914e-05 0.00284557837597108 0.000334452438222489 0.000449026611875938 0.00781854937640526
"20271" 0.000135537248589762 0.00337177807818629 0.00529198031542803 0.0323144254763005 0.0047765773870925
"20272" 0.00282190056163936 0.00225799592799772 0.00555428259329286 3.6944575718805e-07 0.0015553191281848
"20273" 0.00419101308189035 9.55232623047237e-05 0.00201799691767253 0.000605630354437912 0.000709060700476042
"20274" 6.69824109925446e-06 0.0111509609711813 0.00108324298390691 0.000377202137829057 0.000426415840584755
"20275" 0.00152746900816176 0.00629595199827306 0.000158252590994837 6.64939029947954e-05 0.0144644431903248
"20265" 0.0055325697822463 0.000319431049087348 0.00212103919951374 0.000786049640287007 0.000606307739998265
"20266" 0.000362699900346673 0.000766666654837154 0.0150662512604701 0.00299864840257226 0.00149679262250392
"20267" 0.00146645561471764 0.000275762418507311 3.32681794492743e-05 0.000343291970892762 0.000315286339544121
"20256" 0.000549704420360285 0.00109223304142438 0.0100887143086022 0.0038030700235118 0.00481203194135276
"20257" 0.0003804771229194 0.00788744137998979 0.00577074672338978 8.81180061387811e-06 0.000676892199266398
"20258" 0.000662048639195712 0.000167142820287775 8.13796298801709e-07 0.000391214058711317 0.00281814399898444
"20259" 0.00190380493687208 0.000633691578859489 0.00935465488969867 0.000387675285338788 0.000646572168180102
"20260" 0.000843874173507067 0.00588073047796192 0.00132419965962428 1.08126580909384e-07 0.0169233447653163
"20261" 1.22117304892691e-06 0.00162414980533124 0.00393024816878866 0.00333894542248134 0.00485761318969325
"20262" 0.00313459605442165 0.00090432784872258 0.00219717976509374 0.00380603193220971 0.0180619565286035
"20263" 0.000213526805475073 9.56128304974608e-05 0.00607602464689555 0.000567923173183532 0.000400490280139821
"20264" 0.000692853326628671 9.06249067405314e-07 0.00503184592914877 0.0272316818846822 0.0709197498380681
"20248" 0.000199740777032744 1.49048555726002e-08 0.0114021899385348 0.0347781484776291 0.00593838207479769
"20249" 0.00394734343098368 0.011393266931765 0.00181013046938961 0.00276327774342451 0.00416003510018871
"20250" 0.00167556145975446 0.00015206710366407 0.0189258349317854 0.00333456675167079 0.00667134723965724
"20251" 0.00145438386659111 0.000342414560318463 0.0161020864939122 0.0123448844116219 0.000276884062503481
"20252" 3.01877347347298e-05 9.93493501676473e-05 0.000547320737596533 0.0280110488341327 0.0026547174837209
"20253" 0.000378016479726593 0.00274074018385756 0.00283591177140887 0.000929960779591785 0.0219975764037344
"20254" 0.000889359852104932 0.0182696650534759 0.00104797947407644 0.00134862010779056 0.000838995890412007
"20255" 0.000391669970806046 0.00357738766534394 0.0121185341688721 1.23346669910017e-05 0.0101621787065728
"20234" 0.00239760361105155 0.00464543077739869 0.00210466902406705 0.0092618540604 0.00349647813679661
"20235" 1.41753430038807e-05 0.00236255350625695 0.000355547795141257 0.00150597518082947 0.000861554254932837
"20236" 0.000187130715670879 0.00139659388755291 0.00124630034599155 0.000367794204386483 0.020375134471042
"20237" 0.00247561625210341 0.000955664060915231 1.46221862982944e-06 0.001116576873191 0.0026309069355469
"20238" 6.93831496546725e-05 0.00950999761084699 8.76668307108608e-10 1.18678339442859e-06 0.000696691315244016
"20239" 0.00308693283403194 0.000964301636346832 0.00825825317695978 0.00193787958017982 0.000561742027836711
"20240" 0.00197608293846741 0.00988640846251399 4.98015228336239e-05 0.000828137848963103 0.00127818786641059
"20241" 0.000289320736844385 0.00300289897440068 1.51815439516486e-06 0.00164690649365334 0.0227643925773079
"20242" 1.84559931785176e-05 0.00878695286721617 0.00779578571861511 0.000625853521934194 6.13176609063798e-05
"20243" 0.000205600948787422 0.0030199540549478 0.0122088730586887 0.0012546168740994 0.00279493681363587
"20244" 3.56822143794886e-05 0.00393432119602336 0.00161284347536827 0.000352336495439968 0.000733080301500817
"20245" 0.00133121242914903 0.00845344019720457 0.00201225871516753 0.00173727283599348 2.72111536344041e-05
"20246" 0.00335121315457089 0.00349621958354738 0.00481580163025318 1.30744652504015e-05 0.00109278872732965
"20247" 0.00432810963003137 0.00194106067987699 0.0137089547254323 0.00107974741419231 0.0041123696390044
"20221" 0.00393037561808885 0.00257294778657171 0.00164095769021732 0.00164199080771873 0.00325529014182546
"20222" 0.000771157487712018 0.00394138035679598 0.0062340668853015 4.92138722734093e-05 0.000503666466830682
"20223" 0.000108906790666557 2.82323495383029e-05 0.0149174344363887 0.000622359800949172 0.00323513771513216
"20224" 0.000570066878619345 0.0142877033837805 3.45614481654837e-05 0.00572116310948722 0.00546063097877419
"20225" 3.48936827019262e-05 0.00287203366173041 0.000606551632510293 0.000284143526748465 0.0098952841792142
"20226" 0.00109969312776006 3.83654746135682e-05 0.00236452573844879 0.0013926310847659 0.000635928316748812
"20227" 0.00013179838076683 0.00864403308373796 8.54456298223935e-05 0.000694962222423416 0.0107894806999579
"20228" 9.95811530634031e-05 0.00896664715240461 0.00219354447937012 0.0269208002551523 0.00392653809325616
"20229" 0.000231884116060104 0.00162864963868066 3.30257100103836e-05 0.00257857845325222 0.00302833258127908
"20230" 0.000170759082242778 0.000796416810368244 0.00230341990205143 0.00095434947470697 0.000492739719485786
"20231" 0.000352471944130723 0.0189498062684041 0.00248214530702569 8.48545861700844e-05 6.45101768728516e-05
"20232" 0.000544592679218586 0.000568701026326537 2.8649010362942e-05 0.00513043379591575 0.000211481907290867
"20233" 0.00373336122108698 0.0083872442571014 0.00403733324473283 0.00196555898625898 0.00191994883001248
"20205" 0.000213526805475073 9.56128304974608e-05 0.00607602464689555 0.000567923173183532 0.000400490280139821
"20206" 0.000329001345590678 0.00280249102909701 3.9437466087288e-06 0.000885870403868627 0.00493880327913303
"20207" 0.000289769699316209 0.0143789689074245 0.00117248053434043 0.0022365029048433 0.00409341902345646
"20208" 1.52745288493679e-06 0.000645666898152291 6.16877660355952e-06 0.00316500943852475 0.00686034342819015
"20209" 3.56117949392941e-05 6.06152892901022e-07 0.00362531495364483 0.00127762600565519 0.000216382511127981
"20210" 6.7495275605161e-05 0.00225537003008557 0.00472719274414788 0.0064451004751964 0.00832777080598295
"20211" 0.000275981245245057 0.00293664572444834 0.0108205319497353 1.74364887389206e-07 0.00187414502091953
"20212" 2.12188287729916e-05 0.00972246317893564 0.00049179759453859 0.000652153849442287 2.60184156429721e-05
"20213" 0.00105830146459069 0.000867328340808813 0.000772440202115413 0.000588666520775335 0.00192423358825115
"20214" 0.00179500318409075 0.00018331152746907 0.00592664907291366 1.20423142539481e-05 0.00382745468713718
"20215" 0.000257839195432864 0.0027589359217278 0.0018038559641625 3.01262095038433e-07 0.000148107733860904
"20216" 0.000973852308549712 0.00318852331787705 0.00671807284995197 0.0011423705454903 0.0322229152191306
"20217" 0.00525760530212791 0.0136038449549426 0.0231376528046308 0.0164698280918119 0.0109070912610422
"20218" 0.000406086438342852 0.00022572514799242 0.00361854094419449 0.0263985197307876 0.0403286594768735
"20219" 3.32576204004799e-05 0.00589719434404529 0.00724008015009924 0.0008407761251564 0.00111266439833412
"20220" 0.00795922330896723 0.0179912511120739 0.000845332626147292 0.0333464239944628 0.00476668245483635
"20198" 0.00087035659347186 0.00074789052758699 0.00187949294170783 2.77027636560216e-05 0.00155310319130648
"20199" 0.00101743104685335 0.000431537200583585 0.00796313127904413 0.00851887734704113 0.0270522721343142
"20200" 0.00078785131903864 0.000102479762325777 0.0011434332224758 0.000666600627892323 0.00116584129637821
"20201" 0.00158440044947517 0.00107535498914654 0.00936409432561559 1.02172678569366e-05 0.00238674021525102
"20202" 0.000188690639063851 0.00445989006465706 0.00432163110278685 0.00961107473968528 0.00214382541054387
"20203" 0.00160069206609747 0.0026838558910201 0.000180548917694512 0.000885229256625075 0.00301301821101052
"20204" 0.000236925992416898 0.0162519024865212 0.0144479365125149 6.02851001697249e-05 0.00167639298183693
"20189" 0.00190346085826446 0.00648519935715664 0.00640644416573858 0.00205600357013479 0.00549712053690218
"20190" 0.0076439828096193 0.000581636596105505 0.000803998321983167 0.000297491290898955 0.00389657949190991
"20191" 0.00265261636876129 0.000210345466140802 0.000103617187665633 0.000982399727904554 5.71175851174996e-06
"20192" 5.44806220323995e-06 0.00719654555666919 0.000234721146126206 0.00024217931287205 0.00895302970485034
"20193" 0.00323813822261825 6.89374647950485e-05 0.00208055820833312 0.0002426004316322 0.00291961635940388
"20194" 0.000331526169777463 0.00147214559972074 0.000197997907926938 0.0030943333089638 0.0216226460131034
"20195" 0.00413094118042155 0.000354633252136194 0.00200887256853366 0.00282489917544292 0.00326319448147659
"20196" 0.00178834108228224 0.01511832133484 0.00746809349659136 0.0112620065129615 0.0216230887307609
"20197" 0.00101054023164542 0.012688918381607 0.00612178922849034 1.0563030377096e-06 0.000347485545852922
"20181" 0.00394734343098368 0.011393266931765 0.00181013046938961 0.00276327774342451 0.00416003510018871
"20182" 0.00374351393560721 0.00255373689297466 0.00177673632433949 0.0041988410422152 0.000100483901935648
"20183" 0.000592445602231958 0.00358795268285194 0.00510537420827056 3.90882284771881e-05 0.00229700869041365
"20184" 0.00558185408556792 0.0125377187638943 0.0041671174165669 0.0276978200668843 0.000232830279115328
"20185" 0.00100595028341447 1.3001214983407e-06 0.00166147969762782 0.0243091446032863 0.00324399835287631
"20186" 5.7318551534581e-07 0.000183947446463364 0.00657107789186717 0.000574830791424493 0.00125668814020051
"20187" 0.00176803341477497 0.00369096563043015 4.72306760041298e-05 0.0138460200774469 0.00190066210774816
"20188" 0.00923684878391838 0.0022902019837101 0.00790592112261776 0.00221261914178038 0.00232580933540783
"20172" 0.00122759568769157 0.00952066055040747 0.00215454710872363 0.000618250996821566 0.00175231793926306
"20173" 0.00582899746488904 0.00576237826119967 0.0004445308575671 0.000392085906818027 0.00462472042150409
"20174" 0.00503252539148897 0.00138078240611756 1.55502045427408e-05 0.0144212085574818 0.0043510356429849
"20175" 0.00101124738793842 0.0042775394042239 0.00170308014854968 0.000391134404223072 0.00114741851213711
"20176" 1.7952751997949e-06 0.0134477818563283 0.000928984552304112 0.0197870772604283 1.3336086992991e-05
"20177" 0.00233941486301328 0.00529053113043736 0.00227782699750361 0.0331108108237458 0.00342293780676126
"20178" 4.4628097395542e-05 0.000196906032627009 0.0136046926025763 2.20240511227541e-05 0.00174150556704868
"20179" 0.000310410386236204 0.0245768897364219 2.11272191047114e-08 0.0015060788189023 0.000873095599162562
"20180" 0.00309692015066631 0.00830177282959832 1.24474842602102e-05 0.00116846550030744 0.00184788874277275
"20158" 0.0114659829938662 0.00209019728199488 0.000264266093705943 0.00239690256146133 1.1872925950365e-05
"20159" 8.11645734530045e-07 0.00557732905217458 0.00738901620027707 0.000113443541717348 0.000784751747001985
"20160" 0.000241709768415903 0.00453468211436445 0.016155685347496 7.1298364771807e-06 0.00641206257350698
"20161" 0.00312949098842102 0.00514834469992798 0.000171795414779631 0.00476814134086911 0.00027999869635745
"20162" 0.000760427171555041 0.00353930183299821 0.0135380666736196 0.000114991627178303 0.000563825067331574
"20163" 0.00210391250460549 0.000371331311815892 0.00386009038081865 0.0113095684499669 0.00726690987153204
"20164" 0.000187223668144023 0.0248596526364335 0.00032500481260521 0.00220731969668755 0.00332040656814564
"20165" 0.000236556999903607 0.00402365209252993 0.00410296703592137 5.28086300682187e-05 0.00133894066669069
"20166" 5.007564165876e-05 0.000819069790100473 5.88669486108507e-05 0.0104063470242527 0.00966085887485154
"20167" 0.000126350360533674 1.81872932527025e-05 0.00406799729706092 0.000749936747355705 0.000209054405752082
"20168" 5.91606027094187e-06 0.00392071105072315 0.0044335565550481 0.000643279547972095 0.00114265526045153
"20169" 1.40730816184856e-05 0.00332123120901221 0.00861378876916017 0.000130622464677103 0.000199595672371582
"20170" 5.59959082348403e-05 0.00951374577476838 0.00328556581958314 0.00178570806560529 0.00578670357719836
"20171" 0.000331389643980349 0.000488159779661483 0.00802951686251106 0.0224672411089311 0.000309381997880729
"20151" 0.00257972054678099 0.00259714157512014 0.00101326414300792 0.000100538066669163 0.00589807841933246
"20152" 0.0032289805024522 0.000127390821325595 0.00186152670715514 0.00887712801283217 0.0155478709364589
"20153" 0.0121111058099736 0.00111340336838224 7.07098125653665e-05 0.00439622017818503 0.00368376707082787
"20154" 0.0020657958146449 0.00234380903513123 0.000274709570568713 0.000190617436290432 0.00711873934322572
"20155" 0.00492813460888028 0.00348200236344924 9.70144031771293e-05 0.00527888143324192 0.00264882277012919
"20156" 0.00078162448676293 0.00164086976006723 0.00102495529069633 0.00014537892505147 0.00221020702625038
"20157" 8.75085449727253e-07 0.00590853794474709 0.00525755176075975 0.00161630293813097 0.0112706542829508
"20147" 0.00166609167525522 0.0166016929103755 1.45167605788856e-05 0.00253014045082243 0.00218924025749118
"20148" 0.0105844553168946 0.00199175232187401 0.00751839684448856 0.00368168726098148 3.60558638499289e-05
"20149" 2.31014497422373e-06 0.0115790437195712 0.002885491241598 0.0035595639059365 0.00873200945296901
"20150" 0.00150826424720798 0.000901676821685601 0.0028684798810134 0.00452393743223456 0.0018388719656292
"20139" 8.24319818735073e-07 0.0028529715867943 0.00722619906595715 0.0019418982675551 4.19510496461396e-05
"20140" 0.00527773413886815 0.000513421274169239 0.000107263146548555 0.000606084240290103 0.00059876499983385
"20141" 0.000237190441041819 0.00288651762565353 0.000206093273319599 0.000191985585021651 0.000961005468829872
"20142" 0.00173371349199542 0.00117618085983301 0.01548430555603 0.000138872823479756 0.00730539329773251
"20143" 2.7345059818717e-05 0.000225250247015173 0.0205258980398081 5.13844055331733e-06 0.00224062148761676
"20144" 0.000702958163766092 0.000105384252209683 0.00280612237228298 0.00334575218174518 0.000555080046777972
"20145" 0.000560325162881454 0.00409830119641019 0.0147540823047764 0.00017031366311334 0.00281901396761136
"20146" 6.89438159803143e-11 0.00950238662377991 0.00191608611208032 0.000292080773827157 0.00452640050390994
"20132" 0.00893974043698243 0.00364772672436471 0.00744050766546817 0.000128476918872416 0.00979488514433906
"20133" 0.00443681602518675 0.00165508468471151 0.00138529249442373 0.0102823363531097 0.000566456456140611
"20134" 0.000362107116616752 0.00102876068699709 0.00112360781149102 0.00169802665095384 0.000117342742402028
"20135" 0.001959558259481 0.000419955339181061 0.00218272493535532 0.00385390423536975 0.0127484902254261
"20136" 8.96994373708196e-05 0.000165759274401238 0.00469259318126265 0.000352962325908905 0.000301374246897067
"20137" 0.00220584034298268 0.000769348041685231 0.00103794051258269 0.000100913308551893 0.000735241065466071
"20138" 0.00341898228369192 1.46366713416651e-05 0.0024291478681111 8.95953386937985e-05 0.00503211052058399
"20121" 1.52276998108611e-06 0.00186985246962432 0.0085326318866718 0.000246488519184338 0.00215329009961828
"20122" 0.00212023604338147 0.00294920084586773 0.00367913315927901 0.0185986316779458 0.0108646934468589
"20123" 0.00139406418498918 0.000298243810787251 0.0149060713174085 0.010129916903375 0.00712025796274608
"20124" 5.99873614810461e-08 0.00556435394872292 0.00851349893814031 0.00038815597439886 0.000183072318369759
"20125" 0.00068575847178182 0.000181791552267812 0.013896243004136 0.0035632100603369 0.0118806929579959
"20126" 0.000173056570907851 0.00625557238189582 0.00170395186935947 5.6450867038731e-06 0.00551650298566325
"20127" 0.00692500707738849 0.00119500020364175 0.00543560181890615 0.000381766418733889 0.039579552126233
"20128" 0.00102684273548833 0.00105434072102378 0.0107662108626132 0.00650370653945146 0.00324483966364051
"20129" 0.000566972348713163 0.0166977758686901 0.00203887863438404 3.28284337642466e-05 7.80181640581183e-05
"20130" 0.000582794238625644 0.000568178678153632 0.00766469829810575 0.000138727629872799 0.000831743715061907
"20131" 0.00276122980609889 0.00166998668072986 0.0061918046662865 0.000113586752082993 0.0173022528724684
"20118" 0.00403847581929652 0.00026379460376603 0.00270484257389424 0.00165299163689799 4.3946389277134e-05
"20119" 0.000601931699097488 4.83593383301068e-05 0.000124242370477937 9.7199247772144e-05 0.0186643633801067
"20120" 0.00214316576883704 0.00874136872372646 0.00264196864226576 0.00267372983352748 8.45141130891291e-05
"20110" 0.00181308370219136 0.0149621832420773 0.000208516243676245 0.000316170894182111 6.77487197882164e-05
"20111" 0.000318010591456023 0.00772333910457245 0.00426718576410305 5.53535147525037e-05 0.00270365475761564
"20112" 2.89309568159729e-05 9.29253637060428e-07 0.0125915258813422 0.000486982211951709 7.97305169335751e-06
"20113" 0.00147175878433853 2.1106173469556e-05 0.0167319712125994 6.70002878994152e-05 0.000161484722535226
"20114" 0.00675599382834647 0.000415723559604947 0.0361892808078638 2.75461342141886e-05 0.000153570518322483
"20115" 0.00285653641728761 7.99374728456245e-05 0.0153265444339239 0.0203955183431957 0.00176794047809483
"20116" 0.00235323502009348 0.00399731697261759 0.00491618493441912 0.00185143835639674 2.27180932100033e-05
"20117" 0.00126896041651011 0.0152707388150955 0.00189569853760514 8.02391532415762e-05 0.000191396468331825
"20104" 0.000303046957778402 0.010270128263181 1.98603423880636e-08 0.000184258043048939 0.000927162210171121
"20105" 0.00167255217963242 0.00982957213273716 0.00021190105007267 0.000340516103614675 0.00016311785696612
"20106" 8.1985961785781e-05 0.00320733425225725 0.00231615840404351 0.00249485178206845 0.00126528084246183
"20107" 0.000176663619728871 8.61059047228386e-06 0.0002316536086529 2.45948157119892e-05 0.00598182745006384
"20108" 0.00599392882324523 0.000112271062404334 0.0031053704174021 0.00145192181346321 0.00435658573699731
"20109" 0.00164413003541675 0.00843898758196911 0.00660521914155358 1.85503284388064e-05 0.00163448082856343
"20098" 9.81049080972478e-05 0.0162123751783368 3.95525888915036e-05 0.000450800374892845 0.000540873670128267
"20099" 3.45740816462484e-05 0.00272497435806274 0.00107591391889857 0.00121944593343824 0.00131430842321705
"20100" 0.00274397642233575 0.000789014343743769 0.000912727064453252 0.00285754965544512 0.0139879193724969
"20101" 0.0059991889986167 0.00117770625974353 0.000425398751132255 0.00254303747207338 0.0036931974067109
"20102" 0.000153784329141319 0.00967944433780574 0.000413410568348765 0.000551878107506288 0.000159028039748105
"20103" 0.00338572728591573 0.000484782194529939 3.72956184335674e-05 0.00132228173671556 0.00358645416324433
"20084" 0.0117927040680633 0.00116388779036258 0.00307045829954872 0.00270845621215087 0.0133459803690397
"20085" 0.00186362319243083 0.000457054098980533 0.00294993827339865 0.0280660975129264 0.000106554409225174
"20086" 0.00511091970505594 0.00737786242871879 9.19814000356153e-05 9.18754355918686e-05 0.000468946547291377
"20087" 0.000303711296483368 0.0148501238419455 0.000188452724361435 0.00877565062717919 0.000219689536324793
"20088" 0.000517789223760496 0.00280857691288659 0.0111872373737205 0.000904256035598851 5.36320983300705e-05
"20089" 0.00477942839490508 1.34786339871359e-05 0.0149620588160977 5.06057939877191e-05 0.00177592036259238
"20090" 0.000271756272672811 0.000131279296997787 0.00684317437049094 0.00336870723166425 0.00615795336069514
"20091" 0.000151514343692564 0.00503148957690914 0.00532020478291808 3.42225897857401e-06 0.00800185676610954
"20092" 0.00175703354824454 0.00823765553345767 0.000517705663473041 0.00284433522047745 0.00200262033547538
"20093" 0.00269776119813089 0.000593639610997103 0.0151758358212456 0.000204727732716569 0.00330065332271623
"20094" 0.00130842132958718 0.00966281340672089 0.000106025207963877 0.00152726028650587 0.00493577884052622
"20095" 0.000641373642875032 1.03660568551035e-06 0.0132942705724224 0.000830746607497508 0.000150392475236292
"20096" 0.0122067426030417 0.00454517437181217 0.00113894213084701 7.88967246345811e-05 0.0208064965146953
"20097" 0.00156624093653826 0.00826979901807796 0.000312637823263145 0.00560919396915341 0.00274892062791279
"20081" 2.96963836997442e-05 0.00371845882708357 0.00698391589630991 2.67859029081308e-05 0.000506371559022191
"20082" 0.00052273446489157 0.000331116600038252 0.000227292209716841 0.00243271544152005 0.000176964001430028
"20083" 0.000106577355996113 0.00310546605898455 3.00173997998832e-06 0.00709207491865981 1.74719100167822e-05
"20080" 0.00246120972979979 0.0112536960459671 0.000232140329369599 0.000592066584847163 0.00148083781685343
"20067" 0.00167660888627667 0.00580426092407641 0.00586177750686254 0.000991406156425434 7.48853745956182e-05
"20068" 0.00224732012378361 0.0101659921688807 0.0019745100592837 0.0076338451009505 0.00150851817478047
"20069" 0.00109361943304319 0.0150350567544224 0.00180300862408891 0.000590667422533931 0.000982180988635607
"20070" 7.51026271313279e-05 0.00732264874585282 0.00279900236610881 7.23791860215013e-05 0.00436861167758616
"20071" 0.000174787009093836 0.00497123866365411 0.000908924999706228 0.00364949059755739 0.000229079021601852
"20072" 0.00424858245785359 0.004699115993176 2.02753464712971e-05 0.000759135787461907 0.0341060789017086
"20073" 0.00238287197206031 0.00787930762867217 0.00206301247417195 0.0016167925111476 0.000491545692759242
"20074" 0.00238287197206031 0.00787930762867217 0.00206301247417195 0.0016167925111476 0.000491545692759242
"20075" 0.000339129572414565 0.00141551168556802 0.000331116121108309 0.00418535064821161 0.00249116026767982
"20076" 0.00060969222419036 0.00311125785920783 0.000536750458653916 0.00156117093186732 0.00364832540534217
"20077" 0.00183796663689615 9.84402976020455e-05 0.00395874584783059 0.00104633605162651 0.00606627778315125
"20078" 0.00399663575960507 0.00289404153832508 0.00322648072800802 0.00154346087954102 0.000526114568177558
"20079" 0.000611972765904684 0.000440679964229934 0.00606529899091705 0.000542253428159766 0.0142524516544999
"20059" 0.00213851427745276 0.00127419337737125 0.000516425987571617 0.000113285319852853 0.00124963470919006
"20060" 0.00393745183270632 0.00323227345745816 0.0123925583447482 0.00933858630519338 0.00858701874184789
"20061" 0.00131363888276653 0.00232830366063716 0.00496465594121685 0.000731240882364226 0.000468845853142623
"20062" 0.000293724119442689 0.000317219872973043 0.0126585443685734 0.0030046735677437 0.00521883178895452
"20063" 0.000748318773820798 0.00202505652229633 0.00766627749510253 0.000559473751515273 0.000275441171288185
"20064" 0.0082759650898727 0.00158655225207109 0.000508503456980652 0.0052737580299298 0.0016659097042998
"20065" 0.00539503189580482 0.000451242077724358 0.000698075121532118 0.00430394133167858 0.000476462345943138
"20066" 6.30670617008541e-07 0.00560642619270356 0.00320349235896407 0.000120879236720697 0.00076947550300387
"20057" 0.00362813838684558 0.00234960894458107 0.000951573443656935 0.000273879396360932 0.000295814776753632
"20058" 0.00243252247498047 0.000430827159251719 0.0038758349529266 0.00215285057034477 7.32306177346465e-05
"20049" 0.0028054582724116 0.00564659066699496 0.000334713904787585 0.0299540833474128 0.000257289310548779
"20050" 0.00477702973741313 0.000263760899252163 0.00520204820866826 0.000689081377809867 1.568371890793e-07
"20051" 0.00186535180365837 0.0110060557997178 2.02297378139663e-05 0.0320385877464924 0.00870671777364849
"20052" 8.63291421651671e-05 0.00183050402054245 0.0152375353823387 1.74869637195467e-05 0.00212743131738108
"20053" 4.19636538718546e-06 0.00249738234145749 0.00191055026122723 9.52823292728383e-06 0.00405214535595121
"20054" 0.000556971708730825 0.00620005839560815 0.00606657473664127 0.00098677837468743 0.00117278417139249
"20055" 0.000470607065269108 2.06593634855229e-06 0.00679543209757187 0.0352301338474544 0.0105011222714438
"20056" 2.44604589324708e-05 0.00343969337007429 0.00190109927631396 0.00117673981940144 0.00945336998614862
"20041" 0.00392647860599195 0.0151286231350054 0.000339452361821058 0.00211340514507497 0.000799026928541152
"20042" 0.00114534263970364 0.000884023186383241 0.00496101893674575 0.0106694249178947 0.000730474636810587
"20043" 0.000215292852238062 0.00275131429931517 0.0134145405783828 0.0095370653583462 5.02106806184459e-06
"20044" 3.61308634733224e-05 0.00374787677699429 0.00071745867923408 0.00483527587588401 0.00439123211055614
"20045" 0.00171714161735563 0.00310667293284869 0.00111349779917138 0.00927835603648742 0.00814226189354996
"20046" 0.00134193684268364 0.0155174106540527 0.00840159725135162 0.00022973825114562 0.00596413059964824
"20047" 0.0025700403234535 0.00335385789450134 0.0020793087154141 0.000207965985426541 0.00846183565163153
"20048" 0.00011215669147226 0.00841465644343411 0.00616524216979778 0.000101209363193889 0.000957493058157265
"20031" 0.00183877741354236 0.0115373630755216 0.000324411981377274 0.00021621365940122 3.28837880762545e-06
"20032" 0.000116081089440462 0.0150571322624039 0.00150933582551497 0.0148736157691855 5.25390493794011e-06
"20033" 0.000114717231592341 0.00516458324302607 0.000739957044271074 4.56980037017987e-07 3.97518123692876e-05
"20034" 5.78595953788928e-06 0.00201437642262711 0.000650441786277301 2.71415368426814e-05 0.00909227889471082
"20035" 0.00224226851063523 0.000681649331309205 0.0100102669991435 0.00336235610208017 0.00564284009943163
"20036" 0.000195117171169029 0.00244465050622451 0.00694818548003182 0.000694125269491788 0.00556771994188644
"20037" 0.00959506019100816 0.0106132242705252 0.0074908804009748 0.000941448065261854 0.000716808851797455
"20038" 0.000960887662434252 0.00362886223973262 0.00357646812213973 1.70056798592221e-07 0.0182866576819227
"20039" 0.000156290108397688 0.00225514109490725 0.000387828352284619 0.000100244689765952 0.000756832124093645
"20040" 0.000183336597991135 0.0102580520645041 0.000287397571920061 0.00246101749475302 0.00128922198911763
"20023" 0.00151241617856884 0.00249059066937926 0.012943349800527 0.00363355520137806 0.00465764574023881
"20024" 1.35336872146563e-06 0.0105237627678756 0.00384459849029488 6.43856804962323e-05 0.00186906251495824
"20025" 0.00403326977270157 0.000344208941634371 0.00294674193418424 2.85052421109646e-05 1.22465325748132e-05
"20026" 0.000375225808547597 0.00457949860071647 0.00273899793379543 0.000997150751058098 0.00437780028379284
"20027" 0.00265942852932228 0.0164433045988609 0.00618655496871163 0.00104298943427884 0.000130861907517204
"20028" 0.00123472777601484 0.0248086675491835 0.00390573621361103 0.00134862797504603 0.000410743794834096
"20029" 0.000210433607942592 0.0015813395309806 0.0105918176919556 2.31126779975117e-05 0.000129139820925072
"20030" 0.00139672753669596 0.000389951819212437 0.00221796644285921 0.00337024735206484 0.00221195409301111
"20013" 0.00120306113426105 0.00923296909485869 0.000133607909349999 0.00293685604642838 0.0017185715490711
"20014" 0.00317030585620393 0.00247262105978235 3.1361187067606e-05 0.00194018580728866 0.00367846631850452
"20015" 0.00143136119162408 4.94928909110663e-05 3.56808857630854e-05 0.0250303609052843 0.0100232636232714
"20016" 2.3635341227931e-05 0.00104873388257686 0.00248747779149461 0.00105784633540729 5.12610924360367e-05
"20017" 9.40682327871819e-06 0.013727575395459 0.00556832485070053 0.00106507479722833 0.000447709677273008
"20018" 0.000100487018845537 0.00247090362836818 0.00822599304569167 0.00363200180736754 0.00108762088584717
"20019" 0.00212042213198725 0.0200354016574068 0.00283906989975637 0.00847057808780157 2.11246335414696e-05
"20020" 0.00136446237782073 0.0268849652514308 0.00284506648926585 0.00161938041477171 2.1651910982702e-05
"20021" 0.00090753331195582 0.000415749352436674 0.00395952823190332 2.0338315257047e-05 0.000576629975951312
"20022" 1.7952751997949e-06 0.0134477818563283 0.000928984552304112 0.0197870772604283 1.3336086992991e-05
"20007" 0.00135517486280575 0.000533598564918511 0.000284782388561299 8.98748763743686e-05 0.000542909116835879
"20008" 2.21419034882466e-05 0.00435987637540864 0.00220689641797363 0.00365156151688602 0.000705804170297277
"20009" 0.00180064554539146 0.000112727983197553 0.00014801087174865 0.00266358691457633 0.00614781585204808
"20010" 0.000444495981587501 0.00829661005476501 0.00130034124487546 0.000277860936797868 0.00306257451736648
"20011" 7.52653284484898e-06 0.00761668686770382 0.0156386411249469 0.0021994137628819 0.00407322824782628
"20012" 0.00166879645645197 0.00064725606414491 0.00311928537198335 0.00216303058934665 0.00601601737447545
"19997" 0.000162791892885538 0.0035765703232189 0.00847192971543765 0.00160920582308608 0.0195993121415243
"19998" 0.00464865023549151 0.00204114113491211 0.00605224363149629 0.00709138447304912 0.00702873959697159
"19999" 0.000907738464574749 0.00327746050568181 0.0145719829809968 0.000136521497246883 0.000235094174804939
"20000" 0.000130889484224852 7.29954266376025e-05 0.00700752403348543 0.000483610884702492 0.00782528137852706
"20001" 4.14914365294013e-06 0.0182153330388009 0.00454207893241311 2.15772346367191e-05 0.00652275160169506
"20002" 0.000747645606416088 0.002793940871622 0.0110431482025645 0.00161483673883732 0.00440952333971126
"20003" 4.24137919674655e-05 0.00030023282722593 0.0159139410815044 0.00387057719497448 0.0183855086362325
"20004" 0.000925259959139641 0.000563714477443786 0.0070596262322038 0.000816751951871048 0.00297095533253599
"20005" 0.000582794238625644 0.000568178678153632 0.00766469829810575 0.000138727629872799 0.000831743715061907
"20006" 0.0016433756668767 0.0180942701636254 0.000960652248572431 6.46870844025462e-06 0.000165117154330669
"19961" 0.000960742560204663 1.71134262019471e-05 0.000661046582933637 0.000590866393539576 0.0150092337273247
"19962" 0.00967661737803085 0.000531693036176114 0.000532370582981323 0.000762193633407245 0.00356374026631582
"19963" 3.34684337027723e-05 0.00314489715286655 0.00577550316818278 0.00134645408118405 0.000235208443687101
"19964" 2.65665613448198e-05 0.000756890782334949 0.00137151665118172 0.000146256230563419 0.00404517956756889
"19965" 0.00520766581371601 0.000291344081274521 1.60313008477748e-06 0.000104954699458949 0.000157284686156697
"19966" 0.00147405142536347 0.000504228190474292 0.0113395354880307 0.00112316988140387 0.000349263872218284
"19967" 0.0021193023581046 0.000963623509703231 0.000169339234543221 0.000223320604798634 3.28900756236009e-06
"19968" 0.0081589038224008 0.00112557615153584 0.000938887072561048 0.0175369598387883 0.000115496614709902
"19969" 0.00176654529161542 0.00499601670148082 0.0404857537175243 0.00405470975032166 0.00657060707974396
"19970" 0.000677596842043263 0.0135438793524427 0.000342597985743038 6.33827489429733e-05 0.000398419794453521
"19971" 5.04649680987532e-06 0.000741438312751504 0.0054992686364373 4.40859404046339e-05 0.0108367699990003
"19972" 0.00483669168104492 4.06098675183276e-05 0.000677867851793636 0.00328917198698698 0.000709813251404465
"19973" 0.000232601517872272 0.00028853345280662 0.00382512980555208 0.00435878196814078 0.00715138629154021
"19974" 0.00455509206758361 0.00443678473969796 0.00605755564425463 0.000282774932688771 0.00494446704452729
"19975" 0.0012155483501554 0.00222691536438393 2.05613600954449e-06 0.000396538271874457 0.000273863544475793
"19976" 0.000175427382510903 0.00422007893417495 0.0019177263040585 3.2134051819861e-06 0.000413187338175873
"19977" 0.00057184290483612 0.00426323724452127 0.00170103578725607 0.000215897518253107 0.00148834877438195
"19978" 7.87964780265719e-05 0.001015957517892 0.00165961117318357 0.00545715434118557 0.00148840909922378
"19979" 0.000231154775236824 0.00279836255616255 1.27124280396929e-05 0.00348266718188975 0.00268091816944946
"19980" 0.00251429717689975 0.00102447187164488 7.76813187644674e-05 0.000223897658988519 0.0014136171426511
"19981" 0.000700304338444705 0.00445992328537908 0.00183445383685983 0.000726688011002886 0.00176931357996971
"19982" 0.00093866668724642 0.000452078689612046 0.00250834666440533 0.000162293472316326 0.00202831562988254
"19983" 0.00364430603130413 0.00289045949852597 2.67826321228335e-05 0.00182749631875959 0.000599252269173947
"19984" 0.00447589148180462 0.0042818640683541 0.00263168722283288 0.00879031453578384 0.00199658570722771
"19985" 0.00012199489015203 0.0106563472014203 0.00711199992079634 1.6476549169285e-05 0.000619853354965771
"19986" 0.000669570585481232 0.000360552605684655 0.00418660656478557 2.31822982614145e-06 0.00305389291954917
"19987" 0.000751448913693871 2.23583502480465e-05 0.000713634301539941 0.0115072929279065 0.00948322618200488
"19988" 0.0016037272761938 0.000952526816459586 0.0010189839196447 0.00402904454256089 0.000206648657717346
"19989" 0.00281141556983049 0.000289673605263793 0.0111804526129643 0.000490803939986861 0.00278092079687494
"19990" 0.00107881331235863 0.00267936661625653 0.000526639073581442 0.0115522480684138 0.00587650902725327
"19991" 0.000291691666484472 6.3788680803304e-06 0.00219918602420603 0.00388414992832601 0.00559498207028675
"19992" 0.00190161425359279 0.00621397610158457 1.91266962140132e-05 0.0165987896123858 0.00237724150342647
"19993" 0.00206853198661012 0.00279302777334242 0.000352434541886311 0.0119363694343278 0.000329629287416496
"19994" 0.000279369366010861 0.0030985071969554 0.000877614015791019 0.000257059782219261 0.00364761425719414
"19995" 0.00218094294749224 0.000400092961802513 0.00543679436608504 0.000358513146994153 0.00631134372306672
"19996" 0.00199260041091534 0.00207486675391278 0.0145868880171474 0.000373716083866122 0.00807192329884807
"19954" 0.00146629290936489 0.0136275636034123 0.000153025453555165 0.000326197568074227 0.00032538501254498
"19955" 0.00100208867539186 0.000170373818291953 0.000235934989829883 5.80992014171388e-06 0.000110099690779481
"19956" 0.00105498083145455 0.00705320079567005 0.00189391637201078 0.0124654937950097 0.000645671627397719
"19957" 0.00222568927594991 0.00758923890112678 0.0111373392707685 0.00351650175363552 7.92403958612802e-06
"19958" 0.0129448589874947 0.00194616894448461 8.63146533545032e-07 0.000588123717648918 0.000947569458752138
"19959" 0.00462467645464107 0.0162522271367118 3.38156050875645e-05 0.0207666157624885 0.00558880999499487
"19960" 0.00222150695948061 0.00472019638056246 0.00107776249524202 0.0273114546799852 0.00704410054184908
"19946" 0.000193063383860453 0.000756363781237809 0.00153607669321478 0.00117820712695024 0.0012960584738434
"19947" 7.68988046870874e-05 0.000525679683656179 0.00355381252169279 0.00453924566602475 0.00425495900132495
"19948" 0.000819720404156011 0.000827634070438144 7.5616954992567e-05 0.00734327253943752 0.000826500874192966
"19949" 0.00167767240884188 0.000803789484429709 0.00477287885880769 0.00128949310833948 0.0107790321696019
"19950" 0.00161230846619934 0.00645878314203123 4.50850886173963e-06 0.000433093158226836 0.000134931450533632
"19951" 0.000912394135469963 0.00931930746648901 0.000228936236878141 0.000293968467862609 0.000232402721084332
"19952" 0.00814938817743298 0.00992421519535205 0.00126862299919532 0.000637542364087835 0.00902831636111032
"19953" 0.00532349790552553 0.000595640750090094 0.00349686855679121 3.30260377498604e-05 0.000411591761208316
"19939" 0.00384201606653655 0.00173874001478599 0.00133353523227668 0.0152215848584743 0.00399142013200191
"19940" 0.000149911084327347 2.7386190969999e-05 0.0158112115358085 0.00296401717477624 1.18846393642316e-05
"19941" 3.88089879021651e-05 0.00878170459941276 0.00164410411555813 0.00130947033076836 0.00194528475850781
"19942" 0.00919824564621457 0.0106104661507906 0.00652148980470776 0.0101709164714336 5.61523199337813e-05
"19943" 2.6143900019575e-06 0.00214235008928903 0.00915795445440824 5.80551907761345e-05 0.000223919633745632
"19944" 0.000926671391380145 0.0145451613973873 0.00643670874096457 3.38807657976391e-06 0.000216846080639139
"19945" 0.00319494424926562 1.06383690490951e-05 0.00749671412496206 0.00376986167084941 0.00195571971607262
"19928" 0.00010917604023033 5.29604733576185e-06 0.000274899292918988 0.000329970824828521 0.00517305347490106
"19929" 0.00201416625289083 0.00239035092473038 0.00917784681780992 0.00963441927501866 0.00897918654926299
"19930" 0.000129952363774088 9.46363112241263e-06 0.00305111649502525 0.000542826782732884 3.58769547516037e-05
"19931" 0.000637179259824919 0.00275522003331928 0.00593472876332957 0.00187650885222088 0.000337162459817845
"19932" 0.00154094450044107 0.00542211559265318 0.00470010198879737 0.000408267372949535 3.31425315629772e-07
"19933" 0.000321524097937199 0.00050950368701344 0.00856354642197175 0.0657244198257247 0.000213190406429171
"19934" 0.00106246277959569 0.00109656416552477 0.00318767066088769 0.00103220926449244 0.00235692677712345
"19935" 0.00285406933663238 0.000429593258517544 0.0172134775667316 0.0108209480939291 0.00248728121451046
"19936" 0.00301809348608647 0.00312410577110104 0.00244401999810416 0.0187435939278045 0.00242721751781587
"19937" 3.39593111224134e-06 0.00939901785018771 0.00174053823093687 0.00110519970997101 0.00738508210839331
"19938" 6.43749544609559e-05 2.08874833256438e-05 1.4703204889476e-05 0.00191581529408935 0.000100214350988049
"19920" 0.000148027193424648 0.00028766094351546 0.00469683965271781 0.000278910145089908 0.00068375922855818
"19921" 0.00292216185151424 0.00347304945756514 3.29302017381055e-05 0.00645125390319136 2.53419171710058e-05
"19922" 0.00216737705893896 0.00100569451075573 8.90624576945908e-05 0.00175181460382556 0.00226538740536633
"19923" 3.34461871212846e-05 0.00746066702721624 0.00787139706963054 9.8281240949109e-05 0.0033428113932214
"19924" 0.00428042685121593 0.000499261730343482 0.00381030998281636 0.0177539929979685 0.00586754179290494
"19925" 0.00155253315316228 0.00109587190634588 0.000304108114088663 0.00149901498275872 0.000225523780211215
"19926" 0.00275770891723329 0.00199295599590265 0.00262460262906646 0.00148730371290565 0.000674479306393956
"19927" 0.00514866032489129 0.00388306346461753 0.00770404367146259 0.000573266094325793 0.000651975128859787
"19908" 0.000931872531149574 0.0014198423948606 0.000289365889617417 0.00040915857571097 0.000849227770365293
"19909" 5.90344507313216e-05 0.00623322243395585 0.011427504345216 0.000879754828366707 0.00183904712170266
"19910" 0.00117854875070217 0.00304000585089173 0.000655920047064511 0.00288673506638717 0.000175841554496562
"19911" 0.00221964507561117 0.000257681402216104 0.00235933736635224 0.0272184704916988 0.0130375335065016
"19912" 2.70311635005695e-06 0.00274446633518797 0.00770830733566325 0.00144676943212028 0.000184561081267156
"19913" 0.0042349201896752 0.00298526582096277 0.0105362302672295 0.00433687304247062 0.000345858766373553
"19914" 0.00151136882319335 0.0109924680930968 0.000562254539853267 0.000340602815433962 0.000348059880378812
"19915" 0.0020359078936913 0.00913173238846246 9.20815493398083e-05 0.00030176216451829 0.000990174071995758
"19916" 0.00935672886371432 0.000726918424639506 0.0027091771512297 0.000639082201032066 8.32818735170091e-05
"19917" 0.00179891485756818 0.00549146814925899 0.000383293045520568 0.0318392519378032 0.00622805894707122
"19918" 0.000269856379475192 0.0056971859649758 0.00246238299930777 1.69938273955111e-05 0.000371440924568554
"19919" 0.00208251026277408 3.71585965074886e-07 0.000895473939311804 0.00684121735671275 0.0084077440291283
"19902" 0.00275343040995425 0.000131517642414212 0.00801970679698358 0.00138350315622921 0.000544553403777937
"19903" 0.000403109054475937 0.0257094580355843 0.00169343674966019 5.16479072122861e-05 1.44056888527463e-05
"19904" 0.000481717083901775 0.0146103728652011 0.000884296517142751 8.40830301751377e-07 0.00133362459766886
"19905" 0.000534212002354689 0.000317106627305849 0.00859478309200958 0.000716694804238633 0.00658992137380098
"19906" 0.00384884878837099 0.00394442627162024 0.00283266363435634 7.15239249025797e-05 0.00143914882349295
"19907" 0.00054366167033206 0.00200833668050631 0.00837881027986914 2.76382719184236e-05 9.08488191365817e-05
"19896" 0.00014692211393148 0.000405071965762005 0.00453562960390881 0.00719108196998683 8.92131101645269e-05
"19897" 3.32387982530822e-05 0.000341268941380996 0.00704023620171899 0.00187254762140527 0.00542074477806559
"19898" 0.0012023305027032 3.04829098357579e-06 0.0220556980239768 0.00234734840591646 0.00225419829941977
"19899" 0.00239898427497763 0.00129172191894142 0.00968020098764536 0.00739108308208175 0.00491292344844339
"19900" 0.000224506677980068 0.000141924224584548 0.000627906497936818 0.00082736329302484 3.51624040291521e-05
"19901" 0.000110959047586208 0.000824896755900934 0.000183401522992411 0.00731886572676332 0.0105109851413061
"19890" 0.00501969801958018 0.00321065408386809 0.00153999411551627 0.000629575638891465 0.000290373700091046
"19891" 0.000498212524526304 0.000281174704018196 0.0138509264974401 0.000472330312192345 0.000843777405750373
"19892" 0.000685114699590589 0.00750105278333086 0.000577759333408663 0.000296825226137767 0.0172308644517445
"19893" 0.00105890522229171 0.00188219727512851 0.000426918384029801 0.0218354610552561 0.00781862021228828
"19894" 0.000226387514336488 0.00736472213949893 0.00181954766833398 0.00673550881435085 0.0364293820013475
"19895" 0.00591655992815375 0.00100404517955218 3.36058792183994e-05 0.00390682960909987 0.0143967192814109
"19889" 2.18085314244017e-05 0.00388213153252271 0.000801683470882512 0.0240829246815119 6.24891940772085e-06
"19885" 0.00343594899336084 0.000882474659428564 0.000436891497760821 0.00403266214831136 0.0143960759828754
"19886" 0.00574283769391037 0.00221533910676648 0.00128840111813455 0.00260932135253799 0.00357951024602893
"19887" 0.00449459848754793 0.00299437247981691 0.00246817890426412 0.000449786700443039 0.00192797955349854
"19888" 0.00214100544382993 0.00158262478809405 0.00947086032203521 0.000883541711437344 0.00448576281050338
"19869" 0.000280454520551087 0.00684740254767979 0.00577733475819938 0.00187955296221739 8.93129584788375e-05
"19870" 0.00103497073357994 0.000666663452068681 0.0140493885816412 0.00336295280924819 0.00852169006133639
"19871" 0.00411590494660242 0.000507986259182975 0.000925185705348034 0.0130117487081256 4.14679986299932e-05
"19872" 1.4495162755469e-07 0.00320528985658836 0.00137172157779874 0.00278738207104446 0.00287143088916494
"19873" 0.00699013615932579 0.000734523327730343 0.0113913276468774 0.0311235020254822 0.00270047922283632
"19874" 0.00495401234858809 0.00199352961522967 0.0167827891873655 2.70424261189647e-05 0.000264683876392078
"19875" 0.000788005301768718 0.00206429998845146 0.0109158969151202 0.0183386820090877 0.0139911764510751
"19876" 0.000243692470621677 0.000399638630983745 0.000487971450690381 0.000349164400028376 0.000904185167825782
"19877" 0.000257271226859624 0.000315339327602488 0.000205482209248182 0.0315341651547038 0.000603823577580618
"19878" 0.00335743708697275 0.00215980785902927 0.0121854882985569 0.0200994412844261 0.0127931701360133
"19879" 8.40107568697651e-05 0.00618983525565611 0.0062108505425617 0.00486806454040477 0.00490610577388919
"19880" 0.00664961392763955 0.00156154978647852 0.00187048230454383 0.00907219138145612 0.0114755501435328
"19881" 0.000120504264779091 0.0176900506576782 0.00637369308083207 0.00031448454539535 0.00399767949069356
"19882" 0.00112350211286957 3.98929371677534e-05 0.000323404292004557 0.00122622987518622 0.00508658398014134
"19883" 0.00555102340401271 0.000277415146003189 0.0101413554446012 0.0114030230465542 0.0037172716177879
"19884" 2.58138698136441e-05 0.00134946926191166 2.25445480560842e-05 0.00497050154364057 0.00667197827994604
"19859" 0.00209125868803354 4.66093723174943e-05 0.00781131121828739 4.03619126042393e-06 0.000351171135084118
"19860" 0.00263565678048719 0.005454863436163 0.0197736059443789 0.00482124464241086 0.000450697253346284
"19861" 0.000210793787503757 0.0171275871421278 0.00843283035882637 1.79521969913756e-06 0.00118709813807876
"19862" 0.0053476064923302 0.00101638330179998 0.00194981626452913 6.75992143655308e-05 0.000133758034830355
"19863" 0.000570993543106682 0.000556061324048546 0.00190166288849528 0.031178262837418 2.18376331724559e-06
"19864" 0.00105081073853425 0.00735968219912546 0.00894587332689293 0.00476162732477579 0.00308134243897444
"19865" 0.000167510894286428 0.0130934586830142 0.00826307018094902 4.37594085442882e-05 0.00416745550508516
"19866" 0.00052070558914978 0.000528112546261926 0.000334042056705662 0.00286440131682974 5.19324391040909e-06
"19867" 0.000183788899824396 0.0185907142580928 0.00863623902235837 9.00637574814492e-06 2.31302882947465e-05
"19868" 0.0017868255843917 0.00636096041135417 0.00466509702061832 0.00049778052627987 0.00019667722519367
"19848" 0.000224193077629719 0.000243131106043733 0.0164921179338432 0.00113782764272271 1.86480412358924e-05
"19849" 0.000232033888901825 0.007706610441766 0.000273923478930885 1.16416953495576e-05 0.0122397869583739
"19850" 0.00572575374804186 0.00940134833798279 0.000312736080364616 0.00684537675113949 0.00179975873878636
"19851" 1.75607761590749e-05 0.00473136840054844 0.0147846397285381 1.94195746316208e-05 0.00688494655393006
"19852" 0.00236491851141732 0.000335320091839556 0.00306703240724516 0.0090816002737959 0.00238721803737819
"19853" 0.00683978765672982 0.00198644232868819 0.000415174978090608 0.00381141248927487 0.00210345333190295
"19854" 0.000820736991145551 0.0113497923293838 0.00113516967050101 3.54701431727069e-05 1.29699686058973e-05
"19855" 0.00182168707051305 0.010907695851479 0.0102785639567843 0.0306936653479865 0.00560308034743813
"19856" 0.000639464175877056 0.00220395393858404 0.00571387077260624 0.0108393368078805 0.00245092073080321
"19857" 0.00101177003282772 0.00155735585971452 0.00519242571808672 0.00213571473080439 0.000845984518767564
"19858" 0.00643417586076753 0.00350546427059142 0.000674043504626761 0.00140810013199445 0.00551496123916994
"19847" 0.00548658482773631 0.000449569782007011 5.01582915806324e-05 0.000105042852957594 1.30246318700571e-05
"19839" 0.00295403954707053 0.000315091033374899 0.0246002079430599 2.07358367240826e-05 0.0146439138851128
"19840" 0.000911877135186647 0.00691270262453374 0.00140582022335128 0.0108082950294474 0.000642108739875917
"19841" 0.000704788623394208 0.000751129889978612 0.000515821781804709 0.000965027212855799 0.00779316519235698
"19842" 0.000496792724380319 0.00804754321708017 0.00184489774007695 0.00109942839875862 0.00663847165057074
"19843" 0.00144012924372496 0.00416151163007474 0.0101727944382861 0.000852089176430025 0.00122463575439837
"19844" 0.00148104633931116 0.00161608143723273 3.70716992191362e-05 0.0140354078651537 0.00623905679322388
"19845" 0.0037580282221583 1.26197647024898e-05 0.00157961491485883 0.000151751019921236 0.00475898594529736
"19846" 0.00705685420770799 9.1922995651605e-05 0.00427351905794679 0.000438785729409276 1.67212270817194e-05
"19818" 0.00185147418290304 0.00677313420228437 0.00596148482310399 0.0162649323164694 0.0139362955747956
"19819" 0.00765838454586464 0.0005143292822651 0.00486981215569649 0.00168234825879628 1.41322956423786e-05
"19820" 0.00123255809387283 0.00144123074401547 0.00159738322695042 0.0137517722743983 0.0353228915716225
"19821" 0.000464796605633366 6.4468305645474e-05 0.0130456562775509 0.00304682645330419 1.18297609257042e-05
"19822" 0.00525528064202363 0.000493806148753952 0.00444293379948504 2.26939118592141e-05 0.0015255011801633
"19823" 0.00129772708781459 0.00322584789436794 0.000715436500792782 0.00147155042277862 0.0240053908217313
"19824" 0.00267114861817729 0.000209840146679494 0.000301511490984541 0.000545308128821197 0.00148796979173736
"19825" 0.000827091700071507 0.00999848082184776 5.14890574594734e-05 0.00120233159243858 0.00191262301094575
"19826" 5.48529652511508e-05 0.00749894461755745 0.00109102981904949 0.00473345128731673 0.00667863348575908
"19827" 0.000596797398700949 0.0117892514401003 0.000277777656587795 0.000203714966170777 0.00255312289879948
"19828" 0.000136177874556675 0.00569627478490617 0.0119879093816147 0.000482597727694187 4.11765975493321e-05
"19829" 0.000200844016092748 0.0029381428663443 0.00169669622652468 0.000889631565493916 0.00131168579853629
"19830" 0.00161374955208894 0.00601750153974793 0.00430749709962193 5.26640144303026e-06 0.00704395342773651
"19831" 0.00211069220044317 0.000599476332283209 6.07165681766006e-06 0.00548305601532599 2.15076376492077e-05
"19832" 0.000322024950341026 0.000169955452925951 0.00043526782104002 0.0230067125895967 0.00048412248783647
"19833" 0.00249117495044697 0.000665368725047802 0.00188742527707266 0.00160915832237361 0.00649543531759284
"19834" 0.000160712137407218 0.000215152622417033 0.00221840364642133 0.0157093345820154 0.00118567042984539
"19835" 0.00503471955260531 0.00355656548264904 0.00247103634401908 0.00222374966931604 0.0021073459757386
"19836" 0.00179175362072351 5.88540211513323e-05 0.0178191162866293 0.000313827603768641 0.00310215106857016
"19837" 0.000553626404346567 0.000927469835818805 0.00923028455879615 3.7117044455127e-07 0.00357639320153213
"19838" 0.0060631482318581 0.00147395702019522 0.0152055394210188 1.79949211454133e-05 0.00276832572086263
"19807" 6.10479385694807e-05 1.49461972130691e-05 0.00986721551681782 0.00122540427104162 0.00366256170528907
"19808" 7.30142269641137e-08 0.00706548449190507 0.00515558091295496 0.00951521731693612 0.000664676377880048
"19809" 6.00914194635455e-05 0.00893398992965567 0.000183950021256421 0.00016007073415564 8.96452609435451e-05
"19810" 0.0012830616585664 0.00857142898982788 0.00854902016728392 0.00300183440644979 0.00292971494695261
"19811" 0.000125286201417719 0.0056972898941118 0.00512488881621039 0.0431926367760375 0.00210565486511253
"19812" 0.00188962333127554 2.43491691681972e-06 0.00722676742055886 0.0315225021090383 0.00836134445725913
"19813" 0.00505442815640624 0.00409142688923482 0.00025726333465036 0.00142138090502732 0.000350538859529229
"19814" 6.69961392168303e-05 0.00111938032699624 0.0129839215768718 0.00381928732126446 0.00109768281257691
"19815" 0.00188305493994667 0.00902015100614187 0.0105621427521479 0.00330643370441187 1.69017633601721e-05
"19816" 5.91345694796143e-05 0.00136382455094265 0.00879785922305261 0.000227550416827436 0.0106321689505912
"19817" 0.000536275905788216 0.00699162444037859 0.00188522031565926 0.00145030341521015 0.000158361563477879
"19790" 0.00063419914571964 0.000689539000777498 0.0149026196129622 0.000546858848922288 3.9373375412708e-06
"19791" 0.000301872099271777 3.96200327297913e-08 1.80091043614197e-05 3.99857238608963e-05 0.00992947187018247
"19792" 5.25525556026673e-05 0.00836796045092403 0.000206042331470919 0.00103108311063728 0.000212202358044013
"19793" 0.000632470603576202 0.00125467200892166 0.00443553434490877 0.00101387216591435 0.0101418292102024
"19794" 0.000171862273521948 0.02212257240965 4.17364870106886e-05 0.000243055429540192 7.81258795018127e-06
"19795" 0.00197826894360387 0.000708302182158868 0.00102024220802349 0.000531287262501944 0.00453844430859541
"19796" 0.000158286162754344 0.000609780765309922 0.0060416795730291 0.00233935312013853 0.0139386924238254
"19797" 0.00156126079058918 0.00318394104860256 0.00498457924172626 0.0010934725535139 0.000292130965798604
"19798" 0.000174131244108253 0.0136722654945448 0.000315838828006649 9.0991858043182e-05 0.00340609335222345
"19799" 0.000776977221418896 8.34116937719343e-05 0.0143194253386947 0.00697097526526413 0.0011899855004437
"19800" 0.000193303944323613 0.00437102714167898 0.000247455195838784 0.000151947574421966 0.00379246260880001
"19801" 0.000508168044029332 0.0122612263625538 0.000558247222014452 0.000904234415653231 0.00506000432110974
"19802" 0.000108508420698407 0.00208198091529115 2.83317331215498e-07 0.00078194338457556 0.0136256863851143
"19803" 0.000520754459012443 4.80508597266877e-05 0.000119836509812826 0.00274281479767758 0.0120684917922675
"19804" 0.00570095944251779 0.000312710512309258 0.00135878821333839 0.000102018813979313 0.00311323699868758
"19805" 0.00029001780005723 0.000620788266850344 0.0116774628512893 0.00915082477559841 0.000743457746065571
"19806" 1.50707966653221e-05 2.00653999307507e-05 0.00865930849067104 0.00078590956985665 0.00294958872230526
"19789" 0.0012026315243113 0.0181096551445538 9.01543004679419e-05 4.58985813078639e-05 7.66025623127684e-05
"19787" 7.68720738489235e-05 0.00275123424365317 0.00285479865839559 1.68028132845498e-05 0.00260862440281814
"19788" 5.46363453862356e-05 0.0123124107138436 0.0127783635626034 0.000151741251194344 0.00285080412418756
"19776" 9.37800309618695e-05 0.00111933104822135 0.000160231460838834 0.00386854837857219 0.0112237296731457
"19777" 0.00723591153544911 0.0113929002391286 9.00614443184719e-05 0.00200771622286148 0.000367101362498136
"19778" 0.000309069545890481 0.000855828684724049 0.00464363868559376 0.000387552925558019 0.00156599246249932
"19779" 0.00039436404668016 0.0014422458956303 0.00032983863731352 0.000574713619633145 0.000362969561027016
"19780" 0.000309922501110228 0.00761373677034207 0.000542844099713746 2.07899580028177e-05 0.00359343207941721
"19781" 0.00123480157036939 0.0182289422218094 0.00533942114938053 0.000201122813163726 0.000134006773060003
"19782" 0.000745488970661675 0.000354626423598274 0.00269572194047167 0.000523349275324489 0.00343021063180708
"19783" 5.25525556026673e-05 0.00836796045092403 0.000206042331470919 0.00103108311063728 0.000212202358044013
"19784" 0.00422702437851795 0.00106537519208148 0.00037885732612662 0.0057707472274029 0.000602071177380327
"19785" 0.000337440653864361 0.013779923459061 0.00617976026870791 0.000787060360734778 0.00568288189108159
"19786" 0.00497565643376706 0.0094732272568653 0.0235773383779047 7.85399112151942e-05 0.0024237058953119
"19767" 0.000989376549655815 0.000180666075905177 0.00121758821926857 0.0162894750191005 6.32512441209298e-05
"19768" 0.000716287528190525 0.021905220705426 0.00668946144183618 5.54259498072955e-05 0.00132220047128138
"19769" 0.0029148720579648 5.21135544534194e-05 0.0105409101469911 0.0039222764774239 0.00127003583617009
"19770" 0.000721531120646668 0.00358939360209368 0.00102136856890314 0.000650765970064304 0.00853955621090554
"19771" 0.00127758850489793 0.00651331741297659 1.15639868192824e-06 0.00447757837855263 0.0167989247813474
"19772" 0.0051174044952733 4.57868967751348e-05 0.000340256892871537 0.00824858623393356 2.99370456997053e-05
"19773" 0.000657050767043119 0.00383799109151948 0.0051818805499146 3.03642890980743e-06 0.0162390116496533
"19774" 0.000739772363692308 0.00375749148194233 0.000606526539329286 2.13675644683008e-05 0.00692177580168534
"19775" 0.00788075677658712 0.000267136330928846 2.10710459239928e-05 0.00122571655887114 0.00160296335979158
"19758" 0.00784863025222108 7.93265499878951e-06 0.0138704085676289 0.00676345628034746 0.00438210581768077
"19759" 0.00252390721376315 0.00105993955079187 0.00541539403011151 0.00067503486052675 0.00236348589364011
"19760" 0.000169684135442505 0.0053475967941754 0.00330527391954014 0.0018329540104989 7.92496650404305e-06
"19761" 3.11852688959072e-05 0.00188443503326235 0.000750858596297924 0.0027620845452493 0.00910730776490269
"19762" 0.00556550661027997 0.000367457776544057 0.000387534202688713 0.00391290927505611 0.00650589690448615
"19763" 0.000422341289901038 0.00283802926584802 1.50262230140981e-05 0.0100560054832211 0.0176786596091638
"19764" 0.00155517055810932 0.00492053328317457 0.00399044594383212 0.000560758024724198 0.00150572125486855
"19765" 0.0061714358398033 0.00171643317651936 0.000215561428644504 0.00360069312862962 0.00553822886647897
"19766" 0.000285332451350503 0.00306164039704222 0.00763235572619509 0.000241691559767529 0.000168250514237713
"19750" 0.00012474931053514 0.00912142641459091 0.00152972224078654 0.00106040345368853 0.000227314224374119
"19751" 0.00233288697870109 0.00649851803660794 0.000394362827699631 0.00108765304923735 0.00113696256653094
"19752" 0.000674429303016867 0.0154795398460348 0.00935994390461072 1.49003897884968e-05 0.000170526361739665
"19753" 4.12696491041165e-07 3.27408021951449e-05 0.0319739340413009 0.00209936582534452 0.00019295616048131
"19754" 9.49344240334156e-05 0.00287962954476816 0.00230299254116649 0.0190758253439381 0.00889836571644101
"19755" 0.00411794306738395 0.00234398797145052 0.0049075344789219 0.000809566653299871 0.00255142815158701
"19756" 0.000582432748693439 0.000766611874758682 0.00123280175504053 0.00250052694634529 0.000261239472821044
"19757" 0.000351168702889951 0.000303404528710557 0.00568476786785922 0.000944774538512325 0.00597444909531929
"19746" 0.00114393545965462 0.00345960698602008 0.00195996934736762 0.00016848032687237 0.00163832009786083
"19747" 0.00172306798245897 0.00332647613822444 0.000199790942782074 0.00463417755472351 0.015976619592459
"19748" 0.00368780653966485 0.000412510726471695 0.00440733271250403 0.000840815715406423 0.000117765691789325
"19749" 0.000536501250416188 0.0161871857037932 0.000220697736895096 0.00782539319276053 9.94485757604226e-05
"19740" 0.00419045374529965 3.05412684104219e-05 0.0173172622276589 0.00150770239820574 0.00102549747306156
"19741" 0.00041132134237497 0.000770888710308969 0.000533996159863265 0.00171996285687226 4.78125567153261e-06
"19742" 3.29432888321795e-06 0.00839852378953757 0.00269031836020338 4.95845876769639e-05 0.000247657592447873
"19743" 0.000114631621746456 0.00396240253723591 0.00598888189923641 0.000701368080459207 9.07408606761348e-06
"19744" 0.00247727585002231 0.00567709941272601 0.0037451077617986 0.000279065293177938 0.000418109094350644
"19745" 0.000239853333201559 0.00117773605171811 0.00405653135408134 0.00497289445278155 0.000337943204281572
"19733" 0.000146696517398717 0.00331577328006531 0.0285060063925789 0.00125174928928806 0.00764482183770332
"19734" 0.00280656559013005 0.00175050344397159 0.000927250406509156 0.0459483236581778 0.00148785766376772
"19735" 0.00109792450286137 0.00219970015971186 1.5607046252429e-07 0.000260419104653135 0.0172780271369021
"19736" 0.00578769278949579 2.24167209350096e-06 0.00846830837563455 1.13466563986826e-05 0.00557234832131522
"19737" 0.00166152145941948 0.000873885760414885 0.00210230266914825 0.000922780246381295 0.000870513776785105
"19738" 0.00898137085842199 0.00533849223215459 0.00256834827031759 0.00446922890947361 0.00524863169746478
"19739" 0.00223117510664298 0.00123817840746755 0.00181843589927132 0.00150494364031609 0.0118000327344641
"19718" 0.00153697062395221 0.000118442694534232 0.0116091135530036 0.000800198001301107 0.00271757896114783
"19719" 8.29588372784161e-05 0.0010031564819721 0.00978686261836174 0.00489790775037537 0.0117268662608722
"19720" 0.000308666049785639 0.00665924750332703 0.0108210219600912 0.000331653650017278 0.000228082310993276
"19721" 0.000473433564680523 0.00248241802171909 0.00535362635729611 0.00410012741757088 0.000617563921855682
"19722" 2.32244189860789e-06 0.00426022206001212 0.00347591232148033 0.000109346954406267 0.00182096489409349
"19723" 0.00312325755929361 0.000769854928635181 0.00160483674628491 0.00506862353011532 0.000360641985158944
"19724" 0.00550609154057598 0.00366410609855714 0.0088290607935617 0.00827892400795544 0.00201115759817333
"19725" 0.00265744141897905 0.0110733509782565 0.00756494297632224 0.00329981158640781 0.0023012199821913
"19726" 0.0029773625983372 0.00622414695926317 0.000494799355739806 0.0108026279508822 7.16682854461964e-05
"19727" 0.00165900835446573 0.0142718647485791 0.000264470894183422 0.000399932834474352 0.000621585215440265
"19728" 0.000115859698449778 0.0165850617096148 0.00280278140107673 0.000198446318066714 8.30770094838659e-05
"19729" 0.00557843604225907 3.7334695105122e-05 0.00022865491023892 5.88927419582033e-05 0.000299651912317893
"19730" 0.00132678745483614 2.63928233702473e-05 0.00910441626158644 2.64509628621643e-06 0.000381818332665627
"19731" 0.00106207545182473 0.00231122097927095 0.00115701330334699 7.82911718534608e-06 0.000601163833201056
"19732" 0.00373885637454899 0.00494602922586248 0.000588020821697983 0.000520632004602289 0.00128183581145041
"19707" 0.000334016713141869 0.00197250952459038 0.00190769989599973 0.00104549017652163 0.00233736955531233
"19708" 0.000831743761173299 0.000713258220522245 0.000880877795757829 0.00281067437266713 9.48194223953704e-05
"19709" 0.000245711016900403 0.0143129110501447 0.000245435862957799 0.000100927639459797 0.00015202133600716
"19710" 0.000954168483018068 0.0088725234567057 0.0110538653288163 0.00183838596634068 7.58687648959977e-05
"19711" 0.00114270662122355 0.00912536686216518 0.00276678764249287 2.26344438621478e-07 9.71194703004923e-05
"19712" 0.00130934593169649 0.00475843610727198 0.000136605991599902 0.00688452255534246 0.00330297829242394
"19713" 0.00326241319601132 0.00145217365581182 0.0021138847454703 0.000145374847652501 0.00265120685843582
"19714" 0.00130707953552972 0.00530446480188263 0.00309769006745278 0.00157139749048269 7.5044468419335e-06
"19715" 0.000936548792186858 0.0260645959699041 0.000495708016701244 2.27613818018637e-06 0.000132419986043875
"19716" 0.00141489170892301 0.015808542059554 0.00251030924847017 0.00131925267401016 0.00251330414682466
"19717" 0.00314957494549837 0.000529901633003696 0.000487104264576517 4.48031673892189e-05 1.4174403472009e-05
"19699" 0.00136784547030162 0.00171020811871213 0.000110562041609652 0.0102838662889536 0.00209663794231106
"19700" 1.26004798439896e-08 0.000670551906162014 0.00542154641290901 2.82241669256867e-05 5.53113982341037e-06
"19701" 0.000918542342904995 0.00089114833813634 0.000958460321053297 0.0311743815630544 0.000349140152570366
"19702" 0.000117933086957479 0.0104250979817381 0.00779018369140355 0.000408076835220254 0.000204644947044839
"19703" 0.00123637431799556 0.000967842427295124 0.000322832545468669 0.00711512509237633 0.00725818831022919
"19704" 0.000416249249590426 0.00900704605225414 0.000285052959883114 0.0075092618243106 0.000602681792276989
"19705" 0.000916521112363995 0.00683341058005013 0.000557479800770506 3.5182378097183e-05 0.00221405812737785
"19706" 1.64903818323325e-06 0.00143578707930896 0.000247742559141205 0.00294762540834151 0.00324010331680141
"19692" 3.80060568488004e-05 0.000113919372908539 0.0187142163735886 0.00222573434577715 0.00256332056677147
"19693" 0.000486024890757439 0.00190817740729604 0.0204523883150016 0.000313421379668954 4.73019825229877e-06
"19694" 3.98354509826812e-05 0.00180015412883274 0.00823671745274262 0.000635375715047268 0.000404128697101372
"19695" 0.00321449261359088 6.21193959180485e-05 0.00884815282811958 0.00058806469762365 0.00117536479067202
"19696" 0.00337914931941289 0.000166231252656368 0.00649557824327635 0.000135670645886646 0.0196758760924088
"19697" 0.000648064819438771 0.001703529015776 0.00520136759355792 0.00136932158141758 0.0105402627227599
"19698" 0.00128119622532102 0.0020355061027958 0.00213248548346774 0.00657918887501354 0.00104822576970112
"19689" 0.00169669957246603 0.000168653055467121 0.000737550854281859 0.000208333068103041 0.00114301660841125
"19690" 0.00670081445219869 0.00571274357236693 0.000746252735085163 0.0167015775651829 0.00248494895041689
"19691" 0.000337935242948645 0.000426617601817294 0.00630061233901102 0.000488919640748105 0.00935108500867219
"19683" 0.00592631396137213 2.40310862079135e-05 0.00424934784665747 0.00112986956464885 0.000522064081932727
"19684" 7.4925589135951e-05 8.36901791424207e-05 0.00147872444335458 0.00230622750976356 0.000714776642675435
"19685" 3.36942604910964e-06 0.00762333300748935 2.26736224426635e-06 0.000186450397205144 0.000488236249418028
"19686" 0.00225195494990425 0.00255430819570742 0.000403737446191941 0.000236637319518371 0.0185948426117049
"19687" 0.00369759713922917 0.0046815581084026 0.0002034738102096 8.5583171351513e-06 0.0132241104160368
"19688" 0.00049755822759281 0.026350256277336 0.000385918037785383 0.00296155731760545 7.48411836177619e-05
"19675" 0.000390090449251812 0.000534967339620569 0.000267829929331876 6.11958510299848e-05 0.00310100945289184
"19676" 0.00236856633677163 0.00304028671649915 0.00456797015069673 0.00637238190421532 0.00449011084605658
"19677" 0.000953366207527155 0.00774893510765399 5.27598454002867e-06 0.00111020981587952 0.00219392875461802
"19678" 0.000130883813128722 0.0130772179629495 0.00443783501609548 0.00168322838553229 0.000753638889685118
"19679" 2.53019390878861e-05 0.00172475848394299 0.0110784526291365 0.000513785542927333 0.000443877262929684
"19680" 3.20961277271613e-05 0.00658869135077455 0.000252792496539019 0.000268156840643969 0.0058417777429913
"19681" 0.00495843110256924 0.00207042376069787 0.00139733800707996 0.000708444275179385 8.29664739417546e-05
"19682" 0.000413325816966583 0.00154074731678679 0.000709995996349453 0.00136823726079427 0.00433301033876353
"19670" 0.000597376909623049 0.00053857231904862 0.00872682419178691 0.000721001545068791 0.000297428586502658
"19671" 0.00288419485139063 0.00172932600807533 0.013802990627346 0.00104015888301102 0.00245246934605168
"19672" 0.00016135330297619 0.0010494457841272 0.000128737258133197 3.37571302454313e-05 0.00155872516659606
"19673" 0.000144881146053779 0.00429588780208693 0.0176631123876686 0.00100210918250862 0.00058146214084116
"19674" 3.2431646146025e-05 0.00171841423821177 0.0105739949629057 0.00572345669474292 0.00132470577189957
"19661" 0.000216518487323252 0.0110550587388208 0.00830401244297537 0.000209904584480842 0.00323960561409336
"19662" 0.00040023633466315 1.39958813941258e-07 0.0133960866644525 0.000424175611351326 0.00165430995298956
"19663" 2.7585638034436e-05 0.0133094233435448 0.000243616913327258 0.00110334745542712 0.000212380602987364
"19664" 1.35861482505536e-06 0.0167649529858411 3.95269524556235e-05 0.000610613935287545 0.00769354442667903
"19665" 7.93708332644815e-08 0.0131771841581702 0.00143604959819433 0.000187941614408479 0.000535171580903067
"19666" 0.00151890666248461 0.00672536907634411 0.000481739287126235 0.0230407573663612 0.00090047532004388
"19667" 0.000927142576899119 0.00471261257788324 0.00297473029570476 0.00489985203219688 7.75071065515062e-05
"19668" 1.51495499558575e-05 0.000751338129257603 0.00999543527118139 0.00533196781214941 0.0051817923512292
"19669" 0.000177207539633656 0.00435416886233963 0.00225877240980159 0.000129334535079545 0.000860044295000373
"19652" 5.13278893807264e-07 0.00160518709948718 0.00181685826913867 0.000614414119373413 0.000196780476177648
"19653" 0.00071895875265468 0.0178908404219758 0.00425446452897542 9.57285987889615e-05 0.00087314332110609
"19654" 0.00553675312413074 4.1444502186515e-05 4.45238808392825e-05 0.00237328439972731 0.00538186605422189
"19655" 3.93032317833202e-05 0.00475651794986592 0.00397715158862368 0.00137282732788911 0.00745793456017641
"19656" 0.000948847140558997 0.00156036423196199 2.45142869071068e-08 0.00752994858824322 0.0273368694071287
"19657" 0.00199734674221473 0.000874390106177733 0.000954302276847364 0.00110919998972302 0.0153217417267327
"19658" 0.000515812803556363 0.0208329850249119 0.00299669686100293 0.00185521472097535 0.000800192953970849
"19659" 0.00320419190218594 0.00787841178612379 0.000430909447962486 0.000530091161581244 1.77709231734948e-07
"19660" 0.00537341379021661 0.00366527613162867 0.00416719407347929 0.00073323954934049 4.662365160268e-05
"19647" 0.00144928062513637 0.0116187804100667 0.021443256469091 0.00329972586983929 2.63729771012592e-05
"19648" 0.00123384011052322 0.000495888258458277 0.00389279608927123 0.00335815023231661 0.000381566997572416
"19649" 0.00184591617668595 0.00191131955588414 0.00276067994613276 0.000138339967776296 0.00563458027352318
"19650" 9.44394178587839e-05 0.00493131380344181 0.000186203935910351 0.00452784165718994 0.00221558371858974
"19651" 0.000200258722281998 0.00731627740606666 0.00334441741728782 6.2393100565428e-05 0.00873523863319064
"19641" 1.02255453885215e-06 5.42635995528888e-05 0.00489297129053942 0.00147512979725734 0.0013913639218575
"19642" 0.0023714505878239 0.000549065177530452 0.0154201068652636 0.000122781349539539 0.00347794523118074
"19643" 0.00223015637217224 0.00693272930075687 0.0238440648691607 0.0090869795986238 0.00940195176270531
"19644" 2.64116762534487e-07 0.0127647436382857 0.00412714195553423 0.00170568753164516 6.89001540505595e-07
"19645" 0.000356394521728705 0.00270659075052572 0.0138631785063654 0.00426132030671327 0.000228348632742626
"19646" 0.000701988465601734 0.00799411974385641 0.0143749793511655 0.00062458841627307 0.00172150559525767
"19634" 6.69356112195129e-06 0.00216356510648155 0.00123456111807014 0.00419833862998373 0.000138200489117618
"19635" 0.00241641666437005 0.000875412974464707 0.00634826168348097 0.00267177570984403 0.00727684376258979
"19636" 0.00263716360303157 0.0213865001634601 0.00697702503497125 0.000835322199614656 0.00248624549342028
"19637" 0.000220707706643494 0.00929482248830568 0.00156488223260191 0.000228586346606516 0.000782540608732362
"19638" 0.00122770815690155 0.00097469603940194 0.00559788208409125 0.0133414671087337 0.00398790763539117
"19639" 0.0015054995332764 3.21794353272595e-06 0.00170761336454537 3.24404444819014e-07 0.00133222200872516
"19640" 0.00287376889370767 0.00171265417086931 0.000457069002351394 1.35499324718326e-05 0.000512855071445958
"19623" 0.00382036425882244 0.000264775781885878 0.00844697005816065 0.00250918468479046 5.75913842438506e-05
"19624" 0.000919518950029042 0.000335658419011829 0.00555924423142863 1.88670374447944e-06 6.04917750012766e-05
"19625" 0.00374717424850613 0.00138693427488784 0.019815752666034 0.000100353991880589 0.000380335490074852
"19626" 0.00170773248696807 0.0123105835360395 0.00404810998114822 0.000212218682640731 0.00525133140476449
"19627" 0.000898603519199295 0.0083920178318471 0.0072872128602543 0.00606393904815361 0.00132625995757318
"19628" 0.000146332101884775 0.000363568463733728 0.00117863480388968 0.00317089221579039 2.54991890147621e-05
"19629" 0.00469765867918663 0.000854164847691881 0.00608266563782267 0.0086862695567874 0.00288070649365254
"19630" 0.00568613644835615 0.000925322104956159 0.00823287720399737 0.00720200103037832 0.0011912981586004
"19631" 0.00103254655599817 0.000336011867036925 1.50571142893981e-05 0.000246032871202032 0.00324180537266939
"19632" 0.00308054062065345 3.74447575469467e-05 0.00576823072083984 4.33123798196708e-06 0.00782172753289196
"19633" 6.72323601905607e-05 0.00105006204037779 0.000494090326906404 0.00240089192957624 0.00310812068903351
"19614" 0.000321752786613665 0.00127369603271985 0.0053769983353478 0.0649397120232279 0.0142191137719325
"19615" 5.95478088060086e-06 0.000636272207826422 6.30797466847677e-05 9.04072482982256e-06 0.00046104413134456
"19616" 0.00265551364116936 0.000230528519517959 0.00457912743205646 0.0068647281262362 0.0053415102385174
"19617" 1.51447585470484e-06 0.00189272853542853 0.000320532035010144 0.0456093307082733 0.00434869290109491
"19618" 3.83740531798255e-05 0.000304847328573317 0.0013418281167786 0.00162753104306518 0.0149366672463303
"19619" 0.000759090798436568 0.0103252890714564 0.00119608522891693 0.00598879598336867 0.000208126345300273
"19620" 0.000135396360361913 0.024864771429898 0.000973422041708047 0.00371244755631609 0.000562545697747711
"19621" 0.000449086038867157 0.00905845287014693 0.00104435567304737 0.000332032616215079 0.000110629645818309
"19622" 0.00132445608862479 0.00507416228586099 0.00616807909813114 0.0032315238483785 0.00600989870956764
"19601" 0.0010530346659834 3.70222812430137e-06 0.00108215793231108 0.000590747185092356 0.015710532508065
"19602" 0.0011402839502955 0.0157829240735332 0.000338844317081252 0.00537285983009661 0.000133395174366387
"19603" 0.00027068218695569 0.00962321098438876 0.0109466687493089 0.00461656170861767 0.00233486185377521
"19604" 0.00104218044826809 0.00968784088746013 0.00433867272898753 0.000190328392072771 0.00046666790379248
"19605" 0.00128547717217074 0.00356350353620869 0.000144880010501726 0.000306911997292229 0.00518359276133995
"19606" 0.00187117606342915 0.00191025225768697 0.000310258448304148 0.00508552686362562 0.00127408289286465
"19607" 0.00397884665760639 0.0105793705662755 0.00010841749825168 0.0159874896095494 0.00146491717481277
"19608" 0.000359830238862942 0.000582159505192173 0.000758065244150889 0.000659612868615514 0.000559896278506335
"19609" 0.000203869579690341 0.00328970558054895 0.000133090851745036 0.000300410790528603 0.00206914947204351
"19610" 0.00113166150008772 0.00133856645530841 1.17943881756111e-05 0.00650963110845336 0.00230867954265513
"19611" 0.000101665601361725 5.38709766472012e-05 0.00297910312580706 0.000139259359141997 0.00783454045442445
"19612" 0.00117290702704283 0.00917788486209936 3.39767505896262e-05 0.000174506857804787 0.00327268688042492
"19613" 0.00118392661929321 0.00425664948369003 0.000135186331261775 0.00901261240109947 0.00505686183165815
"19595" 0.00107719663535292 0.000797429802333617 0.00503304036542015 0.000191175973335116 4.13878475467e-05
"19596" 0.000204355005659574 0.00145205390211875 0.00601608551416961 0.00407946955986399 0.00886300336671043
"19597" 6.53024528314063e-05 0.000794195305962113 0.0032290054615229 9.26581595327523e-05 0.00410923164527426
"19598" 0.000161381749698101 0.00061311809510828 0.0175876931244654 0.00445535417472531 0.000243893136650484
"19599" 0.00131512016463073 0.00722382753298277 0.0125402937762127 0.000651220126778332 0.00225102618528886
"19600" 0.0192364354567659 0.00849211074066891 0.000403916266160168 0.0195431209203342 2.33754408483542e-06
"19589" 0.00074899667424286 0.00038200090208866 0.0005701338350683 1.1557176173222e-05 0.00498037088739755
"19590" 3.17889203921734e-05 0.000190365422003697 0.00476900594555736 0.00439700377425221 0.00640801744190557
"19591" 0.000996426843777489 0.000187173533186809 0.00132106304028074 0.0144887531949547 0.000702667036169426
"19592" 0.000475850052950653 9.10512587008406e-06 0.00388178342355979 0.000306443695543838 0.0070925595687364
"19593" 0.0102808419349844 0.00279825383165389 0.000500688399556945 0.00108166223750568 0.00373689902168245
"19594" 0.000397360732421606 0.00156483453331197 0.0074327233465034 0.000589347461021285 6.72237307793609e-06
"19588" 0.0041531056707757 3.1308942297539e-06 0.00955999309611284 4.09482204510456e-05 0.000631101397596299
"19586" 0.000630080292862779 0.000384469195648102 0.00036116967847315 0.000681383822963352 0.000776513296401766
"19587" 0.000538460140786766 0.00472353749867221 0.0020644182886745 0.00026775589017342 0.00201726021372837
"19579" 1.47496945998216e-05 0.00367384802686723 0.0103180173137533 6.68500188036741e-05 0.000511140199622112
"19580" 0.000238073213303114 0.00273695208732269 0.019159409860317 0.00950385557208702 0.0045687210848288
"19581" 0.000866514305668662 0.000841520896014284 0.00675283588251252 0.000579202047362262 1.54392657068468e-05
"19582" 1.65940469833893e-05 0.00466392497958191 0.0280663502934146 0.0130886005832535 0.000280873993229451
"19583" 0.000293973557975506 0.00135984955666295 0.00387722782672188 0.00562749126615563 0.00037271604819006
"19584" 0.0028528200417359 0.00136384645883425 0.00102237254662733 0.00721918600314644 0.0108843098229866
"19585" 0.0044930006369684 0.00422272437294276 0.00282724947228547 0.00226155656672959 0.0128148528552652
"19566" 2.54429453645721e-06 0.00136078803605739 0.0153139455357016 0.0157818455511977 0.00417069255758339
"19567" 0.00244905438076664 0.00141247473221943 0.00406365248117616 0.0189175356784571 0.0164938571091413
"19568" 0.00144076958904644 0.00150998613815593 0.000702363934357785 0.00183386946921701 0.000908786612141561
"19569" 0.00256753308039913 0.00251492839187029 0.00265074163667271 0.00079141211922961 0.00538097680865641
"19570" 0.0011785173457531 0.0161749202434178 0.000724613528007862 1.51890465404009e-05 0.000325875447897865
"19571" 8.18275554402638e-06 0.0103865690040047 0.00102913382343039 0.00110449972998954 0.000990191216849513
"19572" 0.0047846577117851 0.0140084290530515 0.00240549122577143 0.00535470564193887 1.8365106637489e-06
"19573" 0.00114313923804118 0.0210416236671277 0.011227191601332 0.00328337057953197 0.00126045811375509
"19574" 0.000943707870170495 0.0149730999595041 0.00575194561082365 0.000333118240252347 0.000544634508999723
"19575" 1.58223758745932e-06 0.000865568487544703 0.0013931396925657 0.0027489168025113 0.0010735929050413
"19576" 0.00044764308675345 0.00288131626328789 0.0106949242311431 0.000895719823554233 0.000488649870329061
"19577" 0.00052924965482509 0.00222381140458137 0.00168747848804799 0.00182926605957884 0.000259847887436856
"19578" 5.48229718319883e-05 0.00491557771627779 3.0551378090975e-06 5.85342952611735e-06 0.0127369188200851
"19560" 0.00039729866449719 0.000462883046071841 0.000803713537889631 0.00089709173111577 6.13145128185779e-05
"19561" 0.000402956314970522 3.5037447347989e-07 0.000100865594827806 5.20266673033362e-05 0.00365513700008696
"19562" 0.00346269396691425 0.0115890613932138 0.00308788293165762 0.0174424636105421 0.0277204758586867
"19563" 0.00488321407532944 0.00169818004456329 0.000339269364393052 0.00774268757698994 0.0224266266646511
"19564" 7.14113146147373e-05 0.00372094884983609 0.00134688782637421 0.000660904541239071 0.010102154208029
"19565" 4.4961248935589e-05 0.00691284471734202 0.0185736484174981 0.000251237233231795 4.22366684583934e-05
"19546" 0.0133018759710587 0.00632347700936155 0.0024926234850775 0.000727560051627533 0.00133886674431806
"19547" 0.000669003067994558 1.70855777922005e-05 0.000767352161989843 0.00157681845363812 0.000125211324106082
"19548" 0.00011110175366666 0.00110734398828602 0.00476269518441534 0.00034337407600543 0.0123852659800781
"19549" 0.00555833201779378 0.00416085577757298 0.0116107657290687 0.000702013253961748 4.41526710640451e-05
"19550" 8.92741195830695e-07 0.00858787330119149 0.0105346488034185 7.52016931464752e-05 2.42133808549627e-06
"19551" 7.01044207683924e-05 0.000111124249353803 0.00243290543170497 0.000500157394565775 0.00803547930828253
"19552" 0.000420186062273585 0.00124896763837595 9.19144600632014e-06 0.0344753461855826 0.00672508747717013
"19553" 0.00011114061663197 0.00312219986708897 0.000698271883966413 0.000505938377628909 0.0151879245131346
"19554" 0.00152814853352182 0.000258642612366821 0.0177139480111993 0.00658955589602572 0.000515447918460173
"19555" 0.00362236004121833 0.000679551089978867 0.00497574301833091 3.50498904347208e-06 0.0135040565588872
"19556" 0.000217270788226361 0.00262761617424205 0.00107093633866794 0.00202066471456171 0.0117411523901931
"19557" 0.00539825137127556 0.00192267859210974 0.000222074620316483 0.0539801782769188 0.00762830802156301
"19558" 0.00365697973814754 0.00067927435996971 0.00141332307144477 0.0043043188703998 7.01051176624335e-05
"19559" 4.57687249335167e-05 0.000678599529174167 0.0256452609019454 0.00309981810886028 0.00919725917970445
"19542" 0.00129860907175398 0.00110588654766328 0.00014616740659882 0.00216514806657528 0.00795506415629887
"19543" 0.00565679172554118 0.00057933177405881 0.00124051415635234 0.0039113067507608 0.0024879845314747
"19544" 0.00121899101340097 1.15989071287449e-05 0.0111824660494085 0.000270345570643133 0.00154679105599939
"19545" 0.000366743560653084 0.000231703029641243 4.14725750432607e-05 6.38006554864287e-05 0.00770812284402942
"19522" 0.000513289855826372 0.00100751721434113 0.00173587979473565 5.71967421655099e-06 0.00118237821941203
"19523" 0.0013671921417024 9.681413276881e-06 0.00225818868625605 0.0162339861760006 0.0153766223529077
"19524" 0.000376108432526684 9.1085984504008e-06 0.000345637055974529 0.0128238201853776 0.0106973067814077
"19525" 0.0014877628617321 0.000766217072531524 2.6268007804701e-05 0.00404548484253188 0.0182692958212666
"19526" 5.64425924810042e-05 0.0178941621581115 0.00177382824601867 0.000384039335502774 0.0041054870985099
"19527" 0.000324449163370968 0.00882725127310698 0.000272169215675703 0.0109808505093087 0.00250543342998467
"19528" 0.00319705714879194 0.00608749938836057 0.00391718827421001 0.000528108030122623 4.0385395402678e-05
"19529" 0.00104210817006875 0.000566364825021925 0.000285580736854645 0.0405239231321934 0.00403910923263676
"19530" 0.00149710348142997 0.00132887235185185 2.7795940810095e-05 0.000303767873891017 0.00211813001031565
"19531" 0.00143676362907769 4.20705737355054e-05 0.00505910239465873 0.00684847246741098 0.000294497898383183
"19532" 0.00157703502965065 0.0156660587618596 0.000643382130174545 0.0515593707535292 0.00746244539587587
"19533" 0.000421109532436143 0.00632815336691962 0.0062525825353516 0.0477622599293681 0.00122117791542395
"19534" 0.0011091636263017 0.00175287164662068 0.00180312560788673 0.0349411935756883 0.000383412398304155
"19535" 4.61445360153993e-06 0.000576559816717084 0.00982932326638502 6.83370953989553e-06 0.000280196614181187
"19536" 0.000254852115890158 0.00489596740886638 0.00549155742348153 0.000695473867592894 0.000737532358101035
"19537" 0.000971219406632899 0.00174934027559787 1.54247658760843e-06 0.000395432006433222 0.0130368816436579
"19538" 0.000913875887080224 0.0132953065400772 0.0012053450264833 1.30644084067155e-06 0.00303185616355781
"19539" 4.08837446046558e-05 0.000334592090137841 0.00668692556269198 4.84189592861858e-06 0.000338935829444923
"19540" 1.94150423706446e-05 0.00604364924907004 0.00521943862488047 0.0138144467136153 0.0206311792239432
"19541" 6.52481464091146e-05 0.00347917749586412 5.03178993918232e-06 0.00347257648943295 0.000553490369439733
"19501" 0.00210319136936195 0.00443679722854511 3.40796500566024e-06 0.00026513946184846 0.000360035256757098
"19502" 9.89062039610953e-05 9.56221473594219e-05 0.00168360273086755 7.4659607426675e-05 0.00145594295687268
"19503" 0.00212980906499685 0.000767316757603166 0.000399611502393387 0.0042131861480824 0.00322731463674546
"19504" 0.000463453405413055 0.00440748402177008 0.000785035472716596 0.00114292677558629 0.0137919267117374
"19505" 0.000661327708726063 0.0124261570459633 0.00201777819434421 0.00380933226104716 0.00296535613017216
"19506" 3.28038135864209e-06 0.00482931966514691 0.00405090319852514 0.00470050535559878 0.00217472615014531
"19507" 2.28223619517352e-06 2.5952949060432e-05 0.015214764238539 0.000866372514896808 0.00216442701023381
"19508" 0.00388447537134239 0.00219283746754531 0.000544876936517211 0.00140047301101952 0.000195539499259513
"19509" 0.00206462668769825 0.00152337474187002 7.2993664227325e-08 0.00547745489632214 0.00206452005090552
"19510" 0.000475147716357523 0.00777727818678996 0.00625532322769159 0.00275529295687077 0.00551531261180185
"19511" 0.000384102580282333 0.00125637572620145 0.00568703248224733 0.0344410141640316 1.02819674046664e-05
"19512" 0.000151431146994954 0.00272462761219034 0.0176613459565341 1.40797659564687e-06 8.96258771149442e-06
"19513" 0.00153279874450958 0.00114459946786717 0.00985698675094822 2.6894784110563e-05 0.000958328121400631
"19514" 0.000854255949561195 0.0227726914424941 0.00627218124421129 0.000767692407584864 0.000365828853532312
"19515" 0.00518565645214433 0.00049185092957786 0.00654103488418703 0.00322858736799734 0.00573843942413403
"19516" 0.000820999905360815 0.00187582305603184 0.000153253177599689 5.08707122332125e-05 0.000291336396949467
"19517" 4.33858043311911e-05 0.0131390858014542 0.00130350816938024 0.0174701427667977 0.0118080670413331
"19518" 6.18878776649586e-05 1.27285009113274e-05 0.00278184689417217 0.0098648450960053 0.00806523182547987
"19519" 0.000193609994539477 0.00472366868902648 0.000746349093146064 1.86961102408529e-08 0.00329962119966191
"19520" 0.000166854161993216 0.00358725874993781 0.00490613843989361 0.000139809355654243 0.00267736183401604
"19521" 0.000718136822571392 0.00631418219541772 2.3593790472459e-06 0.00177030962807627 0.000304306623953882
"19486" 0.00392610802035903 0.00107857648793981 0.000929195051358183 0.00122127316541311 0.00540971739761806
"19487" 0.0016890835784724 0.000102967990314735 0.00568502554233115 0.00046104516458065 0.00162620553787613
"19488" 0.00153215162218271 0.00534816528662033 0.00919518330719469 0.00486509839628308 0.000239762699927992
"19489" 0.00176626380143739 9.82950011151147e-06 0.00478805817462489 0.000108593613651148 0.000569348040321833
"19490" 3.16905469005547e-05 0.00682662370851675 0.00209344920779421 0.000151791848017539 0.00182700303075294
"19491" 5.99415038061674e-05 0.0141535927528998 0.0144170176425858 1.26729688172712e-07 2.34699514984222e-06
"19492" 0.00183835796156896 0.00221311693931709 0.00254582817706216 0.000120941699625435 0.00408573735712058
"19493" 0.00160336726750605 3.55197022425225e-05 0.00028747922331991 0.0238884288184055 0.00982420215795715
"19494" 0.00250345031754375 0.000491005573433652 0.00271102523525532 0.0397310926597943 0.033051937310144
"19495" 0.00202408834274311 0.00537219383402223 0.0022218559453521 0.00114126996319634 0.00243924543437986
"19496" 9.16310478088706e-05 0.007771299673593 0.0264201799800551 0.011300634635482 0.000389123166153876
"19497" 0.000985391768342978 0.0112910771982051 0.000359797312976947 0.000635451723360969 0.00340166285412931
"19498" 0.000397933000359153 0.0071302664568182 0.00924887619715242 0.000361604517190491 0.000331976339515284
"19499" 0.00182436309277237 0.0172940025633786 0.0102200144805081 0.00597254750545468 0.00756449290940547
"19500" 0.000687155399509642 0.00352544564340609 0.00842926834922474 0.0012276681211918 0.0103340345256144
"19475" 0.00462463391267277 8.60547204507886e-06 5.14331545667759e-05 2.56435718156202e-05 0.00151284675268325
"19476" 0.00121092212338999 0.0288636883564072 0.00559043983939582 0.000440707153684638 0.000372698349455327
"19477" 0.00311699647685699 0.0114642303444757 0.00125281293150084 0.0159151629521386 0.000558316878514936
"19478" 0.00125285118207018 7.16294194596127e-05 0.000373671270511543 0.00266950706005613 0.00690899947704351
"19479" 0.000652184482400749 0.0169849926554145 0.000984737632507865 0.000354490449047004 0.000915428521221218
"19480" 0.000127083989446673 0.000866613286912593 0.0144596918339726 0.00114773833473536 0.00248785582111743
"19481" 0.000115783684069989 0.00883696940958968 0.0032636505705005 0.000201285392428491 0.00531958293494935
"19482" 0.0025906979668457 0.000890855965198981 0.00071293485798534 0.00479857607964233 0.000348457725263263
"19483" 0.00173243936988128 0.00191255760013023 0.000355458268603925 0.00148943223255833 1.82183592296349e-05
"19484" 0.00110057365599741 0.000476823697125642 0.00285611958568747 0.000355230029856584 0.00266218658944197
"19485" 4.80956273524996e-05 0.00223842062111601 0.00280610445330897 0.000884583072950283 0.00136963357927963
"19467" 0.000474865318910795 0.00233275945808441 0.00131891846595028 0.00159524820192279 0.000340863706527701
"19468" 0.00205232486506569 0.000475699705175409 2.6636597074159e-05 0.0172132036765507 0.00361511591511803
"19469" 0.000217513467345168 0.00295188107922305 0.00105909521556091 0.00342892543552134 0.00559573833974802
"19470" 2.09362250564928e-05 0.00147482862200043 0.00244371342663661 0.00988585448302563 0.00505348547377547
"19471" 0.00109620284123085 0.00196295425954929 0.0151751820105177 0.000160325813952508 0.000145455145750872
"19472" 0.000820628744319793 0.00483434671858665 0.00937781829741662 0.00265299671048785 0.00373192872374348
"19473" 0.000375969763837147 0.00249280516176776 0.00158835276186377 0.00117441532838767 0.0264542648054139
"19474" 4.21884333071646e-05 0.00276767714557489 0.000303457498399432 0.013744686708511 4.3470156410107e-05
"19458" 0.00765683383442498 0.000540724590483482 0.000223395227175678 0.000344187179894442 0.00370963285241929
"19459" 0.00147251038709856 1.88400664300279e-05 0.00800975611665307 0.000171890879117048 0.0152779456388894
"19460" 7.1861729386976e-06 0.000748299161829527 0.0207388414978611 0.00234974074422356 0.000649197684737601
"19461" 0.00313006204576198 0.00153684455093449 0.000284942649903878 0.00825052102446488 0.000445442470153195
"19462" 3.64672810922898e-06 0.0102392751512583 0.00832504028895734 0.00015801203226696 0.00142304222041236
"19463" 0.000432358467440977 0.0171970165613914 0.00153359851625816 0.00574449125409998 0.00183068713182826
"19464" 0.00428794657457986 0.0156994620072522 0.0045479749999984 0.016792572408273 8.35258414235029e-09
"19465" 4.68517873374805e-06 0.00354607288925284 0.000179186622995371 2.42023014259231e-06 0.000840588028424043
"19466" 0.000120811673022182 0.00193631021093533 0.00630771679663121 0.010445128500224 0.0247241060405461
"19449" 0.00784651948068407 0.000582723638003315 0.00250206335769432 0.00128393618541111 0.00187836324445582
"19450" 0.00156002492997392 0.00016672612549525 0.00104576111210664 0.00300983430020861 0.0200106334345278
"19451" 0.00140951683792915 0.00454779747776039 0.001296498670926 0.000153003861642694 0.00411058431895519
"19452" 0.00259354928868043 9.78369597088522e-05 2.34709671915608e-05 2.19849197692721e-05 0.000202359212233199
"19453" 0.00195940512111605 0.00323822162458344 7.09679787944385e-05 0.000667651700547389 0.000525348356616697
"19454" 1.53935047232762e-05 0.00229714116477038 0.00145493175622048 0.0414186185828707 0.000251447147303897
"19455" 0.0037439491364385 0.00602322451051086 0.0100814439942489 0.000709095065887048 7.80754946751088e-05
"19456" 0.000805448519855329 0.00557968848939392 0.0105449674497816 0.00742282544902522 0.00886549383965016
"19457" 0.00126129689761782 0.00279803405965334 0.000798033310890553 0.00643806661843593 5.05011118309498e-05
"19447" 0.000154942368128533 0.0050217489082962 0.0014043832654828 0.000273867748409389 0.00288046325805562
"19448" 1.45282733973321e-05 0.00246854615586167 0.00908320625770674 0.0010860759097539 0.00451793952482398
"19441" 8.03829735976708e-06 2.1384925380174e-05 0.00378594210289336 0.0210723229470753 0.00418581730403837
"19442" 0.000272742311010931 7.33613668195457e-06 0.00206011693350362 5.41504547641541e-06 3.67530533748661e-05
"19443" 9.96630278315013e-05 0.00816764806187286 0.0084318592302524 0.000599581896527801 3.76124069972383e-05
"19444" 8.13649291986068e-06 0.00931802174233695 0.00408922180343595 0.000227091576536645 0.00227169294906558
"19445" 0.00595942429022182 0.0101216778829615 0.000163501963901934 3.07506861560062e-05 0.0033243419606849
"19446" 0.003982717162416 0.000608457587732171 2.40000522805762e-05 0.000116781456565402 0.000199471972362732
"19434" 0.00138514974811015 1.13304757838314e-05 0.00024160842446018 0.00176180778304301 0.00558874485540019
"19435" 0.00646626038848597 0.00167790887114871 0.00505858474241443 3.24609935015012e-05 0.000768486870314633
"19436" 0.00251373914249239 1.0480481045889e-05 0.00233447882600173 0.00745299891209137 0.00195051859804968
"19437" 0.000567569732074381 0.00367318682359455 0.00660900866706573 0.000129277171226435 0.00942628825704716
"19438" 0.00176484371783168 0.00123752374671625 0.00785467227037025 4.69167814136938e-07 0.00279064800704052
"19439" 0.00138257785250381 0.00138500882524761 0.00605806114741496 0.000227016049267972 0.000871486817396065
"19440" 0.00124876876981789 3.42759830862723e-05 0.0122439001739507 0.000927486777337707 0.000361046432701916
"19420" 9.17669438746088e-06 0.000636853842589128 0.00355854351521734 0.000501645760682966 0.000153475262020789
"19421" 0.000162196007198661 0.00032446410284911 0.000891841056128746 0.000103684080412602 4.30398652327149e-05
"19422" 0.00017751488498297 0.00539047764780291 3.90997609082477e-05 0.00053928560958124 0.00243325630590876
"19423" 9.57295160892013e-05 0.00258732804223591 0.00462444637146004 0.00285421361737332 0.00106607251037625
"19424" 0.000453887748091542 4.76238155169439e-06 0.01680122827754 0.00210285137695826 1.10989723076969e-05
"19425" 1.5768947336186e-05 0.013492366925322 0.000110598082189677 0.00191436936147847 0.0281598144801622
"19426" 0.00103128258219965 0.00333742073422809 0.00149276849559867 0.000259762661597794 0.00684771545855939
"19427" 0.000855463280549739 0.00204769776956347 0.00403181750230462 0.000940172205844658 0.00855347063290558
"19428" 0.00461604445311964 0.000378318923611645 0.00141076954923064 7.63523768795258e-05 5.41580537383446e-05
"19429" 0.00687594089057083 0.00141219222785973 0.000135115469189535 0.000200357729807015 0.00276384270759717
"19430" 0.000391331577166108 0.0234204551324654 5.77399625808597e-05 2.414008827783e-05 2.82661571434344e-05
"19431" 6.48939547054986e-05 0.0141604061928739 3.11780299269921e-06 0.00469583919181367 0.000750403230062194
"19432" 0.000509424073709918 0.00739508749698955 0.00467527770034176 2.29289758695007e-05 0.00023871087995233
"19433" 0.00270555296469166 0.00170671349803157 0.00483901686799342 0.00104113824838558 0.000268994501270116
"19407" 0.00756298670303903 0.00911148798346348 0.00168279953999478 0.00681235720538219 0.00972994617449245
"19408" 0.000339057277545165 9.6971241430829e-05 0.000298348503184755 0.00255870106706054 0.000214887583413562
"19409" 0.00413720509922376 0.00105489330317876 0.0122071950820514 0.00765570922998629 0.00592135351095969
"19410" 0.000136645874786711 0.00921076378485802 0.000149076797189537 0.000803771647399889 0.00362975916528972
"19411" 0.0054906328948232 0.00301685754558036 0.00373730369948165 0.0082992214661199 0.00019434762725367
"19412" 0.0054843532008169 0.00507455193365343 0.000206235195869819 0.0417139139526107 2.8010656300347e-07
"19413" 0.00102471559456208 0.014082157149418 0.002825243740661 0.0144579067215244 0.00221799353142599
"19414" 8.21242591910045e-05 0.0126000199070735 6.36155207981161e-05 0.0200146530422291 0.00580530370397138
"19415" 0.000216044603154924 0.00365144113779071 0.00365628582105499 0.00012922090185416 6.41337343074274e-05
"19416" 0.00146828858459848 0.00137049414365092 0.00639410889402636 0.00325460203010309 0.00375895561998454
"19417" 6.44636855511149e-05 1.1233264081339e-05 0.00173785533359951 0.00131195022714552 0.00171458413942249
"19418" 0.00176863262201497 0.00184364128300204 9.8757869916243e-06 2.14566787550107e-05 0.00357896547221215
"19419" 0.000178998391328085 0.00685906490627835 0.00956419792067363 0.000208174915453592 0.00303352492833926
"19396" 0.00247525180049371 0.00888805931456433 0.00141870517331327 0.00111738898020976 0.00646096081245862
"19397" 0.00297621634186666 0.0182702372822848 0.000266742157383553 0.00127108897469443 0.00102577328398456
"19398" 0.00491956577632368 0.00194241090331827 0.00062052335082786 0.00257588653950502 0.0220323174256976
"19399" 0.00163097883006605 0.00857364664399069 0.000390512252084957 0.0034969419779606 0.00659365322505128
"19400" 0.00166224183214414 0.00477066018741726 0.000600118790203003 0.00291740403563985 5.40225417991827e-06
"19401" 1.81473373034667e-05 0.00561843936908085 0.00126343487214101 0.00162973582187151 0.00303104712591919
"19402" 0.00174276221856075 0.00416842778753039 0.0120808539907438 0.000268688695382204 0.00130499782665151
"19403" 0.00113754041196511 8.77807086798467e-05 0.000852756293333107 0.0060133783076556 0.00316472736056631
"19404" 2.43397569784269e-05 0.00176226259188211 0.00277207491214627 0.00135858300057915 0.00487630517922013
"19405" 0.00315804204049192 0.00026398941487844 0.00307446639831633 0.000732406840504943 0.00172961721075701
"19406" 0.000345942143282524 0.00104704071281986 0.00159728385386462 0.000815154069261396 0.000126317137692973
"19385" 7.04393976239197e-07 0.0101753607191456 7.13681576868699e-06 0.00224738634384591 0.00111240041066807
"19386" 0.0022792038762484 0.000238962886794546 0.00418994796704659 0.000133847529919293 0.000694881857646802
"19387" 0.00714557009482377 0.000160294416525326 0.000609553305490316 0.00253030435579208 0.0223345695781682
"19388" 0.0015107226358588 0.000404272794889012 0.00357917682038396 0.00567676478723994 0.0101574021443609
"19389" 0.00375016316870063 9.86085400604814e-05 0.000211446212097211 0.00454122787318378 0.00837568808648341
"19390" 4.61457321278146e-05 2.78385036267163e-06 0.0185288301052023 0.000104054871862513 0.000561564326278835
"19391" 0.00216463488181065 1.23988004692848e-06 3.62726891624528e-05 0.0005237964914277 0.00143181151194076
"19392" 0.0019422177057409 0.00058285109816345 0.00111261764149288 3.87891415819313e-05 0.00160466151024046
"19393" 0.000361859965284826 4.60513844340481e-05 0.00438762535686515 0.00474895908649063 0.000441209982356744
"19394" 0.00119561762746897 0.000986819269948926 0.00283115431088719 0.00480417385687896 2.81797910925613e-05
"19395" 0.00017709183571833 0.000235144412547318 0.00534027104363579 0.00152135291006201 0.00320546145875821
"19365" 0.000908441331457873 0.00400264529613108 0.00848536459273722 4.79364718081173e-05 0.000337651695492376
"19366" 0.00592733063713761 0.000709092726795204 0.0002154616992834 0.00559071046924911 0.00897713084860015
"19367" 0.00503747331166332 0.00603453902866587 2.35379698492263e-05 0.00213789525263443 0.0110611756752722
"19368" 0.00277876057646375 0.000670289233977482 0.000962067642429214 0.00380199120502199 7.1227700864561e-05
"19369" 0.000208900418560197 0.000382885663185838 0.00454192632171642 0.0165477502575981 0.00218973672199803
"19370" 0.000860018173915695 0.00755362914627663 0.000172678259761225 0.00170589701410351 0.00117805431433031
"19371" 0.00104294759273912 2.35391504440743e-05 0.00289493660607401 0.00269854464738502 0.00373188673917315
"19372" 0.000488812164381335 2.19666527551529e-06 0.00293485969309402 0.0124857980930879 0.0122835614362511
"19373" 0.000272154345211793 0.00915834107454359 1.12488134927317e-05 0.0156084078253416 0.0112002804068096
"19374" 0.0021392692260728 0.00377487331515706 0.000553746068456711 0.000208455801211001 7.13425567311e-05
"19375" 0.00123042926321376 0.00193485079210902 0.00137081777815963 0.000627868500358315 0.00570717188744801
"19376" 0.00375562330055376 0.00398420210529813 0.000758033872301713 7.87631880135317e-05 0.000108081617298648
"19377" 0.0018215581681798 0.00214719211627036 0.00318177481122595 0.000649658020180846 1.34912954367386e-07
"19378" 0.000766154876358572 0.0128054859237722 0.00117628597706017 0.000170302173660063 0.000130440151731998
"19379" 0.000898501549438081 0.00288181392514911 0.000273315727491474 0.000344185518477537 0.0091762307500277
"19380" 0.000308355521781162 0.0142125029128766 0.00347625916219788 3.78238392551652e-06 0.000616793484496473
"19381" 0.000262659170244136 0.00444353074742575 0.0136866388048683 0.000441611612127142 0.0123843831151068
"19382" 0.000485491967543071 0.0015471034831312 0.000198355465077044 0.00747728062598551 0.00379765175790267
"19383" 0.000560256646599164 0.0131896490637957 0.00333444013507212 0.000102946208208975 0.00271347292268344
"19384" 0.00154035240970289 0.00911677346005755 8.5413789826204e-05 3.24989623826219e-05 0.000475719651934252
"19350" 0.00103755640508782 0.00610723975524844 0.000255750408418261 0.00141326524134217 0.00127117868099871
"19351" 0.00236747475617501 2.46076057086192e-07 0.00997389632458141 0.0048097165593052 0.000623099948702713
"19352" 6.99622006948908e-06 0.0054684393146467 0.00485783746788979 0.000700350479479964 0.00173115035906787
"19353" 0.00120497934089147 0.000101304712220842 0.00302850142750247 0.00123734338303735 0.0150428025136882
"19354" 5.89646583808714e-08 0.0165761570076809 7.14912444776751e-05 4.47536249167358e-05 8.27545958381874e-05
"19355" 0.0106221055221605 0.0151651501767345 0.00468730089670506 1.37018092754066e-06 9.00533336570673e-05
"19356" 0.000131953365258116 0.0192144525019372 0.00125356399564116 0.000109594322509528 5.01371230929981e-06
"19357" 0.000363901389855511 0.0140185239516084 0.00047168453335052 0.00075582919085581 0.00967860618262185
"19358" 0.00244854656559327 0.000899556270138676 0.000419551525104824 0.00608928907359157 0.00700148217883503
"19359" 0.00110915571508798 0.0198677037823254 0.0170664368522141 0.00345114941785241 0.000648902410556611
"19360" 0.00162177525603535 0.00100003432323536 3.32651733944101e-08 0.0111725300451986 0.0230720834522125
"19361" 0.00521073403050072 0.000371228281794537 0.00022581969808837 0.00504251089244346 0.0139299034920408
"19362" 0.0112020829416541 0.00526201993075139 0.00747714534805739 0.00519354640573891 0.000120773126416448
"19363" 0.00104055954130769 1.18576340964131e-05 0.00120016599443515 0.00692383700890797 0.000315230939147516
"19364" 2.12549800553242e-05 0.00465628743576547 0.0120351790927888 0.000138511147358616 7.12749170946726e-05
"19330" 0.0010096483809696 0.00443310604836813 0.000235854482212724 3.46848768977776e-06 0.0154846990458251
"19331" 0.00264039642762444 1.26424800573894e-06 0.000620915472695456 0.00147709727207914 0.00508054180241717
"19332" 1.35424711410622e-05 0.00115372118491572 0.00294422226575177 0.000362925668061469 0.0173815697797611
"19333" 4.75654376953814e-05 0.00196056250383398 0.00558980004873882 0.000191945492504008 0.000274548089808355
"19334" 0.00220893437453314 0.0124145706796357 0.00131465264764137 1.68773430237271e-05 0.000658137738851204
"19335" 9.94472960353203e-05 0.0114163433230972 0.000902284304767053 0.000431524653833397 1.99578229961137e-06
"19336" 0.000684376330806618 0.000707471776432978 0.00862578313016571 0.0151695429031924 0.00246735270380323
"19337" 0.00110857061383027 0.0003479835565827 0.00113624130242316 0.00050788688172422 0.0115940966029774
"19338" 0.000557672288713717 0.00808198386875673 5.09702437860669e-07 0.000370426150172858 0.00146983511086008
"19339" 0.00389537755746263 0.00671436235457379 1.11362170578111e-07 0.00150297657704039 0.0048464196427047
"19340" 0.00439548587388001 0.00334750723731281 0.00066098682768616 0.000419204009027977 0.0077802164199613
"19341" 0.00838723606671972 0.000487382015907917 0.000695926867266477 0.000123274077329432 0.00261871508043917
"19342" 0.00163234780284897 0.00122996136423481 0.00260062600920978 0.00786875567049897 0.00894075026069711
"19343" 0.00251327529689358 0.0107028535319666 0.00149469383479936 0.0259777837556996 0.00579485744426911
"19344" 0.000119275831817722 0.00136993300518039 0.00559757075811135 0.000616057901070506 0.00287219102241361
"19345" 0.00027443659890696 0.00352183958396796 0.000547635043501064 0.000567160362164816 0.00336841298563339
"19346" 4.71942862237943e-05 0.011206052026063 0.00352087180449098 0.00438318166254372 0.00155898662178213
"19347" 0.00439214973645392 0.0086393906464905 1.03430984590471e-05 0.0113020263088272 0.0137172124251763
"19348" 0.00223571802580014 0.00194248979048192 0.00847728851378994 0.0164838082349164 0.000482024023386988
"19349" 0.000132129078842278 0.00795093524648455 0.00359604382548321 0.0244923083899055 0.00306308954273735
"19313" 0.000127083989446673 0.000866613286912593 0.0144596918339726 0.00114773833473536 0.00248785582111743
"19314" 0.00317571936923435 0.0125601641066154 0.000211990580017564 0.00625743417870381 0.0138599920577074
"19315" 0.00448451386797704 0.000133877189665375 0.000383351249112639 0.00853497280396348 0.0212148892685898
"19316" 0.00169862150311233 0.00860917686222537 0.0106320013827998 0.00931051482543228 0.00018261647535586
"19317" 0.000248578768930429 1.26926050701058e-06 0.00424774546119972 0.00432650966358855 0.00159732016936132
"19318" 0.00610338111051696 0.000965234746225269 0.00257820575005895 0.00285611595575835 0.000253710572825688
"19319" 0.00131437723368229 0.000256201674708367 0.00462510096132183 0.000381832739369348 0.0160453470289768
"19320" 0.000386416327780284 0.00463804138126233 0.0113809123405614 0.00567826550327848 0.00481547580045023
"19321" 0.00560476297023341 0.00935787434422688 6.82028791298583e-05 0.012078254191973 0.00102589967834755
"19322" 0.00080984167687671 9.73087648519018e-07 0.00571001911825683 0.0024470957062575 2.33007336611342e-06
"19323" 0.00143647517400621 0.00548833985406814 0.00249203609526152 0.000478787089961378 0.00106455122946614
"19324" 0.0074181979581352 0.0109488942010776 0.000934254546993458 0.00345310796394629 0.000573637666023214
"19325" 0.000458919099458363 0.000823566921346244 0.00788781606209234 0.000801050806750906 0.00522699383371446
"19326" 0.00689681422179989 0.00184186056328091 0.0151489536655756 0.00498284621006067 0.0122077520854624
"19327" 4.02178689771818e-06 0.000124288999227456 0.00320256085700273 0.000213402347944143 0.00911805871877092
"19328" 0.00402843715274642 0.00679113226118946 0.000405152490771689 0.0707410557723315 0.00882559725457704
"19329" 3.36940332745806e-05 0.00181950896994048 0.011378426145673 0.0109105683260385 0.0116555173928057
"19305" 0.000767870536614625 0.00119897396028927 0.000658823726325078 0.0031944267222923 0.000142557070115478
"19306" 0.000254840024491533 0.00700317898428498 0.000517507677414636 0.000243808642150247 0.006709157313909
"19307" 5.26537012189697e-07 2.84478515511641e-06 0.0135679903948448 0.00155857417308129 0.00189474021511517
"19308" 0.000351724042896673 0.00177926295698559 0.00107643123894832 0.000219536700913388 0.00277181314580168
"19309" 0.00240583767633072 0.000434173743101949 0.000777808524494174 8.93213275308714e-06 0.00605824993055157
"19310" 7.1003677195335e-05 0.00162099941061363 0.00417117202626684 0.00161910291533982 0.000846646532475461
"19311" 0.00173286517880953 0.000166761054152862 0.00790991695344012 0.00467616316573797 0.00867109368680218
"19312" 0.00123220537381125 0.00180048078983274 5.86862526954212e-05 0.00127202821491756 0.005669273654612
"19293" 0.00104774065446422 3.49501467621292e-05 0.0001449464737972 0.000912314090157702 0.000574144332420982
"19294" 0.011752812348716 1.26513107795687e-05 0.000107388745722453 8.39604059028503e-05 0.0151067318699303
"19295" 0.00154497450672967 0.00845241035210643 0.000255557752335671 7.16717801660231e-06 3.48018837925432e-06
"19296" 0.00342280044112369 0.000385743518595478 0.00434330640861507 0.0160999969023321 0.00284463398650005
"19297" 0.00739693427416477 5.78672901684361e-05 0.000215137881530561 0.00667359710722747 0.00363041906744714
"19298" 0.000749890483728079 5.01099800679048e-05 0.000168594184275086 5.16705804814808e-05 0.0010564637662671
"19299" 0.00191015049867392 0.0001375062471529 0.00388886507218706 0.000789529083567803 6.14680483707115e-05
"19300" 0.00492093718499747 0.00499330497042953 9.08035487309409e-05 0.000414252173491016 0.00826956124307765
"19301" 0.000498387376602199 0.00126130503690691 2.24584862316477e-05 0.0414110661159575 0.00405903668192744
"19302" 0.00146574167440181 0.00549449318414288 0.000888457954082681 0.000418016247906277 0.0281706228090557
"19303" 0.000565154035967975 0.0131794807971577 0.000429077905465546 0.00651967702633728 0.00132183811587683
"19304" 0.00132445608862479 0.00507416228586099 0.00616807909813114 0.0032315238483785 0.00600989870956764
"19277" 0.000893028652097442 0.00486896839149879 0.00555891238826886 0.00093705212490188 0.0025459717196895
"19278" 0.000216587269675056 0.0011555232666755 0.0031207931536699 0.0105230567739168 0.00273387695222624
"19279" 0.00174166395606932 1.73808438604682e-07 0.00289025443422203 0.000977120512492233 0.00151490573082934
"19280" 0.00248359469412556 0.00167982053430897 7.39420607473626e-05 0.000422849862790507 0.000374012344407612
"19281" 0.000338299816117485 0.000217623662101451 0.00478096561750099 0.00369118076081553 0.00156397890160332
"19282" 0.00219439879410148 0.00330829405867865 0.00033720783166657 3.08782947053761e-05 0.0196853554773774
"19283" 0.00670532280128453 0.00478557887192668 0.00784555759688217 0.0520713159772291 0.00767789968364205
"19284" 0.00515641071853959 0.000879984815788718 0.00157347510151776 0.00170080909892786 0.00358191634877235
"19285" 0.00174864391721759 7.73326957909668e-10 1.43284675475723e-05 0.00593667661580386 0.00210626363258281
"19286" 0.000411321357917658 0.0118755420554284 0.00529850231387462 1.32671889951875e-05 0.00010589484201672
"19287" 0.00202082558941085 0.000206687870057789 0.00447377907551283 3.8931929474764e-05 0.0158387147304959
"19288" 0.0070770954109083 0.000246609991497908 0.00152409058711752 0.000288355662436377 7.12341866013276e-05
"19289" 0.00174362593960017 0.000768991065839778 0.0080519524199892 9.47119106421381e-06 0.00774139923190796
"19290" 5.10941342880247e-07 0.000806292000380739 0.000442492100051325 0.00723783950610834 0.00759011792680575
"19291" 0.00290151086584769 0.00205399089499516 0.00127445180199435 0.000449534631785181 0.000442820421991001
"19292" 0.00125849012779399 4.00055306384633e-05 0.00471400348710913 1.65926389553634e-05 0.000445348690734775
"19255" 0.000105748790586228 0.000427920364535002 0.000544222916482347 0.00126530718038785 0.00425456723554221
"19256" 0.00206677221505532 0.00331180396978719 0.00539115874864873 0.0162195814276557 1.5049674097664e-07
"19257" 6.03694946343468e-05 0.00847796784125036 0.00673613319212065 0.00112814678955036 0.000651961497096901
"19258" 0.00207233602944005 0.00115593525665525 0.000659275865463669 0.000612473491531282 0.0073618509607415
"19259" 1.51155783827736e-05 0.000305269195766563 0.0137850707004595 0.00109616914872343 0.00367094439083353
"19260" 0.000808906092725424 0.00179183898136675 0.000170012545194989 0.000130509160746574 0.00519161840330379
"19261" 0.0105338943903311 0.00314225759561658 0.00270433628942567 0.00247699743720966 0.000249191768586
"19262" 2.63651551246515e-05 0.000268546015735013 4.24752320931437e-05 0.000249667738706258 0.00107185551983891
"19263" 4.62189946556427e-05 1.02153010847584e-05 0.0105433380927603 0.00391562110652614 0.00191808400874554
"19264" 1.53901966443641e-05 0.000780668325364154 0.00810406591019484 8.52479981580425e-05 0.00505636012661829
"19265" 2.92687676493687e-07 0.00177871040530731 0.00677018193999804 1.58577571706277e-07 0.00241809733565991
"19266" 0.00186035335829619 0.00285700676257481 0.000145001683725661 0.000252611611967679 0.00140449167266652
"19267" 0.00504405211566132 0.00289142468275525 0.0140660748387079 0.00138051175356301 0.00166915178780328
"19268" 0.000376512235351727 0.000396242699738929 0.0111229388111137 0.00138885652910874 0.00396369658767108
"19269" 0.00102430396031051 0.0157473170129769 2.11741628081521e-05 0.00186669424754872 0.000990615904872941
"19270" 0.00205419620015417 2.90764957631598e-06 0.000248710845214776 0.000153435419116672 4.41288390321512e-05
"19271" 0.00567430969729478 0.00355818073891357 0.000957968910112611 0.00488960989947251 0.000108430042542942
"19272" 0.00360936849151817 1.72633499801393e-05 0.000275081094314705 0.00119928197048861 0.00116229553085027
"19273" 0.00127404992510113 0.000533340151061604 0.00044317250030474 0.00635169727688405 0.00323351665017686
"19274" 0.000134386038228025 0.000142997475731788 0.000372210176158977 0.000615268208949245 0.00291061228955727
"19275" 0.000202431892324683 0.0050174652132425 0.000783665680261047 0.0131698104499433 0.0058422925828793
"19276" 0.00130509783172797 0.00115363542094624 0.00237622403540524 0.00266155789358443 0.000467431706680431
"19236" 6.28929851307859e-05 0.000585881274181307 0.0129725932674502 0.000869685161471332 0.00043896842500041
"19237" 0.000452127969683826 0.000456365180827308 0.0209773536683017 0.000581044957456526 0.000628563166262935
"19238" 0.0016220873269737 0.00134013610454799 0.0151058369501286 0.000536564707651467 0.000289226365644208
"19239" 0.0106541992983278 0.00402869692120956 0.00332523706882958 1.42870654043346e-05 0.00841111865511701
"19240" 0.00123037384577955 0.00342795117898692 0.000478085525112272 0.000171446576230542 0.027544888182279
"19241" 1.63804158796616e-05 0.00665146873504538 0.00658398515409788 0.00143136724262508 1.63522420273688e-07
"19242" 0.00169409559270384 2.68224641952957e-05 0.00446765758306735 0.00486412090572023 0.00780878800845676
"19243" 0.00114159246510202 0.00343000061513482 0.000377361070150465 0.00408839350367081 0.0173080435176576
"19244" 0.000997867773100106 0.00946862457001437 8.46041554990504e-05 0.00141839712016836 0.0113388256924109
"19245" 0.000295972007846479 0.00590896933975903 0.00534055122825477 0.000628941597069371 0.000937579876805938
"19246" 0.000529475973597096 0.00511327689535571 0.00888792141094315 0.0189081229190335 0.00756008653910767
"19247" 0.00256704702150106 0.0161805873987697 0.00448770194215225 0.00606478571393387 4.64899633894929e-06
"19248" 0.00070184546599361 0.000839924955980553 0.0029816086278163 0.00346283482188528 0.00100970458169364
"19249" 0.000120844407644891 0.0040281967119047 0.000615796033648038 0.00407647392593521 0.0160543085814516
"19250" 0.00030922702780522 2.30672744624761e-05 0.00022878074059824 5.71717509124935e-05 0.0189491933596916
"19251" 1.91570451812918e-05 0.000902183170732819 0.0209520701621463 0.00118179812095438 0.000683741440254885
"19252" 0.000331841119634931 6.89191250775769e-05 0.00532316191176817 3.72132629766414e-06 0.000261427551502952
"19253" 0.000146398458301225 0.00105254481533427 0.00599105750555725 0.00174169075284031 0.00123829511343646
"19254" 0.00140296458306571 0.000688949359774475 0.000684651955021897 0.000821181395633955 0.00290731425594515
"19233" 0.000278460583517654 8.02667053991313e-06 0.010133497128417 0.00236864342025119 0.00318131872501698
"19234" 0.0104018063483534 0.00165024483876722 0.00706594843061556 0.014150719892571 0.0174875754477633
"19235" 0.000258191566576097 0.00660059390123888 6.09580716291572e-05 0.00212832651203054 0.00119593683066599
"19212" 0.000142593613576928 0.00257610229445023 0.010090634181789 4.16289129964664e-05 0.000188073065282197
"19213" 5.78701480866693e-05 0.00193888064263092 0.000185826712156182 0.00122608950426909 0.000136594676186678
"19214" 5.47086915623031e-05 0.00436554919700208 0.000746586157214748 0.0105625893193917 0.0135219806892688
"19215" 1.56166117519045e-05 0.000942010930149567 0.0129684562055472 5.43256616603238e-05 0.000620947544468164
"19216" 0.000531001516919765 0.000801352834225453 0.00620120320533272 0.00212521269986787 0.000307710725603859
"19217" 1.27608081415776e-06 7.01594865208371e-05 0.00546921871278691 0.01234636819537 0.00181082241446396
"19218" 0.00208256656946661 0.00192798276786096 0.00127525991146482 0.00112937822292863 0.000666150513333997
"19219" 1.45137680464e-05 0.00144470576394864 0.0091928757149268 5.28288521130006e-05 0.000157233996506686
"19220" 5.09575462333788e-05 0.0027408599802502 0.00445727826641625 0.000157903300203288 0.0130271916717615
"19221" 0.00656753503712459 0.000621860024827235 0.00230232987100072 0.00771842337322206 0.00143721655626824
"19222" 6.93049142045343e-08 0.00704407911505582 7.49816695075013e-07 6.77932045501301e-06 0.000363263139615059
"19223" 4.29477435994363e-06 0.0193147570342487 0.000797271852342487 1.54704910515307e-06 0.00403187505331138
"19224" 0.00191933433756588 0.0205414856210977 0.0011716105256213 0.000239992664438483 6.66594994665208e-05
"19225" 0.000217320627325396 0.00317443803424419 0.0030647362322846 2.50827523299061e-05 0.000172832304408227
"19226" 9.68542219162464e-06 0.012979466393382 0.00222647111454405 0.000911476808275195 0.00112751138071057
"19227" 0.00021969877196129 0.00194763883619765 0.00772357727048409 0.000117778828587797 0.000286346508640571
"19228" 0.000483887365192264 0.0121220334463858 0.011282772191449 1.73063864316326e-05 0.00117455310505247
"19229" 0.000351779918405626 6.16918414065136e-05 6.96337201620702e-05 2.6152934773614e-05 0.00298783962462442
"19230" 0.00691110731769958 0.000694127011336085 0.00247135693560237 0.00226594580084803 0.001850398038408
"19231" 0.000603917903275507 0.0104887060359898 0.0190761964450442 0.00268411020750893 0.00161215889640966
"19232" 2.13783773968034e-06 9.05201686027377e-05 0.0201380989851245 3.18108355347238e-05 0.000846758050791899
"19197" 0.00295524368300955 0.00239652088134302 7.32771019676362e-05 0.0142239781568149 0.000188587577035205
"19198" 0.00357301005309809 0.00208956688423575 0.000147125767001335 0.0171551764136923 0.0219431844642549
"19199" 0.002340735966519 0.00206955226857972 0.00962582349853884 0.00759621052069208 0.00295867873884447
"19200" 0.000751463364421094 0.0016440987074976 0.0061125058579702 0.00206077503599728 0.0100424896459921
"19201" 8.19256014686706e-05 0.00440009003105641 0.00536151009535978 0.000895817297620557 0.00166417365433062
"19202" 0.00195582739757986 0.000173301831572465 0.000164247864906044 0.00579041318285378 0.00119884813777685
"19203" 0.0119084928083335 0.000880008827118895 0.0219926541350343 5.65324750239899e-07 0.0019639975275312
"19204" 0.00183442278260328 0.000433728039172809 3.40881648667802e-09 5.93646249529682e-05 0.0060825891726472
"19205" 0.00797216142018531 0.00214166126364726 0.00162587736263085 0.00247441304666508 0.000863708832648926
"19206" 0.00215841764994222 0.000539817253153463 0.00842735306587696 4.66694439776685e-05 0.000658804448992068
"19207" 5.2607092448367e-05 0.00424259981043865 0.00200194548784955 0.0153475965775375 9.66078780659711e-05
"19208" 1.71168083438518e-05 0.00138399667006519 0.0184552273530335 0.00158837218103307 0.00130462371187219
"19209" 0.0078535319103033 0.000534436343176229 0.00119530005477195 0.000706355475856686 0.0043795830773672
"19210" 0.00893165078241629 0.0046987211643184 0.000225438072839281 0.000546455621344466 0.000521239050713729
"19211" 0.000589704079704592 0.000267622671844912 3.28812709992693e-05 0.00339599855585511 0.000271894632577112
"19178" 0.00010102053375144 0.00954294480485453 0.0112549313379955 7.86774685222414e-05 0.00482084608409042
"19179" 0.00128030154110649 0.0102797044798079 0.000820996303786003 0.000100786061390023 0.00759896045851069
"19180" 2.08847293050601e-05 0.00759385973282021 0.00248617218128695 5.55035804948144e-05 0.00468039886795734
"19181" 6.43340762666839e-05 0.0039286313311007 0.0111100796994006 4.32172082991768e-05 0.000773937858212157
"19182" 0.000629562920750001 0.000120478509470696 4.30244464087248e-08 5.08228844550835e-05 0.0055458767801296
"19183" 0.00126294726060673 0.000198401087816395 0.0161569822773622 0.000258793229247086 0.0013151247920304
"19184" 3.52518817899771e-05 0.00321421013542913 0.00921523878852594 0.000518229044649484 0.00227785277571907
"19185" 0.000521004222366256 0.00016195511857409 0.00282043034135575 0.000515369630478853 0.0333386173564191
"19186" 8.67182218456807e-07 0.00011154044558538 0.00438656248923842 0.00844823721809616 0.00812350877047291
"19187" 1.57659278708209e-05 0.00127682288136158 0.00675770869109982 0.001014701327261 1.18602517295215e-06
"19188" 0.00332442596417563 8.63915951146617e-05 0.00809766527284994 0.000172687033151601 5.94307061183656e-05
"19189" 0.00333425832169287 0.00209432904013969 0.00105877830159693 0.00493937179446402 0.000233320127413979
"19190" 0.0002958247581358 0.00831846166351348 0.00361204742744256 5.83040243327464e-06 0.000606654971197414
"19191" 0.0102279350430594 0.00410670127065217 1.56156023351665e-05 0.0139788544107882 0.00226434059567154
"19192" 0.000180386954684469 0.000199411967413776 0.00283886732231856 0.00116795441735365 0.00980441203344984
"19193" 0.0105917085636612 0.0332983330200585 0.00119649763244423 0.0171584476400871 0.00342818185494555
"19194" 0.00294630556021176 0.00664098496921054 0.000371578780842993 0.00435571022240423 0.00356401405169549
"19195" 0.000323345399647235 0.00156352231923733 0.0135854600288892 0.000395447648368315 0.0017312552093629
"19196" 0.00327384182674502 9.1968495304556e-05 0.00221054922474259 0.00377290802763 0.0188320807622246
"19159" 0.00136390879390791 0.00455714047616892 0.00124842284163864 0.00111851647040746 0.000278313811793335
"19160" 0.00475833612089885 0.0102825080091235 0.00191101823767875 0.00415191813486625 0.0012271440070375
"19161" 0.0010997391361007 0.0103678926645255 0.00222467865930925 0.00100877251500779 0.00178100988718076
"19162" 0.0133753869825051 1.3216522302805e-05 0.000817003418427702 0.0162821901233981 0.00530586361996874
"19163" 0.00189178495589581 0.00102135685180628 0.000589827136307915 0.00033206634674566 0.00163749840175455
"19164" 0.00498254827232882 7.39551353747875e-07 0.000592519646707737 0.00393808255930367 0.000909677612460634
"19165" 0.00377885847718913 0.000182410319779408 0.000604036824775668 0.0119894437467844 4.39219188701651e-05
"19166" 0.00191123270023628 0.000100332846507787 0.00239696713106714 0.000264189557381408 0.000281205712363826
"19167" 0.00305095834908738 0.00175696260010451 0.000314869427773606 0.000176182742705267 0.00869182498786314
"19168" 0.000243239508992128 0.000706822835638619 0.00246943796087992 0.0036573563412295 0.000288680185999166
"19169" 9.23755747912059e-05 0.00180100402102251 0.00564869209463556 0.0125565045980922 0.00764554984881629
"19170" 0.00633769428769388 0.00999788306184299 0.00308100830444506 0.00051884566105519 0.000122660750102454
"19171" 0.00215879788226031 0.00326483029511711 0.000600748953214774 0.00359638223473538 0.0212068582410435
"19172" 1.29624027752641e-06 0.00208062603092296 0.00450236293159855 0.00153706741222742 0.00038143475573363
"19173" 0.00161781261264897 0.0104084245874926 0.00209899907177742 4.66388605419095e-06 0.00216448868154039
"19174" 0.000489981203374395 3.6711959637761e-06 0.00123855934551848 0.00591743083137038 0.00139524958539202
"19175" 0.00170530846656775 0.00100457605786228 0.00475803021778896 0.0111541146496375 0.000557596104801968
"19176" 0.000324552732688829 0.00233802877948495 0.000158430545463655 0.000321113118428752 0.0128888696460756
"19177" 2.60716164956251e-05 0.00115962135053993 1.48290853461647e-05 0.00167433104988989 0.000747590553290531
"19150" 0.000305228279016318 0.00546435175395481 0.000798975783760442 0.00475774146717347 0.00213396825411425
"19151" 0.0166391533337203 0.00264028171760272 4.30654273186666e-07 0.00105328330207357 0.0027360862050173
"19152" 0.000831259721539828 0.000168946912780613 0.00715573059242623 0.00149391400753534 0.000762825165874479
"19153" 0.0108236637802234 0.000996449511617474 0.000183321261164467 0.000208286644608146 2.60464872706165e-06
"19154" 0.0145967462643722 0.0059853393850783 0.000385038608782503 0.00528686991307253 2.25166535194992e-05
"19155" 5.69908634977081e-08 4.16066129490142e-05 0.000569781777567249 0.00664518412854253 0.00368968126449712
"19156" 0.0014736624167548 1.92369926830233e-07 0.0161139119680915 0.000962728602069742 0.0166364110165136
"19157" 0.00338250118122593 0.000497171161166407 0.000425295438950016 0.00627535442329396 0.00848658668069054
"19158" 0.00180751718363725 0.000605580438695873 0.000774051443319789 8.75437220981704e-05 0.00475702035169137
"19128" 0.00497544683656686 0.000709874909156748 0.000646637108767052 0.00767433900667907 0.0107779512995058
"19129" 0.000120039431198678 0.00365784311731781 0.00309808120137427 0.0283520343670351 6.22947719568449e-06
"19130" 6.81806161583127e-05 0.00882036843385987 0.0066582704692138 3.60197575694323e-05 0.00656676509337006
"19131" 0.0047215041342721 0.000254639008823398 0.00301344916395342 0.00295090791818666 0.00297244371707252
"19132" 0.00294552846834759 0.000497630110533403 0.00711613191446246 0.000970944144093996 0.000142170065060218
"19133" 0.00216912124796984 0.00111155439272254 0.00228170485044475 0.000260746553232639 0.0187084431379634
"19134" 0.00651732595647636 0.00151990756234637 0.00306503106738791 0.0112457907683085 6.97512333500757e-05
"19135" 0.00316016105301539 0.00123422279369958 0.00048946302777807 0.00436833623764011 0.000842513014765767
"19136" 8.33314457013384e-06 0.000585769232436846 0.000246808953292976 0.00476273435150962 0.00322577528841118
"19137" 0.00112816647777404 0.00795420550305127 0.000410879415742779 0.00905639860872074 4.08153790545973e-07
"19138" 0.00234074609539263 9.45437239564902e-05 0.026964312389134 2.82770208696061e-06 0.00101297588073021
"19139" 0.0024113046525826 0.00657840787836696 0.000866901857915961 0.000126928056408838 2.76645113583354e-07
"19140" 0.000574136893449792 0.0111981758223233 1.02950455060608e-06 0.000332319540498252 5.92480356056601e-06
"19141" 0.00379230483669631 0.000180261487224675 0.000268290136391066 0.00326743230224186 0.00724026278522218
"19142" 0.0138931348751491 0.00826099944395253 0.000278636808080237 0.0186897772670136 0.0293003371051224
"19143" 0.00926016170420707 0.00703745701894763 0.00440563248705731 8.93335158824478e-05 0.000885393039207826
"19144" 0.00117937673839 0.00326760411857961 0.0100167060989466 0.0237275797251525 0.0206821555438072
"19145" 0.0041766246953385 0.000150107889051676 0.00313549361510378 1.63800574872987e-06 0.00227105218772959
"19146" 0.00207469153672873 0.000112127414668663 8.53405562581604e-05 0.00313278832027937 0.000927824196395459
"19147" 7.99678427737229e-05 0.0011225612949179 0.00244843192612962 0.00304286436149997 0.00522418568266616
"19148" 0.000490140057059923 0.005206785763003 0.0056546892098091 0.000357323779051684 0.00494522357308442
"19149" 0.000718403171705825 0.0067264761961819 0.000139867582501107 0.00649296219361833 0.00650829885650823
"19115" 0.00133480648999749 2.14455723114596e-06 0.00454652103387507 0.00554890401694257 0.0044211686440697
"19116" 0.00198497238558827 0.0028939864151301 0.000713129077529807 0.000773359282357403 0.00700263634601367
"19117" 0.000172989785610206 0.0030447785177347 0.00667421712512909 3.14020002175376e-07 0.0176732288888303
"19118" 1.92747510977233e-05 0.00105983486792939 0.000199265014590986 0.0018397055676623 0.000157283042989984
"19119" 0.000112003125920509 0.00996779633102132 0.011874403144268 0.00874351666228188 0.00791856780265475
"19120" 0.00195359947642013 0.00107894389576748 0.00218084767792921 0.00141439692298307 0.000122979045743758
"19121" 0.00640450255718137 0.000160495971304677 0.00865056612560556 0.00741082156181444 5.68797026156787e-08
"19122" 0.000430844555071938 0.0258982673432762 0.00781707186870759 0.0010090800660668 0.000692979530734547
"19123" 0.00346288207144274 0.000182772599613771 7.74363671613818e-05 0.00667090631036204 0.00118491069074363
"19124" 0.00141056023747451 0.00920011882086647 0.000177729943519228 0.000960617148859762 0.00127585216204527
"19125" 0.00234448305531784 6.04162381739923e-05 2.10387355442608e-05 0.00275547448623219 0.0375222248684044
"19126" 0.00156657776613145 0.00901183705561163 0.00452250568843768 0.00699879852770018 0.012166210430642
"19127" 0.00157454710600133 5.38105171597897e-09 0.00736190870680261 0.00251602318063939 0.023676421973139
"19099" 0.00271980139642048 0.0142306594654717 0.0144454699571623 0.00877219679033739 0.0110113757677937
"19100" 0.000361722895897025 0.00193805877157142 0.0136401125392733 0.000128678564605251 0.00841907362430288
"19101" 0.00251714546996241 0.000825430868603404 0.000542573473603053 0.000933385394256132 0.0219775356345339
"19102" 0.000215844518359354 0.00577845309277591 0.008415781702368 0.00283531876562896 0.00055808985337968
"19103" 0.00179793331138709 0.00286875810059921 0.00220349168423831 0.000168025421342651 0.000849081967522366
"19104" 0.00032819478733144 0.00174464023676652 0.0267020273499996 0.000791641680706461 0.000814837695765005
"19105" 0.00540633053352742 0.00115695384337454 0.000492302650878978 0.00127142526101742 0.0158174447470879
"19106" 0.000125492857059534 0.00141919642816897 0.0104381956057761 0.00158840813869861 0.0024089538341768
"19107" 0.000411380954114185 0.00198695441434435 0.000199035509027411 0.000482314060387866 0.0021712480474126
"19108" 0.00608728418114864 0.000202447702516614 0.00101153703219934 0.00116163484661885 5.34412598182288e-05
"19109" 0.00109271562659771 2.82996494633066e-05 0.000135334540373852 0.000571985740894755 0.00409900678756003
"19110" 0.00106029738990999 8.89920939478678e-05 0.000704227335640157 0.00411194459571942 0.00179304077199379
"19111" 0.000817641843081153 9.05413008236513e-05 0.00253710069123353 0.00528432139614693 0.00334845202622802
"19112" 3.51126679693983e-05 0.000764245485350071 9.2818131620139e-06 0.0265731393720377 0.00086956624701654
"19113" 0.0029287044229286 0.00113711755669125 0.00220966805287666 0.00201919122270056 0.00197954778571778
"19114" 0.0120549968767745 0.0116310126575747 0.00845212669684902 0.000344548797989023 0.00760989799314342
"19087" 0.00280243842659799 0.00249920872946206 0.00152331735214673 0.00165151238537491 0.00371393721842372
"19088" 0.0015005594852065 0.00157387222643358 0.00487341749984868 7.17959346727049e-06 0.0230498230605961
"19089" 0.00110647986927936 0.00462436928351593 0.00190949915636036 2.5330148159272e-05 0.000885207116320792
"19090" 0.00339340808145047 0.00745209046727236 0.00305037824794565 0.000201911400112209 0.0017867062279279
"19091" 0.00250428884661142 1.61169727023086e-05 0.000668027419844434 0.00306515638757478 1.6437977280855e-05
"19092" 4.47649056097572e-05 0.00442283849254319 0.00858707043063813 0.000197937468859256 0.0020213645412624
"19093" 0.00367514200435373 0.000795516241874949 0.00132413684036193 0.0225840565297476 0.00510127122676765
"19094" 0.000928731572978432 0.00153322871905497 0.00920644465467203 0.000399061718293433 0.000751242721095754
"19095" 0.000321866629890549 0.00404941059393845 0.00250876262201542 0.0058477042243556 0.000619990838565917
"19096" 1.49170680746778e-05 0.00078184632106508 0.000658470288818051 0.000348089617354429 0.00499129065027746
"19097" 9.02811342036008e-05 0.000269231905715059 0.00876574814529037 0.000699037587991753 0.000202959652856101
"19098" 5.05379746905322e-05 0.000933757835230653 2.9155089439668e-05 0.00184850057760334 0.00012526716836418
"19084" 0.000211869890868966 0.0015696547646668 0.00446201927436415 0.00427372704186505 3.3547630679952e-05
"19085" 0.00415793957174347 0.0106587755841563 0.00437457966000924 0.0292439675111725 0.0100046313008943
"19086" 0.000692004126021854 1.71005293867017e-05 0.0158747948459778 0.00146465960060399 0.000732231619015701
"19080" 0.00397503851622743 0.00179386635347274 0.00470346892873291 0.00487254586290758 0.00472915014196073
"19081" 0.00071863803453793 0.000196557210216353 0.00539853166410465 0.0060776896702588 0.00153356546102718
"19082" 0.000299363301000652 0.000366159384769699 0.0104003789616245 0.00024915564920294 0.000325250015686995
"19083" 0.000313127138607736 0.0030919885191842 0.000208795194536318 0.00013345698953826 0.0139722301714435
"19071" 0.000210853391175959 0.0160819832290598 0.00969263700925064 0.0080309786259706 0.000134610390419558
"19072" 0.000798665095762658 0.00484950682733957 0.00217868834331955 0.00154689369818108 0.000324217797518055
"19073" 0.00380796382797668 0.00290020796301579 0.00257470387543511 0.00269571211611303 0.00894284565572711
"19074" 0.000319401756335015 0.000674263380926217 0.00630615073177475 0.0159835493304722 0.00320044335343463
"19075" 2.24388160758476e-05 0.00316745904782443 0.00805405552798224 3.4713465497854e-06 7.0385750873041e-05
"19076" 0.00324466205767962 0.00120175694983944 0.00457513972480383 0.00112519683235188 0.00442102672112517
"19077" 0.00667762823522934 0.00399139427324666 0.00593599406864578 0.010286298436612 0.00804412096958289
"19078" 0.000121491143351937 0.0061310726431806 0.00960808846157746 0.000675026583394851 0.00689801497427619
"19079" 0.000801345065723808 5.03816427141504e-05 0.0168453769626894 5.97451102485419e-06 0.000542227896085457
"19050" 0.00265479404042274 0.00756999945193931 0.000408340549857836 0.00173896989575816 0.00291123714014006
"19051" 0.00109015236147993 0.0139879412060711 0.00908097744340786 0.00899395342995583 0.00270648019226154
"19052" 0.00794876058943169 0.000604398482960423 0.000660503328349273 0.000410618061795481 0.00041627854512863
"19053" 0.00395054800842948 0.000549130550639801 0.00032422769232267 0.0276299879122832 0.0104166618151952
"19054" 0.00063612298519007 8.66627679960207e-05 0.000643083792610575 4.32388037394038e-06 0.00170655308342415
"19055" 0.000790588378733892 0.00205650491470003 0.000961038677413237 0.00135012324068867 0.0106440243748559
"19056" 0.00137449199046233 0.00955471279179412 0.0044391627744268 0.00120639192713735 0.00278759383384808
"19057" 0.000552844673432093 9.79482024152611e-06 0.00124642791166851 0.00151506304296184 0.000104167462107212
"19058" 0.00351143342792653 0.000214351006076399 0.000290743712335827 0.00557054487857079 0.0012914748668621
"19059" 0.00609795714558991 0.0112957304061279 0.00205067088810939 0.000235648607361047 1.93034347276818e-12
"19060" 0.00332236880158869 0.00213717514942871 0.00164090666990236 0.000508438290014428 0.000563631664597627
"19061" 0.00160480699286758 0.000420888121075657 0.0127694512387231 0.00524138721836288 0.00616723329179072
"19062" 0.00108733826178306 0.000447828359608112 0.00169909557845992 0.00262453187489032 0.00884418864641377
"19063" 0.000115067202712959 0.00283416387782858 0.00747034858402414 0.0106870301325676 0.00721690986312904
"19064" 0.000252336396714957 0.00272005848991915 0.0074253476230039 0.000601385520031059 0.000670828580047766
"19065" 0.000103101702548278 1.66979397870046e-05 0.00617740439372978 0.0101928378882393 0.000401245779169613
"19066" 0.000144435064889972 0.00708733992439206 8.47698569561047e-05 0.000246288700064633 0.00117841380791585
"19067" 8.6608227127604e-05 0.00313450118658534 0.0131935802445948 0.00194432280096813 1.07395978662585e-06
"19068" 0.00162564336520448 0.00066961621398313 0.0193577402799744 0.0361347698228424 2.25851648356075e-05
"19069" 0.00293742162053288 1.22212687855705e-05 0.00499236287282373 0.00499767985005751 0.00192102037862326
"19070" 0.00651152391908631 6.5835101409113e-07 0.00104101766485035 0.00389840472804375 0.00998788168222823
"19036" 0.000461532795641484 0.00899052851955144 0.00112951877004175 1.30347600042246e-05 0.00410888292572384
"19037" 0.000702288083296703 0.000651999971984338 0.00817817963810801 0.0011531067222864 0.000353665542753397
"19038" 0.00252041701372658 0.005768840002381 0.00692392437380656 0.0014902713028789 0.00316123416143664
"19039" 0.000738045144844595 0.00165948902809311 0.000103979225200586 0.000759699436079962 0.00526316401677043
"19040" 0.000190314302346561 0.000415486560112616 0.000530179001401361 2.0311001556259e-05 0.0153429236906045
"19041" 0.00157167580163129 0.000321298230688315 0.00987956354993285 0.000231441321642099 0.012539278226597
"19042" 0.00473923427766383 5.86739194686266e-05 0.00404393952588799 0.00184141940399945 0.00259555737420509
"19043" 0.00269271437349254 0.00461763404177504 0.0109773263538034 0.000192143183464475 0.0114259500359499
"19044" 6.11430979288758e-06 0.00496390617787573 0.00708853951911515 0.00281336060269913 0.00260672592078702
"19045" 0.00131556953511214 0.000212009693576799 0.000464241329297102 0.00244131901741615 0.000135709913744531
"19046" 0.00286182674727767 0.000492151249834606 0.00149580064456182 0.000409513446322022 0.00390559470583188
"19047" 0.000613642519626139 0.0141785576813972 0.000646031646696898 7.57519509616801e-05 0.011474664379846
"19048" 0.000740666317745817 0.000122533688485969 1.94007360314961e-06 0.00349466119160839 0.003739121632977
"19049" 0.0053280851204665 0.0166726504420597 0.00214625047398499 0.00710328522547158 0.00163321167021268
"19022" 0.00175982235882681 0.00542198510332742 0.0113367897107178 0.000131467683139409 0.00128308253738976
"19023" 0.00134937136269454 0.00442965056309876 0.000859340089036947 0.0092369023246243 0.00627191814168714
"19024" 0.000137703788699894 5.33540819553085e-05 0.0182888313089857 0.0013073824136636 0.0011491338018828
"19025" 0.00358851794817227 1.93474719058369e-08 0.000881000309405514 0.00148808184150035 0.00242919705271392
"19026" 5.10136049463522e-07 0.0124295311263635 0.00978157510588643 0.000166841941280381 0.000593091981161742
"19027" 0.00641482207562517 4.53871995040275e-05 0.0154569352549265 0.00195340341149617 0.00237753034139489
"19028" 0.000207453661076026 0.000209495728697842 0.000257849159033835 0.000385184055019585 0.0110973473602579
"19029" 0.000182669301914908 0.00897496733214094 0.0125477423409246 0.0110767036780269 0.00190885752763237
"19030" 0.00128211901264283 0.000536833588473148 0.010642028168625 0.000351919353405905 0.000881312494196541
"19031" 0.000996191083147544 0.00125510338728794 0.0101956292339301 0.00787426208930463 0.000529642854210579
"19032" 3.32657653874154e-05 3.05749521918258e-05 0.0119812974055045 0.0052001429258904 0.00344402298860851
"19033" 0.0029937518956929 0.000380712406495813 0.00276111573583964 0.000283218765337696 0.000528622843662712
"19034" 0.000126830239031312 0.0058164869227212 0.0153818721766226 0.0178023443360247 0.000805028024925622
"19035" 1.20319204061108e-05 0.000364538355902638 0.000201489503293487 2.58333205453054e-05 0.0129631335275414
"19020" 8.71394054538345e-05 0.00238160563337284 0.0190292931265565 0.00160718742120847 0.000177704428845574
"19021" 0.00136250101433201 0.00241193756378135 6.48280341133699e-05 0.000626868124443865 0.00602482282501455
"19000" 0.00586189370280847 0.000670895609891003 2.04347607645529e-06 0.00449314612656015 0.00193458835779855
"19001" 0.00010191675760693 0.000200770151750297 0.0140790643336667 0.00101768582535065 0.000474142217627455
"19002" 1.0399810867686e-05 0.000755523770975745 0.0155919187139889 0.000278938009950162 0.00184075140657003
"19003" 0.00026327454603842 0.000108461162493463 0.000104076800147296 0.0055123005737969 0.000640816693942086
"19004" 0.000206913545414256 0.00595088387702085 3.2764570751222e-05 2.52247134109687e-05 0.00354779442337291
"19005" 0.00324053025959506 0.000139342106987563 0.000115684692196273 0.00057620632526429 0.00037328462831327
"19006" 0.00196252613382926 0.000486567701801973 0.000732047406347568 0.0288171615722612 0.00880049649532044
"19007" 0.00121880625164362 0.00166794454285276 0.00194587814337923 0.00106117236973719 0.000652235810828893
"19008" 0.000414097571936756 4.52966525043931e-05 0.00811485253288696 0.0106827432628988 0.0024027840200603
"19009" 0.000492334759917736 0.000475609011730624 0.0056239591254826 0.000209124314061135 0.00071808444985126
"19010" 0.00366239031520194 0.000845625388608979 0.00359286890007352 0.000283283077331773 2.7814462472991e-05
"19011" 0.000695620701812672 0.000138488970819028 0.00147673673421571 0.046109528930861 0.00246083940897018
"19012" 0.00171918273376295 0.017538651453052 0.00198262117797315 0.000805166234775955 0.000444219263279488
"19013" 0.00122916553228519 0.00745353475442087 0.00108976638121926 0.00192002923110597 0.00288527194989259
"19014" 0.0011774675090634 0.00766913436823265 0.0015653834898086 0.000267880528480562 0.00333966752459867
"19015" 0.00151090690424357 0.000226499176322594 0.00586829391340626 0.00120383075064399 0.00190125893342649
"19016" 0.000512601278709314 0.0100747234915671 0.00291385338482036 0.000150508448172803 0.00272539652681195
"19017" 0.00025059127046273 4.57930272339825e-05 0.000339335116677899 0.000758561576179796 0.00252162172419099
"19018" 0.000688737995572454 0.000917453276040093 0.00143852751051563 0.0216324266896779 0.0307798964471969
"19019" 0.00271673222336967 0.00063281364973684 0.00100551194661694 0.00214003527427057 0.00786692042272026
"18979" 0.00284655411163087 0.00351090584487719 7.68837563058286e-05 0.011390717976242 0.00218610803284037
"18980" 0.00166762534051321 0.00043688005980443 5.15776984309873e-05 0.00153842909287216 0.00342148597309021
"18981" 0.00369761904381534 5.18180613396777e-05 0.000190952155969563 0.011268272952981 0.00597924583555421
"18982" 0.00260986307657874 0.000163227431253341 0.00582583821652888 0.0173244983637883 0.000323525071288497
"18983" 0.000805189247360129 3.23219761398405e-05 0.000319215017994095 0.0522009493762308 0.00743613851498258
"18984" 0.000158739819647002 0.000316443695250651 0.00588539470665974 0.00204929406435908 0.00103461878101109
"18985" 0.00511483289130568 0.000122045264730533 0.00238006557283946 0.0036590441230088 0.000699654765146135
"18986" 0.000107949625864977 0.000202237140918953 0.00304404805400794 0.0689143353855966 2.30364799226323e-07
"18987" 0.00455465173898881 4.21153008580888e-05 0.0141023755289237 6.4760478080261e-05 0.0121660944665367
"18988" 0.00302452509925803 0.00160824970728034 0.00105069764230292 0.0064938655819597 0.000468462039828903
"18989" 0.00188142802995509 1.11433902170612e-07 0.000732259369034707 0.00175023363449249 0.00466370114556126
"18990" 0.011109431565724 0.00831111592023966 0.000306554681454066 0.0235728878708822 0.00259394391643685
"18991" 0.0128229033860215 1.64225551505126e-05 0.0089157024590059 0.00103029055709325 0.0138775017402951
"18992" 0.00606749726399563 0.00548236742796705 0.0145382962564324 0.000355490501409297 7.45740469169368e-05
"18993" 0.00743214058491794 0.00661512893848526 1.62040212108671e-06 0.000829156961834843 0.0122357873507147
"18994" 0.00359882616898914 0.000245491033954181 2.66872236533248e-05 0.00451616329892696 0.00296728096125728
"18995" 0.00412113882447143 0.0129104632899905 0.00106529145761423 0.0444480598349595 7.83131262569045e-05
"18996" 0.00340731833278934 0.00158930977707194 1.91891653943392e-05 0.000350586627052334 0.000139649955137912
"18997" 0.0022793326470486 0.000143020248126323 0.00287694010003348 0.00102972678858218 0.00200207092756608
"18998" 0.00204636243906003 5.90381788727519e-05 0.00311577865656707 0.0139686770824949 0.0105138936815841
"18999" 0.00199892173370341 0.000149139857657421 0.00274489491472912 6.09423731216983e-05 3.59408023454563e-05
"18954" 0.000343494026155892 0.00213336748864353 0.0249180159544987 0.0066049508751753 0.00317248713317608
"18955" 0.00142435777591136 0.0056632082897983 0.0106681246099037 0.000160541365524575 0.000102087044457081
"18956" 1.70013761035873e-05 0.0153128338181874 0.000774834307029389 0.000267780403189327 0.000109584992067887
"18957" 0.000242937224410467 0.0105087107964145 0.00825167517229984 0.00249715074519088 6.39229490739162e-05
"18958" 0.000719124376794392 0.0150501572468579 0.00276614699551729 0.00693448985075798 2.13479499041789e-05
"18959" 9.2957960401333e-05 0.00161982722410234 0.0076491323318195 3.58806541443468e-05 0.00202143578801375
"18960" 0.000362286160479184 0.0102876645775612 0.0387461465940953 0.0016151692432557 0.00367169577168245
"18961" 0.0031519757460014 0.000603680506596713 0.00158965336255674 0.00528842680871873 0.00221115222330858
"18962" 0.00219174190852983 0.000509076318384579 2.03759455284616e-05 0.0489719969110779 0.00578313771270833
"18963" 0.00277503855598548 0.000215606885216003 0.0114031016387476 0.00209853593582717 0.0041289635637187
"18964" 0.00953525026475916 0.00692487577130992 0.000188405470266777 0.00706512255490106 3.61981857873641e-06
"18965" 0.00114189190540635 0.00325706340231085 0.00105547908395671 0.000739114503053525 0.00361802370058423
"18966" 0.000805481892807766 2.38945045522854e-06 0.000522092290917731 0.000742499704387228 1.90754461408475e-05
"18967" 0.00102363122174434 0.000246470905475086 0.00113565834298735 0.00748143312804114 0.0233236176380926
"18968" 0.000901794964398249 0.000858277417667746 0.00290311446785996 0.000797358004344013 0.0137180252834656
"18969" 4.35123189092992e-05 2.42254686901812e-06 0.0126681191385773 0.00103046756057487 0.00578194113878399
"18970" 0.00108865083056427 0.00440493943360092 7.82163529465621e-06 0.0019061958466981 0.0135218245847035
"18971" 0.00259263364990704 0.000366269633651067 0.000511211016640102 0.000617849990472963 0.000739316101191835
"18972" 0.00379448767630766 0.000188956388838971 0.00255666028443791 0.0113589555278801 0.00539266335018588
"18973" 0.000162102144663562 0.000439857674509729 0.00583117237932274 9.7045218562867e-05 0.000164060510439205
"18974" 0.0015088350409628 1.04172726439319e-05 0.0166778599858377 0.00687982174764271 2.4279050130874e-05
"18975" 0.00158457878490821 8.05362826026611e-05 0.000121190091427746 0.00540007161331571 0.000672068088270593
"18976" 6.81971099470059e-06 2.22618258385525e-06 0.0169480856449853 0.00252682447484326 0.00411598890610244
"18977" 0.00381280028389254 0.00381465593987749 0.00136722774108294 0.000595867763105498 0.000612665927022084
"18978" 6.28929851307859e-05 0.000585881274181307 0.0129725932674502 0.000869685161471332 0.00043896842500041
"18935" 0.00343382772739622 3.52474042172872e-05 0.00383924558813478 0.0030326652907232 0.00182333463007333
"18936" 1.41784761644543e-06 0.000505686179722503 0.000706653788189825 0.0133413043803975 0.0173606592432089
"18937" 1.30739289940268e-05 0.00793018851820119 0.00133152582294538 4.70710420254191e-05 3.53625473128871e-05
"18938" 0.000214430660165813 0.00596165923818646 0.00427242289015603 0.012690590876148 0.00485416955879585
"18939" 0.0117200669001254 0.00529122194065358 0.00141046478141161 5.0170134115804e-05 0.016013373415669
"18940" 0.00071853257829044 0.0148737744432334 0.00236303073560226 0.00268004282184055 0.000245153748368645
"18941" 0.0099369729917721 0.00440592379189554 7.09717720288729e-05 0.0241192366728396 0.00796077395355562
"18942" 0.00663330811360652 0.00388439051130162 0.0176858449075227 0.00506102792796265 0.00178758782702025
"18943" 0.00458794590956225 0.00788386081831738 0.00380076766855942 0.00089433535118214 0.000325924185387594
"18944" 0.0064368965207717 0.0306011869547768 0.00487315238209643 2.07247276283338e-05 0.00254188791142406
"18945" 0.0117493396721521 0.0214032809378174 0.00434092111745491 0.00071125685255281 0.000693261255020616
"18946" 0.000346836075292797 0.0198418249009979 0.000566339468978553 8.49834583445363e-06 0.00077540831989339
"18947" 0.010364178111034 0.00932225350808821 0.000974803012936017 0.00504308309206891 0.000174517623229945
"18948" 0.000128184118738589 0.013774579589397 0.000319937898408502 4.56602767282353e-06 1.80674965735414e-07
"18949" 2.24153106625213e-08 0.00696930694060649 0.000329422689400526 0.0175305816688253 0.00548484751242906
"18950" 0.00936906751001117 0.0153954900436646 0.0035831655340044 0.000391696838718252 0.00531113711153936
"18951" 7.06025012265651e-05 0.0169618270520417 0.00484775539162794 0.000257845801202781 9.42072307347841e-05
"18952" 0.0116915461677161 0.000454491733216984 0.000600105286489498 0.00164122150632462 0.00244360764681016
"18953" 0.00382252455748344 0.000657071944497344 0.0114908465892428 0.0133910329392553 0.00449088869860247
"18918" 0.0024343602271392 0.000691727902802739 5.03369004330034e-05 0.002723373521227 0.00136228823921917
"18919" 0.00499594918147995 9.30185977512256e-05 0.00113166712349074 0.0145745345705123 0.0122241554478456
"18920" 0.00399567020112173 0.00220721531617098 0.000781196865894365 8.90905871897744e-05 4.57887118718681e-05
"18921" 0.00045416364319459 0.000874248449702087 0.00538367079442911 0.000449014638647153 0.00117214021957504
"18922" 0.000221889212319481 0.00540740703471991 0.00525351869748124 0.000329639314893848 0.00647538568427564
"18923" 0.0101827954747526 0.000385817387398771 1.14536149411712e-05 0.000287259589519105 0.0203774406224331
"18924" 0.00264500686000033 3.66926975684722e-07 0.000424400085330472 0.00698422801178941 0.00119338203827612
"18925" 0.0115334415469781 0.0129374938835554 1.71033756203153e-05 0.00292136097973641 0.00122019600740411
"18926" 0.000695620701812672 0.000138488970819028 0.00147673673421571 0.046109528930861 0.00246083940897018
"18927" 0.00173339686341067 0.015746145681902 0.00677878404334017 0.00490847789753092 3.48383684066779e-05
"18928" 0.00833547857567134 0.00150049837360965 0.00184428612597453 0.000208217109068121 0.015139266695698
"18929" 0.00632482885602067 0.0047358016761326 0.0102843822629858 0.000439177225151239 0.000788346237584378
"18930" 0.00169355058772926 0.000130672557203195 0.00276353044572398 0.000414820271758719 0.00797373819267825
"18931" 0.000333902549096447 0.000598711499668284 0.00491183635571915 0.000792973458475269 4.58733234993109e-05
"18932" 4.39453909383084e-06 8.58277488262304e-05 0.000416810022190221 0.00306361246089955 0.00110165703904765
"18933" 0.000332698729344251 0.0115138718946671 0.000456744410103412 0.00312656109058867 0.000978655124922675
"18934" 1.81989145810515e-05 0.00209959537593471 0.000775177788695667 0.015066336503201 0.00394124374244586
"18898" 0.000146524853135184 0.00203372679999386 0.00913786328648047 0.00149471424889615 5.75110091791124e-07
"18899" 0.00339641096116474 0.00040183533897951 0.00184013933065442 0.0102312666825574 0.00503492049103229
"18900" 0.000544798722902117 0.00317973902943252 0.000978705706465719 0.0125452202899342 0.000763089271352733
"18901" 0.000485985536854276 0.0116174956519903 0.000689561998582581 0.0175985001023864 0.00735815630633292
"18902" 0.00125546375396784 5.08501156855411e-05 4.28277016276183e-05 1.01799463790528e-06 0.0020447318744785
"18903" 0.00159866636541257 0.000111280887754377 0.012210319932257 0.00573115179023833 0.00643918419794289
"18904" 0.0015022177470571 0.00953421320677058 0.024903840439687 0.00359631696650334 2.18761626757511e-05
"18905" 0.00391056051935695 0.00381924811964186 0.0085441641339669 0.00902875722708445 0.000294070028194527
"18906" 0.0028496978923093 0.0030623228243989 0.0060466023512366 0.000201134029337895 0.00279996268670451
"18907" 0.00493846980149417 0.00166525079808028 0.000510487177712118 0.00807906270137185 0.00290156100240819
"18908" 7.82301079234234e-07 0.00839174424884895 0.0023924952370273 6.40578331622687e-05 0.00415068646403775
"18909" 0.001953040995485 3.24549215241659e-05 1.79635072984047e-08 0.0168132632831048 0.00591420562800722
"18910" 0.00183437400006562 0.0196576863170413 0.00201809670418716 0.000621998254625397 0.000970865377384193
"18911" 9.21729062335856e-07 0.0230141612964008 0.00248149911653115 0.00161171198017313 0.00827699166475367
"18912" 0.00230302704464043 0.00175947040068984 2.23499740133723e-05 0.00241300457165076 0.00202106967033548
"18913" 6.33583861627739e-05 0.0335090057008703 0.00224497893975329 0.0199666000404992 0.0068955907179493
"18914" 0.000968241415440772 0.00129211416391409 0.0164637824507718 0.00272020935200987 1.41276539278479e-06
"18915" 0.00250830901622027 2.30451912937698e-06 0.0138434018592503 0.00552872822131492 0.000389016531370263
"18916" 2.30956888106719e-05 3.01676560420086e-06 0.0086150004447204 0.000209026181668523 0.000466291306560208
"18917" 0.00148486363138924 0.00738138516217392 0.00899064814302722 8.60553440116635e-05 0.0114130755113125
"18879" 0.00473574335665793 0.00015154490817993 0.00310073811634141 0.000172113875567435 0.00196957937185866
"18880" 0.000319478136640636 0.00499086535725137 0.00399557206377818 0.00574215521071798 0.00712001964831529
"18881" 0.000548584797928898 0.0013592366088728 8.43192424330218e-05 0.00594107681428711 0.00479144378038177
"18882" 0.00256704702150106 0.0161805873987697 0.00448770194215225 0.00606478571393387 4.64899633894929e-06
"18883" 0.00338032044307858 0.0139831576474832 0.00170313733561731 0.00578141848814135 0.00319870117862068
"18884" 0.000477590758806248 0.000434332351977682 0.000566543551985916 0.00109230708520434 2.71419386889054e-05
"18885" 0.00447837596176958 0.00018374037109049 3.66235207696308e-07 0.00160434768563661 0.00466614826011956
"18886" 0.00139052600608836 0.00890356609144959 0.00658075364000515 0.0282402316510112 0.00690313460504208
"18887" 0.000963050760579875 0.0243012973362456 0.00605754559686672 0.00619298214819193 0.00454983342846356
"18888" 0.00966332288404852 0.000924319502350956 2.5090908564512e-05 0.00221493579548294 0.00238776271096066
"18889" 0.0024113278064025 0.000279176283559699 0.00222751598135828 0.000276038657209368 2.48976490029122e-05
"18890" 0.00520843991324409 0.00491604150626556 3.39740798470463e-06 0.0152554852915688 0.00182508193993661
"18891" 0.000457915924336978 0.00199340865084658 0.0071188826877181 0.0107616404248966 0.00220002652785778
"18892" 0.00141112478195897 6.51370767563983e-06 0.000895445283156245 0.000594036239636062 0.00294399224225758
"18893" 0.000906278345727078 0.00567661173354404 0.00342336341731547 9.2404870758972e-05 0.000613453249385788
"18894" 0.0144235141427327 0.00565393027532815 0.00203054336315807 7.56723022803391e-05 0.000261273478234399
"18895" 0.0117029183807426 0.0191276056844982 0.000578137583938714 0.00406605103314626 0.000648656042277286
"18896" 1.25856142307977e-05 0.000430721572991899 0.00821214410271153 0.00187951371584173 0.00134680995306536
"18897" 0.0026848882613647 0.00371155723735879 1.84197524177058e-07 0.00611904403419923 0.000154862565897102
"18864" 0.000443605304735141 0.000472413895947211 0.00611478206456592 0.0043456771128486 9.78451389793073e-05
"18865" 0.0150151149555529 1.46867016425432e-05 0.000875551105384556 0.00159640626009986 0.00182674872606757
"18866" 0.0238068038634507 0.00229267871382225 0.000549190498812374 0.000785839282555394 0.00437778745442533
"18867" 0.00101352861485655 1.20710946529923e-05 0.00450963398342753 0.0087701383025892 0.000167943494707345
"18868" 0.0052156976080863 0.000348081968392431 0.0185151679506973 0.00378055346020525 0.0118418354345084
"18869" 0.000178518545522184 0.0126377288898755 0.000601271753854501 0.000237691507677267 3.01441764949997e-07
"18870" 0.00689179938935597 0.0198462176650877 0.0112972183929925 0.00258636243481928 0.00180744357030024
"18871" 0.0193983296026744 0.0110599012518435 0.000736390749223842 0.00396506238795301 3.63872440738373e-06
"18872" 0.0017734529134494 0.000269392355357207 0.00156580516268356 0.00652760984954425 0.0123989836928803
"18873" 0.0238068038634507 0.00229267871382225 0.000549190498812374 0.000785839282555394 0.00437778745442533
"18874" 0.00125832248339104 3.48147590279317e-06 0.00427927539263782 0.00864295612598236 0.00244530090618597
"18875" 5.50781825695793e-05 0.0131015960084167 0.0124600241463698 0.00550363419286923 0.00572031542931016
"18876" 0.000373207566854983 0.00280063598699836 2.23102564563213e-05 0.0203846145095636 0.0140699035057715
"18877" 0.00343966870427598 0.0214918885014142 0.0048044089964499 0.00490073705583545 1.12675320065095e-05
"18878" 0.00207569602623543 0.000660383296454532 0.000864991535060557 0.00134988688802037 3.11398811290031e-05
"18852" 0.00112075171807605 0.00237138021171852 0.00205646542745515 0.000120062786457619 0.000229856674871979
"18853" 0.00553689802410642 0.00181717001709752 0.00350725351467939 0.000311914631763241 9.09027218447448e-09
"18854" 0.00714136588779596 0.0305938971227778 0.00205633099911812 0.000584300297298035 0.000997510909444863
"18855" 0.000137703788699894 5.33540819553085e-05 0.0182888313089857 0.0013073824136636 0.0011491338018828
"18856" 1.40399921445021e-05 1.50416136329677e-05 0.0156529366396094 0.000845579006397156 0.00419836699682143
"18857" 1.22380247109501e-05 0.00820186444097839 0.00578371133971233 0.00045523971506919 0.00549735592605426
"18858" 1.404051963662e-05 0.00299603576194239 0.000110543927223619 0.00122471301265551 4.87021265259663e-05
"18859" 0.00168978971037055 0.00236351622283582 0.0175583196218131 0.00826515822854515 0.00201562423919522
"18860" 0.000433740290455273 0.00425521926142525 0.00173311234497474 0.000195961406880283 0.00117489768485103
"18861" 0.00737576570891363 0.00503791375154784 0.00710302077127383 0.00142566797348342 0.000150994171741529
"18862" 0.00018579823721442 0.00561472921841859 0.00311466102623861 0.00152733890373531 0.000349625213584499
"18863" 0.00692795385672278 0.000206905087777858 0.00578079368541964 0.0029842114164481 0.0135482600588034
"18838" 0.000622804544824613 0.00130777734073677 0.00115643715929022 4.69215705460535e-05 0.0059613648198449
"18839" 0.000478171607466873 0.000369506326353822 0.0146478737746957 0.00985868726515858 0.000631022280447266
"18840" 1.94150351043929e-05 0.00105618536021835 0.00283316552204599 0.00068964709380929 2.9878699979759e-05
"18841" 0.00166739981596661 0.00133979855429967 0.00549377158584889 0.00696765751752351 0.00317001239800012
"18842" 0.0117147432309499 0.00521057684735526 0.00666414058310367 0.00690582403435841 0.00875972636018857
"18843" 0.0021306960257117 0.000989574543929315 0.00287772471560415 5.4353784141599e-05 0.00181308783246672
"18844" 0.00378107491471557 0.00257650568769538 0.00881764134747737 0.00053753540953435 0.0007476357049867
"18845" 0.000940697990995583 0.000204142798103595 0.0122036255723356 0.000369392000789372 0.0043739298434937
"18846" 0.00119570952638822 0.000112745004322566 0.0104370135139665 0.00804108335935939 0.00234570823587726
"18847" 0.00570306087040286 0.00141672687724702 0.000912694367308674 6.71083704133705e-06 1.39917471632161e-05
"18848" 0.0023118977204359 0.0111583623554236 0.00377755224613053 0.00100030922947602 6.62969333613184e-06
"18849" 0.000112784959029606 0.0018911319452173 0.0040922696611657 0.0174132784291017 0.0125695607030164
"18850" 0.00304039280015659 0.0030263069773077 0.00944747090295595 0.00403928722870056 0.000519826778510356
"18851" 0.00242303277601629 0.00259364066417676 0.00168513427283118 0.00392375862483813 0.00232380493277422
"18809" 0.00283690339634412 0.000103860314893329 0.00715333180029434 4.26390012429506e-05 0.000778226772339324
"18810" 0.00241749950605774 0.000529564845959999 0.00060126352623026 0.000356695720872604 0.000337007256078944
"18811" 0.000671018483119009 0.00196135638327567 0.00252209827196282 1.28657813424308e-06 0.000482031105219797
"18812" 0.00292186869606473 0.0149307259710589 0.000398703580689259 0.00474045286779929 0.000295623241391579
"18813" 5.04633003373879e-05 0.0128494591761595 0.0132850301192219 2.31845555504401e-05 0.00263628808028398
"18814" 0.000158706485295441 0.00611292440488941 0.00073829463591715 3.39302361791612e-05 0.000265596703771969
"18815" 2.08150116347211e-05 0.00102168258284678 0.00307207503989014 0.00558704304051599 0.00122873775014827
"18816" 0.000748360911241636 0.00130654519014245 0.00141092212987247 0.00391909211474414 0.00310799271333938
"18817" 0.00128547020524186 0.0017563060824418 0.00667475954517889 0.00043732092282572 0.000932933044940433
"18818" 0.00770005598534972 0.00128391109932455 1.80973998534441e-06 0.00153692365324413 0.00559952426993742
"18819" 0.00671805229202233 0.000901239024227702 0.00221180836866499 0.0104470621870059 0.00938922666126979
"18820" 0.000854790519395174 0.00463940550031895 0.000107488086401454 0.0037363248024979 0.00386974076138812
"18821" 0.000890298873358402 0.0019468492719219 0.0103623860171445 6.28232622722458e-06 0.000414383963196736
"18822" 0.000340296274999688 0.00515717748328987 1.80509037934571e-06 5.34416778019131e-05 0.00166712996895219
"18823" 0.000949204533157932 0.00023772088256464 0.00686575288834418 0.0138276118327236 0.00223657158223745
"18824" 0.0026224474769461 0.00993301657135967 0.000791750125673995 0.0128580134375102 0.00369910511181006
"18825" 0.00837737732103057 0.00731851286121888 0.00240305754092862 3.41758328299488e-05 0.000289954776347803
"18826" 0.00105974389135524 0.00715650432750131 0.00394163656960249 3.12294120517888e-07 0.00187978566656417
"18827" 0.00781112676994437 0.0238843584641292 0.00461453230495823 0.00385683021352208 8.05273025274585e-05
"18828" 0.0266567940490626 0.0120703166401656 0.000119400021628099 0.00138339525431222 0.00276828367096193
"18829" 9.35104526138897e-05 0.0090475665293776 0.00763978753894843 2.32317373451337e-07 0.000183732814430628
"18830" 9.18426171319597e-05 0.000171815096453585 0.000324602487683898 0.000549168469306862 0.0134938306292777
"18831" 0.000688755873190497 0.00458865054887664 0.014762703103662 0.00181651040641805 0.00021855113675747
"18832" 0.000786914753977548 0.00925903812158379 0.00717212388111062 0.00687250220877836 0.00413233683501662
"18833" 0.000747578430531454 0.00139693144614253 0.0036033878696918 0.000240395845636845 0.00185992427437737
"18834" 0.00514625985313747 8.36183321446834e-07 0.00533374527562403 0.000655258709341648 0.00251675320483732
"18835" 2.92753802461515e-05 0.000786947351696706 4.89578877984119e-07 2.41859690557573e-05 0.0263558143286888
"18836" 0.00140059978824632 0.000103571530471759 0.00970150397971681 0.000586252605468861 0.00434292684035914
"18837" 0.000475462853759642 0.000683750676567979 0.00284058656472959 0.000791807402932575 0.00429607691844138
"18788" 0.00324872524702971 0.00837648875875078 6.42522570662122e-05 0.00952185197211558 0.00962682426545741
"18789" 0.00270638531868201 0.000953181140986752 3.97749365366927e-06 0.00161116084788345 0.0170514588531229
"18790" 2.96210522930361e-05 0.00255485805455623 0.00276438700147307 0.000328308433711014 0.00241293018564625
"18791" 1.10309529013982e-05 0.0122066624944729 0.00225325976210226 0.00425503651159281 0.0173296660989007
"18792" 0.00120904524775552 0.000972313142607956 7.66769532050396e-06 0.000511890393563639 0.00816615716737298
"18793" 0.0284702854062637 0.0138007067050276 5.35069774728781e-05 1.57489593483594e-05 0.0001225335866696
"18794" 0.0238068038634507 0.00229267871382225 0.000549190498812374 0.000785839282555394 0.00437778745442533
"18795" 0.000409994167425905 0.0141246915924172 7.68726273743158e-06 0.00282253362777552 0.000134398863971873
"18796" 0.00157515369205109 0.00497835977798349 0.000339581860093885 0.000671571463045937 4.84229865325715e-05
"18797" 0.0060631482318581 0.00147395702019522 0.0152055394210188 1.79949211454133e-05 0.00276832572086263
"18798" 0.00235137831837679 0.00203847286317443 0.00170889491390699 0.00134250348431126 2.0208678147303e-05
"18799" 2.96618299671495e-05 0.000970138718510121 3.68202639208486e-05 0.000161390452213518 0.000369537455121712
"18800" 0.000109721459374078 0.00973232806285479 0.00260914482709344 0.00940579216072434 0.000185053442395155
"18801" 8.10979012545923e-05 0.00213430048529118 0.0235688010068075 0.00539539399270826 0.000121397331483758
"18802" 0.00158006614249557 0.000101251732178842 0.000809387036829717 0.0100315578401873 0.00128348625093615
"18803" 0.00258316756263704 0.00189458372351105 0.00208547547280822 7.07679402871335e-05 0.00231607695383356
"18804" 0.0054626679219181 0.000123668770673731 0.00320002533373298 0.0233250255154508 0.00196829498876945
"18805" 0.00236340741539391 0.00478375115289503 0.00069239337357712 0.00634220616344518 0.000814600843845791
"18806" 0.00233681456369712 0.000213695713128804 0.00941236628091996 0.00322807658750117 0.00507235167810472
"18807" 1.66494252533166e-08 0.00275276943092928 0.00959090593356919 0.000436651922962541 0.000421934935268778
"18808" 0.000374789819198815 0.00173019425733024 0.0141849655784266 0.00373630613669598 0.000224249176619313
"18762" 0.000356686594028218 0.00169042960985482 0.000320699200549183 0.000835264819697811 0.011729835908741
"18763" 0.00152360164395123 0.0014942407493102 0.00090530470624513 0.000906544730853336 0.0028839949088525
"18764" 0.000692590387831614 6.98931419335789e-05 0.0017532355200132 0.000150020284284892 0.0264874843136278
"18765" 0.00193355962947406 0.000339875988694644 0.010961301434247 0.0370819339560775 0.0293925962009823
"18766" 0.000995092780113718 0.00162980304524143 0.0156673515425163 0.0158154847913548 0.017164523284861
"18767" 8.79842277095125e-05 0.000121881489173394 0.0123076809724998 0.00140524928320202 6.48523308428831e-05
"18768" 0.000641231694060098 0.0108968413974237 0.0011738547308241 0.000389559854702238 0.00816623437442828
"18769" 0.00167953907259282 0.00189017767230437 9.5905140419585e-05 0.000280079786240178 0.000633515401128498
"18770" 0.00168978971037055 0.00236351622283582 0.0175583196218131 0.00826515822854515 0.00201562423919522
"18771" 0.00675166694929393 0.0031317640036384 0.00750777041064836 0.00100956838427214 0.000546576377938915
"18772" 0.00776625781070372 0.00792662446518645 0.00158019989984421 0.0191375484388346 0.0145449624547959
"18773" 0.00176687042514702 0.01080120892425 0.0123743702048552 0.000962095036784883 0.00841968118294708
"18774" 0.000371265365738136 0.0155833554823888 0.00934768949450126 2.49059862863734e-06 0.000152537380860357
"18775" 0.0036191853981055 1.55256355042016e-05 0.00200707370284053 0.00138076072627963 0.000338216959662349
"18776" 0.00177790591586791 3.97913485212543e-08 0.0131368133344609 0.00801557373384468 0.00345950562763492
"18777" 0.000422723434877057 0.00126431467817528 0.00165093468279608 0.000402066357297629 0.0024175523577362
"18778" 4.16102850229752e-06 0.0069494375650048 0.00765968299923384 0.000850637993841856 0.000481075495192887
"18779" 0.0124825916852862 0.011315545957165 0.00434297505115879 0.000290401503964153 0.0167610022279242
"18780" 0.0253455394669692 0.0173013843171607 5.21920127462287e-06 6.53570946218592e-05 5.02555482272213e-06
"18781" 3.25523737186885e-05 0.000978904587874562 3.13685398963661e-06 0.00303963681034916 3.30959526539555e-06
"18782" 0.0253455394669692 0.0173013843171607 5.21920127462287e-06 6.53570946218592e-05 5.02555482272213e-06
"18783" 0.000604989566649902 0.00123214036274172 0.000309440255306312 0.0251793181513852 0.00546270278829409
"18784" 0.000866767709739198 0.000408559978298196 0.011169935984627 0.00479033631324956 0.000213414467335932
"18785" 0.000409418125112113 2.08158955745401e-05 0.0162127215381391 0.0183273696613135 0.00612178584688324
"18786" 1.0570383730386e-05 0.00147258655242129 0.00417112981781276 0.000210954567901924 0.00241027322444674
"18787" 6.03241621230905e-06 0.00181219073818026 0.0138982764785534 0.00035784750604765 0.00537841352746881
"18742" 0.00076944994491789 0.0142924416115754 0.00198893198815252 6.19097756428378e-05 0.00177559832660869
"18743" 0.000177399503123891 6.51731815886608e-05 0.000116782952164963 0.00247527593876752 0.00220082043551694
"18744" 0.000454663689195824 0.00236581006256948 0.0186647500331076 0.000902126676854746 7.93529342907831e-05
"18745" 0.000955093488917131 0.001248145160398 0.00318250022432541 0.00199575167521477 0.000284168457654042
"18746" 0.000424511433632372 0.0112536818896646 0.000107396182271822 0.00597416856105841 0.000476091803182734
"18747" 0.000106823182276222 0.0125431621286047 9.79853551513223e-05 0.000114551834898458 0.00543618229211219
"18748" 0.0018942360595871 0.0084424119389783 0.00474317863206406 0.00650421004121503 0.00557545884030678
"18749" 9.7271653089634e-05 0.000541628911628964 0.00810261153094789 0.000501231387072033 0.0168060920220455
"18750" 0.00640600160552605 0.000497762804582797 0.00940910553443895 0.00482301237998007 0.00269067349241185
"18751" 0.00320591138503038 0.00805696830295548 0.00308149498074751 0.00246538758346401 0.00139704600101753
"18752" 0.00980620926584558 0.0146045446797006 0.000680499186482319 0.000937103404612973 0.00261942470452139
"18753" 0.000221610340737313 0.00188262626017504 0.00499816909257564 0.000174065697089428 8.82744755535166e-05
"18754" 0.00161297898174569 0.00158927543152218 0.00485126536617135 0.00912401382886122 3.43053829189552e-06
"18755" 0.000984665605448556 0.00713268778907116 0.00430803448095534 0.00151544833051452 0.00300219127670059
"18756" 0.000855110642880148 0.000430753311432223 0.00813993793362237 0.000271280437602606 0.00835329558548686
"18757" 0.000651874169329868 0.0148576109590655 0.00045398892814674 5.86904288245867e-05 0.0654041811755002
"18758" 0.0032175455044529 0.00285282639278915 0.00145529583260318 0.00120142161571386 0.00873676468683604
"18759" 0.0030278562818788 0.00409577390539898 8.18561782766903e-06 0.00341363241633064 0.00301196900486079
"18760" 1.14407686962886e-05 0.00133081280977715 0.0123242331258946 0.000753030318929853 0.00370925678428479
"18761" 0.000922368479628343 0.00624532205712505 0.000194782732796641 0.00449352412721746 0.019738330799033
"18733" 0.00352712626012513 0.0121183421990279 0.0120362480571956 0.00118031690233885 0.0234516090138551
"18734" 0.000195914278528109 0.0119449752992414 0.00850678187345243 1.64243311648102e-06 1.57077998444356e-05
"18735" 0.000344431938640001 0.000186547335408562 0.00349693017096204 0.00536372162727404 5.01667373758842e-06
"18736" 0.00267726921547558 0.00180083980089732 0.00241484290084687 0.00428493870886279 0.000201133747183934
"18737" 0.000278530098168218 0.0138965840704422 0.00215879256859348 0.00194954443423846 0.00250321000413545
"18738" 2.3626660875764e-05 0.000846627570153701 0.00250879377348185 0.00299532424492729 0.0147848141972767
"18739" 0.00254402792943829 4.55059993150817e-05 0.00452630758305584 0.00559813406600767 0.00125310009429337
"18740" 0.00318663821321146 3.02990031131936e-05 0.000110669040825044 0.000495267880399043 0.0399251564054933
"18741" 0.00111327418540619 0.00370180680719209 0.00028315917297222 0.00279671035808667 0.000668498832621637
"18710" 0.00342887867134897 0.00183219674137245 0.000731419701263571 0.000615402168350125 0.00235786773738614
"18711" 0.0041436916078051 0.00124051560586858 0.00146036481957606 0.0113124594376383 0.000908253441878947
"18712" 0.000207688527724301 0.000154369957726313 0.00375976670596698 0.00124603904433501 1.08528162013118e-05
"18713" 0.000756824268148806 0.0022703674795968 0.00751703870678796 0.00378629696209464 0.000293648659203817
"18714" 0.000416020045232709 0.00262727271888141 0.00848931534636752 0.00565339254127836 0.000654811447386954
"18715" 0.000890607751213573 4.39921382597376e-06 0.00620919944365331 0.00289812399792577 0.00310678571377419
"18716" 0.00108949168688064 0.002217860617115 0.000469760574817708 0.0168652627563426 0.0135522259600096
"18717" 0.000372738186382349 0.00351504434378321 0.00040822568374724 0.000248324497723697 0.000435330437402227
"18718" 2.62470174070662e-05 0.00601382012101829 0.0057829428161034 0.00132137988226641 0.000376489080680293
"18719" 0.000185117561773774 0.0108365073045195 0.000243181225747898 0.000122926533180991 0.000157321972090915
"18720" 0.000423941354519804 0.00258359389267755 0.000405896568396229 0.0029480673796611 4.59233788181333e-05
"18721" 0.000474070625617275 0.0121627629527266 0.000109211334785483 0.00153427650761999 0.00496684270617348
"18722" 0.00155103868612955 0.0098905987284579 0.000880180019370419 0.00207166438282734 8.67355579480909e-06
"18723" 4.89532332109132e-07 0.00652929045592889 0.00472926718303007 4.5145147365823e-07 0.00564796311673765
"18724" 0.000680740834399519 0.00405348209117472 0.00032398544796955 1.37663954284851e-05 0.000401685654140016
"18725" 0.0004761123229191 0.0016630123241922 8.94200041136291e-05 0.0118210741737167 0.00615761102953778
"18726" 0.00304026981415414 0.000699801451379886 0.00159080268073249 0.000434424356312139 0.0087045104348664
"18727" 9.86465634192398e-05 0.00135352837932384 0.00020141736317668 0.00223331453421145 0.00487747111833984
"18728" 0.00344910356985307 0.000834523240249683 0.000298724985233384 0.00237627200202245 0.0013118994312782
"18729" 0.00306882201954257 0.000269353717745102 0.000720367794843334 4.62781277795761e-05 4.91094491899198e-05
"18730" 0.00483486762700754 0.00111520040560954 0.00603700488619725 0.0147068285137481 0.00296126472641177
"18731" 0.00391015863825491 0.000121186120361426 5.52131174713195e-05 0.00987343644308143 0.00705057868937831
"18732" 0.000250283041299182 0.0131191797543315 0.000750597175877132 0.0009114235971524 0.00270933024124637
"18685" 0.0026163862420713 0.00109423518460252 0.00555292482943671 1.21191978357544e-08 4.63729871847522e-07
"18686" 0.000784405562526149 0.000168339730844031 0.00147735357189675 0.00090523845671949 0.0131075818218931
"18687" 1.92462911774064e-05 0.00620701423922655 6.46161107806165e-06 0.00208977262855501 0.00333734105809676
"18688" 0.000569552440367962 0.00276103703419499 2.32196526777256e-05 0.0189878422095322 0.00401257955143649
"18689" 0.00736496350781555 0.000132821473516968 0.0138111483257859 0.0060514605043563 0.00324942522541768
"18690" 0.00782171917901288 0.00391746706459576 0.000141814175709225 0.000385087873950155 0.00296000684216701
"18691" 0.0253455394669692 0.0173013843171607 5.21920127462287e-06 6.53570946218592e-05 5.02555482272213e-06
"18692" 0.0284702854062637 0.0138007067050276 5.35069774728781e-05 1.57489593483594e-05 0.0001225335866696
"18693" 0.0145072296251016 0.0125670497999571 0.00137294344593278 0.00156099360539825 0.002451062755747
"18694" 0.00636332808263047 0.00283449046302497 0.000114258357614907 0.00113159244288784 0.000419516282251738
"18695" 0.000186672343934048 0.00350237263760667 0.010486664828199 0.00139602066611456 0.000352254616246026
"18696" 0.00111861659469142 0.000428850517876995 0.00131119917052889 0.00938004236281226 0.0089080653024878
"18697" 0.00896822490931238 0.00215649666636652 0.00113193083455062 0.00230992323396488 0.000560821482626649
"18698" 0.00163143754599092 0.00980858149292528 4.35330568049712e-05 0.00132082840590195 0.000647687756481534
"18699" 0.00220134291390118 0.00387362357367107 0.000847538445296074 0.00718397933117973 0.000399621386906419
"18700" 0.00142193549877504 0.00769749348239593 0.000240709710816383 0.000202481869537201 0.00506000428684349
"18701" 0.00758818181396046 0.000753966838428895 0.000190867825029247 0.00069103032061102 0.00207705707999206
"18702" 0.00167656998985307 0.000504054050708451 0.0104229406707888 0.00291497122318493 0.0069512589538699
"18703" 0.00151851241331233 0.000193011128963482 0.00110227635709732 0.000863440917961475 0.010244144067607
"18704" 0.00204300227751301 0.000575676699282396 0.00262058419430069 0.00421956626327547 0.000445479815489215
"18705" 0.000859115803737707 0.0136512905404346 0.00148556136413273 0.000642351505053561 0.00102796620093262
"18706" 0.00297318864737544 0.00159414919074699 0.00837444665411886 0.000811422044465991 0.0267106435371546
"18707" 0.000214066803068201 0.00207365164776623 0.0140286793678405 0.00727625027104244 0.00289457834392176
"18708" 0.000598748330616015 0.00280381733436243 0.0026111434945788 0.00561283954268955 0.0268898868926476
"18709" 0.000367604333348711 0.00507736780182461 0.00467374675746886 0.000499339125885411 0.000601575964798912
"18665" 4.02625948140806e-05 9.03204307726218e-05 0.0121887467175799 0.00226582060897011 0.00412691654290518
"18666" 0.000551396524795864 0.0245987105042405 0.000235284440258415 0.00105292316334635 1.36773665492925e-06
"18667" 0.0020394542009558 0.000437642851612795 9.63125829193017e-05 0.00164688343221426 0.00219323296026876
"18668" 1.08252416990105e-07 0.00515076403908847 0.0234273795476571 0.00114134559409142 4.02629342419258e-05
"18669" 0.000990030600081608 6.06133579564952e-05 0.00449001988731329 0.00771882683551243 0.00490730498864373
"18670" 0.00191408054889715 0.000808369273161253 0.00321723608467002 0.00130919028390083 0.00788092416619144
"18671" 0.00740531773841938 0.0194633687686231 0.0152621581834182 0.00718086255262771 1.75708715392763e-05
"18672" 0.00931905356579371 0.00108020888768202 0.0072441133287018 0.00197029206861222 0.000258957642941897
"18673" 0.000309877669130843 0.00019581644895526 0.011305966150656 0.00332220416943391 0.0040216473640379
"18674" 0.00113516250327735 0.0043579007643946 0.000897370299398463 0.0219427395132579 0.00639903389348096
"18675" 0.000964018221964676 0.000102865267031251 0.00174581645359828 1.91460205570379e-05 0.000697106718161004
"18676" 0.00587615863263716 0.0016034224355894 0.00127366615184172 0.00432148534610314 0.00100964072772514
"18677" 0.00593908558510213 0.00347219447370264 0.000703766159187186 0.00140433950642438 0.00365383147315164
"18678" 0.00263651790736025 0.00275194229217527 0.00108628493862268 0.00216666234084203 0.00681175484960727
"18679" 0.00539285119770244 0.00796594206668361 0.00157051414015903 0.000173766857355601 0.0103344089520537
"18680" 0.000909041453949325 0.000683793208420847 2.10973876214941e-05 0.00104234975512249 0.00727408150532848
"18681" 0.0253455394669692 0.0173013843171607 5.21920127462287e-06 6.53570946218592e-05 5.02555482272213e-06
"18682" 0.00320213114836659 0.00771431278020545 0.000498781828714578 0.0073253207495977 0.00229594923258445
"18683" 0.00702984490117415 0.00320101104945262 0.00364319896336002 0.0211979913591837 0.00401178321954712
"18684" 0.00158450369823903 0.00771793711997116 0.00134213360860322 0.00802330621902106 6.85958263266085e-05
"18657" 0.00758440863327209 0.000129191624457675 0.000831363739030096 0.000344519048645343 0.00684186284430916
"18658" 0.00311553989629539 0.0072011882461443 0.00338629570452056 0.00109142050548184 0.000248718677970913
"18659" 0.000403329678608925 0.00166302792691207 0.0167385890355568 0.000151787012201607 0.000521634822912349
"18660" 1.30874348028319e-06 0.00820617827238312 0.00256213904569428 0.00233883669219974 8.97185325195275e-07
"18661" 0.000463778334116762 0.000317959215178891 0.000968213429369069 0.0151458539398627 0.000146968966942045
"18662" 0.000193479258719845 0.000241073457496137 4.69313578675402e-06 0.000575781421596113 0.0046017817412419
"18663" 0.000153078981009753 0.0056289795827553 0.00370605810270274 3.36598919199109e-07 0.00128437218577266
"18664" 0.000127981171247413 0.0021848585103984 0.0174677244763638 0.00187318420845176 0.000459767673283864
"18647" 0.000367804931486209 0.0176472740236295 0.0019570721980099 2.9570990272394e-05 0.0013104345111574
"18648" 0.00248092736463804 0.00695674800933937 0.000302388905045181 0.0724979965297562 0.00275803740111863
"18649" 0.00179844990290299 0.00352443193382943 0.0109600512509987 0.0033442223339645 2.0402371313006e-05
"18650" 9.46567625691839e-06 0.00128720471636619 0.00120938219348375 0.000599140520814599 0.00241540099118914
"18651" 0.00268759045081605 2.04119600740822e-05 0.0166525005630188 0.00548473137559662 0.000424313329781836
"18652" 0.00664813815341124 0.000108221938355337 0.019017752115781 0.00328357456105005 0.00285650483207266
"18653" 0.00176397552588896 0.00572211080893332 0.00115450515639945 0.00299234580993463 0.000879907804268667
"18654" 2.61328466187732e-05 0.0023111856342244 0.00199216441826764 9.03817529913708e-09 0.00764277386162529
"18655" 0.00125922790120574 0.0130317018054189 0.00197028065674341 0.000505948474891312 0.00070901250087427
"18656" 0.00204823988845488 0.000246301233880695 0.00208032723831687 0.00192467709717439 6.84631899319513e-05
"18626" 0.00103787979367516 3.19735848580821e-07 0.0114544769995091 0.000511315115984086 0.00208937161772114
"18627" 0.0027331319743503 0.000238676369311489 0.00204568413275231 1.3940086966438e-05 0.000430670464925943
"18628" 4.24171543531663e-05 6.56496633787e-05 0.00829705676728983 0.00279874121279883 0.00547022216288493
"18629" 0.000271094657719922 0.00109759098581508 0.000681739034522849 0.0046887443777639 0.0294443530551415
"18630" 0.00511794546600784 0.00031590451313121 0.00114014941701604 0.0174227729395178 0.0121071008987589
"18631" 2.22016181856771e-05 0.000174486810090896 0.00120985211016383 2.99720937389451e-05 2.27401353002884e-07
"18632" 2.23127226676946e-05 3.38605185582595e-05 0.00110041685870747 0.00533533469371682 0.0135327204714202
"18633" 0.00690244630639649 0.015258318449595 0.00222798763880255 0.00831557437123413 1.64807253675964e-05
"18634" 0.00300135771609235 0.00496412831390778 0.000842842150489684 0.000992965499266283 0.00496692348864868
"18635" 0.00418820880009167 0.00336450120243082 0.0117526215560324 0.00118264294296546 0.0104946449656494
"18636" 0.00268034956763719 2.23276536081172e-05 0.000476097439794376 0.000651749045681731 0.00048825584702647
"18637" 0.000337313329934102 0.0221252257945911 0.00210051140534119 2.38893911723139e-06 0.00128930136799567
"18638" 4.80483665656378e-06 3.16131741739392e-06 2.27433982664676e-05 0.0272342453333715 0.0100789742165403
"18639" 4.63672615082927e-05 0.000740245598476856 0.00125983481316864 5.76509098719505e-05 0.000151824814710966
"18640" 0.00180365048696195 2.20650669560852e-05 0.000339900310017442 0.000668827776280566 0.00851229175348607
"18641" 0.00405176437404412 0.000436132281620039 0.000393716051771944 3.31840095015376e-05 0.00134119028076892
"18642" 0.000847505196862439 0.000256866566848174 0.00464596577785137 9.79407286317956e-05 0.0127439001463917
"18643" 0.000262784371332462 0.0017055280345877 0.00360240032292074 0.00125463903739409 2.31371283308749e-06
"18644" 0.000837816995705243 0.00206902058086606 0.000900218977252404 0.0140597862543326 0.000785873827251059
"18645" 0.000573075444000887 0.0027436524165272 0.00691309542289434 0.000311141557322536 0.00463997300524425
"18646" 0.00507026678686555 0.00031110535338655 0.00410209322520221 0.000891249448216781 0.00170185292464942
"18603" 0.0284702854062637 0.0138007067050276 5.35069774728781e-05 1.57489593483594e-05 0.0001225335866696
"18604" 0.00108164771823786 0.00990810827839963 0.0081879831335109 0.00027050231259374 0.00148505178573637
"18605" 6.53850337526457e-06 0.00287282325989231 0.00784435282163266 1.87734752267768e-06 5.70835118787629e-06
"18606" 9.82390000015335e-05 0.000571196206822024 0.0176420535276742 0.000411623389058255 3.61066162236171e-05
"18607" 1.71713404923856e-05 0.00454214845173103 0.00479041500506297 6.62375279975006e-06 1.59895520092078e-05
"18608" 0.00142836006930014 0.000223516837479829 0.000612319245853876 0.00466537234780362 8.29474593704905e-05
"18609" 0.000210683827141899 2.42748390408201e-05 4.22572173938312e-05 0.000269702377188321 0.00280081971070684
"18610" 1.98013374455262e-05 0.00931733156273195 0.0078780849047474 5.77507228445254e-06 0.0048487694945561
"18611" 0.00379262040316539 0.00149708509077645 0.000223211140689997 0.00597237094491923 0.0166055619864296
"18612" 0.000123483272910587 0.00145236156298119 0.00971620001595692 0.0112841576266062 2.42651859382242e-05
"18613" 3.96973345280548e-07 0.000493304256761196 5.39582740439933e-05 0.00489014159440471 0.00548153321183415
"18614" 0.000654275444629214 0.000331329338192983 0.00227412666230841 0.027160174846061 0.013898344031709
"18615" 9.62338048626441e-05 0.00105424105360007 0.000629547075811893 0.000429792069851154 0.00168837235777929
"18616" 0.000339412609393089 0.00105906278921839 0.00857851717594258 0.00384268575581631 0.0172905199039687
"18617" 0.00724569417263147 0.00688764184542073 0.00525021574034451 0.0172213035544143 0.00917695758601573
"18618" 0.00126070644271713 0.000823208357967643 0.00108285109669498 0.00375867074515711 0.00780576846120758
"18619" 0.000950977238615523 0.0148082307324263 0.00386262797622806 0.0165122842138602 0.0187901602184237
"18620" 0.00410617461632194 8.8510126763585e-05 0.000872536872831229 0.000345796598838677 0.000294732670551564
"18621" 0.00211204675206505 0.0013490085728416 0.000165411136962063 0.000227264483882227 0.00108069121818147
"18622" 0.00507106774807046 0.0162200792572536 0.000135990468981647 0.0160893972054343 0.000426526284993703
"18623" 0.000637679840454791 1.06338156679567e-05 0.000378656941595643 0.00137683598816557 6.85519713061421e-05
"18624" 0.00584131620055934 0.00235776609671051 2.97298541809405e-05 0.00922266502777761 8.38683700083422e-05
"18625" 0.00110003565988393 0.000516849436312937 0.00503612844909507 0.00576993905580868 0.00203941791596735
"18582" 0.00057238194050064 7.23197558914166e-05 2.9578643573835e-05 0.00451223292221693 8.88950132778309e-05
"18583" 0.000918542768905858 0.00461637791615535 0.000705229454664451 3.4408650397441e-06 0.00127771879639423
"18584" 0.000105116763776003 0.00436767430869608 0.0198593708380827 0.000389138027602738 0.00343738402075477
"18585" 0.00227922479857773 0.00214713250240299 0.0183073271787632 0.0220946406036273 0.00526220465116696
"18586" 0.00877522799787355 0.000574037090513782 0.00308859143431442 0.00211982122706969 0.000273868910338364
"18587" 0.00153362107762085 0.000350170293643451 8.45128014414177e-06 6.82437668979765e-06 0.00715573899764141
"18588" 0.000502440337273383 7.86728170588852e-05 0.00356442161571147 0.0033317295044874 0.00370468478143509
"18589" 0.00060363289016009 0.000636868770664619 0.000716230340801898 2.93244156789646e-05 2.30633866474852e-06
"18590" 0.0054532047612573 0.0046050652664743 0.00174592436414792 0.00859837204964107 0.00429122446924952
"18591" 0.00164341747319988 0.00273522287478152 0.00276533424387284 0.00731515936431294 0.000852353619624008
"18592" 0.000648984783409015 0.01557600347927 0.00934817632134833 0.000276202847476473 0.00305832592008524
"18593" 0.0116865154171598 0.00810239242882953 0.00129371519523709 0.0174320261804894 0.00126337340023182
"18594" 0.00104884671247786 0.00517316418201655 0.000545925394567954 0.000849447922886118 0.00109716989092473
"18595" 0.000280414153720122 0.000179299033203905 0.00536421649426477 0.00150052497808206 0.00142836672889269
"18596" 0.0135457997999575 0.0014165227328478 0.00304003998200481 3.13818540849139e-05 0.0158833408054143
"18597" 0.0016894746426526 0.000986237977058116 0.000505850588729916 0.00224033588628308 0.0029538746661701
"18598" 4.38925063673294e-07 0.00223193802428216 1.62577422189712e-05 0.00311354550990789 0.00476084973315717
"18599" 0.000445886883477778 3.17105799918641e-06 0.00453333264054013 0.000635316815481963 0.000138959367194461
"18600" 9.73460173453392e-06 0.000415566176729076 3.97527652200735e-05 0.00283206632912669 0.00693875885975926
"18601" 0.000542030108960266 0.00121437437146051 0.000153391415801843 5.06443888694307e-06 0.00424318669824925
"18602" 0.00250216494706563 0.00490559860533654 8.15076008162562e-05 0.015333236083787 0.0141017148391944
"18555" 4.19466969502976e-06 0.000687196325045237 0.0113970429373043 4.28628580303088e-06 0.00061828835839011
"18556" 0.00327097203774354 0.0128168094816797 0.000105433822996176 0.000626519460122568 0.00665120518961258
"18557" 0.000440889486251836 4.9474472409107e-07 0.0101963317755284 2.02495168665989e-06 0.000103223165904447
"18558" 0.000148487178437492 0.0020650286841003 0.00338599647586738 0.000391399931291513 0.000900485713403729
"18559" 0.00147998127014379 0.000454740836863891 6.30445687979078e-05 1.29970102474807e-05 1.20226040241095e-05
"18560" 0.00556753906865692 0.00348133867608186 0.0111843915532623 0.00123151629261572 0.0280310223384398
"18561" 0.000226616133556739 0.00129751910459417 2.17484600857696e-05 0.00200514501642653 0.000133205108812132
"18562" 2.71688303116601e-05 0.000547950365588527 2.80045599195301e-05 0.00663826326103086 0.0100959210972791
"18563" 0.000129118380179725 0.00240854239423761 3.85620068478154e-05 0.000125285103416371 0.0137501141578411
"18564" 0.00189523871680211 0.0012200169674155 0.00967097559791622 4.59704159846032e-05 0.00298718208507119
"18565" 0.00157030439598596 0.000145632262844736 2.09429195142143e-06 0.000636709218836905 0.00155515886112251
"18566" 0.000509717778264861 0.00219177894973942 0.00333308317434862 0.00965429965521368 6.34538608010775e-07
"18567" 3.94714182678845e-05 0.0032866432783623 0.00136526020161669 0.00384357904817469 0.00179209621071463
"18568" 1.53204345971451e-07 0.000148473147315827 0.000369939768190869 0.0270398742007526 0.00433382409357525
"18569" 9.12670661292854e-05 6.23425270743235e-06 0.00475630856199878 0.00166070036096302 0.000918319747308352
"18570" 0.0041841435813314 0.00181329578601523 0.00324042868489745 0.00197439190887608 0.00315931614039547
"18571" 0.0100130481110134 0.00554349932597431 0.000515053571831562 0.00606863091739156 0.00176086351475671
"18572" 3.34966586858586e-06 0.00115946530978613 2.69111912859001e-05 0.00130300057994195 0.00864763919509079
"18573" 0.0017788189082787 0.0039932822649797 0.00621229469470959 0.0015007356706852 0.000454522345772401
"18574" 0.0013920694133656 0.000973935902876052 0.00214476445973481 0.00133731980915527 0.00288855968164536
"18575" 0.00016562178679477 0.000109467763530033 0.00115630259564199 0.030754823730173 0.00132144848952494
"18576" 5.05786793780309e-05 0.00260261920662217 0.000780433748099979 0.00764207101554828 0.00325499362479428
"18577" 0.00282108893101073 0.00371389099705167 0.000185587463476519 0.00107611020700579 5.3867154736241e-05
"18578" 6.228872358301e-05 0.0012548519825412 0.000478136424946088 0.00734503143657244 0.00614276046830511
"18579" 0.000708897654531529 3.59599036727121e-05 0.0003338589398744 0.00298024968440223 1.5754044865945e-06
"18580" 6.82444342076697e-06 8.16256811717719e-05 0.00305227178293763 0.00396820861822131 0.0056250473808774
"18581" 0.00457571628824052 0.000276440373913182 0.00117972129823849 0.00200086932657977 0.00792597265747512
"18546" 0.000201527242215912 2.19672637178643e-05 0.00337524409808217 0.0081323839741216 0.0109496569151248
"18547" 6.35383487677752e-05 9.61487280059275e-05 2.34150395684574e-05 0.000421823764590421 0.000239594077421743
"18548" 0.00590441056079654 0.0053904979468311 0.0113945620518589 0.00295922029945646 0.0119952661744959
"18549" 0.000505045054600501 0.00277116235630931 0.00887387801592897 1.26531396490956e-05 0.000423753561155651
"18550" 0.000104236275900124 0.000277168266085097 0.00796325852367082 0.000591089510280573 0.000494054736134137
"18551" 0.00796113690316381 0.00421697686243745 0.000656877437159864 0.0168921270551359 5.09626450942064e-10
"18552" 0.000444211538651878 0.000471129009323 2.26816907021087e-06 3.08467488038368e-07 0.0185175862566312
"18553" 0.00262640108529755 0.000513196485982646 1.62799310259573e-05 0.000746708750079971 0.0148047148585307
"18554" 9.07414477483658e-05 2.89736517149751e-05 0.000847437967849394 0.000146003157098109 0.00175741408421729
"18537" 0.000283744986841394 0.00152887745320031 0.000201761980317855 0.000571739325442431 0.0015182543192357
"18538" 0.00305121330446055 0.00170245688933205 0.000608465770928585 0.00261294715798703 0.00190416995508562
"18539" 0.00135975849900188 1.41217213571134e-05 0.00282290882025351 0.00186725599568635 0.00284361444231371
"18540" 1.22440725662393e-05 0.00107946315847803 0.00843139459660571 0.00180325046345204 0.00127029354723713
"18541" 7.7598140526941e-05 6.02668257325785e-05 3.32148981677031e-05 0.00037989655997238 0.00366878275827769
"18542" 0.000299253798980844 0.00118315408688597 0.00164805087843889 0.00251103308925683 0.00308998660812939
"18543" 3.11254645987617e-05 0.000255805833766371 0.000356931063669239 5.26885772266212e-05 5.36201237922608e-05
"18544" 0.00148887995687874 0.000143196937449132 0.00917914856511839 0.000915204170087582 0.00454460694345201
"18545" 1.3165858393222e-06 0.00286573708330849 0.000606216843570888 4.0332764703058e-06 0.0131137842677748
"18519" 0.000306421263125135 0.000903584962400437 0.0149471626417573 0.000218289795863035 0.000502834989805117
"18520" 1.29857525515258e-05 0.00143349113981874 0.00717839062743316 0.00813774786629314 0.0148605590410468
"18521" 9.2597025285066e-08 0.000720296676488104 0.00126291733419348 0.00484703979102244 0.00475682590669228
"18522" 0.000121623418338029 0.00678737191504158 0.00258297193267051 0.000360106740637857 0.00131666169004306
"18523" 0.00499858261051642 0.00801618062613611 0.00150200127192587 0.0013476882599 1.9669098320794e-05
"18524" 0.00538144479079609 3.00363593526186e-08 0.00151182346095133 0.00117494208915414 0.0135652928635495
"18525" 0.00916693959485981 0.000607314887986288 0.00497191165894702 0.00850549516793502 7.48991242119771e-05
"18526" 0.000146055648895663 0.00310080456115566 0.00458964889946978 0.00175768677525064 0.00357449132631313
"18527" 0.000314393079268444 0.00210067258163782 0.00345017036886218 0.0031186621010902 0.00681082990975041
"18528" 0.00314962211670247 0.0145169585748871 0.000140018695363345 0.0129445651716666 0.00439276305596685
"18529" 0.00170479954602656 0.00510183942732586 1.74088703807662e-08 0.00353677230910139 0.0106863202333447
"18530" 0.00100614605677912 1.39911749111288e-05 0.00453430928929384 0.00264176533196585 0.0034604345503979
"18531" 0.00698963749737714 2.08364811978037e-06 0.00114481908731291 0.0127808557131132 0.036351135472865
"18532" 0.00314443159574591 0.00115551304334466 0.00254910037764262 3.20500114196087e-05 0.00263249357428504
"18533" 0.0137038373555134 0.0156620588770758 3.51142132889965e-07 0.00220602895817892 0.00909861413999109
"18534" 0.00417455403965368 0.00589114489418966 0.000803171366137302 0.0104222882938986 0.00181451676621132
"18535" 0.00212007145967318 0.000338978254722427 2.29671201033585e-06 0.00147091537514404 0.0142642778402366
"18536" 2.18262230647235e-05 0.00620109305022188 0.00660565558570101 0.0119787787999736 0.00565181801619336
"18484" 0.00280566867223498 9.25964281365089e-07 0.0030263218728617 0.00291905371240327 0.00416404422340955
"18485" 0.0105448165132473 0.0147558804707897 0.000567542340841016 0.0233699302910898 0.00014471925397675
"18486" 0.00405686286407317 0.00138840345334217 0.00396871974541712 0.000215426137500256 0.00192646085573785
"18487" 0.000493476727527833 0.00222096066994203 0.00787322840940428 0.00374778423137021 0.00063455669638876
"18488" 4.6848021747812e-05 0.00481398109197355 0.00167006318224817 0.00535719222398986 1.2368801551965e-05
"18489" 0.00145901053798877 4.1859370546123e-05 0.0108200284741355 9.20881068684404e-05 0.0040553410091534
"18490" 0.00849734023453677 0.000790708919495784 0.00207137236307998 0.00116053085276516 0.00254189333550178
"18491" 0.00138930189379103 0.0128019507094523 0.00151793631251007 6.71265787976065e-05 0.000962344896344681
"18492" 0.00228598041591447 0.000447495035514857 0.000344410583713508 0.000635850668214917 0.00772850334070396
"18493" 0.00635240184364477 0.00527208464263405 0.00132777183942365 0.00137849982169184 0.0191304910245905
"18494" 0.000703406262733249 0.00127200260801291 0.0112399695148737 0.000151564526096429 0.0082419384163336
"18495" 0.00537920365263027 4.30545753507713e-05 0.00233732429547822 9.13824085443433e-05 0.023688380796164
"18496" 0.000371228429712689 0.0189169237872277 0.0234781015659055 0.000209978077918406 0.00732033213964805
"18497" 0.000275977474947008 0.000306438755563839 0.0133505163605489 0.00478252157265718 0.000553926009235616
"18498" 0.0022957031757633 0.000170264921196232 0.00409142040772878 0.00201968273740521 0.00357017591033211
"18499" 0.00134529803926099 0.00391091405736539 0.00302478915661155 0.000483811165521542 0.00821785206589234
"18500" 0.00537548230206122 0.00181810686560353 0.00759568393584998 0.00156491887173621 0.0113902056360428
"18501" 0.0051856224741244 0.00448816109360465 0.000833691180914191 0.00536581318021678 0.000177316502852258
"18502" 0.00117899261030486 0.011138706653404 0.000191933088250322 0.000190910410527905 0.00496643943676618
"18503" 0.00537123819681642 0.00369452119543841 0.000283249140451547 0.00461187634138813 0.00824936970068199
"18504" 0.00309502451206631 0.000461669597471036 0.0161771380832941 0.00515953007610434 0.00131247791815034
"18505" 0.000153255443223469 0.00585320217120121 0.00152755331986939 0.000627219765462389 0.00311364881290367
"18506" 0.000421381140809212 0.000319377742030308 0.000326506447066382 0.00291089060968738 0.00273770604455614
"18507" 0.00012799026030151 0.000274990009714544 0.0014065220561408 3.30025646722208e-05 3.47903543837211e-05
"18508" 0.000811182916389863 0.000184123398926369 0.0055704001780659 0.00116497039914233 0.0035172188497766
"18509" 5.38040972343065e-05 0.00128481118921796 0.0117123845167532 0.00589730505249338 0.00629252984524661
"18510" 0.00142753888053461 0.00780820343031448 0.0125266487888593 0.00127049976518123 0.00833961873098735
"18511" 0.00219851941744022 0.00104618616027929 0.00373229848115258 1.20940455346593e-06 0.000688674147814162
"18512" 0.000212140894126255 0.00355503090150321 0.0124973604664007 0.00203570207389384 0.00324652967628734
"18513" 0.00377808851067659 0.00843850456746671 9.26013260938088e-05 0.0158727337508661 0.00255373025541107
"18514" 0.00595931605663831 0.00165541580950914 0.000194032048290621 0.00103666331771365 0.00336580312596056
"18515" 0.0125281376950722 0.00385542211820689 0.00127771764947474 0.00112756273810316 0.00113798750385615
"18516" 0.000716444306835211 0.000442491793228562 0.000328017817478657 0.00141469967143776 0.000291560324693717
"18517" 0.00462070900450549 0.0158060057489204 0.00313570415248464 0.00249737146275007 0.0026850096897633
"18518" 0.00128101737309113 0.000153824665960638 0.00423969767823985 0.00660415707025448 0.00604861721448751
"18421" 0.000767645360026229 0.00125419819144599 0.00673627650806516 0.000424591680051024 0.00131732658488442
"18422" 4.44770328509802e-07 0.00435488340734284 7.50861981556145e-06 0.000712269784692013 0.000119120028988755
"18423" 0.00109843401517003 0.00740750094870181 0.00350207974050088 0.0027546959524423 0.000876855145712999
"18424" 0.000450381920982695 0.00396354418248324 0.00423846713055107 0.000206788375142749 0.000309438854591696
"18425" 0.000552307381709324 0.000798292442534404 0.000282070295066882 0.00194634821389628 2.20566595299515e-05
"18426" 0.0050146191867698 0.000999055291466356 5.50512787506437e-05 0.0101407427931119 0.000840186601159655
"18427" 0.0019283245369596 0.000970987745799437 0.00623283629005017 0.000268786400829101 0.018715353334536
"18428" 0.000949511607178204 0.00674736390944349 0.00200068629569707 0.00279113234154395 0.0105382029327032
"18429" 0.00184967920088301 7.4714877794575e-05 0.00478599611525161 0.000978321540927121 0.00171762499773267
"18430" 0.00358274693939057 0.00310965368444625 0.000262587586496855 0.0136836576769646 0.00101176005668361
"18431" 0.0125174620847005 0.00578997409618064 0.00394283652478223 0.00129822821423741 0.0129117275873229
"18432" 0.00382235329517118 0.0095590673367046 0.00607617405620165 0.0526615427693673 0.0069045908198704
"18433" 0.0141138676522038 0.00855259766142919 0.0105939126754982 1.71339193251795e-05 0.00214796417801684
"18434" 7.5045495126161e-05 0.000137757931073967 0.0193160857696244 0.000405793782381784 0.00140497053675007
"18435" 0.00084771945307033 0.00419374321337369 0.00101954140837838 0.0100979852946036 0.00711608117040466
"18436" 0.0082702612031703 0.00143573383422737 3.37642522893316e-05 0.000135129866020455 0.0182522763472529
"18437" 0.003048201816055 0.0031788563607633 0.0014777600533315 0.000623321781200881 0.00143471572030826
"18438" 4.73110906527236e-06 0.000727645985746892 0.00032902526623168 0.000505648388669093 0.00814255036877768
"18439" 0.000547484206363692 0.000105641643091681 0.00412443097618982 0.000740447689597031 0.0142166071801973
"18440" 0.00846252935933935 4.81449996551676e-05 0.000519084937979865 0.0145439062963293 0.000757100905663688
"18441" 0.0125900258725685 0.00411132521232767 0.000208009999164665 0.00900229728334047 0.00381388858756929
"18442" 0.000205828389561477 0.000850518488449626 0.0012867225139614 0.00212024296450276 0.000215821178622108
"18443" 0.00154803108349595 0.0223086965076934 0.0112318147905315 0.00414941338757235 0.00066567586652968
"18444" 0.00289946022139941 0.00572272206564003 0.00993934821903489 7.35625313118951e-06 0.00415452533376081
"18445" 0.00642844242818396 0.00135511573429297 0.00402515741527925 0.00201521726597937 0.0108581315773873
"18446" 0.00164919412719103 0.00093070176781077 0.000276033322788911 0.000367384109514543 0.00497288913830447
"18447" 6.09858541107015e-05 2.42190082039852e-06 0.000138313869181429 0.00113945826849942 6.46142712546686e-05
"18448" 2.22390081422218e-05 0.00269245329948578 0.000498548415556823 0.000198301952359072 0.000467311172353158
"18449" 0.00319595297823499 0.00600077412300307 0.00181716992900702 0.0312775592361956 0.0212160710471353
"18450" 0.0021263616875105 0.000511807825498865 0.000296052591030129 0.000600130576048195 0.00121882892514068
"18451" 0.00417277387556958 0.00728648695784429 0.00256954934067074 0.000791874674170535 0.00049933036496764
"18452" 0.000445089767912356 0.000113459793013784 4.10498646829557e-05 0.00627162014861336 0.00164091627952887
"18453" 0.00785607108958777 0.00969699962775303 0.000185530890788018 0.00675371548224992 0.00084243583529483
"18454" 0.0270142561964412 0.0105819845797465 0.000246271865350557 8.61658765060572e-05 0.00376766041962001
"18455" 0.0005646998399679 0.00363206795334429 0.000320800643264166 0.00654052203150251 0.0305380193585151
"18456" 0.0018642578844607 0.00118766121009733 0.00787013107705943 0.00255586549318104 0.0110763787745578
"18457" 0.00302766625481968 0.00600212842120139 0.00152589735844024 0.00100705369074911 0.00142930618157329
"18458" 0.0123118383974281 0.0179684918944362 0.0115477162591193 0.00537583143102368 0.00701864170280512
"18459" 0.000427638566883615 0.00572366352763619 0.000650758348264661 8.54304638407235e-05 0.0144784176373428
"18460" 3.24711494117706e-05 0.00414829707354934 0.00418405888644522 0.0288102960252926 0.000189975986211726
"18461" 0.00384829831154794 0.000959504074388243 0.000228983900887638 0.00330648671300649 0.000262814582968005
"18462" 1.08774152369737e-05 0.00399310900147023 0.000270160188882686 0.000921146416047051 0.00236399251281775
"18463" 0.00992069607912607 0.0124883613856408 0.00357973212159598 0.0264215220074608 0.0139677211258019
"18464" 0.0181389564788447 0.0105044025368658 0.000240523035364674 0.0269576653914308 0.0219836779882789
"18465" 0.00157679818293157 0.000403092688235912 0.00153261709754505 3.66548125940644e-05 0.0034956174509672
"18466" 0.00248465272477664 0.000300984414127818 0.00248782524449661 4.93320901505713e-05 1.16451731994131e-05
"18467" 0.0039990502498334 0.0054741255519365 0.00110250665169031 0.00108820727434286 0.000333571641632797
"18468" 0.00305701762382895 0.00474225342015642 0.000947912822218337 0.000888791582283089 0.0015317136951744
"18469" 0.000172675518823844 0.00276659766668562 0.000171799436166954 0.000311145113831742 0.000339752548828139
"18470" 0.000483906219659793 0.000935849322571898 0.00160409583721798 0.000243914927164982 0.00111114981810987
"18471" 7.02580439367528e-05 6.02350951209551e-05 0.00541230898295661 0.000535642531361629 0.000325792167362344
"18472" 0.000351212447038358 0.000143475359193338 0.00959040533031679 0.0019962214447557 0.000134377125842119
"18473" 0.000334976399070051 0.0016931982406904 0.00371689203249951 1.9697944910823e-05 0.00448326283365366
"18474" 0.000154018534980006 0.00132281796743948 0.00248774837458111 0.000841775173129556 0.000640659286632542
"18475" 0.00454203511153182 0.00139876710558974 0.00478224919475072 0.000630651870115429 0.000486848457829299
"18476" 0.00498077730585232 2.81472701507569e-06 0.00806983274539771 0.00110807779965678 0.0136233849941236
"18477" 0.00708738651402291 0.0307605242420143 0.00107337915377647 0.0328650977028542 0.00316321930193611
"18478" 0.000535534645294707 0.00357722924376703 0.00869239603192739 0.00924680814198253 0.00127787249411692
"18479" 0.000787670485402158 0.000706762839741922 0.00837562708808467 0.0140647279368123 0.00665288294154467
"18480" 0.00307403131801043 0.000198250266548591 0.00525118546611791 1.26377684195431e-05 0.000127880490067023
"18481" 0.000467012805443545 6.2344299006734e-05 0.00060280757563802 0.0134528686892221 0.00650143059126855
"18482" 0.00152085402525922 0.000545890872678013 0.00324843597383697 0.0309833552603711 0.0110090929364521
"18483" 0.000160060983696481 0.00328019904438811 0.00477823858577026 3.32284257373835e-05 0.00514181273474923
"18383" 3.07710691133085e-05 0.000212062920869394 0.0119243282020056 0.00334545961860652 0.00190705167520561
"18384" 0.0107596705116396 0.00907295785775061 0.00585410484368639 0.000472643553642142 0.00989014656904339
"18385" 6.66443882993307e-05 0.0133339612863954 0.0119203690306024 0.0294486160054503 0.000376823620274568
"18386" 0.00596639187544285 0.00808570726849192 0.00321251904473156 0.00971757950720022 0.000240622181745843
"18387" 0.0266567940490626 0.0120703166401656 0.000119400021628099 0.00138339525431222 0.00276828367096193
"18388" 0.000102803513386371 0.0219124596837567 0.000119924409232628 1.0947895357248e-05 0.0011248933374925
"18389" 0.00892263382949271 0.00502304373674264 0.00762263838506834 0.000652128668337399 0.000656107164627101
"18390" 0.0163124284259904 0.0166022776028077 0.000999622981947052 0.00554545613321997 0.000862537926662031
"18391" 0.0110322854302749 0.00925254391774331 0.000868201495170992 2.47602249729462e-07 3.64781315039893e-05
"18392" 2.69884835811919e-09 0.000100323742125199 0.00164546884096757 0.000567576923190136 0.00519409540811832
"18393" 6.67099292103022e-05 0.0165841959365205 0.000576067331209403 0.000508519562775211 0.000938819762788268
"18394" 0.00470639147214627 0.0023240552058338 0.00128848194316476 0.000472996761766432 2.63072060622962e-06
"18395" 0.00281002782585636 0.00154661731792191 0.000105790030887451 0.0120617754389081 0.00317408727682176
"18396" 0.000795582658297563 0.00359409020141261 0.00107368861935656 0.00030478119780323 9.90716640873281e-05
"18397" 0.0104533875114514 0.000126256390099536 0.00238141903266208 0.00386972860959879 0.00459664176355761
"18398" 0.00154149310330686 0.00134734460984696 0.000936597342013089 0.00660489772137952 0.00973655212003855
"18399" 0.00504915325796888 2.4934542612545e-05 0.00247947423209834 0.0035474965855715 0.0203540145665579
"18400" 0.00286628748959489 0.000968727755459359 0.00115670097836879 0.00941705836989906 0.00214079452993137
"18401" 0.00100055863225741 0.000152909010264053 0.00961194745950521 5.04132276410017e-05 0.00544141356866199
"18402" 0.00424936188669421 3.22080388895791e-05 0.00825947246217846 0.0038151750352005 0.000398804606678457
"18403" 0.00494495307741843 0.000471282843956527 0.000800535058691296 0.000136155444591992 0.00145990704247419
"18404" 0.0073163859170315 0.00499498568528286 0.00259877856900505 0.00126139027138938 0.000492730480046103
"18405" 0.0266567940490626 0.0120703166401656 0.000119400021628099 0.00138339525431222 0.00276828367096193
"18406" 0.00154211137047018 0.0169108437059354 0.00403872409118232 0.00103089548593748 0.00245104601539059
"18407" 0.0040924144722014 0.000230239082945584 0.00749681047814525 0.00876204608881109 0.000154865352982086
"18408" 0.00399273226417117 0.000398051699521382 0.000982297444891036 0.00398712701542179 0.00664359153221404
"18409" 0.0266567940490626 0.0120703166401656 0.000119400021628099 0.00138339525431222 0.00276828367096193
"18410" 0.00268545529453516 0.0308479318514284 6.39306659233849e-05 0.00511487799949361 0.00441027875894399
"18411" 3.91499319774075e-07 0.00047729091034389 0.0257351944072839 0.00501894566503386 0.00889471105449267
"18412" 0.0003710639066218 0.00584684461064592 0.001019013509404 2.98265163204387e-05 0.00816489284748742
"18413" 2.04179704651258e-06 0.00662054647462976 0.000545367561767851 0.00557378980824445 0.00540913170539335
"18414" 0.0150673820312403 0.0186409710036629 0.0042576864663816 0.00171803480368557 0.00779168547591403
"18415" 0.00188997375443105 0.000173545517070104 0.00527820905876084 0.000568106817606871 0.00847212170825738
"18416" 0.00110193639518955 0.00437081064556119 0.00336913895214121 4.02638156698069e-05 3.23665448124365e-05
"18417" 0.000271186642546749 2.12029621740062e-05 0.000748264487351344 0.00571955008678139 0.00326653527988647
"18418" 4.96609996593457e-06 0.000280749079572178 0.000300177584605239 0.00072343222147502 0.00619803618734675
"18419" 0.00538565422928598 0.0012598711784552 0.00160864126445118 0.0235549194582638 7.59860794867307e-05
"18420" 0.00033969448088292 0.00013129532872025 0.000887307441006147 0.00454197151568024 0.0213703780850505
"18338" 0.00122412665749012 0.00300334223532333 0.0124015631694437 0.00533980323248258 0.000199489317003216
"18339" 0.00025337674677998 0.00422620281155803 0.0164446555734702 0.000174707652439604 0.00129727527210881
"18340" 0.00106037775795389 0.00171780419421462 0.00218022191122001 0.000103865742336709 0.000687046627766321
"18341" 0.000629875466362209 0.003541171065371 0.00062346345660249 0.013392654272822 0.000523899523054361
"18342" 0.000310379748075556 0.000168396587878155 0.0113467710858827 0.000420903914514137 0.00142216751700301
"18343" 0.00012538060242217 0.00101963938165298 0.0100624734341717 0.00513331340735759 0.00553728160439713
"18344" 0.00373159183523643 0.0207887718338096 1.08900326380909e-05 0.0045287728220083 4.76448216139176e-05
"18345" 4.21161403730652e-05 0.00118306695771798 0.0102553618694677 0.00406190867384404 1.86891923967822e-05
"18346" 7.11700549556158e-05 0.00183793724709599 0.00895662417538704 1.66821028705961e-05 0.000335704005283978
"18347" 4.07778640525511e-09 0.000707773101802939 0.00263904040296668 0.0135468999300704 0.00237653769802824
"18348" 0.00440237877486296 0.00404927973327611 0.00288720730650361 0.0123155122087504 0.0001016573383753
"18349" 0.00551812741529443 0.00481876069671066 0.00344417863210011 0.0116188222809987 1.11788962778413e-05
"18350" 0.000505922492129594 0.00300413391325349 0.00193982668356308 0.0038564966618972 0.0021345922610325
"18351" 0.00248061240325658 0.00462481429787758 2.74866409950579e-06 3.02596726921598e-05 0.0101190653434715
"18352" 0.000482515645428229 0.00828203591215809 0.000795995035639005 0.00441549365983294 0.00079023153792628
"18353" 0.0012551880275302 0.000531747873386791 0.00528641237887724 0.00083852808185972 0.00360312624466683
"18354" 0.00347973547016502 9.09222619392775e-05 9.86316584706603e-05 0.000386985512088596 0.00245002762326468
"18355" 0.000111791448949073 0.000285791822637332 0.00100663406877586 0.000459021724053198 0.00554971792447418
"18356" 0.00265317228102986 0.00969589792094744 0.00307027403654742 0.0122088022954531 0.00151513389321086
"18357" 0.0112649009815794 0.0115104132274592 0.000130772767609099 3.31668260392616e-06 0.000743857108213341
"18358" 0.000626761582608861 0.00631616515731906 0.00563457535359585 0.00099588400500729 0.000434304237872364
"18359" 0.00562160315093067 0.0135071183550081 0.00547891603885052 0.0149974670564147 0.000220742552762665
"18360" 0.00201772094092589 0.002493546476505 3.93419901331747e-05 0.0023387454495383 0.000138458207730299
"18361" 0.00750119653316994 0.00432233988393743 0.00773143375022324 0.000163984275057677 0.00629460683575436
"18362" 0.00101750793780365 0.00129648832004128 0.00310020438041148 0.00119249412751034 0.0172404657091102
"18363" 0.00018658675181716 0.00259983322059555 0.00131635671040219 0.000229665026817791 0.000117696660174087
"18364" 0.00056484993570572 0.00181094328867476 5.31679548484328e-05 6.04972864808724e-05 0.000488276968559055
"18365" 6.0960418572665e-05 0.000133591599217142 0.00248644973681563 0.00238690934948712 0.00010996293698522
"18366" 0.00660366773088431 0.000494683681445513 0.0149821426165325 0.0273116414476506 0.00722648490266857
"18367" 0.00230824522331315 0.000947160575172671 0.0100793380012274 0.00975631108665421 0.00042181493907059
"18368" 0.0266567940490626 0.0120703166401656 0.000119400021628099 0.00138339525431222 0.00276828367096193
"18369" 0.000283086809966071 0.0125659100597065 0.00256419455975185 0.00286902838741264 0.0207406933535517
"18370" 7.10386438636671e-05 1.65843016636482e-05 0.00465777098064037 0.000308543217346889 0.00148227889873575
"18371" 0.00117571244554846 0.000377691897348942 0.00132994973813717 0.000218168023510422 0.00287755477100571
"18372" 0.00746665846280683 0.0165340931651572 0.00173007837013722 0.00516489714037385 7.54507021245591e-06
"18373" 0.00419318013022884 0.000376319899238394 0.00512152726249668 0.000187234481302451 8.22400296098989e-07
"18374" 0.000603923158668347 0.000832364717315318 0.00310782619709166 0.0149195647965032 0.00197234304792818
"18375" 0.000227938211998402 0.000362105582918415 0.0197842884069981 0.00103287186672185 0.00267693553701855
"18376" 7.99576616040746e-06 0.00011310802485252 0.000470710309709671 0.00275305870686196 0.00136460481059805
"18377" 0.000196839296372254 0.000739799565135131 0.00375544343060559 0.000860403180073629 6.55870255650045e-05
"18378" 0.0161133358073538 0.00984125026359681 0.000149311625423811 0.00101178319730341 0.00253005974655114
"18379" 0.00613466289134075 0.000530695980037033 0.000159024749685917 0.000137456569991112 0.000186525306939818
"18380" 0.00105967040576746 0.000180570322607855 0.00870769939077033 0.00514720299480538 0.00103802043244052
"18381" 0.00329332596397657 0.00510641617448715 0.00115458576801606 0.00295222001142411 0.00564152719045361
"18382" 0.000640453088167727 0.000207437209744147 0.0114173752594163 0.00039488587027453 0.00071451110223773
"18332" 0.000130394806821972 6.54108182407531e-05 0.0114937242515127 0.00332871859596365 0.00272524049706661
"18333" 0.00182587281982309 0.000196541278913738 0.0190497475798317 0.00386439048618444 7.71542843330514e-05
"18334" 0.00015224701041186 0.00017429341690759 0.00305864676802746 0.000734861718605305 0.00546776611267108
"18335" 0.00130549581226006 0.0055211278893169 0.000188656740274215 0.000414855492503208 0.00108501868957941
"18336" 0.00271649470765267 0.000770830763547095 0.00140212416396908 0.0062041721044245 0.000834129438645699
"18337" 0.000276801430004573 0.00101866985898774 0.000550777869340302 0.000126948012311119 0.00800038806268999
"18308" 6.05726549237354e-06 0.0067465599276884 0.000535025779669515 7.76689522138528e-06 0.00381583604974691
"18309" 0.0128547577838457 0.0166311061507814 2.0429257209718e-05 0.0397707138031325 0.00549045809521153
"18310" 0.00532343589490459 0.00314935030653191 4.5363562563472e-05 0.00397336258632546 0.000869684293913515
"18311" 0.000106141390085679 5.75610477829137e-05 0.0110997231094637 0.00178796802891076 0.000661159246091851
"18312" 0.00657223647508292 0.00559004545051303 0.00231549141787705 5.46244149259491e-06 2.94395574989833e-06
"18313" 0.00210536187329552 0.000135438321897353 0.0114611661163522 0.000520633285142622 5.2250210622186e-06
"18314" 0.000947040793024656 0.000286417626823304 0.00165518038037143 0.000459528467707073 0.000323424580077924
"18315" 0.00321099903690151 6.54495841403523e-05 0.000765372969883039 1.40364989546439e-05 0.0101461286728267
"18316" 0.0037735913859185 0.000978265905274521 7.50124340280278e-05 0.00683733856975077 0.00604367417978822
"18317" 0.0093697517782595 0.00450708847439958 6.51310403345285e-06 0.0035308252361062 0.00126678326275377
"18318" 0.0010172099166265 0.00137130107208132 0.000307288985449985 0.0030029466832597 0.00738459043681983
"18319" 7.83755839339568e-05 0.000736891421827667 0.00252114285140399 5.54492295675746e-05 0.00157024990468115
"18320" 0.000698701775676638 6.48527268950568e-06 1.722541656341e-05 0.0100214126193185 0.00031296914835737
"18321" 5.04706591525497e-05 0.000832106021957537 0.0009695003430352 0.00144019398951377 0.000204422041796467
"18322" 0.00155807935041396 0.00148612818110743 0.000244303350920246 0.0140991342198396 0.00168117744273572
"18323" 0.00198949583321504 0.000956810743733059 0.0163455956427753 5.19956963281439e-06 0.00212729491702007
"18324" 0.00465927998945409 0.0123118170781635 0.00289833735849645 0.00968716831006843 0.00159313661116138
"18325" 0.000313709435403592 0.000218788386727803 7.96324955682256e-06 0.000434113241930739 0.00307217222703668
"18326" 0.00660515183156662 0.012995033392165 6.03557589109889e-05 0.0156921411923252 0.00247037024218673
"18327" 0.00188587516830967 0.00191781435246624 0.00530598056316504 0.00397263806984318 0.000504372483269303
"18328" 8.0072266534385e-06 3.27163310220414e-06 0.00545631871877208 0.000431403161562372 0.00535154030312671
"18329" 0.00226359333851539 4.32908434869111e-06 0.000142889630878357 2.70210366718571e-05 0.000651475945333908
"18330" 0.00310199390956896 0.000208326379180608 0.00214479739422424 0.00198258149897535 0.000345235018241945
"18331" 0.000718403171705825 0.0067264761961819 0.000139867582501107 0.00649296219361833 0.00650829885650823
"18275" 0.0026163862420713 0.00109423518460252 0.00555292482943671 1.21191978357544e-08 4.63729871847522e-07
"18276" 0.00034794684255326 1.24464276783754e-07 0.000288955317020762 5.19863560410624e-05 0.000165579068207814
"18277" 0.00194628151547492 0.000165059433668468 5.65945490606076e-05 0.000469401397674059 3.24872071983782e-05
"18278" 0.000385610496485625 0.000872504759609494 5.03509104628212e-06 0.000465407642972606 0.000731882311483645
"18279" 0.00256965073688244 0.00120283536433518 0.0110067350487549 0.00231443911093754 0.00476085061887159
"18280" 0.000784548256459818 1.53208709045684e-05 0.00165574233309714 8.01778333856342e-05 0.00344164094948768
"18281" 0.000166608409772102 0.000545452716641804 0.00102575999185606 0.00662199306682225 0.00119095585483801
"18282" 1.46277510750952e-06 0.00193149879350512 0.00187094637095575 0.00153338397174374 0.00499090128267746
"18283" 0.00149088773137145 0.00453119672846661 7.2914392103669e-06 0.00775285318108049 0.000113975132557146
"18284" 0.0158595076438608 0.00976036081557461 0.0305275010740773 0.00403402180156478 0.00293536327163912
"18285" 0.00311361679070922 0.000623781543718925 0.00121482858991578 0.00171630204207829 0.00613356137179632
"18286" 0.00464164512936045 0.00062646929005053 0.00273237000227759 0.000165272022969606 0.0126447151839834
"18287" 0.00495123121457057 0.00224859237841875 0.000721467910599376 0.00254225835177488 3.81492267789409e-07
"18288" 0.000199392885138247 7.038769915051e-05 0.0130274238516286 0.0047687287159228 0.00650749054984475
"18289" 0.00121415728924595 7.13993901651609e-07 0.0134791365307855 0.00064551138503443 0.0200265620273355
"18290" 5.70615412758952e-05 0.0017589777100548 0.0068209300660889 0.000267839015016471 0.000115927839673897
"18291" 0.00203424222769595 0.00411268677227268 0.00395922019401555 0.00376482927074689 0.00365138959580572
"18292" 0.000321915692166726 0.0103973645800003 0.00120039855255953 0.000314871107744462 0.000184141351727365
"18293" 0.00111544239522708 0.00746402494138857 0.0108698634656784 0.00158064446042995 0.00522729845031555
"18294" 0.00915164440245353 0.00672125397753217 0.000167901834442555 0.00377155909191759 0.0243094019152626
"18295" 0.000988667241352515 0.00344415825012099 0.000513636893715902 0.0160627749439405 6.61580160067228e-09
"18296" 0.00162316231670429 1.47396932436218e-05 0.000934066999810728 0.00522658947951249 0.0145307016845232
"18297" 3.95405980529909e-05 0.000170808119839195 0.0111378712966953 0.00286928507454026 0.00253086226987113
"18298" 0.00671270191483339 1.48766660700776e-05 0.00965779467068499 0.000734248109777606 0.00155530147147628
"18299" 0.00391316685766884 1.86781737926449e-06 0.000576891347754905 0.000394416308315302 0.0139600606632419
"18300" 0.00738816260034385 2.70971657508614e-05 0.00565031653555895 0.000647809250803066 0.0074228901612495
"18301" 0.00941267000415875 0.00058249945777395 0.00990872576275269 0.00172621116716896 0.00137926500763039
"18302" 0.000142854620673869 0.00302025754340811 0.00256750954242455 0.00640906759144867 0.00244961765369391
"18303" 0.00172212352997506 0.00132513286336028 0.00533002241536125 7.20375067439496e-07 0.0094557513794054
"18304" 0.000924150898936876 0.00425174218520102 1.08559295377263e-05 0.000250657455031197 0.000370547620019975
"18305" 0.000376952456070243 0.00125957137413055 0.0052651011073024 0.00186625216805196 0.00249902837323391
"18306" 4.60903882973962e-05 0.000245317483137998 0.00417526842611156 0.00161017234760962 0.00718782059937836
"18307" 0.00106697566558059 0.0109290591473486 0.00322130345473332 0.00194615897337756 0.00221974721331237
"18257" 0.00736029463615817 0.00244897707097055 0.00180597852040678 0.0116619743498222 0.000314060146847957
"18258" 0.0041219024112283 0.000257018002909796 0.00582656305235174 0.00209550789311515 0.00532703368221691
"18259" 0.00195155996804017 1.3823412014633e-05 0.0066208609872828 0.00411893345903162 0.000722927066730303
"18260" 0.00522979037364409 0.000135668130566365 0.00178996046882627 1.76887995903273e-05 1.32181851226203e-06
"18261" 0.00648050967542181 0.00170871082678858 0.00265822564270711 0.0327522680312749 0.00684576424744161
"18262" 0.00843457307688853 1.45056480890564e-05 0.00333537033603926 0.00403719754940112 0.00215876526941997
"18263" 0.00402246742949744 0.0313877263287114 0.00225568834373673 0.00747211348398038 0.00714333815253367
"18264" 0.00900738331937487 0.00256251944851426 0.00678290464520383 0.039480806587507 0.00486575893884581
"18265" 0.00591016747700529 0.00147535843333751 0.00376755690793551 0.0100694360545999 6.62559244380913e-05
"18266" 0.0108949201071551 0.0114353500328189 0.012726906293591 0.00251064738506768 0.00169752719402059
"18267" 0.00431990265255378 0.00120481303536986 0.00146417182237543 0.00419213569710965 0.000687217022514744
"18268" 0.00190107139862448 0.03499280758081 2.72927262828638e-08 0.00796246092784238 7.67519052795766e-07
"18269" 0.00169055583055388 0.000716037827379775 0.000615983558157973 8.66355340984625e-06 1.52798082076765e-05
"18270" 0.00246874954807731 0.00729917632666213 0.00478420676574456 0.00668537967719268 0.00831503079930938
"18271" 0.00146311166137812 4.61753396046823e-05 0.00680803765269573 6.94550925151712e-06 0.000823948574852196
"18272" 0.00502999012517187 1.58553521577145e-05 0.01109809204342 0.00267926290646489 0.0306816703730092
"18273" 0.000238144745858378 8.12836290996838e-06 0.000211901091456587 0.00405952562233052 0.00210461628575641
"18274" 1.09577647019156e-06 0.005194341054339 0.00117943459710021 0.00507961774801626 0.00383406596785851
"18231" 0.0146414428418936 0.00411910322195548 0.0114726440201969 0.000183874071846532 0.00223303432077373
"18232" 0.00316962573012199 2.65343207513546e-05 0.00353642077697575 0.00171789383187253 0.00208331461217349
"18233" 0.000305150747697529 0.00296723989909428 6.66617515292082e-06 4.20750493452037e-05 0.00118462032366117
"18234" 0.0105845099160696 0.000287310993478219 0.000661620306779662 5.41677811088521e-06 0.00116535533157523
"18235" 0.00583956240528736 0.00334687751791361 0.00153121028468816 0.0261240740853087 0.00265274575778565
"18236" 0.00371727594749159 0.0006007187012712 0.00545878005799171 0.00204742934093194 0.0290459885673311
"18237" 0.00654610084569961 0.00246045656827577 0.00027649327948056 5.32733428437271e-05 0.00731300551799378
"18238" 0.000470132730836236 0.0170960340061932 0.00210500553273907 0.00375693811161467 0.00420008130679057
"18239" 0.00129332973302038 0.00604306663415198 0.0214601639931445 0.00766168648652057 0.000106367788757982
"18240" 0.000684502340687877 0.000379753843091213 0.00545500220026074 0.0410989206046908 7.63830360970396e-05
"18241" 0.00155676282595324 0.0293725732896846 0.000362041988501203 0.000312799676375056 0.00249544757435314
"18242" 4.1286575470772e-05 0.0179820628715045 0.000135343298686791 0.00157658951584706 0.00235389923363024
"18243" 0.00616362026431019 5.24417551552925e-05 0.00290736495399699 0.000527300304053759 0.00333037264269403
"18244" 8.1955353783225e-05 0.00318562997458519 0.000240880126864886 0.000158725609874701 0.000580808367697502
"18245" 0.00206157927944401 0.00278543275982675 0.000139351358535468 0.00448330487976779 0.00204435830495562
"18246" 0.00487189607322946 0.000616265885332672 0.00147863237396488 1.34635144336882e-05 0.0168341201525593
"18247" 0.0039389485592797 0.00217744042088112 0.00150891608728051 0.00869530401034601 0.0185194712768567
"18248" 0.00239164560424033 0.000414818379891194 0.00416627901735522 0.00903041662667818 0.00244770400636135
"18249" 9.31441560432112e-06 0.00411475732965236 0.000290658445919399 0.0004701448748974 0.0004654060285803
"18250" 0.000983748003716295 0.0043814382211819 0.000292667834286575 0.000599242132588843 0.00538732770083184
"18251" 0.0013314007826197 0.00406726862994632 0.00845443118084041 0.0128416529142154 0.006608059528703
"18252" 1.96773667474772e-05 0.00346246522229593 0.000432605075615111 0.00451241265331933 0.000100090172682683
"18253" 1.58179869645231e-05 0.00960244398555054 0.00123145337111765 5.83168129027965e-05 0.00225518922189727
"18254" 2.96782617353002e-06 0.0281832585336585 0.000972218195216067 0.00887549325827632 0.00184818650614993
"18255" 0.00543180033522271 0.0255438678938656 0.00151765645109386 0.00608039539567907 5.30318526646987e-05
"18256" 0.00135960998115188 0.0127551263752128 0.00159856650902216 0.000937178098154204 0.00374110015922097
"18180" 0.0115023679022475 0.00189834460215467 0.000248425731776412 0.00027996977522933 0.000945327570120351
"18181" 0.00630935557650239 9.35714352643823e-05 0.00912820163482526 0.00550641501707166 0.0138317879503
"18182" 0.00520274536408809 0.000990714800794671 0.00208070891631669 0.00112206060475572 0.0257274207217144
"18183" 0.00205832361894921 0.0102902734056452 0.00627757632833291 0.0023983526410257 0.000967271065367045
"18184" 0.000453025355323167 0.0119042844279044 0.000427763625915478 0.0114760552399942 7.85012380124804e-05
"18185" 0.00235820495019739 8.08938727399035e-05 0.0037638527205502 0.0295134798068812 0.000299746738793082
"18186" 0.0050381595313224 0.0191886902694072 0.00252003520729739 0.0406070919549118 0.006589894390775
"18187" 0.0100270534360744 0.00135629855752393 0.00698950087975844 0.0219802311543694 0.00696009156986871
"18188" 0.00034031439686116 0.000351300744501048 0.00221421299526354 0.0154864030990988 0.0102728526570111
"18189" 0.00289322204290296 0.00555393355675707 0.00331772690714202 0.0031304811909417 1.40585279364197e-07
"18190" 0.00110657322201087 0.00155862589750539 0.00614335820774785 0.0161786061906146 0.00295923188916899
"18191" 0.00369148095829074 0.000149580357890593 0.000133454668106317 0.000155366927170537 0.00170997541424161
"18192" 0.00509026835608686 0.00273505049036215 9.54408969357468e-05 0.0153139137635596 0.00324324105447164
"18193" 0.000326076022039716 0.00017047577361019 0.0133592494740998 0.000817067442560218 0.0157080277248011
"18194" 0.00362896521115484 3.28503097691872e-05 0.0117547379929423 0.00807175899064955 0.0085469681996304
"18195" 8.29324335896767e-07 0.00161230902812594 0.000556627954436932 0.00263219522810203 0.0100654780465263
"18196" 0.00724779925478426 0.00450765901546951 2.12856467827883e-07 0.00711161127781653 0.00696330048201142
"18197" 0.0112576096391814 0.000340283708806119 0.00289961143351133 0.00213081160046258 0.00377528657416774
"18198" 0.000433981765104166 4.27790348793573e-06 0.00845819380812781 0.00130762497921596 0.000319047685248539
"18199" 0.00538223374692091 0.00291550641625183 0.00420546157432509 0.0343725675180608 0.000423282125398514
"18200" 0.000560574273853158 0.000443624581393309 0.000477388177731677 0.00223171768087211 0.0133942170362569
"18201" 0.00864733766559419 0.000489893084909541 0.00318415986097388 0.00436360662283045 0.00344198705750958
"18202" 0.000777421323054451 0.000269464130649722 0.000121081987782196 0.00357141185125829 0.00112287940835757
"18203" 0.000181028764879894 0.00752922230873344 0.000601142699170024 1.29362097672864e-05 0.0112702231052256
"18204" 0.00217146855835732 0.00686712121042862 0.00130894236339263 0.00626163752715459 0.00040944470193802
"18205" 0.000782846661847545 0.0036197276514899 0.000137036191254708 0.000670343762355001 0.0109235095973801
"18206" 0.0182080055688131 0.00709401131681927 0.000430870889210189 0.00128584330960033 0.00247144248504528
"18207" 0.00168421553643599 5.50056858500694e-06 0.000252641657955428 0.00267209295731093 0.0057671465392447
"18208" 0.000805413686720518 0.0235681723012794 0.00104345492528629 3.364935794626e-05 0.000620493133145081
"18209" 0.0106684111741355 0.0128678743220683 0.000881007207831517 1.39848619184212e-06 0.016745230787889
"18210" 0.003620816937543 0.0145042518490341 0.013095578972116 0.00565401505212114 0.000745344219372206
"18211" 0.0150673820312403 0.0186409710036629 0.0042576864663816 0.00171803480368557 0.00779168547591403
"18212" 0.000165207459431373 0.00501317093167626 0.00458964825922491 4.83409090138334e-05 0.00210312041912203
"18213" 0.000278806312091904 0.00317178757889536 0.00402282657379047 0.000871518866475088 0.00023055390744799
"18214" 0.00226955913453927 0.000820180254286964 0.00282305725132426 0.00135548357388992 0.005392294128175
"18215" 0.00472025885757118 0.00111177548741151 0.0088589794194321 0.0225543110690092 0.00551403136225879
"18216" 0.000112345661961532 0.000720258130629021 0.00654585010040159 1.39772450944663e-05 0.00470624131132025
"18217" 0.0107105206782775 0.00478229561145947 0.00517891276177262 0.000314019884340528 0.00113388073791328
"18218" 0.00287789423608702 0.00560431171998127 3.28044397081333e-05 7.75640537401761e-05 0.00297660793859438
"18219" 0.0244131678319738 0.00631073744560023 0.000205543845070848 0.000253402452934254 0.00454632222478025
"18220" 0.00011649151501542 0.00567559234774439 8.14334030632471e-05 0.000820030391981234 0.00113481815629703
"18221" 5.33786933213459e-05 0.00199087174654877 8.14886857170094e-05 0.000543552031014222 0.015134444972075
"18222" 0.00440194845695068 0.0022029321425413 0.0135808995694661 0.000894317416105309 0.000258337630492546
"18223" 0.00191362849271094 0.0190987266658012 0.000655396277214348 0.000500925084559512 0.0143276506920587
"18224" 0.00268968641673016 0.00406183386770864 0.00136746772802528 3.76393322899187e-06 0.000891294622725249
"18225" 0.00610226851716176 0.000372711713440315 0.000814488848850849 0.00096197952257661 0.00286226856341382
"18226" 0.00157637037003416 0.000342498771676355 0.00727261968019542 9.99735570099684e-05 0.000117816027579706
"18227" 0.000877182764923036 0.00254841270352417 0.0112412159671751 0.000112205020941645 0.00016211054672244
"18228" 0.00203847628256083 0.00120636616446896 0.000579586596548287 0.00257961820249875 0.012602385891077
"18229" 0.0162976912440255 0.00357659771150591 0.00029334738449817 0.000516799347573066 0.00469578311376308
"18230" 0.00360542028685325 0.00396457584773442 0.00108470052355542 0.00381639001799994 0.0007307746233335
"18174" 0.00540519377258336 0.00532527890505937 0.001592920790522 0.00410059796948121 0.000645122472971145
"18175" 7.63734865107584e-05 0.0293678723436527 0.00132776425344362 0.0026855713479856 5.63962127611273e-05
"18176" 0.000158418256908845 0.00777478287785211 0.00278191155497721 0.00511334574718194 0.00370957017653174
"18177" 0.00362204235249562 0.00202020866707002 0.00329629208150803 0.000717365977718512 0.0116413826650103
"18178" 0.00455483641334425 0.0473990672750623 0.00517998073723287 0.00861812305448574 7.79720103608946e-05
"18179" 0.00697517946148112 2.52783809734814e-08 0.000188852129279266 2.12916900011467e-06 0.0140236994961956
"18168" 0.00472650418513308 0.00127930740328753 0.00151456233022543 0.0407738316874197 0.000603047009632615
"18169" 0.00192169250536521 2.87237967983843e-05 0.00280959380813784 0.00022560456852816 0.00472627137221314
"18170" 0.00269270309040683 0.00253082347494263 0.00477695095536309 0.00440547163583869 2.37922346812574e-05
"18171" 0.00657352860321419 0.0140359730102463 0.000258374148676492 0.0115391882923186 0.0112704517978725
"18172" 0.00223998687511702 0.00107970082698073 8.14288932463024e-05 0.000835510295667929 0.0122742182865516
"18173" 0.00347268341762145 2.93152283270553e-05 0.0098055379058856 0.000652952809508501 0.00840912216079098
"18158" 0.00042481992860409 0.000387016135942026 0.00277448149403195 0.00635468932534885 0.00104189707680564
"18159" 0.000667469439687754 0.000153243945197371 0.00184652878482279 1.98032992358631e-06 6.68398029302174e-05
"18160" 0.000373861860931225 0.00636916944786079 0.00960532496501483 0.00038384884190351 0.00156855289363316
"18161" 0.000978283186226974 0.000516817270479374 0.000414520617548306 0.000975113867985731 0.0074152104467804
"18162" 0.00883809465004137 0.000134473654236014 0.00108597343743252 5.39504668632035e-06 0.00641879888440993
"18163" 0.00810732429624322 0.000475064997614686 0.000141091997689826 0.00106757518635495 0.012374248877877
"18164" 0.00721825550605087 0.00291674967877108 0.000441332493779047 1.75603947103979e-06 0.00996015537370888
"18165" 0.00337272791998656 0.000142301467075054 0.00147246730558673 0.00166685837283172 0.00979830083027993
"18166" 0.00206589222827891 0.00269419358509771 0.00150941822856224 0.000546701811158093 0.00227642426289353
"18167" 0.00738184637935179 0.00141057944051129 0.00976480036298363 0.00653960408395049 0.00027598236626722
"18129" 2.74257174622324e-08 0.00177966185790951 0.00376110603833151 0.0165866466998731 0.0150880090590138
"18130" 0.000742075321199042 9.93284404927247e-05 0.000521908987052207 0.000499746511062858 0.0072814177161378
"18131" 0.000342163282955853 0.00840244802307395 0.000341246151534178 5.26846364787338e-05 0.00721102175683731
"18132" 0.00175067445232993 0.0010829743659492 0.000147704628903877 0.00237774911169615 0.0225094238751031
"18133" 0.000220875302598214 0.00296792708941175 0.0109295135718636 1.56030416205628e-05 0.000950753538239699
"18134" 0.000557130398438577 0.00110278939419641 0.00110793091209164 0.00224535734685259 3.870348292061e-05
"18135" 0.00623264942938256 0.00408636237836806 0.00327271569149308 0.0446501985822054 0.0160285479057588
"18136" 4.82484606320105e-05 0.00026056354137305 2.31514905183931e-06 0.000743375743313629 9.1411350283011e-05
"18137" 0.000730839966467927 0.00150360690562302 0.00445368805015226 0.00631609168712775 0.00725887978191786
"18138" 0.00777200032422179 0.00350325957436883 4.21307236216311e-06 1.89818773065876e-06 0.000353924898049333
"18139" 0.00165808414040045 5.29167887274672e-06 0.00104929077094646 0.0186141446606773 0.0264910758983041
"18140" 1.81835244710482e-06 0.00331938779308185 0.00252773432287592 0.0015656212502887 0.00439625527793123
"18141" 0.00107627104682934 0.000254905683944764 6.47707589430888e-06 0.00495198763578306 0.00205903839703251
"18142" 0.00298764882054018 1.46490267909187e-05 8.48204437166097e-05 0.000223777596178517 0.000276049826808533
"18143" 4.20881123788906e-05 0.0142715402227531 0.000509461032958058 6.04341418118782e-05 1.37916657572674e-05
"18144" 3.92531748672622e-05 0.00568876861641601 0.00496874585832059 0.000933803024825791 0.0121108434484836
"18145" 0.0012226404598013 0.00259855878173587 0.0138334371342201 0.000492968008647176 0.000483699529660235
"18146" 0.00274005036003136 9.32447345437004e-05 0.00105875631125456 0.0116912397090272 3.53698712591008e-06
"18147" 1.27960925244822e-05 0.000237201004663585 0.00993411642360798 0.00140916476390844 0.00122272964246114
"18148" 8.10111856804479e-06 0.00141335570980299 0.00154563699097986 0.00775829434085029 1.46187728801411e-05
"18149" 0.00155725282124085 0.00138606914245669 0.00788788716617239 0.0110584634894232 0.000572958652495739
"18150" 0.000525559035875787 7.4078339347712e-05 0.00117431462704378 0.0169921462834489 0.00837379262194766
"18151" 0.000757303089725432 1.0880293078755e-05 0.000407925484092645 0.00200659858474952 0.000216914003960675
"18152" 0.00501674738786004 0.00102883596160303 0.000133740171794776 0.00793841807222563 0.00153226833140051
"18153" 0.00175564871172291 0.0123537638385978 0.00102134271581614 0.00204360110124175 0.00125142339536495
"18154" 0.0155266247777043 0.0079710080115447 0.00213116766622781 0.00477724971849496 0.00997783409590087
"18155" 0.0011130811413302 6.67666593813511e-07 0.00113041666840957 0.00119590389600564 0.000689837027249418
"18156" 0.00195738259175633 0.000831134281995813 0.000349330403342652 0.00133393068201384 0.00553620625497509
"18157" 6.42373146727502e-07 6.49106888863285e-05 0.0103879863277816 0.00228645067787656 0.000794375376479146
"18100" 0.000501873473770462 0.00075232530825366 2.14251293357457e-05 0.00304482251292336 9.7547414278143e-05
"18101" 0.0266567940490626 0.0120703166401656 0.000119400021628099 0.00138339525431222 0.00276828367096193
"18102" 4.95695872486033e-05 0.000684989752486492 0.00350664337172632 0.00010901436414492 0.000480268661616459
"18103" 0.00697270711600033 2.3953586969709e-05 0.00549300619782922 0.000416432031527911 0.00486580137436366
"18104" 0.00171504835093824 0.000496620308831298 0.00147698593201827 0.00497900509625155 0.00826378662045216
"18105" 0.00661635362759137 0.000804181675157366 0.0055716359500006 0.0109395910194259 0.0197819843011495
"18106" 0.000667528118798538 0.00112465983226975 0.00174214436086911 0.0013882164320556 0.000360590934669437
"18107" 0.00449893195077731 0.000341294677594225 0.000546698736493144 0.000741989076579139 0.000249896421748915
"18108" 0.000277405237159787 0.000149012896630879 0.00730599560568558 0.00023938726010114 0.00514491049878097
"18109" 0.000483560158076207 0.0237318523556756 0.00150878844960665 0.00015035268375351 0.00316969378545123
"18110" 0.00133439472656748 0.0141244740896699 0.000400413945993469 0.0234628037614002 0.00488026791713123
"18111" 0.00485519834523839 0.000899676058780755 0.00011183256893335 0.0103263174553091 0.00921795230476925
"18112" 0.0109266169442416 0.000216109375612377 0.000435722242273503 0.000761428358065428 5.80663046135997e-06
"18113" 0.000161493729998486 0.00960330800149855 0.00624123379929158 0.0199269710474591 0.00214946575929797
"18114" 0.00222961297560267 0.00153398061527066 0.0232202951615791 0.00352671255920172 2.59310300947423e-05
"18115" 2.29644709147478e-09 0.00183436813134897 0.000710031387019118 0.00163161344271858 0.00212721649522571
"18116" 0.00309132569102443 0.000850770760299246 0.000128041771144273 2.96765250944203e-06 1.35440451168362e-06
"18117" 0.000161305950072049 0.00379644690830078 0.00566018977525073 0.0100095746803563 0.00367035962390946
"18118" 0.00192140067829225 0.000146189211519183 0.000355363283946167 0.0057182948516316 0.0044618606612619
"18119" 0.000199403335036744 0.00300789561554946 0.00732150508710901 0.00299329998234215 0.000224239475551264
"18120" 0.0013004150400059 0.00243714719774734 0.00193938791847051 1.33308877662723e-05 0.00746429517841218
"18121" 0.00158631512759974 0.0157540860685437 0.000569747941292958 0.000352740192413843 0.00240377180162959
"18122" 0.000780763283895374 0.0261266859697908 0.0118999230229912 5.55112948093285e-05 5.17307387250888e-06
"18123" 0.000155529492144033 6.58290040679421e-06 0.0134394637625996 0.0107545577480924 0.00376733659230708
"18124" 0.00589115928868771 0.000560338966537286 0.000575848729963645 0.0102177019662591 0.00334494237509949
"18125" 5.80111214190415e-09 0.000719671997407627 0.00196179907196117 0.00964521309590774 1.38014140906053e-06
"18126" 0.00738184637935179 0.00141057944051129 0.00976480036298363 0.00653960408395049 0.00027598236626722
"18127" 0.0148858253092027 0.00264032980782969 0.000115353989029625 0.0205738886424583 0.00444900812325965
"18128" 0.00190764348412325 0.0119590755265122 0.0215730349535537 0.00324248544094512 0.0026498134610581
"18087" 0.00298286916963058 0.00552088299361594 2.62297280722242e-05 0.000702382360774124 0.00135172742473041
"18088" 0.00551422363024176 5.76536990824375e-05 0.000565174396023009 0.00279333539048377 0.000514831656568755
"18089" 0.00697168028735233 3.3600286786521e-05 0.0106709693646021 0.000195968917239859 0.00981450419323721
"18090" 0.00294904503962982 0.000281049294461082 0.000329908465266424 0.000232410580004049 0.00311616764186232
"18091" 0.00571547193356655 0.00146034181364585 0.000826510570881596 0.00638790692519167 0.000149418180378351
"18092" 0.000953175856458131 0.000358789289737498 0.00394956875783328 0.00861757802462665 0.0176003589199668
"18093" 6.39665751051806e-06 0.00275796727706421 1.09613167948862e-05 1.46030583869528e-06 0.00577097619242917
"18094" 0.00476178202133753 0.0166681631771195 0.0033044429923198 0.00200867356977859 0.00249066139697081
"18095" 0.00293489276406561 0.00637742259162427 0.0128510779274194 0.00848520121784594 0.0177451285817718
"18096" 0.0061231517785003 0.00187054487217714 0.000733897591031715 0.00518918642489949 0.00517061852570509
"18097" 7.96995432518916e-06 0.000543891225555495 0.0038369857902863 0.0407025531826732 0.00177949064053324
"18098" 2.39842006706809e-06 0.00512600753115081 0.00507602045669595 0.00132524045611827 0.00298949466887609
"18099" 0.000609838130733391 0.00442993048759192 0.00219832136114222 0.00138478595036594 0.00638635361072729
"18049" 0.000670039994296524 0.000131258372321674 0.000844914992932927 0.000159632898887316 0.000582880778674781
"18050" 6.36947215126988e-06 0.00264657621793151 0.0300004617669723 0.00236886595884114 0.0149426913418656
"18051" 0.0038348885108315 0.00253769704192329 0.00128629524235957 9.91663703928607e-06 0.00297961966952006
"18052" 0.00121436576587128 0.00990710457254442 0.00262063483015262 0.00730222527397232 0.00169763190786193
"18053" 1.02814247691733e-05 0.00817103100415646 0.00823731973438729 2.57484816396463e-07 7.96274170340452e-05
"18054" 0.0018983554698795 0.00155321709410169 8.55587952217151e-06 0.00077705158960841 0.00229294706760825
"18055" 0.000435798209771803 5.55663282417394e-05 0.00184846442799316 0.00336162817918905 0.00211766558544902
"18056" 0.000826042471464581 0.0114999607332718 0.000971990671799412 0.000364064080465432 0.0216258642781948
"18057" 1.37378244242882e-05 0.00451210836170656 0.00384758529320264 6.39808636706929e-05 3.23894772029838e-05
"18058" 0.00312581037122816 0.0074240768002579 0.00812848282925367 0.00216907869263685 0.000189074424805351
"18059" 0.000268018493103391 0.000102911359357111 0.00786182689705923 0.00216094418664273 5.44820644228528e-05
"18060" 0.00657302062669145 9.70372898004829e-06 0.00458502234602165 6.70677875940365e-05 2.02083222371098e-07
"18061" 4.36918550476149e-06 0.00337138357814044 0.00823537967406988 8.20591527478597e-05 0.00408813686208129
"18062" 0.000709900093705622 0.00112695151984171 0.00569716867121011 0.000141007759646039 0.0024449857231767
"18063" 0.000321219183054203 0.000253270538914117 0.0031453405812318 3.69814811703484e-06 0.00230508149277725
"18064" 0.00286485777750197 0.000860245542758696 0.0067650821526689 0.0202507708494805 0.00518276281536188
"18065" 0.00147192313762186 0.000298067420848771 0.010671771185016 0.000169973139440145 0.00533220201315227
"18066" 0.0031340496953401 0.00232447061667751 0.00319360989452242 0.028164317536365 0.00160335798897066
"18067" 0.00303398673639503 0.00872168284958758 0.000122104015101389 0.0366559680530023 0.00103210361523217
"18068" 4.39731942314724e-06 0.000622275958968486 0.00202935046041964 0.0166976227100053 0.00493945113739666
[truncated: 1,949,982 more chars]
