# Supplementary material for: Stylistic variation on the Donald Trump Twitter account: A linguistic analysis of tweets posted between 2009 and 2018
Source: PLoS One. 2019 Sep 25;14(9):e0222062. doi: 10.1371/journal.pone.0222062 (PMC6760825; doi:10.1371/journal.pone.0222062)
Supplement: S3 File — This file contains the full dataset, R code, and output for the quantitative analysis conducted for this study. (ZIP) [file pone.0222062.s003.zip › R_ANALYSIS/OUTPUT/FEATURE_CONTRIBUTIONS.txt]

"Dim 1" "Dim 2" "Dim 3" "Dim 4" "Dim 5"
"AMPLIFIER_A" 0.136441841205387 0.205961209995185 0.00709426782807501 0.441038760517631 0.007131488384351
"AMPLIFIER_P" 0.878653704983733 1.3263422616292 0.0456854338538434 2.8401869803773 0.0459251255743927
"ANALNEG_A" 0.270551011518906 0.486526949276814 0.00330725356695989 1.60997202822766 0.0502343347839077
"ANALNEG_P" 1.56742037579546 2.81866347269894 0.0191603668368149 9.32727232227836 0.291029478924439
"ATTRIBADJ_A" 1.85643788875428 0.162845485722857 1.06644472931877 1.63120305206169 0.713269744882974
"ATTRIBADJ_P" 1.00434776826897 0.0881007122021768 0.576955141005106 0.882493917440576 0.385884645420374
"AUXDO_A" 0.04531249467937 0.137470173770839 0.0086881794700924 0.736035698278081 0.0669258199706428
"AUXDO_P" 0.721859095534645 2.18999408448789 0.138408653474086 11.7255531217115 1.06617418029547
"BEMV_A" 1.03224119993176 0.685337422391573 1.25460263821038 0.808364762583008 2.20064634147332
"BEMV_P" 1.95735265103018 1.29954803262752 2.37899804818176 1.53283448785565 4.17290159581638
"BRACKET_A" 0.0285083202625765 0.000991888160626101 0.000561604804228584 0.007503464437076 0.0188549643231629
"BRACKET_P" 0.48240872358593 0.0167844158161752 0.00950329778367756 0.126971237457121 0.319057706263268
"CAPS_A" 0.0670792734598868 0.956001005914352 0.973459837164994 0.128606180214496 0.181921028858848
"CAPS_P" 0.216403682555824 3.08414399167039 3.1404677289574 0.414894937919941 0.586893365846311
"CCONJ_A" 0.651239344352026 4.78520792381386e-05 0.0300137406184556 0.455658086436117 0.50454778108516
"CCONJ_P" 1.23338420555097 9.06272006552535e-05 0.0568431160515226 0.862972257152409 0.955564600838734
"CNTRSTCONJ_A" 0.0398110361276023 0.0636553365565057 8.58161759016044e-05 0.00551559297620662 0.00016231880638445
"CNTRSTCONJ_P" 0.697999803069303 1.11605767401629 0.0015045997217316 0.0967039089076379 0.00284590671108594
"COLON_A" 0.0151732276224315 0.388414604145123 0.000725482783654051 0.506921500965904 0.130740310176171
"COLON_P" 0.16636270814205 4.25866579184256 0.00795435774130921 5.55800227971396 1.43346640579464
"COMMA_A" 0.544875593189228 0.00435640223049675 0.336648148506074 0.274827993116348 0.663602558144753
"COMMA_P" 1.02110147190081 0.0081639346400358 0.630881478724683 0.515029984456014 1.24359680879193
"DEFART_A" 1.57250063867363 0.426762803855412 0.519621069556295 0.126312499189164 0.210742206145018
"DEFART_P" 1.93901362780041 0.526231196453976 0.640732544319802 0.155752977942132 0.25986126785461
"DETQUAN_A" 0.0501774719897991 0.00938338555260166 0.00455646808756554 0.0385299026892717 0.0126707920535681
"DETQUAN_P" 0.615761516768641 0.115149836991966 0.0559154853651832 0.472826357727166 0.155491813839319
"EXCLAM_A" 0.0135333756716653 0.273752130418357 2.97868314954946 3.05252769225173 0.280431633349869
"EXCLAM_P" 0.019173912124473 0.387848488054628 4.22015987302488 4.32478186882222 0.397311921668826
"FSTPP_A" 1.16410315732136 0.0189680262327206 5.95020547213397 0.181037543630139 0.569339428006704
"FSTPP_P" 1.91603785253864 0.0312201337323576 9.7936500243026 0.297975986186842 0.937095555615285
"FULSTOP_A" 1.52064029734831 1.62838336295425 0.570628232642853 0.838560771810176 0.418891592376282
"FULSTOP_P" 0.820521134950139 0.878658133310768 0.307904851593903 0.452478365468925 0.226029393931638
"GERUND_A" 0.0127340540611517 0.00832172790450098 0.0052717907979366 0.00150674992716633 0.00237520219963596
"GERUND_P" 0.213986340071005 0.139840469405859 0.0885885369304374 0.0253198157294021 0.0399135124751289
"HASHTAG_A" 0.108344660318268 0.241975004781204 0.640823734955067 0.016853660645615 0.118816616284112
"HASHTAG_P" 0.79096979965073 1.76653764467996 4.67833135255472 0.123040088409325 0.867420276194098
"HAVEMV_A" 0.0367105242451218 0.017746011041312 0.000275723792569675 0.000109123509203653 0.00495206189034487
"HAVEMV_P" 0.52058702223862 0.251653803223371 0.00391000213387866 0.00154746585293733 0.0702245257033642
"IMPERATIVE_A" 0.00535511413461055 0.0168768700397126 0.583275677003882 0.140416609764886 1.0971621270416
"IMPERATIVE_P" 0.0356793681256443 0.112445046700941 3.88617442605822 0.935549791249862 7.31003120385612
"INDEFART_A" 0.517191632980221 0.00921947929043808 0.551831435914108 0.133494435282047 0.132140950485526
"INDEFART_P" 1.33965872364372 0.0238808114271376 1.42938468057435 0.345784760192215 0.342278888095019
"INFINITIVE_A" 0.299663027684041 0.0114178290114341 0.0708928301386919 0.186589227159841 0.00640290472720677
"INFINITIVE_P" 1.40033033317792 0.0533557056648421 0.331283379252 0.871934574830652 0.0299208807280865
"IT_A" 0.153247155910512 0.159835395871961 0.0178407156723072 0.00594647323877698 0.400802347966923
"IT_P" 1.08612781519767 1.13282147572803 0.126444744893269 0.0421451866339462 2.84065681961233
"MDNEC_A" 0.0292598953999857 0.000677072235794448 0.0102691730126267 0.00652318176528291 0.111772599532889
"MDNEC_P" 0.445427318107628 0.0103071615954943 0.156329000212372 0.0993032722612443 1.70152929691897
"MDPOSS_A" 0.0351479839101103 0.0529781939873945 0.000310710005430119 0.209978227128391 0.0573015896278533
"MDPOSS_P" 0.499923460222751 0.753529480446504 0.00441934938395664 2.9866020806748 0.815022819979871
"MDPRED_A" 0.183092474729357 0.021592631780309 0.717467417924362 0.162444475075121 0.00102866702115379
"MDPRED_P" 0.788410407414044 0.0929795484179218 3.08947038980266 0.699498518251202 0.00442952003592876
"MENTION_A" 0.00866184467427564 1.11627047590725 0.0743247117397253 0.216140679033971 0.102879420059722
"MENTION_P" 0.0203788464691704 2.6262655937639 0.174864817641814 0.508517282335524 0.242045890347167
"MULTIWVB_A" 0.0534779739846741 0.00056183129508159 0.0785166687750575 0.0113798227316137 0.00857675650213869
"MULTIWVB_P" 0.491300693518989 0.00516152883789715 0.721330502031458 0.104546122143083 0.0787944288774392
"NOMIN_A" 0.157281497061183 0.171050611759511 0.297146341102793 0.00163378529557849 0.212437612744606
"NOMIN_P" 0.582312373718308 0.633290562594831 1.10014206669179 0.00604885769394117 0.786520047531308
"NUMDET_A" 0.0245998555882459 0.273311022996149 0.00595653352308579 0.0410249123343214 0.0100718631027599
"NUMDET_P" 0.182276840981561 2.0251448102391 0.0441359547780213 0.303981110580848 0.0746291937602519
"NUMNOUN_A" 0.0354359261498097 0.174295154662887 0.0114492868428154 0.00731658589306852 0.0184316960026542
"NUMNOUN_P" 0.274935386731238 1.35229725759191 0.088831150979884 0.0567669196385481 0.143005306173683
"OBJPRO_A" 0.125471553702424 0.0132830953270898 0.445214704512555 0.0251157013931566 0.322993959774104
"OBJPRO_P" 1.09877714734654 0.116322474383713 3.89882589755118 0.219942751293445 2.82851667376683
"OTHERADV_A" 0.688674687180177 0.000394639739994422 0.0221076397761047 3.5834513909626e-05 0.00476874247160086
"OTHERADV_P" 1.54782053609601 0.000886966669885754 0.0496876965090524 8.05393280202995e-05 0.0107179161166954
"OTHRINTJ_A" 0.516822982125384 0.36029240545098 0.207692954538206 0.185070806766908 0.0388790698796768
"OTHRINTJ_P" 3.50437057851338 2.44299914862891 1.40828311514924 1.25489135082251 0.263623471320736
"OTHRNOUN_A" 6.63553118873454 3.02105153818364 1.04109273451654 0.0224475106210044 1.02727168699635
"OTHRNOUN_P" 1.2169354695072 0.554051313671301 0.190933120445651 0.00411680257387217 0.18839838396795
"OTHRVERB_A" 4.40571020810913 0.830407275742857 0.333966464920428 0.234442905487533 0.150292832765821
"OTHRVERB_P" 2.08976176300561 0.393887316822377 0.15841040730099 0.111203369344157 0.0712884416659147
"PASSIVE_A" 0.0586368172888937 3.03591058976978e-07 0.00525070458717179 0.0169091763049738 0.208328155595208
"PASSIVE_P" 0.776141028842854 4.01845611262073e-06 0.0695004853411334 0.223816811706761 2.75751714531137
"PAST_A" 1.0332434488291 0.00677617816591924 0.0170231997602761 0.145752638271188 1.93512625770643
"PAST_P" 2.21924414660891 0.0145541631530786 0.0365631511792828 0.313053704528936 4.15634633370393
"PERCEPTVB_A" 0.0103437137457258 2.728896396237e-05 0.110905548263717 0.00158585681264316 0.0930414815534907
"PERCEPTVB_P" 0.151427504325018 0.000399498652999677 1.62360935368228 0.023216259194595 1.3620871281525
"PERFECT_A" 0.0729273520647415 0.00254203677705503 0.0115624809355227 0.0450400721422051 0.0689950431494738
"PERFECT_P" 0.870182526897505 0.0303320485866691 0.137965641049808 0.537426393235254 0.823261496426023
"POSESPRPN_A" 0.00201582998464186 0.210644460075488 0.106913534773444 0.0150419034004957 0.0219321228998627
"POSESPRPN_P" 0.0263113374595451 2.74940719964073 1.39547388115413 0.196332329323016 0.28626595061021
"POSSDET_A" 0.391594858044214 0.00438931847403558 0.526281141315177 0.00192394933668703 0.0345566484439549
"POSSDET_P" 1.26783606184323 0.0142109533207118 1.70389931308056 0.0062290203768013 0.111881359455283
"PREDADJ_A" 0.219807192914716 0.47678565259429 0.246016220379417 0.370841575225677 0.750856285076557
"PREDADJ_P" 1.06505125472542 2.31021173964777 1.19204417618664 1.79687152072284 3.63819044288296
"PREP_A" 4.21410342611668 5.12322964747207 0.00730447350923901 0.0369086249275952 0.434893364425765
"PREP_P" 1.45836681415267 1.77298640865156 0.00252784535251277 0.0127728981251129 0.150502725311182
"PROCONTRACT_A" 0.0343178818242836 0.0790940419455279 0.0276597226097457 0.0237640910874375 0.12958008645665
"PROCONTRACT_P" 0.501627831522073 1.15612533869671 0.404304867773343 0.347362041204156 1.89408478386022
"PROGRESSIVE_A" 0.157572885836871 0.00626776624788271 0.0668560936931781 0.0167314363788428 0.0789625525928439
"PROGRESSIVE_P" 1.07107738862779 0.0426041743771916 0.454443985501965 0.113729358255178 0.536735772663937
"PROQUAN_A" 0.0491934618414709 0.04297559721263 0.0109945886225343 0.000159138686126057 0.024087692778038
"PROQUAN_P" 0.586985400128675 0.512792700113694 0.131189445919573 0.00189887196092213 0.287418763677493
"PROVDO_A" 0.0435744344944589 0.072083918509495 0.0118847042971703 0.0226811495279584 0.0037972513074217
"PROVDO_P" 0.634011138806643 1.04882617053026 0.172923297645714 0.33001234803136 0.0552502781432609
"PRPN_A" 1.09698714710792 4.50039911215702 0.0113347645716271 0.252954286685867 0.195473009700278
"PRPN_P" 0.474609240856978 1.94708845204373 0.00490396266064972 0.10944015369007 0.08457099701346
"PRVV_A" 0.119093936964408 0.221512231856537 0.00756171134129641 0.810299806740759 0.248085193414694
"PRVV_P" 0.877435353131428 1.63201140491342 0.0557115922955144 5.96995712117873 1.82779010282924
"PUBV_A" 0.161817431932682 0.00296158952211854 0.0388454011974066 0.0680680832241591 0.616862115670721
"PUBV_P" 0.985898441732855 0.0180439552156863 0.236671785305162 0.414715623532842 3.7583305540082
"QUES_A" 0.0201273861079802 0.00779249692734585 0.0405826645568481 0.59128545873552 0.0976597885401135
"QUES_P" 0.293303306299896 0.113554989250007 0.591384774412577 8.61641840047038 1.42313257755835
"RELCLAUSESUBGAP_A" 0.0375941695647806 0.00267995293712206 0.0128408351801089 0.00196989082255762 0.00645294601713345
"RELCLAUSESUBGAP_P" 0.681191804198449 0.0485597101236546 0.232670964274951 0.0356936593899239 0.116924884648174
"SINFLECT_A" 1.58689400547121 0.0126412867500652 3.26538658024898 0.0122929350309264 0.000464018444215935
"SINFLECT_P" 2.30102313472259 0.0183300794913114 4.73486574343347 0.0178249636095891 0.000672834588447793
"SNDPP_A" 0.0530913588142536 0.291668902134827 0.543824737140508 0.168149188636517 2.257276926291
"SNDPP_P" 0.255340776210581 1.40276997106386 2.61550341911231 0.808706827336238 10.8562834961144
"STANCEVB_A" 0.050670396687405 0.0605169398645615 0.0634963331611269 0.0310531926869051 0.00410566213979666
"STANCEVB_P" 0.606563346503214 0.72443398836677 0.760099601558288 0.371730432504408 0.0491479114025933
"SUBJPRO_A" 1.79904721027015 0.903283745004109 2.37997793218834 0.00247643719093016 1.65525550248666
"SUBJPRO_P" 3.19897033657495 1.60617124958295 4.23195053654548 0.00440346927472774 2.94328754780816
"SUPERLATIVE_A" 0.00980971896576567 0.0137098666968451 0.091244913687314 0.0242988417137223 0.0910034543458031
"SUPERLATIVE_P" 0.173713069843911 0.242777906214296 1.61578880287777 0.430290246078497 1.61151297768821
"THRDPP_A" 0.806746005940083 0.365553456778926 0.00594859794446815 0.148136449542943 1.83995684281227
"THRDPP_P" 2.85154590543493 1.29209497812255 0.0210260726259973 0.523607037443855 6.50356043000697
"TIMEADV_A" 0.0859325314606802 0.129242072098837 1.06776490814954 0.560573393181305 0.046695927277506
"TIMEADV_P" 0.38097256762048 0.572980723541391 4.73382003018164 2.48524140171211 0.207021334178561
"URL_A" 0.428291703155457 4.01914492261133 0.309586761125502 0.905937593786818 0.0337782881807232
"URL_P" 0.997096131335759 9.35687949145005 0.720741867182388 2.10909261921523 0.0786384611702728
"WHW_A" 0.0954002129381879 0.0643292017579378 0.0321879447729158 0.852205728137869 0.0810921129893437
"WHW_P" 0.834185277453222 0.562498461628837 0.28145335124606 7.45173883662704 0.7090743792901
"INITIALMENTION_A" 0.654837734921615 1.16648204163481 0.0417958454373368 0.107200450949259 0.214297015585431
"INITIALMENTION_P" 4.73740374972261 8.43887898226619 0.302370777275537 0.775538413894125 1.55032526540381
