# Supplementary material for: Stylistic variation on the Donald Trump Twitter account: A linguistic analysis of tweets posted between 2009 and 2018
Source: PLoS One. 2019 Sep 25;14(9):e0222062. doi: 10.1371/journal.pone.0222062 (PMC6760825; doi:10.1371/journal.pone.0222062)
Supplement: S3 File — This file contains the full dataset, R code, and output for the quantitative analysis conducted for this study. (ZIP) [file pone.0222062.s003.zip › R_ANALYSIS/OUTPUT/TEXT_SUMMARY.txt]

Call:
MCA(X = tweets_mat, ncp = 5, quanti.sup = 1) 


Eigenvalues
                       Dim.1   Dim.2   Dim.3   Dim.4   Dim.5   Dim.6   Dim.7   Dim.8   Dim.9  Dim.10  Dim.11  Dim.12  Dim.13  Dim.14  Dim.15  Dim.16  Dim.17  Dim.18  Dim.19  Dim.20  Dim.21  Dim.22  Dim.23  Dim.24  Dim.25  Dim.26  Dim.27  Dim.28  Dim.29  Dim.30  Dim.31  Dim.32  Dim.33  Dim.34  Dim.35  Dim.36  Dim.37  Dim.38  Dim.39  Dim.40  Dim.41  Dim.42  Dim.43  Dim.44  Dim.45  Dim.46  Dim.47  Dim.48  Dim.49  Dim.50  Dim.51  Dim.52  Dim.53  Dim.54  Dim.55  Dim.56  Dim.57  Dim.58  Dim.59  Dim.60  Dim.61  Dim.62  Dim.63 
Variance               0.083   0.041   0.031   0.029   0.027   0.024   0.022   0.022   0.022   0.020   0.020   0.019   0.018   0.018   0.018   0.018   0.017   0.017   0.017   0.017   0.016   0.016   0.016   0.016   0.016   0.015   0.015   0.015   0.015   0.015   0.014   0.014   0.014   0.014   0.014   0.014   0.014   0.013   0.013   0.013   0.013   0.013   0.013   0.012   0.012   0.012   0.012   0.011   0.011   0.010   0.010   0.009   0.009   0.009   0.008   0.007   0.007   0.007   0.007   0.006   0.006   0.005   0.002 
% of var.              8.271   4.069   3.058   2.851   2.654   2.409   2.241   2.171   2.161   2.001   1.969   1.911   1.837   1.826   1.787   1.763   1.741   1.738   1.698   1.666   1.648   1.625   1.580   1.574   1.551   1.523   1.502   1.497   1.473   1.464   1.442   1.428   1.414   1.405   1.369   1.363   1.351   1.330   1.327   1.301   1.284   1.258   1.253   1.244   1.203   1.192   1.153   1.096   1.068   1.005   0.958   0.941   0.877   0.867   0.795   0.744   0.711   0.695   0.663   0.633   0.598   0.521   0.249 
Cumulative % of var.   8.271  12.339  15.397  18.248  20.902  23.312  25.552  27.724  29.885  31.885  33.854  35.766  37.603  39.429  41.216  42.979  44.721  46.459  48.157  49.823  51.471  53.097  54.677  56.251  57.802  59.325  60.827  62.325  63.797  65.261  66.703  68.132  69.546  70.951  72.320  73.683  75.035  76.365  77.692  78.993  80.277  81.534  82.787  84.031  85.233  86.426  87.579  88.674  89.743  90.747  91.706  92.646  93.524  94.391  95.186  95.930  96.641  97.336  97.998  98.631  99.230  99.751 100.000 

Individuals
               Dim.1    ctr   cos2    Dim.2    ctr   cos2    Dim.3    ctr   cos2    Dim.4    ctr   cos2    Dim.5    ctr   cos2   
21739       |  0.166  0.002  0.025 | -0.143  0.002  0.019 |  0.137  0.003  0.017 | -0.172  0.005  0.027 |  0.101  0.002  0.009 | 
21738       |  0.248  0.003  0.056 | -0.019  0.000  0.000 |  0.146  0.003  0.019 | -0.023  0.000  0.000 |  0.050  0.000  0.002 | 
21736       | -0.244  0.003  0.076 | -0.157  0.003  0.031 | -0.158  0.004  0.032 |  0.224  0.008  0.063 |  0.085  0.001  0.009 | 
21737       | -0.138  0.001  0.025 | -0.345  0.013  0.154 | -0.012  0.000  0.000 | -0.046  0.000  0.003 |  0.029  0.000  0.001 | 
21734       |  0.329  0.006  0.082 |  0.102  0.001  0.008 |  0.042  0.000  0.001 | -0.014  0.000  0.000 | -0.213  0.008  0.034 | 
21735       |  0.188  0.002  0.038 |  0.144  0.002  0.022 |  0.172  0.004  0.032 | -0.017  0.000  0.000 | -0.209  0.008  0.047 | 
21733       | -0.025  0.000  0.001 | -0.236  0.006  0.056 |  0.076  0.001  0.006 |  0.314  0.016  0.100 |  0.167  0.005  0.028 | 
21732       | -0.089  0.000  0.014 | -0.117  0.002  0.023 | -0.031  0.000  0.002 |  0.142  0.003  0.034 |  0.225  0.009  0.087 | 
21731       | -0.132  0.001  0.021 | -0.230  0.006  0.064 | -0.033  0.000  0.001 |  0.291  0.014  0.103 |  0.163  0.005  0.032 | 
21730       |  0.079  0.000  0.007 |  0.131  0.002  0.020 | -0.151  0.003  0.026 |  0.135  0.003  0.021 |  0.172  0.005  0.034 | 
21729       |  0.108  0.001  0.007 |  0.220  0.005  0.027 | -0.099  0.001  0.006 |  0.260  0.011  0.038 |  0.504  0.044  0.144 | 
21728       |  0.070  0.000  0.004 | -0.097  0.001  0.008 |  0.055  0.000  0.003 | -0.008  0.000  0.000 | -0.097  0.002  0.008 | 
21727       |  0.049  0.000  0.003 | -0.015  0.000  0.000 |  0.046  0.000  0.002 |  0.211  0.007  0.050 |  0.025  0.000  0.001 | 
21725       | -0.042  0.000  0.002 | -0.312  0.011  0.087 | -0.066  0.001  0.004 |  0.181  0.005  0.030 |  0.080  0.001  0.006 | 
21726       | -0.091  0.000  0.009 |  0.030  0.000  0.001 | -0.129  0.002  0.018 |  0.186  0.006  0.037 |  0.322  0.018  0.112 | 
21723       |  0.006  0.000  0.000 | -0.076  0.001  0.005 |  0.014  0.000  0.000 |  0.632  0.064  0.322 |  0.247  0.011  0.049 | 
21724       | -0.204  0.002  0.050 |  0.136  0.002  0.022 | -0.153  0.004  0.028 |  0.017  0.000  0.000 |  0.103  0.002  0.013 | 
21722       | -0.050  0.000  0.002 |  0.031  0.000  0.001 |  0.030  0.000  0.001 |  0.397  0.025  0.122 |  0.275  0.013  0.059 | 
21721       | -0.136  0.001  0.037 | -0.098  0.001  0.019 | -0.190  0.005  0.071 |  0.010  0.000  0.000 |  0.218  0.008  0.093 | 
21720       | -0.149  0.001  0.030 | -0.229  0.006  0.070 | -0.035  0.000  0.002 |  0.307  0.015  0.126 |  0.184  0.006  0.045 | 
21719       | -0.109  0.001  0.011 |  0.157  0.003  0.023 | -0.041  0.000  0.002 |  0.362  0.021  0.121 |  0.055  0.001  0.003 | 
21718       | -0.322  0.006  0.096 | -0.313  0.011  0.091 | -0.027  0.000  0.001 |  0.266  0.011  0.066 |  0.019  0.000  0.000 | 
21717       |  0.004  0.000  0.000 |  0.161  0.003  0.018 |  0.106  0.002  0.008 |  0.387  0.024  0.103 |  0.264  0.012  0.048 | 
21716       | -0.029  0.000  0.001 | -0.249  0.007  0.074 | -0.046  0.000  0.003 |  0.188  0.006  0.042 |  0.105  0.002  0.013 | 
21715       | -0.082  0.000  0.005 | -0.160  0.003  0.018 |  0.231  0.008  0.037 |  0.224  0.008  0.035 |  0.128  0.003  0.011 | 
21714       | -0.216  0.003  0.052 |  0.091  0.001  0.009 |  0.002  0.000  0.000 |  0.013  0.000  0.000 |  0.148  0.004  0.024 | 
21713       |  0.021  0.000  0.001 | -0.403  0.018  0.216 | -0.084  0.001  0.009 |  0.064  0.001  0.006 |  0.030  0.000  0.001 | 
21712       | -0.081  0.000  0.007 | -0.249  0.007  0.062 |  0.030  0.000  0.001 | -0.120  0.002  0.014 |  0.270  0.013  0.073 | 
21711       | -0.295  0.005  0.113 | -0.001  0.000  0.000 |  0.013  0.000  0.000 |  0.092  0.001  0.011 |  0.013  0.000  0.000 | 
21710       | -0.291  0.005  0.082 | -0.309  0.011  0.093 | -0.153  0.004  0.023 |  0.192  0.006  0.036 | -0.012  0.000  0.000 | 
21709       |  0.103  0.001  0.010 |  0.104  0.001  0.010 | -0.096  0.001  0.009 | -0.054  0.000  0.003 |  0.110  0.002  0.011 | 
21708       | -0.180  0.002  0.030 | -0.418  0.020  0.159 | -0.078  0.001  0.005 |  0.165  0.004  0.025 |  0.235  0.010  0.050 | 
21707       | -0.026  0.000  0.001 | -0.082  0.001  0.010 | -0.029  0.000  0.001 | -0.097  0.002  0.015 |  0.199  0.007  0.061 | 
21706       |  0.110  0.001  0.010 |  0.092  0.001  0.007 | -0.217  0.007  0.038 |  0.043  0.000  0.001 |  0.069  0.001  0.004 | 
21705       | -0.264  0.004  0.139 | -0.312  0.011  0.194 | -0.125  0.002  0.031 |  0.212  0.007  0.090 | -0.017  0.000  0.001 | 
21704       | -0.179  0.002  0.034 | -0.023  0.000  0.001 | -0.035  0.000  0.001 |  0.045  0.000  0.002 | -0.012  0.000  0.000 | 
21703       | -0.143  0.001  0.019 | -0.425  0.020  0.168 | -0.044  0.000  0.002 |  0.285  0.013  0.075 |  0.037  0.000  0.001 | 
21702       | -0.225  0.003  0.059 | -0.466  0.025  0.253 | -0.097  0.001  0.011 |  0.267  0.012  0.083 |  0.112  0.002  0.015 | 
21701       | -0.021  0.000  0.000 |  0.037  0.000  0.001 |  0.062  0.001  0.004 |  0.240  0.009  0.053 |  0.448  0.035  0.186 | 
21700       | -0.013  0.000  0.000 | -0.066  0.000  0.005 |  0.042  0.000  0.002 |  0.076  0.001  0.007 |  0.174  0.005  0.035 | 
21699       | -0.233  0.003  0.049 | -0.451  0.023  0.183 |  0.032  0.000  0.001 |  0.158  0.004  0.023 |  0.200  0.007  0.036 | 
21698       | -0.102  0.001  0.008 | -0.496  0.028  0.184 |  0.135  0.003  0.014 |  0.218  0.008  0.035 |  0.216  0.008  0.035 | 
21697       | -0.069  0.000  0.004 | -0.500  0.028  0.218 |  0.096  0.001  0.008 |  0.107  0.002  0.010 |  0.024  0.000  0.001 | 
21696       | -0.132  0.001  0.017 | -0.177  0.004  0.030 |  0.041  0.000  0.002 |  0.300  0.015  0.087 |  0.119  0.002  0.014 | 
21695       | -0.246  0.003  0.100 | -0.312  0.011  0.161 | -0.023  0.000  0.001 |  0.129  0.003  0.027 |  0.043  0.000  0.003 | 
21694       | -0.237  0.003  0.063 | -0.486  0.027  0.265 | -0.059  0.001  0.004 |  0.213  0.007  0.051 |  0.080  0.001  0.007 | 
21693       |  0.086  0.000  0.005 |  0.028  0.000  0.001 | -0.078  0.001  0.004 |  0.312  0.016  0.071 |  0.235  0.010  0.040 | 
21692       | -0.001  0.000  0.000 | -0.398  0.018  0.142 | -0.125  0.002  0.014 |  0.374  0.023  0.125 |  0.040  0.000  0.001 | 
21691       | -0.200  0.002  0.044 | -0.431  0.021  0.206 |  0.084  0.001  0.008 |  0.203  0.007  0.045 |  0.237  0.010  0.062 | 
21690       | -0.153  0.001  0.024 | -0.293  0.010  0.089 |  0.198  0.006  0.041 |  0.204  0.007  0.043 |  0.381  0.025  0.151 | 
21689       |  0.340  0.006  0.092 |  0.020  0.000  0.000 | -0.173  0.005  0.024 | -0.097  0.002  0.008 |  0.043  0.000  0.001 | 
21688       |  0.047  0.000  0.002 | -0.216  0.005  0.047 | -0.283  0.012  0.081 |  0.016  0.000  0.000 |  0.112  0.002  0.013 | 
21687       | -0.138  0.001  0.023 | -0.502  0.028  0.306 | -0.103  0.002  0.013 |  0.136  0.003  0.023 |  0.009  0.000  0.000 | 
21686       | -0.317  0.006  0.119 |  0.198  0.004  0.046 |  0.035  0.000  0.001 | -0.123  0.002  0.018 |  0.092  0.001  0.010 | 
21685       | -0.101  0.001  0.016 | -0.262  0.008  0.106 | -0.170  0.004  0.044 | -0.024  0.000  0.001 | -0.012  0.000  0.000 | 
21684       |  0.029  0.000  0.001 | -0.041  0.000  0.001 |  0.091  0.001  0.007 |  0.039  0.000  0.001 |  0.189  0.006  0.031 | 
21683       |  0.223  0.003  0.041 | -0.265  0.008  0.057 | -0.248  0.009  0.050 | -0.304  0.015  0.075 |  0.169  0.005  0.023 | 
21682       |  0.068  0.000  0.004 |  0.060  0.000  0.003 | -0.088  0.001  0.006 | -0.073  0.001  0.004 |  0.219  0.008  0.039 | 
21681       |  0.123  0.001  0.015 | -0.026  0.000  0.001 |  0.095  0.001  0.009 | -0.145  0.003  0.021 |  0.040  0.000  0.002 | 
21680       | -0.024  0.000  0.001 | -0.384  0.017  0.181 | -0.184  0.005  0.041 | -0.010  0.000  0.000 |  0.049  0.000  0.003 | 
21679       |  0.186  0.002  0.027 |  0.084  0.001  0.006 | -0.346  0.018  0.094 | -0.136  0.003  0.015 |  0.288  0.014  0.065 | 
21678       | -0.069  0.000  0.004 | -0.464  0.024  0.175 |  0.078  0.001  0.005 |  0.214  0.007  0.037 |  0.111  0.002  0.010 | 
21677       | -0.017  0.000  0.000 | -0.257  0.007  0.074 | -0.104  0.002  0.012 |  0.121  0.002  0.016 | -0.011  0.000  0.000 | 
21676       |  0.320  0.006  0.079 | -0.054  0.000  0.002 |  0.170  0.004  0.022 | -0.094  0.001  0.007 |  0.268  0.012  0.056 | 
21675       | -0.212  0.002  0.040 | -0.315  0.011  0.089 | -0.178  0.005  0.029 |  0.147  0.003  0.019 |  0.077  0.001  0.005 | 
21674       |  0.192  0.002  0.024 | -0.134  0.002  0.012 | -0.041  0.000  0.001 | -0.329  0.018  0.069 |  0.443  0.034  0.126 | 
21673       |  0.162  0.001  0.028 | -0.091  0.001  0.009 | -0.275  0.011  0.082 | -0.157  0.004  0.027 |  0.071  0.001  0.006 | 
21672       |  0.365  0.007  0.170 |  0.096  0.001  0.012 | -0.028  0.000  0.001 | -0.057  0.001  0.004 | -0.133  0.003  0.023 | 
21671       |  0.164  0.001  0.025 |  0.203  0.005  0.038 | -0.045  0.000  0.002 |  0.031  0.000  0.001 | -0.086  0.001  0.007 | 
21670       |  0.021  0.000  0.001 | -0.236  0.006  0.095 | -0.036  0.000  0.002 | -0.085  0.001  0.012 |  0.180  0.006  0.055 | 
21669       |  0.080  0.000  0.011 | -0.096  0.001  0.015 | -0.203  0.006  0.069 | -0.088  0.001  0.013 | -0.131  0.003  0.029 | 
21668       |  0.162  0.001  0.013 | -0.024  0.000  0.000 | -0.177  0.005  0.016 |  0.664  0.071  0.226 |  0.253  0.011  0.033 | 
21667       |  0.078  0.000  0.007 | -0.101  0.001  0.011 | -0.076  0.001  0.006 |  0.004  0.000  0.000 |  0.156  0.004  0.027 | 
21666       |  0.129  0.001  0.010 |  0.146  0.002  0.013 |  0.322  0.016  0.063 |  0.372  0.022  0.084 |  0.372  0.024  0.084 | 
21665       |  0.444  0.011  0.126 |  0.231  0.006  0.034 |  0.062  0.001  0.002 | -0.164  0.004  0.017 | -0.167  0.005  0.018 | 
21662       |  0.280  0.004  0.074 |  0.225  0.006  0.048 | -0.009  0.000  0.000 | -0.132  0.003  0.016 |  0.341  0.020  0.110 | 
21663       |  0.111  0.001  0.023 | -0.102  0.001  0.020 |  0.067  0.001  0.008 | -0.089  0.001  0.015 | -0.151  0.004  0.043 | 
21664       |  0.314  0.005  0.129 | -0.002  0.000  0.000 | -0.059  0.001  0.005 | -0.273  0.012  0.098 |  0.103  0.002  0.014 | 
21661       | -0.070  0.000  0.004 |  0.001  0.000  0.000 |  0.034  0.000  0.001 | -0.070  0.001  0.004 |  0.235  0.010  0.047 | 
21660       |  0.156  0.001  0.023 |  0.091  0.001  0.008 | -0.107  0.002  0.011 | -0.201  0.007  0.038 |  0.294  0.015  0.082 | 
21659       |  0.081  0.000  0.008 | -0.290  0.009  0.097 | -0.098  0.001  0.011 | -0.202  0.007  0.047 |  0.203  0.007  0.047 | 
21658       | -0.179  0.002  0.031 | -0.138  0.002  0.018 |  0.105  0.002  0.011 | -0.085  0.001  0.007 |  0.070  0.001  0.005 | 
21657       |  0.322  0.006  0.074 |  0.217  0.005  0.033 |  0.009  0.000  0.000 |  0.037  0.000  0.001 |  0.111  0.002  0.009 | 
21656       | -0.150  0.001  0.060 | -0.129  0.002  0.044 | -0.023  0.000  0.001 | -0.010  0.000  0.000 | -0.027  0.000  0.002 | 
21655       | -0.097  0.001  0.017 | -0.232  0.006  0.097 |  0.019  0.000  0.001 | -0.023  0.000  0.001 |  0.110  0.002  0.022 | 
21654       |  0.206  0.002  0.046 |  0.123  0.002  0.017 |  0.007  0.000  0.000 | -0.323  0.017  0.114 |  0.181  0.006  0.036 | 
21653       |  0.229  0.003  0.044 | -0.127  0.002  0.013 |  0.424  0.027  0.149 | -0.259  0.011  0.056 |  0.090  0.001  0.007 | 
21652       |  0.216  0.003  0.029 | -0.122  0.002  0.009 |  0.465  0.032  0.134 |  0.111  0.002  0.008 |  0.380  0.025  0.089 | 
21651       |  0.001  0.000  0.000 | -0.040  0.000  0.004 |  0.017  0.000  0.001 | -0.036  0.000  0.003 | -0.111  0.002  0.032 | 
21650       |  0.182  0.002  0.023 | -0.005  0.000  0.000 |  0.439  0.029  0.135 | -0.321  0.017  0.072 |  0.172  0.005  0.021 | 
21649       |  0.120  0.001  0.019 | -0.166  0.003  0.037 |  0.014  0.000  0.000 | -0.156  0.004  0.032 |  0.047  0.000  0.003 | 
21648       |  0.224  0.003  0.050 | -0.110  0.001  0.012 |  0.316  0.015  0.099 | -0.160  0.004  0.025 |  0.014  0.000  0.000 | 
21645       | -0.026  0.000  0.001 | -0.069  0.001  0.010 | -0.080  0.001  0.013 | -0.256  0.011  0.137 |  0.163  0.005  0.056 | 
21646       | -0.048  0.000  0.003 | -0.108  0.001  0.016 | -0.052  0.000  0.004 | -0.063  0.001  0.005 |  0.112  0.002  0.017 | 
21647       |  0.108  0.001  0.012 | -0.219  0.005  0.047 | -0.001  0.000  0.000 | -0.009  0.000  0.000 |  0.012  0.000  0.000 | 
21644       |  0.233  0.003  0.037 |  0.028  0.000  0.001 | -0.006  0.000  0.000 | -0.121  0.002  0.010 |  0.072  0.001  0.004 | 
21643       |  0.108  0.001  0.012 | -0.219  0.005  0.047 | -0.001  0.000  0.000 | -0.009  0.000  0.000 |  0.012  0.000  0.000 | 
21642       |  0.171  0.002  0.035 | -0.053  0.000  0.003 |  0.125  0.002  0.019 | -0.192  0.006  0.045 |  0.060  0.001  0.004 | 
21641       |  0.157  0.001  0.018 | -0.248  0.007  0.044 |  0.003  0.000  0.000 |  0.260  0.011  0.048 |  0.312  0.017  0.070 | 
21639       |  0.195  0.002  0.037 | -0.007  0.000  0.000 | -0.165  0.004  0.026 | -0.142  0.003  0.019 | -0.024  0.000  0.001 | 
21640       |  0.172  0.002  0.023 | -0.161  0.003  0.021 | -0.044  0.000  0.002 |  0.039  0.000  0.001 |  0.140  0.003  0.016 | 
21638       | -0.104  0.001  0.008 | -0.199  0.004  0.029 |  0.096  0.001  0.007 |  0.157  0.004  0.018 |  0.309  0.017  0.070 | 
21637       |  0.401  0.009  0.113 | -0.005  0.000  0.000 |  0.000  0.000  0.000 | -0.187  0.006  0.025 |  0.067  0.001  0.003 | 
21635       |  0.174  0.002  0.028 |  0.183  0.004  0.031 | -0.362  0.020  0.121 | -0.253  0.010  0.059 |  0.265  0.012  0.065 | 
21636       |  0.035  0.000  0.002 | -0.146  0.002  0.029 | -0.139  0.003  0.026 | -0.048  0.000  0.003 |  0.025  0.000  0.001 | 
21633       |  0.269  0.004  0.126 |  0.074  0.001  0.010 | -0.150  0.003  0.039 | -0.207  0.007  0.074 |  0.103  0.002  0.018 | 
21634       |  0.325  0.006  0.120 |  0.055  0.000  0.003 | -0.079  0.001  0.007 | -0.408  0.027  0.189 |  0.055  0.001  0.003 | 
21632       |  0.489  0.013  0.143 |  0.235  0.006  0.033 | -0.231  0.008  0.032 | -0.139  0.003  0.012 |  0.060  0.001  0.002 | 
21631       |  0.293  0.005  0.050 |  0.181  0.004  0.019 | -0.024  0.000  0.000 | -0.075  0.001  0.003 | -0.028  0.000  0.000 | 
21630       |  0.205  0.002  0.042 |  0.054  0.000  0.003 |  0.372  0.021  0.137 | -0.027  0.000  0.001 | -0.221  0.008  0.048 | 
21628       |  0.098  0.001  0.007 | -0.120  0.002  0.011 |  0.369  0.020  0.102 | -0.141  0.003  0.015 |  0.339  0.020  0.086 | 
21629       |  0.142  0.001  0.018 | -0.084  0.001  0.006 | -0.275  0.011  0.069 | -0.132  0.003  0.016 |  0.155  0.004  0.022 | 
21627       |  0.242  0.003  0.054 | -0.225  0.006  0.047 |  0.208  0.006  0.040 | -0.134  0.003  0.016 | -0.140  0.003  0.018 | 
21626       |  0.234  0.003  0.064 |  0.019  0.000  0.000 |  0.121  0.002  0.017 | -0.168  0.005  0.033 | -0.111  0.002  0.014 | 
21624       |  0.046  0.000  0.003 | -0.319  0.012  0.154 |  0.274  0.011  0.113 | -0.066  0.001  0.007 | -0.112  0.002  0.019 | 
21625       | -0.231  0.003  0.059 | -0.302  0.010  0.102 | -0.027  0.000  0.001 |  0.176  0.005  0.035 | -0.026  0.000  0.001 | 
21623       | -0.229  0.003  0.140 | -0.273  0.008  0.199 | -0.069  0.001  0.013 |  0.078  0.001  0.016 | -0.048  0.000  0.006 | 
21621       | -0.070  0.000  0.007 | -0.329  0.012  0.147 | -0.243  0.009  0.080 | -0.033  0.000  0.002 |  0.061  0.001  0.005 | 
21622       |  0.215  0.003  0.037 | -0.004  0.000  0.000 | -0.163  0.004  0.021 | -0.213  0.007  0.037 |  0.207  0.007  0.035 | 
21619       | -0.394  0.009  0.273 | -0.179  0.004  0.056 | -0.133  0.003  0.031 |  0.168  0.005  0.050 |  0.033  0.000  0.002 | 
21620       | -0.008  0.000  0.000 | -0.363  0.015  0.170 |  0.093  0.001  0.011 | -0.102  0.002  0.013 |  0.114  0.002  0.017 | 
21617       | -0.274  0.004  0.090 | -0.363  0.015  0.157 | -0.098  0.001  0.011 |  0.122  0.002  0.018 |  0.077  0.001  0.007 | 
21618       | -0.136  0.001  0.022 | -0.146  0.002  0.025 | -0.088  0.001  0.009 | -0.097  0.002  0.011 |  0.236  0.010  0.066 | 
21616       |  0.076  0.000  0.007 | -0.248  0.007  0.077 | -0.163  0.004  0.033 | -0.165  0.004  0.034 | -0.179  0.006  0.040 | 
21615       | -0.054  0.000  0.003 | -0.349  0.014  0.138 | -0.284  0.012  0.091 |  0.036  0.000  0.001 | -0.092  0.001  0.010 | 
21614       | -0.234  0.003  0.150 | -0.221  0.006  0.135 | -0.176  0.005  0.086 |  0.014  0.000  0.001 |  0.003  0.000  0.000 | 
21613       |  0.201  0.002  0.040 | -0.016  0.000  0.000 |  0.099  0.001  0.010 | -0.191  0.006  0.036 |  0.027  0.000  0.001 | 
21611       |  0.144  0.001  0.030 | -0.224  0.006  0.074 |  0.164  0.004  0.039 | -0.175  0.005  0.045 | -0.135  0.003  0.027 | 
21612       |  0.034  0.000  0.001 |  0.344  0.013  0.100 | -0.044  0.000  0.002 | -0.078  0.001  0.005 |  0.068  0.001  0.004 | 
21610       |  0.013  0.000  0.000 | -0.232  0.006  0.087 | -0.040  0.000  0.003 | -0.181  0.005  0.053 |  0.094  0.002  0.014 | 
21609       |  0.444  0.011  0.154 |  0.168  0.003  0.022 |  0.047  0.000  0.002 | -0.140  0.003  0.015 | -0.178  0.006  0.025 | 
21606       | -0.105  0.001  0.009 |  0.233  0.006  0.044 | -0.044  0.000  0.002 |  0.010  0.000  0.000 | -0.031  0.000  0.001 | 
21607       | -0.431  0.010  0.428 | -0.043  0.000  0.004 | -0.069  0.001  0.011 |  0.081  0.001  0.015 | -0.037  0.000  0.003 | 
21608       | -0.188  0.002  0.048 | -0.102  0.001  0.014 | -0.087  0.001  0.010 |  0.025  0.000  0.001 | -0.036  0.000  0.002 | 
21605       |  0.251  0.004  0.050 | -0.082  0.001  0.005 | -0.056  0.000  0.002 | -0.160  0.004  0.020 |  0.037  0.000  0.001 | 
21602       | -0.264  0.004  0.172 | -0.190  0.004  0.089 | -0.072  0.001  0.013 |  0.013  0.000  0.000 | -0.036  0.000  0.003 | 
21603       |  0.099  0.001  0.011 | -0.095  0.001  0.011 |  0.163  0.004  0.031 |  0.047  0.000  0.003 |  0.076  0.001  0.007 | 
21604       | -0.039  0.000  0.001 |  0.000  0.000  0.000 | -0.085  0.001  0.006 |  0.234  0.009  0.043 |  0.196  0.007  0.030 | 
21601       | -0.204  0.002  0.093 | -0.256  0.007  0.146 |  0.003  0.000  0.000 |  0.100  0.002  0.022 |  0.083  0.001  0.016 | 
21599       | -0.052  0.000  0.007 | -0.032  0.000  0.003 | -0.143  0.003  0.051 | -0.169  0.005  0.070 |  0.133  0.003  0.044 | 
21600       |  0.070  0.000  0.005 | -0.257  0.007  0.063 |  0.042  0.000  0.002 | -0.082  0.001  0.006 |  0.045  0.000  0.002 | 
21598       | -0.364  0.007  0.209 | -0.239  0.006  0.090 |  0.032  0.000  0.002 |  0.237  0.009  0.088 |  0.127  0.003  0.026 | 
21592       | -0.135  0.001  0.020 |  0.061  0.000  0.004 |  0.044  0.000  0.002 |  0.470  0.036  0.245 |  0.082  0.001  0.007 | 
21593       | -0.239  0.003  0.131 | -0.165  0.003  0.062 | -0.091  0.001  0.019 |  0.005  0.000  0.000 |  0.025  0.000  0.001 | 
21594       |  0.009  0.000  0.000 | -0.007  0.000  0.000 | -0.139  0.003  0.022 |  0.128  0.003  0.018 |  0.372  0.024  0.157 | 
21595       |  0.280  0.004  0.050 | -0.170  0.003  0.019 |  0.114  0.002  0.008 |  0.315  0.016  0.064 | -0.063  0.001  0.003 | 
21596       |  0.280  0.004  0.050 | -0.170  0.003  0.019 |  0.114  0.002  0.008 |  0.315  0.016  0.064 | -0.063  0.001  0.003 | 
21597       | -0.121  0.001  0.018 | -0.254  0.007  0.080 | -0.099  0.001  0.012 |  0.025  0.000  0.001 | -0.230  0.009  0.066 | 
21590       |  0.139  0.001  0.020 | -0.090  0.001  0.008 | -0.067  0.001  0.005 | -0.151  0.004  0.024 |  0.346  0.021  0.124 | 
21591       |  0.012  0.000  0.000 | -0.139  0.002  0.034 | -0.167  0.004  0.049 | -0.130  0.003  0.030 |  0.025  0.000  0.001 | 
21589       |  0.316  0.006  0.050 | -0.031  0.000  0.000 |  0.482  0.035  0.117 | -0.155  0.004  0.012 |  0.350  0.021  0.062 | 
21588       |  0.032  0.000  0.001 | -0.082  0.001  0.009 | -0.027  0.000  0.001 | -0.129  0.003  0.021 |  0.086  0.001  0.010 | 
21587       |  0.079  0.000  0.009 | -0.039  0.000  0.002 | -0.149  0.003  0.030 | -0.172  0.005  0.040 | -0.001  0.000  0.000 | 
21586       | -0.054  0.000  0.009 | -0.088  0.001  0.023 | -0.181  0.005  0.100 | -0.083  0.001  0.021 | -0.050  0.000  0.008 | 
21585       |  0.002  0.000  0.000 | -0.136  0.002  0.021 |  0.020  0.000  0.000 | -0.156  0.004  0.028 |  0.000  0.000  0.000 | 
21584       |  0.229  0.003  0.050 | -0.059  0.000  0.003 |  0.193  0.006  0.036 | -0.219  0.008  0.046 |  0.266  0.012  0.068 | 
21582       | -0.269  0.004  0.099 | -0.110  0.001  0.016 |  0.106  0.002  0.015 |  0.032  0.000  0.001 |  0.042  0.000  0.002 | 
21583       | -0.092  0.000  0.006 | -0.253  0.007  0.046 |  0.233  0.008  0.039 |  0.179  0.005  0.023 | -0.183  0.006  0.024 | 
21580       | -0.221  0.003  0.084 | -0.232  0.006  0.093 | -0.141  0.003  0.034 |  0.073  0.001  0.009 |  0.018  0.000  0.001 | 
21581       |  0.361  0.007  0.145 |  0.130  0.002  0.019 |  0.082  0.001  0.007 | -0.194  0.006  0.042 |  0.006  0.000  0.000 | 
21579       | -0.131  0.001  0.020 | -0.422  0.020  0.204 |  0.054  0.000  0.003 |  0.005  0.000  0.000 |  0.141  0.003  0.023 | 
21578       |  0.129  0.001  0.018 |  0.183  0.004  0.037 | -0.106  0.002  0.012 | -0.234  0.009  0.060 |  0.066  0.001  0.005 | 
21577       |  0.245  0.003  0.048 |  0.124  0.002  0.012 |  0.055  0.000  0.002 | -0.018  0.000  0.000 | -0.070  0.001  0.004 | 
21576       |  0.379  0.008  0.088 |  0.137  0.002  0.012 |  0.313  0.015  0.060 |  0.230  0.009  0.032 |  0.381  0.025  0.089 | 
21575       | -0.116  0.001  0.014 | -0.403  0.018  0.167 |  0.103  0.002  0.011 | -0.039  0.000  0.002 |  0.176  0.005  0.032 | 
21574       |  0.108  0.001  0.009 | -0.184  0.004  0.027 |  0.131  0.003  0.014 |  0.424  0.029  0.145 |  0.208  0.007  0.035 | 
21573       | -0.278  0.004  0.112 | -0.171  0.003  0.042 |  0.006  0.000  0.000 |  0.097  0.002  0.014 |  0.168  0.005  0.041 | 
21572       |  0.029  0.000  0.001 | -0.269  0.008  0.083 |  0.092  0.001  0.010 | -0.133  0.003  0.020 |  0.236  0.010  0.064 | 
21571       | -0.235  0.003  0.091 | -0.329  0.012  0.179 | -0.072  0.001  0.009 |  0.124  0.002  0.025 |  0.034  0.000  0.002 | 
21570       |  0.164  0.001  0.028 |  0.027  0.000  0.001 | -0.028  0.000  0.001 | -0.099  0.002  0.010 | -0.029  0.000  0.001 | 
21568       | -0.168  0.002  0.041 |  0.072  0.001  0.008 | -0.176  0.005  0.045 | -0.063  0.001  0.006 |  0.023  0.000  0.001 | 
21569       |  0.110  0.001  0.011 | -0.066  0.000  0.004 |  0.112  0.002  0.011 |  0.350  0.020  0.111 |  0.262  0.012  0.062 | 
21566       |  0.041  0.000  0.001 | -0.074  0.001  0.004 |  0.012  0.000  0.000 |  0.283  0.013  0.065 | -0.108  0.002  0.010 | 
21567       |  0.023  0.000  0.000 | -0.101  0.001  0.006 |  0.255  0.010  0.041 |  0.056  0.001  0.002 |  0.468  0.038  0.139 | 
21565       |  0.127  0.001  0.012 | -0.108  0.001  0.008 |  0.213  0.007  0.033 |  0.358  0.021  0.093 |  0.335  0.019  0.081 | 
21564       | -0.026  0.000  0.001 | -0.179  0.004  0.044 | -0.017  0.000  0.000 | -0.199  0.006  0.054 |  0.261  0.012  0.092 | 
21563       |  0.233  0.003  0.056 | -0.112  0.001  0.013 |  0.040  0.000  0.002 | -0.282  0.013  0.081 |  0.038  0.000  0.001 | 
21562       |  0.241  0.003  0.054 |  0.026  0.000  0.001 |  0.166  0.004  0.026 | -0.174  0.005  0.028 |  0.109  0.002  0.011 | 
21561       |  0.124  0.001  0.012 | -0.031  0.000  0.001 |  0.171  0.004  0.024 |  0.059  0.001  0.003 |  0.315  0.017  0.080 | 
21560       |  0.180  0.002  0.026 |  0.001  0.000  0.000 | -0.058  0.001  0.003 |  0.185  0.006  0.027 |  0.280  0.014  0.063 | 
21559       |  0.043  0.000  0.003 | -0.018  0.000  0.000 | -0.041  0.000  0.002 | -0.014  0.000  0.000 |  0.183  0.006  0.046 | 
21557       | -0.113  0.001  0.012 | -0.470  0.025  0.203 |  0.112  0.002  0.012 |  0.054  0.000  0.003 | -0.033  0.000  0.001 | 
21558       |  0.228  0.003  0.042 | -0.149  0.003  0.018 |  0.300  0.014  0.073 | -0.195  0.006  0.030 |  0.146  0.004  0.017 | 
21556       |  0.311  0.005  0.121 |  0.014  0.000  0.000 | -0.060  0.001  0.005 | -0.098  0.002  0.012 | -0.099  0.002  0.012 | 
21553       | -0.171  0.002  0.034 |  0.007  0.000  0.000 | -0.064  0.001  0.005 | -0.131  0.003  0.020 |  0.079  0.001  0.007 | 
21554       |  0.035  0.000  0.002 | -0.268  0.008  0.117 | -0.098  0.001  0.016 | -0.120  0.002  0.024 |  0.046  0.000  0.003 | 
21555       |  0.290  0.005  0.066 | -0.094  0.001  0.007 |  0.322  0.016  0.082 | -0.197  0.006  0.031 |  0.202  0.007  0.032 | 
21552       |  0.480  0.013  0.138 | -0.036  0.000  0.001 |  0.096  0.001  0.006 | -0.236  0.009  0.033 |  0.009  0.000  0.000 | 
21551       |  0.322  0.006  0.078 | -0.149  0.003  0.017 | -0.209  0.007  0.033 | -0.180  0.005  0.024 |  0.304  0.016  0.069 | 
21550       |  0.238  0.003  0.056 |  0.047  0.000  0.002 | -0.053  0.000  0.003 | -0.240  0.009  0.057 |  0.260  0.012  0.066 | 
21549       |  0.154  0.001  0.022 |  0.108  0.001  0.011 |  0.005  0.000  0.000 | -0.175  0.005  0.028 |  0.225  0.009  0.046 | 
21546       | -0.352  0.007  0.268 | -0.032  0.000  0.002 | -0.006  0.000  0.000 |  0.021  0.000  0.001 | -0.045  0.000  0.004 | 
21547       | -0.286  0.005  0.218 | -0.022  0.000  0.001 | -0.101  0.002  0.027 | -0.048  0.000  0.006 |  0.003  0.000  0.000 | 
21548       |  0.101  0.001  0.008 | -0.311  0.011  0.072 | -0.304  0.014  0.068 | -0.133  0.003  0.013 | -0.176  0.005  0.023 | 
21545       |  0.225  0.003  0.036 | -0.013  0.000  0.000 |  0.209  0.007  0.031 | -0.092  0.001  0.006 | -0.039  0.000  0.001 | 
21544       |  0.466  0.012  0.114 |  0.196  0.004  0.020 |  0.306  0.014  0.049 |  0.291  0.014  0.044 |  0.462  0.037  0.112 | 
21543       | -0.234  0.003  0.062 |  0.193  0.004  0.042 | -0.057  0.000  0.004 | -0.106  0.002  0.013 |  0.018  0.000  0.000 | 
21542       | -0.186  0.002  0.039 |  0.091  0.001  0.009 |  0.046  0.000  0.002 | -0.115  0.002  0.015 |  0.121  0.003  0.017 | 
21540       |  0.054  0.000  0.003 |  0.047  0.000  0.002 |  0.453  0.031  0.191 | -0.063  0.001  0.004 |  0.043  0.000  0.002 | 
21541       |  0.069  0.000  0.004 | -0.264  0.008  0.059 |  0.385  0.022  0.125 | -0.137  0.003  0.016 |  0.082  0.001  0.006 | 
21539       |  0.447  0.011  0.099 |  0.098  0.001  0.005 |  0.607  0.055  0.181 |  0.250  0.010  0.031 |  0.299  0.015  0.044 | 
21537       |  0.284  0.004  0.061 | -0.120  0.002  0.011 |  0.146  0.003  0.016 |  0.179  0.005  0.024 |  0.275  0.013  0.057 | 
21538       | -0.108  0.001  0.012 | -0.176  0.004  0.031 |  0.161  0.004  0.026 |  0.045  0.000  0.002 |  0.084  0.001  0.007 | 
21535       | -0.077  0.000  0.006 |  0.092  0.001  0.008 |  0.236  0.008  0.052 |  0.052  0.000  0.003 | -0.264  0.012  0.065 | 
21536       |  0.237  0.003  0.050 | -0.141  0.002  0.018 |  0.127  0.002  0.014 |  0.121  0.002  0.013 |  0.009  0.000  0.000 | 
21533       |  0.085  0.000  0.006 | -0.187  0.004  0.030 |  0.222  0.007  0.043 |  0.295  0.014  0.075 |  0.220  0.008  0.042 | 
21534       | -0.088  0.000  0.007 | -0.232  0.006  0.051 |  0.211  0.007  0.042 | -0.014  0.000  0.000 |  0.117  0.002  0.013 | 
21532       |  0.279  0.004  0.044 |  0.007  0.000  0.000 |  0.310  0.014  0.055 | -0.154  0.004  0.013 |  0.419  0.030  0.100 | 
21531       |  0.412  0.009  0.144 |  0.153  0.003  0.020 | -0.111  0.002  0.011 | -0.130  0.003  0.014 |  0.153  0.004  0.020 | 
21530       | -0.214  0.003  0.054 | -0.280  0.009  0.092 |  0.357  0.019  0.149 |  0.042  0.000  0.002 |  0.131  0.003  0.020 | 
21527       | -0.453  0.011  0.254 | -0.052  0.000  0.003 |  0.102  0.002  0.013 |  0.168  0.005  0.035 | -0.077  0.001  0.007 | 
21528       | -0.205  0.002  0.080 | -0.263  0.008  0.131 |  0.121  0.002  0.028 |  0.031  0.000  0.002 |  0.011  0.000  0.000 | 
21529       | -0.174  0.002  0.048 | -0.124  0.002  0.024 |  0.143  0.003  0.032 | -0.079  0.001  0.010 | -0.145  0.004  0.033 | 
21525       |  0.502  0.014  0.151 |  0.070  0.001  0.003 |  0.137  0.003  0.011 | -0.311  0.016  0.058 |  0.056  0.001  0.002 | 
21526       | -0.187  0.002  0.057 | -0.282  0.009  0.130 | -0.083  0.001  0.011 | -0.005  0.000  0.000 |  0.016  0.000  0.000 | 
21523       | -0.115  0.001  0.014 | -0.299  0.010  0.095 | -0.036  0.000  0.001 |  0.028  0.000  0.001 |  0.246  0.011  0.065 | 
21524       | -0.106  0.001  0.017 | -0.150  0.003  0.034 |  0.147  0.003  0.033 |  0.019  0.000  0.001 | -0.238  0.010  0.086 | 
21522       | -0.187  0.002  0.044 | -0.243  0.007  0.075 |  0.268  0.011  0.090 |  0.130  0.003  0.021 | -0.011  0.000  0.000 | 
21521       |  0.181  0.002  0.024 | -0.012  0.000  0.000 |  0.345  0.018  0.088 |  0.126  0.003  0.012 |  0.236  0.010  0.041 | 
21520       | -0.132  0.001  0.017 | -0.065  0.000  0.004 |  0.318  0.015  0.098 |  0.177  0.005  0.030 |  0.056  0.001  0.003 | 
21517       |  0.100  0.001  0.007 | -0.017  0.000  0.000 |  0.483  0.035  0.173 |  0.278  0.013  0.058 |  0.037  0.000  0.001 | 
21518       | -0.073  0.000  0.005 | -0.490  0.027  0.244 | -0.029  0.000  0.001 |  0.135  0.003  0.019 |  0.060  0.001  0.004 | 
21519       | -0.189  0.002  0.040 | -0.265  0.008  0.077 |  0.056  0.000  0.004 |  0.174  0.005  0.033 |  0.199  0.007  0.044 | 
21515       |  0.351  0.007  0.135 |  0.053  0.000  0.003 |  0.076  0.001  0.006 | -0.019  0.000  0.000 |  0.136  0.003  0.020 | 
21516       | -0.123  0.001  0.017 | -0.015  0.000  0.000 |  0.189  0.005  0.040 |  0.128  0.003  0.018 | -0.089  0.001  0.009 | 
21514       |  0.375  0.008  0.105 |  0.137  0.002  0.014 |  0.272  0.011  0.055 |  0.206  0.007  0.032 | -0.001  0.000  0.000 | 
21513       | -0.368  0.008  0.107 |  0.018  0.000  0.000 |  0.206  0.006  0.034 |  0.181  0.005  0.026 |  0.185  0.006  0.027 | 
21511       |  0.034  0.000  0.002 | -0.163  0.003  0.043 |  0.109  0.002  0.019 | -0.030  0.000  0.001 | -0.113  0.002  0.021 | 
21512       | -0.223  0.003  0.056 | -0.276  0.009  0.086 |  0.025  0.000  0.001 |  0.185  0.006  0.039 |  0.239  0.010  0.064 | 
21510       | -0.044  0.000  0.003 | -0.133  0.002  0.026 | -0.050  0.000  0.004 |  0.029  0.000  0.001 |  0.022  0.000  0.001 | 
21509       |  0.057  0.000  0.004 | -0.235  0.006  0.063 |  0.053  0.000  0.003 | -0.105  0.002  0.012 | -0.062  0.001  0.004 | 
21508       |  0.092  0.000  0.007 | -0.178  0.004  0.026 |  0.163  0.004  0.022 |  0.419  0.028  0.142 |  0.311  0.017  0.078 | 
21506       |  0.063  0.000  0.004 | -0.044  0.000  0.002 |  0.219  0.007  0.052 |  0.157  0.004  0.027 |  0.069  0.001  0.005 | 
21507       | -0.179  0.002  0.041 | -0.177  0.004  0.040 | -0.083  0.001  0.009 |  0.013  0.000  0.000 |  0.060  0.001  0.005 | 
21501       | -0.002  0.000  0.000 | -0.410  0.019  0.107 |  0.457  0.031  0.133 |  0.347  0.019  0.076 | -0.036  0.000  0.001 | 
21502       | -0.082  0.000  0.010 | -0.253  0.007  0.089 |  0.039  0.000  0.002 |  0.162  0.004  0.037 |  0.022  0.000  0.001 | 
21503       | -0.307  0.005  0.067 | -0.258  0.008  0.047 |  0.136  0.003  0.013 |  0.240  0.009  0.041 |  0.021  0.000  0.000 | 
21504       | -0.023  0.000  0.000 | -0.089  0.001  0.007 |  0.179  0.005  0.027 | -0.018  0.000  0.000 |  0.169  0.005  0.024 | 
21505       |  0.036  0.000  0.001 | -0.337  0.013  0.102 |  0.279  0.012  0.070 | -0.040  0.000  0.001 |  0.105  0.002  0.010 | 
21498       | -0.062  0.000  0.005 | -0.230  0.006  0.072 |  0.353  0.019  0.169 |  0.068  0.001  0.006 | -0.011  0.000  0.000 | 
21499       | -0.103  0.001  0.007 | -0.037  0.000  0.001 | -0.143  0.003  0.014 |  0.166  0.004  0.019 | -0.118  0.002  0.010 | 
21500       | -0.158  0.001  0.023 | -0.104  0.001  0.010 | -0.089  0.001  0.007 |  0.069  0.001  0.004 |  0.100  0.002  0.009 | 
21496       |  0.231  0.003  0.050 | -0.112  0.001  0.012 |  0.307  0.014  0.089 | -0.194  0.006  0.036 |  0.179  0.006  0.030 | 
21497       | -0.232  0.003  0.067 | -0.167  0.003  0.035 |  0.190  0.005  0.045 |  0.192  0.006  0.046 | -0.039  0.000  0.002 | 
21494       | -0.001  0.000  0.000 | -0.184  0.004  0.029 |  0.044  0.000  0.002 |  0.384  0.024  0.128 |  0.339  0.020  0.100 | 
21495       |  0.085  0.000  0.007 | -0.243  0.007  0.056 | -0.194  0.006  0.036 | -0.157  0.004  0.023 |  0.144  0.004  0.020 | 
21490       | -0.156  0.001  0.052 | -0.202  0.005  0.088 |  0.045  0.000  0.004 |  0.029  0.000  0.002 | -0.036  0.000  0.003 | 
21491       |  0.284  0.004  0.046 |  0.180  0.004  0.019 |  0.237  0.008  0.033 |  0.233  0.009  0.031 |  0.019  0.000  0.000 | 
21492       | -0.150  0.001  0.045 | -0.137  0.002  0.038 | -0.080  0.001  0.013 | -0.003  0.000  0.000 |  0.075  0.001  0.011 | 
21493       | -0.093  0.000  0.011 | -0.168  0.003  0.034 |  0.261  0.010  0.084 | -0.004  0.000  0.000 | -0.182  0.006  0.040 | 
21488       | -0.118  0.001  0.013 | -0.285  0.009  0.077 |  0.161  0.004  0.025 |  0.050  0.000  0.002 |  0.090  0.001  0.008 | 
21489       |  0.084  0.000  0.012 | -0.137  0.002  0.031 |  0.032  0.000  0.002 |  0.016  0.000  0.000 |  0.051  0.000  0.004 | 
21487       | -0.231  0.003  0.115 | -0.133  0.002  0.038 |  0.049  0.000  0.005 |  0.046  0.000  0.005 | -0.018  0.000  0.001 | 
21485       |  0.049  0.000  0.002 | -0.396  0.018  0.111 |  0.304  0.014  0.066 | -0.061  0.001  0.003 |  0.095  0.002  0.006 | 
21486       | -0.288  0.005  0.105 | -0.102  0.001  0.013 | -0.072  0.001  0.007 |  0.019  0.000  0.000 |  0.042  0.000  0.002 | 
21483       | -0.286  0.005  0.077 | -0.089  0.001  0.007 |  0.111  0.002  0.011 |  0.064  0.001  0.004 |  0.181  0.006  0.031 | 
21484       | -0.039  0.000  0.001 | -0.249  0.007  0.057 |  0.387  0.022  0.139 | -0.078  0.001  0.006 |  0.111  0.002  0.011 | 
21481       | -0.079  0.000  0.010 | -0.222  0.006  0.076 |  0.205  0.006  0.065 |  0.000  0.000  0.000 |  0.022  0.000  0.001 | 
21482       | -0.156  0.001  0.052 | -0.202  0.005  0.088 |  0.045  0.000  0.004 |  0.029  0.000  0.002 | -0.036  0.000  0.003 | 
21480       |  0.351  0.007  0.059 |  0.203  0.005  0.020 |  0.270  0.011  0.035 |  0.107  0.002  0.005 |  0.680  0.080  0.221 | 
21479       | -0.506  0.014  0.305 |  0.043  0.000  0.002 |  0.050  0.000  0.003 |  0.128  0.003  0.019 |  0.077  0.001  0.007 | 
21478       | -0.274  0.004  0.154 | -0.162  0.003  0.054 |  0.062  0.001  0.008 |  0.083  0.001  0.014 | -0.052  0.000  0.006 | 
21477       | -0.344  0.007  0.245 | -0.162  0.003  0.054 | -0.188  0.005  0.073 |  0.083  0.001  0.014 | -0.010  0.000  0.000 | 
21476       | -0.117  0.001  0.014 | -0.273  0.008  0.077 |  0.037  0.000  0.001 | -0.023  0.000  0.001 |  0.299  0.016  0.092 | 
21475       | -0.106  0.001  0.010 |  0.087  0.001  0.007 |  0.148  0.003  0.019 |  0.060  0.001  0.003 | -0.071  0.001  0.005 | 
21474       | -0.282  0.004  0.099 | -0.177  0.004  0.039 |  0.201  0.006  0.051 |  0.160  0.004  0.032 |  0.087  0.001  0.009 | 
21472       |  0.103  0.001  0.009 |  0.074  0.001  0.005 |  0.217  0.007  0.040 | -0.115  0.002  0.011 |  0.003  0.000  0.000 | 
21473       | -0.280  0.004  0.104 | -0.375  0.016  0.185 | -0.150  0.003  0.030 |  0.096  0.001  0.012 |  0.017  0.000  0.000 | 
21470       |  0.329  0.006  0.104 |  0.133  0.002  0.017 | -0.014  0.000  0.000 | -0.147  0.003  0.021 |  0.110  0.002  0.012 | 
21471       | -0.154  0.001  0.022 | -0.401  0.018  0.148 |  0.126  0.002  0.014 | -0.039  0.000  0.001 |  0.198  0.007  0.036 | 
21469       | -0.383  0.008  0.217 | -0.288  0.009  0.123 |  0.130  0.003  0.025 |  0.059  0.001  0.005 |  0.118  0.002  0.021 | 
21468       | -0.261  0.004  0.081 | -0.270  0.008  0.086 |  0.071  0.001  0.006 |  0.166  0.004  0.033 |  0.065  0.001  0.005 | 
21467       |  0.241  0.003  0.042 |  0.095  0.001  0.006 |  0.014  0.000  0.000 |  0.215  0.007  0.034 |  0.279  0.014  0.057 | 
21465       | -0.098  0.001  0.018 | -0.105  0.001  0.021 | -0.152  0.003  0.044 | -0.121  0.002  0.028 |  0.295  0.015  0.166 | 
21466       | -0.288  0.005  0.156 | -0.189  0.004  0.067 |  0.133  0.003  0.033 |  0.057  0.001  0.006 | -0.068  0.001  0.009 | 
21464       | -0.139  0.001  0.017 | -0.325  0.012  0.095 |  0.218  0.007  0.043 | -0.097  0.002  0.008 |  0.022  0.000  0.000 | 
21463       |  0.072  0.000  0.004 |  0.172  0.003  0.023 |  0.107  0.002  0.009 | -0.124  0.002  0.012 |  0.120  0.002  0.011 | 
21461       | -0.185  0.002  0.040 | -0.249  0.007  0.073 |  0.235  0.008  0.065 |  0.066  0.001  0.005 |  0.172  0.005  0.035 | 
21462       | -0.233  0.003  0.102 | -0.260  0.008  0.127 |  0.129  0.002  0.031 |  0.102  0.002  0.020 | -0.031  0.000  0.002 | 
21460       | -0.194  0.002  0.040 | -0.048  0.000  0.002 |  0.314  0.015  0.106 |  0.107  0.002  0.012 |  0.142  0.003  0.022 | 
21459       | -0.050  0.000  0.003 | -0.234  0.006  0.066 |  0.206  0.006  0.051 |  0.046  0.000  0.003 |  0.009  0.000  0.000 | 
21458       | -0.317  0.006  0.194 | -0.233  0.006  0.105 |  0.161  0.004  0.050 |  0.088  0.001  0.015 | -0.044  0.000  0.004 | 
21457       |  0.136  0.001  0.011 | -0.039  0.000  0.001 |  0.271  0.011  0.044 |  0.187  0.006  0.021 |  0.056  0.001  0.002 | 
21455       | -0.099  0.001  0.009 | -0.363  0.015  0.117 |  0.341  0.018  0.103 |  0.024  0.000  0.001 |  0.092  0.001  0.008 | 
21456       | -0.018  0.000  0.000 | -0.238  0.006  0.082 |  0.094  0.001  0.013 | -0.040  0.000  0.002 |  0.213  0.008  0.066 | 
21454       |  0.143  0.001  0.015 | -0.030  0.000  0.001 |  0.243  0.009  0.042 |  0.424  0.029  0.128 |  0.518  0.046  0.191 | 
21453       | -0.253  0.004  0.107 | -0.189  0.004  0.060 |  0.195  0.006  0.063 | -0.086  0.001  0.012 |  0.021  0.000  0.001 | 
21451       |  0.223  0.003  0.048 |  0.032  0.000  0.001 |  0.119  0.002  0.014 | -0.239  0.009  0.055 |  0.095  0.002  0.009 | 
21452       |  0.120  0.001  0.017 | -0.195  0.004  0.045 | -0.217  0.007  0.055 | -0.200  0.006  0.047 |  0.237  0.010  0.066 | 
21450       |  0.372  0.008  0.109 |  0.099  0.001  0.008 |  0.173  0.004  0.024 | -0.194  0.006  0.030 |  0.041  0.000  0.001 | 
21449       | -0.407  0.009  0.148 |  0.132  0.002  0.016 | -0.140  0.003  0.017 |  0.030  0.000  0.001 | -0.015  0.000  0.000 | 
21447       | -0.049  0.000  0.004 | -0.244  0.007  0.092 |  0.128  0.002  0.025 | -0.073  0.001  0.008 | -0.043  0.000  0.003 | 
21448       |  0.277  0.004  0.089 | -0.105  0.001  0.013 | -0.033  0.000  0.001 | -0.280  0.013  0.091 | -0.033  0.000  0.001 | 
21445       | -0.107  0.001  0.014 |  0.068  0.001  0.006 | -0.155  0.004  0.031 | -0.027  0.000  0.001 |  0.116  0.002  0.017 | 
21446       | -0.020  0.000  0.001 | -0.294  0.010  0.109 |  0.023  0.000  0.001 |  0.041  0.000  0.002 |  0.125  0.003  0.020 | 
21443       |  0.028  0.000  0.001 | -0.049  0.000  0.002 | -0.027  0.000  0.001 |  0.132  0.003  0.017 |  0.010  0.000  0.000 | 
21444       |  0.225  0.003  0.053 | -0.064  0.000  0.004 |  0.106  0.002  0.012 | -0.102  0.002  0.011 |  0.193  0.006  0.039 | 
21442       |  0.239  0.003  0.050 |  0.132  0.002  0.015 | -0.207  0.006  0.037 |  0.050  0.000  0.002 |  0.085  0.001  0.006 | 
21439       |  0.244  0.003  0.049 | -0.129  0.002  0.014 | -0.242  0.009  0.049 | -0.045  0.000  0.002 | -0.306  0.016  0.078 | 
21440       |  0.076  0.000  0.004 |  0.140  0.002  0.013 | -0.222  0.007  0.033 |  0.124  0.002  0.010 |  0.456  0.036  0.140 | 
21441       |  0.039  0.000  0.002 | -0.033  0.000  0.001 |  0.027  0.000  0.001 |  0.059  0.001  0.004 | -0.094  0.002  0.010 | 
21435       | -0.001  0.000  0.000 | -0.116  0.002  0.014 |  0.056  0.000  0.003 | -0.127  0.003  0.017 | -0.066  0.001  0.005 | 
21436       | -0.028  0.000  0.001 | -0.335  0.013  0.135 |  0.000  0.000  0.000 |  0.006  0.000  0.000 | -0.039  0.000  0.002 | 
21437       | -0.248  0.003  0.057 |  0.037  0.000  0.001 | -0.096  0.001  0.009 |  0.366  0.022  0.124 | -0.090  0.001  0.008 | 
21438       |  0.130  0.001  0.010 |  0.213  0.005  0.027 | -0.260  0.010  0.040 | -0.005  0.000  0.000 |  0.353  0.022  0.075 | 
21433       | -0.188  0.002  0.091 | -0.216  0.005  0.120 |  0.010  0.000  0.000 |  0.018  0.000  0.001 | -0.037  0.000  0.004 | 
21434       | -0.384  0.008  0.196 | -0.251  0.007  0.083 | -0.043  0.000  0.002 |  0.101  0.002  0.014 | -0.044  0.000  0.003 | 
21430       |  0.037  0.000  0.001 |  0.184  0.004  0.030 | -0.310  0.014  0.085 |  0.223  0.008  0.044 | -0.047  0.000  0.002 | 
21431       |  0.025  0.000  0.001 |  0.180  0.004  0.037 | -0.306  0.014  0.107 | -0.074  0.001  0.006 |  0.182  0.006  0.038 | 
21432       | -0.071  0.000  0.010 |  0.013  0.000  0.000 | -0.071  0.001  0.010 | -0.192  0.006  0.074 |  0.007  0.000  0.000 | 
21429       | -0.343  0.007  0.250 | -0.211  0.005  0.095 | -0.051  0.000  0.006 |  0.064  0.001  0.009 |  0.036  0.000  0.003 | 
21421       |  0.124  0.001  0.012 |  0.150  0.003  0.017 | -0.106  0.002  0.009 |  0.330  0.018  0.084 | -0.069  0.001  0.004 | 
21422       | -0.214  0.003  0.089 |  0.061  0.000  0.007 |  0.020  0.000  0.001 | -0.130  0.003  0.033 | -0.012  0.000  0.000 | 
21423       | -0.067  0.000  0.005 | -0.117  0.002  0.015 |  0.055  0.000  0.003 |  0.095  0.001  0.010 |  0.230  0.009  0.058 | 
21424       |  0.023  0.000  0.001 | -0.248  0.007  0.077 | -0.131  0.003  0.021 | -0.240  0.009  0.072 |  0.102  0.002  0.013 | 
21425       |  0.033  0.000  0.001 |  0.096  0.001  0.007 | -0.105  0.002  0.009 |  0.131  0.003  0.014 |  0.044  0.000  0.002 | 
21426       |  0.059  0.000  0.004 | -0.029  0.000  0.001 | -0.054  0.000  0.003 |  0.303  0.015  0.099 | -0.316  0.017  0.107 | 
21427       | -0.081  0.000  0.014 | -0.333  0.013  0.232 |  0.168  0.004  0.059 | -0.045  0.000  0.004 | -0.008  0.000  0.000 | 
21428       | -0.198  0.002  0.070 |  0.233  0.006  0.098 | -0.391  0.023  0.276 | -0.164  0.004  0.049 |  0.098  0.002  0.017 | 
21418       |  0.008  0.000  0.000 |  0.187  0.004  0.036 |  0.115  0.002  0.014 |  0.100  0.002  0.010 | -0.043  0.000  0.002 | 
21419       | -0.141  0.001  0.020 | -0.059  0.000  0.004 | -0.085  0.001  0.007 | -0.072  0.001  0.005 | -0.051  0.000  0.003 | 
21420       | -0.140  0.001  0.013 | -0.214  0.005  0.031 |  0.191  0.005  0.024 |  0.347  0.019  0.081 |  0.155  0.004  0.016 | 
21413       |  0.203  0.002  0.031 |  0.087  0.001  0.006 | -0.230  0.008  0.039 |  0.174  0.005  0.022 |  0.201  0.007  0.030 | 
21414       |  0.084  0.000  0.009 | -0.189  0.004  0.045 |  0.083  0.001  0.009 | -0.154  0.004  0.030 | -0.082  0.001  0.009 | 
21415       | -0.031  0.000  0.001 |  0.019  0.000  0.000 | -0.047  0.000  0.003 | -0.059  0.001  0.004 | -0.209  0.008  0.055 | 
21416       | -0.215  0.003  0.036 | -0.035  0.000  0.001 |  0.159  0.004  0.020 |  0.394  0.025  0.121 |  0.139  0.003  0.015 | 
21417       | -0.016  0.000  0.000 | -0.076  0.001  0.010 |  0.046  0.000  0.004 | -0.077  0.001  0.011 | -0.062  0.001  0.007 | 
21410       |  0.039  0.000  0.003 | -0.049  0.000  0.005 | -0.107  0.002  0.024 | -0.038  0.000  0.003 | -0.004  0.000  0.000 | 
21411       | -0.053  0.000  0.002 |  0.297  0.010  0.075 |  0.052  0.000  0.002 |  0.272  0.012  0.062 |  0.247  0.011  0.052 | 
21412       |  0.240  0.003  0.044 |  0.082  0.001  0.005 | -0.023  0.000  0.000 |  0.260  0.011  0.051 | -0.407  0.029  0.125 | 
21407       |  0.093  0.000  0.010 |  0.156  0.003  0.027 |  0.165  0.004  0.031 |  0.110  0.002  0.014 | -0.259  0.012  0.075 | 
21408       |  0.047  0.000  0.002 |  0.170  0.003  0.029 | -0.264  0.010  0.070 |  0.045  0.000  0.002 |  0.148  0.004  0.022 | 
21409       | -0.020  0.000  0.001 |  0.062  0.000  0.010 | -0.292  0.013  0.211 |  0.061  0.001  0.009 |  0.086  0.001  0.018 | 
21406       |  0.095  0.001  0.009 | -0.045  0.000  0.002 | -0.064  0.001  0.004 | -0.003  0.000  0.000 |  0.045  0.000  0.002 | 
21404       |  0.012  0.000  0.000 | -0.217  0.005  0.050 |  0.036  0.000  0.001 | -0.009  0.000  0.000 | -0.157  0.004  0.026 | 
21405       | -0.052  0.000  0.004 | -0.279  0.009  0.111 |  0.235  0.008  0.079 |  0.021  0.000  0.001 | -0.170  0.005  0.042 | 
21399       | -0.287  0.005  0.148 | -0.210  0.005  0.079 | -0.154  0.004  0.043 |  0.085  0.001  0.013 |  0.060  0.001  0.006 | 
21400       |  0.120  0.001  0.020 |  0.057  0.000  0.005 | -0.372  0.021  0.195 | -0.021  0.000  0.001 |  0.187  0.006  0.050 | 
21401       | -0.019  0.000  0.000 |  0.114  0.001  0.015 | -0.098  0.001  0.011 | -0.038  0.000  0.002 | -0.084  0.001  0.008 | 
21402       |  0.104  0.001  0.011 | -0.147  0.002  0.021 | -0.036  0.000  0.001 | -0.177  0.005  0.031 | -0.019  0.000  0.000 | 
21403       |  0.150  0.001  0.018 | -0.157  0.003  0.019 | -0.365  0.020  0.103 | -0.122  0.002  0.012 |  0.004  0.000  0.000 | 
21394       |  0.035  0.000  0.001 | -0.043  0.000  0.002 | -0.168  0.004  0.035 | -0.039  0.000  0.002 |  0.150  0.004  0.028 | 
21395       |  0.195  0.002  0.030 | -0.004  0.000  0.000 |  0.362  0.020  0.102 |  0.295  0.014  0.068 | -0.022  0.000  0.000 | 
21396       | -0.207  0.002  0.071 | -0.285  0.009  0.135 |  0.105  0.002  0.018 |  0.047  0.000  0.004 |  0.036  0.000  0.002 | 
21397       | -0.077  0.000  0.012 | -0.225  0.006  0.104 | -0.099  0.001  0.020 | -0.075  0.001  0.011 |  0.038  0.000  0.003 | 
21398       | -0.008  0.000  0.000 |  0.120  0.002  0.016 | -0.250  0.009  0.070 |  0.027  0.000  0.001 |  0.164  0.005  0.030 | 
21389       |  0.426  0.010  0.127 |  0.272  0.008  0.052 |  0.041  0.000  0.001 | -0.175  0.005  0.021 | -0.142  0.003  0.014 | 
21390       | -0.087  0.000  0.012 |  0.063  0.000  0.006 | -0.133  0.003  0.028 |  0.285  0.013  0.130 | -0.005  0.000  0.000 | 
21391       | -0.030  0.000  0.001 | -0.140  0.002  0.018 |  0.295  0.013  0.082 | -0.137  0.003  0.018 |  0.020  0.000  0.000 | 
21392       | -0.210  0.002  0.089 |  0.016  0.000  0.000 | -0.094  0.001  0.018 |  0.019  0.000  0.001 |  0.129  0.003  0.034 | 
21393       |  0.359  0.007  0.076 |  0.145  0.002  0.012 |  0.233  0.008  0.032 |  0.049  0.000  0.001 | -0.044  0.000  0.001 | 
21383       |  0.277  0.004  0.049 |  0.343  0.013  0.075 | -0.208  0.006  0.028 | -0.119  0.002  0.009 |  0.025  0.000  0.000 | 
21384       |  0.289  0.005  0.057 | -0.190  0.004  0.024 |  0.063  0.001  0.003 | -0.035  0.000  0.001 |  0.132  0.003  0.012 | 
21385       |  0.079  0.000  0.004 |  0.342  0.013  0.071 | -0.323  0.016  0.063 |  0.033  0.000  0.001 |  0.342  0.020  0.071 | 
21386       | -0.066  0.000  0.004 | -0.020  0.000  0.000 |  0.352  0.019  0.123 |  0.197  0.006  0.039 |  0.087  0.001  0.008 | 
21387       |  0.127  0.001  0.015 |  0.186  0.004  0.033 | -0.247  0.009  0.058 |  0.188  0.006  0.034 | -0.209  0.008  0.042 | 
21388       |  0.061  0.000  0.004 | -0.125  0.002  0.018 |  0.064  0.001  0.005 | -0.004  0.000  0.000 | -0.072  0.001  0.006 | 
21376       | -0.210  0.002  0.151 | -0.059  0.000  0.012 | -0.154  0.004  0.082 | -0.061  0.001  0.013 |  0.010  0.000  0.000 | 
21377       | -0.185  0.002  0.051 | -0.011  0.000  0.000 | -0.059  0.001  0.005 | -0.111  0.002  0.018 | -0.013  0.000  0.000 | 
21378       |  0.122  0.001  0.016 | -0.073  0.001  0.006 |  0.009  0.000  0.000 | -0.029  0.000  0.001 | -0.077  0.001  0.007 | 
21379       | -0.095  0.000  0.011 |  0.141  0.002  0.024 | -0.127  0.002  0.019 |  0.294  0.014  0.102 | -0.087  0.001  0.009 | 
21380       | -0.172  0.002  0.080 | -0.071  0.001  0.014 | -0.115  0.002  0.036 |  0.029  0.000  0.002 | -0.023  0.000  0.001 | 
21381       |  0.313  0.005  0.070 |  0.180  0.004  0.023 |  0.015  0.000  0.000 | -0.063  0.001  0.003 |  0.014  0.000  0.000 | 
21382       | -0.028  0.000  0.002 | -0.201  0.005  0.102 |  0.039  0.000  0.004 | -0.014  0.000  0.000 | -0.062  0.001  0.010 | 
21374       |  0.015  0.000  0.000 |  0.011  0.000  0.000 | -0.170  0.004  0.042 | -0.047  0.000  0.003 | -0.122  0.003  0.022 | 
21375       |  0.037  0.000  0.002 |  0.194  0.004  0.052 |  0.076  0.001  0.008 |  0.126  0.003  0.022 | -0.043  0.000  0.003 | 
21371       |  0.033  0.000  0.001 |  0.157  0.003  0.017 | -0.098  0.001  0.007 |  0.164  0.004  0.019 | -0.233  0.009  0.038 | 
21372       | -0.087  0.000  0.007 |  0.067  0.001  0.004 | -0.387  0.023  0.135 |  0.189  0.006  0.032 |  0.079  0.001  0.006 | 
21373       |  0.171  0.002  0.053 | -0.149  0.003  0.040 | -0.172  0.004  0.054 | -0.186  0.006  0.063 |  0.084  0.001  0.013 | 
21365       | -0.118  0.001  0.014 |  0.012  0.000  0.000 |  0.202  0.006  0.040 |  0.280  0.013  0.077 | -0.173  0.005  0.029 | 
21366       | -0.142  0.001  0.057 | -0.143  0.002  0.058 | -0.137  0.003  0.053 | -0.066  0.001  0.013 |  0.018  0.000  0.001 | 
21367       | -0.176  0.002  0.026 | -0.450  0.023  0.169 |  0.120  0.002  0.012 |  0.130  0.003  0.014 | -0.023  0.000  0.000 | 
21368       | -0.018  0.000  0.001 |  0.103  0.001  0.017 | -0.166  0.004  0.045 |  0.103  0.002  0.017 |  0.280  0.014  0.128 | 
21369       | -0.256  0.004  0.082 | -0.147  0.002  0.027 |  0.193  0.006  0.047 |  0.147  0.003  0.027 | -0.020  0.000  0.001 | 
21370       | -0.074  0.000  0.009 |  0.098  0.001  0.016 |  0.023  0.000  0.001 | -0.058  0.001  0.006 | -0.071  0.001  0.008 | 
21358       |  0.000  0.000  0.000 | -0.120  0.002  0.015 |  0.257  0.010  0.069 | -0.049  0.000  0.003 |  0.071  0.001  0.005 | 
21359       | -0.188  0.002  0.050 | -0.148  0.002  0.031 |  0.102  0.002  0.015 |  0.103  0.002  0.015 |  0.062  0.001  0.005 | 
21360       |  0.137  0.001  0.019 | -0.125  0.002  0.016 | -0.003  0.000  0.000 | -0.140  0.003  0.020 |  0.034  0.000  0.001 | 
21361       |  0.252  0.004  0.074 |  0.159  0.003  0.029 | -0.140  0.003  0.023 |  0.271  0.012  0.085 | -0.066  0.001  0.005 | 
21362       |  0.059  0.000  0.004 |  0.181  0.004  0.043 | -0.083  0.001  0.009 |  0.051  0.000  0.003 |  0.127  0.003  0.021 | 
21363       | -0.076  0.000  0.008 |  0.012  0.000  0.000 |  0.112  0.002  0.017 |  0.053  0.000  0.004 | -0.013  0.000  0.000 | 
21364       | -0.144  0.001  0.042 | -0.053  0.000  0.006 | -0.140  0.003  0.040 |  0.033  0.000  0.002 |  0.019  0.000  0.001 | 
21354       |  0.127  0.001  0.015 |  0.048  0.000  0.002 |  0.237  0.008  0.053 |  0.181  0.005  0.031 | -0.328  0.019  0.101 | 
21355       | -0.014  0.000  0.000 | -0.286  0.009  0.081 |  0.021  0.000  0.000 |  0.170  0.005  0.029 | -0.255  0.011  0.064 | 
21356       | -0.213  0.003  0.101 | -0.219  0.005  0.106 |  0.116  0.002  0.030 | -0.025  0.000  0.001 | -0.038  0.000  0.003 | 
21357       | -0.071  0.000  0.004 | -0.273  0.008  0.065 | -0.010  0.000  0.000 | -0.132  0.003  0.015 | -0.060  0.001  0.003 | 
21351       | -0.041  0.000  0.002 | -0.328  0.012  0.114 | -0.268  0.011  0.077 | -0.034  0.000  0.001 |  0.074  0.001  0.006 | 
21352       |  0.047  0.000  0.003 | -0.004  0.000  0.000 | -0.110  0.002  0.016 | -0.086  0.001  0.010 | -0.069  0.001  0.007 | 
21353       | -0.041  0.000  0.001 | -0.013  0.000  0.000 |  0.238  0.008  0.038 |  0.241  0.009  0.039 | -0.132  0.003  0.012 | 
21349       |  0.150  0.001  0.013 | -0.303  0.010  0.054 |  0.672  0.068  0.268 |  0.042  0.000  0.001 | -0.196  0.007  0.023 | 
21350       |  0.215  0.003  0.072 | -0.074  0.001  0.009 | -0.319  0.015  0.158 | -0.096  0.001  0.014 | -0.136  0.003  0.029 | 
21344       | -0.064  0.000  0.004 | -0.257  0.007  0.065 |  0.192  0.006  0.036 |  0.052  0.000  0.003 | -0.057  0.001  0.003 | 
21345       |  0.137  0.001  0.013 | -0.036  0.000  0.001 | -0.175  0.005  0.021 |  0.085  0.001  0.005 |  0.029  0.000  0.001 | 
21346       |  0.235  0.003  0.044 |  0.005  0.000  0.000 | -0.036  0.000  0.001 |  0.104  0.002  0.009 | -0.121  0.003  0.012 | 
21347       | -0.195  0.002  0.072 | -0.290  0.010  0.160 |  0.183  0.005  0.064 | -0.019  0.000  0.001 | -0.023  0.000  0.001 | 
21348       |  0.050  0.000  0.003 | -0.244  0.007  0.066 |  0.022  0.000  0.001 | -0.105  0.002  0.012 | -0.008  0.000  0.000 | 
21340       | -0.021  0.000  0.001 | -0.160  0.003  0.068 | -0.162  0.004  0.069 | -0.021  0.000  0.001 |  0.016  0.000  0.001 | 
21341       |  0.372  0.008  0.089 | -0.041  0.000  0.001 |  0.228  0.008  0.033 |  0.063  0.001  0.003 | -0.139  0.003  0.012 | 
21342       |  0.189  0.002  0.018 |  0.140  0.002  0.010 | -0.024  0.000  0.000 |  0.470  0.036  0.110 | -0.205  0.007  0.021 | 
21343       | -0.139  0.001  0.022 | -0.070  0.001  0.006 | -0.151  0.003  0.026 |  0.007  0.000  0.000 | -0.224  0.009  0.058 | 
21336       | -0.029  0.000  0.001 | -0.013  0.000  0.000 | -0.029  0.000  0.001 |  0.300  0.014  0.107 | -0.226  0.009  0.061 | 
21337       |  0.132  0.001  0.023 | -0.112  0.001  0.016 |  0.045  0.000  0.003 | -0.123  0.002  0.020 | -0.086  0.001  0.010 | 
21338       |  0.091  0.000  0.009 | -0.309  0.011  0.105 |  0.028  0.000  0.001 | -0.122  0.002  0.016 | -0.044  0.000  0.002 | 
21339       | -0.290  0.005  0.137 | -0.314  0.011  0.160 |  0.225  0.008  0.083 |  0.055  0.000  0.005 | -0.044  0.000  0.003 | 
21334       |  0.168  0.002  0.029 |  0.103  0.001  0.011 | -0.134  0.003  0.018 |  0.270  0.012  0.075 | -0.131  0.003  0.018 | 
21335       |  0.068  0.000  0.003 |  0.238  0.006  0.043 | -0.092  0.001  0.006 |  0.022  0.000  0.000 |  0.250  0.011  0.047 | 
21331       | -0.113  0.001  0.021 |  0.008  0.000  0.000 | -0.147  0.003  0.035 |  0.031  0.000  0.002 |  0.090  0.001  0.013 | 
21332       |  0.304  0.005  0.078 |  0.107  0.001  0.010 |  0.045  0.000  0.002 | -0.127  0.003  0.014 | -0.084  0.001  0.006 | 
21333       |  0.117  0.001  0.021 |  0.029  0.000  0.001 | -0.055  0.000  0.005 | -0.142  0.003  0.031 | -0.026  0.000  0.001 | 
21324       | -0.149  0.001  0.041 | -0.197  0.004  0.071 |  0.030  0.000  0.002 |  0.055  0.000  0.005 |  0.006  0.000  0.000 | 
21325       |  0.035  0.000  0.001 | -0.235  0.006  0.060 |  0.182  0.005  0.036 |  0.011  0.000  0.000 | -0.126  0.003  0.017 | 
21326       |  0.093  0.000  0.015 |  0.156  0.003  0.042 | -0.066  0.001  0.007 |  0.072  0.001  0.009 | -0.106  0.002  0.019 | 
21327       | -0.088  0.000  0.013 |  0.088  0.001  0.013 | -0.226  0.008  0.084 | -0.105  0.002  0.018 | -0.017  0.000  0.000 | 
21328       | -0.269  0.004  0.138 | -0.258  0.008  0.127 |  0.134  0.003  0.034 |  0.074  0.001  0.011 | -0.027  0.000  0.001 | 
21329       |  0.062  0.000  0.004 | -0.081  0.001  0.007 | -0.221  0.007  0.052 | -0.125  0.003  0.017 | -0.268  0.012  0.076 | 
21330       |  0.202  0.002  0.036 |  0.123  0.002  0.013 |  0.085  0.001  0.006 | -0.032  0.000  0.001 |  0.020  0.000  0.000 | 
21322       |  0.176  0.002  0.027 |  0.118  0.002  0.012 |  0.057  0.000  0.003 |  0.011  0.000  0.000 | -0.213  0.008  0.039 | 
21323       | -0.259  0.004  0.105 | -0.172  0.003  0.047 |  0.152  0.003  0.037 |  0.124  0.002  0.024 | -0.163  0.005  0.042 | 
21318       |  0.149  0.001  0.036 |  0.030  0.000  0.001 |  0.040  0.000  0.003 |  0.008  0.000  0.000 | -0.314  0.017  0.161 | 
21319       | -0.033  0.000  0.001 | -0.321  0.012  0.094 | -0.069  0.001  0.004 |  0.117  0.002  0.013 | -0.125  0.003  0.014 | 
21320       | -0.226  0.003  0.047 |  0.253  0.007  0.059 | -0.361  0.020  0.121 |  0.118  0.002  0.013 | -0.181  0.006  0.030 | 
21321       | -0.213  0.003  0.101 | -0.219  0.005  0.106 |  0.116  0.002  0.030 | -0.025  0.000  0.001 | -0.038  0.000  0.003 | 
21314       |  0.106  0.001  0.015 | -0.066  0.000  0.006 | -0.082  0.001  0.009 |  0.062  0.001  0.005 | -0.124  0.003  0.021 | 
21315       |  0.051  0.000  0.002 | -0.032  0.000  0.001 |  0.263  0.010  0.044 |  0.066  0.001  0.003 |  0.016  0.000  0.000 | 
21316       | -0.012  0.000  0.000 | -0.096  0.001  0.013 |  0.084  0.001  0.010 | -0.105  0.002  0.015 | -0.127  0.003  0.022 | 
21317       | -0.590  0.019  0.458 |  0.069  0.001  0.006 |  0.111  0.002  0.016 |  0.070  0.001  0.006 | -0.131  0.003  0.022 | 
21311       |  0.341  0.006  0.071 |  0.142  0.002  0.012 | -0.008  0.000  0.000 | -0.122  0.002  0.009 | -0.451  0.035  0.124 | 
21312       |  0.012  0.000  0.000 |  0.091  0.001  0.007 | -0.030  0.000  0.001 |  0.048  0.000  0.002 |  0.051  0.000  0.002 | 
21313       | -0.063  0.000  0.004 | -0.209  0.005  0.044 |  0.246  0.009  0.061 |  0.083  0.001  0.007 |  0.195  0.007  0.038 | 
21308       |  0.249  0.003  0.039 |  0.347  0.014  0.076 | -0.152  0.003  0.015 |  0.503  0.041  0.159 | -0.183  0.006  0.021 | 
21309       |  0.163  0.001  0.029 | -0.156  0.003  0.027 | -0.050  0.000  0.003 |  0.120  0.002  0.016 | -0.217  0.008  0.052 | 
21310       |  0.212  0.002  0.047 |  0.002  0.000  0.000 |  0.024  0.000  0.001 | -0.033  0.000  0.001 | -0.424  0.031  0.188 | 
21304       |  0.041  0.000  0.002 |  0.114  0.001  0.014 | -0.174  0.005  0.033 | -0.036  0.000  0.001 |  0.022  0.000  0.001 | 
21305       | -0.056  0.000  0.004 |  0.138  0.002  0.022 |  0.077  0.001  0.007 |  0.242  0.009  0.069 | -0.142  0.004  0.024 | 
21306       |  0.154  0.001  0.026 | -0.087  0.001  0.008 | -0.104  0.002  0.012 |  0.216  0.008  0.051 | -0.285  0.014  0.089 | 
21307       |  0.010  0.000  0.000 |  0.169  0.003  0.024 | -0.206  0.006  0.035 | -0.002  0.000  0.000 | -0.195  0.007  0.032 | 
21301       |  0.198  0.002  0.036 |  0.067  0.001  0.004 | -0.252  0.010  0.058 | -0.087  0.001  0.007 |  0.018  0.000  0.000 | 
21302       |  0.054  0.000  0.002 | -0.063  0.000  0.003 | -0.032  0.000  0.001 |  0.197  0.006  0.031 | -0.316  0.017  0.079 | 
21303       |  0.319  0.006  0.109 | -0.200  0.005  0.043 | -0.117  0.002  0.015 | -0.062  0.001  0.004 | -0.190  0.006  0.039 | 
21297       |  0.275  0.004  0.051 |  0.105  0.001  0.007 | -0.007  0.000  0.000 | -0.078  0.001  0.004 |  0.036  0.000  0.001 | 
21298       |  0.082  0.000  0.007 | -0.004  0.000  0.000 | -0.271  0.011  0.074 |  0.058  0.001  0.003 |  0.041  0.000  0.002 | 
21299       |  0.220  0.003  0.043 | -0.063  0.000  0.004 | -0.405  0.025  0.147 | -0.037  0.000  0.001 |  0.044  0.000  0.002 | 
21300       | -0.082  0.000  0.008 |  0.031  0.000  0.001 | -0.036  0.000  0.002 | -0.060  0.001  0.004 | -0.250  0.011  0.074 | 
21292       |  0.267  0.004  0.046 |  0.119  0.002  0.009 |  0.231  0.008  0.035 |  0.220  0.008  0.031 | -0.286  0.014  0.053 | 
21293       | -0.531  0.016  0.468 | -0.101  0.001  0.017 |  0.063  0.001  0.007 |  0.074  0.001  0.009 | -0.052  0.000  0.004 | 
21294       |  0.125  0.001  0.016 |  0.091  0.001  0.009 |  0.113  0.002  0.013 | -0.032  0.000  0.001 | -0.176  0.005  0.032 | 
21295       | -0.184  0.002  0.102 |  0.052  0.000  0.008 | -0.289  0.013  0.250 | -0.059  0.001  0.011 |  0.060  0.001  0.011 | 
21296       |  0.270  0.004  0.055 | -0.055  0.000  0.002 | -0.100  0.002  0.008 |  0.375  0.023  0.106 | -0.342  0.020  0.088 | 
21288       |  0.094  0.000  0.010 |  0.019  0.000  0.000 | -0.102  0.002  0.011 |  0.330  0.018  0.117 | -0.275  0.013  0.082 | 
21289       |  0.233  0.003  0.052 | -0.085  0.001  0.007 |  0.137  0.003  0.018 | -0.028  0.000  0.001 | -0.046  0.000  0.002 | 
21290       | -0.130  0.001  0.021 | -0.025  0.000  0.001 | -0.293  0.013  0.107 | -0.071  0.001  0.006 | -0.081  0.001  0.008 | 
21291       |  0.099  0.001  0.007 | -0.088  0.001  0.006 | -0.170  0.004  0.020 |  0.294  0.014  0.062 | -0.130  0.003  0.012 | 
21284       |  0.158  0.001  0.028 | -0.098  0.001  0.011 |  0.039  0.000  0.002 |  0.026  0.000  0.001 | -0.062  0.001  0.004 | 
21285       | -0.072  0.000  0.009 | -0.136  0.002  0.033 | -0.114  0.002  0.023 | -0.102  0.002  0.019 | -0.072  0.001  0.009 | 
21286       | -0.031  0.000  0.001 |  0.043  0.000  0.001 | -0.192  0.006  0.026 | -0.167  0.005  0.020 | -0.219  0.008  0.034 | 
21287       |  0.077  0.000  0.005 |  0.020  0.000  0.000 | -0.073  0.001  0.004 | -0.066  0.001  0.003 |  0.043  0.000  0.001 | 
21280       |  0.100  0.001  0.008 | -0.163  0.003  0.021 |  0.311  0.015  0.075 | -0.058  0.001  0.003 |  0.117  0.002  0.010 | 
21281       |  0.111  0.001  0.014 | -0.269  0.008  0.083 | -0.017  0.000  0.000 |  0.094  0.001  0.010 | -0.065  0.001  0.005 | 
21282       | -0.036  0.000  0.002 | -0.160  0.003  0.043 | -0.256  0.010  0.110 | -0.011  0.000  0.000 | -0.094  0.002  0.015 | 
21283       | -0.178  0.002  0.055 | -0.207  0.005  0.075 |  0.140  0.003  0.034 |  0.041  0.000  0.003 | -0.072  0.001  0.009 | 
21276       | -0.020  0.000  0.001 | -0.182  0.004  0.076 | -0.096  0.001  0.021 | -0.046  0.000  0.005 |  0.150  0.004  0.052 | 
21277       |  0.283  0.004  0.068 |  0.205  0.005  0.036 | -0.121  0.002  0.012 | -0.183  0.005  0.029 | -0.149  0.004  0.019 | 
21278       |  0.010  0.000  0.000 | -0.109  0.001  0.012 | -0.022  0.000  0.000 |  0.120  0.002  0.015 |  0.116  0.002  0.014 | 
21279       |  0.189  0.002  0.033 | -0.161  0.003  0.024 |  0.017  0.000  0.000 | -0.042  0.000  0.002 | -0.116  0.002  0.012 | 
21274       |  0.148  0.001  0.018 | -0.158  0.003  0.021 | -0.261  0.010  0.057 | -0.088  0.001  0.006 | -0.184  0.006  0.028 | 
21275       |  0.229  0.003  0.055 | -0.127  0.002  0.017 | -0.264  0.011  0.072 | -0.114  0.002  0.014 |  0.131  0.003  0.018 | 
21269       |  0.080  0.000  0.005 |  0.318  0.011  0.078 | -0.175  0.005  0.023 | -0.150  0.004  0.017 | -0.009  0.000  0.000 | 
21270       |  0.363  0.007  0.068 |  0.157  0.003  0.013 |  0.055  0.000  0.002 |  0.250  0.010  0.033 | -0.039  0.000  0.001 | 
21271       | -0.010  0.000  0.000 |  0.222  0.006  0.041 | -0.071  0.001  0.004 |  0.119  0.002  0.012 | -0.134  0.003  0.015 | 
21272       |  0.165  0.002  0.040 | -0.021  0.000  0.001 |  0.144  0.003  0.030 | -0.155  0.004  0.035 | -0.100  0.002  0.015 | 
21273       |  0.176  0.002  0.043 | -0.147  0.002  0.030 | -0.169  0.004  0.039 | -0.185  0.005  0.047 | -0.025  0.000  0.001 | 
21264       | -0.113  0.001  0.019 |  0.105  0.001  0.016 | -0.260  0.010  0.098 |  0.102  0.002  0.015 |  0.038  0.000  0.002 | 
21265       | -0.090  0.000  0.011 | -0.120  0.002  0.020 | -0.241  0.009  0.081 |  0.333  0.018  0.154 | -0.266  0.012  0.098 | 
21266       |  0.071  0.000  0.007 |  0.069  0.001  0.007 | -0.284  0.012  0.117 |  0.221  0.008  0.070 |  0.053  0.000  0.004 | 
21267       |  0.100  0.001  0.008 | -0.124  0.002  0.012 |  0.281  0.012  0.060 |  0.002  0.000  0.000 | -0.081  0.001  0.005 | 
21268       | -0.080  0.000  0.009 | -0.215  0.005  0.063 | -0.030  0.000  0.001 |  0.066  0.001  0.006 | -0.143  0.004  0.028 | 
21258       | -0.399  0.009  0.219 |  0.125  0.002  0.021 |  0.042  0.000  0.002 |  0.042  0.000  0.002 | -0.249  0.011  0.085 | 
21259       |  0.092  0.000  0.006 | -0.109  0.001  0.009 | -0.259  0.010  0.048 |  0.251  0.010  0.045 | -0.160  0.004  0.018 | 
21260       |  0.111  0.001  0.013 |  0.028  0.000  0.001 | -0.216  0.007  0.050 |  0.050  0.000  0.003 |  0.023  0.000  0.001 | 
21261       | -0.042  0.000  0.002 |  0.157  0.003  0.024 | -0.143  0.003  0.020 |  0.188  0.006  0.035 |  0.014  0.000  0.000 | 
21262       | -0.288  0.005  0.156 | -0.189  0.004  0.067 |  0.133  0.003  0.033 |  0.057  0.001  0.006 | -0.068  0.001  0.009 | 
21263       | -0.060  0.000  0.005 | -0.323  0.012  0.132 |  0.084  0.001  0.009 |  0.152  0.004  0.029 | -0.119  0.002  0.018 | 
21255       | -0.007  0.000  0.000 | -0.079  0.001  0.005 |  0.033  0.000  0.001 |  0.147  0.003  0.019 |  0.030  0.000  0.001 | 
21256       | -0.193  0.002  0.070 |  0.103  0.001  0.020 | -0.081  0.001  0.013 | -0.060  0.001  0.007 | -0.046  0.000  0.004 | 
21257       |  0.128  0.001  0.022 | -0.030  0.000  0.001 |  0.225  0.008  0.067 | -0.010  0.000  0.000 | -0.047  0.000  0.003 | 
21249       |  0.136  0.001  0.022 |  0.130  0.002  0.020 | -0.237  0.008  0.067 |  0.163  0.004  0.032 |  0.104  0.002  0.013 | 
21250       | -0.347  0.007  0.208 | -0.217  0.005  0.081 |  0.144  0.003  0.036 |  0.128  0.003  0.028 | -0.046  0.000  0.004 | 
21251       | -0.265  0.004  0.068 | -0.418  0.020  0.170 |  0.284  0.012  0.078 |  0.048  0.000  0.002 |  0.191  0.006  0.035 | 
21252       |  0.137  0.001  0.021 | -0.222  0.006  0.054 | -0.039  0.000  0.002 | -0.182  0.005  0.036 | -0.050  0.000  0.003 | 
21253       |  0.120  0.001  0.013 | -0.078  0.001  0.006 | -0.276  0.011  0.070 |  0.036  0.000  0.001 | -0.088  0.001  0.007 | 
21254       |  0.185  0.002  0.036 | -0.114  0.001  0.014 |  0.120  0.002  0.015 | -0.278  0.013  0.082 | -0.040  0.000  0.002 | 
21241       |  0.201  0.002  0.031 | -0.084  0.001  0.005 |  0.097  0.001  0.007 | -0.255  0.011  0.049 |  0.080  0.001  0.005 | 
21242       | -0.012  0.000  0.000 | -0.074  0.001  0.004 |  0.146  0.003  0.016 | -0.047  0.000  0.002 | -0.135  0.003  0.014 | 
21243       |  0.126  0.001  0.014 |  0.058  0.000  0.003 | -0.055  0.000  0.003 | -0.123  0.002  0.013 |  0.130  0.003  0.015 | 
21244       |  0.384  0.008  0.166 |  0.060  0.000  0.004 | -0.114  0.002  0.015 | -0.139  0.003  0.022 |  0.012  0.000  0.000 | 
21245       |  0.017  0.000  0.000 | -0.224  0.006  0.048 | -0.039  0.000  0.001 | -0.009  0.000  0.000 | -0.080  0.001  0.006 | 
21246       |  0.098  0.001  0.012 |  0.032  0.000  0.001 | -0.324  0.016  0.130 |  0.211  0.007  0.055 |  0.062  0.001  0.005 | 
21247       |  0.116  0.001  0.014 | -0.039  0.000  0.002 |  0.291  0.013  0.086 |  0.047  0.000  0.002 |  0.039  0.000  0.002 | 
21248       |  0.104  0.001  0.009 |  0.052  0.000  0.002 |  0.297  0.013  0.072 |  0.388  0.024  0.123 |  0.339  0.020  0.093 | 
21236       |  0.143  0.001  0.020 | -0.083  0.001  0.007 | -0.278  0.012  0.074 |  0.141  0.003  0.019 | -0.111  0.002  0.012 | 
21237       | -0.190  0.002  0.058 |  0.011  0.000  0.000 | -0.104  0.002  0.018 | -0.145  0.003  0.034 | -0.062  0.001  0.006 | 
21238       | -0.090  0.000  0.015 | -0.247  0.007  0.118 |  0.230  0.008  0.103 |  0.023  0.000  0.001 | -0.119  0.002  0.027 | 
21239       |  0.144  0.001  0.029 |  0.153  0.003  0.032 | -0.169  0.004  0.039 | -0.149  0.004  0.030 | -0.089  0.001  0.011 | 
21240       |  0.097  0.001  0.005 | -0.180  0.004  0.017 |  0.227  0.008  0.027 | -0.023  0.000  0.000 |  0.123  0.003  0.008 | 
21231       |  0.117  0.001  0.016 | -0.037  0.000  0.002 |  0.017  0.000  0.000 |  0.036  0.000  0.002 | -0.039  0.000  0.002 | 
21232       |  0.177  0.002  0.028 |  0.130  0.002  0.015 | -0.075  0.001  0.005 | -0.041  0.000  0.001 |  0.251  0.011  0.056 | 
21233       |  0.029  0.000  0.001 |  0.123  0.002  0.019 |  0.062  0.001  0.005 |  0.046  0.000  0.003 | -0.217  0.008  0.059 | 
21234       | -0.025  0.000  0.000 | -0.275  0.009  0.058 |  0.330  0.016  0.084 |  0.107  0.002  0.009 |  0.090  0.001  0.006 | 
21235       | -0.172  0.002  0.066 | -0.071  0.001  0.011 | -0.081  0.001  0.015 | -0.089  0.001  0.018 | -0.038  0.000  0.003 | 
21225       |  0.425  0.010  0.132 |  0.113  0.001  0.009 |  0.066  0.001  0.003 | -0.074  0.001  0.004 | -0.166  0.005  0.020 | 
21226       | -0.269  0.004  0.138 | -0.258  0.008  0.127 |  0.134  0.003  0.034 |  0.074  0.001  0.011 | -0.027  0.000  0.001 | 
21227       |  0.094  0.000  0.008 |  0.224  0.006  0.045 | -0.144  0.003  0.019 |  0.404  0.026  0.147 |  0.225  0.009  0.046 | 
21228       | -0.111  0.001  0.018 |  0.119  0.002  0.021 | -0.106  0.002  0.016 | -0.131  0.003  0.025 |  0.251  0.011  0.092 | 
21229       | -0.032  0.000  0.001 |  0.012  0.000  0.000 | -0.154  0.004  0.019 |  0.128  0.003  0.013 | -0.252  0.011  0.051 | 
21230       |  0.337  0.006  0.093 | -0.075  0.001  0.005 |  0.153  0.004  0.019 |  0.064  0.001  0.003 | -0.120  0.002  0.012 | 
21219       |  0.220  0.003  0.028 |  0.350  0.014  0.070 | -0.015  0.000  0.000 |  0.379  0.023  0.082 | -0.029  0.000  0.000 | 
21220       |  0.056  0.000  0.003 |  0.266  0.008  0.061 | -0.261  0.010  0.058 |  0.304  0.015  0.079 |  0.272  0.013  0.063 | 
21221       | -0.029  0.000  0.001 | -0.378  0.016  0.112 |  0.140  0.003  0.015 |  0.024  0.000  0.000 | -0.198  0.007  0.031 | 
21222       |  0.095  0.001  0.009 |  0.105  0.001  0.011 | -0.290  0.013  0.087 |  0.134  0.003  0.019 |  0.031  0.000  0.001 | 
21223       |  0.190  0.002  0.036 | -0.128  0.002  0.017 | -0.019  0.000  0.000 | -0.167  0.005  0.028 |  0.037  0.000  0.001 | 
21224       | -0.183  0.002  0.034 | -0.235  0.006  0.055 |  0.111  0.002  0.012 |  0.041  0.000  0.002 |  0.189  0.006  0.036 | 
21215       | -0.064  0.000  0.007 | -0.215  0.005  0.080 | -0.204  0.006  0.072 | -0.033  0.000  0.002 | -0.011  0.000  0.000 | 
21216       | -0.064  0.000  0.004 |  0.073  0.001  0.006 |  0.116  0.002  0.014 |  0.226  0.008  0.053 |  0.343  0.020  0.123 | 
21217       |  0.108  0.001  0.018 | -0.105  0.001  0.017 |  0.029  0.000  0.001 | -0.122  0.002  0.023 | -0.147  0.004  0.033 | 
21218       | -0.215  0.003  0.045 | -0.136  0.002  0.018 | -0.158  0.004  0.025 |  0.017  0.000  0.000 | -0.184  0.006  0.033 | 
21209       | -0.175  0.002  0.043 |  0.089  0.001  0.011 |  0.003  0.000  0.000 | -0.070  0.001  0.007 | -0.147  0.004  0.030 | 
21210       | -0.025  0.000  0.001 |  0.042  0.000  0.002 | -0.310  0.014  0.118 | -0.076  0.001  0.007 |  0.056  0.001  0.004 | 
21211       |  0.208  0.002  0.047 |  0.203  0.005  0.044 |  0.109  0.002  0.013 |  0.030  0.000  0.001 | -0.187  0.006  0.038 | 
21212       | -0.049  0.000  0.003 | -0.158  0.003  0.033 | -0.077  0.001  0.008 | -0.025  0.000  0.001 | -0.153  0.004  0.031 | 
21213       |  0.169  0.002  0.023 | -0.164  0.003  0.022 |  0.229  0.008  0.042 | -0.032  0.000  0.001 | -0.127  0.003  0.013 | 
21214       |  0.072  0.000  0.006 |  0.008  0.000  0.000 |  0.055  0.000  0.004 | -0.006  0.000  0.000 | -0.382  0.025  0.169 | 
21205       |  0.065  0.000  0.006 | -0.084  0.001  0.009 |  0.050  0.000  0.003 |  0.211  0.007  0.059 | -0.092  0.001  0.011 | 
21206       |  0.241  0.003  0.045 | -0.011  0.000  0.000 |  0.007  0.000  0.000 | -0.093  0.001  0.007 | -0.029  0.000  0.001 | 
21207       |  0.130  0.001  0.015 | -0.010  0.000  0.000 |  0.160  0.004  0.023 | -0.199  0.006  0.036 | -0.288  0.014  0.076 | 
21208       | -0.053  0.000  0.003 |  0.121  0.002  0.013 | -0.117  0.002  0.013 | -0.098  0.002  0.009 | -0.104  0.002  0.010 | 
21202       | -0.099  0.001  0.009 | -0.272  0.008  0.070 | -0.279  0.012  0.074 |  0.146  0.003  0.020 | -0.123  0.003  0.014 | 
21203       |  0.142  0.001  0.018 | -0.145  0.002  0.019 |  0.232  0.008  0.047 | -0.035  0.000  0.001 | -0.141  0.003  0.017 | 
21204       | -0.102  0.001  0.014 | -0.115  0.001  0.018 | -0.078  0.001  0.008 |  0.046  0.000  0.003 | -0.177  0.005  0.043 | 
21200       |  0.066  0.000  0.005 | -0.251  0.007  0.066 | -0.298  0.013  0.093 | -0.047  0.000  0.002 |  0.068  0.001  0.005 | 
21201       |  0.045  0.000  0.002 |  0.125  0.002  0.016 | -0.005  0.000  0.000 |  0.199  0.006  0.041 | -0.174  0.005  0.031 | 
21194       |  0.350  0.007  0.083 |  0.077  0.001  0.004 |  0.188  0.005  0.024 | -0.063  0.001  0.003 | -0.152  0.004  0.016 | 
21195       |  0.340  0.006  0.070 |  0.034  0.000  0.001 |  0.115  0.002  0.008 |  0.014  0.000  0.000 | -0.313  0.017  0.059 | 
21196       | -0.229  0.003  0.133 | -0.274  0.009  0.191 | -0.190  0.005  0.092 |  0.037  0.000  0.004 | -0.014  0.000  0.000 | 
21197       | -0.190  0.002  0.048 | -0.243  0.007  0.078 |  0.083  0.001  0.009 |  0.061  0.001  0.005 | -0.084  0.001  0.009 | 
21198       | -0.213  0.003  0.103 | -0.236  0.006  0.127 |  0.073  0.001  0.012 |  0.028  0.000  0.002 | -0.064  0.001  0.009 | 
21199       | -0.065  0.000  0.005 | -0.318  0.011  0.131 |  0.159  0.004  0.033 |  0.039  0.000  0.002 | -0.073  0.001  0.007 | 
21186       |  0.074  0.000  0.010 | -0.237  0.006  0.104 | -0.254  0.010  0.119 | -0.002  0.000  0.000 |  0.101  0.002  0.019 | 
21187       | -0.021  0.000  0.001 | -0.031  0.000  0.001 | -0.229  0.008  0.067 |  0.238  0.009  0.073 | -0.098  0.002  0.012 | 
21188       | -0.139  0.001  0.042 | -0.130  0.002  0.037 | -0.066  0.001  0.009 | -0.117  0.002  0.030 | -0.013  0.000  0.000 | 
21189       |  0.149  0.001  0.025 |  0.145  0.002  0.024 |  0.086  0.001  0.008 | -0.002  0.000  0.000 | -0.044  0.000  0.002 | 
21190       |  0.000  0.000  0.000 | -0.165  0.003  0.037 |  0.061  0.001  0.005 |  0.206  0.007  0.057 | -0.219  0.008  0.065 | 
21191       |  0.377  0.008  0.096 |  0.031  0.000  0.001 | -0.286  0.012  0.055 | -0.051  0.000  0.002 | -0.030  0.000  0.001 | 
21192       | -0.288  0.005  0.156 | -0.189  0.004  0.067 |  0.133  0.003  0.033 |  0.057  0.001  0.006 | -0.068  0.001  0.009 | 
21193       | -0.265  0.004  0.175 |  0.096  0.001  0.023 | -0.016  0.000  0.001 | -0.023  0.000  0.001 | -0.050  0.000  0.006 | 
21178       |  0.201  0.002  0.041 |  0.043  0.000  0.002 | -0.256  0.010  0.067 | -0.224  0.008  0.051 |  0.228  0.009  0.053 | 
21179       |  0.302  0.005  0.084 |  0.181  0.004  0.030 | -0.200  0.006  0.037 |  0.223  0.008  0.046 |  0.314  0.017  0.091 | 
21180       |  0.371  0.008  0.113 |  0.125  0.002  0.013 |  0.152  0.003  0.019 |  0.231  0.009  0.044 | -0.305  0.016  0.076 | 
21181       |  0.303  0.005  0.080 | -0.116  0.002  0.012 | -0.054  0.000  0.003 | -0.067  0.001  0.004 | -0.201  0.007  0.036 | 
21182       |  0.259  0.004  0.053 |  0.165  0.003  0.021 | -0.064  0.001  0.003 |  0.271  0.012  0.058 |  0.021  0.000  0.000 | 
21183       | -0.063  0.000  0.008 | -0.301  0.010  0.179 |  0.122  0.002  0.029 | -0.017  0.000  0.001 | -0.039  0.000  0.003 | 
21184       |  0.036  0.000  0.002 | -0.057  0.000  0.004 |  0.048  0.000  0.003 | -0.116  0.002  0.018 | -0.208  0.007  0.059 | 
21185       |  0.446  0.011  0.089 |  0.373  0.016  0.063 | -0.022  0.000  0.000 |  0.567  0.052  0.145 | -0.349  0.021  0.055 | 
21170       |  0.158  0.001  0.028 |  0.247  0.007  0.069 | -0.020  0.000  0.000 | -0.113  0.002  0.015 |  0.106  0.002  0.013 | 
21171       |  0.172  0.002  0.017 |  0.407  0.019  0.095 |  0.158  0.004  0.014 |  0.426  0.029  0.104 | -0.397  0.027  0.090 | 
21172       | -0.043  0.000  0.002 | -0.077  0.001  0.005 | -0.115  0.002  0.012 |  0.291  0.014  0.074 | -0.146  0.004  0.019 | 
21173       |  0.116  0.001  0.009 |  0.391  0.017  0.108 | -0.185  0.005  0.024 | -0.055  0.000  0.002 | -0.313  0.017  0.069 | 
21174       | -0.024  0.000  0.000 |  0.323  0.012  0.088 | -0.064  0.001  0.003 |  0.159  0.004  0.021 | -0.326  0.018  0.089 | 
21175       | -0.133  0.001  0.017 | -0.104  0.001  0.010 | -0.092  0.001  0.008 |  0.166  0.004  0.027 | -0.047  0.000  0.002 | 
21176       | -0.288  0.005  0.156 | -0.189  0.004  0.067 |  0.133  0.003  0.033 |  0.057  0.001  0.006 | -0.068  0.001  0.009 | 
21177       |  0.357  0.007  0.073 | -0.176  0.004  0.018 | -0.036  0.000  0.001 |  0.068  0.001  0.003 | -0.326  0.018  0.061 | 
21162       | -0.134  0.001  0.020 | -0.190  0.004  0.040 |  0.239  0.009  0.063 | -0.014  0.000  0.000 |  0.089  0.001  0.009 | 
21163       |  0.043  0.000  0.002 |  0.070  0.001  0.006 | -0.070  0.001  0.006 |  0.020  0.000  0.000 |  0.121  0.003  0.017 | 
21164       | -0.040  0.000  0.002 | -0.143  0.002  0.020 |  0.185  0.005  0.033 | -0.058  0.001  0.003 | -0.043  0.000  0.002 | 
21165       | -0.047  0.000  0.003 | -0.143  0.002  0.026 |  0.042  0.000  0.002 | -0.062  0.001  0.005 |  0.039  0.000  0.002 | 
21166       |  0.132  0.001  0.012 |  0.186  0.004  0.025 | -0.131  0.003  0.012 | -0.096  0.001  0.007 | -0.177  0.005  0.022 | 
21167       | -0.228  0.003  0.053 |  0.212  0.005  0.046 | -0.194  0.006  0.039 |  0.061  0.001  0.004 | -0.187  0.006  0.036 | 
21168       | -0.150  0.001  0.029 |  0.138  0.002  0.025 | -0.340  0.017  0.151 | -0.103  0.002  0.014 | -0.040  0.000  0.002 | 
21169       |  0.174  0.002  0.047 | -0.060  0.000  0.006 | -0.135  0.003  0.029 | -0.208  0.007  0.068 |  0.193  0.006  0.058 | 
21155       |  0.310  0.005  0.100 |  0.071  0.001  0.005 | -0.117  0.002  0.014 | -0.176  0.005  0.032 | -0.154  0.004  0.025 | 
21156       |  0.000  0.000  0.000 | -0.076  0.001  0.009 | -0.035  0.000  0.002 |  0.074  0.001  0.009 |  0.105  0.002  0.017 | 
21157       |  0.068  0.000  0.004 | -0.076  0.001  0.005 | -0.106  0.002  0.009 |  0.074  0.001  0.004 | -0.257  0.011  0.052 | 
21158       | -0.215  0.003  0.122 | -0.119  0.002  0.037 | -0.029  0.000  0.002 | -0.134  0.003  0.047 | -0.001  0.000  0.000 | 
21159       |  0.004  0.000  0.000 | -0.180  0.004  0.037 | -0.036  0.000  0.001 | -0.191  0.006  0.041 |  0.149  0.004  0.025 | 
21160       | -0.321  0.006  0.184 | -0.308  0.011  0.169 | -0.150  0.003  0.040 |  0.186  0.006  0.061 |  0.039  0.000  0.003 | 
21161       |  0.046  0.000  0.004 | -0.114  0.001  0.026 |  0.004  0.000  0.000 | -0.169  0.005  0.056 | -0.083  0.001  0.014 | 
21153       |  0.066  0.000  0.004 |  0.151  0.003  0.021 | -0.243  0.009  0.055 |  0.229  0.008  0.049 | -0.492  0.042  0.226 | 
21154       |  0.235  0.003  0.038 |  0.273  0.008  0.051 | -0.096  0.001  0.006 | -0.272  0.012  0.051 | -0.239  0.010  0.039 | 
21149       |  0.082  0.000  0.007 | -0.098  0.001  0.010 | -0.237  0.008  0.055 |  0.267  0.011  0.070 | -0.096  0.002  0.009 | 
21150       | -0.002  0.000  0.000 | -0.014  0.000  0.000 |  0.068  0.001  0.007 | -0.007  0.000  0.000 | -0.183  0.006  0.053 | 
21151       |  0.264  0.004  0.053 | -0.019  0.000  0.000 |  0.042  0.000  0.001 | -0.018  0.000  0.000 | -0.202  0.007  0.031 | 
21152       |  0.123  0.001  0.018 | -0.019  0.000  0.000 |  0.031  0.000  0.001 | -0.090  0.001  0.010 | -0.147  0.004  0.026 | 
21143       |  0.140  0.001  0.025 | -0.044  0.000  0.002 | -0.214  0.007  0.058 | -0.167  0.005  0.035 | -0.009  0.000  0.000 | 
21144       |  0.203  0.002  0.043 |  0.118  0.002  0.015 | -0.192  0.006  0.039 |  0.181  0.005  0.034 |  0.030  0.000  0.001 | 
21145       |  0.083  0.000  0.005 |  0.022  0.000  0.000 |  0.066  0.001  0.003 |  0.229  0.008  0.041 | -0.297  0.015  0.068 | 
21146       | -0.103  0.001  0.019 |  0.113  0.001  0.023 | -0.287  0.012  0.150 |  0.010  0.000  0.000 |  0.122  0.003  0.027 | 
21147       |  0.167  0.002  0.036 | -0.017  0.000  0.000 | -0.246  0.009  0.078 | -0.056  0.001  0.004 | -0.111  0.002  0.016 | 
21148       |  0.282  0.004  0.066 |  0.338  0.013  0.096 | -0.181  0.005  0.027 |  0.084  0.001  0.006 | -0.249  0.011  0.052 | 
21136       | -0.246  0.003  0.071 |  0.058  0.000  0.004 | -0.193  0.006  0.043 |  0.272  0.012  0.086 | -0.146  0.004  0.025 | 
21137       |  0.205  0.002  0.035 |  0.270  0.008  0.061 | -0.032  0.000  0.001 |  0.182  0.005  0.028 |  0.159  0.004  0.021 | 
21138       |  0.078  0.000  0.006 |  0.074  0.001  0.005 | -0.181  0.005  0.032 |  0.138  0.003  0.018 |  0.062  0.001  0.004 | 
21139       |  0.011  0.000  0.000 |  0.006  0.000  0.000 | -0.268  0.011  0.177 | -0.053  0.000  0.007 |  0.103  0.002  0.026 | 
21140       | -0.039  0.000  0.002 | -0.126  0.002  0.023 | -0.253  0.010  0.091 |  0.003  0.000  0.000 | -0.026  0.000  0.001 | 
21141       | -0.064  0.000  0.004 | -0.030  0.000  0.001 | -0.173  0.005  0.032 |  0.025  0.000  0.001 |  0.104  0.002  0.012 | 
21142       |  0.196  0.002  0.048 | -0.050  0.000  0.003 | -0.117  0.002  0.017 |  0.064  0.001  0.005 | -0.064  0.001  0.005 | 
21134       | -0.039  0.000  0.005 | -0.108  0.001  0.040 | -0.250  0.009  0.215 | -0.033  0.000  0.004 | -0.020  0.000  0.001 | 
21135       |  0.054  0.000  0.003 |  0.159  0.003  0.029 | -0.256  0.010  0.076 | -0.274  0.012  0.086 |  0.072  0.001  0.006 | 
21132       | -0.232  0.003  0.048 |  0.121  0.002  0.013 |  0.394  0.023  0.137 |  0.198  0.006  0.035 |  0.026  0.000  0.001 | 
21133       | -0.126  0.001  0.020 | -0.323  0.012  0.130 |  0.020  0.000  0.000 |  0.002  0.000  0.000 |  0.057  0.001  0.004 | 
21129       |  0.157  0.001  0.023 |  0.116  0.002  0.013 | -0.179  0.005  0.030 | -0.119  0.002  0.013 | -0.243  0.010  0.056 | 
21130       | -0.227  0.003  0.121 | -0.073  0.001  0.012 |  0.005  0.000  0.000 | -0.023  0.000  0.001 |  0.069  0.001  0.011 | 
21131       | -0.198  0.002  0.106 | -0.290  0.010  0.228 |  0.005  0.000  0.000 |  0.097  0.002  0.025 | -0.105  0.002  0.030 | 
21127       | -0.443  0.011  0.256 | -0.072  0.001  0.007 | -0.006  0.000  0.000 |  0.088  0.001  0.010 | -0.153  0.004  0.031 | 
21128       | -0.200  0.002  0.031 | -0.176  0.004  0.024 |  0.275  0.011  0.058 |  0.265  0.011  0.054 |  0.285  0.014  0.062 | 
21126       | -0.076  0.000  0.006 | -0.249  0.007  0.061 |  0.250  0.009  0.061 | -0.096  0.002  0.009 |  0.192  0.006  0.036 | 
21120       |  0.211  0.002  0.039 | -0.341  0.013  0.102 | -0.108  0.002  0.010 | -0.124  0.002  0.014 | -0.163  0.005  0.023 | 
21121       | -0.380  0.008  0.198 | -0.038  0.000  0.002 |  0.020  0.000  0.001 |  0.095  0.001  0.012 |  0.047  0.000  0.003 | 
21122       | -0.006  0.000  0.000 | -0.163  0.003  0.022 | -0.052  0.000  0.002 | -0.119  0.002  0.012 | -0.055  0.001  0.003 | 
21123       | -0.208  0.002  0.049 | -0.007  0.000  0.000 | -0.229  0.008  0.059 |  0.335  0.018  0.126 | -0.160  0.004  0.029 | 
21124       | -0.284  0.005  0.136 | -0.204  0.005  0.070 |  0.202  0.006  0.069 |  0.006  0.000  0.000 |  0.015  0.000  0.000 | 
21125       |  0.275  0.004  0.060 |  0.014  0.000  0.000 | -0.244  0.009  0.047 | -0.209  0.007  0.035 | -0.046  0.000  0.002 | 
21113       |  0.188  0.002  0.030 | -0.064  0.000  0.004 |  0.034  0.000  0.001 |  0.045  0.000  0.002 | -0.397  0.027  0.136 | 
21114       |  0.225  0.003  0.050 |  0.122  0.002  0.015 | -0.070  0.001  0.005 |  0.081  0.001  0.007 | -0.132  0.003  0.017 | 
21115       |  0.192  0.002  0.036 | -0.086  0.001  0.007 |  0.034  0.000  0.001 | -0.005  0.000  0.000 |  0.133  0.003  0.018 | 
21116       |  0.290  0.005  0.052 | -0.163  0.003  0.017 |  0.417  0.026  0.108 | -0.014  0.000  0.000 |  0.138  0.003  0.012 | 
21117       |  0.293  0.005  0.082 |  0.076  0.001  0.006 | -0.054  0.000  0.003 | -0.160  0.004  0.025 | -0.105  0.002  0.011 | 
21118       | -0.084  0.000  0.007 | -0.141  0.002  0.020 | -0.229  0.008  0.053 | -0.046  0.000  0.002 | -0.163  0.005  0.027 | 
21119       |  0.041  0.000  0.003 |  0.013  0.000  0.000 | -0.228  0.008  0.092 | -0.099  0.002  0.017 |  0.144  0.004  0.037 | 
21108       |  0.047  0.000  0.002 | -0.119  0.002  0.014 | -0.019  0.000  0.000 |  0.010  0.000  0.000 | -0.004  0.000  0.000 | 
21109       | -0.272  0.004  0.121 | -0.263  0.008  0.113 |  0.012  0.000  0.000 |  0.096  0.001  0.015 | -0.110  0.002  0.020 | 
21110       | -0.077  0.000  0.009 | -0.408  0.019  0.251 |  0.060  0.001  0.005 | -0.048  0.000  0.004 | -0.026  0.000  0.001 | 
21111       |  0.064  0.000  0.004 | -0.017  0.000  0.000 | -0.046  0.000  0.002 | -0.032  0.000  0.001 |  0.009  0.000  0.000 | 
21112       |  0.291  0.005  0.051 |  0.350  0.014  0.074 |  0.084  0.001  0.004 |  0.320  0.017  0.062 |  0.015  0.000  0.000 | 
21100       | -0.187  0.002  0.043 | -0.392  0.017  0.191 |  0.094  0.001  0.011 |  0.067  0.001  0.005 | -0.001  0.000  0.000 | 
21101       |  0.099  0.001  0.009 | -0.063  0.000  0.004 |  0.166  0.004  0.026 |  0.008  0.000  0.000 | -0.211  0.008  0.043 | 
21102       |  0.273  0.004  0.066 |  0.159  0.003  0.022 | -0.139  0.003  0.017 | -0.166  0.004  0.024 | -0.274  0.013  0.066 | 
21103       |  0.008  0.000  0.000 | -0.189  0.004  0.052 | -0.316  0.015  0.144 | -0.068  0.001  0.007 |  0.256  0.011  0.095 | 
21104       | -0.006  0.000  0.000 | -0.091  0.001  0.011 | -0.370  0.021  0.176 |  0.029  0.000  0.001 |  0.145  0.004  0.027 | 
21105       |  0.130  0.001  0.014 | -0.028  0.000  0.001 |  0.114  0.002  0.011 |  0.187  0.006  0.029 | -0.155  0.004  0.020 | 
21106       | -0.066  0.000  0.007 |  0.114  0.001  0.020 |  0.057  0.000  0.005 | -0.057  0.001  0.005 | -0.158  0.004  0.038 | 
21107       |  0.027  0.000  0.001 | -0.183  0.004  0.032 |  0.278  0.012  0.074 | -0.171  0.005  0.028 | -0.044  0.000  0.002 | 
21094       |  0.328  0.006  0.099 |  0.185  0.004  0.032 | -0.136  0.003  0.017 |  0.285  0.013  0.075 | -0.024  0.000  0.001 | 
21095       | -0.125  0.001  0.031 | -0.013  0.000  0.000 | -0.313  0.015  0.192 | -0.073  0.001  0.010 |  0.058  0.001  0.007 | 
21096       |  0.316  0.006  0.090 | -0.036  0.000  0.001 | -0.276  0.011  0.069 |  0.175  0.005  0.028 | -0.084  0.001  0.006 | 
21097       | -0.094  0.000  0.023 | -0.028  0.000  0.002 | -0.151  0.003  0.060 | -0.061  0.001  0.010 |  0.019  0.000  0.001 | 
21098       |  0.228  0.003  0.040 |  0.026  0.000  0.001 |  0.152  0.003  0.018 |  0.393  0.025  0.118 | -0.270  0.013  0.056 | 
21099       |  0.280  0.004  0.052 | -0.007  0.000  0.000 |  0.089  0.001  0.005 |  0.357  0.021  0.085 | -0.282  0.014  0.053 | 
21088       |  0.232  0.003  0.046 | -0.020  0.000  0.000 | -0.142  0.003  0.017 |  0.229  0.008  0.045 | -0.277  0.013  0.065 | 
21089       |  0.254  0.004  0.040 | -0.063  0.000  0.002 | -0.134  0.003  0.011 | -0.051  0.000  0.002 | -0.278  0.013  0.047 | 
21090       |  0.074  0.000  0.007 | -0.012  0.000  0.000 | -0.302  0.014  0.123 | -0.206  0.007  0.057 |  0.087  0.001  0.010 | 
21091       | -0.207  0.002  0.035 | -0.098  0.001  0.008 |  0.394  0.023  0.126 |  0.273  0.012  0.060 | -0.054  0.000  0.002 | 
21092       |  0.323  0.006  0.070 |  0.171  0.003  0.020 |  0.141  0.003  0.013 |  0.126  0.003  0.011 | -0.047  0.000  0.002 | 
21093       |  0.130  0.001  0.022 | -0.219  0.005  0.063 | -0.286  0.012  0.107 | -0.085  0.001  0.010 |  0.108  0.002  0.015 | 
21081       |  0.432  0.010  0.107 | -0.244  0.007  0.034 | -0.205  0.006  0.024 | -0.256  0.011  0.038 |  0.025  0.000  0.000 | 
21082       |  0.104  0.001  0.007 |  0.084  0.001  0.005 |  0.439  0.029  0.131 |  0.112  0.002  0.009 |  0.119  0.002  0.010 | 
21083       |  0.041  0.000  0.001 | -0.262  0.008  0.055 | -0.327  0.016  0.086 |  0.256  0.011  0.053 | -0.069  0.001  0.004 | 
21084       |  0.146  0.001  0.014 |  0.211  0.005  0.030 |  0.376  0.021  0.095 |  0.435  0.030  0.127 |  0.212  0.008  0.030 | 
21085       |  0.123  0.001  0.016 |  0.072  0.001  0.006 | -0.069  0.001  0.005 |  0.261  0.011  0.074 | -0.234  0.009  0.059 | 
21086       |  0.207  0.002  0.024 |  0.250  0.007  0.035 |  0.168  0.004  0.016 |  0.354  0.020  0.071 |  0.160  0.004  0.014 | 
21087       |  0.161  0.001  0.032 | -0.188  0.004  0.043 | -0.198  0.006  0.048 | -0.084  0.001  0.009 |  0.048  0.000  0.003 | 
21074       |  0.172  0.002  0.028 |  0.074  0.001  0.005 | -0.043  0.000  0.002 |  0.297  0.014  0.085 | -0.195  0.007  0.037 | 
21075       |  0.199  0.002  0.032 |  0.016  0.000  0.000 |  0.006  0.000  0.000 |  0.061  0.001  0.003 | -0.073  0.001  0.004 | 
21076       |  0.282  0.004  0.064 | -0.026  0.000  0.001 |  0.120  0.002  0.012 | -0.128  0.003  0.013 | -0.132  0.003  0.014 | 
21077       | -0.281  0.004  0.170 | -0.207  0.005  0.092 |  0.055  0.000  0.006 |  0.012  0.000  0.000 | -0.051  0.000  0.006 | 
21078       |  0.037  0.000  0.001 | -0.094  0.001  0.008 | -0.118  0.002  0.013 | -0.116  0.002  0.012 |  0.063  0.001  0.004 | 
21079       | -0.415  0.010  0.306 | -0.149  0.003  0.040 |  0.044  0.000  0.003 |  0.178  0.005  0.056 | -0.006  0.000  0.000 | 
21080       |  0.515  0.015  0.135 |  0.123  0.002  0.008 |  0.013  0.000  0.000 | -0.061  0.001  0.002 | -0.220  0.008  0.025 | 
21069       | -0.067  0.000  0.011 | -0.156  0.003  0.058 | -0.062  0.001  0.009 |  0.007  0.000  0.000 | -0.080  0.001  0.015 | 
21070       |  0.093  0.000  0.009 | -0.059  0.000  0.004 | -0.154  0.004  0.026 | -0.052  0.000  0.003 |  0.116  0.002  0.015 | 
21071       |  0.167  0.002  0.023 |  0.107  0.001  0.009 | -0.033  0.000  0.001 |  0.138  0.003  0.015 | -0.171  0.005  0.024 | 
21072       | -0.062  0.000  0.006 | -0.048  0.000  0.003 | -0.300  0.014  0.135 | -0.105  0.002  0.017 |  0.103  0.002  0.016 | 
21073       |  0.221  0.003  0.028 | -0.231  0.006  0.031 |  0.149  0.003  0.013 | -0.156  0.004  0.014 |  0.077  0.001  0.003 | 
21065       |  0.070  0.000  0.004 | -0.088  0.001  0.006 | -0.127  0.002  0.012 |  0.217  0.008  0.035 |  0.126  0.003  0.012 | 
21066       |  0.091  0.000  0.005 | -0.014  0.000  0.000 | -0.307  0.014  0.059 |  0.227  0.008  0.032 | -0.387  0.026  0.093 | 
21067       | -0.124  0.001  0.031 | -0.362  0.015  0.261 |  0.181  0.005  0.066 | -0.008  0.000  0.000 | -0.041  0.000  0.003 | 
21068       | -0.032  0.000  0.001 | -0.470  0.025  0.301 |  0.102  0.002  0.014 | -0.029  0.000  0.001 | -0.019  0.000  0.000 | 
21064       | -0.531  0.016  0.468 | -0.101  0.001  0.017 |  0.063  0.001  0.007 |  0.074  0.001  0.009 | -0.052  0.000  0.004 | 
21058       | -0.162  0.001  0.020 | -0.185  0.004  0.025 | -0.033  0.000  0.001 |  0.252  0.010  0.047 |  0.077  0.001  0.004 | 
21059       |  0.051  0.000  0.003 | -0.040  0.000  0.002 | -0.061  0.001  0.004 | -0.127  0.003  0.017 | -0.178  0.006  0.033 | 
21060       |  0.160  0.001  0.033 | -0.095  0.001  0.012 | -0.106  0.002  0.014 |  0.031  0.000  0.001 |  0.081  0.001  0.008 | 
21061       |  0.126  0.001  0.022 |  0.074  0.001  0.008 | -0.285  0.012  0.111 | -0.139  0.003  0.027 |  0.049  0.000  0.003 | 
21062       |  0.128  0.001  0.018 | -0.193  0.004  0.040 | -0.005  0.000  0.000 |  0.074  0.001  0.006 | -0.240  0.010  0.062 | 
21063       | -0.237  0.003  0.056 | -0.166  0.003  0.027 | -0.127  0.002  0.016 |  0.256  0.011  0.065 |  0.055  0.001  0.003 | 
21050       | -0.175  0.002  0.033 | -0.232  0.006  0.058 |  0.264  0.010  0.076 |  0.016  0.000  0.000 |  0.068  0.001  0.005 | 
21051       |  0.219  0.003  0.054 | -0.045  0.000  0.002 | -0.001  0.000  0.000 | -0.006  0.000  0.000 | -0.273  0.013  0.084 | 
21052       |  0.361  0.007  0.096 |  0.025  0.000  0.000 | -0.121  0.002  0.011 | -0.131  0.003  0.013 |  0.259  0.012  0.049 | 
21053       |  0.120  0.001  0.014 |  0.220  0.005  0.046 | -0.220  0.007  0.046 | -0.087  0.001  0.007 | -0.029  0.000  0.001 | 
21054       |  0.078  0.000  0.006 | -0.143  0.002  0.019 | -0.259  0.010  0.061 |  0.327  0.017  0.099 | -0.179  0.006  0.029 | 
21055       |  0.165  0.002  0.025 | -0.035  0.000  0.001 | -0.166  0.004  0.025 |  0.338  0.018  0.105 | -0.009  0.000  0.000 | 
21056       |  0.006  0.000  0.000 |  0.031  0.000  0.001 | -0.253  0.010  0.066 |  0.094  0.001  0.009 | -0.090  0.001  0.008 | 
21057       |  0.277  0.004  0.080 | -0.026  0.000  0.001 | -0.112  0.002  0.013 | -0.068  0.001  0.005 | -0.137  0.003  0.019 | 
21045       |  0.030  0.000  0.001 |  0.011  0.000  0.000 |  0.135  0.003  0.015 |  0.311  0.016  0.079 |  0.083  0.001  0.006 | 
21046       | -0.099  0.001  0.009 | -0.189  0.004  0.031 |  0.320  0.015  0.090 |  0.295  0.014  0.077 | -0.030  0.000  0.001 | 
21047       |  0.194  0.002  0.034 |  0.098  0.001  0.009 | -0.268  0.011  0.066 |  0.103  0.002  0.010 |  0.125  0.003  0.014 | 
21048       | -0.008  0.000  0.000 | -0.083  0.001  0.019 |  0.006  0.000  0.000 | -0.079  0.001  0.018 | -0.090  0.001  0.023 | 
21049       | -0.157  0.001  0.053 | -0.216  0.005  0.100 |  0.054  0.000  0.006 |  0.085  0.001  0.016 | -0.047  0.000  0.005 | 
21040       |  0.210  0.002  0.046 |  0.102  0.001  0.011 | -0.066  0.001  0.004 |  0.208  0.007  0.045 | -0.002  0.000  0.000 | 
21041       |  0.281  0.004  0.080 | -0.120  0.002  0.015 | -0.307  0.014  0.095 | -0.306  0.015  0.094 |  0.026  0.000  0.001 | 
21042       | -0.115  0.001  0.014 | -0.222  0.006  0.050 |  0.227  0.008  0.053 |  0.064  0.001  0.004 |  0.248  0.011  0.063 | 
21043       |  0.243  0.003  0.053 |  0.121  0.002  0.013 | -0.117  0.002  0.012 | -0.051  0.000  0.002 |  0.024  0.000  0.001 | 
21044       | -0.225  0.003  0.123 | -0.013  0.000  0.000 | -0.129  0.003  0.041 | -0.043  0.000  0.004 | -0.026  0.000  0.002 | 
21035       | -0.029  0.000  0.002 |  0.138  0.002  0.043 | -0.256  0.010  0.149 | -0.056  0.001  0.007 | -0.065  0.001  0.009 | 
21036       | -0.052  0.000  0.003 | -0.054  0.000  0.003 | -0.112  0.002  0.014 | -0.004  0.000  0.000 | -0.235  0.010  0.060 | 
21037       | -0.045  0.000  0.002 | -0.007  0.000  0.000 | -0.120  0.002  0.015 |  0.017  0.000  0.000 | -0.107  0.002  0.012 | 
21038       |  0.148  0.001  0.019 | -0.040  0.000  0.001 | -0.005  0.000  0.000 |  0.233  0.009  0.048 | -0.183  0.006  0.030 | 
21039       | -0.024  0.000  0.002 | -0.063  0.000  0.010 | -0.252  0.010  0.163 | -0.048  0.000  0.006 | -0.022  0.000  0.001 | 
21026       |  0.128  0.001  0.014 |  0.120  0.002  0.012 | -0.273  0.011  0.063 | -0.077  0.001  0.005 | -0.045  0.000  0.002 | 
21027       | -0.165  0.002  0.033 | -0.367  0.015  0.162 |  0.071  0.001  0.006 |  0.046  0.000  0.003 |  0.046  0.000  0.003 | 
21028       | -0.104  0.001  0.014 | -0.054  0.000  0.004 | -0.375  0.021  0.182 |  0.050  0.000  0.003 |  0.099  0.002  0.013 | 
21029       |  0.217  0.003  0.039 |  0.006  0.000  0.000 | -0.022  0.000  0.000 | -0.035  0.000  0.001 | -0.061  0.001  0.003 | 
21030       | -0.043  0.000  0.004 | -0.111  0.001  0.027 | -0.173  0.004  0.065 | -0.049  0.000  0.005 | -0.140  0.003  0.043 | 
21031       | -0.004  0.000  0.000 |  0.091  0.001  0.008 | -0.382  0.022  0.139 | -0.164  0.004  0.026 | -0.082  0.001  0.006 | 
21032       | -0.085  0.000  0.012 | -0.061  0.000  0.006 | -0.095  0.001  0.015 | -0.089  0.001  0.013 | -0.068  0.001  0.008 | 
21033       |  0.312  0.005  0.071 | -0.048  0.000  0.002 |  0.114  0.002  0.010 |  0.030  0.000  0.001 | -0.394  0.027  0.113 | 
21034       |  0.038  0.000  0.001 | -0.345  0.013  0.103 | -0.258  0.010  0.057 |  0.012  0.000  0.000 | -0.035  0.000  0.001 | 
21018       |  0.073  0.000  0.003 | -0.235  0.006  0.035 |  0.478  0.034  0.143 |  0.027  0.000  0.000 |  0.025  0.000  0.000 | 
21019       | -0.016  0.000  0.000 | -0.052  0.000  0.003 | -0.173  0.004  0.033 | -0.182  0.005  0.037 | -0.086  0.001  0.008 | 
21020       | -0.119  0.001  0.014 | -0.016  0.000  0.000 | -0.229  0.008  0.053 |  0.026  0.000  0.001 | -0.096  0.002  0.009 | 
21021       |  0.223  0.003  0.037 | -0.149  0.003  0.017 | -0.302  0.014  0.068 | -0.153  0.004  0.018 | -0.106  0.002  0.008 | 
21022       |  0.067  0.000  0.005 | -0.053  0.000  0.003 | -0.111  0.002  0.014 | -0.126  0.003  0.018 |  0.128  0.003  0.019 | 
21023       |  0.260  0.004  0.074 | -0.082  0.001  0.007 | -0.208  0.007  0.047 | -0.137  0.003  0.021 | -0.108  0.002  0.013 | 
21024       | -0.024  0.000  0.001 | -0.437  0.022  0.222 |  0.062  0.001  0.004 |  0.022  0.000  0.001 | -0.008  0.000  0.000 | 
21025       | -0.236  0.003  0.107 | -0.246  0.007  0.117 |  0.135  0.003  0.035 |  0.016  0.000  0.000 |  0.016  0.000  0.000 | 
21013       |  0.075  0.000  0.006 | -0.126  0.002  0.016 | -0.037  0.000  0.001 | -0.123  0.002  0.015 | -0.316  0.017  0.099 | 
21014       | -0.024  0.000  0.001 | -0.154  0.003  0.030 | -0.105  0.002  0.014 | -0.086  0.001  0.009 | -0.148  0.004  0.028 | 
21015       |  0.076  0.000  0.004 | -0.181  0.004  0.025 | -0.192  0.006  0.028 |  0.199  0.006  0.030 | -0.030  0.000  0.001 | 
21016       | -0.168  0.002  0.053 |  0.040  0.000  0.003 | -0.173  0.005  0.057 | -0.097  0.002  0.018 | -0.162  0.005  0.049 | 
21017       |  0.077  0.000  0.005 |  0.089  0.001  0.006 | -0.060  0.001  0.003 |  0.081  0.001  0.005 | -0.139  0.003  0.015 | 
21007       |  0.004  0.000  0.000 | -0.046  0.000  0.002 |  0.103  0.002  0.012 |  0.005  0.000  0.000 | -0.227  0.009  0.058 | 
21008       | -0.362  0.007  0.209 | -0.067  0.001  0.007 | -0.079  0.001  0.010 |  0.111  0.002  0.019 | -0.153  0.004  0.037 | 
21009       |  0.184  0.002  0.028 | -0.013  0.000  0.000 | -0.364  0.020  0.111 | -0.251  0.010  0.053 |  0.132  0.003  0.015 | 
21010       |  0.215  0.003  0.057 | -0.093  0.001  0.011 | -0.215  0.007  0.057 |  0.005  0.000  0.000 | -0.240  0.010  0.071 | 
21011       | -0.063  0.000  0.006 | -0.422  0.020  0.265 |  0.208  0.007  0.065 | -0.020  0.000  0.001 | -0.035  0.000  0.002 | 
21012       |  0.131  0.001  0.012 |  0.034  0.000  0.001 |  0.056  0.000  0.002 | -0.099  0.002  0.007 | -0.410  0.029  0.117 | 
21003       |  0.154  0.001  0.019 | -0.226  0.006  0.041 | -0.198  0.006  0.032 |  0.201  0.007  0.032 | -0.056  0.001  0.002 | 
21004       |  0.295  0.005  0.082 | -0.074  0.001  0.005 | -0.077  0.001  0.006 | -0.010  0.000  0.000 | -0.223  0.009  0.047 | 
21005       |  0.475  0.013  0.130 |  0.069  0.001  0.003 | -0.022  0.000  0.000 | -0.121  0.002  0.008 |  0.359  0.022  0.074 | 
21006       |  0.172  0.002  0.032 | -0.027  0.000  0.001 | -0.151  0.003  0.025 | -0.108  0.002  0.013 | -0.291  0.015  0.091 | 
20997       |  0.187  0.002  0.033 | -0.056  0.000  0.003 | -0.043  0.000  0.002 | -0.035  0.000  0.001 | -0.372  0.024  0.130 | 
20998       |  0.033  0.000  0.001 | -0.380  0.016  0.158 | -0.285  0.012  0.089 | -0.047  0.000  0.002 | -0.088  0.001  0.008 | 
20999       | -0.147  0.001  0.030 | -0.029  0.000  0.001 | -0.429  0.028  0.256 | -0.086  0.001  0.010 | -0.033  0.000  0.002 | 
21000       |  0.325  0.006  0.061 | -0.101  0.001  0.006 |  0.219  0.007  0.028 |  0.294  0.014  0.050 | -0.052  0.000  0.002 | 
21001       |  0.181  0.002  0.028 | -0.004  0.000  0.000 | -0.216  0.007  0.039 |  0.018  0.000  0.000 | -0.150  0.004  0.019 | 
21002       |  0.454  0.011  0.131 |  0.022  0.000  0.000 | -0.014  0.000  0.000 | -0.033  0.000  0.001 | -0.119  0.002  0.009 | 
20992       |  0.245  0.003  0.059 | -0.029  0.000  0.001 | -0.191  0.005  0.036 | -0.238  0.009  0.055 |  0.260  0.012  0.067 | 
20993       |  0.000  0.000  0.000 | -0.158  0.003  0.030 | -0.211  0.007  0.053 |  0.315  0.016  0.117 | -0.088  0.001  0.009 | 
20994       |  0.194  0.002  0.026 | -0.017  0.000  0.000 | -0.189  0.005  0.024 | -0.187  0.006  0.024 | -0.184  0.006  0.023 | 
20995       | -0.144  0.001  0.028 | -0.141  0.002  0.027 | -0.137  0.003  0.025 |  0.270  0.012  0.097 | -0.350  0.021  0.163 | 
20996       |  0.239  0.003  0.037 | -0.083  0.001  0.004 | -0.147  0.003  0.014 | -0.080  0.001  0.004 | -0.015  0.000  0.000 | 
20986       |  0.233  0.003  0.061 |  0.003  0.000  0.000 | -0.175  0.005  0.034 | -0.180  0.005  0.036 | -0.163  0.005  0.030 | 
20987       |  0.187  0.002  0.043 | -0.192  0.004  0.045 | -0.331  0.016  0.134 | -0.122  0.002  0.018 |  0.007  0.000  0.000 | 
20988       |  0.347  0.007  0.124 |  0.095  0.001  0.009 | -0.098  0.001  0.010 |  0.004  0.000  0.000 | -0.098  0.002  0.010 | 
20989       |  0.366  0.007  0.068 |  0.222  0.006  0.025 | -0.057  0.000  0.002 |  0.296  0.014  0.045 | -0.422  0.031  0.091 | 
20990       |  0.081  0.000  0.004 | -0.549  0.034  0.204 | -0.090  0.001  0.005 | -0.053  0.000  0.002 | -0.067  0.001  0.003 | 
20991       |  0.323  0.006  0.091 | -0.001  0.000  0.000 | -0.096  0.001  0.008 |  0.060  0.001  0.003 | -0.047  0.000  0.002 | 
20980       |  0.136  0.001  0.013 |  0.012  0.000  0.000 |  0.052  0.000  0.002 |  0.469  0.036  0.159 | -0.241  0.010  0.042 | 
20981       |  0.156  0.001  0.037 | -0.165  0.003  0.042 |  0.016  0.000  0.000 | -0.070  0.001  0.007 | -0.197  0.007  0.059 | 
20982       |  0.132  0.001  0.015 |  0.017  0.000  0.000 |  0.290  0.013  0.074 |  0.022  0.000  0.000 | -0.249  0.011  0.055 | 
20983       |  0.254  0.004  0.075 |  0.036  0.000  0.001 |  0.002  0.000  0.000 |  0.031  0.000  0.001 | -0.153  0.004  0.027 | 
20984       |  0.061  0.000  0.004 | -0.273  0.008  0.071 |  0.235  0.008  0.052 |  0.178  0.005  0.030 | -0.004  0.000  0.000 | 
20985       | -0.048  0.000  0.002 | -0.156  0.003  0.022 |  0.126  0.002  0.014 |  0.173  0.005  0.026 | -0.109  0.002  0.010 | 
20976       |  0.106  0.001  0.011 | -0.129  0.002  0.016 | -0.211  0.007  0.042 |  0.271  0.012  0.069 | -0.020  0.000  0.000 | 
20977       | -0.101  0.001  0.019 | -0.118  0.002  0.026 |  0.146  0.003  0.040 |  0.027  0.000  0.001 | -0.030  0.000  0.002 | 
20978       | -0.168  0.002  0.025 | -0.395  0.018  0.137 | -0.185  0.005  0.030 | -0.039  0.000  0.001 |  0.108  0.002  0.010 | 
20979       |  0.170  0.002  0.046 |  0.117  0.002  0.022 |  0.051  0.000  0.004 | -0.017  0.000  0.000 | -0.169  0.005  0.046 | 
20968       |  0.107  0.001  0.008 | -0.330  0.012  0.075 |  0.411  0.025  0.116 |  0.043  0.000  0.001 |  0.026  0.000  0.000 | 
20969       |  0.140  0.001  0.018 | -0.051  0.000  0.002 | -0.174  0.005  0.028 | -0.041  0.000  0.002 | -0.068  0.001  0.004 | 
20970       |  0.052  0.000  0.003 | -0.149  0.003  0.022 | -0.261  0.010  0.068 |  0.218  0.008  0.047 | -0.132  0.003  0.017 | 
20971       |  0.219  0.003  0.062 | -0.109  0.001  0.016 |  0.040  0.000  0.002 | -0.085  0.001  0.009 | -0.096  0.002  0.012 | 
20972       |  0.004  0.000  0.000 | -0.051  0.000  0.003 |  0.094  0.001  0.011 | -0.059  0.001  0.004 |  0.209  0.008  0.053 | 
20973       |  0.246  0.003  0.049 | -0.105  0.001  0.009 | -0.052  0.000  0.002 | -0.034  0.000  0.001 | -0.095  0.002  0.007 | 
20974       | -0.067  0.000  0.006 | -0.054  0.000  0.004 | -0.174  0.005  0.039 |  0.065  0.001  0.005 |  0.073  0.001  0.007 | 
20975       |  0.047  0.000  0.002 | -0.066  0.000  0.004 | -0.010  0.000  0.000 | -0.051  0.000  0.002 | -0.179  0.006  0.028 | 
20959       | -0.425  0.010  0.213 |  0.058  0.000  0.004 | -0.134  0.003  0.021 | -0.017  0.000  0.000 |  0.044  0.000  0.002 | 
20960       |  0.132  0.001  0.014 | -0.217  0.005  0.038 | -0.179  0.005  0.026 | -0.076  0.001  0.005 | -0.121  0.003  0.012 | 
20961       |  0.236  0.003  0.056 |  0.001  0.000  0.000 |  0.129  0.003  0.017 | -0.038  0.000  0.001 | -0.422  0.031  0.179 | 
20962       | -0.326  0.006  0.219 | -0.193  0.004  0.077 |  0.088  0.001  0.016 |  0.054  0.000  0.006 | -0.079  0.001  0.013 | 
20963       |  0.023  0.000  0.001 | -0.106  0.001  0.015 | -0.073  0.001  0.007 | -0.031  0.000  0.001 | -0.166  0.005  0.038 | 
20964       |  0.012  0.000  0.000 | -0.187  0.004  0.030 | -0.260  0.010  0.058 | -0.104  0.002  0.009 | -0.125  0.003  0.013 | 
20965       |  0.041  0.000  0.001 | -0.210  0.005  0.037 | -0.254  0.010  0.054 |  0.097  0.002  0.008 | -0.080  0.001  0.005 | 
20966       | -0.023  0.000  0.000 | -0.025  0.000  0.001 | -0.131  0.003  0.016 |  0.027  0.000  0.001 | -0.082  0.001  0.006 | 
20967       |  0.149  0.001  0.015 | -0.039  0.000  0.001 |  0.093  0.001  0.006 |  0.074  0.001  0.004 |  0.316  0.017  0.070 | 
20952       |  0.138  0.001  0.016 | -0.217  0.005  0.039 | -0.189  0.005  0.030 |  0.296  0.014  0.074 | -0.194  0.006  0.032 | 
20953       |  0.077  0.000  0.005 |  0.039  0.000  0.001 |  0.220  0.007  0.045 | -0.027  0.000  0.001 | -0.095  0.002  0.008 | 
20954       |  0.431  0.010  0.102 |  0.120  0.002  0.008 |  0.101  0.002  0.006 |  0.078  0.001  0.003 | -0.256  0.011  0.036 | 
20955       |  0.111  0.001  0.016 |  0.011  0.000  0.000 | -0.331  0.017  0.141 | -0.012  0.000  0.000 |  0.085  0.001  0.009 | 
20956       |  0.022  0.000  0.000 | -0.228  0.006  0.038 |  0.014  0.000  0.000 |  0.217  0.008  0.034 | -0.235  0.010  0.040 | 
20957       |  0.006  0.000  0.000 | -0.305  0.011  0.074 | -0.081  0.001  0.005 |  0.132  0.003  0.014 | -0.051  0.000  0.002 | 
20958       |  0.158  0.001  0.014 |  0.039  0.000  0.001 | -0.050  0.000  0.001 |  0.071  0.001  0.003 |  0.240  0.010  0.032 | 
20946       |  0.062  0.000  0.003 | -0.195  0.004  0.033 | -0.163  0.004  0.023 |  0.470  0.036  0.191 | -0.108  0.002  0.010 | 
20947       | -0.319  0.006  0.135 | -0.240  0.007  0.077 | -0.124  0.002  0.021 |  0.027  0.000  0.001 |  0.109  0.002  0.016 | 
20948       |  0.012  0.000  0.000 | -0.072  0.001  0.006 | -0.020  0.000  0.000 | -0.002  0.000  0.000 |  0.130  0.003  0.021 | 
20949       |  0.241  0.003  0.045 | -0.138  0.002  0.015 |  0.075  0.001  0.004 |  0.299  0.014  0.069 |  0.068  0.001  0.004 | 
20950       | -0.237  0.003  0.117 | -0.232  0.006  0.113 | -0.230  0.008  0.111 |  0.057  0.001  0.007 |  0.032  0.000  0.002 | 
20951       |  0.107  0.001  0.012 | -0.100  0.001  0.011 | -0.052  0.000  0.003 |  0.116  0.002  0.015 | -0.183  0.006  0.036 | 
20937       |  0.107  0.001  0.012 | -0.100  0.001  0.011 | -0.052  0.000  0.003 |  0.116  0.002  0.015 | -0.183  0.006  0.036 | 
20938       |  0.177  0.002  0.034 | -0.063  0.000  0.004 | -0.032  0.000  0.001 | -0.058  0.001  0.004 | -0.115  0.002  0.014 | 
20939       |  0.153  0.001  0.020 | -0.172  0.003  0.026 |  0.186  0.005  0.030 | -0.078  0.001  0.005 | -0.021  0.000  0.000 | 
20940       |  0.081  0.000  0.007 | -0.187  0.004  0.037 |  0.062  0.001  0.004 |  0.003  0.000  0.000 |  0.341  0.020  0.124 | 
20941       |  0.288  0.005  0.041 | -0.116  0.002  0.007 |  0.381  0.022  0.073 |  0.506  0.041  0.128 |  0.219  0.008  0.024 | 
20942       |  0.073  0.000  0.004 |  0.068  0.001  0.003 | -0.148  0.003  0.016 |  0.239  0.009  0.042 |  0.012  0.000  0.000 | 
20943       |  0.241  0.003  0.045 | -0.138  0.002  0.015 |  0.075  0.001  0.004 |  0.299  0.014  0.069 |  0.068  0.001  0.004 | 
20944       |  0.198  0.002  0.039 | -0.090  0.001  0.008 | -0.059  0.001  0.003 | -0.182  0.005  0.033 |  0.088  0.001  0.008 | 
20945       | -0.172  0.002  0.079 | -0.165  0.003  0.072 | -0.125  0.002  0.042 | -0.078  0.001  0.016 | -0.005  0.000  0.000 | 
20932       | -0.168  0.002  0.031 | -0.374  0.016  0.156 | -0.063  0.001  0.004 |  0.330  0.018  0.121 | -0.035  0.000  0.001 | 
20933       |  0.231  0.003  0.026 |  0.232  0.006  0.026 |  0.060  0.001  0.002 |  0.495  0.040  0.118 |  0.013  0.000  0.000 | 
20934       | -0.065  0.000  0.006 | -0.086  0.001  0.010 | -0.130  0.003  0.024 | -0.177  0.005  0.044 |  0.077  0.001  0.008 | 
20935       |  0.068  0.000  0.006 |  0.037  0.000  0.002 | -0.088  0.001  0.010 | -0.088  0.001  0.010 | -0.073  0.001  0.007 | 
20936       |  0.122  0.001  0.008 | -0.060  0.000  0.002 |  0.369  0.020  0.077 |  0.339  0.019  0.065 |  0.329  0.019  0.061 | 
20923       |  0.277  0.004  0.061 |  0.138  0.002  0.015 | -0.022  0.000  0.000 |  0.254  0.010  0.051 |  0.055  0.001  0.002 | 
20924       |  0.388  0.008  0.081 |  0.039  0.000  0.001 |  0.173  0.005  0.016 |  0.399  0.026  0.086 |  0.034  0.000  0.001 | 
20925       |  0.001  0.000  0.000 | -0.395  0.018  0.123 | -0.242  0.009  0.046 |  0.256  0.011  0.052 |  0.000  0.000  0.000 | 
20926       |  0.163  0.001  0.018 | -0.222  0.006  0.034 | -0.302  0.014  0.063 |  0.032  0.000  0.001 |  0.201  0.007  0.028 | 
20927       |  0.193  0.002  0.028 | -0.051  0.000  0.002 |  0.256  0.010  0.049 |  0.199  0.006  0.030 | -0.074  0.001  0.004 | 
20928       | -0.047  0.000  0.003 | -0.237  0.006  0.073 | -0.013  0.000  0.000 | -0.128  0.003  0.021 |  0.042  0.000  0.002 | 
20929       |  0.210  0.002  0.040 | -0.135  0.002  0.017 | -0.224  0.008  0.046 | -0.065  0.001  0.004 |  0.139  0.003  0.018 | 
20930       |  0.217  0.003  0.026 | -0.128  0.002  0.009 |  0.023  0.000  0.000 |  0.429  0.030  0.103 |  0.267  0.012  0.040 | 
20931       |  0.121  0.001  0.009 | -0.344  0.013  0.075 | -0.190  0.005  0.023 |  0.209  0.007  0.028 | -0.245  0.010  0.038 | 
20920       | -0.127  0.001  0.028 | -0.338  0.013  0.199 |  0.173  0.004  0.052 |  0.060  0.001  0.006 |  0.013  0.000  0.000 | 
20921       |  0.184  0.002  0.027 |  0.051  0.000  0.002 | -0.175  0.005  0.025 | -0.030  0.000  0.001 |  0.097  0.002  0.008 | 
20922       |  0.210  0.002  0.048 | -0.109  0.001  0.013 | -0.401  0.024  0.177 |  0.139  0.003  0.021 | -0.009  0.000  0.000 | 
20906       |  0.288  0.005  0.055 |  0.159  0.003  0.017 |  0.354  0.019  0.083 | -0.025  0.000  0.000 |  0.317  0.017  0.067 | 
20907       |  0.113  0.001  0.015 | -0.061  0.000  0.004 | -0.224  0.008  0.061 | -0.228  0.008  0.063 |  0.269  0.013  0.087 | 
20908       |  0.139  0.001  0.022 | -0.088  0.001  0.009 | -0.260  0.010  0.077 | -0.226  0.008  0.058 |  0.300  0.016  0.102 | 
20909       |  0.166  0.002  0.026 |  0.067  0.001  0.004 | -0.178  0.005  0.031 |  0.341  0.019  0.111 | -0.398  0.027  0.152 | 
20910       |  0.293  0.005  0.065 |  0.036  0.000  0.001 | -0.187  0.005  0.027 |  0.138  0.003  0.014 |  0.161  0.005  0.020 | 
20911       | -0.031  0.000  0.002 | -0.288  0.009  0.141 | -0.236  0.008  0.095 | -0.011  0.000  0.000 | -0.033  0.000  0.002 | 
20912       |  0.028  0.000  0.001 | -0.262  0.008  0.097 | -0.394  0.023  0.221 | -0.112  0.002  0.018 |  0.128  0.003  0.023 | 
20913       | -0.044  0.000  0.003 | -0.346  0.014  0.204 |  0.099  0.001  0.017 | -0.001  0.000  0.000 |  0.060  0.001  0.006 | 
20914       |  0.037  0.000  0.002 | -0.213  0.005  0.052 | -0.203  0.006  0.047 |  0.167  0.004  0.032 | -0.117  0.002  0.016 | 
20915       | -0.149  0.001  0.039 | -0.402  0.018  0.282 |  0.188  0.005  0.062 |  0.035  0.000  0.002 |  0.028  0.000  0.001 | 
20916       |  0.038  0.000  0.002 | -0.193  0.004  0.045 | -0.354  0.019  0.149 | -0.054  0.000  0.003 |  0.058  0.001  0.004 | 
20917       | -0.147  0.001  0.034 | -0.401  0.018  0.250 |  0.137  0.003  0.029 |  0.034  0.000  0.002 | -0.010  0.000  0.000 | 
20918       | -0.198  0.002  0.078 | -0.345  0.013  0.236 |  0.102  0.002  0.021 |  0.081  0.001  0.013 | -0.035  0.000  0.002 | 
20919       |  0.136  0.001  0.016 | -0.303  0.010  0.081 |  0.414  0.026  0.151 | -0.069  0.001  0.004 | -0.109  0.002  0.010 | 
20890       |  0.055  0.000  0.004 | -0.130  0.002  0.021 | -0.355  0.019  0.152 | -0.140  0.003  0.024 | -0.065  0.001  0.005 | 
20891       |  0.148  0.001  0.020 | -0.188  0.004  0.032 | -0.234  0.008  0.049 |  0.201  0.007  0.036 | -0.153  0.004  0.021 | 
20892       | -0.299  0.005  0.114 | -0.163  0.003  0.034 | -0.135  0.003  0.023 |  0.159  0.004  0.032 | -0.207  0.007  0.054 | 
20893       | -0.139  0.001  0.037 | -0.361  0.015  0.250 | -0.192  0.006  0.071 |  0.135  0.003  0.035 |  0.052  0.000  0.005 | 
20894       |  0.172  0.002  0.033 | -0.011  0.000  0.000 | -0.153  0.004  0.026 | -0.006  0.000  0.000 | -0.263  0.012  0.078 | 
20895       | -0.212  0.002  0.105 | -0.160  0.003  0.060 |  0.000  0.000  0.000 | -0.059  0.001  0.008 |  0.023  0.000  0.001 | 
20896       |  0.059  0.000  0.004 | -0.184  0.004  0.039 | -0.369  0.020  0.158 | -0.117  0.002  0.016 | -0.081  0.001  0.008 | 
20897       | -0.206  0.002  0.073 | -0.384  0.017  0.255 |  0.136  0.003  0.032 |  0.027  0.000  0.001 |  0.020  0.000  0.001 | 
20898       |  0.085  0.000  0.005 | -0.092  0.001  0.006 |  0.177  0.005  0.024 |  0.475  0.036  0.172 | -0.253  0.011  0.049 | 
20899       | -0.082  0.000  0.009 | -0.425  0.020  0.243 |  0.145  0.003  0.028 |  0.040  0.000  0.002 |  0.033  0.000  0.001 | 
20900       |  0.032  0.000  0.001 |  0.033  0.000  0.001 |  0.031  0.000  0.001 |  0.031  0.000  0.001 | -0.235  0.010  0.041 | 
20901       |  0.000  0.000  0.000 | -0.301  0.010  0.165 | -0.110  0.002  0.022 | -0.068  0.001  0.008 |  0.131  0.003  0.031 | 
20902       |  0.231  0.003  0.048 | -0.061  0.000  0.003 | -0.045  0.000  0.002 | -0.076  0.001  0.005 | -0.034  0.000  0.001 | 
20903       |  0.036  0.000  0.002 | -0.235  0.006  0.070 | -0.156  0.004  0.031 | -0.119  0.002  0.018 | -0.166  0.005  0.035 | 
20904       |  0.296  0.005  0.072 |  0.052  0.000  0.002 |  0.288  0.013  0.069 | -0.129  0.003  0.014 |  0.183  0.006  0.028 | 
20905       |  0.252  0.004  0.039 |  0.105  0.001  0.007 |  0.443  0.029  0.121 | -0.010  0.000  0.000 |  0.356  0.022  0.078 | 
20884       |  0.026  0.000  0.001 |  0.106  0.001  0.014 | -0.213  0.007  0.056 | -0.107  0.002  0.014 | -0.320  0.018  0.127 | 
20885       |  0.459  0.012  0.122 |  0.031  0.000  0.001 |  0.008  0.000  0.000 |  0.196  0.006  0.022 | -0.442  0.034  0.113 | 
20886       |  0.339  0.006  0.134 |  0.042  0.000  0.002 | -0.097  0.001  0.011 | -0.051  0.000  0.003 | -0.174  0.005  0.035 | 
20887       |  0.304  0.005  0.059 |  0.160  0.003  0.016 | -0.149  0.003  0.014 | -0.183  0.005  0.021 |  0.033  0.000  0.001 | 
20888       | -0.066  0.000  0.007 | -0.411  0.019  0.282 |  0.199  0.006  0.066 | -0.004  0.000  0.000 |  0.067  0.001  0.007 | 
20889       | -0.117  0.001  0.024 | -0.377  0.016  0.253 | -0.015  0.000  0.000 |  0.046  0.000  0.004 | -0.054  0.000  0.005 | 
20872       |  0.282  0.004  0.064 | -0.098  0.001  0.008 |  0.006  0.000  0.000 | -0.121  0.002  0.012 | -0.072  0.001  0.004 | 
20873       | -0.395  0.009  0.247 | -0.254  0.007  0.102 |  0.163  0.004  0.042 |  0.001  0.000  0.000 |  0.029  0.000  0.001 | 
20874       |  0.301  0.005  0.063 | -0.018  0.000  0.000 |  0.073  0.001  0.004 |  0.209  0.007  0.030 | -0.580  0.058  0.233 | 
20875       | -0.150  0.001  0.033 | -0.089  0.001  0.012 |  0.112  0.002  0.018 |  0.168  0.005  0.041 | -0.190  0.006  0.053 | 
20876       |  0.182  0.002  0.022 |  0.014  0.000  0.000 |  0.440  0.029  0.130 |  0.366  0.022  0.090 |  0.444  0.034  0.132 | 
20877       |  0.371  0.008  0.112 |  0.016  0.000  0.000 | -0.096  0.001  0.007 |  0.155  0.004  0.020 | -0.192  0.006  0.030 | 
20878       |  0.207  0.002  0.039 | -0.128  0.002  0.015 | -0.096  0.001  0.008 |  0.027  0.000  0.001 |  0.085  0.001  0.007 | 
20879       |  0.345  0.007  0.090 |  0.041  0.000  0.001 |  0.026  0.000  0.001 |  0.162  0.004  0.020 |  0.035  0.000  0.001 | 
20880       | -0.004  0.000  0.000 | -0.202  0.005  0.052 |  0.344  0.018  0.150 | -0.137  0.003  0.024 | -0.091  0.001  0.011 | 
20881       | -0.014  0.000  0.000 |  0.088  0.001  0.006 | -0.037  0.000  0.001 |  0.216  0.008  0.035 | -0.040  0.000  0.001 | 
20882       | -0.005  0.000  0.000 | -0.467  0.025  0.221 |  0.217  0.007  0.048 |  0.006  0.000  0.000 |  0.019  0.000  0.000 | 
20883       |  0.072  0.000  0.007 | -0.259  0.008  0.084 | -0.067  0.001  0.006 |  0.216  0.008  0.058 | -0.042  0.000  0.002 | 
20852       |  0.203  0.002  0.023 | -0.037  0.000  0.001 |  0.571  0.049  0.179 |  0.099  0.002  0.005 |  0.197  0.007  0.021 | 
20853       |  0.321  0.006  0.100 | -0.094  0.001  0.009 | -0.181  0.005  0.032 | -0.164  0.004  0.026 | -0.173  0.005  0.029 | 
20854       |  0.282  0.004  0.070 |  0.143  0.002  0.018 |  0.036  0.000  0.001 |  0.147  0.004  0.019 | -0.032  0.000  0.001 | 
20855       |  0.315  0.006  0.094 |  0.087  0.001  0.007 |  0.138  0.003  0.018 |  0.284  0.013  0.077 | -0.272  0.013  0.070 | 
20856       |  0.122  0.001  0.011 |  0.040  0.000  0.001 |  0.044  0.000  0.001 |  0.049  0.000  0.002 | -0.299  0.016  0.064 | 
20857       |  0.376  0.008  0.067 |  0.203  0.005  0.020 | -0.022  0.000  0.000 | -0.274  0.012  0.036 |  0.131  0.003  0.008 | 
20858       |  0.264  0.004  0.055 | -0.042  0.000  0.001 |  0.145  0.003  0.017 | -0.072  0.001  0.004 | -0.093  0.002  0.007 | 
20859       | -0.415  0.010  0.306 | -0.149  0.003  0.040 |  0.044  0.000  0.003 |  0.178  0.005  0.056 | -0.006  0.000  0.000 | 
20860       | -0.096  0.001  0.013 | -0.445  0.022  0.280 |  0.235  0.008  0.078 | -0.013  0.000  0.000 |  0.038  0.000  0.002 | 
20861       | -0.035  0.000  0.002 | -0.199  0.004  0.052 |  0.166  0.004  0.036 |  0.087  0.001  0.010 | -0.246  0.011  0.080 | 
20862       |  0.316  0.006  0.076 |  0.222  0.006  0.037 |  0.129  0.003  0.013 |  0.363  0.021  0.099 |  0.386  0.026  0.113 | 
20863       | -0.231  0.003  0.052 |  0.283  0.009  0.079 |  0.034  0.000  0.001 |  0.091  0.001  0.008 |  0.296  0.015  0.086 | 
20864       | -0.001  0.000  0.000 | -0.261  0.008  0.061 | -0.137  0.003  0.017 |  0.127  0.003  0.014 | -0.106  0.002  0.010 | 
20865       |  0.189  0.002  0.038 |  0.083  0.001  0.007 | -0.069  0.001  0.005 |  0.005  0.000  0.000 | -0.004  0.000  0.000 | 
20866       |  0.023  0.000  0.001 | -0.132  0.002  0.022 |  0.145  0.003  0.027 |  0.288  0.013  0.106 | -0.205  0.007  0.053 | 
20867       | -0.157  0.001  0.018 | -0.286  0.009  0.059 |  0.342  0.018  0.084 |  0.161  0.004  0.019 |  0.141  0.003  0.014 | 
20868       |  0.053  0.000  0.004 | -0.161  0.003  0.040 |  0.016  0.000  0.000 |  0.001  0.000  0.000 | -0.102  0.002  0.016 | 
20869       | -0.385  0.008  0.256 | -0.161  0.003  0.045 | -0.001  0.000  0.000 |  0.054  0.000  0.005 |  0.049  0.000  0.004 | 
20870       |  0.175  0.002  0.022 |  0.035  0.000  0.001 |  0.216  0.007  0.033 |  0.288  0.013  0.058 | -0.364  0.023  0.094 | 
20871       |  0.201  0.002  0.033 | -0.098  0.001  0.008 |  0.286  0.012  0.066 | -0.098  0.002  0.008 | -0.081  0.001  0.005 | 
20841       |  0.078  0.000  0.006 | -0.245  0.007  0.061 | -0.127  0.002  0.016 | -0.043  0.000  0.002 | -0.006  0.000  0.000 | 
20842       |  0.175  0.002  0.025 | -0.207  0.005  0.036 | -0.011  0.000  0.000 |  0.326  0.017  0.088 | -0.107  0.002  0.010 | 
20843       | -0.083  0.000  0.014 | -0.008  0.000  0.000 | -0.114  0.002  0.026 | -0.063  0.001  0.008 | -0.070  0.001  0.010 | 
20844       | -0.436  0.011  0.240 | -0.084  0.001  0.009 |  0.029  0.000  0.001 |  0.111  0.002  0.016 | -0.188  0.006  0.045 | 
20845       |  0.164  0.002  0.020 | -0.156  0.003  0.018 | -0.041  0.000  0.001 |  0.142  0.003  0.015 |  0.066  0.001  0.003 | 
20846       |  0.069  0.000  0.004 | -0.016  0.000  0.000 | -0.282  0.012  0.063 | -0.114  0.002  0.010 |  0.171  0.005  0.023 | 
20847       |  0.263  0.004  0.052 |  0.226  0.006  0.038 | -0.230  0.008  0.040 |  0.014  0.000  0.000 | -0.156  0.004  0.018 | 
20848       |  0.134  0.001  0.017 | -0.028  0.000  0.001 |  0.059  0.001  0.003 | -0.054  0.000  0.003 | -0.171  0.005  0.028 | 
20849       |  0.254  0.004  0.038 | -0.136  0.002  0.011 |  0.052  0.000  0.002 |  0.283  0.013  0.048 | -0.191  0.006  0.022 | 
20850       |  0.199  0.002  0.033 | -0.045  0.000  0.002 | -0.085  0.001  0.006 |  0.054  0.000  0.002 |  0.329  0.019  0.090 | 
20851       |  0.234  0.003  0.039 |  0.023  0.000  0.000 |  0.140  0.003  0.014 | -0.173  0.005  0.021 | -0.017  0.000  0.000 | 
20830       |  0.032  0.000  0.001 | -0.203  0.005  0.039 |  0.254  0.010  0.061 | -0.106  0.002  0.011 |  0.069  0.001  0.004 | 
20831       |  0.218  0.003  0.037 | -0.121  0.002  0.011 |  0.229  0.008  0.041 | -0.041  0.000  0.001 | -0.059  0.001  0.003 | 
20832       |  0.195  0.002  0.048 | -0.217  0.005  0.058 | -0.002  0.000  0.000 | -0.082  0.001  0.008 | -0.118  0.002  0.017 | 
20833       |  0.182  0.002  0.037 |  0.100  0.001  0.011 |  0.021  0.000  0.001 |  0.022  0.000  0.001 |  0.048  0.000  0.003 | 
20834       |  0.220  0.003  0.027 | -0.259  0.008  0.038 | -0.099  0.001  0.006 |  0.346  0.019  0.067 |  0.085  0.001  0.004 | 
20835       | -0.171  0.002  0.022 | -0.009  0.000  0.000 |  0.053  0.000  0.002 |  0.401  0.026  0.124 | -0.041  0.000  0.001 | 
20836       | -0.161  0.001  0.029 | -0.213  0.005  0.051 | -0.035  0.000  0.001 |  0.049  0.000  0.003 | -0.087  0.001  0.008 | 
20837       |  0.104  0.001  0.010 |  0.010  0.000  0.000 | -0.114  0.002  0.011 | -0.102  0.002  0.009 |  0.081  0.001  0.006 | 
20838       |  0.044  0.000  0.001 |  0.106  0.001  0.007 | -0.236  0.008  0.034 |  0.203  0.007  0.025 |  0.452  0.035  0.125 | 
20839       |  0.265  0.004  0.041 |  0.232  0.006  0.032 |  0.509  0.039  0.153 |  0.358  0.021  0.076 |  0.431  0.032  0.110 | 
20840       |  0.066  0.000  0.003 |  0.092  0.001  0.006 | -0.240  0.009  0.043 | -0.194  0.006  0.028 |  0.210  0.008  0.033 | 
20826       |  0.229  0.003  0.031 | -0.113  0.001  0.007 |  0.098  0.001  0.006 | -0.080  0.001  0.004 | -0.129  0.003  0.010 | 
20827       |  0.103  0.001  0.008 |  0.122  0.002  0.011 | -0.040  0.000  0.001 | -0.001  0.000  0.000 | -0.282  0.014  0.057 | 
20828       |  0.276  0.004  0.084 | -0.207  0.005  0.047 | -0.078  0.001  0.007 | -0.104  0.002  0.012 | -0.100  0.002  0.011 | 
20829       |  0.210  0.002  0.035 |  0.017  0.000  0.000 |  0.194  0.006  0.030 |  0.272  0.012  0.059 | -0.397  0.027  0.127 | 
20811       |  0.071  0.000  0.004 | -0.254  0.007  0.045 | -0.106  0.002  0.008 | -0.094  0.001  0.006 | -0.048  0.000  0.002 | 
20812       |  0.332  0.006  0.102 | -0.194  0.004  0.035 |  0.274  0.011  0.069 | -0.032  0.000  0.001 | -0.341  0.020  0.107 | 
20813       |  0.362  0.007  0.094 |  0.045  0.000  0.001 | -0.165  0.004  0.019 |  0.310  0.016  0.069 | -0.173  0.005  0.021 | 
20814       |  0.073  0.000  0.005 |  0.055  0.000  0.003 | -0.178  0.005  0.032 |  0.128  0.003  0.016 | -0.212  0.008  0.045 | 
20815       |  0.170  0.002  0.026 |  0.264  0.008  0.064 |  0.131  0.003  0.016 |  0.515  0.043  0.241 | -0.041  0.000  0.002 | 
20816       |  0.071  0.000  0.004 |  0.066  0.000  0.003 | -0.037  0.000  0.001 |  0.613  0.061  0.285 |  0.051  0.000  0.002 | 
20817       |  0.430  0.010  0.075 |  0.254  0.007  0.026 | -0.050  0.000  0.001 |  0.149  0.004  0.009 | -0.202  0.007  0.017 | 
20818       |  0.000  0.000  0.000 |  0.148  0.002  0.016 |  0.258  0.010  0.048 |  0.458  0.034  0.152 | -0.153  0.004  0.017 | 
20819       | -0.105  0.001  0.019 | -0.197  0.004  0.066 | -0.010  0.000  0.000 | -0.042  0.000  0.003 |  0.107  0.002  0.020 | 
20820       | -0.055  0.000  0.003 | -0.130  0.002  0.015 |  0.007  0.000  0.000 | -0.014  0.000  0.000 |  0.021  0.000  0.000 | 
20821       |  0.129  0.001  0.010 |  0.091  0.001  0.005 | -0.143  0.003  0.012 |  0.086  0.001  0.004 |  0.241  0.010  0.034 | 
20822       |  0.119  0.001  0.011 |  0.146  0.002  0.016 | -0.028  0.000  0.001 | -0.112  0.002  0.009 |  0.112  0.002  0.009 | 
20823       |  0.044  0.000  0.002 | -0.088  0.001  0.008 |  0.072  0.001  0.006 |  0.385  0.024  0.155 | -0.224  0.009  0.053 | 
20824       | -0.069  0.000  0.012 | -0.074  0.001  0.014 | -0.078  0.001  0.015 |  0.031  0.000  0.002 | -0.064  0.001  0.010 | 
20825       |  0.051  0.000  0.004 | -0.010  0.000  0.000 |  0.100  0.001  0.014 | -0.085  0.001  0.011 | -0.164  0.005  0.039 | 
20801       |  0.043  0.000  0.003 |  0.052  0.000  0.005 | -0.149  0.003  0.041 | -0.122  0.002  0.027 | -0.116  0.002  0.025 | 
20802       | -0.114  0.001  0.016 | -0.320  0.012  0.125 | -0.191  0.005  0.044 | -0.091  0.001  0.010 |  0.059  0.001  0.004 | 
20803       | -0.009  0.000  0.000 |  0.050  0.000  0.002 | -0.259  0.010  0.053 |  0.062  0.001  0.003 |  0.121  0.003  0.012 | 
20804       |  0.175  0.002  0.022 | -0.126  0.002  0.011 | -0.056  0.000  0.002 |  0.393  0.025  0.112 | -0.028  0.000  0.001 | 
20805       |  0.182  0.002  0.033 | -0.099  0.001  0.010 | -0.020  0.000  0.000 | -0.135  0.003  0.018 | -0.001  0.000  0.000 | 
20806       |  0.076  0.000  0.007 | -0.038  0.000  0.002 | -0.307  0.014  0.114 | -0.131  0.003  0.021 |  0.278  0.013  0.093 | 
20807       |  0.201  0.002  0.037 | -0.172  0.003  0.027 | -0.119  0.002  0.013 | -0.160  0.004  0.023 | -0.181  0.006  0.030 | 
20808       |  0.190  0.002  0.035 |  0.189  0.004  0.034 |  0.052  0.000  0.003 |  0.473  0.036  0.214 | -0.022  0.000  0.000 | 
20809       | -0.156  0.001  0.036 | -0.372  0.016  0.203 |  0.209  0.007  0.064 |  0.050  0.000  0.004 | -0.016  0.000  0.000 | 
20810       | -0.139  0.001  0.031 | -0.127  0.002  0.026 | -0.013  0.000  0.000 | -0.025  0.000  0.001 |  0.122  0.003  0.024 | 
20791       |  0.146  0.001  0.028 | -0.164  0.003  0.035 |  0.100  0.001  0.013 | -0.134  0.003  0.024 | -0.170  0.005  0.038 | 
20792       |  0.212  0.003  0.057 |  0.037  0.000  0.002 | -0.080  0.001  0.008 | -0.167  0.004  0.035 | -0.020  0.000  0.001 | 
20793       |  0.234  0.003  0.066 | -0.116  0.002  0.016 | -0.034  0.000  0.001 |  0.078  0.001  0.007 | -0.025  0.000  0.001 | 
20794       |  0.068  0.000  0.005 | -0.337  0.013  0.126 |  0.051  0.000  0.003 |  0.055  0.000  0.003 | -0.119  0.002  0.016 | 
20795       | -0.055  0.000  0.004 | -0.090  0.001  0.009 |  0.050  0.000  0.003 | -0.073  0.001  0.006 |  0.245  0.010  0.069 | 
20796       |  0.067  0.000  0.004 |  0.078  0.001  0.006 | -0.183  0.005  0.032 |  0.071  0.001  0.005 |  0.128  0.003  0.016 | 
20797       |  0.341  0.006  0.069 |  0.107  0.001  0.007 | -0.004  0.000  0.000 |  0.046  0.000  0.001 | -0.148  0.004  0.013 | 
20798       |  0.127  0.001  0.013 | -0.023  0.000  0.000 | -0.183  0.005  0.026 | -0.128  0.003  0.013 |  0.182  0.006  0.026 | 
20799       |  0.293  0.005  0.095 | -0.183  0.004  0.037 |  0.047  0.000  0.002 | -0.148  0.004  0.024 | -0.123  0.003  0.017 | 
20800       |  0.047  0.000  0.002 |  0.028  0.000  0.001 | -0.217  0.007  0.053 |  0.163  0.004  0.030 |  0.113  0.002  0.014 | 
20785       |  0.181  0.002  0.025 | -0.038  0.000  0.001 |  0.052  0.000  0.002 | -0.079  0.001  0.005 | -0.144  0.004  0.016 | 
20786       |  0.111  0.001  0.010 | -0.278  0.009  0.060 | -0.139  0.003  0.015 | -0.085  0.001  0.006 | -0.060  0.001  0.003 | 
20787       |  0.024  0.000  0.001 | -0.016  0.000  0.000 | -0.140  0.003  0.022 | -0.067  0.001  0.005 | -0.088  0.001  0.009 | 
20788       |  0.222  0.003  0.055 |  0.029  0.000  0.001 |  0.152  0.003  0.026 |  0.062  0.001  0.004 | -0.108  0.002  0.013 | 
20789       |  0.067  0.000  0.007 | -0.265  0.008  0.107 | -0.153  0.004  0.036 | -0.123  0.002  0.023 |  0.010  0.000  0.000 | 
20790       |  0.219  0.003  0.060 | -0.037  0.000  0.002 | -0.020  0.000  0.000 | -0.057  0.001  0.004 | -0.158  0.004  0.031 | 
20778       |  0.205  0.002  0.026 | -0.319  0.011  0.063 |  0.100  0.001  0.006 |  0.218  0.008  0.030 | -0.296  0.015  0.055 | 
20779       |  0.191  0.002  0.029 |  0.166  0.003  0.022 |  0.033  0.000  0.001 | -0.068  0.001  0.004 |  0.249  0.011  0.050 | 
20780       |  0.384  0.008  0.082 |  0.011  0.000  0.000 |  0.112  0.002  0.007 |  0.333  0.018  0.061 | -0.210  0.008  0.024 | 
20781       |  0.306  0.005  0.095 | -0.120  0.002  0.015 | -0.033  0.000  0.001 | -0.197  0.006  0.039 | -0.160  0.004  0.026 | 
20782       |  0.042  0.000  0.001 | -0.315  0.011  0.082 | -0.195  0.006  0.032 |  0.295  0.014  0.072 | -0.045  0.000  0.002 | 
20783       | -0.159  0.001  0.020 | -0.416  0.020  0.136 | -0.016  0.000  0.000 |  0.047  0.000  0.002 |  0.325  0.018  0.083 | 
20784       | -0.304  0.005  0.091 |  0.014  0.000  0.000 | -0.199  0.006  0.039 | -0.214  0.007  0.045 |  0.062  0.001  0.004 | 
20772       |  0.398  0.009  0.087 |  0.461  0.024  0.117 |  0.173  0.005  0.016 |  0.172  0.005  0.016 |  0.046  0.000  0.001 | 
20773       |  0.021  0.000  0.001 | -0.112  0.001  0.020 |  0.003  0.000  0.000 | -0.227  0.008  0.080 | -0.075  0.001  0.009 | 
20774       |  0.310  0.005  0.055 |  0.029  0.000  0.000 |  0.028  0.000  0.000 |  0.258  0.011  0.038 |  0.009  0.000  0.000 | 
20775       | -0.119  0.001  0.017 | -0.182  0.004  0.040 | -0.311  0.015  0.117 | -0.041  0.000  0.002 |  0.065  0.001  0.005 | 
20776       |  0.075  0.000  0.010 | -0.165  0.003  0.050 |  0.075  0.001  0.010 | -0.052  0.000  0.005 | -0.184  0.006  0.062 | 
20777       |  0.008  0.000  0.000 | -0.142  0.002  0.030 | -0.192  0.006  0.056 | -0.071  0.001  0.008 |  0.016  0.000  0.000 | 
20768       |  0.219  0.003  0.054 | -0.080  0.001  0.007 | -0.199  0.006  0.045 | -0.146  0.003  0.024 | -0.036  0.000  0.001 | 
20769       |  0.280  0.004  0.065 | -0.010  0.000  0.000 | -0.012  0.000  0.000 |  0.185  0.005  0.028 | -0.302  0.016  0.075 | 
20770       |  0.188  0.002  0.058 | -0.062  0.000  0.006 | -0.034  0.000  0.002 | -0.019  0.000  0.001 | -0.024  0.000  0.001 | 
20771       | -0.070  0.000  0.006 | -0.146  0.002  0.024 | -0.119  0.002  0.016 | -0.071  0.001  0.006 | -0.044  0.000  0.002 | 
20757       | -0.039  0.000  0.002 | -0.255  0.007  0.076 | -0.187  0.005  0.041 |  0.032  0.000  0.001 | -0.101  0.002  0.012 | 
20758       |  0.105  0.001  0.015 | -0.028  0.000  0.001 |  0.012  0.000  0.000 | -0.077  0.001  0.008 | -0.004  0.000  0.000 | 
20759       |  0.253  0.004  0.045 |  0.054  0.000  0.002 | -0.105  0.002  0.008 |  0.336  0.018  0.079 | -0.107  0.002  0.008 | 
20760       |  0.186  0.002  0.027 | -0.196  0.004  0.030 | -0.182  0.005  0.026 |  0.106  0.002  0.009 | -0.095  0.002  0.007 | 
20761       |  0.319  0.006  0.132 |  0.126  0.002  0.021 | -0.120  0.002  0.019 | -0.238  0.009  0.074 |  0.131  0.003  0.022 | 
20762       |  0.015  0.000  0.000 |  0.082  0.001  0.005 |  0.094  0.001  0.007 |  0.155  0.004  0.019 |  0.005  0.000  0.000 | 
20763       |  0.057  0.000  0.003 | -0.221  0.006  0.049 | -0.226  0.008  0.051 | -0.040  0.000  0.002 | -0.136  0.003  0.018 | 
20764       |  0.324  0.006  0.060 |  0.094  0.001  0.005 | -0.114  0.002  0.007 |  0.359  0.021  0.073 |  0.228  0.009  0.030 | 
20765       |  0.206  0.002  0.061 | -0.026  0.000  0.001 |  0.081  0.001  0.009 | -0.206  0.007  0.061 | -0.011  0.000  0.000 | 
20766       |  0.064  0.000  0.004 | -0.377  0.016  0.145 |  0.074  0.001  0.006 |  0.061  0.001  0.004 | -0.090  0.001  0.008 | 
20767       | -0.208  0.002  0.086 | -0.242  0.007  0.117 |  0.094  0.001  0.018 |  0.016  0.000  0.001 | -0.079  0.001  0.012 | 
20745       |  0.316  0.006  0.065 | -0.167  0.003  0.018 |  0.026  0.000  0.000 |  0.129  0.003  0.011 | -0.293  0.015  0.056 | 
20746       |  0.206  0.002  0.037 |  0.067  0.001  0.004 | -0.058  0.001  0.003 |  0.057  0.001  0.003 | -0.148  0.004  0.019 | 
20747       |  0.294  0.005  0.073 | -0.054  0.000  0.002 | -0.057  0.000  0.003 |  0.099  0.002  0.008 | -0.307  0.016  0.079 | 
20748       | -0.007  0.000  0.000 | -0.290  0.010  0.125 | -0.182  0.005  0.049 | -0.045  0.000  0.003 |  0.082  0.001  0.010 | 
20749       |  0.331  0.006  0.092 |  0.261  0.008  0.057 | -0.061  0.001  0.003 |  0.392  0.025  0.128 | -0.010  0.000  0.000 | 
20750       |  0.303  0.005  0.107 |  0.096  0.001  0.011 | -0.110  0.002  0.014 | -0.061  0.001  0.004 | -0.147  0.004  0.025 | 
20751       |  0.173  0.002  0.021 |  0.147  0.002  0.015 |  0.098  0.001  0.007 |  0.057  0.001  0.002 | -0.046  0.000  0.001 | 
20752       |  0.126  0.001  0.013 | -0.101  0.001  0.009 |  0.124  0.002  0.013 | -0.143  0.003  0.017 | -0.035  0.000  0.001 | 
20753       | -0.003  0.000  0.000 | -0.180  0.004  0.049 | -0.132  0.003  0.026 | -0.072  0.001  0.008 |  0.009  0.000  0.000 | 
20754       |  0.418  0.010  0.096 | -0.154  0.003  0.013 | -0.210  0.007  0.024 | -0.014  0.000  0.000 | -0.270  0.013  0.040 | 
20755       |  0.145  0.001  0.022 |  0.116  0.002  0.014 | -0.112  0.002  0.013 | -0.237  0.009  0.060 | -0.137  0.003  0.020 | 
20756       | -0.231  0.003  0.075 | -0.164  0.003  0.038 | -0.142  0.003  0.028 | -0.031  0.000  0.001 | -0.005  0.000  0.000 | 
20738       | -0.064  0.000  0.005 | -0.258  0.008  0.086 | -0.179  0.005  0.041 | -0.057  0.001  0.004 | -0.076  0.001  0.007 | 
20739       |  0.030  0.000  0.001 | -0.217  0.005  0.071 | -0.166  0.004  0.041 |  0.052  0.000  0.004 |  0.013  0.000  0.000 | 
20740       |  0.051  0.000  0.003 | -0.251  0.007  0.065 | -0.212  0.007  0.047 | -0.110  0.002  0.013 |  0.277  0.013  0.079 | 
20741       |  0.080  0.000  0.005 | -0.150  0.003  0.017 | -0.123  0.002  0.011 |  0.225  0.008  0.038 | -0.173  0.005  0.023 | 
20742       |  0.120  0.001  0.013 | -0.116  0.002  0.012 | -0.089  0.001  0.007 | -0.029  0.000  0.001 |  0.149  0.004  0.020 | 
20743       |  0.100  0.001  0.009 | -0.161  0.003  0.022 | -0.252  0.010  0.055 | -0.023  0.000  0.000 | -0.004  0.000  0.000 | 
20744       |  0.035  0.000  0.002 | -0.263  0.008  0.107 |  0.136  0.003  0.028 |  0.127  0.003  0.025 | -0.096  0.002  0.014 | 
20732       |  0.217  0.003  0.033 | -0.136  0.002  0.013 | -0.165  0.004  0.019 |  0.245  0.010  0.043 | -0.075  0.001  0.004 | 
20733       | -0.056  0.000  0.005 | -0.270  0.008  0.109 | -0.351  0.018  0.183 | -0.031  0.000  0.001 |  0.142  0.004  0.030 | 
20734       |  0.184  0.002  0.030 | -0.064  0.000  0.004 |  0.201  0.006  0.035 |  0.048  0.000  0.002 | -0.219  0.008  0.042 | 
20735       |  0.047  0.000  0.002 |  0.058  0.000  0.003 |  0.091  0.001  0.008 |  0.105  0.002  0.011 |  0.078  0.001  0.006 | 
20736       |  0.082  0.000  0.007 | -0.054  0.000  0.003 |  0.122  0.002  0.016 | -0.005  0.000  0.000 | -0.150  0.004  0.023 | 
20737       |  0.430  0.010  0.075 |  0.254  0.007  0.026 | -0.050  0.000  0.001 |  0.149  0.004  0.009 | -0.202  0.007  0.017 | 
20723       | -0.091  0.000  0.012 | -0.337  0.013  0.161 | -0.220  0.007  0.068 |  0.032  0.000  0.001 | -0.109  0.002  0.017 | 
20724       | -0.060  0.000  0.003 |  0.129  0.002  0.013 |  0.198  0.006  0.030 |  0.556  0.050  0.239 | -0.066  0.001  0.003 | 
20725       |  0.001  0.000  0.000 | -0.372  0.016  0.108 | -0.201  0.006  0.032 |  0.241  0.009  0.046 |  0.051  0.000  0.002 | 
20726       |  0.039  0.000  0.002 | -0.204  0.005  0.044 | -0.262  0.010  0.073 |  0.182  0.005  0.035 | -0.131  0.003  0.018 | 
20727       |  0.199  0.002  0.036 | -0.078  0.001  0.005 | -0.254  0.010  0.058 | -0.105  0.002  0.010 |  0.183  0.006  0.030 | 
20728       |  0.242  0.003  0.035 | -0.212  0.005  0.027 | -0.144  0.003  0.012 | -0.084  0.001  0.004 |  0.106  0.002  0.007 | 
20729       | -0.326  0.006  0.219 | -0.193  0.004  0.077 |  0.088  0.001  0.016 |  0.054  0.000  0.006 | -0.079  0.001  0.013 | 
20730       |  0.017  0.000  0.000 |  0.165  0.003  0.020 |  0.107  0.002  0.008 |  0.094  0.001  0.006 |  0.249  0.011  0.045 | 
20731       | -0.184  0.002  0.037 | -0.027  0.000  0.001 |  0.280  0.012  0.085 | -0.063  0.001  0.004 |  0.185  0.006  0.037 | 
20714       |  0.371  0.008  0.081 |  0.120  0.002  0.008 | -0.015  0.000  0.000 |  0.417  0.028  0.102 | -0.171  0.005  0.017 | 
20715       |  0.524  0.015  0.147 |  0.134  0.002  0.010 |  0.020  0.000  0.000 |  0.480  0.037  0.124 | -0.138  0.003  0.010 | 
20716       |  0.175  0.002  0.020 | -0.044  0.000  0.001 | -0.193  0.006  0.025 |  0.441  0.031  0.129 |  0.066  0.001  0.003 | 
20717       |  0.260  0.004  0.062 |  0.051  0.000  0.002 |  0.140  0.003  0.018 |  0.012  0.000  0.000 | -0.012  0.000  0.000 | 
20718       |  0.230  0.003  0.044 |  0.172  0.003  0.025 | -0.170  0.004  0.024 |  0.145  0.003  0.017 |  0.003  0.000  0.000 | 
20719       |  0.040  0.000  0.002 | -0.242  0.007  0.069 | -0.209  0.007  0.052 | -0.044  0.000  0.002 | -0.017  0.000  0.000 | 
20720       |  0.270  0.004  0.037 |  0.146  0.002  0.011 |  0.051  0.000  0.001 |  0.387  0.024  0.075 | -0.049  0.000  0.001 | 
20721       |  0.065  0.000  0.003 | -0.058  0.000  0.003 | -0.013  0.000  0.000 |  0.053  0.000  0.002 | -0.120  0.002  0.011 | 
20722       |  0.023  0.000  0.001 | -0.345  0.013  0.221 |  0.115  0.002  0.024 |  0.006  0.000  0.000 | -0.034  0.000  0.002 | 
20710       | -0.019  0.000  0.000 | -0.105  0.001  0.010 | -0.019  0.000  0.000 |  0.083  0.001  0.006 |  0.172  0.005  0.026 | 
20711       | -0.106  0.001  0.013 | -0.346  0.014  0.143 | -0.153  0.003  0.028 | -0.045  0.000  0.002 |  0.051  0.000  0.003 | 
20712       |  0.134  0.001  0.011 |  0.020  0.000  0.000 | -0.040  0.000  0.001 |  0.186  0.006  0.022 |  0.095  0.002  0.006 | 
20713       |  0.324  0.006  0.068 | -0.214  0.005  0.030 | -0.095  0.001  0.006 |  0.104  0.002  0.007 | -0.087  0.001  0.005 | 
20705       | -0.043  0.000  0.005 | -0.112  0.001  0.035 | -0.193  0.006  0.105 | -0.115  0.002  0.037 |  0.022  0.000  0.001 | 
20706       |  0.160  0.001  0.029 | -0.036  0.000  0.001 |  0.128  0.002  0.018 | -0.044  0.000  0.002 | -0.127  0.003  0.018 | 
20707       |  0.202  0.002  0.031 | -0.269  0.008  0.056 |  0.187  0.005  0.027 | -0.096  0.001  0.007 | -0.256  0.011  0.050 | 
20708       |  0.235  0.003  0.092 | -0.069  0.001  0.008 | -0.174  0.005  0.050 | -0.168  0.005  0.047 | -0.116  0.002  0.022 | 
20709       |  0.075  0.000  0.005 | -0.245  0.007  0.057 | -0.100  0.002  0.009 |  0.033  0.000  0.001 | -0.046  0.000  0.002 | 
20698       |  0.007  0.000  0.000 | -0.136  0.002  0.022 | -0.088  0.001  0.009 |  0.186  0.006  0.042 | -0.134  0.003  0.021 | 
20699       | -0.098  0.001  0.007 | -0.275  0.009  0.053 | -0.043  0.000  0.001 |  0.240  0.009  0.040 | -0.127  0.003  0.011 | 
20700       |  0.352  0.007  0.143 | -0.080  0.001  0.007 | -0.008  0.000  0.000 |  0.052  0.000  0.003 | -0.313  0.017  0.113 | 
20701       |  0.213  0.003  0.033 | -0.047  0.000  0.002 |  0.089  0.001  0.006 |  0.038  0.000  0.001 | -0.185  0.006  0.025 | 
20702       |  0.237  0.003  0.056 | -0.187  0.004  0.035 | -0.079  0.001  0.006 |  0.060  0.001  0.004 | -0.043  0.000  0.002 | 
20703       | -0.104  0.001  0.007 |  0.119  0.002  0.010 |  0.357  0.019  0.087 |  0.105  0.002  0.007 |  0.097  0.002  0.006 | 
20704       |  0.225  0.003  0.037 |  0.080  0.001  0.005 |  0.238  0.009  0.042 |  0.076  0.001  0.004 | -0.473  0.039  0.166 | 
20697       | -0.207  0.002  0.046 | -0.093  0.001  0.009 |  0.006  0.000  0.000 |  0.254  0.010  0.069 | -0.143  0.004  0.022 | 
20691       |  0.036  0.000  0.001 | -0.018  0.000  0.000 |  0.070  0.001  0.004 |  0.150  0.004  0.018 | -0.200  0.007  0.033 | 
20692       |  0.118  0.001  0.013 | -0.165  0.003  0.025 |  0.046  0.000  0.002 |  0.151  0.004  0.021 | -0.232  0.009  0.049 | 
20693       |  0.012  0.000  0.000 | -0.294  0.010  0.128 | -0.055  0.000  0.004 |  0.000  0.000  0.000 | -0.147  0.004  0.032 | 
20694       |  0.455  0.011  0.104 |  0.028  0.000  0.000 |  0.134  0.003  0.009 |  0.367  0.022  0.068 | -0.068  0.001  0.002 | 
20695       | -0.009  0.000  0.000 |  0.090  0.001  0.006 | -0.307  0.014  0.071 |  0.004  0.000  0.000 |  0.170  0.005  0.022 | 
20696       |  0.062  0.000  0.003 | -0.177  0.004  0.027 | -0.345  0.018  0.102 |  0.243  0.010  0.051 |  0.055  0.001  0.003 | 
20684       |  0.326  0.006  0.055 | -0.067  0.001  0.002 | -0.195  0.006  0.020 | -0.098  0.002  0.005 | -0.206  0.007  0.022 | 
20685       |  0.083  0.000  0.007 | -0.239  0.006  0.057 | -0.197  0.006  0.039 | -0.017  0.000  0.000 |  0.146  0.004  0.021 | 
20686       | -0.142  0.001  0.023 | -0.176  0.003  0.035 |  0.266  0.011  0.079 | -0.013  0.000  0.000 |  0.080  0.001  0.007 | 
20687       | -0.214  0.003  0.082 | -0.039  0.000  0.003 | -0.189  0.005  0.064 |  0.001  0.000  0.000 | -0.114  0.002  0.023 | 
20688       |  0.073  0.000  0.007 |  0.056  0.000  0.004 |  0.151  0.003  0.029 | -0.092  0.001  0.011 | -0.373  0.024  0.175 | 
20689       |  0.113  0.001  0.012 |  0.003  0.000  0.000 | -0.115  0.002  0.012 | -0.066  0.001  0.004 |  0.115  0.002  0.012 | 
20690       | -0.165  0.002  0.052 | -0.306  0.011  0.179 | -0.111  0.002  0.024 |  0.060  0.001  0.007 | -0.023  0.000  0.001 | 
20675       |  0.183  0.002  0.056 | -0.045  0.000  0.003 | -0.134  0.003  0.030 | -0.058  0.001  0.006 | -0.064  0.001  0.007 | 
20676       | -0.055  0.000  0.003 |  0.125  0.002  0.017 | -0.056  0.000  0.003 |  0.370  0.022  0.144 | -0.337  0.020  0.120 | 
20677       |  0.008  0.000  0.000 | -0.203  0.005  0.063 | -0.281  0.012  0.120 |  0.093  0.001  0.013 | -0.075  0.001  0.009 | 
20678       | -0.031  0.000  0.001 |  0.125  0.002  0.017 | -0.194  0.006  0.041 | -0.111  0.002  0.013 | -0.079  0.001  0.007 | 
20679       |  0.190  0.002  0.025 |  0.044  0.000  0.001 |  0.052  0.000  0.002 |  0.009  0.000  0.000 |  0.166  0.005  0.019 | 
20680       |  0.210  0.002  0.038 |  0.020  0.000  0.000 | -0.121  0.002  0.013 | -0.010  0.000  0.000 | -0.065  0.001  0.004 | 
20681       |  0.046  0.000  0.001 |  0.138  0.002  0.013 |  0.097  0.001  0.006 |  0.142  0.003  0.013 |  0.086  0.001  0.005 | 
20682       | -0.207  0.002  0.110 |  0.025  0.000  0.002 | -0.165  0.004  0.070 | -0.098  0.002  0.025 |  0.044  0.000  0.005 | 
20683       |  0.090  0.000  0.008 | -0.283  0.009  0.084 | -0.146  0.003  0.022 | -0.052  0.000  0.003 |  0.089  0.001  0.008 | 
20668       | -0.008  0.000  0.000 | -0.018  0.000  0.000 |  0.093  0.001  0.008 |  0.226  0.008  0.050 | -0.186  0.006  0.034 | 
20669       |  0.314  0.005  0.077 |  0.084  0.001  0.006 |  0.079  0.001  0.005 |  0.054  0.000  0.002 |  0.049  0.000  0.002 | 
20670       |  0.129  0.001  0.018 | -0.257  0.007  0.073 | -0.195  0.006  0.042 |  0.088  0.001  0.009 |  0.001  0.000  0.000 | 
20671       |  0.133  0.001  0.020 | -0.082  0.001  0.008 | -0.351  0.019  0.142 |  0.026  0.000  0.001 |  0.006  0.000  0.000 | 
20672       |  0.292  0.005  0.051 |  0.046  0.000  0.001 |  0.004  0.000  0.000 | -0.018  0.000  0.000 |  0.142  0.004  0.012 | 
20673       |  0.180  0.002  0.021 | -0.043  0.000  0.001 |  0.109  0.002  0.008 |  0.070  0.001  0.003 | -0.246  0.010  0.040 | 
20674       |  0.333  0.006  0.101 |  0.148  0.002  0.020 | -0.292  0.013  0.078 |  0.084  0.001  0.006 | -0.138  0.003  0.017 | 
20660       |  0.190  0.002  0.019 | -0.121  0.002  0.008 |  0.273  0.011  0.039 |  0.175  0.005  0.016 | -0.190  0.006  0.019 | 
20661       |  0.223  0.003  0.067 | -0.027  0.000  0.001 | -0.083  0.001  0.009 |  0.096  0.001  0.012 | -0.077  0.001  0.008 | 
20662       |  0.238  0.003  0.035 |  0.166  0.003  0.017 | -0.179  0.005  0.019 |  0.006  0.000  0.000 | -0.157  0.004  0.015 | 
20663       |  0.031  0.000  0.001 | -0.150  0.003  0.023 | -0.132  0.003  0.018 |  0.202  0.007  0.042 |  0.017  0.000  0.000 | 
20664       |  0.334  0.006  0.069 |  0.086  0.001  0.005 | -0.111  0.002  0.008 |  0.357  0.021  0.078 | -0.022  0.000  0.000 | 
20665       |  0.070  0.000  0.004 | -0.001  0.000  0.000 | -0.155  0.004  0.021 |  0.101  0.002  0.009 | -0.134  0.003  0.015 | 
20666       | -0.018  0.000  0.001 | -0.200  0.005  0.087 |  0.105  0.002  0.024 |  0.016  0.000  0.001 | -0.205  0.007  0.091 | 
20667       | -0.070  0.000  0.007 | -0.108  0.001  0.017 | -0.236  0.008  0.083 | -0.156  0.004  0.036 |  0.115  0.002  0.020 | 
20654       |  0.278  0.004  0.078 | -0.019  0.000  0.000 | -0.277  0.012  0.077 | -0.055  0.000  0.003 |  0.030  0.000  0.001 | 
20655       |  0.384  0.008  0.134 |  0.034  0.000  0.001 | -0.146  0.003  0.019 | -0.055  0.000  0.003 | -0.155  0.004  0.022 | 
20656       |  0.189  0.002  0.032 |  0.024  0.000  0.001 | -0.208  0.007  0.039 |  0.002  0.000  0.000 | -0.132  0.003  0.015 | 
20657       |  0.199  0.002  0.042 | -0.041  0.000  0.002 |  0.293  0.013  0.091 |  0.079  0.001  0.007 | -0.058  0.001  0.004 | 
20658       | -0.002  0.000  0.000 | -0.103  0.001  0.010 | -0.232  0.008  0.050 |  0.070  0.001  0.005 |  0.064  0.001  0.004 | 
20659       |  0.194  0.002  0.033 | -0.164  0.003  0.023 | -0.225  0.008  0.044 |  0.060  0.001  0.003 | -0.018  0.000  0.000 | 
20642       | -0.224  0.003  0.069 | -0.215  0.005  0.063 | -0.018  0.000  0.000 |  0.152  0.004  0.032 |  0.027  0.000  0.001 | 
20643       | -0.112  0.001  0.021 | -0.316  0.011  0.163 |  0.080  0.001  0.011 | -0.017  0.000  0.000 |  0.073  0.001  0.009 | 
20644       |  0.320  0.006  0.090 |  0.070  0.001  0.004 | -0.026  0.000  0.001 | -0.110  0.002  0.010 | -0.074  0.001  0.005 | 
20645       | -0.071  0.000  0.006 | -0.186  0.004  0.042 | -0.076  0.001  0.007 | -0.050  0.000  0.003 | -0.015  0.000  0.000 | 
20646       |  0.266  0.004  0.063 |  0.064  0.000  0.004 | -0.131  0.003  0.015 | -0.174  0.005  0.027 | -0.059  0.001  0.003 | 
20647       |  0.407  0.009  0.157 |  0.060  0.000  0.003 | -0.043  0.000  0.002 |  0.011  0.000  0.000 | -0.018  0.000  0.000 | 
20648       |  0.269  0.004  0.050 | -0.001  0.000  0.000 | -0.147  0.003  0.015 |  0.117  0.002  0.009 | -0.113  0.002  0.009 | 
20649       | -0.011  0.000  0.000 | -0.154  0.003  0.026 | -0.199  0.006  0.044 |  0.066  0.001  0.005 | -0.163  0.005  0.030 | 
20650       |  0.189  0.002  0.022 |  0.114  0.001  0.008 | -0.029  0.000  0.001 |  0.440  0.031  0.118 | -0.100  0.002  0.006 | 
20651       |  0.287  0.005  0.036 |  0.480  0.026  0.099 |  0.040  0.000  0.001 |  0.611  0.060  0.161 |  0.203  0.007  0.018 | 
20652       |  0.270  0.004  0.073 |  0.085  0.001  0.007 |  0.107  0.002  0.011 | -0.302  0.015  0.091 |  0.105  0.002  0.011 | 
20653       |  0.054  0.000  0.004 | -0.061  0.000  0.005 |  0.042  0.000  0.002 |  0.136  0.003  0.024 | -0.147  0.004  0.028 | 
20632       |  0.301  0.005  0.056 |  0.067  0.001  0.003 | -0.203  0.006  0.025 | -0.056  0.001  0.002 | -0.021  0.000  0.000 | 
20633       | -0.226  0.003  0.051 | -0.114  0.001  0.013 |  0.371  0.021  0.137 |  0.000  0.000  0.000 |  0.003  0.000  0.000 | 
20634       | -0.067  0.000  0.004 |  0.108  0.001  0.011 | -0.087  0.001  0.007 |  0.196  0.006  0.038 | -0.417  0.030  0.172 | 
20635       |  0.071  0.000  0.003 | -0.025  0.000  0.000 |  0.056  0.000  0.002 |  0.449  0.033  0.115 |  0.036  0.000  0.001 | 
20636       |  0.166  0.002  0.027 | -0.051  0.000  0.003 |  0.193  0.006  0.037 | -0.099  0.002  0.010 | -0.009  0.000  0.000 | 
20637       | -0.173  0.002  0.035 | -0.182  0.004  0.039 | -0.116  0.002  0.016 | -0.014  0.000  0.000 | -0.104  0.002  0.013 | 
20638       |  0.088  0.000  0.007 |  0.123  0.002  0.014 |  0.055  0.000  0.003 |  0.163  0.004  0.024 | -0.242  0.010  0.052 | 
20639       |  0.134  0.001  0.015 |  0.093  0.001  0.007 | -0.137  0.003  0.016 |  0.113  0.002  0.011 | -0.053  0.000  0.002 | 
20640       |  0.072  0.000  0.005 | -0.298  0.010  0.077 |  0.266  0.011  0.061 |  0.169  0.005  0.025 | -0.188  0.006  0.031 | 
20641       | -0.044  0.000  0.003 | -0.502  0.028  0.339 |  0.021  0.000  0.001 | -0.029  0.000  0.001 |  0.000  0.000  0.000 | 
20622       | -0.245  0.003  0.066 | -0.091  0.001  0.009 | -0.212  0.007  0.049 |  0.219  0.008  0.053 | -0.103  0.002  0.012 | 
20623       | -0.234  0.003  0.052 | -0.364  0.015  0.125 | -0.028  0.000  0.001 |  0.169  0.005  0.027 | -0.024  0.000  0.001 | 
20624       |  0.129  0.001  0.016 |  0.065  0.000  0.004 |  0.074  0.001  0.005 |  0.110  0.002  0.012 | -0.240  0.010  0.055 | 
20625       |  0.156  0.001  0.025 | -0.126  0.002  0.016 | -0.074  0.001  0.006 | -0.078  0.001  0.006 |  0.093  0.001  0.009 | 
20626       |  0.000  0.000  0.000 |  0.202  0.005  0.034 | -0.158  0.004  0.021 |  0.043  0.000  0.002 | -0.176  0.005  0.026 | 
20627       | -0.026  0.000  0.001 | -0.369  0.015  0.236 |  0.174  0.005  0.052 | -0.034  0.000  0.002 |  0.088  0.001  0.013 | 
20628       |  0.258  0.004  0.062 | -0.003  0.000  0.000 |  0.034  0.000  0.001 |  0.016  0.000  0.000 | -0.249  0.011  0.058 | 
20629       | -0.141  0.001  0.022 | -0.211  0.005  0.049 |  0.292  0.013  0.094 |  0.010  0.000  0.000 |  0.156  0.004  0.027 | 
20630       |  0.107  0.001  0.009 | -0.079  0.001  0.005 |  0.013  0.000  0.000 |  0.186  0.006  0.028 |  0.159  0.004  0.020 | 
20631       |  0.207  0.002  0.032 | -0.226  0.006  0.038 | -0.299  0.013  0.066 |  0.002  0.000  0.000 |  0.085  0.001  0.005 | 
20617       |  0.266  0.004  0.060 | -0.096  0.001  0.008 | -0.254  0.010  0.055 |  0.304  0.015  0.079 | -0.262  0.012  0.059 | 
20618       |  0.106  0.001  0.011 | -0.198  0.004  0.038 | -0.220  0.007  0.047 | -0.094  0.001  0.009 | -0.292  0.015  0.082 | 
20619       |  0.416  0.010  0.100 |  0.321  0.012  0.060 | -0.159  0.004  0.015 |  0.067  0.001  0.003 | -0.188  0.006  0.020 | 
20620       | -0.052  0.000  0.003 | -0.023  0.000  0.001 | -0.175  0.005  0.033 | -0.017  0.000  0.000 | -0.034  0.000  0.001 | 
20621       |  0.103  0.001  0.009 | -0.021  0.000  0.000 | -0.236  0.008  0.049 | -0.031  0.000  0.001 |  0.238  0.010  0.050 | 
20606       | -0.108  0.001  0.010 | -0.358  0.015  0.108 | -0.091  0.001  0.007 |  0.170  0.005  0.024 |  0.020  0.000  0.000 | 
20607       |  0.349  0.007  0.089 |  0.250  0.007  0.046 |  0.183  0.005  0.025 |  0.003  0.000  0.000 | -0.014  0.000  0.000 | 
20608       | -0.025  0.000  0.001 | -0.240  0.007  0.069 | -0.111  0.002  0.015 |  0.064  0.001  0.005 |  0.010  0.000  0.000 | 
20609       |  0.089  0.000  0.005 | -0.268  0.008  0.046 | -0.319  0.015  0.065 |  0.145  0.003  0.013 |  0.239  0.010  0.037 | 
20610       |  0.289  0.005  0.049 |  0.256  0.007  0.038 | -0.147  0.003  0.013 |  0.070  0.001  0.003 |  0.107  0.002  0.007 | 
20611       |  0.158  0.001  0.023 | -0.011  0.000  0.000 | -0.313  0.015  0.088 |  0.095  0.001  0.008 |  0.309  0.017  0.086 | 
20612       | -0.082  0.000  0.012 | -0.318  0.011  0.177 | -0.052  0.000  0.005 |  0.007  0.000  0.000 | -0.032  0.000  0.002 | 
20613       | -0.023  0.000  0.001 | -0.350  0.014  0.160 | -0.009  0.000  0.000 | -0.017  0.000  0.000 |  0.031  0.000  0.001 | 
20614       |  0.355  0.007  0.088 | -0.037  0.000  0.001 |  0.268  0.011  0.050 | -0.217  0.008  0.033 |  0.047  0.000  0.002 | 
20615       | -0.213  0.003  0.101 | -0.219  0.005  0.106 |  0.116  0.002  0.030 | -0.025  0.000  0.001 | -0.038  0.000  0.003 | 
20616       |  0.094  0.000  0.009 | -0.254  0.007  0.063 |  0.008  0.000  0.000 |  0.016  0.000  0.000 |  0.029  0.000  0.001 | 
20592       |  0.163  0.001  0.022 | -0.327  0.012  0.089 |  0.233  0.008  0.045 | -0.141  0.003  0.017 | -0.086  0.001  0.006 | 
20593       | -0.417  0.010  0.255 | -0.265  0.008  0.103 | -0.078  0.001  0.009 |  0.090  0.001  0.012 | -0.045  0.000  0.003 | 
20594       |  0.200  0.002  0.042 | -0.154  0.003  0.025 |  0.064  0.001  0.004 |  0.053  0.000  0.003 | -0.218  0.008  0.050 | 
20595       |  0.014  0.000  0.000 | -0.160  0.003  0.027 | -0.176  0.005  0.033 |  0.088  0.001  0.008 |  0.074  0.001  0.006 | 
20596       |  0.021  0.000  0.000 | -0.337  0.013  0.084 | -0.233  0.008  0.040 |  0.025  0.000  0.000 | -0.168  0.005  0.021 | 
20597       |  0.228  0.003  0.031 |  0.096  0.001  0.005 |  0.071  0.001  0.003 |  0.356  0.020  0.075 |  0.106  0.002  0.007 | 
20598       | -0.012  0.000  0.000 | -0.198  0.004  0.047 | -0.016  0.000  0.000 | -0.056  0.000  0.004 |  0.010  0.000  0.000 | 
20599       |  0.046  0.000  0.001 |  0.138  0.002  0.013 |  0.097  0.001  0.006 |  0.142  0.003  0.013 |  0.086  0.001  0.005 | 
20600       | -0.122  0.001  0.026 | -0.114  0.001  0.023 |  0.027  0.000  0.001 | -0.012  0.000  0.000 | -0.134  0.003  0.032 | 
20601       | -0.047  0.000  0.003 | -0.382  0.016  0.186 |  0.068  0.001  0.006 |  0.044  0.000  0.002 | -0.012  0.000  0.000 | 
20602       | -0.029  0.000  0.002 | -0.355  0.014  0.266 |  0.026  0.000  0.001 | -0.040  0.000  0.003 |  0.036  0.000  0.003 | 
20603       |  0.043  0.000  0.002 | -0.145  0.002  0.027 | -0.115  0.002  0.017 |  0.089  0.001  0.010 | -0.064  0.001  0.005 | 
20604       |  0.098  0.001  0.020 | -0.087  0.001  0.015 | -0.174  0.005  0.062 | -0.004  0.000  0.000 | -0.215  0.008  0.094 | 
20605       |  0.402  0.009  0.107 | -0.158  0.003  0.017 | -0.154  0.004  0.016 | -0.098  0.002  0.006 | -0.223  0.009  0.033 | 
20590       | -0.312  0.005  0.106 | -0.097  0.001  0.010 |  0.179  0.005  0.035 |  0.127  0.003  0.018 |  0.100  0.002  0.011 | 
20591       |  0.156  0.001  0.022 | -0.337  0.013  0.101 |  0.280  0.012  0.070 | -0.153  0.004  0.021 | -0.044  0.000  0.002 | 
20581       |  0.060  0.000  0.003 | -0.438  0.022  0.184 | -0.116  0.002  0.013 | -0.114  0.002  0.013 | -0.020  0.000  0.000 | 
20582       |  0.077  0.000  0.008 | -0.083  0.001  0.010 |  0.069  0.001  0.007 |  0.129  0.003  0.023 | -0.274  0.013  0.103 | 
20583       |  0.165  0.002  0.017 | -0.013  0.000  0.000 | -0.012  0.000  0.000 |  0.102  0.002  0.007 | -0.360  0.023  0.083 | 
20584       | -0.071  0.000  0.009 | -0.182  0.004  0.059 |  0.106  0.002  0.020 |  0.081  0.001  0.012 | -0.157  0.004  0.044 | 
20585       |  0.016  0.000  0.000 | -0.060  0.000  0.004 |  0.090  0.001  0.009 |  0.335  0.018  0.118 | -0.167  0.005  0.030 | 
20586       |  0.115  0.001  0.011 |  0.025  0.000  0.001 |  0.101  0.002  0.008 | -0.044  0.000  0.002 | -0.132  0.003  0.014 | 
20587       |  0.006  0.000  0.000 | -0.423  0.020  0.136 | -0.128  0.002  0.012 |  0.051  0.000  0.002 |  0.048  0.000  0.002 | 
20588       | -0.086  0.000  0.008 |  0.021  0.000  0.000 | -0.101  0.002  0.011 |  0.026  0.000  0.001 |  0.270  0.013  0.079 | 
20589       |  0.098  0.001  0.007 | -0.238  0.006  0.039 |  0.159  0.004  0.017 | -0.068  0.001  0.003 | -0.095  0.002  0.006 | 
20578       |  0.032  0.000  0.001 | -0.304  0.010  0.081 |  0.187  0.005  0.031 | -0.037  0.000  0.001 |  0.097  0.002  0.008 | 
20579       | -0.400  0.009  0.207 | -0.140  0.002  0.025 |  0.232  0.008  0.070 |  0.110  0.002  0.016 | -0.137  0.003  0.024 | 
20580       |  0.128  0.001  0.009 | -0.261  0.008  0.037 |  0.433  0.028  0.101 |  0.250  0.010  0.034 |  0.109  0.002  0.006 | 
20570       |  0.153  0.001  0.032 | -0.083  0.001  0.009 |  0.006  0.000  0.000 | -0.019  0.000  0.000 | -0.138  0.003  0.026 | 
20571       |  0.235  0.003  0.058 |  0.071  0.001  0.005 | -0.180  0.005  0.034 |  0.079  0.001  0.007 |  0.082  0.001  0.007 | 
20572       | -0.011  0.000  0.000 | -0.139  0.002  0.035 | -0.235  0.008  0.100 |  0.035  0.000  0.002 |  0.035  0.000  0.002 | 
20573       |  0.360  0.007  0.074 | -0.093  0.001  0.005 |  0.011  0.000  0.000 |  0.020  0.000  0.000 | -0.365  0.023  0.076 | 
20574       |  0.194  0.002  0.024 |  0.188  0.004  0.023 | -0.072  0.001  0.003 |  0.272  0.012  0.048 |  0.403  0.028  0.105 | 
20575       |  0.226  0.003  0.029 |  0.115  0.002  0.008 |  0.079  0.001  0.004 |  0.298  0.014  0.051 | -0.333  0.019  0.063 | 
20576       | -0.068  0.000  0.009 | -0.220  0.005  0.094 | -0.049  0.000  0.005 |  0.168  0.005  0.055 | -0.188  0.006  0.069 | 
20577       | -0.200  0.002  0.054 | -0.342  0.013  0.159 |  0.140  0.003  0.027 | -0.057  0.001  0.004 |  0.020  0.000  0.001 | 
20560       | -0.028  0.000  0.001 |  0.117  0.002  0.014 |  0.090  0.001  0.008 |  0.017  0.000  0.000 | -0.107  0.002  0.012 | 
20561       |  0.362  0.007  0.094 |  0.282  0.009  0.057 | -0.049  0.000  0.002 |  0.100  0.002  0.007 |  0.121  0.003  0.011 | 
20562       |  0.283  0.004  0.060 |  0.182  0.004  0.025 |  0.170  0.004  0.022 |  0.105  0.002  0.008 | -0.355  0.022  0.094 | 
20563       |  0.263  0.004  0.048 | -0.052  0.000  0.002 |  0.010  0.000  0.000 |  0.290  0.014  0.058 | -0.371  0.024  0.096 | 
20564       | -0.002  0.000  0.000 | -0.185  0.004  0.029 | -0.192  0.006  0.031 |  0.312  0.016  0.082 | -0.022  0.000  0.000 | 
20565       |  0.010  0.000  0.000 |  0.158  0.003  0.017 |  0.071  0.001  0.003 |  0.172  0.005  0.020 |  0.079  0.001  0.004 | 
20566       | -0.067  0.000  0.003 | -0.085  0.001  0.005 | -0.158  0.004  0.017 |  0.194  0.006  0.025 | -0.055  0.001  0.002 | 
20567       | -0.066  0.000  0.007 | -0.051  0.000  0.004 |  0.003  0.000  0.000 |  0.159  0.004  0.037 | -0.114  0.002  0.019 | 
20568       |  0.073  0.000  0.004 | -0.408  0.019  0.113 |  0.306  0.014  0.064 |  0.078  0.001  0.004 |  0.059  0.001  0.002 | 
20569       | -0.078  0.000  0.006 | -0.344  0.013  0.123 | -0.083  0.001  0.007 |  0.053  0.000  0.003 | -0.059  0.001  0.004 | 
20538       |  0.031  0.000  0.001 | -0.253  0.007  0.068 |  0.274  0.011  0.079 |  0.078  0.001  0.006 | -0.149  0.004  0.023 | 
20539       |  0.119  0.001  0.009 |  0.154  0.003  0.015 |  0.119  0.002  0.009 |  0.145  0.003  0.013 |  0.131  0.003  0.011 | 
20540       | -0.347  0.007  0.208 | -0.217  0.005  0.081 |  0.144  0.003  0.036 |  0.128  0.003  0.028 | -0.046  0.000  0.004 | 
20541       |  0.024  0.000  0.000 | -0.009  0.000  0.000 |  0.096  0.001  0.008 |  0.186  0.006  0.031 | -0.036  0.000  0.001 | 
20542       |  0.081  0.000  0.004 |  0.211  0.005  0.024 | -0.022  0.000  0.000 |  0.415  0.028  0.093 |  0.008  0.000  0.000 | 
20543       |  0.271  0.004  0.064 | -0.069  0.001  0.004 | -0.436  0.029  0.165 | -0.199  0.006  0.034 |  0.127  0.003  0.014 | 
20544       | -0.238  0.003  0.066 |  0.221  0.006  0.057 | -0.017  0.000  0.000 | -0.089  0.001  0.009 | -0.198  0.007  0.046 | 
20545       |  0.298  0.005  0.047 |  0.211  0.005  0.024 |  0.080  0.001  0.003 |  0.071  0.001  0.003 | -0.451  0.035  0.108 | 
20546       |  0.092  0.000  0.009 | -0.199  0.004  0.043 | -0.150  0.003  0.025 |  0.040  0.000  0.002 | -0.253  0.011  0.070 | 
20547       | -0.235  0.003  0.053 |  0.383  0.017  0.140 | -0.009  0.000  0.000 | -0.028  0.000  0.001 | -0.251  0.011  0.061 | 
20548       | -0.252  0.004  0.104 |  0.133  0.002  0.029 |  0.017  0.000  0.000 | -0.052  0.000  0.004 | -0.189  0.006  0.058 | 
20549       | -0.092  0.000  0.014 | -0.167  0.003  0.046 |  0.081  0.001  0.011 | -0.130  0.003  0.028 | -0.018  0.000  0.001 | 
20550       |  0.338  0.006  0.062 |  0.128  0.002  0.009 | -0.291  0.013  0.046 | -0.292  0.014  0.047 |  0.128  0.003  0.009 | 
20551       | -0.007  0.000  0.000 | -0.030  0.000  0.001 |  0.036  0.000  0.002 | -0.067  0.001  0.007 | -0.095  0.002  0.015 | 
20552       |  0.065  0.000  0.004 | -0.156  0.003  0.024 |  0.256  0.010  0.065 | -0.041  0.000  0.002 | -0.056  0.001  0.003 | 
20553       | -0.066  0.000  0.007 |  0.070  0.001  0.008 |  0.004  0.000  0.000 | -0.097  0.002  0.016 | -0.094  0.002  0.015 | 
20554       |  0.006  0.000  0.000 |  0.232  0.006  0.052 |  0.023  0.000  0.001 |  0.167  0.004  0.027 |  0.131  0.003  0.016 | 
20555       |  0.174  0.002  0.024 |  0.460  0.024  0.168 | -0.150  0.003  0.018 |  0.052  0.000  0.002 | -0.054  0.001  0.002 | 
20556       | -0.306  0.005  0.265 | -0.016  0.000  0.001 | -0.105  0.002  0.031 | -0.070  0.001  0.014 | -0.039  0.000  0.004 | 
20557       |  0.161  0.001  0.019 | -0.036  0.000  0.001 | -0.325  0.016  0.076 |  0.234  0.009  0.040 | -0.092  0.001  0.006 | 
20558       | -0.017  0.000  0.000 |  0.098  0.001  0.006 |  0.204  0.006  0.026 |  0.147  0.003  0.014 | -0.027  0.000  0.000 | 
20559       |  0.147  0.001  0.023 | -0.173  0.003  0.032 | -0.264  0.010  0.075 | -0.122  0.002  0.016 |  0.085  0.001  0.008 | 
20518       |  0.178  0.002  0.022 | -0.119  0.002  0.010 | -0.103  0.002  0.008 |  0.095  0.001  0.006 |  0.147  0.004  0.015 | 
20519       |  0.062  0.000  0.003 | -0.035  0.000  0.001 | -0.132  0.003  0.013 |  0.287  0.013  0.060 | -0.009  0.000  0.000 | 
20520       |  0.303  0.005  0.078 |  0.075  0.001  0.005 | -0.027  0.000  0.001 | -0.081  0.001  0.006 | -0.225  0.009  0.043 | 
20521       |  0.050  0.000  0.002 |  0.331  0.012  0.080 | -0.293  0.013  0.063 | -0.078  0.001  0.004 |  0.017  0.000  0.000 | 
20522       |  0.249  0.003  0.055 | -0.137  0.002  0.017 | -0.140  0.003  0.017 |  0.092  0.001  0.007 | -0.102  0.002  0.009 | 
20523       |  0.286  0.005  0.045 |  0.120  0.002  0.008 |  0.193  0.006  0.021 |  0.244  0.010  0.033 | -0.147  0.004  0.012 | 
20524       |  0.031  0.000  0.001 |  0.015  0.000  0.000 | -0.234  0.008  0.087 | -0.117  0.002  0.022 |  0.032  0.000  0.002 | 
20525       |  0.013  0.000  0.000 |  0.027  0.000  0.001 |  0.112  0.002  0.019 | -0.041  0.000  0.002 | -0.032  0.000  0.001 | 
20526       |  0.119  0.001  0.023 | -0.069  0.001  0.008 | -0.011  0.000  0.000 | -0.119  0.002  0.023 | -0.035  0.000  0.002 | 
20527       |  0.216  0.003  0.032 |  0.004  0.000  0.000 | -0.201  0.006  0.028 |  0.287  0.013  0.057 | -0.174  0.005  0.021 | 
20528       |  0.180  0.002  0.024 | -0.286  0.009  0.061 |  0.208  0.007  0.033 | -0.018  0.000  0.000 | -0.168  0.005  0.021 | 
20529       | -0.469  0.012  0.444 | -0.167  0.003  0.057 |  0.016  0.000  0.001 |  0.110  0.002  0.024 | -0.045  0.000  0.004 | 
20530       | -0.079  0.000  0.008 | -0.451  0.023  0.276 | -0.003  0.000  0.000 |  0.014  0.000  0.000 | -0.064  0.001  0.006 | 
20531       | -0.160  0.001  0.045 | -0.308  0.011  0.166 | -0.045  0.000  0.003 |  0.072  0.001  0.009 | -0.097  0.002  0.016 | 
20532       |  0.092  0.000  0.004 |  0.264  0.008  0.032 | -0.057  0.000  0.002 |  0.187  0.006  0.016 |  0.202  0.007  0.019 | 
20533       | -0.031  0.000  0.001 |  0.119  0.002  0.008 | -0.201  0.006  0.023 |  0.032  0.000  0.001 | -0.162  0.005  0.015 | 
20534       | -0.108  0.001  0.011 | -0.312  0.011  0.092 | -0.300  0.014  0.085 |  0.268  0.012  0.068 | -0.033  0.000  0.001 | 
20535       |  0.106  0.001  0.010 | -0.062  0.000  0.003 | -0.201  0.006  0.035 | -0.104  0.002  0.009 |  0.091  0.001  0.007 | 
20536       | -0.133  0.001  0.038 |  0.039  0.000  0.003 | -0.025  0.000  0.001 | -0.040  0.000  0.003 | -0.154  0.004  0.050 | 
20537       |  0.218  0.003  0.047 |  0.009  0.000  0.000 |  0.379  0.022  0.141 |  0.034  0.000  0.001 | -0.334  0.019  0.109 | 
20510       |  0.446  0.011  0.117 |  0.085  0.001  0.004 | -0.061  0.001  0.002 |  0.102  0.002  0.006 | -0.078  0.001  0.004 | 
20511       |  0.110  0.001  0.013 | -0.091  0.001  0.009 | -0.161  0.004  0.028 | -0.131  0.003  0.019 | -0.193  0.006  0.040 | 
20512       | -0.007  0.000  0.000 | -0.098  0.001  0.017 | -0.070  0.001  0.008 | -0.162  0.004  0.046 |  0.069  0.001  0.008 | 
20513       |  0.299  0.005  0.061 | -0.048  0.000  0.002 | -0.117  0.002  0.009 | -0.137  0.003  0.013 |  0.045  0.000  0.001 | 
20514       |  0.110  0.001  0.010 | -0.028  0.000  0.001 | -0.181  0.005  0.028 | -0.183  0.005  0.029 |  0.218  0.008  0.041 | 
20515       |  0.095  0.000  0.012 |  0.073  0.001  0.007 | -0.022  0.000  0.001 | -0.073  0.001  0.007 | -0.092  0.001  0.011 | 
20516       |  0.206  0.002  0.032 |  0.140  0.002  0.015 |  0.181  0.005  0.025 |  0.543  0.047  0.220 | -0.062  0.001  0.003 | 
20517       | -0.298  0.005  0.164 | -0.104  0.001  0.020 | -0.090  0.001  0.015 |  0.041  0.000  0.003 | -0.041  0.000  0.003 | 
20503       |  0.243  0.003  0.032 |  0.194  0.004  0.020 | -0.065  0.001  0.002 | -0.019  0.000  0.000 |  0.193  0.006  0.020 | 
20504       |  0.049  0.000  0.002 | -0.054  0.000  0.002 |  0.078  0.001  0.005 |  0.019  0.000  0.000 | -0.017  0.000  0.000 | 
20505       |  0.172  0.002  0.016 |  0.038  0.000  0.001 | -0.199  0.006  0.021 |  0.139  0.003  0.010 |  0.179  0.006  0.017 | 
20506       |  0.018  0.000  0.000 | -0.121  0.002  0.013 |  0.276  0.011  0.066 | -0.096  0.001  0.008 | -0.280  0.014  0.068 | 
20507       |  0.171  0.002  0.029 | -0.180  0.004  0.032 |  0.089  0.001  0.008 |  0.062  0.001  0.004 | -0.260  0.012  0.067 | 
20508       | -0.090  0.000  0.011 | -0.364  0.015  0.182 |  0.052  0.000  0.004 |  0.011  0.000  0.000 | -0.021  0.000  0.001 | 
20509       |  0.312  0.005  0.130 |  0.091  0.001  0.011 | -0.004  0.000  0.000 | -0.153  0.004  0.031 | -0.118  0.002  0.019 | 
20491       |  0.307  0.005  0.055 | -0.107  0.001  0.007 |  0.111  0.002  0.007 |  0.206  0.007  0.025 |  0.028  0.000  0.000 | 
20492       |  0.348  0.007  0.079 | -0.053  0.000  0.002 | -0.005  0.000  0.000 |  0.245  0.010  0.039 | -0.048  0.000  0.001 | 
20493       |  0.340  0.006  0.075 | -0.010  0.000  0.000 | -0.101  0.002  0.007 |  0.104  0.002  0.007 |  0.093  0.001  0.006 | 
20494       | -0.013  0.000  0.000 | -0.244  0.007  0.067 |  0.329  0.016  0.122 |  0.096  0.001  0.010 | -0.312  0.017  0.110 | 
20495       |  0.040  0.000  0.002 |  0.074  0.001  0.007 | -0.134  0.003  0.023 | -0.070  0.001  0.006 | -0.180  0.006  0.042 | 
20496       |  0.081  0.000  0.004 | -0.323  0.012  0.067 | -0.186  0.005  0.022 |  0.130  0.003  0.011 |  0.052  0.000  0.002 | 
20497       |  0.058  0.000  0.004 | -0.186  0.004  0.038 | -0.062  0.001  0.004 | -0.057  0.001  0.004 | -0.003  0.000  0.000 | 
20498       |  0.089  0.000  0.009 | -0.295  0.010  0.096 | -0.098  0.001  0.011 | -0.235  0.009  0.061 | -0.004  0.000  0.000 | 
20499       |  0.156  0.001  0.024 | -0.200  0.005  0.039 | -0.174  0.005  0.030 | -0.061  0.001  0.004 | -0.238  0.010  0.056 | 
20500       | -0.098  0.001  0.015 | -0.141  0.002  0.031 | -0.397  0.024  0.243 | -0.074  0.001  0.009 |  0.117  0.002  0.021 | 
20501       |  0.058  0.000  0.005 | -0.144  0.002  0.029 | -0.012  0.000  0.000 | -0.028  0.000  0.001 | -0.295  0.015  0.119 | 
20502       |  0.074  0.000  0.005 | -0.201  0.005  0.035 |  0.355  0.019  0.109 | -0.058  0.001  0.003 |  0.020  0.000  0.000 | 
20471       |  0.190  0.002  0.021 | -0.176  0.004  0.018 |  0.184  0.005  0.020 |  0.148  0.004  0.013 |  0.001  0.000  0.000 | 
20472       |  0.119  0.001  0.018 | -0.367  0.015  0.166 | -0.157  0.004  0.031 | -0.132  0.003  0.021 |  0.038  0.000  0.002 | 
20473       | -0.002  0.000  0.000 | -0.288  0.009  0.145 |  0.084  0.001  0.012 |  0.120  0.002  0.025 | -0.113  0.002  0.022 | 
20474       |  0.133  0.001  0.018 | -0.258  0.008  0.068 | -0.092  0.001  0.009 |  0.228  0.008  0.053 | -0.059  0.001  0.003 | 
20475       |  0.164  0.002  0.034 | -0.021  0.000  0.001 | -0.312  0.015  0.122 |  0.001  0.000  0.000 | -0.019  0.000  0.000 | 
20476       |  0.110  0.001  0.008 |  0.204  0.005  0.028 | -0.148  0.003  0.015 |  0.291  0.014  0.057 |  0.305  0.016  0.063 | 
20477       | -0.072  0.000  0.009 | -0.180  0.004  0.057 | -0.335  0.017  0.197 |  0.002  0.000  0.000 | -0.006  0.000  0.000 | 
20478       | -0.396  0.009  0.106 |  0.460  0.024  0.142 |  0.179  0.005  0.022 |  0.184  0.005  0.023 |  0.186  0.006  0.023 | 
20479       |  0.165  0.002  0.018 | -0.069  0.001  0.003 | -0.092  0.001  0.005 |  0.170  0.005  0.019 | -0.082  0.001  0.004 | 
20480       |  0.028  0.000  0.001 | -0.215  0.005  0.045 | -0.248  0.009  0.060 |  0.302  0.015  0.090 |  0.194  0.007  0.037 | 
20481       | -0.127  0.001  0.028 |  0.233  0.006  0.094 | -0.069  0.001  0.008 | -0.089  0.001  0.014 | -0.162  0.005  0.046 | 
20482       |  0.179  0.002  0.025 |  0.394  0.018  0.119 | -0.083  0.001  0.005 |  0.160  0.004  0.020 |  0.003  0.000  0.000 | 
20483       |  0.281  0.004  0.059 |  0.463  0.024  0.161 |  0.006  0.000  0.000 |  0.336  0.018  0.085 |  0.023  0.000  0.000 | 
20484       |  0.445  0.011  0.090 |  0.501  0.028  0.114 | -0.093  0.001  0.004 |  0.029  0.000  0.000 |  0.193  0.006  0.017 | 
20485       | -0.020  0.000  0.000 |  0.216  0.005  0.032 | -0.272  0.011  0.051 |  0.006  0.000  0.000 |  0.325  0.018  0.073 | 
20486       |  0.159  0.001  0.016 | -0.230  0.006  0.034 | -0.273  0.011  0.048 | -0.008  0.000  0.000 |  0.270  0.013  0.047 | 
20487       |  0.330  0.006  0.079 |  0.071  0.001  0.004 |  0.080  0.001  0.005 | -0.043  0.000  0.001 |  0.153  0.004  0.017 | 
20488       |  0.226  0.003  0.029 |  0.115  0.002  0.008 |  0.079  0.001  0.004 |  0.298  0.014  0.051 | -0.333  0.019  0.063 | 
20489       | -0.133  0.001  0.030 | -0.260  0.008  0.113 |  0.019  0.000  0.001 |  0.086  0.001  0.012 | -0.076  0.001  0.010 | 
20490       |  0.282  0.004  0.060 |  0.105  0.001  0.008 |  0.129  0.002  0.013 |  0.052  0.000  0.002 | -0.273  0.013  0.057 | 
20458       |  0.146  0.001  0.023 | -0.031  0.000  0.001 | -0.114  0.002  0.014 | -0.160  0.004  0.028 |  0.161  0.004  0.028 | 
20459       |  0.082  0.000  0.006 | -0.322  0.012  0.096 | -0.206  0.006  0.039 |  0.025  0.000  0.001 | -0.134  0.003  0.017 | 
20460       |  0.072  0.000  0.009 | -0.074  0.001  0.010 | -0.089  0.001  0.015 | -0.021  0.000  0.001 |  0.018  0.000  0.001 | 
20461       | -0.002  0.000  0.000 | -0.337  0.013  0.100 | -0.103  0.002  0.009 |  0.040  0.000  0.001 |  0.074  0.001  0.005 | 
20462       |  0.031  0.000  0.001 | -0.237  0.006  0.083 |  0.296  0.013  0.130 | -0.107  0.002  0.017 | -0.110  0.002  0.018 | 
20463       | -0.109  0.001  0.015 | -0.394  0.018  0.195 | -0.125  0.002  0.020 |  0.087  0.001  0.010 |  0.103  0.002  0.013 | 
20464       |  0.099  0.001  0.010 |  0.058  0.000  0.004 | -0.106  0.002  0.012 | -0.159  0.004  0.027 |  0.060  0.001  0.004 | 
20465       |  0.038  0.000  0.002 |  0.084  0.001  0.008 | -0.156  0.004  0.026 |  0.461  0.034  0.230 | -0.291  0.015  0.091 | 
20466       | -0.009  0.000  0.000 | -0.115  0.001  0.018 |  0.128  0.002  0.022 | -0.122  0.002  0.020 | -0.002  0.000  0.000 | 
20467       |  0.054  0.000  0.002 |  0.372  0.016  0.086 | -0.070  0.001  0.003 |  0.158  0.004  0.015 |  0.300  0.016  0.056 | 
20468       | -0.290  0.005  0.071 |  0.554  0.035  0.259 |  0.021  0.000  0.000 |  0.351  0.020  0.104 | -0.206  0.007  0.036 | 
20469       | -0.270  0.004  0.069 |  0.404  0.018  0.154 |  0.230  0.008  0.050 | -0.078  0.001  0.006 | -0.024  0.000  0.001 | 
20470       | -0.382  0.008  0.218 |  0.319  0.011  0.152 | -0.069  0.001  0.007 |  0.084  0.001  0.010 | -0.169  0.005  0.043 | 
20448       |  0.226  0.003  0.039 | -0.257  0.007  0.050 |  0.245  0.009  0.046 | -0.022  0.000  0.000 | -0.110  0.002  0.009 | 
20449       |  0.006  0.000  0.000 | -0.253  0.007  0.043 |  0.173  0.004  0.020 | -0.024  0.000  0.000 |  0.213  0.008  0.031 | 
20450       |  0.029  0.000  0.001 | -0.195  0.004  0.024 |  0.012  0.000  0.000 |  0.264  0.011  0.044 | -0.283  0.014  0.051 | 
20451       |  0.228  0.003  0.049 |  0.042  0.000  0.002 |  0.112  0.002  0.012 |  0.135  0.003  0.017 | -0.207  0.007  0.040 | 
20452       |  0.082  0.000  0.007 | -0.190  0.004  0.038 |  0.033  0.000  0.001 |  0.137  0.003  0.020 | -0.436  0.033  0.198 | 
20453       | -0.301  0.005  0.205 | -0.145  0.002  0.048 |  0.005  0.000  0.000 |  0.120  0.002  0.032 | -0.113  0.002  0.029 | 
20454       |  0.182  0.002  0.030 | -0.007  0.000  0.000 | -0.075  0.001  0.005 |  0.276  0.012  0.069 |  0.311  0.017  0.087 | 
20455       |  0.142  0.001  0.018 | -0.202  0.005  0.036 | -0.027  0.000  0.001 |  0.116  0.002  0.012 | -0.120  0.002  0.013 | 
20456       |  0.311  0.005  0.049 |  0.092  0.001  0.004 | -0.011  0.000  0.000 |  0.535  0.046  0.145 |  0.196  0.007  0.019 | 
20457       |  0.119  0.001  0.009 |  0.154  0.003  0.015 |  0.119  0.002  0.009 |  0.145  0.003  0.013 |  0.131  0.003  0.011 | 
20441       |  0.094  0.000  0.006 | -0.209  0.005  0.031 |  0.140  0.003  0.014 | -0.025  0.000  0.000 | -0.180  0.006  0.023 | 
20442       |  0.129  0.001  0.012 | -0.012  0.000  0.000 | -0.040  0.000  0.001 |  0.027  0.000  0.001 | -0.017  0.000  0.000 | 
20443       |  0.165  0.002  0.020 | -0.397  0.018  0.117 |  0.052  0.000  0.002 | -0.013  0.000  0.000 | -0.030  0.000  0.001 | 
20444       |  0.122  0.001  0.011 | -0.204  0.005  0.032 | -0.047  0.000  0.002 | -0.030  0.000  0.001 |  0.027  0.000  0.001 | 
20445       |  0.134  0.001  0.017 | -0.166  0.003  0.026 | -0.090  0.001  0.008 |  0.135  0.003  0.018 |  0.116  0.002  0.013 | 
20446       | -0.024  0.000  0.000 | -0.298  0.010  0.071 | -0.269  0.011  0.058 |  0.065  0.001  0.003 | -0.068  0.001  0.004 | 
20447       |  0.064  0.000  0.006 | -0.252  0.007  0.091 |  0.139  0.003  0.028 | -0.115  0.002  0.019 | -0.191  0.006  0.053 | 
20430       |  0.245  0.003  0.051 | -0.176  0.003  0.026 | -0.179  0.005  0.027 |  0.009  0.000  0.000 | -0.079  0.001  0.005 | 
20431       | -0.015  0.000  0.000 | -0.045  0.000  0.002 |  0.219  0.007  0.045 |  0.165  0.004  0.025 | -0.151  0.004  0.021 | 
20432       |  0.110  0.001  0.011 | -0.261  0.008  0.065 | -0.301  0.014  0.086 | -0.040  0.000  0.001 | -0.232  0.009  0.051 | 
20433       |  0.176  0.002  0.019 | -0.128  0.002  0.010 | -0.252  0.010  0.040 |  0.190  0.006  0.023 |  0.118  0.002  0.009 | 
20434       |  0.424  0.010  0.117 | -0.049  0.000  0.002 |  0.144  0.003  0.013 |  0.073  0.001  0.003 | -0.152  0.004  0.015 | 
20435       |  0.049  0.000  0.002 |  0.275  0.009  0.069 | -0.093  0.001  0.008 | -0.311  0.016  0.088 | -0.029  0.000  0.001 | 
20436       |  0.032  0.000  0.001 |  0.121  0.002  0.013 | -0.039  0.000  0.001 |  0.194  0.006  0.032 | -0.088  0.001  0.007 | 
20437       |  0.176  0.002  0.025 | -0.390  0.017  0.122 | -0.087  0.001  0.006 |  0.020  0.000  0.000 | -0.162  0.005  0.021 | 
20438       |  0.355  0.007  0.105 |  0.041  0.000  0.001 |  0.047  0.000  0.002 |  0.151  0.004  0.019 | -0.160  0.004  0.022 | 
20439       |  0.006  0.000  0.000 | -0.132  0.002  0.022 |  0.020  0.000  0.001 |  0.262  0.011  0.086 | -0.109  0.002  0.015 | 
20440       |  0.319  0.006  0.053 |  0.191  0.004  0.019 | -0.126  0.002  0.008 |  0.128  0.003  0.008 |  0.071  0.001  0.003 | 
20419       |  0.065  0.000  0.003 | -0.058  0.000  0.003 | -0.013  0.000  0.000 |  0.053  0.000  0.002 | -0.120  0.002  0.011 | 
20420       |  0.304  0.005  0.069 | -0.031  0.000  0.001 | -0.128  0.002  0.012 | -0.126  0.003  0.012 |  0.128  0.003  0.012 | 
20421       |  0.303  0.005  0.063 |  0.053  0.000  0.002 |  0.118  0.002  0.010 |  0.379  0.023  0.099 |  0.056  0.001  0.002 | 
20422       | -0.092  0.000  0.009 | -0.084  0.001  0.007 | -0.003  0.000  0.000 |  0.365  0.021  0.139 |  0.060  0.001  0.004 | 
20423       | -0.015  0.000  0.000 | -0.246  0.007  0.099 | -0.072  0.001  0.009 | -0.102  0.002  0.017 | -0.050  0.000  0.004 | 
20424       |  0.000  0.000  0.000 | -0.236  0.006  0.078 |  0.097  0.001  0.013 | -0.008  0.000  0.000 |  0.009  0.000  0.000 | 
20425       | -0.322  0.006  0.072 | -0.220  0.005  0.033 |  0.312  0.015  0.067 |  0.099  0.002  0.007 | -0.170  0.005  0.020 | 
20426       |  0.186  0.002  0.033 | -0.185  0.004  0.032 | -0.145  0.003  0.020 | -0.012  0.000  0.000 | -0.195  0.007  0.036 | 
20427       |  0.310  0.005  0.060 | -0.130  0.002  0.011 | -0.119  0.002  0.009 |  0.214  0.007  0.028 | -0.076  0.001  0.004 | 
20428       |  0.218  0.003  0.033 | -0.047  0.000  0.002 |  0.092  0.001  0.006 |  0.369  0.022  0.096 | -0.296  0.015  0.062 | 
20429       | -0.159  0.001  0.061 | -0.286  0.009  0.197 |  0.049  0.000  0.006 |  0.099  0.002  0.024 | -0.094  0.002  0.021 | 
20407       |  0.100  0.001  0.011 | -0.172  0.003  0.033 | -0.102  0.002  0.011 | -0.080  0.001  0.007 |  0.079  0.001  0.007 | 
20408       |  0.041  0.000  0.001 |  0.015  0.000  0.000 | -0.173  0.004  0.024 |  0.141  0.003  0.016 | -0.135  0.003  0.015 | 
20409       | -0.047  0.000  0.003 | -0.418  0.020  0.206 | -0.116  0.002  0.016 |  0.060  0.001  0.004 |  0.034  0.000  0.001 | 
20410       |  0.074  0.000  0.004 | -0.316  0.011  0.073 |  0.184  0.005  0.025 | -0.032  0.000  0.001 | -0.211  0.008  0.033 | 
20411       |  0.129  0.001  0.013 |  0.076  0.001  0.004 | -0.003  0.000  0.000 |  0.192  0.006  0.028 | -0.214  0.008  0.035 | 
20412       |  0.276  0.004  0.079 | -0.198  0.004  0.041 | -0.032  0.000  0.001 | -0.180  0.005  0.034 | -0.028  0.000  0.001 | 
20413       | -0.260  0.004  0.140 | -0.291  0.010  0.176 |  0.118  0.002  0.029 |  0.075  0.001  0.012 | -0.073  0.001  0.011 | 
20414       | -0.073  0.000  0.005 | -0.384  0.017  0.144 |  0.143  0.003  0.020 |  0.203  0.007  0.040 | -0.028  0.000  0.001 | 
20415       | -0.078  0.000  0.006 | -0.031  0.000  0.001 |  0.037  0.000  0.001 | -0.009  0.000  0.000 | -0.032  0.000  0.001 | 
20416       | -0.205  0.002  0.097 | -0.240  0.006  0.133 | -0.051  0.000  0.006 |  0.082  0.001  0.016 |  0.081  0.001  0.015 | 
20417       |  0.003  0.000  0.000 | -0.138  0.002  0.027 | -0.017  0.000  0.000 | -0.152  0.004  0.033 | -0.139  0.003  0.027 | 
20418       |  0.119  0.001  0.014 |  0.077  0.001  0.006 |  0.154  0.004  0.023 | -0.059  0.001  0.003 |  0.220  0.008  0.046 | 
20400       |  0.220  0.003  0.035 | -0.170  0.003  0.021 | -0.125  0.002  0.011 | -0.012  0.000  0.000 | -0.401  0.028  0.115 | 
20401       |  0.120  0.001  0.010 |  0.121  0.002  0.010 |  0.269  0.011  0.049 |  0.208  0.007  0.029 |  0.198  0.007  0.026 | 
20402       |  0.227  0.003  0.038 | -0.001  0.000  0.000 |  0.089  0.001  0.006 |  0.457  0.034  0.153 |  0.053  0.000  0.002 | 
20403       |  0.126  0.001  0.020 |  0.059  0.000  0.004 | -0.325  0.016  0.133 |  0.131  0.003  0.022 |  0.205  0.007  0.053 | 
20404       |  0.406  0.009  0.120 |  0.199  0.004  0.029 |  0.097  0.001  0.007 |  0.078  0.001  0.004 | -0.028  0.000  0.001 | 
20405       | -0.027  0.000  0.001 | -0.161  0.003  0.032 | -0.198  0.006  0.049 |  0.235  0.009  0.069 |  0.013  0.000  0.000 | 
20406       |  0.042  0.000  0.001 | -0.069  0.001  0.003 | -0.353  0.019  0.079 | -0.084  0.001  0.005 | -0.217  0.008  0.030 | 
20390       | -0.146  0.001  0.020 | -0.015  0.000  0.000 | -0.183  0.005  0.031 |  0.003  0.000  0.000 |  0.113  0.002  0.012 | 
20391       | -0.098  0.001  0.011 | -0.146  0.002  0.024 | -0.153  0.004  0.027 |  0.058  0.001  0.004 | -0.245  0.010  0.068 | 
20392       |  0.051  0.000  0.003 | -0.227  0.006  0.066 | -0.029  0.000  0.001 |  0.043  0.000  0.002 | -0.126  0.003  0.020 | 
20393       |  0.284  0.004  0.074 |  0.051  0.000  0.002 | -0.255  0.010  0.059 |  0.339  0.018  0.105 | -0.183  0.006  0.031 | 
20394       |  0.154  0.001  0.020 | -0.166  0.003  0.023 | -0.328  0.016  0.090 | -0.006  0.000  0.000 |  0.087  0.001  0.006 | 
20395       | -0.283  0.004  0.153 | -0.193  0.004  0.072 |  0.176  0.005  0.059 |  0.120  0.002  0.028 | -0.042  0.000  0.003 | 
20396       |  0.129  0.001  0.022 |  0.023  0.000  0.001 | -0.333  0.017  0.147 | -0.006  0.000  0.000 |  0.087  0.001  0.010 | 
20397       |  0.078  0.000  0.007 | -0.133  0.002  0.020 | -0.390  0.023  0.170 |  0.015  0.000  0.000 |  0.131  0.003  0.019 | 
20398       | -0.065  0.000  0.008 | -0.313  0.011  0.193 |  0.110  0.002  0.024 | -0.014  0.000  0.000 | -0.024  0.000  0.001 | 
20399       | -0.104  0.001  0.015 | -0.231  0.006  0.072 | -0.126  0.002  0.021 |  0.060  0.001  0.005 | -0.195  0.007  0.051 | 
20382       |  0.260  0.004  0.056 | -0.030  0.000  0.001 |  0.022  0.000  0.000 |  0.120  0.002  0.012 | -0.193  0.006  0.031 | 
20383       |  0.126  0.001  0.013 | -0.049  0.000  0.002 |  0.128  0.002  0.014 |  0.142  0.003  0.017 | -0.150  0.004  0.019 | 
20384       |  0.032  0.000  0.001 |  0.029  0.000  0.001 | -0.102  0.002  0.010 | -0.105  0.002  0.010 | -0.254  0.011  0.061 | 
20385       |  0.191  0.002  0.047 | -0.128  0.002  0.021 |  0.106  0.002  0.015 |  0.055  0.000  0.004 | -0.193  0.006  0.048 | 
20386       |  0.100  0.001  0.007 | -0.076  0.001  0.004 | -0.049  0.000  0.002 |  0.143  0.003  0.015 |  0.264  0.012  0.050 | 
20387       |  0.367  0.007  0.093 |  0.028  0.000  0.001 | -0.029  0.000  0.001 |  0.076  0.001  0.004 |  0.024  0.000  0.000 | 
20388       |  0.261  0.004  0.077 |  0.169  0.003  0.032 | -0.065  0.001  0.005 | -0.052  0.000  0.003 | -0.185  0.006  0.039 | 
20389       |  0.112  0.001  0.014 | -0.008  0.000  0.000 | -0.141  0.003  0.022 | -0.228  0.008  0.059 | -0.018  0.000  0.000 | 
20376       |  0.173  0.002  0.021 |  0.147  0.002  0.015 |  0.098  0.001  0.007 |  0.057  0.001  0.002 | -0.046  0.000  0.001 | 
20377       |  0.082  0.000  0.006 | -0.086  0.001  0.006 | -0.204  0.006  0.035 |  0.063  0.001  0.003 |  0.071  0.001  0.004 | 
20378       |  0.005  0.000  0.000 | -0.382  0.016  0.166 | -0.255  0.010  0.074 |  0.099  0.002  0.011 |  0.108  0.002  0.013 | 
20379       |  0.147  0.001  0.028 | -0.032  0.000  0.001 | -0.148  0.003  0.028 | -0.055  0.000  0.004 | -0.262  0.012  0.089 | 
20380       | -0.164  0.001  0.027 | -0.041  0.000  0.002 | -0.021  0.000  0.000 |  0.103  0.002  0.010 | -0.372  0.024  0.136 | 
20381       |  0.041  0.000  0.002 |  0.105  0.001  0.012 | -0.148  0.003  0.025 | -0.058  0.001  0.004 | -0.172  0.005  0.033 | 
20370       | -0.119  0.001  0.014 | -0.054  0.000  0.003 | -0.050  0.000  0.002 |  0.214  0.007  0.045 |  0.139  0.003  0.019 | 
20371       |  0.018  0.000  0.000 | -0.416  0.020  0.162 |  0.091  0.001  0.008 |  0.012  0.000  0.000 | -0.055  0.001  0.003 | 
20372       |  0.316  0.006  0.055 |  0.257  0.007  0.036 |  0.073  0.001  0.003 | -0.077  0.001  0.003 | -0.233  0.009  0.030 | 
20373       |  0.179  0.002  0.020 | -0.273  0.008  0.046 | -0.055  0.000  0.002 |  0.158  0.004  0.015 | -0.328  0.019  0.066 | 
20374       | -0.118  0.001  0.017 | -0.351  0.014  0.149 | -0.121  0.002  0.018 | -0.010  0.000  0.000 | -0.130  0.003  0.020 | 
20375       |  0.018  0.000  0.000 | -0.357  0.014  0.123 | -0.261  0.010  0.066 |  0.064  0.001  0.004 |  0.070  0.001  0.005 | 
20360       |  0.103  0.001  0.009 | -0.021  0.000  0.000 | -0.236  0.008  0.049 | -0.031  0.000  0.001 |  0.238  0.010  0.050 | 
20361       |  0.260  0.004  0.047 | -0.120  0.002  0.010 | -0.007  0.000  0.000 | -0.059  0.001  0.002 |  0.054  0.001  0.002 | 
20362       |  0.136  0.001  0.018 | -0.034  0.000  0.001 | -0.098  0.001  0.009 | -0.001  0.000  0.000 | -0.361  0.023  0.125 | 
20363       |  0.407  0.009  0.119 | -0.081  0.001  0.005 | -0.069  0.001  0.003 | -0.031  0.000  0.001 | -0.110  0.002  0.009 | 
20364       |  0.141  0.001  0.016 | -0.430  0.021  0.153 | -0.134  0.003  0.015 |  0.201  0.007  0.033 | -0.286  0.014  0.068 | 
20365       |  0.094  0.000  0.009 | -0.203  0.005  0.040 | -0.054  0.000  0.003 |  0.407  0.027  0.161 | -0.314  0.017  0.096 | 
20366       |  0.112  0.001  0.013 | -0.180  0.004  0.033 | -0.076  0.001  0.006 |  0.103  0.002  0.011 |  0.008  0.000  0.000 | 
20367       |  0.142  0.001  0.023 | -0.089  0.001  0.009 | -0.030  0.000  0.001 | -0.144  0.003  0.024 | -0.092  0.001  0.010 | 
20368       |  0.282  0.004  0.055 |  0.130  0.002  0.012 |  0.075  0.001  0.004 |  0.199  0.006  0.028 |  0.068  0.001  0.003 | 
20369       |  0.047  0.000  0.003 | -0.067  0.001  0.007 | -0.112  0.002  0.019 |  0.016  0.000  0.000 |  0.025  0.000  0.001 | 
20352       |  0.165  0.002  0.030 | -0.206  0.005  0.047 |  0.014  0.000  0.000 |  0.038  0.000  0.002 | -0.017  0.000  0.000 | 
20353       |  0.017  0.000  0.000 | -0.221  0.006  0.058 | -0.093  0.001  0.010 |  0.042  0.000  0.002 | -0.067  0.001  0.005 | 
20354       |  0.100  0.001  0.015 | -0.265  0.008  0.103 | -0.037  0.000  0.002 |  0.017  0.000  0.000 | -0.254  0.011  0.095 | 
20355       |  0.206  0.002  0.024 |  0.111  0.001  0.007 | -0.093  0.001  0.005 |  0.631  0.064  0.224 | -0.067  0.001  0.003 | 
20356       |  0.328  0.006  0.098 | -0.064  0.000  0.004 | -0.090  0.001  0.007 | -0.066  0.001  0.004 |  0.022  0.000  0.000 | 
20357       | -0.067  0.000  0.005 | -0.308  0.011  0.113 |  0.065  0.001  0.005 |  0.180  0.005  0.039 | -0.175  0.005  0.037 | 
20358       | -0.046  0.000  0.003 | -0.114  0.001  0.021 |  0.015  0.000  0.000 |  0.128  0.003  0.026 | -0.063  0.001  0.006 | 
20359       | -0.177  0.002  0.098 | -0.184  0.004  0.107 | -0.125  0.002  0.049 |  0.008  0.000  0.000 | -0.040  0.000  0.005 | 
20345       |  0.025  0.000  0.001 | -0.308  0.011  0.128 | -0.065  0.001  0.006 |  0.115  0.002  0.018 |  0.049  0.000  0.003 | 
20346       |  0.048  0.000  0.002 | -0.269  0.008  0.059 | -0.065  0.001  0.003 |  0.135  0.003  0.015 | -0.344  0.021  0.096 | 
20347       |  0.242  0.003  0.049 | -0.048  0.000  0.002 | -0.039  0.000  0.001 | -0.277  0.012  0.064 |  0.166  0.005  0.023 | 
20348       | -0.058  0.000  0.005 | -0.183  0.004  0.050 | -0.339  0.017  0.172 | -0.125  0.003  0.024 |  0.146  0.004  0.032 | 
20349       |  0.024  0.000  0.000 | -0.009  0.000  0.000 |  0.096  0.001  0.008 |  0.186  0.006  0.031 | -0.036  0.000  0.001 | 
20350       |  0.220  0.003  0.036 | -0.014  0.000  0.000 | -0.061  0.001  0.003 |  0.339  0.019  0.085 |  0.026  0.000  0.001 | 
20351       |  0.075  0.000  0.005 | -0.245  0.007  0.057 | -0.100  0.002  0.009 |  0.033  0.000  0.001 | -0.046  0.000  0.002 | 
20340       | -0.134  0.001  0.032 | -0.307  0.011  0.169 | -0.035  0.000  0.002 | -0.132  0.003  0.031 |  0.108  0.002  0.021 | 
20341       |  0.159  0.001  0.018 |  0.168  0.003  0.020 |  0.166  0.004  0.020 |  0.227  0.008  0.037 |  0.136  0.003  0.013 | 
20342       | -0.014  0.000  0.000 | -0.362  0.015  0.084 | -0.349  0.018  0.078 |  0.093  0.001  0.006 | -0.153  0.004  0.015 | 
20343       |  0.012  0.000  0.000 |  0.021  0.000  0.000 | -0.338  0.017  0.110 |  0.030  0.000  0.001 |  0.040  0.000  0.002 | 
20344       |  0.192  0.002  0.035 | -0.118  0.002  0.013 | -0.293  0.013  0.082 | -0.239  0.009  0.054 |  0.117  0.002  0.013 | 
20330       |  0.186  0.002  0.026 | -0.118  0.002  0.011 | -0.151  0.003  0.017 |  0.161  0.004  0.019 | -0.303  0.016  0.069 | 
20331       |  0.026  0.000  0.001 | -0.111  0.001  0.015 | -0.462  0.032  0.252 | -0.175  0.005  0.036 |  0.167  0.005  0.033 | 
20332       |  0.561  0.018  0.179 |  0.365  0.015  0.076 |  0.018  0.000  0.000 |  0.467  0.035  0.124 | -0.052  0.000  0.002 | 
20333       |  0.276  0.004  0.060 |  0.008  0.000  0.000 |  0.093  0.001  0.007 |  0.125  0.003  0.012 | -0.176  0.005  0.025 | 
20334       |  0.294  0.005  0.062 | -0.126  0.002  0.011 |  0.141  0.003  0.014 |  0.031  0.000  0.001 | -0.043  0.000  0.001 | 
20335       |  0.180  0.002  0.026 | -0.062  0.000  0.003 | -0.188  0.005  0.028 | -0.145  0.003  0.017 | -0.180  0.006  0.026 | 
20336       |  0.207  0.002  0.033 | -0.049  0.000  0.002 | -0.011  0.000  0.000 |  0.538  0.047  0.224 | -0.015  0.000  0.000 | 
20337       |  0.092  0.000  0.008 |  0.121  0.002  0.014 | -0.297  0.013  0.088 |  0.064  0.001  0.004 |  0.108  0.002  0.012 | 
20338       |  0.206  0.002  0.051 |  0.032  0.000  0.001 |  0.036  0.000  0.002 | -0.031  0.000  0.001 | -0.377  0.025  0.170 | 
20339       |  0.377  0.008  0.101 | -0.005  0.000  0.000 | -0.024  0.000  0.000 | -0.196  0.006  0.027 |  0.070  0.001  0.003 | 
20319       | -0.025  0.000  0.001 | -0.233  0.006  0.104 |  0.016  0.000  0.000 | -0.010  0.000  0.000 | -0.073  0.001  0.010 | 
20320       |  0.026  0.000  0.001 |  0.157  0.003  0.029 | -0.308  0.014  0.111 | -0.138  0.003  0.022 | -0.065  0.001  0.005 | 
20321       |  0.055  0.000  0.002 |  0.260  0.008  0.036 | -0.013  0.000  0.000 |  0.274  0.012  0.040 | -0.202  0.007  0.022 | 
20322       | -0.009  0.000  0.000 | -0.302  0.010  0.105 |  0.247  0.009  0.070 |  0.150  0.004  0.026 | -0.176  0.005  0.036 | 
20323       | -0.103  0.001  0.015 | -0.276  0.009  0.110 | -0.053  0.000  0.004 |  0.041  0.000  0.002 | -0.063  0.001  0.006 | 
20324       | -0.035  0.000  0.002 | -0.355  0.014  0.246 |  0.047  0.000  0.004 | -0.053  0.000  0.006 |  0.038  0.000  0.003 | 
20325       | -0.218  0.003  0.101 | -0.220  0.005  0.103 | -0.107  0.002  0.025 |  0.005  0.000  0.000 | -0.007  0.000  0.000 | 
20326       |  0.268  0.004  0.062 | -0.243  0.007  0.051 |  0.037  0.000  0.001 |  0.001  0.000  0.000 | -0.094  0.002  0.008 | 
20327       |  0.020  0.000  0.000 | -0.022  0.000  0.001 | -0.103  0.002  0.013 |  0.133  0.003  0.021 | -0.228  0.009  0.062 | 
20328       |  0.213  0.003  0.071 |  0.108  0.001  0.018 | -0.068  0.001  0.007 | -0.185  0.005  0.053 |  0.034  0.000  0.002 | 
20329       | -0.002  0.000  0.000 |  0.077  0.001  0.005 | -0.173  0.005  0.027 |  0.190  0.006  0.033 | -0.170  0.005  0.026 | 
20311       |  0.132  0.001  0.011 | -0.184  0.004  0.021 | -0.131  0.003  0.011 |  0.383  0.024  0.090 | -0.226  0.009  0.031 | 
20312       |  0.031  0.000  0.001 | -0.334  0.013  0.100 |  0.103  0.002  0.009 |  0.071  0.001  0.005 | -0.209  0.008  0.039 | 
20313       |  0.196  0.002  0.035 | -0.133  0.002  0.016 | -0.031  0.000  0.001 | -0.096  0.001  0.009 | -0.109  0.002  0.011 | 
20314       |  0.233  0.003  0.041 |  0.242  0.007  0.044 | -0.308  0.014  0.071 | -0.291  0.014  0.063 | -0.291  0.015  0.063 | 
20315       | -0.063  0.000  0.004 | -0.310  0.011  0.094 | -0.179  0.005  0.032 | -0.041  0.000  0.002 |  0.003  0.000  0.000 | 
20316       |  0.010  0.000  0.000 |  0.037  0.000  0.002 | -0.014  0.000  0.000 | -0.147  0.003  0.024 | -0.191  0.006  0.040 | 
20317       |  0.281  0.004  0.060 | -0.019  0.000  0.000 | -0.202  0.006  0.031 |  0.043  0.000  0.001 |  0.228  0.009  0.039 | 
20318       |  0.092  0.000  0.008 | -0.059  0.000  0.003 |  0.199  0.006  0.037 |  0.075  0.001  0.005 | -0.100  0.002  0.009 | 
20305       |  0.295  0.005  0.063 |  0.114  0.001  0.009 | -0.178  0.005  0.023 |  0.234  0.009  0.039 |  0.162  0.005  0.019 | 
20306       |  0.049  0.000  0.004 | -0.092  0.001  0.013 |  0.043  0.000  0.003 | -0.070  0.001  0.008 | -0.186  0.006  0.054 | 
20307       |  0.229  0.003  0.037 | -0.221  0.006  0.035 |  0.177  0.005  0.022 | -0.037  0.000  0.001 |  0.050  0.000  0.002 | 
20308       |  0.415  0.010  0.076 |  0.175  0.003  0.014 |  0.111  0.002  0.005 |  0.324  0.017  0.046 |  0.059  0.001  0.002 | 
20309       | -0.017  0.000  0.000 |  0.043  0.000  0.002 | -0.130  0.003  0.020 |  0.061  0.001  0.004 |  0.079  0.001  0.007 | 
20310       |  0.037  0.000  0.001 | -0.247  0.007  0.048 | -0.066  0.001  0.003 |  0.231  0.009  0.042 | -0.016  0.000  0.000 | 
20293       | -0.173  0.002  0.027 | -0.113  0.001  0.012 |  0.260  0.010  0.062 |  0.220  0.008  0.045 |  0.135  0.003  0.017 | 
20294       |  0.166  0.002  0.035 | -0.048  0.000  0.003 | -0.013  0.000  0.000 | -0.156  0.004  0.031 | -0.156  0.004  0.031 | 
20295       |  0.205  0.002  0.026 |  0.279  0.009  0.049 |  0.106  0.002  0.007 |  0.436  0.031  0.119 |  0.080  0.001  0.004 | 
20296       |  0.088  0.000  0.009 | -0.173  0.003  0.033 |  0.225  0.008  0.056 |  0.151  0.004  0.025 | -0.090  0.001  0.009 | 
20297       |  0.268  0.004  0.041 |  0.142  0.002  0.011 |  0.326  0.016  0.060 |  0.416  0.028  0.098 | -0.242  0.010  0.033 | 
20298       |  0.102  0.001  0.012 |  0.197  0.004  0.043 | -0.118  0.002  0.015 | -0.138  0.003  0.021 | -0.209  0.008  0.049 | 
20299       |  0.114  0.001  0.016 |  0.107  0.001  0.014 | -0.238  0.009  0.067 | -0.163  0.004  0.032 |  0.160  0.004  0.031 | 
20300       | -0.016  0.000  0.000 |  0.013  0.000  0.000 |  0.240  0.009  0.054 | -0.070  0.001  0.005 |  0.130  0.003  0.016 | 
20301       |  0.085  0.000  0.006 | -0.188  0.004  0.028 | -0.288  0.012  0.065 | -0.143  0.003  0.016 |  0.127  0.003  0.013 | 
20302       |  0.023  0.000  0.001 | -0.066  0.000  0.006 |  0.165  0.004  0.035 |  0.144  0.003  0.027 | -0.163  0.005  0.034 | 
20303       |  0.205  0.002  0.024 |  0.135  0.002  0.011 | -0.153  0.004  0.014 |  0.203  0.007  0.024 | -0.199  0.007  0.023 | 
20304       | -0.211  0.002  0.045 | -0.271  0.008  0.074 |  0.199  0.006  0.040 | -0.085  0.001  0.007 |  0.302  0.016  0.092 | 
20292       | -0.077  0.000  0.009 | -0.157  0.003  0.038 |  0.005  0.000  0.000 |  0.074  0.001  0.008 |  0.169  0.005  0.044 | 
20285       |  0.229  0.003  0.035 | -0.025  0.000  0.000 | -0.398  0.024  0.107 | -0.109  0.002  0.008 |  0.000  0.000  0.000 | 
20286       | -0.130  0.001  0.021 | -0.038  0.000  0.002 | -0.218  0.007  0.059 |  0.402  0.026  0.203 | -0.178  0.006  0.040 | 
20287       |  0.221  0.003  0.031 | -0.193  0.004  0.023 | -0.145  0.003  0.013 |  0.080  0.001  0.004 | -0.123  0.003  0.010 | 
20288       |  0.174  0.002  0.024 | -0.051  0.000  0.002 |  0.208  0.007  0.034 |  0.214  0.007  0.036 | -0.196  0.007  0.030 | 
20289       |  0.099  0.001  0.013 | -0.091  0.001  0.011 | -0.046  0.000  0.003 |  0.032  0.000  0.001 | -0.073  0.001  0.007 | 
20290       | -0.065  0.000  0.006 | -0.229  0.006  0.075 | -0.158  0.004  0.036 |  0.028  0.000  0.001 |  0.117  0.002  0.019 | 
20291       |  0.240  0.003  0.045 | -0.021  0.000  0.000 | -0.089  0.001  0.006 | -0.024  0.000  0.000 | -0.121  0.003  0.012 | 
20276       | -0.140  0.001  0.050 | -0.141  0.002  0.050 | -0.098  0.001  0.024 | -0.058  0.001  0.008 |  0.002  0.000  0.000 | 
20277       | -0.104  0.001  0.015 | -0.165  0.003  0.039 | -0.256  0.010  0.093 | -0.110  0.002  0.017 | -0.014  0.000  0.000 | 
20278       |  0.204  0.002  0.021 |  0.441  0.022  0.096 |  0.186  0.005  0.017 |  0.711  0.082  0.251 |  0.159  0.004  0.013 | 
20279       |  0.023  0.000  0.001 | -0.199  0.004  0.059 | -0.116  0.002  0.020 | -0.145  0.003  0.031 | -0.037  0.000  0.002 | 
20280       | -0.028  0.000  0.001 |  0.085  0.001  0.007 | -0.119  0.002  0.014 | -0.200  0.006  0.038 | -0.064  0.001  0.004 | 
20281       |  0.158  0.001  0.027 | -0.112  0.001  0.014 | -0.243  0.009  0.064 | -0.200  0.006  0.044 |  0.144  0.004  0.023 | 
20282       |  0.218  0.003  0.052 |  0.011  0.000  0.000 | -0.142  0.003  0.022 | -0.057  0.001  0.004 | -0.182  0.006  0.036 | 
20283       |  0.291  0.005  0.084 |  0.127  0.002  0.016 | -0.048  0.000  0.002 | -0.252  0.010  0.064 |  0.096  0.002  0.009 | 
20284       | -0.315  0.006  0.117 | -0.208  0.005  0.051 | -0.064  0.001  0.005 |  0.356  0.020  0.149 | -0.045  0.000  0.002 | 
20268       |  0.167  0.002  0.026 | -0.086  0.001  0.007 | -0.085  0.001  0.007 | -0.085  0.001  0.007 |  0.007  0.000  0.000 | 
20269       |  0.284  0.004  0.050 |  0.125  0.002  0.010 |  0.013  0.000  0.000 |  0.343  0.019  0.073 |  0.149  0.004  0.014 | 
20270       |  0.016  0.000  0.000 | -0.159  0.003  0.027 | -0.047  0.000  0.002 |  0.053  0.000  0.003 | -0.212  0.008  0.049 | 
20271       |  0.049  0.000  0.002 | -0.173  0.003  0.028 | -0.188  0.005  0.033 |  0.447  0.032  0.185 | -0.166  0.005  0.026 | 
20272       |  0.225  0.003  0.029 | -0.141  0.002  0.011 | -0.192  0.006  0.021 | -0.002  0.000  0.000 | -0.095  0.002  0.005 | 
20273       |  0.275  0.004  0.062 | -0.029  0.000  0.001 | -0.116  0.002  0.011 | -0.061  0.001  0.003 | -0.064  0.001  0.003 | 
20274       |  0.011  0.000  0.000 | -0.314  0.011  0.213 |  0.085  0.001  0.016 | -0.048  0.000  0.005 |  0.050  0.000  0.005 | 
20275       |  0.166  0.002  0.025 | -0.236  0.006  0.051 | -0.032  0.000  0.001 | -0.020  0.000  0.000 | -0.289  0.014  0.076 | 
20265       |  0.315  0.006  0.052 |  0.053  0.000  0.001 | -0.119  0.002  0.007 | -0.070  0.001  0.003 | -0.059  0.001  0.002 | 
20266       |  0.081  0.000  0.005 | -0.082  0.001  0.005 | -0.316  0.015  0.070 |  0.136  0.003  0.013 |  0.093  0.001  0.006 | 
20267       | -0.162  0.001  0.079 | -0.049  0.000  0.007 | -0.015  0.000  0.001 | -0.046  0.000  0.006 | -0.043  0.000  0.005 | 
20256       |  0.099  0.001  0.009 | -0.098  0.001  0.009 |  0.259  0.010  0.060 |  0.154  0.004  0.021 | -0.167  0.005  0.025 | 
20257       |  0.083  0.000  0.007 | -0.264  0.008  0.076 |  0.196  0.006  0.042 | -0.007  0.000  0.000 | -0.062  0.001  0.004 | 
20258       |  0.109  0.001  0.012 | -0.038  0.000  0.002 | -0.002  0.000  0.000 | -0.049  0.000  0.003 |  0.128  0.003  0.017 | 
20259       |  0.185  0.002  0.038 | -0.075  0.001  0.006 | -0.249  0.009  0.069 | -0.049  0.000  0.003 | -0.061  0.001  0.004 | 
20260       | -0.123  0.001  0.010 |  0.228  0.006  0.034 |  0.094  0.001  0.006 |  0.001  0.000  0.000 | -0.313  0.017  0.064 | 
20261       | -0.005  0.000  0.000 |  0.120  0.002  0.010 | -0.162  0.004  0.018 |  0.144  0.003  0.014 | -0.167  0.005  0.020 | 
20262       |  0.237  0.003  0.038 |  0.089  0.001  0.005 |  0.121  0.002  0.010 |  0.154  0.004  0.016 | -0.323  0.018  0.071 | 
20263       | -0.062  0.000  0.004 | -0.029  0.000  0.001 |  0.201  0.006  0.045 | -0.059  0.001  0.004 | -0.048  0.000  0.003 | 
20264       |  0.112  0.001  0.007 |  0.003  0.000  0.000 |  0.183  0.005  0.019 |  0.411  0.027  0.093 |  0.640  0.071  0.227 | 
20248       |  0.060  0.000  0.004 |  0.000  0.000  0.000 | -0.275  0.011  0.075 |  0.464  0.035  0.214 | -0.185  0.006  0.034 | 
20249       |  0.266  0.004  0.046 | -0.317  0.011  0.065 | -0.110  0.002  0.008 | -0.131  0.003  0.011 | -0.155  0.004  0.016 | 
20250       |  0.174  0.002  0.038 | -0.037  0.000  0.002 | -0.355  0.019  0.157 | -0.144  0.003  0.026 |  0.196  0.007  0.048 | 
20251       |  0.162  0.001  0.022 |  0.055  0.000  0.002 | -0.327  0.016  0.088 |  0.277  0.012  0.063 |  0.040  0.000  0.001 | 
20252       |  0.023  0.000  0.001 | -0.030  0.000  0.001 | -0.060  0.001  0.004 |  0.417  0.028  0.182 | -0.124  0.003  0.016 | 
20253       |  0.082  0.000  0.008 | -0.156  0.003  0.029 | -0.137  0.003  0.022 |  0.076  0.001  0.007 | -0.356  0.022  0.150 | 
20254       | -0.126  0.001  0.025 | -0.402  0.018  0.248 | -0.083  0.001  0.011 |  0.091  0.001  0.013 | -0.070  0.001  0.007 | 
20255       |  0.084  0.000  0.006 | -0.178  0.004  0.026 |  0.284  0.012  0.066 | -0.009  0.000  0.000 |  0.242  0.010  0.048 | 
20234       |  0.208  0.002  0.027 |  0.203  0.005  0.026 | -0.118  0.002  0.009 |  0.240  0.009  0.036 | -0.142  0.003  0.013 | 
20235       |  0.016  0.000  0.000 | -0.145  0.002  0.025 |  0.049  0.000  0.003 | -0.097  0.002  0.011 | -0.071  0.001  0.006 | 
20236       | -0.058  0.000  0.002 |  0.111  0.001  0.007 |  0.091  0.001  0.005 |  0.048  0.000  0.001 | -0.343  0.020  0.068 | 
20237       |  0.211  0.002  0.047 | -0.092  0.001  0.009 | -0.003  0.000  0.000 |  0.083  0.001  0.007 | -0.123  0.003  0.016 | 
20238       |  0.035  0.000  0.001 | -0.290  0.010  0.093 |  0.000  0.000  0.000 |  0.003  0.000  0.000 |  0.063  0.001  0.004 | 
20239       |  0.236  0.003  0.046 | -0.092  0.001  0.007 | -0.234  0.008  0.045 | -0.110  0.002  0.010 |  0.057  0.001  0.003 | 
20240       | -0.188  0.002  0.054 | -0.296  0.010  0.133 | -0.018  0.000  0.001 |  0.072  0.001  0.008 | -0.086  0.001  0.011 | 
20241       |  0.072  0.000  0.005 | -0.163  0.003  0.026 |  0.003  0.000  0.000 |  0.101  0.002  0.010 | -0.362  0.023  0.131 | 
20242       |  0.018  0.000  0.000 | -0.279  0.009  0.085 |  0.228  0.008  0.057 | -0.062  0.001  0.004 |  0.019  0.000  0.000 | 
20243       |  0.061  0.000  0.004 | -0.163  0.003  0.030 |  0.285  0.012  0.092 | -0.088  0.001  0.009 | -0.127  0.003  0.018 | 
20244       | -0.025  0.000  0.001 | -0.187  0.004  0.028 | -0.104  0.002  0.009 |  0.047  0.000  0.002 |  0.065  0.001  0.003 | 
20245       | -0.155  0.001  0.020 | -0.273  0.008  0.061 | -0.116  0.002  0.011 | -0.104  0.002  0.009 | -0.013  0.000  0.000 | 
20246       |  0.245  0.003  0.051 | -0.176  0.003  0.026 | -0.179  0.005  0.027 |  0.009  0.000  0.000 | -0.079  0.001  0.005 | 
20247       |  0.279  0.004  0.059 | -0.131  0.002  0.013 | -0.302  0.014  0.069 | -0.082  0.001  0.005 |  0.154  0.004  0.018 | 
20221       | -0.266  0.004  0.122 | -0.151  0.003  0.039 |  0.104  0.002  0.019 |  0.101  0.002  0.018 | -0.137  0.003  0.033 | 
20222       | -0.118  0.001  0.017 | -0.187  0.004  0.044 | -0.204  0.006  0.052 | -0.017  0.000  0.000 |  0.054  0.001  0.004 | 
20223       |  0.044  0.000  0.002 | -0.016  0.000  0.000 | -0.315  0.015  0.105 | -0.062  0.001  0.004 | -0.137  0.003  0.020 | 
20224       |  0.101  0.001  0.009 | -0.355  0.014  0.115 | -0.015  0.000  0.000 | -0.188  0.006  0.032 | -0.178  0.005  0.029 | 
20225       |  0.025  0.000  0.001 | -0.159  0.003  0.030 |  0.063  0.001  0.005 |  0.042  0.000  0.002 | -0.239  0.010  0.067 | 
20226       | -0.141  0.001  0.022 |  0.018  0.000  0.000 | -0.125  0.002  0.017 |  0.093  0.001  0.010 | -0.061  0.001  0.004 | 
20227       |  0.049  0.000  0.003 | -0.277  0.009  0.087 | -0.024  0.000  0.001 |  0.066  0.001  0.005 | -0.250  0.011  0.071 | 
20228       | -0.042  0.000  0.001 |  0.282  0.009  0.047 |  0.121  0.002  0.009 |  0.408  0.027  0.099 | -0.151  0.004  0.014 | 
20229       |  0.065  0.000  0.003 | -0.120  0.002  0.010 |  0.015  0.000  0.000 | -0.126  0.003  0.011 | -0.132  0.003  0.012 | 
20230       |  0.055  0.000  0.002 |  0.084  0.001  0.005 |  0.124  0.002  0.012 |  0.077  0.001  0.005 | -0.053  0.000  0.002 | 
20231       | -0.080  0.000  0.007 | -0.409  0.019  0.192 |  0.128  0.002  0.019 |  0.023  0.000  0.001 | -0.019  0.000  0.000 | 
20232       |  0.099  0.001  0.007 |  0.071  0.001  0.003 |  0.014  0.000  0.000 |  0.178  0.005  0.022 | -0.035  0.000  0.001 | 
20233       |  0.259  0.004  0.038 |  0.272  0.008  0.042 | -0.164  0.004  0.015 |  0.110  0.002  0.007 |  0.105  0.002  0.006 | 
20205       | -0.062  0.000  0.004 | -0.029  0.000  0.001 |  0.201  0.006  0.045 | -0.059  0.001  0.004 | -0.048  0.000  0.003 | 
20206       | -0.077  0.000  0.009 | -0.157  0.003  0.038 |  0.005  0.000  0.000 |  0.074  0.001  0.008 |  0.169  0.005  0.044 | 
20207       | -0.072  0.000  0.004 | -0.357  0.014  0.101 | -0.088  0.001  0.006 | -0.118  0.002  0.011 |  0.154  0.004  0.019 | 
20208       |  0.005  0.000  0.000 | -0.076  0.001  0.007 |  0.006  0.000  0.000 |  0.140  0.003  0.025 | -0.199  0.007  0.051 | 
20209       | -0.025  0.000  0.001 | -0.002  0.000  0.000 | -0.155  0.004  0.027 | -0.089  0.001  0.009 |  0.035  0.000  0.001 | 
20210       | -0.035  0.000  0.001 | -0.141  0.002  0.022 | -0.177  0.005  0.035 |  0.200  0.006  0.045 | -0.219  0.008  0.054 | 
20211       |  0.070  0.000  0.004 | -0.161  0.003  0.022 |  0.268  0.011  0.060 |  0.001  0.000  0.000 | -0.104  0.002  0.009 | 
20212       |  0.020  0.000  0.001 | -0.293  0.010  0.120 | -0.057  0.000  0.005 | -0.064  0.001  0.006 |  0.012  0.000  0.000 | 
20213       | -0.138  0.001  0.029 | -0.088  0.001  0.012 | -0.072  0.001  0.008 |  0.060  0.001  0.006 | -0.105  0.002  0.017 | 
20214       | -0.180  0.002  0.034 |  0.040  0.000  0.002 | -0.198  0.006  0.042 |  0.009  0.000  0.000 |  0.149  0.004  0.023 | 
20215       |  0.068  0.000  0.005 | -0.156  0.003  0.028 |  0.110  0.002  0.014 |  0.001  0.000  0.000 |  0.029  0.000  0.001 | 
20216       |  0.132  0.001  0.011 |  0.168  0.003  0.017 | -0.211  0.007  0.027 |  0.084  0.001  0.004 |  0.431  0.032  0.113 | 
20217       |  0.307  0.005  0.036 |  0.347  0.014  0.046 |  0.392  0.023  0.058 |  0.319  0.016  0.039 |  0.251  0.011  0.024 | 
20218       |  0.085  0.000  0.004 | -0.045  0.000  0.001 |  0.155  0.004  0.013 |  0.404  0.026  0.088 |  0.482  0.040  0.125 | 
20219       |  0.024  0.000  0.001 | -0.228  0.006  0.050 | -0.219  0.007  0.046 |  0.072  0.001  0.005 |  0.080  0.001  0.006 | 
20220       |  0.378  0.008  0.076 |  0.399  0.018  0.085 |  0.075  0.001  0.003 |  0.455  0.033  0.110 | -0.166  0.005  0.015 | 
20198       |  0.125  0.001  0.015 | -0.081  0.001  0.006 |  0.112  0.002  0.012 |  0.013  0.000  0.000 | -0.095  0.002  0.009 | 
20199       |  0.135  0.001  0.011 |  0.062  0.000  0.002 | -0.230  0.008  0.031 |  0.230  0.009  0.031 |  0.395  0.027  0.091 | 
20200       |  0.119  0.001  0.018 | -0.030  0.000  0.001 |  0.087  0.001  0.010 |  0.064  0.001  0.005 | -0.082  0.001  0.009 | 
20201       | -0.169  0.002  0.032 | -0.098  0.001  0.011 | -0.250  0.009  0.071 | -0.008  0.000  0.000 |  0.117  0.002  0.016 | 
20202       |  0.058  0.000  0.003 | -0.199  0.004  0.032 | -0.169  0.004  0.023 |  0.244  0.010  0.048 | -0.111  0.002  0.010 | 
20203       |  0.170  0.002  0.029 | -0.154  0.003  0.024 | -0.035  0.000  0.001 |  0.074  0.001  0.005 | -0.132  0.003  0.017 | 
20204       |  0.065  0.000  0.003 | -0.379  0.016  0.103 | -0.310  0.014  0.069 |  0.019  0.000  0.000 | -0.098  0.002  0.007 | 
20189       | -0.185  0.002  0.049 | -0.240  0.006  0.083 |  0.206  0.006  0.062 |  0.113  0.002  0.018 | -0.178  0.005  0.046 | 
20190       |  0.371  0.008  0.098 |  0.072  0.001  0.004 |  0.073  0.001  0.004 | -0.043  0.000  0.001 |  0.150  0.004  0.016 | 
20191       |  0.218  0.003  0.053 | -0.043  0.000  0.002 | -0.026  0.000  0.001 | -0.078  0.001  0.007 | -0.006  0.000  0.000 | 
20192       |  0.010  0.000  0.000 | -0.252  0.007  0.062 | -0.040  0.000  0.002 |  0.039  0.000  0.001 | -0.227  0.009  0.050 | 
20193       |  0.241  0.003  0.051 | -0.025  0.000  0.001 | -0.118  0.002  0.012 | -0.039  0.000  0.001 | -0.130  0.003  0.015 | 
20194       |  0.077  0.000  0.004 |  0.114  0.001  0.008 | -0.036  0.000  0.001 |  0.138  0.003  0.012 |  0.353  0.022  0.081 | 
20195       |  0.273  0.004  0.056 | -0.056  0.000  0.002 | -0.116  0.002  0.010 |  0.132  0.003  0.013 | -0.137  0.003  0.014 | 
20196       |  0.179  0.002  0.019 |  0.366  0.015  0.077 | -0.223  0.007  0.029 |  0.264  0.011  0.040 |  0.353  0.022  0.072 | 
20197       | -0.135  0.001  0.028 | -0.335  0.013  0.176 |  0.202  0.006  0.064 |  0.003  0.000  0.000 |  0.045  0.000  0.003 | 
20181       |  0.266  0.004  0.046 | -0.317  0.011  0.065 | -0.110  0.002  0.008 | -0.131  0.003  0.011 | -0.155  0.004  0.016 | 
20182       | -0.259  0.004  0.094 | -0.150  0.003  0.032 |  0.109  0.002  0.017 |  0.161  0.004  0.036 | -0.024  0.000  0.001 | 
20183       |  0.103  0.001  0.008 | -0.178  0.004  0.024 |  0.184  0.005  0.026 |  0.016  0.000  0.000 | -0.115  0.002  0.010 | 
20184       |  0.317  0.006  0.063 |  0.333  0.013  0.070 | -0.166  0.004  0.017 |  0.414  0.028  0.108 | -0.037  0.000  0.001 | 
20185       |  0.134  0.001  0.012 |  0.003  0.000  0.000 |  0.105  0.002  0.007 |  0.388  0.024  0.102 | -0.137  0.003  0.013 | 
20186       |  0.003  0.000  0.000 | -0.040  0.000  0.002 | -0.209  0.007  0.044 |  0.060  0.001  0.004 | -0.085  0.001  0.007 | 
20187       |  0.178  0.002  0.024 | -0.181  0.004  0.025 |  0.018  0.000  0.000 |  0.293  0.014  0.065 | -0.105  0.002  0.008 | 
20188       |  0.408  0.009  0.150 |  0.142  0.002  0.018 |  0.229  0.008  0.047 | -0.117  0.002  0.012 |  0.116  0.002  0.012 | 
20172       |  0.149  0.001  0.026 | -0.290  0.010  0.098 | -0.120  0.002  0.017 | -0.062  0.001  0.004 | -0.101  0.002  0.012 | 
20173       |  0.324  0.006  0.086 | -0.226  0.006  0.042 | -0.054  0.000  0.002 | -0.049  0.000  0.002 | -0.163  0.005  0.022 | 
20174       |  0.301  0.005  0.076 |  0.111  0.001  0.010 |  0.010  0.000  0.000 |  0.299  0.014  0.075 | -0.158  0.004  0.021 | 
20175       |  0.135  0.001  0.018 | -0.195  0.004  0.037 | -0.106  0.002  0.011 | -0.049  0.000  0.002 | -0.081  0.001  0.006 | 
20176       |  0.006  0.000  0.000 | -0.345  0.013  0.086 | -0.079  0.001  0.004 |  0.350  0.020  0.089 | -0.009  0.000  0.000 | 
20177       |  0.205  0.002  0.024 | -0.216  0.005  0.027 | -0.123  0.002  0.009 |  0.453  0.033  0.119 |  0.141  0.003  0.011 | 
20178       |  0.028  0.000  0.001 | -0.042  0.000  0.003 | -0.301  0.014  0.141 |  0.012  0.000  0.000 |  0.100  0.002  0.016 | 
20179       | -0.075  0.000  0.006 | -0.466  0.025  0.225 |  0.000  0.000  0.000 |  0.097  0.002  0.010 | -0.071  0.001  0.005 | 
20180       | -0.236  0.003  0.085 | -0.271  0.008  0.113 |  0.009  0.000  0.000 |  0.085  0.001  0.011 | -0.103  0.002  0.016 | 
20158       | -0.454  0.011  0.390 | -0.136  0.002  0.035 |  0.042  0.000  0.003 |  0.122  0.002  0.028 |  0.008  0.000  0.000 | 
20159       |  0.004  0.000  0.000 | -0.222  0.006  0.042 | -0.222  0.007  0.042 | -0.027  0.000  0.001 | -0.067  0.001  0.004 | 
20160       | -0.066  0.000  0.003 | -0.200  0.005  0.030 | -0.328  0.016  0.081 |  0.007  0.000  0.000 | -0.192  0.006  0.028 | 
20161       |  0.237  0.003  0.045 | -0.213  0.005  0.037 |  0.034  0.000  0.001 | -0.172  0.005  0.024 | -0.040  0.000  0.001 | 
20162       |  0.117  0.001  0.012 | -0.177  0.004  0.028 | -0.300  0.014  0.080 |  0.027  0.000  0.001 | -0.057  0.001  0.003 | 
20163       |  0.194  0.002  0.025 | -0.057  0.000  0.002 |  0.160  0.004  0.017 |  0.265  0.011  0.045 | -0.205  0.007  0.027 | 
20164       | -0.058  0.000  0.003 | -0.469  0.025  0.200 |  0.046  0.000  0.002 |  0.117  0.002  0.012 | -0.138  0.003  0.017 | 
20165       | -0.065  0.000  0.004 | -0.189  0.004  0.032 | -0.165  0.004  0.024 | -0.018  0.000  0.000 | -0.088  0.001  0.007 | 
20166       | -0.030  0.000  0.001 |  0.085  0.001  0.009 | -0.020  0.000  0.001 | -0.254  0.010  0.085 |  0.236  0.010  0.073 | 
20167       | -0.048  0.000  0.003 |  0.013  0.000  0.000 |  0.164  0.004  0.035 | -0.068  0.001  0.006 | -0.035  0.000  0.002 | 
20168       |  0.010  0.000  0.000 | -0.186  0.004  0.068 | -0.172  0.004  0.058 | -0.063  0.001  0.008 | -0.081  0.001  0.013 | 
20169       |  0.016  0.000  0.000 | -0.171  0.003  0.045 | -0.239  0.009  0.088 |  0.028  0.000  0.001 |  0.034  0.000  0.002 | 
20170       | -0.032  0.000  0.002 | -0.290  0.010  0.127 | -0.148  0.003  0.033 | -0.105  0.002  0.017 |  0.183  0.006  0.050 | 
20171       | -0.077  0.000  0.005 | -0.066  0.000  0.004 |  0.231  0.008  0.046 |  0.373  0.022  0.119 | -0.042  0.000  0.002 | 
20151       |  0.215  0.003  0.031 | -0.152  0.003  0.015 |  0.082  0.001  0.004 |  0.025  0.000  0.000 | -0.184  0.006  0.023 | 
20152       |  0.241  0.003  0.050 | -0.034  0.000  0.001 |  0.111  0.002  0.011 |  0.235  0.009  0.047 | -0.300  0.016  0.077 | 
20153       |  0.467  0.012  0.138 |  0.099  0.001  0.006 |  0.022  0.000  0.000 | -0.165  0.004  0.017 | -0.146  0.004  0.013 | 
20154       |  0.193  0.002  0.027 | -0.144  0.002  0.015 |  0.043  0.000  0.001 | -0.034  0.000  0.001 | -0.203  0.007  0.030 | 
20155       | -0.298  0.005  0.135 | -0.175  0.003  0.047 |  0.025  0.000  0.001 |  0.181  0.005  0.050 | -0.124  0.003  0.023 | 
20156       |  0.119  0.001  0.012 |  0.120  0.002  0.012 | -0.083  0.001  0.006 | -0.030  0.000  0.001 | -0.113  0.002  0.011 | 
20157       | -0.004  0.000  0.000 | -0.229  0.006  0.059 |  0.187  0.005  0.040 |  0.100  0.002  0.011 | -0.255  0.011  0.074 | 
20147       | -0.173  0.002  0.034 | -0.383  0.017  0.165 | -0.010  0.000  0.000 |  0.125  0.003  0.018 |  0.112  0.002  0.014 | 
20148       |  0.436  0.011  0.111 |  0.133  0.002  0.010 |  0.224  0.008  0.029 | -0.151  0.004  0.013 |  0.014  0.000  0.000 | 
20149       | -0.006  0.000  0.000 | -0.320  0.012  0.067 |  0.138  0.003  0.013 |  0.149  0.004  0.014 | -0.224  0.009  0.033 | 
20150       |  0.165  0.002  0.037 |  0.089  0.001  0.011 | -0.138  0.003  0.026 | -0.167  0.005  0.038 | -0.103  0.002  0.014 | 
20139       | -0.004  0.000  0.000 | -0.159  0.003  0.027 |  0.219  0.007  0.052 | -0.110  0.002  0.013 |  0.016  0.000  0.000 | 
20140       |  0.308  0.005  0.096 |  0.067  0.001  0.005 |  0.027  0.000  0.001 | -0.061  0.001  0.004 |  0.059  0.001  0.004 | 
20141       | -0.065  0.000  0.007 | -0.160  0.003  0.042 | -0.037  0.000  0.002 |  0.034  0.000  0.002 | -0.074  0.001  0.009 | 
20142       |  0.177  0.002  0.046 | -0.102  0.001  0.015 | -0.321  0.015  0.152 | -0.029  0.000  0.001 | -0.205  0.007  0.062 | 
20143       | -0.022  0.000  0.001 | -0.045  0.000  0.003 | -0.369  0.021  0.227 |  0.006  0.000  0.000 |  0.114  0.002  0.022 | 
20144       |  0.112  0.001  0.011 | -0.031  0.000  0.001 | -0.137  0.003  0.016 |  0.144  0.003  0.018 |  0.057  0.001  0.003 | 
20145       |  0.100  0.001  0.008 | -0.190  0.004  0.029 |  0.313  0.015  0.077 | -0.032  0.000  0.001 | -0.128  0.003  0.013 | 
20146       |  0.000  0.000  0.000 | -0.290  0.010  0.087 |  0.113  0.002  0.013 |  0.043  0.000  0.002 | -0.162  0.005  0.027 | 
20132       |  0.401  0.009  0.087 | -0.180  0.004  0.018 |  0.222  0.007  0.027 | -0.028  0.000  0.000 | -0.238  0.010  0.031 | 
20133       |  0.282  0.004  0.068 |  0.121  0.002  0.012 |  0.096  0.001  0.008 | -0.252  0.010  0.054 | -0.057  0.001  0.003 | 
20134       |  0.081  0.000  0.005 |  0.095  0.001  0.007 | -0.086  0.001  0.006 |  0.103  0.002  0.008 | -0.026  0.000  0.001 | 
20135       |  0.188  0.002  0.017 | -0.061  0.000  0.002 |  0.120  0.002  0.007 |  0.155  0.004  0.012 | -0.271  0.013  0.036 | 
20136       |  0.040  0.000  0.001 | -0.038  0.000  0.001 |  0.177  0.005  0.019 |  0.047  0.000  0.001 | -0.042  0.000  0.001 | 
20137       |  0.199  0.002  0.035 | -0.082  0.001  0.006 |  0.083  0.001  0.006 |  0.025  0.000  0.001 |  0.065  0.001  0.004 | 
20138       |  0.248  0.003  0.069 | -0.011  0.000  0.000 |  0.127  0.002  0.018 |  0.024  0.000  0.001 | -0.170  0.005  0.033 | 
20121       | -0.005  0.000  0.000 | -0.129  0.002  0.021 | -0.238  0.009  0.073 |  0.039  0.000  0.002 |  0.111  0.002  0.016 | 
20122       |  0.195  0.002  0.026 |  0.162  0.003  0.018 |  0.156  0.004  0.016 |  0.339  0.019  0.078 | -0.250  0.011  0.042 | 
20123       |  0.158  0.001  0.021 | -0.051  0.000  0.002 | -0.315  0.015  0.082 |  0.251  0.010  0.052 | -0.203  0.007  0.034 | 
20124       |  0.001  0.000  0.000 | -0.222  0.006  0.071 | -0.238  0.009  0.082 | -0.049  0.000  0.003 |  0.033  0.000  0.002 | 
20125       |  0.111  0.001  0.010 | -0.040  0.000  0.001 | -0.304  0.014  0.078 | -0.149  0.004  0.019 |  0.262  0.012  0.058 | 
20126       |  0.056  0.000  0.004 | -0.235  0.006  0.070 | -0.106  0.002  0.014 |  0.006  0.000  0.000 | -0.178  0.006  0.040 | 
20127       |  0.353  0.007  0.060 |  0.103  0.001  0.005 |  0.190  0.005  0.017 |  0.049  0.000  0.001 | -0.478  0.040  0.111 | 
20128       |  0.136  0.001  0.015 |  0.097  0.001  0.008 | -0.268  0.011  0.060 | -0.201  0.007  0.034 |  0.137  0.003  0.016 | 
20129       | -0.101  0.001  0.018 | -0.384  0.017  0.258 | -0.116  0.002  0.024 |  0.014  0.000  0.000 |  0.021  0.000  0.001 | 
20130       | -0.102  0.001  0.011 | -0.071  0.001  0.005 |  0.226  0.008  0.056 | -0.029  0.000  0.001 | -0.069  0.001  0.005 | 
20131       |  0.223  0.003  0.036 | -0.122  0.002  0.011 | -0.203  0.006  0.030 | -0.027  0.000  0.001 |  0.316  0.017  0.073 | 
20118       |  0.269  0.004  0.077 | -0.048  0.000  0.002 | -0.134  0.003  0.019 | -0.101  0.002  0.011 | -0.016  0.000  0.000 | 
20119       |  0.104  0.001  0.009 | -0.021  0.000  0.000 | -0.029  0.000  0.001 |  0.025  0.000  0.000 |  0.328  0.019  0.089 | 
20120       |  0.196  0.002  0.026 | -0.278  0.009  0.053 | -0.133  0.003  0.012 |  0.129  0.003  0.011 | -0.022  0.000  0.000 | 
20110       | -0.181  0.002  0.043 | -0.364  0.015  0.176 |  0.037  0.000  0.002 |  0.044  0.000  0.003 | -0.020  0.000  0.001 | 
20111       | -0.076  0.000  0.009 | -0.261  0.008  0.106 |  0.168  0.004  0.044 |  0.019  0.000  0.001 | -0.125  0.003  0.024 | 
20112       | -0.023  0.000  0.001 | -0.003  0.000  0.000 | -0.289  0.013  0.119 | -0.055  0.000  0.004 |  0.007  0.000  0.000 | 
20113       | -0.163  0.001  0.024 | -0.014  0.000  0.000 |  0.334  0.017  0.103 | -0.020  0.000  0.000 | -0.031  0.000  0.001 | 
20114       | -0.349  0.007  0.107 | -0.061  0.000  0.003 |  0.490  0.036  0.212 |  0.013  0.000  0.000 |  0.030  0.000  0.001 | 
20115       |  0.227  0.003  0.027 | -0.027  0.000  0.000 |  0.319  0.015  0.053 |  0.356  0.020  0.066 |  0.101  0.002  0.005 | 
20116       |  0.206  0.002  0.045 | -0.188  0.004  0.037 |  0.181  0.005  0.034 | -0.107  0.002  0.012 |  0.011  0.000  0.000 | 
20117       |  0.151  0.001  0.016 |  0.368  0.015  0.097 |  0.112  0.002  0.009 | -0.022  0.000  0.000 |  0.033  0.000  0.001 | 
20104       |  0.074  0.000  0.007 | -0.301  0.010  0.113 |  0.000  0.000  0.000 |  0.034  0.000  0.001 | -0.073  0.001  0.007 | 
20105       | -0.173  0.002  0.029 | -0.295  0.010  0.083 |  0.038  0.000  0.001 |  0.046  0.000  0.002 |  0.031  0.000  0.001 | 
20106       |  0.038  0.000  0.001 | -0.168  0.003  0.020 |  0.124  0.002  0.011 |  0.124  0.002  0.011 | -0.085  0.001  0.005 | 
20107       |  0.056  0.000  0.005 |  0.009  0.000  0.000 | -0.039  0.000  0.002 |  0.012  0.000  0.000 | -0.186  0.006  0.051 | 
20108       |  0.328  0.006  0.112 |  0.032  0.000  0.001 |  0.144  0.003  0.022 | -0.095  0.001  0.009 | -0.159  0.004  0.026 | 
20109       |  0.172  0.002  0.025 | -0.273  0.008  0.062 |  0.210  0.007  0.037 | -0.011  0.000  0.000 | -0.097  0.002  0.008 | 
20098       | -0.042  0.000  0.002 | -0.379  0.016  0.149 |  0.016  0.000  0.000 | -0.053  0.000  0.003 | -0.056  0.001  0.003 | 
20099       |  0.025  0.000  0.001 | -0.155  0.003  0.032 | -0.085  0.001  0.010 | -0.087  0.001  0.010 | -0.087  0.001  0.010 | 
20100       |  0.222  0.003  0.036 | -0.084  0.001  0.005 | -0.078  0.001  0.004 |  0.133  0.003  0.013 | -0.284  0.014  0.058 | 
20101       |  0.328  0.006  0.088 |  0.102  0.001  0.008 |  0.053  0.000  0.002 | -0.126  0.003  0.013 | -0.146  0.004  0.017 | 
20102       | -0.053  0.000  0.004 | -0.293  0.010  0.110 | -0.052  0.000  0.004 | -0.058  0.001  0.004 | -0.030  0.000  0.001 | 
20103       |  0.247  0.003  0.099 |  0.065  0.000  0.007 |  0.016  0.000  0.000 | -0.091  0.001  0.013 | -0.144  0.004  0.034 | 
20084       |  0.460  0.012  0.151 |  0.101  0.001  0.007 |  0.143  0.003  0.015 | -0.130  0.003  0.012 | -0.278  0.013  0.055 | 
20085       |  0.183  0.002  0.019 | -0.064  0.000  0.002 |  0.140  0.003  0.011 |  0.417  0.028  0.097 | -0.025  0.000  0.000 | 
20086       | -0.303  0.005  0.165 | -0.255  0.007  0.117 | -0.025  0.000  0.001 |  0.024  0.000  0.001 |  0.052  0.000  0.005 | 
20087       |  0.074  0.000  0.006 | -0.362  0.015  0.136 | -0.035  0.000  0.001 | -0.233  0.009  0.056 |  0.036  0.000  0.001 | 
20088       | -0.096  0.001  0.007 |  0.158  0.003  0.017 | -0.273  0.011  0.052 |  0.075  0.001  0.004 |  0.018  0.000  0.000 | 
20089       |  0.293  0.005  0.088 |  0.011  0.000  0.000 | -0.315  0.015  0.101 | -0.018  0.000  0.000 |  0.101  0.002  0.010 | 
20090       | -0.070  0.000  0.004 | -0.034  0.000  0.001 | -0.213  0.007  0.039 | -0.144  0.003  0.018 | -0.189  0.006  0.031 | 
20091       |  0.052  0.000  0.003 | -0.211  0.005  0.054 | -0.188  0.005  0.043 |  0.005  0.000  0.000 | -0.215  0.008  0.056 | 
20092       |  0.178  0.002  0.027 |  0.270  0.008  0.061 | -0.059  0.001  0.003 | -0.133  0.003  0.015 | -0.107  0.002  0.010 | 
20093       |  0.220  0.003  0.034 |  0.072  0.001  0.004 |  0.318  0.015  0.071 | -0.036  0.000  0.001 |  0.138  0.003  0.013 | 
20094       |  0.153  0.001  0.023 | -0.292  0.010  0.082 |  0.027  0.000  0.001 | -0.097  0.002  0.009 | -0.169  0.005  0.027 | 
20095       | -0.107  0.001  0.030 | -0.003  0.000  0.000 | -0.297  0.013  0.229 | -0.072  0.001  0.013 | -0.029  0.000  0.002 | 
20096       |  0.468  0.012  0.137 |  0.201  0.005  0.025 | -0.087  0.001  0.005 |  0.022  0.000  0.000 | -0.347  0.021  0.075 | 
20097       |  0.168  0.002  0.026 | -0.270  0.008  0.067 | -0.046  0.000  0.002 | -0.186  0.006  0.032 |  0.126  0.003  0.015 | 
20081       | -0.023  0.000  0.001 | -0.181  0.004  0.069 | -0.215  0.007  0.097 | -0.013  0.000  0.000 | -0.054  0.001  0.006 | 
20082       |  0.097  0.001  0.018 | -0.054  0.000  0.006 |  0.039  0.000  0.003 | -0.123  0.002  0.029 | -0.032  0.000  0.002 | 
20083       | -0.044  0.000  0.002 | -0.166  0.003  0.024 | -0.004  0.000  0.000 |  0.210  0.007  0.038 |  0.010  0.000  0.000 | 
20080       | -0.210  0.002  0.079 | -0.315  0.011  0.178 |  0.039  0.000  0.003 |  0.061  0.001  0.007 | -0.092  0.001  0.015 | 
20067       | -0.174  0.002  0.048 | -0.227  0.006  0.083 | -0.197  0.006  0.063 | -0.078  0.001  0.010 | -0.021  0.000  0.001 | 
20068       |  0.201  0.002  0.027 |  0.300  0.010  0.060 |  0.115  0.002  0.009 |  0.217  0.008  0.032 | -0.093  0.002  0.006 | 
20069       | -0.140  0.001  0.033 | -0.365  0.015  0.221 | -0.109  0.002  0.020 | -0.060  0.001  0.006 | -0.075  0.001  0.009 | 
20070       | -0.037  0.000  0.001 | -0.254  0.007  0.066 | -0.136  0.003  0.019 | -0.021  0.000  0.000 | -0.159  0.004  0.026 | 
20071       |  0.056  0.000  0.003 |  0.210  0.005  0.036 | -0.078  0.001  0.005 |  0.150  0.004  0.019 | -0.036  0.000  0.001 | 
20072       |  0.276  0.004  0.058 |  0.204  0.005  0.031 |  0.012  0.000  0.000 |  0.069  0.001  0.004 |  0.444  0.034  0.149 | 
20073       | -0.207  0.002  0.113 | -0.264  0.008  0.183 | -0.117  0.002  0.036 |  0.100  0.002  0.026 | -0.053  0.000  0.007 | 
20074       | -0.207  0.002  0.113 | -0.264  0.008  0.183 | -0.117  0.002  0.036 |  0.100  0.002  0.026 | -0.053  0.000  0.007 | 
20075       | -0.078  0.000  0.008 | -0.112  0.001  0.016 |  0.047  0.000  0.003 | -0.161  0.004  0.033 | -0.120  0.002  0.018 | 
20076       |  0.105  0.001  0.011 | -0.166  0.003  0.028 |  0.060  0.001  0.004 | -0.098  0.002  0.010 |  0.145  0.004  0.021 | 
20077       |  0.182  0.002  0.034 |  0.030  0.000  0.001 | -0.162  0.004  0.027 | -0.081  0.001  0.007 |  0.187  0.006  0.036 | 
20078       | -0.268  0.004  0.109 |  0.160  0.003  0.039 | -0.146  0.003  0.032 |  0.098  0.002  0.014 | -0.055  0.001  0.005 | 
20079       | -0.105  0.001  0.010 | -0.062  0.000  0.004 |  0.201  0.006  0.038 | -0.058  0.001  0.003 |  0.287  0.014  0.078 | 
20059       |  0.196  0.002  0.052 | -0.106  0.001  0.015 | -0.059  0.001  0.005 | -0.026  0.000  0.001 | -0.085  0.001  0.010 | 
20060       |  0.266  0.004  0.040 | -0.169  0.003  0.016 | -0.287  0.012  0.046 |  0.241  0.009  0.032 |  0.223  0.009  0.028 | 
20061       | -0.154  0.001  0.033 | -0.144  0.002  0.028 | -0.182  0.005  0.046 | -0.067  0.001  0.006 |  0.052  0.000  0.004 | 
20062       |  0.073  0.000  0.006 | -0.053  0.000  0.003 | -0.290  0.013  0.095 |  0.136  0.003  0.021 | -0.174  0.005  0.034 | 
20063       |  0.116  0.001  0.021 | -0.134  0.002  0.028 | -0.226  0.008  0.079 |  0.059  0.001  0.005 | -0.040  0.000  0.002 | 
20064       |  0.386  0.008  0.061 | -0.118  0.002  0.006 | -0.058  0.001  0.001 |  0.181  0.005  0.013 |  0.098  0.002  0.004 | 
20065       |  0.311  0.005  0.071 |  0.063  0.000  0.003 |  0.068  0.001  0.003 | -0.163  0.004  0.019 | -0.052  0.000  0.002 | 
20066       | -0.003  0.000  0.000 |  0.223  0.006  0.043 |  0.146  0.003  0.019 | -0.027  0.000  0.001 |  0.067  0.001  0.004 | 
20057       |  0.255  0.004  0.051 | -0.144  0.002  0.016 |  0.080  0.001  0.005 | -0.041  0.000  0.001 | -0.041  0.000  0.001 | 
20058       |  0.209  0.002  0.038 | -0.062  0.000  0.003 |  0.161  0.004  0.022 |  0.116  0.002  0.012 |  0.021  0.000  0.000 | 
20049       |  0.225  0.003  0.025 |  0.223  0.006  0.025 |  0.047  0.000  0.001 |  0.431  0.030  0.091 |  0.039  0.000  0.001 | 
20050       |  0.293  0.005  0.083 |  0.048  0.000  0.002 | -0.186  0.005  0.033 | -0.065  0.001  0.004 | -0.001  0.000  0.000 | 
20051       |  0.183  0.002  0.022 | -0.312  0.011  0.065 | -0.012  0.000  0.000 |  0.446  0.032  0.132 | -0.224  0.009  0.033 | 
20052       | -0.039  0.000  0.002 | -0.127  0.002  0.020 | -0.318  0.015  0.123 |  0.010  0.000  0.000 |  0.111  0.002  0.015 | 
20053       |  0.009  0.000  0.000 | -0.149  0.002  0.030 | -0.113  0.002  0.017 |  0.008  0.000  0.000 | -0.153  0.004  0.031 | 
20054       |  0.100  0.001  0.016 | -0.234  0.006  0.086 | -0.201  0.006  0.063 | -0.078  0.001  0.010 |  0.082  0.001  0.011 | 
20055       |  0.092  0.000  0.008 | -0.004  0.000  0.000 | -0.213  0.007  0.045 |  0.467  0.035  0.219 | -0.246  0.011  0.061 | 
20056       |  0.021  0.000  0.001 | -0.174  0.003  0.056 | -0.112  0.002  0.023 |  0.085  0.001  0.013 | -0.234  0.009  0.101 | 
20041       | -0.266  0.004  0.089 | -0.366  0.015  0.169 |  0.048  0.000  0.003 |  0.114  0.002  0.017 | -0.068  0.001  0.006 | 
20042       | -0.144  0.001  0.023 | -0.088  0.001  0.009 | -0.182  0.005  0.037 |  0.257  0.011  0.074 |  0.065  0.001  0.005 | 
20043       | -0.062  0.000  0.003 | -0.156  0.003  0.020 | -0.299  0.013  0.074 |  0.243  0.010  0.049 | -0.005  0.000  0.000 | 
20044       |  0.025  0.000  0.001 | -0.182  0.004  0.037 | -0.069  0.001  0.005 |  0.173  0.005  0.034 | -0.159  0.004  0.028 | 
20045       |  0.176  0.002  0.028 | -0.166  0.003  0.025 |  0.086  0.001  0.007 |  0.240  0.009  0.053 | -0.217  0.008  0.043 | 
20046       | -0.155  0.001  0.024 | -0.370  0.016  0.136 |  0.236  0.008  0.055 | -0.038  0.000  0.001 |  0.186  0.006  0.034 | 
20047       |  0.215  0.003  0.053 | -0.172  0.003  0.034 | -0.118  0.002  0.016 | -0.036  0.000  0.001 | -0.221  0.008  0.056 | 
20048       | -0.045  0.000  0.003 | -0.273  0.008  0.121 | -0.202  0.006  0.066 |  0.025  0.000  0.001 | -0.074  0.001  0.009 | 
20031       | -0.182  0.002  0.058 | -0.319  0.012  0.179 |  0.046  0.000  0.004 |  0.037  0.000  0.002 |  0.004  0.000  0.000 | 
20032       |  0.046  0.000  0.001 | -0.365  0.015  0.094 | -0.100  0.002  0.007 |  0.304  0.015  0.065 | -0.006  0.000  0.000 | 
20033       | -0.045  0.000  0.003 | -0.214  0.005  0.064 | -0.070  0.001  0.007 |  0.002  0.000  0.000 | -0.015  0.000  0.000 | 
20034       | -0.010  0.000  0.000 | -0.133  0.002  0.026 |  0.066  0.001  0.006 |  0.013  0.000  0.000 | -0.229  0.009  0.077 | 
20035       |  0.201  0.002  0.038 | -0.078  0.001  0.006 | -0.258  0.010  0.063 | -0.144  0.003  0.020 | -0.180  0.006  0.031 | 
20036       |  0.059  0.000  0.005 | -0.147  0.002  0.028 | -0.215  0.007  0.060 |  0.066  0.001  0.006 | -0.179  0.006  0.042 | 
20037       |  0.415  0.010  0.121 |  0.306  0.011  0.066 | -0.223  0.007  0.035 |  0.076  0.001  0.004 |  0.064  0.001  0.003 | 
20038       |  0.131  0.001  0.015 | -0.179  0.004  0.028 | -0.154  0.004  0.021 | -0.001  0.000  0.000 | -0.325  0.018  0.092 | 
20039       | -0.053  0.000  0.007 | -0.141  0.002  0.046 |  0.051  0.000  0.006 | -0.025  0.000  0.001 | -0.066  0.001  0.010 | 
20040       | -0.057  0.000  0.005 | -0.301  0.010  0.139 | -0.044  0.000  0.003 | -0.123  0.002  0.023 |  0.086  0.001  0.011 | 
20023       |  0.165  0.002  0.021 | -0.148  0.002  0.017 | -0.293  0.013  0.066 | -0.150  0.004  0.017 | -0.164  0.005  0.021 | 
20024       | -0.005  0.000  0.000 | -0.305  0.011  0.174 | -0.160  0.004  0.048 | -0.020  0.000  0.001 | -0.104  0.002  0.020 | 
20025       |  0.269  0.004  0.052 | -0.055  0.000  0.002 | -0.140  0.003  0.014 |  0.013  0.000  0.000 | -0.008  0.000  0.000 | 
20026       |  0.082  0.000  0.007 |  0.201  0.005  0.040 | -0.135  0.003  0.018 | -0.079  0.001  0.006 | -0.159  0.004  0.025 | 
20027       | -0.219  0.003  0.056 | -0.381  0.016  0.169 |  0.203  0.006  0.048 |  0.080  0.001  0.008 | -0.027  0.000  0.001 | 
20028       | -0.149  0.001  0.021 | -0.468  0.025  0.211 |  0.161  0.004  0.025 |  0.091  0.001  0.008 | -0.049  0.000  0.002 | 
20029       |  0.062  0.000  0.004 | -0.118  0.002  0.016 | -0.265  0.011  0.079 |  0.012  0.000  0.000 |  0.027  0.000  0.001 | 
20030       |  0.158  0.001  0.026 |  0.059  0.000  0.004 |  0.121  0.002  0.015 |  0.145  0.003  0.021 | -0.113  0.002  0.013 | 
20013       |  0.147  0.001  0.019 | -0.286  0.009  0.074 |  0.030  0.000  0.001 | -0.135  0.003  0.016 | -0.100  0.002  0.009 | 
20014       | -0.239  0.003  0.093 | -0.148  0.002  0.036 |  0.014  0.000  0.000 |  0.110  0.002  0.020 | -0.146  0.004  0.035 | 
20015       | -0.160  0.001  0.027 | -0.021  0.000  0.000 | -0.015  0.000  0.000 |  0.394  0.025  0.160 | -0.240  0.010  0.060 | 
20016       | -0.021  0.000  0.001 | -0.096  0.001  0.013 | -0.129  0.002  0.023 | -0.081  0.001  0.009 | -0.017  0.000  0.000 | 
20017       | -0.013  0.000  0.000 | -0.348  0.014  0.144 | -0.192  0.006  0.044 | -0.081  0.001  0.008 |  0.051  0.000  0.003 | 
20018       |  0.043  0.000  0.004 | -0.148  0.002  0.045 | -0.234  0.008  0.113 | -0.150  0.004  0.047 |  0.079  0.001  0.013 | 
20019       | -0.195  0.002  0.063 | -0.421  0.020  0.291 | -0.137  0.003  0.031 |  0.229  0.008  0.086 |  0.011  0.000  0.000 | 
20020       | -0.157  0.001  0.029 | -0.488  0.027  0.279 |  0.138  0.003  0.022 |  0.100  0.002  0.012 | -0.011  0.000  0.000 | 
20021       |  0.128  0.001  0.015 | -0.061  0.000  0.003 | -0.162  0.004  0.024 | -0.011  0.000  0.000 | -0.058  0.001  0.003 | 
20022       |  0.006  0.000  0.000 | -0.345  0.013  0.086 | -0.079  0.001  0.004 |  0.350  0.020  0.089 | -0.009  0.000  0.000 | 
20007       |  0.156  0.001  0.034 |  0.069  0.001  0.007 |  0.044  0.000  0.003 | -0.024  0.000  0.001 |  0.056  0.001  0.004 | 
20008       | -0.020  0.000  0.000 | -0.196  0.004  0.045 | -0.121  0.002  0.017 | -0.150  0.004  0.026 |  0.064  0.001  0.005 | 
20009       |  0.180  0.002  0.029 |  0.032  0.000  0.001 |  0.031  0.000  0.001 |  0.128  0.003  0.015 | -0.188  0.006  0.032 | 
20010       |  0.089  0.000  0.007 | -0.271  0.008  0.068 | -0.093  0.001  0.008 | -0.041  0.000  0.002 | -0.133  0.003  0.016 | 
20011       |  0.012  0.000  0.000 | -0.260  0.008  0.092 | -0.322  0.016  0.142 | -0.117  0.002  0.019 |  0.153  0.004  0.032 | 
20012       |  0.173  0.002  0.023 |  0.076  0.001  0.004 | -0.144  0.003  0.016 |  0.116  0.002  0.010 |  0.186  0.006  0.026 | 
19997       | -0.054  0.000  0.003 | -0.178  0.004  0.034 |  0.237  0.008  0.060 | -0.100  0.002  0.011 |  0.336  0.020  0.121 | 
19998       |  0.289  0.005  0.067 |  0.134  0.002  0.014 |  0.201  0.006  0.032 | -0.210  0.007  0.035 |  0.201  0.007  0.032 | 
19999       | -0.128  0.001  0.023 | -0.170  0.003  0.040 | -0.311  0.015  0.134 |  0.029  0.000  0.001 |  0.037  0.000  0.002 | 
20000       |  0.049  0.000  0.002 |  0.025  0.000  0.001 | -0.216  0.007  0.047 | -0.055  0.000  0.003 |  0.212  0.008  0.046 | 
20001       | -0.009  0.000  0.000 | -0.401  0.018  0.185 | -0.174  0.005  0.035 |  0.012  0.000  0.000 |  0.194  0.007  0.043 | 
20002       | -0.116  0.001  0.019 | -0.157  0.003  0.034 | -0.271  0.011  0.102 | -0.100  0.002  0.014 |  0.160  0.004  0.035 | 
20003       | -0.028  0.000  0.001 |  0.052  0.000  0.003 | -0.325  0.016  0.123 | -0.155  0.004  0.028 |  0.326  0.018  0.124 | 
20004       |  0.129  0.001  0.027 |  0.071  0.001  0.008 | -0.217  0.007  0.077 | -0.071  0.001  0.008 | -0.131  0.003  0.028 | 
20005       | -0.102  0.001  0.011 | -0.071  0.001  0.005 |  0.226  0.008  0.056 | -0.029  0.000  0.001 | -0.069  0.001  0.005 | 
20006       | -0.172  0.002  0.036 | -0.400  0.018  0.193 | -0.080  0.001  0.008 |  0.006  0.000  0.000 | -0.031  0.000  0.001 | 
19961       |  0.131  0.001  0.019 |  0.012  0.000  0.000 | -0.066  0.001  0.005 | -0.061  0.001  0.004 |  0.294  0.015  0.098 | 
19962       |  0.417  0.010  0.130 | -0.069  0.001  0.004 | -0.059  0.001  0.003 | -0.069  0.001  0.004 | -0.143  0.004  0.015 | 
19963       | -0.025  0.000  0.001 | -0.167  0.003  0.057 | -0.196  0.006  0.078 | -0.091  0.001  0.017 |  0.037  0.000  0.003 | 
19964       |  0.022  0.000  0.000 | -0.082  0.001  0.006 |  0.095  0.001  0.009 | -0.030  0.000  0.001 | -0.153  0.004  0.022 | 
19965       |  0.306  0.005  0.093 |  0.051  0.000  0.003 | -0.003  0.000  0.000 | -0.026  0.000  0.001 | -0.030  0.000  0.001 | 
19966       |  0.163  0.001  0.038 |  0.067  0.001  0.006 | -0.275  0.011  0.107 | -0.083  0.001  0.010 |  0.045  0.000  0.003 | 
19967       |  0.195  0.002  0.041 | -0.092  0.001  0.009 | -0.034  0.000  0.001 | -0.037  0.000  0.001 |  0.004  0.000  0.000 | 
19968       |  0.383  0.008  0.083 |  0.100  0.001  0.006 | -0.079  0.001  0.004 |  0.330  0.018  0.061 |  0.026  0.000  0.000 | 
19969       |  0.178  0.002  0.022 | -0.210  0.005  0.030 |  0.519  0.040  0.184 |  0.159  0.004  0.017 |  0.195  0.007  0.026 | 
19970       | -0.110  0.001  0.023 | -0.346  0.014  0.227 |  0.048  0.000  0.004 |  0.020  0.000  0.001 | -0.048  0.000  0.004 | 
19971       |  0.010  0.000  0.000 |  0.081  0.001  0.007 | -0.191  0.005  0.040 | -0.017  0.000  0.000 |  0.250  0.011  0.068 | 
19972       |  0.295  0.005  0.076 |  0.019  0.000  0.000 | -0.067  0.001  0.004 | -0.143  0.003  0.018 |  0.064  0.001  0.004 | 
19973       | -0.065  0.000  0.003 | -0.051  0.000  0.002 |  0.159  0.004  0.020 |  0.164  0.004  0.021 |  0.203  0.007  0.033 | 
19974       |  0.286  0.005  0.048 | -0.198  0.004  0.023 |  0.201  0.006  0.024 | -0.042  0.000  0.001 |  0.169  0.005  0.017 | 
19975       |  0.148  0.001  0.014 |  0.140  0.002  0.013 |  0.004  0.000  0.000 |  0.050  0.000  0.002 |  0.040  0.000  0.001 | 
19976       | -0.056  0.000  0.004 | -0.193  0.004  0.052 | -0.113  0.002  0.018 | -0.004  0.000  0.000 |  0.049  0.000  0.003 | 
19977       |  0.101  0.001  0.010 | -0.194  0.004  0.037 |  0.106  0.002  0.011 | -0.037  0.000  0.001 | -0.093  0.001  0.009 | 
19978       | -0.038  0.000  0.002 | -0.095  0.001  0.010 | -0.105  0.002  0.012 |  0.184  0.005  0.037 |  0.093  0.001  0.010 | 
19979       | -0.064  0.000  0.006 | -0.157  0.003  0.033 |  0.009  0.000  0.000 |  0.147  0.003  0.029 |  0.124  0.003  0.021 | 
19980       |  0.213  0.003  0.040 | -0.095  0.001  0.008 | -0.023  0.000  0.000 | -0.037  0.000  0.001 | -0.090  0.001  0.007 | 
19981       |  0.112  0.001  0.009 |  0.199  0.004  0.030 | -0.110  0.002  0.009 | -0.067  0.001  0.003 |  0.101  0.002  0.008 | 
19982       | -0.130  0.001  0.018 |  0.063  0.000  0.004 |  0.129  0.003  0.018 | -0.032  0.000  0.001 | -0.108  0.002  0.012 | 
19983       |  0.256  0.004  0.047 |  0.160  0.003  0.018 | -0.013  0.000  0.000 |  0.106  0.002  0.008 |  0.059  0.001  0.002 | 
19984       | -0.284  0.004  0.065 |  0.195  0.004  0.031 | -0.132  0.003  0.014 |  0.233  0.009  0.044 |  0.107  0.002  0.009 | 
19985       | -0.047  0.000  0.003 | -0.307  0.011  0.127 | -0.217  0.007  0.064 |  0.010  0.000  0.000 | -0.060  0.001  0.005 | 
19986       |  0.110  0.001  0.012 | -0.056  0.000  0.003 | -0.167  0.004  0.027 | -0.004  0.000  0.000 |  0.133  0.003  0.017 | 
19987       |  0.116  0.001  0.012 | -0.014  0.000  0.000 |  0.069  0.001  0.004 |  0.267  0.012  0.062 | -0.234  0.009  0.048 | 
19988       | -0.170  0.002  0.031 |  0.092  0.001  0.009 | -0.082  0.001  0.007 |  0.158  0.004  0.027 |  0.035  0.000  0.001 | 
19989       | -0.225  0.003  0.088 |  0.051  0.000  0.004 | -0.273  0.011  0.129 | -0.055  0.000  0.005 |  0.127  0.003  0.028 | 
19990       |  0.139  0.001  0.012 |  0.154  0.003  0.015 |  0.059  0.001  0.002 |  0.268  0.012  0.044 | -0.184  0.006  0.021 | 
19991       |  0.072  0.000  0.003 | -0.008  0.000  0.000 | -0.121  0.002  0.009 |  0.155  0.004  0.015 | -0.180  0.006  0.020 | 
19992       |  0.185  0.002  0.022 |  0.234  0.006  0.035 |  0.011  0.000  0.000 |  0.321  0.017  0.065 |  0.117  0.002  0.009 | 
19993       |  0.193  0.002  0.032 |  0.157  0.003  0.021 | -0.048  0.000  0.002 |  0.272  0.012  0.063 | -0.044  0.000  0.002 | 
19994       |  0.071  0.000  0.003 |  0.166  0.003  0.018 |  0.076  0.001  0.004 |  0.040  0.000  0.001 |  0.145  0.004  0.014 | 
19995       | -0.198  0.002  0.048 |  0.059  0.000  0.004 | -0.190  0.005  0.044 |  0.047  0.000  0.003 |  0.191  0.006  0.044 | 
19996       | -0.189  0.002  0.042 | -0.135  0.002  0.021 |  0.311  0.015  0.113 |  0.048  0.000  0.003 | -0.216  0.008  0.054 | 
19954       | -0.162  0.001  0.041 | -0.347  0.014  0.187 | -0.032  0.000  0.002 |  0.045  0.000  0.003 | -0.043  0.000  0.003 | 
19955       |  0.134  0.001  0.013 | -0.039  0.000  0.001 | -0.040  0.000  0.001 |  0.006  0.000  0.000 |  0.025  0.000  0.000 | 
19956       |  0.138  0.001  0.021 |  0.250  0.007  0.068 | -0.112  0.002  0.014 |  0.278  0.012  0.085 | -0.061  0.001  0.004 | 
19957       |  0.200  0.002  0.021 | -0.259  0.008  0.036 |  0.272  0.011  0.039 | -0.148  0.004  0.012 |  0.007  0.000  0.000 | 
19958       | -0.482  0.013  0.397 |  0.131  0.002  0.029 | -0.002  0.000  0.000 | -0.060  0.001  0.006 | -0.074  0.001  0.009 | 
19959       |  0.288  0.005  0.045 |  0.379  0.016  0.078 | -0.015  0.000  0.000 |  0.359  0.021  0.070 |  0.180  0.006  0.017 | 
19960       |  0.200  0.002  0.026 |  0.204  0.005  0.027 | -0.085  0.001  0.005 |  0.411  0.027  0.111 |  0.202  0.007  0.027 | 
19946       |  0.059  0.000  0.004 |  0.082  0.001  0.007 | -0.101  0.002  0.011 |  0.085  0.001  0.008 |  0.086  0.001  0.008 | 
19947       |  0.037  0.000  0.002 | -0.068  0.001  0.006 | -0.154  0.004  0.030 |  0.168  0.005  0.036 | -0.157  0.004  0.031 | 
19948       |  0.121  0.001  0.019 |  0.086  0.001  0.009 | -0.022  0.000  0.001 | -0.213  0.007  0.059 |  0.069  0.001  0.006 | 
19949       |  0.174  0.002  0.033 | -0.084  0.001  0.008 | -0.178  0.005  0.035 |  0.089  0.001  0.009 | -0.249  0.011  0.069 | 
19950       | -0.170  0.002  0.057 | -0.239  0.006  0.113 |  0.005  0.000  0.000 |  0.052  0.000  0.005 | -0.028  0.000  0.002 | 
19951       | -0.128  0.001  0.040 | -0.287  0.009  0.200 |  0.039  0.000  0.004 |  0.043  0.000  0.004 | -0.037  0.000  0.003 | 
19952       |  0.383  0.008  0.119 |  0.296  0.010  0.071 | -0.092  0.001  0.007 | -0.063  0.001  0.003 |  0.228  0.009  0.042 | 
19953       |  0.309  0.005  0.070 | -0.073  0.001  0.004 |  0.152  0.003  0.017 | -0.014  0.000  0.000 | -0.049  0.000  0.002 | 
19939       |  0.263  0.004  0.040 | -0.124  0.002  0.009 |  0.094  0.001  0.005 |  0.307  0.015  0.055 | -0.152  0.004  0.013 | 
19940       |  0.052  0.000  0.003 |  0.016  0.000  0.000 | -0.324  0.016  0.126 |  0.136  0.003  0.022 | -0.008  0.000  0.000 | 
19941       |  0.026  0.000  0.001 | -0.279  0.009  0.087 |  0.105  0.002  0.012 |  0.090  0.001  0.009 | -0.106  0.002  0.013 | 
19942       |  0.407  0.009  0.102 |  0.306  0.011  0.058 | -0.208  0.007  0.027 |  0.251  0.010  0.039 |  0.018  0.000  0.000 | 
19943       | -0.007  0.000  0.000 | -0.138  0.002  0.025 | -0.247  0.009  0.080 | -0.019  0.000  0.000 | -0.036  0.000  0.002 | 
19944       |  0.129  0.001  0.017 | -0.359  0.015  0.129 |  0.207  0.006  0.043 |  0.005  0.000  0.000 |  0.035  0.000  0.001 | 
19945       |  0.240  0.003  0.070 | -0.010  0.000  0.000 | -0.223  0.007  0.061 | -0.153  0.004  0.029 | -0.106  0.002  0.014 | 
19928       | -0.044  0.000  0.002 | -0.007  0.000  0.000 | -0.043  0.000  0.002 | -0.045  0.000  0.002 | -0.173  0.005  0.029 | 
19929       |  0.190  0.002  0.023 |  0.145  0.002  0.014 | -0.247  0.009  0.039 |  0.244  0.010  0.038 | -0.228  0.009  0.033 | 
19930       | -0.048  0.000  0.004 | -0.009  0.000  0.000 | -0.142  0.003  0.032 | -0.058  0.001  0.005 | -0.014  0.000  0.000 | 
19931       |  0.107  0.001  0.017 | -0.156  0.003  0.036 | -0.199  0.006  0.059 | -0.108  0.002  0.017 | -0.044  0.000  0.003 | 
19932       | -0.166  0.002  0.046 | -0.219  0.005  0.079 | -0.177  0.005  0.051 |  0.050  0.000  0.004 |  0.001  0.000  0.000 | 
19933       |  0.076  0.000  0.004 |  0.067  0.001  0.003 | -0.239  0.009  0.036 |  0.638  0.066  0.259 | -0.035  0.000  0.001 | 
19934       |  0.138  0.001  0.019 |  0.098  0.001  0.010 |  0.146  0.003  0.021 |  0.080  0.001  0.006 | -0.117  0.002  0.014 | 
19935       |  0.227  0.003  0.045 | -0.062  0.000  0.003 | -0.338  0.017  0.101 |  0.259  0.011  0.059 |  0.120  0.002  0.013 | 
19936       |  0.233  0.003  0.043 |  0.166  0.003  0.022 | -0.127  0.002  0.013 |  0.341  0.019  0.092 | -0.118  0.002  0.011 | 
19937       | -0.008  0.000  0.000 | -0.288  0.009  0.072 |  0.108  0.002  0.010 |  0.083  0.001  0.006 |  0.206  0.007  0.037 | 
19938       |  0.034  0.000  0.001 | -0.014  0.000  0.000 |  0.010  0.000  0.000 | -0.109  0.002  0.015 |  0.024  0.000  0.001 | 
19920       | -0.052  0.000  0.004 | -0.050  0.000  0.003 | -0.177  0.005  0.041 | -0.042  0.000  0.002 | -0.063  0.001  0.005 | 
19921       |  0.229  0.003  0.038 | -0.175  0.003  0.022 |  0.015  0.000  0.000 | -0.200  0.006  0.029 |  0.012  0.000  0.000 | 
19922       |  0.197  0.002  0.033 | -0.094  0.001  0.008 |  0.024  0.000  0.001 |  0.104  0.002  0.009 | -0.114  0.002  0.011 | 
19923       |  0.025  0.000  0.001 | -0.257  0.007  0.108 | -0.229  0.008  0.085 | -0.025  0.000  0.001 |  0.139  0.003  0.031 | 
19924       |  0.277  0.004  0.055 | -0.066  0.000  0.003 |  0.159  0.004  0.018 |  0.332  0.018  0.079 | -0.184  0.006  0.024 | 
19925       |  0.167  0.002  0.039 | -0.098  0.001  0.013 | -0.045  0.000  0.003 | -0.096  0.001  0.013 |  0.036  0.000  0.002 | 
19926       |  0.223  0.003  0.031 |  0.133  0.002  0.011 | -0.132  0.003  0.011 |  0.096  0.001  0.006 |  0.062  0.001  0.002 | 
19927       |  0.304  0.005  0.089 |  0.185  0.004  0.033 | -0.226  0.008  0.049 | -0.060  0.001  0.003 | -0.061  0.001  0.004 | 
19908       |  0.129  0.001  0.017 |  0.112  0.001  0.013 |  0.044  0.000  0.002 |  0.050  0.000  0.003 | -0.070  0.001  0.005 | 
19909       |  0.033  0.000  0.002 | -0.235  0.006  0.091 | -0.276  0.011  0.125 |  0.074  0.001  0.009 | -0.103  0.002  0.017 | 
19910       |  0.146  0.001  0.015 | -0.164  0.003  0.019 |  0.066  0.001  0.003 |  0.134  0.003  0.013 | -0.032  0.000  0.001 | 
19911       |  0.200  0.002  0.039 | -0.048  0.000  0.002 | -0.125  0.002  0.015 |  0.411  0.027  0.165 | -0.274  0.013  0.074 | 
19912       | -0.007  0.000  0.000 | -0.156  0.003  0.026 | -0.226  0.008  0.055 |  0.095  0.001  0.010 |  0.033  0.000  0.001 | 
19913       |  0.276  0.004  0.077 | -0.162  0.003  0.027 | -0.265  0.011  0.071 | -0.164  0.004  0.027 | -0.045  0.000  0.002 | 
19914       | -0.165  0.002  0.040 | -0.312  0.011  0.142 | -0.061  0.001  0.005 |  0.046  0.000  0.003 | -0.045  0.000  0.003 | 
19915       | -0.191  0.002  0.058 | -0.284  0.009  0.128 | -0.025  0.000  0.001 |  0.043  0.000  0.003 | -0.076  0.001  0.009 | 
19916       |  0.410  0.009  0.114 |  0.080  0.001  0.004 |  0.134  0.003  0.012 |  0.063  0.001  0.003 |  0.022  0.000  0.000 | 
19917       | -0.180  0.002  0.035 |  0.220  0.005  0.052 | -0.050  0.000  0.003 |  0.444  0.032  0.213 |  0.190  0.006  0.039 | 
19918       |  0.070  0.000  0.005 | -0.224  0.006  0.050 |  0.128  0.002  0.016 |  0.010  0.000  0.000 | -0.046  0.000  0.002 | 
19919       |  0.194  0.002  0.039 | -0.002  0.000  0.000 | -0.077  0.001  0.006 |  0.206  0.007  0.044 | -0.220  0.008  0.051 | 
19902       | -0.222  0.003  0.113 |  0.034  0.000  0.003 | -0.231  0.008  0.122 | -0.093  0.001  0.020 |  0.056  0.001  0.007 | 
19903       | -0.085  0.000  0.009 | -0.477  0.026  0.285 | -0.106  0.002  0.014 | -0.018  0.000  0.000 |  0.009  0.000  0.000 | 
19904       |  0.093  0.000  0.006 | -0.359  0.015  0.096 |  0.077  0.001  0.004 |  0.002  0.000  0.000 | -0.088  0.001  0.006 | 
19905       |  0.098  0.001  0.011 |  0.053  0.000  0.003 | -0.239  0.009  0.067 | -0.067  0.001  0.005 |  0.195  0.007  0.045 | 
19906       | -0.263  0.004  0.116 | -0.187  0.004  0.058 | -0.137  0.003  0.031 |  0.021  0.000  0.001 | -0.091  0.001  0.014 | 
19907       | -0.099  0.001  0.015 | -0.133  0.002  0.027 | -0.236  0.008  0.085 |  0.013  0.000  0.000 |  0.023  0.000  0.001 | 
19896       |  0.051  0.000  0.003 | -0.060  0.000  0.004 | -0.174  0.005  0.031 |  0.211  0.007  0.046 | -0.023  0.000  0.001 | 
19897       |  0.024  0.000  0.001 | -0.055  0.000  0.004 | -0.216  0.007  0.055 | -0.108  0.002  0.014 |  0.177  0.005  0.037 | 
19898       | -0.147  0.001  0.034 |  0.005  0.000  0.000 | -0.383  0.022  0.232 | -0.121  0.002  0.023 |  0.114  0.002  0.021 | 
19899       |  0.208  0.002  0.038 | -0.107  0.001  0.010 | -0.254  0.010  0.057 |  0.214  0.007  0.041 | -0.168  0.005  0.025 | 
19900       | -0.064  0.000  0.004 |  0.035  0.000  0.001 | -0.065  0.001  0.004 |  0.072  0.001  0.005 |  0.014  0.000  0.000 | 
19901       |  0.045  0.000  0.003 | -0.085  0.001  0.009 | -0.035  0.000  0.002 |  0.213  0.007  0.059 | -0.246  0.011  0.079 | 
19890       |  0.300  0.005  0.087 |  0.169  0.003  0.027 |  0.101  0.002  0.010 |  0.062  0.001  0.004 | -0.041  0.000  0.002 | 
19891       | -0.095  0.000  0.013 | -0.050  0.000  0.004 | -0.303  0.014  0.135 | -0.054  0.000  0.004 | -0.070  0.001  0.007 | 
19892       |  0.111  0.001  0.012 | -0.258  0.008  0.066 | -0.062  0.001  0.004 |  0.043  0.000  0.002 | -0.315  0.017  0.098 | 
19893       |  0.138  0.001  0.014 | -0.129  0.002  0.013 | -0.053  0.000  0.002 |  0.368  0.022  0.103 | -0.212  0.008  0.034 | 
19894       |  0.064  0.000  0.003 |  0.255  0.007  0.047 | -0.110  0.002  0.009 |  0.204  0.007  0.030 |  0.458  0.036  0.151 | 
19895       |  0.326  0.006  0.093 |  0.094  0.001  0.008 |  0.015  0.000  0.000 | -0.156  0.004  0.021 | -0.288  0.014  0.073 | 
19889       | -0.020  0.000  0.000 | -0.185  0.004  0.030 |  0.073  0.001  0.005 |  0.386  0.024  0.129 |  0.006  0.000  0.000 | 
19885       |  0.249  0.003  0.041 | -0.088  0.001  0.005 | -0.054  0.000  0.002 |  0.158  0.004  0.016 | -0.288  0.014  0.054 | 
19886       |  0.321  0.006  0.083 | -0.140  0.002  0.016 |  0.093  0.001  0.007 | -0.127  0.003  0.013 | -0.144  0.004  0.017 | 
19887       |  0.284  0.004  0.081 | -0.163  0.003  0.026 | -0.128  0.002  0.016 |  0.053  0.000  0.003 | -0.105  0.002  0.011 | 
19888       |  0.196  0.002  0.040 | -0.118  0.002  0.014 | -0.251  0.009  0.065 |  0.074  0.001  0.006 | -0.161  0.004  0.027 | 
19869       | -0.071  0.000  0.008 | -0.246  0.007  0.100 | -0.196  0.006  0.063 |  0.108  0.002  0.019 | -0.023  0.000  0.001 | 
19870       |  0.136  0.001  0.017 | -0.077  0.001  0.005 |  0.306  0.014  0.087 | -0.144  0.003  0.019 |  0.222  0.009  0.046 | 
19871       |  0.272  0.004  0.051 | -0.067  0.001  0.003 |  0.078  0.001  0.004 |  0.284  0.013  0.056 | -0.015  0.000  0.000 | 
19872       |  0.002  0.000  0.000 | -0.168  0.003  0.023 | -0.095  0.001  0.007 |  0.131  0.003  0.014 | -0.129  0.003  0.013 | 
19873       |  0.355  0.007  0.078 |  0.081  0.001  0.004 |  0.275  0.011  0.047 |  0.439  0.031  0.120 | -0.125  0.003  0.010 | 
19874       |  0.298  0.005  0.061 |  0.133  0.002  0.012 | -0.334  0.017  0.077 | -0.013  0.000  0.000 |  0.039  0.000  0.001 | 
19875       |  0.119  0.001  0.006 |  0.135  0.002  0.008 |  0.269  0.011  0.033 |  0.337  0.018  0.052 |  0.284  0.014  0.037 | 
19876       |  0.066  0.000  0.006 | -0.059  0.000  0.005 | -0.057  0.000  0.005 |  0.047  0.000  0.003 |  0.072  0.001  0.008 | 
19877       |  0.068  0.000  0.005 | -0.053  0.000  0.003 |  0.037  0.000  0.002 |  0.442  0.032  0.218 | -0.059  0.001  0.004 | 
19878       |  0.246  0.003  0.031 |  0.138  0.002  0.010 |  0.285  0.012  0.042 |  0.353  0.020  0.064 |  0.272  0.013  0.038 | 
19879       |  0.039  0.000  0.002 | -0.234  0.006  0.059 |  0.203  0.006  0.045 |  0.174  0.005  0.033 | -0.168  0.005  0.031 | 
19880       |  0.346  0.007  0.074 |  0.118  0.002  0.008 |  0.112  0.002  0.008 |  0.237  0.009  0.035 | -0.257  0.011  0.041 | 
19881       | -0.047  0.000  0.002 | -0.396  0.018  0.163 | -0.206  0.006  0.044 |  0.044  0.000  0.002 | -0.152  0.004  0.024 | 
19882       |  0.142  0.001  0.013 | -0.019  0.000  0.000 |  0.046  0.000  0.001 |  0.087  0.001  0.005 | -0.171  0.005  0.019 | 
19883       |  0.316  0.006  0.076 |  0.050  0.000  0.002 | -0.260  0.010  0.051 |  0.266  0.011  0.054 | -0.146  0.004  0.016 | 
19884       | -0.022  0.000  0.000 |  0.109  0.001  0.011 |  0.012  0.000  0.000 |  0.176  0.005  0.028 |  0.196  0.007  0.035 | 
19859       |  0.194  0.002  0.031 | -0.020  0.000  0.000 | -0.228  0.008  0.043 |  0.005  0.000  0.000 | -0.045  0.000  0.002 | 
19860       |  0.218  0.003  0.034 | -0.220  0.005  0.035 | -0.363  0.020  0.094 | -0.173  0.005  0.021 | -0.051  0.000  0.002 | 
19861       | -0.062  0.000  0.006 | -0.389  0.017  0.222 | -0.237  0.008  0.082 |  0.003  0.000  0.000 | -0.083  0.001  0.010 | 
19862       | -0.310  0.005  0.179 | -0.095  0.001  0.017 |  0.114  0.002  0.024 |  0.020  0.000  0.001 |  0.028  0.000  0.001 | 
19863       |  0.101  0.001  0.007 |  0.070  0.001  0.003 | -0.112  0.002  0.009 |  0.440  0.031  0.131 | -0.004  0.000  0.000 | 
19864       |  0.137  0.001  0.029 | -0.255  0.007  0.100 | -0.244  0.009  0.091 | -0.172  0.005  0.045 |  0.133  0.003  0.027 | 
19865       |  0.055  0.000  0.003 | -0.340  0.013  0.125 |  0.234  0.008  0.059 |  0.016  0.000  0.000 | -0.155  0.004  0.026 | 
19866       |  0.097  0.001  0.013 |  0.068  0.001  0.007 | -0.047  0.000  0.003 | -0.133  0.003  0.025 |  0.005  0.000  0.000 | 
19867       | -0.057  0.000  0.005 | -0.406  0.019  0.238 | -0.240  0.009  0.083 | -0.007  0.000  0.000 | -0.012  0.000  0.000 | 
19868       | -0.179  0.002  0.069 | -0.237  0.006  0.121 | -0.176  0.005  0.066 |  0.056  0.000  0.007 |  0.034  0.000  0.002 | 
19848       | -0.063  0.000  0.006 |  0.046  0.000  0.003 | -0.331  0.016  0.171 | -0.084  0.001  0.011 |  0.010  0.000  0.000 | 
19849       |  0.065  0.000  0.007 | -0.261  0.008  0.111 |  0.043  0.000  0.003 | -0.008  0.000  0.000 | -0.266  0.012  0.115 | 
19850       | -0.321  0.006  0.146 | -0.288  0.009  0.118 |  0.046  0.000  0.003 |  0.206  0.007  0.060 |  0.102  0.002  0.015 | 
19851       | -0.018  0.000  0.000 | -0.205  0.005  0.049 |  0.314  0.015  0.116 | -0.011  0.000  0.000 | -0.199  0.007  0.047 | 
19852       |  0.206  0.002  0.041 | -0.054  0.000  0.003 | -0.143  0.003  0.020 |  0.237  0.009  0.054 | -0.117  0.002  0.013 | 
19853       |  0.351  0.007  0.107 |  0.133  0.002  0.015 | -0.053  0.000  0.002 | -0.154  0.004  0.020 | -0.110  0.002  0.011 | 
19854       | -0.121  0.001  0.030 | -0.317  0.011  0.206 |  0.087  0.001  0.015 |  0.015  0.000  0.000 | -0.009  0.000  0.000 | 
19855       |  0.181  0.002  0.023 |  0.311  0.011  0.069 | -0.261  0.010  0.049 |  0.436  0.031  0.135 |  0.180  0.006  0.023 | 
19856       | -0.107  0.001  0.019 |  0.140  0.002  0.033 | -0.195  0.006  0.064 | -0.259  0.011  0.112 |  0.119  0.002  0.024 | 
19857       |  0.135  0.001  0.027 | -0.117  0.002  0.021 | -0.186  0.005  0.052 | -0.115  0.002  0.020 | -0.070  0.001  0.007 | 
19858       |  0.340  0.006  0.104 |  0.176  0.004  0.028 | -0.067  0.001  0.004 | -0.093  0.001  0.008 | -0.178  0.006  0.029 | 
19847       |  0.314  0.005  0.059 |  0.063  0.000  0.002 | -0.018  0.000  0.000 | -0.026  0.000  0.000 | -0.009  0.000  0.000 | 
19839       |  0.230  0.003  0.050 |  0.053  0.000  0.003 | -0.404  0.025  0.153 | -0.011  0.000  0.000 |  0.291  0.015  0.079 | 
19840       | -0.128  0.001  0.016 | -0.247  0.007  0.059 | -0.097  0.001  0.009 |  0.259  0.011  0.065 | -0.061  0.001  0.004 | 
19841       |  0.113  0.001  0.013 | -0.082  0.001  0.007 | -0.059  0.001  0.003 |  0.077  0.001  0.006 | -0.212  0.008  0.045 | 
19842       |  0.095  0.000  0.008 | -0.267  0.008  0.066 | -0.111  0.002  0.011 |  0.083  0.001  0.006 | -0.196  0.007  0.036 | 
19843       |  0.161  0.001  0.028 | -0.192  0.004  0.040 | -0.260  0.010  0.074 | -0.073  0.001  0.006 | -0.084  0.001  0.008 | 
19844       |  0.163  0.001  0.018 |  0.120  0.002  0.009 |  0.016  0.000  0.000 | -0.295  0.014  0.057 |  0.190  0.006  0.024 | 
19845       |  0.260  0.004  0.089 | -0.011  0.000  0.000 |  0.102  0.002  0.014 | -0.031  0.000  0.001 | -0.166  0.005  0.036 | 
19846       |  0.356  0.007  0.096 |  0.029  0.000  0.001 | -0.169  0.004  0.022 |  0.052  0.000  0.002 | -0.010  0.000  0.000 | 
19818       | -0.182  0.002  0.030 | -0.245  0.007  0.054 | -0.199  0.006  0.036 |  0.317  0.016  0.091 | -0.284  0.014  0.073 | 
19819       |  0.371  0.008  0.169 | -0.067  0.001  0.006 | -0.180  0.005  0.040 | -0.102  0.002  0.013 |  0.009  0.000  0.000 | 
19820       |  0.149  0.001  0.015 |  0.113  0.001  0.009 |  0.103  0.002  0.007 |  0.292  0.014  0.057 | -0.451  0.035  0.137 | 
19821       | -0.091  0.000  0.015 |  0.024  0.000  0.001 | -0.294  0.013  0.161 | -0.137  0.003  0.035 |  0.008  0.000  0.000 | 
19822       |  0.307  0.005  0.068 | -0.066  0.000  0.003 | -0.172  0.004  0.021 | -0.012  0.000  0.000 | -0.094  0.002  0.006 | 
19823       |  0.153  0.001  0.019 | -0.169  0.003  0.023 |  0.069  0.001  0.004 |  0.095  0.001  0.007 | -0.372  0.024  0.113 | 
19824       |  0.219  0.003  0.044 | -0.043  0.000  0.002 | -0.045  0.000  0.002 | -0.058  0.001  0.003 |  0.093  0.001  0.008 | 
19825       | -0.122  0.001  0.023 | -0.297  0.010  0.134 |  0.019  0.000  0.001 |  0.086  0.001  0.011 | -0.105  0.002  0.017 | 
19826       |  0.031  0.000  0.001 | -0.258  0.007  0.069 | -0.085  0.001  0.008 |  0.171  0.005  0.030 | -0.196  0.007  0.040 | 
19827       |  0.104  0.001  0.007 | -0.323  0.012  0.066 | -0.043  0.000  0.001 |  0.036  0.000  0.001 |  0.121  0.003  0.009 | 
19828       |  0.049  0.000  0.003 | -0.224  0.006  0.059 |  0.282  0.012  0.093 | -0.055  0.000  0.003 | -0.015  0.000  0.000 | 
19829       |  0.060  0.000  0.003 | -0.161  0.003  0.024 | -0.106  0.002  0.011 |  0.074  0.001  0.005 |  0.087  0.001  0.007 | 
19830       |  0.170  0.002  0.029 | -0.231  0.006  0.052 | -0.169  0.004  0.028 |  0.006  0.000  0.000 | -0.202  0.007  0.040 | 
19831       |  0.195  0.002  0.056 |  0.073  0.001  0.008 | -0.006  0.000  0.000 | -0.184  0.005  0.051 | -0.011  0.000  0.000 | 
19832       | -0.076  0.000  0.005 |  0.039  0.000  0.001 | -0.054  0.000  0.002 |  0.378  0.023  0.113 | -0.053  0.000  0.002 | 
19833       |  0.212  0.002  0.038 | -0.077  0.001  0.005 |  0.112  0.002  0.011 |  0.100  0.002  0.008 | -0.194  0.006  0.032 | 
19834       |  0.054  0.000  0.002 |  0.044  0.000  0.001 | -0.121  0.002  0.009 |  0.312  0.016  0.062 |  0.083  0.001  0.004 | 
19835       |  0.301  0.005  0.070 |  0.177  0.004  0.024 | -0.128  0.002  0.013 |  0.117  0.002  0.011 | -0.110  0.002  0.009 | 
19836       |  0.179  0.002  0.032 | -0.023  0.000  0.001 | -0.344  0.018  0.117 | -0.044  0.000  0.002 | -0.134  0.003  0.018 | 
19837       |  0.100  0.001  0.015 |  0.091  0.001  0.012 | -0.248  0.009  0.091 | -0.002  0.000  0.000 |  0.144  0.004  0.031 | 
19838       |  0.330  0.006  0.080 |  0.114  0.001  0.010 | -0.318  0.015  0.074 | -0.011  0.000  0.000 |  0.126  0.003  0.012 | 
19807       |  0.033  0.000  0.001 |  0.011  0.000  0.000 | -0.256  0.010  0.059 |  0.087  0.001  0.007 |  0.145  0.004  0.019 | 
19808       |  0.001  0.000  0.000 | -0.250  0.007  0.062 | -0.185  0.005  0.034 |  0.243  0.010  0.059 | -0.062  0.001  0.004 | 
19809       |  0.033  0.000  0.002 | -0.281  0.009  0.117 | -0.035  0.000  0.002 | -0.031  0.000  0.001 |  0.023  0.000  0.001 | 
19810       |  0.152  0.001  0.025 | -0.275  0.009  0.081 | -0.238  0.009  0.061 | -0.136  0.003  0.020 | -0.130  0.003  0.018 | 
19811       |  0.047  0.000  0.001 |  0.224  0.006  0.030 | -0.185  0.005  0.020 |  0.517  0.043  0.161 | -0.110  0.002  0.007 | 
19812       |  0.184  0.002  0.027 | -0.005  0.000  0.000 | -0.219  0.007  0.038 |  0.442  0.032  0.153 | -0.220  0.008  0.038 | 
19813       | -0.301  0.005  0.171 | -0.190  0.004  0.068 |  0.041  0.000  0.003 |  0.094  0.001  0.017 |  0.045  0.000  0.004 | 
19814       |  0.035  0.000  0.001 | -0.100  0.001  0.008 |  0.294  0.013  0.069 | -0.154  0.004  0.019 |  0.080  0.001  0.005 | 
19815       |  0.184  0.002  0.022 | -0.282  0.009  0.052 | -0.265  0.011  0.046 | -0.143  0.003  0.013 |  0.010  0.000  0.000 | 
19816       | -0.033  0.000  0.001 | -0.110  0.001  0.017 | -0.242  0.009  0.081 |  0.038  0.000  0.002 |  0.248  0.011  0.085 | 
19817       | -0.098  0.001  0.016 | -0.249  0.007  0.105 | -0.112  0.002  0.021 |  0.095  0.001  0.015 | -0.030  0.000  0.002 | 
19790       | -0.107  0.001  0.015 |  0.078  0.001  0.008 | -0.315  0.015  0.127 | -0.058  0.001  0.004 | -0.005  0.000  0.000 | 
19791       |  0.074  0.000  0.004 |  0.001  0.000  0.000 | -0.011  0.000  0.000 | -0.016  0.000  0.000 | -0.239  0.010  0.046 | 
19792       |  0.031  0.000  0.001 |  0.272  0.008  0.059 |  0.037  0.000  0.001 |  0.080  0.001  0.005 | -0.035  0.000  0.001 | 
19793       |  0.107  0.001  0.011 | -0.105  0.001  0.011 |  0.172  0.004  0.029 | -0.079  0.001  0.006 | -0.242  0.010  0.058 | 
19794       |  0.056  0.000  0.003 | -0.442  0.022  0.178 | -0.017  0.000  0.000 | -0.039  0.000  0.001 | -0.007  0.000  0.000 | 
19795       |  0.189  0.002  0.042 | -0.079  0.001  0.007 | -0.082  0.001  0.008 | -0.057  0.001  0.004 | -0.162  0.005  0.031 | 
19796       |  0.053  0.000  0.003 | -0.073  0.001  0.005 |  0.200  0.006  0.039 |  0.120  0.002  0.014 | -0.284  0.014  0.078 | 
19797       | -0.168  0.002  0.028 | -0.168  0.003  0.028 | -0.182  0.005  0.033 |  0.082  0.001  0.007 | -0.041  0.000  0.002 | 
19798       | -0.056  0.000  0.004 | -0.348  0.014  0.156 |  0.046  0.000  0.003 | -0.024  0.000  0.001 |  0.140  0.003  0.025 | 
19799       |  0.118  0.001  0.013 |  0.027  0.000  0.001 | -0.309  0.014  0.088 |  0.208  0.007  0.040 |  0.083  0.001  0.006 | 
19800       | -0.059  0.000  0.005 | -0.197  0.004  0.054 |  0.041  0.000  0.002 | -0.031  0.000  0.001 | -0.148  0.004  0.030 | 
19801       | -0.096  0.001  0.014 | -0.329  0.012  0.165 |  0.061  0.001  0.006 |  0.075  0.001  0.009 | -0.171  0.005  0.044 | 
19802       |  0.044  0.000  0.003 | -0.136  0.002  0.024 |  0.001  0.000  0.000 |  0.070  0.001  0.006 | -0.280  0.014  0.102 | 
19803       | -0.097  0.001  0.013 | -0.021  0.000  0.001 |  0.028  0.000  0.001 | -0.130  0.003  0.023 |  0.264  0.012  0.095 | 
19804       | -0.320  0.006  0.146 | -0.053  0.000  0.004 | -0.095  0.001  0.013 | -0.025  0.000  0.001 |  0.134  0.003  0.026 | 
19805       |  0.072  0.000  0.006 |  0.074  0.001  0.007 | -0.279  0.012  0.095 | -0.238  0.009  0.070 |  0.065  0.001  0.005 | 
19806       | -0.016  0.000  0.000 |  0.013  0.000  0.000 |  0.240  0.009  0.054 | -0.070  0.001  0.005 |  0.130  0.003  0.016 | 
19789       | -0.147  0.001  0.039 | -0.400  0.018  0.286 |  0.024  0.000  0.001 | -0.017  0.000  0.001 | -0.021  0.000  0.001 | 
19787       |  0.037  0.000  0.001 | -0.156  0.003  0.023 |  0.138  0.003  0.018 |  0.010  0.000  0.000 | -0.123  0.003  0.014 | 
19788       |  0.031  0.000  0.001 | -0.330  0.012  0.114 |  0.291  0.013  0.089 | -0.031  0.000  0.001 |  0.128  0.003  0.017 | 
19776       |  0.041  0.000  0.001 | -0.100  0.001  0.007 | -0.033  0.000  0.001 |  0.155  0.004  0.016 | -0.254  0.011  0.044 | 
19777       |  0.361  0.007  0.075 |  0.317  0.011  0.058 | -0.024  0.000  0.000 |  0.112  0.002  0.007 |  0.046  0.000  0.001 | 
19778       |  0.075  0.000  0.009 | -0.087  0.001  0.012 | -0.176  0.005  0.047 | -0.049  0.000  0.004 | -0.095  0.002  0.014 | 
19779       |  0.084  0.000  0.008 | -0.113  0.001  0.014 |  0.047  0.000  0.002 | -0.060  0.001  0.004 |  0.046  0.000  0.002 | 
19780       | -0.075  0.000  0.007 | -0.260  0.008  0.085 |  0.060  0.001  0.005 |  0.011  0.000  0.000 | -0.144  0.004  0.026 | 
19781       | -0.149  0.001  0.039 | -0.402  0.018  0.282 |  0.188  0.005  0.062 |  0.035  0.000  0.002 |  0.028  0.000  0.001 | 
19782       |  0.116  0.001  0.013 | -0.056  0.000  0.003 | -0.134  0.003  0.018 | -0.057  0.001  0.003 | -0.141  0.003  0.020 | 
19783       |  0.031  0.000  0.001 |  0.272  0.008  0.059 |  0.037  0.000  0.001 |  0.080  0.001  0.005 | -0.035  0.000  0.001 | 
19784       | -0.276  0.004  0.099 | -0.097  0.001  0.012 |  0.050  0.000  0.003 | -0.189  0.006  0.047 |  0.059  0.001  0.005 | 
19785       | -0.078  0.000  0.005 | -0.349  0.014  0.093 |  0.203  0.006  0.031 |  0.070  0.001  0.004 | -0.181  0.006  0.025 | 
19786       | -0.299  0.005  0.082 | -0.289  0.009  0.077 |  0.396  0.024  0.143 | -0.022  0.000  0.000 |  0.118  0.002  0.013 | 
19767       |  0.133  0.001  0.010 |  0.040  0.000  0.001 |  0.090  0.001  0.005 |  0.318  0.016  0.058 | -0.019  0.000  0.000 | 
19768       |  0.113  0.001  0.010 | -0.440  0.022  0.151 | -0.211  0.007  0.035 |  0.019  0.000  0.000 |  0.087  0.001  0.006 | 
19769       |  0.229  0.003  0.044 |  0.021  0.000  0.000 | -0.265  0.011  0.059 | -0.156  0.004  0.021 | -0.086  0.001  0.006 | 
19770       |  0.114  0.001  0.018 | -0.178  0.004  0.044 |  0.082  0.001  0.009 |  0.064  0.001  0.006 | -0.222  0.009  0.068 | 
19771       |  0.152  0.001  0.026 | -0.240  0.007  0.065 | -0.003  0.000  0.000 |  0.167  0.004  0.031 | -0.311  0.017  0.110 | 
19772       |  0.303  0.005  0.053 |  0.020  0.000  0.000 | -0.048  0.000  0.001 | -0.226  0.008  0.029 |  0.013  0.000  0.000 | 
19773       |  0.109  0.001  0.012 | -0.184  0.004  0.034 | -0.186  0.005  0.034 |  0.004  0.000  0.000 |  0.306  0.016  0.093 | 
19774       |  0.115  0.001  0.012 | -0.182  0.004  0.029 | -0.063  0.001  0.003 |  0.012  0.000  0.000 | -0.200  0.007  0.035 | 
19775       | -0.376  0.008  0.323 | -0.049  0.000  0.005 | -0.012  0.000  0.000 |  0.087  0.001  0.017 | -0.096  0.002  0.021 | 
19758       |  0.376  0.008  0.102 |  0.008  0.000  0.000 | -0.304  0.014  0.067 |  0.205  0.007  0.030 | -0.159  0.004  0.018 | 
19759       |  0.213  0.003  0.042 |  0.097  0.001  0.009 |  0.190  0.005  0.033 | -0.065  0.001  0.004 | -0.117  0.002  0.013 | 
19760       | -0.055  0.000  0.004 | -0.217  0.005  0.061 | -0.148  0.003  0.029 | -0.107  0.002  0.015 | -0.007  0.000  0.000 | 
19761       | -0.024  0.000  0.001 | -0.129  0.002  0.023 | -0.071  0.001  0.007 | -0.131  0.003  0.023 |  0.229  0.009  0.071 | 
19762       |  0.316  0.006  0.086 |  0.057  0.000  0.003 |  0.051  0.000  0.002 | -0.156  0.004  0.021 | -0.194  0.007  0.032 | 
19763       |  0.087  0.000  0.006 | -0.158  0.003  0.019 |  0.010  0.000  0.000 |  0.250  0.010  0.047 | -0.319  0.018  0.077 | 
19764       | -0.167  0.002  0.053 | -0.209  0.005  0.083 |  0.163  0.004  0.051 | -0.059  0.001  0.007 |  0.093  0.002  0.017 | 
19765       |  0.333  0.006  0.068 |  0.123  0.002  0.009 | -0.038  0.000  0.001 |  0.149  0.004  0.014 | -0.179  0.006  0.019 | 
19766       | -0.072  0.000  0.013 | -0.165  0.003  0.070 | -0.225  0.008  0.131 | -0.039  0.000  0.004 |  0.031  0.000  0.003 | 
19750       |  0.047  0.000  0.003 | -0.284  0.009  0.103 | -0.101  0.002  0.013 | -0.081  0.001  0.008 | -0.036  0.000  0.002 | 
19751       | -0.205  0.002  0.097 | -0.240  0.006  0.133 | -0.051  0.000  0.006 |  0.082  0.001  0.016 |  0.081  0.001  0.015 | 
19752       | -0.110  0.001  0.012 | -0.370  0.015  0.139 | -0.249  0.009  0.063 |  0.010  0.000  0.000 | -0.031  0.000  0.001 | 
19753       | -0.003  0.000  0.000 | -0.017  0.000  0.000 | -0.461  0.032  0.229 | -0.114  0.002  0.014 |  0.033  0.000  0.001 | 
19754       | -0.041  0.000  0.001 | -0.160  0.003  0.021 | -0.124  0.002  0.012 |  0.344  0.019  0.096 | -0.227  0.009  0.041 | 
19755       |  0.272  0.004  0.045 |  0.144  0.002  0.012 | -0.181  0.005  0.020 | -0.071  0.001  0.003 |  0.121  0.003  0.009 | 
19756       |  0.102  0.001  0.011 | -0.082  0.001  0.007 | -0.091  0.001  0.009 | -0.124  0.003  0.017 |  0.039  0.000  0.002 | 
19757       |  0.079  0.000  0.006 |  0.052  0.000  0.003 |  0.194  0.006  0.038 |  0.077  0.001  0.006 |  0.186  0.006  0.035 | 
19746       |  0.143  0.001  0.017 | -0.175  0.003  0.025 | -0.114  0.002  0.011 | -0.032  0.000  0.001 | -0.097  0.002  0.008 | 
19747       |  0.176  0.002  0.034 | -0.172  0.003  0.032 | -0.036  0.000  0.001 |  0.169  0.005  0.031 | -0.304  0.016  0.101 | 
19748       |  0.257  0.004  0.054 |  0.060  0.000  0.003 | -0.171  0.004  0.024 | -0.072  0.001  0.004 |  0.026  0.000  0.001 | 
19749       |  0.098  0.001  0.007 |  0.378  0.016  0.109 | -0.038  0.000  0.001 |  0.220  0.008  0.037 | -0.024  0.000  0.000 | 
19740       |  0.274  0.004  0.092 | -0.016  0.000  0.000 | -0.339  0.017  0.140 | -0.097  0.002  0.011 | -0.077  0.001  0.007 | 
19741       | -0.086  0.000  0.012 | -0.083  0.001  0.011 | -0.060  0.001  0.006 | -0.103  0.002  0.017 |  0.005  0.000  0.000 | 
19742       | -0.008  0.000  0.000 | -0.273  0.008  0.096 | -0.134  0.003  0.023 | -0.018  0.000  0.000 | -0.038  0.000  0.002 | 
19743       |  0.045  0.000  0.004 | -0.187  0.004  0.070 | -0.200  0.006  0.080 | -0.066  0.001  0.009 |  0.007  0.000  0.000 | 
19744       | -0.211  0.002  0.078 | -0.224  0.006  0.088 | -0.158  0.004  0.043 | -0.042  0.000  0.003 | -0.049  0.000  0.004 | 
19745       |  0.066  0.000  0.004 |  0.102  0.001  0.010 |  0.164  0.004  0.026 | -0.176  0.005  0.030 | -0.044  0.000  0.002 | 
19733       |  0.051  0.000  0.004 |  0.171  0.003  0.042 | -0.435  0.029  0.274 | -0.088  0.001  0.011 |  0.210  0.008  0.064 | 
19734       |  0.225  0.003  0.034 | -0.124  0.002  0.010 | -0.079  0.001  0.004 |  0.534  0.046  0.192 | -0.093  0.001  0.006 | 
19735       |  0.141  0.001  0.020 | -0.139  0.002  0.020 |  0.001  0.000  0.000 | -0.040  0.000  0.002 | -0.316  0.017  0.103 | 
19736       |  0.323  0.006  0.073 |  0.004  0.000  0.000 | -0.237  0.008  0.039 |  0.008  0.000  0.000 | -0.179  0.006  0.022 | 
19737       | -0.173  0.002  0.063 | -0.088  0.001  0.016 | -0.118  0.002  0.030 | -0.076  0.001  0.012 | -0.071  0.001  0.011 | 
19738       |  0.402  0.009  0.099 |  0.217  0.005  0.029 |  0.131  0.003  0.010 | -0.166  0.004  0.017 | -0.174  0.005  0.019 | 
19739       |  0.200  0.002  0.036 | -0.105  0.001  0.010 | -0.110  0.002  0.011 |  0.097  0.002  0.008 | -0.261  0.012  0.060 | 
19718       |  0.166  0.002  0.025 | -0.032  0.000  0.001 | -0.278  0.012  0.069 |  0.070  0.001  0.004 | -0.125  0.003  0.014 | 
19719       |  0.039  0.000  0.002 |  0.094  0.001  0.010 | -0.255  0.010  0.074 |  0.174  0.005  0.034 |  0.260  0.012  0.077 | 
19720       |  0.074  0.000  0.007 | -0.243  0.007  0.078 | -0.268  0.011  0.096 | -0.045  0.000  0.003 | -0.036  0.000  0.002 | 
19721       |  0.092  0.000  0.008 | -0.148  0.002  0.020 | -0.189  0.005  0.033 |  0.159  0.004  0.023 | -0.060  0.001  0.003 | 
19722       | -0.006  0.000  0.000 | -0.194  0.004  0.032 | -0.152  0.003  0.020 |  0.026  0.000  0.001 | -0.103  0.002  0.009 | 
19723       |  0.237  0.003  0.057 | -0.083  0.001  0.007 | -0.103  0.002  0.011 |  0.177  0.005  0.032 |  0.046  0.000  0.002 | 
19724       |  0.315  0.006  0.047 |  0.180  0.004  0.015 |  0.242  0.009  0.028 |  0.227  0.008  0.024 |  0.108  0.002  0.005 | 
19725       | -0.219  0.003  0.079 | -0.313  0.011  0.161 | -0.224  0.008  0.083 |  0.143  0.003  0.034 |  0.115  0.002  0.022 | 
19726       |  0.231  0.003  0.046 | -0.235  0.006  0.047 | -0.057  0.000  0.003 | -0.259  0.011  0.058 |  0.020  0.000  0.000 | 
19727       | -0.173  0.002  0.042 | -0.355  0.014  0.179 |  0.042  0.000  0.002 |  0.050  0.000  0.004 | -0.060  0.001  0.005 | 
19728       | -0.046  0.000  0.003 | -0.383  0.017  0.223 | -0.136  0.003  0.028 |  0.035  0.000  0.002 | -0.022  0.000  0.001 | 
19729       |  0.317  0.006  0.101 | -0.018  0.000  0.000 |  0.039  0.000  0.002 |  0.019  0.000  0.000 | -0.042  0.000  0.002 | 
19730       | -0.154  0.001  0.066 | -0.015  0.000  0.001 | -0.246  0.009  0.169 | -0.004  0.000  0.000 | -0.047  0.000  0.006 | 
19731       | -0.138  0.001  0.052 | -0.143  0.002  0.056 | -0.088  0.001  0.021 |  0.007  0.000  0.000 | -0.059  0.001  0.009 | 
19732       | -0.259  0.004  0.111 | -0.209  0.005  0.072 |  0.063  0.001  0.006 | -0.057  0.001  0.005 | -0.086  0.001  0.012 | 
19707       |  0.077  0.000  0.006 |  0.132  0.002  0.018 | -0.113  0.002  0.013 |  0.080  0.001  0.007 | -0.116  0.002  0.014 | 
19708       |  0.122  0.001  0.032 |  0.079  0.001  0.013 | -0.077  0.001  0.013 | -0.132  0.003  0.037 |  0.023  0.000  0.001 | 
19709       |  0.066  0.000  0.005 | -0.356  0.014  0.138 |  0.040  0.000  0.002 | -0.025  0.000  0.001 | -0.030  0.000  0.001 | 
19710       |  0.131  0.001  0.015 | -0.280  0.009  0.067 | -0.271  0.011  0.062 | -0.107  0.002  0.010 | -0.021  0.000  0.000 | 
19711       | -0.143  0.001  0.058 | -0.284  0.009  0.227 | -0.136  0.003  0.052 | -0.001  0.000  0.000 | -0.024  0.000  0.002 | 
19712       |  0.153  0.001  0.016 | -0.205  0.005  0.028 |  0.030  0.000  0.001 | -0.207  0.007  0.028 | -0.138  0.003  0.013 | 
19713       |  0.242  0.003  0.045 |  0.113  0.001  0.010 |  0.119  0.002  0.011 |  0.030  0.000  0.001 | -0.124  0.003  0.012 | 
19714       |  0.153  0.001  0.025 | -0.217  0.005  0.049 | -0.144  0.003  0.022 | -0.099  0.002  0.010 |  0.007  0.000  0.000 | 
19715       | -0.130  0.001  0.017 | -0.480  0.026  0.231 |  0.057  0.000  0.003 | -0.004  0.000  0.000 |  0.028  0.000  0.001 | 
19716       | -0.159  0.001  0.041 | -0.374  0.016  0.224 | -0.129  0.003  0.027 |  0.090  0.001  0.013 | -0.120  0.003  0.023 | 
19717       |  0.238  0.003  0.046 |  0.068  0.001  0.004 | -0.057  0.000  0.003 | -0.017  0.000  0.000 | -0.009  0.000  0.000 | 
19699       |  0.157  0.001  0.014 |  0.123  0.002  0.009 | -0.027  0.000  0.000 |  0.252  0.010  0.037 |  0.110  0.002  0.007 | 
19700       |  0.000  0.000  0.000 | -0.077  0.001  0.007 | -0.190  0.005  0.044 |  0.013  0.000  0.000 |  0.006  0.000  0.000 | 
19701       |  0.129  0.001  0.014 |  0.089  0.001  0.007 |  0.080  0.001  0.005 |  0.440  0.031  0.160 |  0.045  0.000  0.002 | 
19702       | -0.046  0.000  0.002 | -0.304  0.010  0.093 | -0.228  0.008  0.052 |  0.050  0.000  0.003 | -0.034  0.000  0.001 | 
19703       | -0.149  0.001  0.024 | -0.093  0.001  0.009 | -0.046  0.000  0.002 |  0.210  0.007  0.048 |  0.205  0.007  0.045 | 
19704       |  0.087  0.000  0.006 | -0.282  0.009  0.068 |  0.044  0.000  0.002 |  0.216  0.008  0.040 |  0.059  0.001  0.003 | 
19705       |  0.128  0.001  0.019 | -0.246  0.007  0.068 | -0.061  0.001  0.004 | -0.015  0.000  0.000 | -0.113  0.002  0.014 | 
19706       | -0.005  0.000  0.000 |  0.113  0.001  0.020 | -0.041  0.000  0.003 | -0.135  0.003  0.028 |  0.137  0.003  0.029 | 
19692       |  0.026  0.000  0.001 | -0.032  0.000  0.001 |  0.353  0.019  0.110 | -0.117  0.002  0.012 |  0.122  0.003  0.013 | 
19693       |  0.093  0.000  0.009 | -0.130  0.002  0.018 |  0.369  0.020  0.143 | -0.044  0.000  0.002 |  0.005  0.000  0.000 | 
19694       | -0.027  0.000  0.001 | -0.126  0.002  0.017 | -0.234  0.008  0.057 | -0.063  0.001  0.004 |  0.048  0.000  0.002 | 
19695       |  0.240  0.003  0.055 |  0.023  0.000  0.001 |  0.243  0.009  0.056 |  0.060  0.001  0.003 | -0.082  0.001  0.006 | 
19696       |  0.246  0.003  0.055 |  0.038  0.000  0.001 | -0.208  0.006  0.039 |  0.029  0.000  0.001 | -0.337  0.020  0.103 | 
19697       |  0.108  0.001  0.013 | -0.123  0.002  0.017 | -0.186  0.005  0.039 | -0.092  0.001  0.009 |  0.247  0.011  0.068 | 
19698       |  0.152  0.001  0.015 |  0.134  0.002  0.012 | -0.119  0.002  0.009 |  0.202  0.007  0.027 |  0.078  0.001  0.004 | 
19689       |  0.175  0.002  0.022 | -0.039  0.000  0.001 | -0.070  0.001  0.003 | -0.036  0.000  0.001 | -0.081  0.001  0.005 | 
19690       |  0.347  0.007  0.100 |  0.225  0.006  0.042 |  0.070  0.001  0.004 |  0.322  0.017  0.086 | -0.120  0.002  0.012 | 
19691       | -0.078  0.000  0.007 |  0.061  0.000  0.004 | -0.205  0.006  0.046 | -0.055  0.000  0.003 |  0.232  0.009  0.059 | 
19683       |  0.326  0.006  0.070 |  0.015  0.000  0.000 |  0.168  0.004  0.019 | -0.084  0.001  0.005 | -0.055  0.001  0.002 | 
19684       | -0.037  0.000  0.002 |  0.027  0.000  0.001 | -0.099  0.001  0.015 | -0.120  0.002  0.021 | -0.064  0.001  0.006 | 
19685       |  0.008  0.000  0.000 | -0.260  0.008  0.100 | -0.004  0.000  0.000 | -0.034  0.000  0.002 | -0.053  0.000  0.004 | 
19686       |  0.201  0.002  0.028 |  0.150  0.003  0.016 | -0.052  0.000  0.002 | -0.038  0.000  0.001 | -0.328  0.019  0.074 | 
19687       |  0.258  0.004  0.050 | -0.203  0.005  0.031 |  0.037  0.000  0.001 |  0.007  0.000  0.000 | -0.276  0.013  0.057 | 
19688       | -0.095  0.000  0.012 | -0.483  0.026  0.302 | -0.051  0.000  0.003 |  0.135  0.003  0.024 |  0.021  0.000  0.001 | 
19675       | -0.084  0.000  0.009 | -0.069  0.001  0.006 |  0.042  0.000  0.002 |  0.019  0.000  0.000 | -0.134  0.003  0.022 | 
19676       |  0.206  0.002  0.040 | -0.164  0.003  0.025 |  0.174  0.005  0.029 | -0.199  0.006  0.037 | -0.161  0.004  0.024 | 
19677       | -0.131  0.001  0.028 | -0.262  0.008  0.113 | -0.006  0.000  0.000 |  0.083  0.001  0.011 | -0.113  0.002  0.021 | 
19678       |  0.049  0.000  0.003 | -0.340  0.013  0.155 | -0.172  0.004  0.040 | -0.102  0.002  0.014 |  0.066  0.001  0.006 | 
19679       |  0.021  0.000  0.001 | -0.124  0.002  0.018 | -0.271  0.011  0.086 | -0.056  0.001  0.004 |  0.051  0.000  0.003 | 
19680       | -0.024  0.000  0.001 | -0.241  0.007  0.061 | -0.041  0.000  0.002 | -0.041  0.000  0.002 | -0.184  0.006  0.035 | 
19681       |  0.299  0.005  0.072 |  0.135  0.002  0.015 |  0.096  0.001  0.007 | -0.066  0.001  0.004 | -0.022  0.000  0.000 | 
19682       |  0.086  0.000  0.010 | -0.117  0.002  0.018 | -0.069  0.001  0.006 | -0.092  0.001  0.011 | -0.158  0.004  0.033 | 
19670       |  0.104  0.001  0.013 | -0.069  0.001  0.006 | -0.241  0.009  0.071 | -0.067  0.001  0.005 | -0.041  0.000  0.002 | 
19671       |  0.228  0.003  0.034 |  0.124  0.002  0.010 |  0.303  0.014  0.061 |  0.080  0.001  0.004 | -0.119  0.002  0.009 | 
19672       |  0.054  0.000  0.002 | -0.096  0.001  0.007 | -0.029  0.000  0.001 |  0.014  0.000  0.000 |  0.095  0.002  0.007 | 
19673       |  0.051  0.000  0.004 | -0.195  0.004  0.053 | -0.343  0.018  0.165 | -0.079  0.001  0.009 |  0.058  0.001  0.005 | 
19674       | -0.024  0.000  0.001 | -0.123  0.002  0.029 | -0.265  0.011  0.133 | -0.188  0.006  0.067 |  0.087  0.001  0.014 | 
19661       | -0.062  0.000  0.004 |  0.313  0.011  0.111 | -0.235  0.008  0.063 | -0.036  0.000  0.001 |  0.137  0.003  0.021 | 
19662       | -0.085  0.000  0.011 | -0.001  0.000  0.000 | -0.298  0.013  0.137 | -0.051  0.000  0.004 | -0.098  0.002  0.015 | 
19663       | -0.022  0.000  0.001 | -0.343  0.013  0.120 |  0.040  0.000  0.002 | -0.083  0.001  0.007 |  0.035  0.000  0.001 | 
19664       | -0.005  0.000  0.000 | -0.385  0.017  0.121 |  0.016  0.000  0.000 |  0.062  0.001  0.003 |  0.211  0.008  0.036 | 
19665       |  0.001  0.000  0.000 | -0.341  0.013  0.149 | -0.098  0.001  0.012 | -0.034  0.000  0.001 | -0.056  0.001  0.004 | 
19666       |  0.165  0.002  0.018 | -0.244  0.007  0.039 | -0.057  0.000  0.002 |  0.378  0.023  0.093 |  0.072  0.001  0.003 | 
19667       |  0.129  0.001  0.017 | -0.204  0.005  0.043 | -0.141  0.003  0.021 | -0.174  0.005  0.032 |  0.021  0.000  0.000 | 
19668       | -0.017  0.000  0.000 |  0.082  0.001  0.004 | -0.258  0.010  0.040 |  0.182  0.005  0.020 |  0.173  0.005  0.018 | 
19669       | -0.056  0.000  0.006 | -0.196  0.004  0.070 | -0.123  0.002  0.027 |  0.028  0.000  0.001 | -0.070  0.001  0.009 | 
19652       | -0.003  0.000  0.000 |  0.119  0.002  0.014 | -0.110  0.002  0.012 |  0.062  0.001  0.004 | -0.034  0.000  0.001 | 
19653       | -0.114  0.001  0.012 | -0.398  0.018  0.144 | -0.168  0.004  0.026 | -0.024  0.000  0.001 | -0.071  0.001  0.005 | 
19654       |  0.316  0.006  0.081 |  0.019  0.000  0.000 |  0.017  0.000  0.000 |  0.121  0.002  0.012 | -0.176  0.005  0.025 | 
19655       |  0.027  0.000  0.000 | -0.205  0.005  0.029 | -0.163  0.004  0.018 |  0.092  0.001  0.006 | -0.207  0.007  0.030 | 
19656       |  0.131  0.001  0.014 | -0.117  0.002  0.011 |  0.000  0.000  0.000 |  0.216  0.008  0.038 | -0.397  0.027  0.128 | 
19657       |  0.190  0.002  0.042 | -0.088  0.001  0.009 | -0.080  0.001  0.007 | -0.083  0.001  0.008 | -0.297  0.015  0.103 | 
19658       | -0.096  0.001  0.014 | -0.429  0.021  0.283 |  0.141  0.003  0.031 |  0.107  0.002  0.018 |  0.068  0.001  0.007 | 
19659       | -0.240  0.003  0.074 | -0.264  0.008  0.090 |  0.054  0.000  0.004 | -0.057  0.001  0.004 | -0.001  0.000  0.000 | 
19660       | -0.311  0.005  0.232 | -0.180  0.004  0.078 | -0.166  0.004  0.066 |  0.067  0.001  0.011 | -0.016  0.000  0.001 | 
19647       |  0.161  0.001  0.024 | -0.321  0.012  0.093 | -0.378  0.021  0.130 | -0.143  0.003  0.019 | -0.012  0.000  0.000 | 
19648       |  0.149  0.001  0.041 |  0.066  0.000  0.008 | -0.161  0.004  0.047 | -0.144  0.003  0.038 | -0.047  0.000  0.004 | 
19649       |  0.182  0.002  0.032 | -0.130  0.002  0.016 |  0.135  0.003  0.017 | -0.029  0.000  0.001 | -0.180  0.006  0.031 | 
19650       | -0.041  0.000  0.002 | -0.209  0.005  0.048 | -0.035  0.000  0.001 |  0.168  0.005  0.031 |  0.113  0.002  0.014 | 
19651       |  0.060  0.000  0.003 | -0.254  0.007  0.046 | -0.149  0.003  0.016 | -0.020  0.000  0.000 | -0.225  0.009  0.036 | 
19641       |  0.004  0.000  0.000 |  0.022  0.000  0.001 |  0.180  0.005  0.035 | -0.096  0.001  0.010 | -0.090  0.001  0.009 | 
19642       |  0.206  0.002  0.057 |  0.070  0.001  0.006 | -0.320  0.015  0.137 | -0.028  0.000  0.001 |  0.142  0.003  0.027 | 
19643       |  0.200  0.002  0.037 |  0.248  0.007  0.056 | -0.398  0.024  0.144 |  0.237  0.009  0.051 |  0.233  0.009  0.049 | 
19644       | -0.002  0.000  0.000 | -0.336  0.013  0.093 | -0.166  0.004  0.023 |  0.103  0.002  0.009 |  0.002  0.000  0.000 | 
19645       |  0.080  0.000  0.006 | -0.155  0.003  0.021 | -0.304  0.014  0.079 |  0.163  0.004  0.023 |  0.036  0.000  0.001 | 
19646       |  0.112  0.001  0.015 | -0.266  0.008  0.083 | -0.309  0.014  0.112 |  0.062  0.001  0.005 |  0.100  0.002  0.012 | 
19634       | -0.011  0.000  0.000 |  0.138  0.002  0.018 | -0.091  0.001  0.008 |  0.161  0.004  0.025 |  0.028  0.000  0.001 | 
19635       |  0.208  0.002  0.033 | -0.088  0.001  0.006 |  0.205  0.006  0.032 | -0.129  0.003  0.012 | -0.205  0.007  0.032 | 
19636       | -0.218  0.003  0.049 | -0.435  0.021  0.194 | -0.215  0.007  0.047 |  0.072  0.001  0.005 |  0.120  0.002  0.015 | 
19637       |  0.063  0.000  0.004 | -0.287  0.009  0.077 |  0.102  0.002  0.010 |  0.038  0.000  0.001 | -0.067  0.001  0.004 | 
19638       |  0.149  0.001  0.020 | -0.093  0.001  0.008 | -0.193  0.006  0.034 |  0.288  0.013  0.076 |  0.152  0.004  0.021 | 
19639       |  0.165  0.002  0.027 | -0.005  0.000  0.000 | -0.107  0.002  0.011 | -0.001  0.000  0.000 |  0.088  0.001  0.008 | 
19640       |  0.227  0.003  0.047 |  0.123  0.002  0.014 |  0.055  0.000  0.003 | -0.009  0.000  0.000 |  0.054  0.001  0.003 | 
19623       |  0.262  0.004  0.101 |  0.048  0.000  0.003 | -0.237  0.008  0.083 | -0.125  0.003  0.023 |  0.018  0.000  0.000 | 
19624       | -0.129  0.001  0.029 | -0.054  0.000  0.005 | -0.192  0.006  0.066 | -0.003  0.000  0.000 | -0.019  0.000  0.001 | 
19625       |  0.260  0.004  0.045 |  0.111  0.001  0.008 | -0.363  0.020  0.088 | -0.025  0.000  0.000 | -0.047  0.000  0.001 | 
19626       | -0.175  0.002  0.025 | -0.330  0.012  0.090 |  0.164  0.004  0.022 | -0.036  0.000  0.001 |  0.174  0.005  0.025 | 
19627       |  0.127  0.001  0.019 | -0.272  0.008  0.089 | -0.220  0.007  0.058 | -0.194  0.006  0.045 | -0.087  0.001  0.009 | 
19628       | -0.051  0.000  0.003 |  0.057  0.000  0.003 | -0.089  0.001  0.008 | -0.140  0.003  0.019 | -0.012  0.000  0.000 | 
19629       |  0.291  0.005  0.062 | -0.087  0.001  0.006 | -0.201  0.006  0.030 |  0.232  0.009  0.039 | -0.129  0.003  0.012 | 
19630       |  0.320  0.006  0.099 |  0.090  0.001  0.008 | -0.234  0.008  0.053 | -0.211  0.007  0.043 | -0.083  0.001  0.007 | 
19631       |  0.136  0.001  0.017 | -0.055  0.000  0.003 | -0.010  0.000  0.000 |  0.039  0.000  0.001 | -0.137  0.003  0.017 | 
19632       |  0.235  0.003  0.046 |  0.018  0.000  0.000 | -0.196  0.006  0.032 | -0.005  0.000  0.000 | -0.212  0.008  0.037 | 
19633       |  0.035  0.000  0.001 | -0.096  0.001  0.008 |  0.057  0.000  0.003 |  0.122  0.002  0.013 | -0.134  0.003  0.015 | 
19614       |  0.076  0.000  0.004 |  0.106  0.001  0.007 | -0.189  0.005  0.022 |  0.634  0.065  0.253 | -0.286  0.014  0.052 | 
19615       |  0.010  0.000  0.000 | -0.075  0.001  0.005 | -0.020  0.000  0.000 | -0.007  0.000  0.000 |  0.052  0.000  0.003 | 
19616       |  0.219  0.003  0.034 |  0.045  0.000  0.001 | -0.174  0.005  0.022 | -0.206  0.007  0.030 | -0.176  0.005  0.022 | 
19617       |  0.005  0.000  0.000 | -0.129  0.002  0.013 | -0.046  0.000  0.002 |  0.532  0.046  0.225 |  0.158  0.004  0.020 | 
19618       | -0.026  0.000  0.001 | -0.052  0.000  0.003 | -0.094  0.001  0.010 |  0.100  0.002  0.012 |  0.294  0.015  0.099 | 
19619       | -0.117  0.001  0.018 | -0.302  0.010  0.118 | -0.089  0.001  0.010 |  0.193  0.006  0.048 | -0.035  0.000  0.002 | 
19620       | -0.049  0.000  0.002 | -0.469  0.025  0.203 | -0.080  0.001  0.006 |  0.152  0.004  0.021 | -0.057  0.001  0.003 | 
19621       | -0.090  0.000  0.018 | -0.283  0.009  0.174 |  0.083  0.001  0.015 |  0.045  0.000  0.004 | -0.025  0.000  0.001 | 
19622       | -0.154  0.001  0.027 | -0.212  0.005  0.050 |  0.202  0.006  0.046 | -0.142  0.003  0.022 |  0.186  0.006  0.039 | 
19601       | -0.138  0.001  0.016 | -0.006  0.000  0.000 |  0.085  0.001  0.006 | -0.061  0.001  0.003 | -0.301  0.016  0.078 | 
19602       | -0.143  0.001  0.022 | -0.374  0.016  0.147 | -0.047  0.000  0.002 |  0.182  0.005  0.035 |  0.028  0.000  0.001 | 
19603       |  0.070  0.000  0.007 | -0.292  0.010  0.114 | -0.270  0.011  0.098 | -0.169  0.005  0.038 |  0.116  0.002  0.018 | 
19604       | -0.137  0.001  0.019 | -0.293  0.010  0.088 | -0.170  0.004  0.030 | -0.034  0.000  0.001 | -0.052  0.000  0.003 | 
19605       |  0.152  0.001  0.041 | -0.178  0.004  0.055 | -0.031  0.000  0.002 | -0.044  0.000  0.003 | -0.173  0.005  0.052 | 
19606       | -0.183  0.002  0.035 | -0.130  0.002  0.017 | -0.045  0.000  0.002 |  0.178  0.005  0.033 | -0.086  0.001  0.008 | 
19607       |  0.267  0.004  0.057 |  0.306  0.011  0.075 | -0.027  0.000  0.001 |  0.315  0.016  0.079 |  0.092  0.001  0.007 | 
19608       |  0.080  0.000  0.006 | -0.072  0.001  0.005 | -0.071  0.001  0.004 |  0.064  0.001  0.004 |  0.057  0.001  0.003 | 
19609       | -0.061  0.000  0.006 | -0.171  0.003  0.044 |  0.030  0.000  0.001 | -0.043  0.000  0.003 | -0.109  0.002  0.018 | 
19610       |  0.143  0.001  0.020 | -0.109  0.001  0.012 | -0.009  0.000  0.000 |  0.201  0.007  0.040 | -0.115  0.002  0.013 | 
19611       |  0.043  0.000  0.004 |  0.022  0.000  0.001 | -0.141  0.003  0.038 |  0.029  0.000  0.002 | -0.213  0.008  0.087 | 
19612       | -0.145  0.001  0.039 | -0.285  0.009  0.152 | -0.015  0.000  0.000 |  0.033  0.000  0.002 | -0.137  0.003  0.035 | 
19613       |  0.146  0.001  0.019 | -0.194  0.004  0.034 | -0.030  0.000  0.001 |  0.236  0.009  0.050 | -0.171  0.005  0.026 | 
19595       | -0.139  0.001  0.069 | -0.084  0.001  0.025 | -0.183  0.005  0.120 | -0.034  0.000  0.004 | -0.015  0.000  0.001 | 
19596       |  0.061  0.000  0.005 |  0.113  0.001  0.018 |  0.200  0.006  0.056 | -0.159  0.004  0.035 | -0.226  0.009  0.071 | 
19597       |  0.034  0.000  0.001 | -0.084  0.001  0.007 |  0.147  0.003  0.022 | -0.024  0.000  0.001 | -0.154  0.004  0.024 | 
19598       |  0.054  0.000  0.003 | -0.074  0.001  0.005 | -0.342  0.018  0.104 |  0.166  0.004  0.025 | -0.038  0.000  0.001 | 
19599       |  0.154  0.001  0.017 | -0.253  0.007  0.046 | -0.289  0.013  0.060 | -0.064  0.001  0.003 | -0.114  0.002  0.009 | 
19600       |  0.588  0.019  0.193 |  0.274  0.008  0.042 |  0.052  0.000  0.001 |  0.348  0.020  0.067 |  0.004  0.000  0.000 | 
19589       |  0.116  0.001  0.009 |  0.058  0.000  0.002 |  0.062  0.001  0.003 |  0.008  0.000  0.000 |  0.170  0.005  0.019 | 
19590       | -0.024  0.000  0.001 |  0.041  0.000  0.002 | -0.178  0.005  0.033 | -0.165  0.004  0.028 |  0.192  0.006  0.038 | 
19591       | -0.134  0.001  0.022 | -0.041  0.000  0.002 | -0.094  0.001  0.011 |  0.300  0.014  0.109 |  0.064  0.001  0.005 | 
19592       | -0.092  0.000  0.017 |  0.009  0.000  0.000 | -0.161  0.004  0.052 | -0.044  0.000  0.004 |  0.202  0.007  0.082 | 
19593       |  0.430  0.010  0.149 |  0.157  0.003  0.020 |  0.058  0.001  0.003 | -0.082  0.001  0.005 | -0.147  0.004  0.017 | 
19594       | -0.085  0.000  0.008 |  0.118  0.002  0.015 | -0.222  0.007  0.054 |  0.060  0.001  0.004 |  0.006  0.000  0.000 | 
19588       |  0.273  0.004  0.061 |  0.005  0.000  0.000 |  0.252  0.010  0.052 |  0.016  0.000  0.000 |  0.060  0.001  0.003 | 
19586       |  0.106  0.001  0.012 | -0.058  0.000  0.004 | -0.049  0.000  0.003 | -0.065  0.001  0.005 | -0.067  0.001  0.005 | 
19587       |  0.098  0.001  0.020 | -0.204  0.005  0.087 |  0.117  0.002  0.028 | -0.041  0.000  0.003 | -0.108  0.002  0.024 | 
19579       | -0.016  0.000  0.000 | -0.180  0.004  0.033 | -0.262  0.010  0.070 | -0.020  0.000  0.000 |  0.054  0.001  0.003 | 
19580       |  0.065  0.000  0.004 | -0.156  0.003  0.020 | -0.357  0.019  0.105 |  0.243  0.010  0.049 | -0.162  0.005  0.022 | 
19581       |  0.125  0.001  0.017 | -0.086  0.001  0.008 | -0.212  0.007  0.050 | -0.060  0.001  0.004 | -0.009  0.000  0.000 | 
19582       | -0.017  0.000  0.000 | -0.203  0.005  0.038 | -0.432  0.028  0.170 |  0.285  0.013  0.074 |  0.040  0.000  0.001 | 
19583       |  0.073  0.000  0.004 |  0.110  0.001  0.008 | -0.161  0.004  0.018 |  0.187  0.006  0.024 |  0.046  0.000  0.002 | 
19584       |  0.226  0.003  0.041 |  0.110  0.001  0.010 | -0.082  0.001  0.005 |  0.212  0.007  0.036 | -0.251  0.011  0.051 | 
19585       |  0.284  0.004  0.061 |  0.193  0.004  0.028 | -0.137  0.003  0.014 |  0.118  0.002  0.011 |  0.272  0.013  0.056 | 
19566       | -0.007  0.000  0.000 | -0.110  0.001  0.013 | -0.319  0.015  0.113 |  0.313  0.016  0.109 | -0.155  0.004  0.027 | 
19567       |  0.210  0.002  0.037 | -0.112  0.001  0.011 | -0.164  0.004  0.023 |  0.342  0.019  0.099 | -0.309  0.016  0.080 | 
19568       | -0.161  0.001  0.072 | -0.116  0.002  0.037 | -0.068  0.001  0.013 | -0.107  0.002  0.032 |  0.072  0.001  0.015 | 
19569       |  0.215  0.003  0.054 | -0.149  0.003  0.026 | -0.133  0.003  0.021 |  0.070  0.001  0.006 | -0.176  0.005  0.036 | 
19570       | -0.146  0.001  0.036 | -0.378  0.016  0.243 |  0.069  0.001  0.008 |  0.010  0.000  0.000 | -0.043  0.000  0.003 | 
19571       | -0.012  0.000  0.000 | -0.303  0.010  0.090 | -0.083  0.001  0.007 | -0.083  0.001  0.007 |  0.076  0.001  0.006 | 
19572       | -0.293  0.005  0.156 | -0.352  0.014  0.224 | -0.126  0.002  0.029 |  0.182  0.005  0.060 |  0.003  0.000  0.000 | 
19573       | -0.143  0.001  0.026 | -0.431  0.021  0.233 | -0.273  0.011  0.094 |  0.143  0.003  0.026 |  0.085  0.001  0.009 | 
19574       | -0.130  0.001  0.037 | -0.364  0.015  0.288 | -0.196  0.006  0.083 |  0.045  0.000  0.004 | -0.056  0.001  0.007 | 
19575       | -0.005  0.000  0.000 | -0.087  0.001  0.010 | -0.096  0.001  0.012 |  0.131  0.003  0.023 | -0.079  0.001  0.008 | 
19576       | -0.090  0.000  0.011 | -0.160  0.003  0.035 | -0.267  0.011  0.098 |  0.075  0.001  0.008 | -0.053  0.000  0.004 | 
19577       | -0.098  0.001  0.008 |  0.140  0.002  0.016 | -0.106  0.002  0.009 |  0.106  0.002  0.009 |  0.039  0.000  0.001 | 
19578       |  0.031  0.000  0.001 | -0.209  0.005  0.029 |  0.005  0.000  0.000 |  0.006  0.000  0.000 | -0.271  0.013  0.050 | 
19560       |  0.085  0.000  0.012 | -0.064  0.000  0.007 |  0.073  0.001  0.009 | -0.075  0.001  0.009 | -0.019  0.000  0.001 | 
19561       |  0.085  0.000  0.012 | -0.002  0.000  0.000 | -0.026  0.000  0.001 |  0.018  0.000  0.001 | -0.145  0.004  0.035 | 
19562       |  0.250  0.003  0.028 |  0.320  0.012  0.046 | -0.143  0.003  0.009 |  0.329  0.017  0.048 |  0.400  0.028  0.071 | 
19563       |  0.296  0.005  0.068 | -0.123  0.002  0.012 |  0.047  0.000  0.002 |  0.219  0.008  0.037 | -0.360  0.022  0.100 | 
19564       | -0.036  0.000  0.002 | -0.181  0.004  0.051 | -0.095  0.001  0.014 |  0.064  0.001  0.006 | -0.241  0.010  0.090 | 
19565       |  0.028  0.000  0.001 | -0.247  0.007  0.083 | -0.351  0.019  0.167 | -0.039  0.000  0.002 | -0.016  0.000  0.000 | 
19546       |  0.489  0.013  0.117 |  0.236  0.006  0.027 | -0.129  0.002  0.008 |  0.067  0.001  0.002 | -0.088  0.001  0.004 | 
19547       |  0.110  0.001  0.011 |  0.012  0.000  0.000 | -0.071  0.001  0.005 | -0.099  0.002  0.009 | -0.027  0.000  0.001 | 
19548       | -0.045  0.000  0.003 | -0.099  0.001  0.013 | -0.178  0.005  0.042 | -0.046  0.000  0.003 | -0.267  0.012  0.096 | 
19549       |  0.316  0.006  0.052 |  0.192  0.004  0.019 | -0.278  0.012  0.040 | -0.066  0.001  0.002 |  0.016  0.000  0.000 | 
19550       |  0.004  0.000  0.000 | -0.276  0.009  0.092 | -0.265  0.011  0.085 |  0.022  0.000  0.001 | -0.004  0.000  0.000 | 
19551       | -0.036  0.000  0.001 | -0.031  0.000  0.001 | -0.127  0.002  0.018 |  0.056  0.001  0.003 | -0.215  0.008  0.051 | 
19552       |  0.087  0.000  0.005 | -0.105  0.001  0.007 | -0.008  0.000  0.000 |  0.462  0.034  0.139 |  0.197  0.007  0.025 | 
19553       |  0.045  0.000  0.002 |  0.166  0.003  0.028 | -0.068  0.001  0.005 |  0.056  0.001  0.003 |  0.296  0.015  0.090 | 
19554       |  0.166  0.002  0.013 |  0.048  0.000  0.001 |  0.343  0.018  0.055 |  0.202  0.007  0.019 | -0.055  0.001  0.001 | 
19555       |  0.255  0.004  0.074 |  0.078  0.001  0.007 | -0.182  0.005  0.038 |  0.005  0.000  0.000 | -0.279  0.014  0.089 | 
19556       | -0.063  0.000  0.005 | -0.152  0.003  0.030 | -0.084  0.001  0.009 | -0.112  0.002  0.016 |  0.260  0.012  0.087 | 
19557       |  0.312  0.005  0.055 |  0.130  0.002  0.010 |  0.038  0.000  0.001 |  0.578  0.054  0.189 | -0.210  0.008  0.025 | 
19558       |  0.256  0.004  0.077 |  0.078  0.001  0.007 | -0.097  0.001  0.011 | -0.163  0.004  0.031 | -0.020  0.000  0.000 | 
19559       |  0.029  0.000  0.001 | -0.077  0.001  0.008 | -0.413  0.026  0.219 | -0.139  0.003  0.025 |  0.230  0.009  0.068 | 
19542       | -0.153  0.001  0.028 | -0.099  0.001  0.012 |  0.031  0.000  0.001 |  0.116  0.002  0.016 | -0.214  0.008  0.054 | 
19543       |  0.319  0.006  0.101 | -0.072  0.001  0.005 | -0.091  0.001  0.008 | -0.156  0.004  0.024 | -0.120  0.002  0.014 | 
19544       |  0.148  0.001  0.019 | -0.010  0.000  0.000 | -0.273  0.011  0.066 | -0.041  0.000  0.001 |  0.094  0.002  0.008 | 
19545       |  0.081  0.000  0.006 | -0.045  0.000  0.002 |  0.017  0.000  0.000 |  0.020  0.000  0.000 | -0.211  0.008  0.039 | 
19522       |  0.096  0.001  0.010 | -0.094  0.001  0.010 | -0.107  0.002  0.012 | -0.006  0.000  0.000 | -0.083  0.001  0.007 | 
19523       |  0.157  0.001  0.020 |  0.009  0.000  0.000 | -0.123  0.002  0.012 |  0.317  0.016  0.082 | -0.298  0.015  0.072 | 
19524       | -0.082  0.000  0.004 | -0.009  0.000  0.000 |  0.048  0.000  0.002 |  0.282  0.013  0.053 | -0.248  0.011  0.041 | 
19525       |  0.164  0.001  0.031 |  0.082  0.001  0.008 | -0.013  0.000  0.000 |  0.158  0.004  0.029 | -0.325  0.018  0.122 | 
19526       | -0.032  0.000  0.002 | -0.398  0.018  0.248 |  0.109  0.002  0.018 |  0.049  0.000  0.004 | -0.154  0.004  0.037 | 
19527       |  0.076  0.000  0.004 | -0.279  0.009  0.049 | -0.043  0.000  0.001 |  0.261  0.011  0.042 | -0.120  0.003  0.009 | 
19528       | -0.240  0.003  0.101 | -0.232  0.006  0.095 |  0.161  0.004  0.046 |  0.057  0.001  0.006 | -0.015  0.000  0.000 | 
19529       |  0.137  0.001  0.010 |  0.071  0.001  0.003 | -0.044  0.000  0.001 |  0.501  0.041  0.132 |  0.153  0.004  0.012 | 
19530       |  0.164  0.001  0.027 | -0.108  0.001  0.012 |  0.014  0.000  0.000 |  0.043  0.000  0.002 | -0.111  0.002  0.012 | 
19531       | -0.161  0.001  0.034 |  0.019  0.000  0.000 | -0.183  0.005  0.044 | -0.206  0.007  0.055 |  0.041  0.000  0.002 | 
19532       |  0.168  0.002  0.016 |  0.372  0.016  0.079 | -0.065  0.001  0.002 |  0.565  0.052  0.182 | -0.208  0.007  0.025 | 
19533       |  0.087  0.000  0.005 | -0.237  0.006  0.034 | -0.204  0.006  0.026 |  0.544  0.048  0.182 | -0.084  0.001  0.004 | 
19534       |  0.141  0.001  0.020 |  0.125  0.002  0.015 | -0.109  0.002  0.012 |  0.465  0.035  0.213 | -0.047  0.000  0.002 | 
19535       | -0.009  0.000  0.000 | -0.071  0.001  0.008 | -0.256  0.010  0.102 | -0.007  0.000  0.000 |  0.040  0.000  0.003 | 
19536       |  0.068  0.000  0.005 | -0.208  0.005  0.044 | -0.191  0.005  0.037 | -0.066  0.001  0.004 | -0.065  0.001  0.004 | 
19537       |  0.132  0.001  0.020 | -0.124  0.002  0.017 |  0.003  0.000  0.000 |  0.050  0.000  0.003 | -0.274  0.013  0.084 | 
19538       |  0.128  0.001  0.016 | -0.343  0.013  0.111 | -0.090  0.001  0.008 |  0.003  0.000  0.000 | -0.132  0.003  0.017 | 
19539       |  0.027  0.000  0.001 |  0.054  0.000  0.003 |  0.211  0.007  0.049 |  0.005  0.000  0.000 |  0.044  0.000  0.002 | 
19540       |  0.019  0.000  0.000 | -0.231  0.006  0.049 | -0.186  0.005  0.031 |  0.293  0.014  0.078 | -0.345  0.021  0.108 | 
19541       | -0.034  0.000  0.001 | -0.175  0.003  0.023 |  0.006  0.000  0.000 |  0.147  0.003  0.016 | -0.057  0.001  0.002 | 
19501       | -0.194  0.002  0.085 | -0.198  0.004  0.088 |  0.005  0.000  0.000 |  0.041  0.000  0.004 | -0.046  0.000  0.005 | 
19502       | -0.042  0.000  0.003 | -0.029  0.000  0.002 | -0.106  0.002  0.021 | -0.022  0.000  0.001 | -0.092  0.001  0.016 | 
19503       | -0.196  0.002  0.058 |  0.082  0.001  0.010 | -0.052  0.000  0.004 |  0.162  0.004  0.040 |  0.136  0.003  0.028 | 
19504       |  0.091  0.000  0.013 | -0.197  0.004  0.060 | -0.072  0.001  0.008 |  0.084  0.001  0.011 | -0.282  0.014  0.122 | 
19505       |  0.109  0.001  0.009 |  0.332  0.012  0.085 | -0.116  0.002  0.010 |  0.154  0.004  0.018 | -0.131  0.003  0.013 | 
19506       | -0.008  0.000  0.000 | -0.207  0.005  0.035 | -0.164  0.004  0.022 |  0.171  0.005  0.024 | -0.112  0.002  0.010 | 
19507       | -0.006  0.000  0.000 | -0.015  0.000  0.000 | -0.318  0.015  0.077 |  0.073  0.001  0.004 |  0.112  0.002  0.010 | 
19508       | -0.264  0.004  0.167 | -0.139  0.002  0.046 | -0.060  0.001  0.009 | -0.093  0.001  0.021 | -0.034  0.000  0.003 | 
19509       |  0.193  0.002  0.042 |  0.116  0.002  0.015 | -0.001  0.000  0.000 |  0.184  0.005  0.039 | -0.109  0.002  0.014 | 
19510       | -0.092  0.000  0.009 | -0.262  0.008  0.072 | -0.204  0.006  0.044 |  0.131  0.003  0.018 | -0.178  0.006  0.033 | 
19511       |  0.083  0.000  0.004 |  0.105  0.001  0.006 | -0.194  0.006  0.021 |  0.462  0.034  0.117 | -0.008  0.000  0.000 | 
19512       |  0.052  0.000  0.004 | -0.155  0.003  0.032 | -0.343  0.018  0.154 | -0.003  0.000  0.000 | -0.007  0.000  0.000 | 
19513       | -0.166  0.002  0.040 | -0.101  0.001  0.015 | -0.256  0.010  0.096 | -0.013  0.000  0.000 | -0.074  0.001  0.008 | 
19514       | -0.124  0.001  0.026 | -0.449  0.023  0.337 | -0.204  0.006  0.070 |  0.069  0.001  0.008 | -0.046  0.000  0.004 | 
19515       |  0.305  0.005  0.095 |  0.066  0.000  0.004 | -0.209  0.007  0.044 |  0.141  0.003  0.020 | -0.182  0.006  0.034 | 
19516       |  0.121  0.001  0.012 | -0.129  0.002  0.013 |  0.032  0.000  0.001 |  0.018  0.000  0.000 |  0.041  0.000  0.001 | 
19517       |  0.028  0.000  0.001 | -0.341  0.013  0.112 | -0.093  0.001  0.008 |  0.329  0.017  0.105 | -0.261  0.012  0.066 | 
19518       | -0.033  0.000  0.001 | -0.011  0.000  0.000 |  0.136  0.003  0.011 |  0.247  0.010  0.038 |  0.216  0.008  0.029 | 
19519       |  0.059  0.000  0.003 | -0.204  0.005  0.032 |  0.070  0.001  0.004 |  0.000  0.000  0.000 |  0.138  0.003  0.015 | 
19520       |  0.055  0.000  0.004 | -0.178  0.004  0.046 | -0.181  0.005  0.047 |  0.029  0.000  0.001 |  0.124  0.003  0.022 | 
19521       | -0.114  0.001  0.013 | -0.236  0.006  0.056 | -0.004  0.000  0.000 |  0.105  0.002  0.011 | -0.042  0.000  0.002 | 
19486       |  0.266  0.004  0.053 | -0.098  0.001  0.007 |  0.079  0.001  0.005 | -0.087  0.001  0.006 | -0.177  0.005  0.024 | 
19487       |  0.174  0.002  0.019 |  0.030  0.000  0.001 |  0.194  0.006  0.023 |  0.053  0.000  0.002 | -0.097  0.002  0.006 | 
19488       | -0.166  0.002  0.026 | -0.217  0.005  0.044 | -0.247  0.009  0.057 |  0.174  0.005  0.028 | -0.037  0.000  0.001 | 
19489       |  0.178  0.002  0.036 | -0.009  0.000  0.000 | -0.178  0.005  0.036 | -0.026  0.000  0.001 | -0.057  0.001  0.004 | 
19490       |  0.024  0.000  0.001 | -0.246  0.007  0.085 | -0.118  0.002  0.020 |  0.031  0.000  0.001 | -0.103  0.002  0.015 | 
19491       | -0.033  0.000  0.001 | -0.354  0.014  0.129 | -0.310  0.014  0.099 |  0.001  0.000  0.000 |  0.004  0.000  0.000 | 
19492       |  0.182  0.002  0.033 | -0.140  0.002  0.020 |  0.130  0.003  0.017 |  0.027  0.000  0.001 | -0.154  0.004  0.024 | 
19493       |  0.170  0.002  0.028 | -0.018  0.000  0.000 | -0.044  0.000  0.002 |  0.385  0.024  0.145 | -0.238  0.010  0.055 | 
19494       |  0.212  0.003  0.034 | -0.066  0.000  0.003 | -0.134  0.003  0.014 |  0.496  0.040  0.187 | -0.437  0.033  0.145 | 
19495       | -0.191  0.002  0.089 | -0.218  0.005  0.116 | -0.122  0.002  0.036 |  0.084  0.001  0.017 | -0.119  0.002  0.034 | 
19496       | -0.041  0.000  0.001 | -0.262  0.008  0.054 | -0.419  0.026  0.137 |  0.265  0.011  0.055 | -0.047  0.000  0.002 | 
19497       | -0.133  0.001  0.021 | -0.316  0.011  0.119 |  0.049  0.000  0.003 |  0.063  0.001  0.005 | -0.140  0.003  0.023 | 
19498       | -0.085  0.000  0.011 | -0.251  0.007  0.100 | -0.248  0.009  0.098 | -0.047  0.000  0.004 |  0.044  0.000  0.003 | 
19499       |  0.181  0.002  0.022 |  0.391  0.017  0.100 |  0.261  0.010  0.045 |  0.192  0.006  0.024 |  0.209  0.008  0.029 | 
19500       |  0.111  0.001  0.012 | -0.177  0.004  0.030 | -0.237  0.008  0.053 |  0.087  0.001  0.007 | -0.244  0.010  0.056 | 
19475       |  0.288  0.005  0.079 |  0.009  0.000  0.000 | -0.018  0.000  0.000 | -0.013  0.000  0.000 | -0.093  0.002  0.008 | 
19476       |  0.148  0.001  0.017 | -0.505  0.029  0.196 |  0.193  0.006  0.029 |  0.052  0.000  0.002 | -0.046  0.000  0.002 | 
19477       | -0.237  0.003  0.057 | -0.318  0.011  0.103 | -0.091  0.001  0.008 |  0.314  0.016  0.100 | -0.057  0.001  0.003 | 
19478       |  0.150  0.001  0.018 | -0.025  0.000  0.001 |  0.050  0.000  0.002 | -0.129  0.003  0.013 | -0.200  0.007  0.032 | 
19479       | -0.108  0.001  0.020 | -0.388  0.017  0.261 | -0.081  0.001  0.011 |  0.047  0.000  0.004 | -0.073  0.001  0.009 | 
19480       |  0.048  0.000  0.002 | -0.088  0.001  0.008 |  0.310  0.014  0.104 | -0.084  0.001  0.008 |  0.120  0.002  0.016 | 
19481       | -0.046  0.000  0.002 | -0.280  0.009  0.077 |  0.147  0.003  0.021 |  0.035  0.000  0.001 | -0.175  0.005  0.030 | 
19482       |  0.216  0.003  0.044 |  0.089  0.001  0.007 |  0.069  0.001  0.004 | -0.172  0.005  0.028 |  0.045  0.000  0.002 | 
19483       |  0.176  0.002  0.031 |  0.130  0.002  0.017 |  0.049  0.000  0.002 | -0.096  0.001  0.009 | -0.010  0.000  0.000 | 
19484       |  0.141  0.001  0.013 | -0.065  0.000  0.003 |  0.138  0.003  0.013 |  0.047  0.000  0.002 | -0.124  0.003  0.010 | 
19485       | -0.029  0.000  0.002 | -0.141  0.002  0.045 | -0.137  0.003  0.042 | -0.074  0.001  0.012 | -0.089  0.001  0.018 | 
19467       | -0.092  0.000  0.022 | -0.144  0.002  0.053 | -0.094  0.001  0.023 | -0.099  0.002  0.026 |  0.044  0.000  0.005 | 
19468       | -0.192  0.002  0.050 | -0.065  0.000  0.006 | -0.013  0.000  0.000 |  0.327  0.017  0.144 |  0.144  0.004  0.028 | 
19469       |  0.063  0.000  0.004 | -0.162  0.003  0.028 | -0.084  0.001  0.007 |  0.146  0.003  0.022 | -0.180  0.006  0.034 | 
19470       |  0.019  0.000  0.000 |  0.114  0.001  0.013 |  0.127  0.002  0.016 |  0.248  0.010  0.059 | -0.171  0.005  0.028 | 
19471       | -0.140  0.001  0.020 | -0.132  0.002  0.018 | -0.318  0.015  0.103 |  0.032  0.000  0.001 |  0.029  0.000  0.001 | 
19472       |  0.121  0.001  0.014 | -0.207  0.005  0.042 | -0.250  0.009  0.061 | -0.128  0.003  0.016 | -0.147  0.004  0.021 | 
19473       |  0.082  0.000  0.007 | -0.148  0.002  0.024 |  0.103  0.002  0.011 |  0.085  0.001  0.008 | -0.391  0.026  0.165 | 
19474       | -0.028  0.000  0.001 | -0.156  0.003  0.018 | -0.045  0.000  0.001 |  0.292  0.014  0.063 |  0.016  0.000  0.000 | 
19458       |  0.371  0.008  0.106 | -0.069  0.001  0.004 | -0.039  0.000  0.001 | -0.046  0.000  0.002 | -0.146  0.004  0.017 | 
19459       |  0.163  0.001  0.020 | -0.013  0.000  0.000 | -0.231  0.008  0.039 |  0.033  0.000  0.001 | -0.297  0.015  0.065 | 
19460       |  0.011  0.000  0.000 | -0.081  0.001  0.009 | -0.371  0.021  0.195 |  0.121  0.002  0.021 |  0.061  0.001  0.005 | 
19461       |  0.237  0.003  0.036 | -0.117  0.002  0.009 | -0.044  0.000  0.001 |  0.226  0.008  0.033 |  0.051  0.000  0.002 | 
19462       |  0.008  0.000  0.000 | -0.301  0.010  0.131 | -0.235  0.008  0.080 | -0.031  0.000  0.001 |  0.091  0.001  0.012 | 
19463       | -0.088  0.000  0.007 | -0.390  0.017  0.143 | -0.101  0.002  0.010 |  0.189  0.006  0.033 | -0.103  0.002  0.010 | 
19464       | -0.278  0.004  0.094 | -0.373  0.016  0.169 | -0.174  0.005  0.037 |  0.323  0.017  0.127 |  0.000  0.000  0.000 | 
19465       | -0.009  0.000  0.000 | -0.177  0.004  0.048 |  0.035  0.000  0.002 |  0.004  0.000  0.000 |  0.070  0.001  0.007 | 
19466       |  0.047  0.000  0.002 |  0.131  0.002  0.016 | -0.205  0.006  0.038 |  0.254  0.010  0.059 |  0.378  0.025  0.130 | 
19449       |  0.376  0.008  0.149 |  0.072  0.001  0.005 | -0.129  0.003  0.018 | -0.089  0.001  0.008 |  0.104  0.002  0.011 | 
19450       |  0.167  0.002  0.028 | -0.038  0.000  0.001 | -0.083  0.001  0.007 |  0.137  0.003  0.018 | -0.340  0.020  0.114 | 
19451       |  0.159  0.001  0.025 | -0.201  0.005  0.040 | -0.093  0.001  0.009 |  0.031  0.000  0.001 |  0.154  0.004  0.024 | 
19452       |  0.216  0.003  0.050 |  0.029  0.000  0.001 |  0.012  0.000  0.000 |  0.012  0.000  0.000 | -0.034  0.000  0.001 | 
19453       |  0.188  0.002  0.036 | -0.169  0.003  0.030 | -0.022  0.000  0.000 | -0.064  0.001  0.004 | -0.055  0.001  0.003 | 
19454       |  0.017  0.000  0.000 | -0.143  0.002  0.013 |  0.098  0.001  0.006 |  0.507  0.041  0.160 |  0.038  0.000  0.001 | 
19455       | -0.259  0.004  0.116 | -0.231  0.006  0.092 | -0.259  0.010  0.115 |  0.066  0.001  0.008 | -0.021  0.000  0.001 | 
19456       |  0.120  0.001  0.014 | -0.222  0.006  0.049 | -0.265  0.011  0.069 |  0.214  0.007  0.045 | -0.226  0.009  0.050 | 
19457       |  0.151  0.001  0.029 |  0.157  0.003  0.032 | -0.073  0.001  0.007 |  0.200  0.006  0.052 | -0.017  0.000  0.000 | 
19447       |  0.053  0.000  0.004 | -0.211  0.005  0.060 | -0.097  0.001  0.013 | -0.041  0.000  0.002 | -0.129  0.003  0.022 | 
19448       |  0.016  0.000  0.000 | -0.148  0.002  0.026 | -0.246  0.009  0.072 | -0.082  0.001  0.008 |  0.161  0.005  0.031 | 
19441       |  0.012  0.000  0.000 |  0.014  0.000  0.000 | -0.159  0.004  0.025 |  0.361  0.021  0.132 | -0.155  0.004  0.024 | 
19442       |  0.070  0.000  0.005 |  0.008  0.000  0.000 | -0.117  0.002  0.014 | -0.006  0.000  0.000 |  0.015  0.000  0.000 | 
19443       |  0.042  0.000  0.002 | -0.269  0.008  0.061 | -0.237  0.008  0.047 |  0.061  0.001  0.003 | -0.015  0.000  0.000 | 
19444       | -0.012  0.000  0.000 | -0.287  0.009  0.129 | -0.165  0.004  0.043 |  0.038  0.000  0.002 | -0.114  0.002  0.021 | 
19445       |  0.327  0.006  0.096 |  0.299  0.010  0.080 |  0.033  0.000  0.001 |  0.014  0.000  0.000 |  0.139  0.003  0.017 | 
19446       |  0.268  0.004  0.052 |  0.073  0.001  0.004 |  0.013  0.000  0.000 |  0.027  0.000  0.001 | -0.034  0.000  0.001 | 
19434       |  0.158  0.001  0.024 | -0.010  0.000  0.000 |  0.040  0.000  0.002 | -0.104  0.002  0.010 | -0.180  0.006  0.031 | 
19435       |  0.341  0.006  0.099 | -0.122  0.002  0.013 |  0.183  0.005  0.029 | -0.014  0.000  0.000 | -0.067  0.001  0.004 | 
19436       |  0.213  0.003  0.045 |  0.010  0.000  0.000 | -0.125  0.002  0.015 | -0.215  0.007  0.046 | -0.106  0.002  0.011 | 
19437       |  0.101  0.001  0.010 | -0.180  0.004  0.032 | -0.210  0.007  0.043 |  0.028  0.000  0.001 | -0.233  0.009  0.053 | 
19438       |  0.178  0.002  0.032 | -0.105  0.001  0.011 | -0.229  0.008  0.053 |  0.002  0.000  0.000 | -0.127  0.003  0.016 | 
19439       |  0.158  0.001  0.031 | -0.111  0.001  0.015 | -0.201  0.006  0.051 |  0.038  0.000  0.002 | -0.071  0.001  0.006 | 
19440       | -0.150  0.001  0.074 | -0.017  0.000  0.001 | -0.285  0.012  0.268 | -0.076  0.001  0.019 |  0.046  0.000  0.007 | 
19420       |  0.013  0.000  0.000 |  0.075  0.001  0.007 | -0.154  0.004  0.028 | -0.056  0.001  0.004 | -0.030  0.000  0.001 | 
19421       |  0.054  0.000  0.001 | -0.054  0.000  0.001 |  0.077  0.001  0.003 | -0.025  0.000  0.000 | -0.016  0.000  0.000 | 
19422       | -0.056  0.000  0.007 | -0.218  0.005  0.101 |  0.016  0.000  0.001 | -0.058  0.001  0.007 |  0.118  0.002  0.030 | 
19423       |  0.041  0.000  0.002 | -0.151  0.003  0.022 | -0.175  0.005  0.029 |  0.133  0.003  0.017 |  0.078  0.001  0.006 | 
19424       | -0.090  0.000  0.018 |  0.006  0.000  0.000 | -0.334  0.017  0.244 | -0.114  0.002  0.028 | -0.008  0.000  0.000 | 
19425       |  0.017  0.000  0.000 | -0.345  0.013  0.126 | -0.027  0.000  0.001 |  0.109  0.002  0.013 | -0.403  0.028  0.172 | 
19426       |  0.136  0.001  0.027 | -0.172  0.003  0.043 | -0.100  0.001  0.015 | -0.040  0.000  0.002 | -0.199  0.007  0.058 | 
19427       | -0.124  0.001  0.019 | -0.135  0.002  0.023 | -0.164  0.004  0.034 |  0.076  0.001  0.007 |  0.222  0.009  0.062 | 
19428       |  0.288  0.005  0.064 |  0.058  0.000  0.003 | -0.097  0.001  0.007 |  0.022  0.000  0.000 | -0.018  0.000  0.000 | 
19429       |  0.352  0.007  0.080 |  0.112  0.001  0.008 | -0.030  0.000  0.001 | -0.035  0.000  0.001 | -0.126  0.003  0.010 | 
19430       | -0.084  0.000  0.008 | -0.455  0.023  0.242 | -0.020  0.000  0.000 | -0.012  0.000  0.000 | -0.013  0.000  0.000 | 
19431       |  0.034  0.000  0.002 | -0.354  0.014  0.173 | -0.005  0.000  0.000 | -0.171  0.005  0.040 | -0.066  0.001  0.006 | 
19432       | -0.096  0.001  0.014 | -0.256  0.007  0.101 | -0.176  0.005  0.048 |  0.012  0.000  0.000 | -0.037  0.000  0.002 | 
19433       |  0.221  0.003  0.034 |  0.123  0.002  0.011 | -0.179  0.005  0.022 |  0.080  0.001  0.005 |  0.039  0.000  0.001 | 
19407       | -0.369  0.008  0.188 |  0.284  0.009  0.111 | -0.106  0.002  0.015 | -0.205  0.007  0.058 |  0.237  0.010  0.077 | 
19408       |  0.078  0.000  0.009 | -0.029  0.000  0.001 | -0.045  0.000  0.003 | -0.126  0.003  0.024 | -0.035  0.000  0.002 | 
19409       |  0.273  0.004  0.057 | -0.097  0.001  0.007 | -0.285  0.012  0.062 |  0.218  0.008  0.036 | -0.185  0.006  0.026 | 
19410       | -0.050  0.000  0.004 | -0.285  0.009  0.121 | -0.031  0.000  0.001 |  0.071  0.001  0.007 | -0.145  0.004  0.031 | 
19411       | -0.314  0.005  0.122 | -0.163  0.003  0.033 | -0.158  0.004  0.031 |  0.227  0.008  0.064 | -0.033  0.000  0.001 | 
19412       | -0.314  0.005  0.086 | -0.212  0.005  0.039 | -0.037  0.000  0.001 |  0.508  0.042  0.226 |  0.001  0.000  0.000 | 
19413       | -0.136  0.001  0.027 | -0.353  0.014  0.180 | -0.137  0.003  0.027 |  0.299  0.014  0.130 | -0.113  0.002  0.019 | 
19414       | -0.038  0.000  0.001 | -0.334  0.013  0.108 | -0.021  0.000  0.000 |  0.352  0.020  0.121 |  0.183  0.006  0.033 | 
19415       | -0.062  0.000  0.005 | -0.180  0.004  0.043 | -0.156  0.004  0.032 |  0.028  0.000  0.001 |  0.019  0.000  0.000 | 
19416       |  0.162  0.001  0.034 |  0.110  0.001  0.016 | -0.206  0.006  0.054 | -0.142  0.003  0.026 | -0.147  0.004  0.028 | 
19417       | -0.034  0.000  0.001 | -0.010  0.000  0.000 | -0.107  0.002  0.013 | -0.090  0.001  0.009 |  0.099  0.002  0.011 | 
19418       | -0.178  0.002  0.040 |  0.128  0.002  0.021 |  0.008  0.000  0.000 | -0.012  0.000  0.000 |  0.144  0.004  0.026 | 
19419       |  0.057  0.000  0.003 | -0.246  0.007  0.052 | -0.252  0.010  0.055 |  0.036  0.000  0.001 | -0.132  0.003  0.015 | 
19396       |  0.211  0.002  0.043 | -0.280  0.009  0.076 |  0.097  0.001  0.009 | -0.083  0.001  0.007 | -0.193  0.006  0.036 | 
19397       | -0.231  0.003  0.086 | -0.402  0.018  0.261 | -0.042  0.000  0.003 |  0.089  0.001  0.013 |  0.077  0.001  0.010 | 
19398       |  0.297  0.005  0.075 | -0.131  0.002  0.015 | -0.064  0.001  0.003 |  0.126  0.003  0.014 | -0.357  0.022  0.108 | 
19399       | -0.171  0.002  0.053 | -0.275  0.009  0.137 |  0.051  0.000  0.005 |  0.147  0.003  0.039 |  0.195  0.007  0.069 | 
19400       |  0.173  0.002  0.018 | -0.205  0.005  0.025 |  0.063  0.001  0.002 |  0.134  0.003  0.011 | -0.006  0.000  0.000 | 
19401       | -0.018  0.000  0.000 | -0.223  0.006  0.064 |  0.092  0.001  0.011 |  0.100  0.002  0.013 | -0.132  0.003  0.022 | 
19402       | -0.177  0.002  0.059 |  0.192  0.004  0.070 | -0.283  0.012  0.152 |  0.041  0.000  0.003 |  0.087  0.001  0.014 | 
19403       |  0.143  0.001  0.021 | -0.028  0.000  0.001 |  0.075  0.001  0.006 | -0.193  0.006  0.038 | -0.135  0.003  0.019 | 
19404       | -0.021  0.000  0.000 | -0.125  0.002  0.016 | -0.136  0.003  0.019 |  0.092  0.001  0.008 | -0.168  0.005  0.028 | 
19405       |  0.238  0.003  0.056 | -0.048  0.000  0.002 | -0.143  0.003  0.020 | -0.067  0.001  0.005 | -0.100  0.002  0.010 | 
19406       |  0.079  0.000  0.005 |  0.096  0.001  0.007 | -0.103  0.002  0.008 | -0.071  0.001  0.004 |  0.027  0.000  0.001 | 
19385       | -0.004  0.000  0.000 | -0.300  0.010  0.134 |  0.007  0.000  0.000 | -0.118  0.002  0.021 | -0.080  0.001  0.010 | 
19386       | -0.202  0.002  0.111 | -0.046  0.000  0.006 | -0.167  0.004  0.075 |  0.029  0.000  0.002 | -0.063  0.001  0.011 | 
19387       |  0.358  0.007  0.127 | -0.038  0.000  0.001 | -0.064  0.001  0.004 | -0.125  0.003  0.016 | -0.359  0.022  0.128 | 
19388       |  0.165  0.002  0.022 |  0.060  0.000  0.003 | -0.154  0.004  0.020 | -0.188  0.006  0.029 | -0.242  0.010  0.048 | 
19389       |  0.260  0.004  0.062 | -0.030  0.000  0.001 |  0.037  0.000  0.001 | -0.168  0.005  0.026 | -0.220  0.008  0.044 | 
19390       | -0.029  0.000  0.001 |  0.005  0.000  0.000 | -0.351  0.019  0.111 | -0.025  0.000  0.001 |  0.057  0.001  0.003 | 
19391       |  0.197  0.002  0.034 | -0.003  0.000  0.000 | -0.016  0.000  0.000 | -0.057  0.001  0.003 |  0.091  0.001  0.007 | 
19392       |  0.187  0.002  0.023 | -0.072  0.001  0.003 | -0.086  0.001  0.005 | -0.016  0.000  0.000 |  0.096  0.002  0.006 | 
19393       |  0.081  0.000  0.008 |  0.020  0.000  0.000 | -0.171  0.004  0.034 | -0.172  0.005  0.034 |  0.050  0.000  0.003 | 
19394       |  0.147  0.001  0.048 | -0.093  0.001  0.019 | -0.137  0.003  0.042 | -0.173  0.005  0.066 | -0.013  0.000  0.000 | 
19395       |  0.056  0.000  0.003 | -0.046  0.000  0.002 | -0.188  0.005  0.031 | -0.097  0.002  0.008 |  0.136  0.003  0.016 | 
19365       | -0.128  0.001  0.023 | -0.188  0.004  0.049 |  0.238  0.008  0.079 |  0.017  0.000  0.000 |  0.044  0.000  0.003 | 
19366       |  0.326  0.006  0.089 |  0.079  0.001  0.005 | -0.038  0.000  0.001 | -0.186  0.006  0.029 | -0.228  0.009  0.043 | 
19367       |  0.301  0.005  0.088 | -0.231  0.006  0.052 |  0.013  0.000  0.000 | -0.115  0.002  0.013 | -0.253  0.011  0.062 | 
19368       |  0.224  0.003  0.047 |  0.077  0.001  0.006 | -0.080  0.001  0.006 | -0.153  0.004  0.022 | -0.020  0.000  0.000 | 
19369       |  0.061  0.000  0.003 | -0.058  0.000  0.003 |  0.174  0.005  0.027 |  0.320  0.017  0.092 |  0.112  0.002  0.011 | 
19370       |  0.124  0.001  0.020 | -0.258  0.008  0.085 | -0.034  0.000  0.001 | -0.103  0.002  0.014 | -0.082  0.001  0.009 | 
19371       |  0.137  0.001  0.014 | -0.014  0.000  0.000 | -0.139  0.003  0.015 |  0.129  0.003  0.013 | -0.147  0.004  0.017 | 
19372       |  0.094  0.000  0.007 |  0.004  0.000  0.000 | -0.140  0.003  0.016 |  0.278  0.012  0.063 | -0.266  0.012  0.057 | 
19373       |  0.070  0.000  0.005 | -0.285  0.009  0.080 |  0.009  0.000  0.000 |  0.311  0.016  0.095 | -0.254  0.011  0.064 | 
19374       |  0.196  0.002  0.038 | -0.183  0.004  0.033 | -0.061  0.001  0.004 | -0.036  0.000  0.001 | -0.020  0.000  0.000 | 
19375       |  0.149  0.001  0.021 | -0.131  0.002  0.016 |  0.095  0.001  0.009 | -0.062  0.001  0.004 | -0.181  0.006  0.031 | 
19376       |  0.260  0.004  0.055 |  0.188  0.004  0.029 | -0.071  0.001  0.004 |  0.022  0.000  0.000 |  0.025  0.000  0.001 | 
19377       |  0.181  0.002  0.036 | -0.138  0.002  0.021 | -0.145  0.003  0.024 | -0.063  0.001  0.004 | -0.001  0.000  0.000 | 
19378       | -0.117  0.001  0.020 | -0.337  0.013  0.163 | -0.088  0.001  0.011 |  0.032  0.000  0.002 | -0.027  0.000  0.001 | 
19379       |  0.127  0.001  0.017 | -0.160  0.003  0.027 |  0.043  0.000  0.002 | -0.046  0.000  0.002 | -0.230  0.009  0.055 | 
19380       | -0.074  0.000  0.006 | -0.355  0.014  0.127 |  0.152  0.003  0.023 |  0.005  0.000  0.000 | -0.060  0.001  0.004 | 
19381       |  0.069  0.000  0.004 | -0.198  0.004  0.031 | -0.302  0.014  0.071 | -0.052  0.000  0.002 | -0.267  0.012  0.056 | 
19382       |  0.093  0.000  0.008 |  0.117  0.002  0.013 |  0.036  0.000  0.001 |  0.215  0.007  0.042 | -0.148  0.004  0.020 | 
19383       | -0.100  0.001  0.019 | -0.342  0.013  0.219 | -0.149  0.003  0.042 |  0.025  0.000  0.001 | -0.125  0.003  0.029 | 
19384       | -0.166  0.002  0.052 | -0.284  0.009  0.151 | -0.024  0.000  0.001 | -0.014  0.000  0.000 | -0.052  0.000  0.005 | 
19350       |  0.137  0.001  0.014 | -0.232  0.006  0.041 |  0.041  0.000  0.001 |  0.094  0.001  0.007 | -0.086  0.001  0.006 | 
19351       |  0.206  0.002  0.043 |  0.001  0.000  0.000 | -0.257  0.010  0.067 | -0.173  0.005  0.030 |  0.060  0.001  0.004 | 
19352       | -0.011  0.000  0.000 | -0.220  0.005  0.115 | -0.180  0.005  0.077 |  0.066  0.001  0.010 | -0.100  0.002  0.024 | 
19353       |  0.147  0.001  0.031 | -0.030  0.000  0.001 |  0.142  0.003  0.029 |  0.088  0.001  0.011 | -0.295  0.015  0.124 | 
19354       | -0.001  0.000  0.000 | -0.383  0.017  0.241 |  0.022  0.000  0.001 | -0.017  0.000  0.000 |  0.022  0.000  0.001 | 
19355       |  0.437  0.011  0.118 |  0.366  0.015  0.083 |  0.177  0.005  0.019 | -0.003  0.000  0.000 |  0.023  0.000  0.000 | 
19356       | -0.049  0.000  0.004 | -0.412  0.019  0.260 | -0.091  0.001  0.013 |  0.026  0.000  0.001 | -0.005  0.000  0.000 | 
19357       | -0.081  0.000  0.007 | -0.352  0.014  0.137 | -0.056  0.000  0.003 |  0.068  0.001  0.005 | -0.236  0.010  0.062 | 
19358       |  0.210  0.002  0.036 | -0.089  0.001  0.006 |  0.053  0.000  0.002 | -0.194  0.006  0.031 | -0.201  0.007  0.033 | 
19359       | -0.141  0.001  0.025 | -0.419  0.020  0.220 | -0.337  0.017  0.142 |  0.146  0.003  0.027 |  0.061  0.001  0.005 | 
19360       |  0.171  0.002  0.020 | -0.094  0.001  0.006 |  0.000  0.000  0.000 |  0.263  0.011  0.047 | -0.365  0.023  0.090 | 
19361       |  0.306  0.005  0.071 |  0.057  0.000  0.002 | -0.039  0.000  0.001 |  0.177  0.005  0.024 | -0.284  0.014  0.061 | 
19362       |  0.449  0.011  0.115 |  0.216  0.005  0.027 |  0.223  0.007  0.028 | -0.179  0.005  0.018 | -0.026  0.000  0.000 | 
19363       |  0.137  0.001  0.016 | -0.010  0.000  0.000 | -0.089  0.001  0.007 | -0.207  0.007  0.038 |  0.043  0.000  0.002 | 
19364       |  0.020  0.000  0.001 | -0.203  0.005  0.057 | -0.283  0.012  0.111 | -0.029  0.000  0.001 | -0.020  0.000  0.001 | 
19330       |  0.135  0.001  0.019 | -0.198  0.004  0.041 | -0.040  0.000  0.002 |  0.005  0.000  0.000 | -0.299  0.015  0.093 | 
19331       |  0.218  0.003  0.049 |  0.003  0.000  0.000 | -0.064  0.001  0.004 | -0.096  0.001  0.010 | -0.171  0.005  0.031 | 
19332       |  0.016  0.000  0.000 | -0.101  0.001  0.010 |  0.140  0.003  0.019 |  0.047  0.000  0.002 | -0.317  0.017  0.096 | 
19333       | -0.029  0.000  0.001 | -0.132  0.002  0.025 |  0.193  0.006  0.054 |  0.034  0.000  0.002 |  0.040  0.000  0.002 | 
19334       | -0.199  0.002  0.053 | -0.331  0.012  0.147 | -0.093  0.001  0.012 |  0.010  0.000  0.000 |  0.062  0.001  0.005 | 
19335       | -0.042  0.000  0.002 | -0.318  0.011  0.138 | -0.077  0.001  0.008 | -0.052  0.000  0.004 |  0.003  0.000  0.000 | 
19336       |  0.111  0.001  0.012 |  0.079  0.001  0.006 |  0.239  0.009  0.054 |  0.307  0.015  0.088 |  0.119  0.002  0.013 | 
19337       | -0.141  0.001  0.026 | -0.055  0.000  0.004 | -0.087  0.001  0.010 | -0.056  0.001  0.004 |  0.259  0.012  0.087 | 
19338       |  0.100  0.001  0.014 | -0.267  0.008  0.102 |  0.002  0.000  0.000 | -0.048  0.000  0.003 | -0.092  0.001  0.012 | 
19339       | -0.265  0.004  0.099 | -0.244  0.007  0.084 |  0.001  0.000  0.000 |  0.097  0.002  0.013 |  0.167  0.005  0.039 | 
19340       |  0.281  0.004  0.049 | -0.172  0.003  0.018 |  0.066  0.001  0.003 | -0.051  0.000  0.002 | -0.212  0.008  0.028 | 
19341       | -0.388  0.008  0.388 |  0.066  0.000  0.011 | -0.068  0.001  0.012 |  0.028  0.000  0.002 | -0.123  0.003  0.039 | 
19342       |  0.171  0.002  0.025 | -0.104  0.001  0.009 | -0.131  0.003  0.014 | -0.221  0.008  0.041 | -0.227  0.009  0.043 | 
19343       |  0.213  0.003  0.033 |  0.308  0.011  0.069 | -0.100  0.001  0.007 |  0.401  0.026  0.118 | -0.183  0.006  0.024 | 
19344       | -0.046  0.000  0.002 | -0.110  0.001  0.012 | -0.193  0.006  0.035 |  0.062  0.001  0.004 |  0.129  0.003  0.016 | 
19345       |  0.070  0.000  0.007 |  0.176  0.004  0.041 | -0.060  0.001  0.005 | -0.059  0.001  0.005 |  0.139  0.003  0.026 | 
19346       |  0.029  0.000  0.001 | -0.315  0.011  0.109 | -0.153  0.004  0.026 |  0.165  0.004  0.030 | -0.095  0.002  0.010 | 
19347       |  0.281  0.004  0.043 | -0.276  0.009  0.041 |  0.008  0.000  0.000 |  0.265  0.011  0.038 |  0.281  0.014  0.043 | 
19348       |  0.200  0.002  0.026 | -0.131  0.002  0.011 | -0.237  0.008  0.037 |  0.320  0.016  0.067 |  0.053  0.000  0.002 | 
19349       | -0.049  0.000  0.002 |  0.265  0.008  0.061 | -0.155  0.004  0.021 |  0.390  0.024  0.131 |  0.133  0.003  0.015 | 
19313       |  0.048  0.000  0.002 | -0.088  0.001  0.008 |  0.310  0.014  0.104 | -0.084  0.001  0.008 |  0.120  0.002  0.016 | 
19314       | -0.239  0.003  0.051 |  0.333  0.013  0.098 | -0.038  0.000  0.001 |  0.197  0.006  0.034 |  0.283  0.014  0.071 | 
19315       |  0.284  0.004  0.046 | -0.034  0.000  0.001 | -0.050  0.000  0.001 |  0.230  0.009  0.030 | -0.350  0.021  0.070 | 
19316       | -0.175  0.002  0.033 | -0.276  0.009  0.081 | -0.266  0.011  0.075 |  0.240  0.009  0.062 | -0.032  0.000  0.001 | 
19317       |  0.067  0.000  0.006 |  0.003  0.000  0.000 | -0.168  0.004  0.037 |  0.164  0.004  0.035 | -0.096  0.002  0.012 | 
19318       |  0.331  0.006  0.059 | -0.092  0.001  0.005 | -0.131  0.003  0.009 |  0.133  0.003  0.010 | -0.038  0.000  0.001 | 
19319       |  0.154  0.001  0.037 | -0.048  0.000  0.004 |  0.175  0.005  0.048 | -0.049  0.000  0.004 | -0.304  0.016  0.145 | 
19320       | -0.083  0.000  0.007 | -0.203  0.005  0.044 |  0.275  0.011  0.081 |  0.188  0.006  0.037 |  0.167  0.005  0.030 | 
19321       |  0.317  0.006  0.066 |  0.288  0.009  0.054 |  0.021  0.000  0.000 |  0.274  0.012  0.049 | -0.077  0.001  0.004 | 
19322       | -0.121  0.001  0.034 | -0.003  0.000  0.000 | -0.195  0.006  0.089 |  0.123  0.002  0.035 |  0.004  0.000  0.000 | 
19323       | -0.161  0.001  0.048 | -0.220  0.005  0.090 | -0.129  0.002  0.031 | -0.054  0.000  0.006 |  0.078  0.001  0.011 | 
19324       | -0.365  0.007  0.210 | -0.311  0.011  0.153 | -0.079  0.001  0.010 |  0.146  0.003  0.034 |  0.058  0.001  0.005 | 
19325       |  0.091  0.000  0.013 | -0.085  0.001  0.011 |  0.229  0.008  0.082 | -0.070  0.001  0.008 | -0.174  0.005  0.047 | 
19326       |  0.352  0.007  0.057 |  0.128  0.002  0.008 |  0.317  0.015  0.047 | -0.176  0.005  0.014 | -0.265  0.012  0.033 | 
19327       |  0.009  0.000  0.000 |  0.033  0.000  0.001 |  0.146  0.003  0.024 | -0.036  0.000  0.001 | -0.229  0.009  0.059 | 
19328       |  0.269  0.004  0.042 |  0.245  0.007  0.035 | -0.052  0.000  0.002 |  0.662  0.071  0.254 | -0.226  0.009  0.029 | 
19329       |  0.025  0.000  0.001 |  0.127  0.002  0.013 | -0.275  0.011  0.063 |  0.260  0.011  0.056 | -0.259  0.012  0.056 | 
19305       |  0.117  0.001  0.018 | -0.103  0.001  0.014 | -0.066  0.001  0.006 | -0.141  0.003  0.025 |  0.029  0.000  0.001 | 
19306       |  0.068  0.000  0.005 | -0.249  0.007  0.069 |  0.059  0.001  0.004 | -0.039  0.000  0.002 | -0.197  0.007  0.043 | 
19307       |  0.003  0.000  0.000 | -0.005  0.000  0.000 | -0.300  0.014  0.170 |  0.098  0.002  0.018 |  0.105  0.002  0.021 | 
19308       | -0.080  0.000  0.006 | -0.125  0.002  0.015 |  0.085  0.001  0.007 | -0.037  0.000  0.001 |  0.126  0.003  0.016 | 
19309       | -0.208  0.002  0.082 | -0.062  0.000  0.007 | -0.072  0.001  0.010 | -0.007  0.000  0.000 | -0.187  0.006  0.067 | 
19310       |  0.036  0.000  0.001 | -0.120  0.002  0.015 | -0.167  0.004  0.030 | -0.100  0.002  0.011 | -0.070  0.001  0.005 | 
19311       |  0.177  0.002  0.041 | -0.038  0.000  0.002 | -0.229  0.008  0.070 | -0.170  0.005  0.039 |  0.224  0.009  0.067 | 
19312       |  0.149  0.001  0.026 | -0.126  0.002  0.019 | -0.020  0.000  0.000 | -0.089  0.001  0.009 | -0.181  0.006  0.038 | 
19293       |  0.137  0.001  0.025 | -0.018  0.000  0.000 | -0.031  0.000  0.001 | -0.075  0.001  0.008 | -0.058  0.001  0.004 | 
19294       |  0.460  0.012  0.115 |  0.011  0.000  0.000 | -0.027  0.000  0.000 |  0.023  0.000  0.000 | -0.295  0.015  0.048 | 
19295       | -0.167  0.002  0.030 | -0.273  0.008  0.082 |  0.041  0.000  0.002 | -0.007  0.000  0.000 | -0.004  0.000  0.000 | 
19296       |  0.248  0.003  0.058 | -0.058  0.000  0.003 | -0.170  0.004  0.027 | -0.316  0.016  0.094 | -0.128  0.003  0.015 | 
19297       |  0.365  0.007  0.149 | -0.023  0.000  0.001 | -0.038  0.000  0.002 | -0.203  0.007  0.046 |  0.145  0.004  0.024 | 
19298       |  0.116  0.001  0.015 | -0.021  0.000  0.001 | -0.033  0.000  0.001 | -0.018  0.000  0.000 | -0.078  0.001  0.007 | 
19299       |  0.185  0.002  0.031 |  0.035  0.000  0.001 |  0.161  0.004  0.023 | -0.070  0.001  0.004 |  0.019  0.000  0.000 | 
19300       |  0.297  0.005  0.070 |  0.210  0.005  0.035 |  0.025  0.000  0.000 |  0.051  0.000  0.002 |  0.218  0.008  0.038 | 
19301       |  0.095  0.000  0.005 | -0.106  0.001  0.006 |  0.012  0.000  0.000 |  0.507  0.041  0.143 | -0.153  0.004  0.013 | 
19302       |  0.162  0.001  0.019 | -0.220  0.005  0.034 |  0.077  0.001  0.004 |  0.051  0.000  0.002 |  0.403  0.028  0.114 | 
19303       | -0.101  0.001  0.013 | -0.341  0.013  0.145 | -0.053  0.000  0.004 |  0.201  0.007  0.050 | -0.087  0.001  0.009 | 
19304       | -0.154  0.001  0.027 | -0.212  0.005  0.050 |  0.202  0.006  0.046 | -0.142  0.003  0.022 |  0.186  0.006  0.039 | 
19277       | -0.127  0.001  0.019 |  0.208  0.005  0.052 | -0.192  0.006  0.044 | -0.076  0.001  0.007 | -0.121  0.003  0.018 | 
19278       | -0.062  0.000  0.003 | -0.101  0.001  0.009 | -0.144  0.003  0.018 |  0.255  0.011  0.058 | -0.126  0.003  0.014 | 
19279       |  0.177  0.002  0.052 |  0.001  0.000  0.000 | -0.139  0.003  0.032 | -0.078  0.001  0.010 |  0.093  0.002  0.014 | 
19280       |  0.211  0.002  0.041 |  0.122  0.002  0.013 |  0.022  0.000  0.000 | -0.051  0.000  0.002 | -0.046  0.000  0.002 | 
19281       |  0.078  0.000  0.012 | -0.044  0.000  0.004 | -0.178  0.005  0.060 | -0.151  0.004  0.043 |  0.095  0.002  0.017 | 
19282       |  0.199  0.002  0.038 | -0.171  0.003  0.028 |  0.047  0.000  0.002 |  0.014  0.000  0.000 | -0.337  0.020  0.109 | 
19283       |  0.347  0.007  0.075 |  0.206  0.005  0.026 | -0.228  0.008  0.033 |  0.568  0.052  0.201 | -0.210  0.008  0.028 | 
19284       | -0.304  0.005  0.219 | -0.088  0.001  0.018 | -0.102  0.002  0.025 |  0.103  0.002  0.025 | -0.144  0.004  0.049 | 
19285       |  0.177  0.002  0.051 |  0.000  0.000  0.000 | -0.010  0.000  0.000 | -0.192  0.006  0.060 | -0.110  0.002  0.020 | 
19286       |  0.086  0.000  0.007 |  0.324  0.012  0.095 | -0.188  0.005  0.032 | -0.009  0.000  0.000 | -0.025  0.000  0.001 | 
19287       |  0.191  0.002  0.049 | -0.043  0.000  0.002 | -0.172  0.004  0.040 | -0.016  0.000  0.000 | -0.302  0.016  0.123 | 
19288       | -0.357  0.007  0.166 | -0.047  0.000  0.003 | -0.101  0.002  0.013 | -0.042  0.000  0.002 | -0.020  0.000  0.001 | 
19289       |  0.177  0.002  0.034 |  0.082  0.001  0.007 | -0.231  0.008  0.058 |  0.008  0.000  0.000 |  0.211  0.008  0.048 | 
19290       | -0.003  0.000  0.000 |  0.084  0.001  0.005 | -0.054  0.000  0.002 |  0.212  0.007  0.031 |  0.209  0.008  0.031 | 
19291       |  0.228  0.003  0.056 |  0.135  0.002  0.020 | -0.092  0.001  0.009 | -0.053  0.000  0.003 | -0.051  0.000  0.003 | 
19292       | -0.150  0.001  0.047 |  0.019  0.000  0.001 | -0.177  0.005  0.065 | -0.010  0.000  0.000 | -0.051  0.000  0.005 | 
19255       |  0.044  0.000  0.002 |  0.062  0.000  0.004 |  0.060  0.001  0.004 | -0.089  0.001  0.009 | -0.157  0.004  0.027 | 
19256       |  0.193  0.002  0.034 | -0.171  0.003  0.027 | -0.189  0.005  0.033 | -0.317  0.016  0.093 |  0.001  0.000  0.000 | 
19257       |  0.033  0.000  0.002 | -0.274  0.008  0.125 | -0.212  0.007  0.074 | -0.084  0.001  0.012 |  0.061  0.001  0.006 | 
19258       |  0.193  0.002  0.045 | -0.101  0.001  0.012 |  0.066  0.001  0.005 | -0.062  0.001  0.005 | -0.206  0.007  0.052 | 
19259       | -0.016  0.000  0.000 |  0.052  0.000  0.003 | -0.303  0.014  0.090 | -0.082  0.001  0.007 |  0.146  0.004  0.021 | 
19260       |  0.121  0.001  0.022 |  0.126  0.002  0.024 | -0.034  0.000  0.002 | -0.028  0.000  0.001 | -0.173  0.005  0.046 | 
19261       |  0.435  0.011  0.166 |  0.167  0.003  0.024 | -0.134  0.003  0.016 |  0.124  0.002  0.013 |  0.038  0.000  0.001 | 
19262       |  0.022  0.000  0.001 | -0.049  0.000  0.006 | -0.017  0.000  0.001 | -0.039  0.000  0.004 | -0.079  0.001  0.016 | 
19263       | -0.029  0.000  0.001 | -0.010  0.000  0.000 | -0.265  0.011  0.067 | -0.156  0.004  0.023 |  0.105  0.002  0.011 | 
19264       |  0.017  0.000  0.000 |  0.083  0.001  0.006 | -0.232  0.008  0.046 | -0.023  0.000  0.000 | -0.171  0.005  0.025 | 
19265       | -0.002  0.000  0.000 |  0.125  0.002  0.018 | -0.212  0.007  0.052 | -0.001  0.000  0.000 |  0.118  0.002  0.016 | 
19266       | -0.183  0.002  0.057 | -0.159  0.003  0.043 |  0.031  0.000  0.002 |  0.040  0.000  0.003 | -0.090  0.001  0.014 | 
19267       |  0.301  0.005  0.079 |  0.160  0.003  0.022 | -0.306  0.014  0.082 |  0.092  0.001  0.007 |  0.098  0.002  0.008 | 
19268       | -0.082  0.000  0.007 |  0.059  0.000  0.004 | -0.272  0.011  0.079 |  0.093  0.001  0.009 |  0.151  0.004  0.024 | 
19269       | -0.136  0.001  0.027 | -0.373  0.016  0.201 | -0.012  0.000  0.000 |  0.108  0.002  0.017 | -0.076  0.001  0.008 | 
19270       |  0.192  0.002  0.038 | -0.005  0.000  0.000 | -0.041  0.000  0.002 | -0.031  0.000  0.001 | -0.016  0.000  0.000 | 
19271       |  0.319  0.006  0.085 |  0.177  0.004  0.026 | -0.080  0.001  0.005 |  0.174  0.005  0.025 | -0.025  0.000  0.001 | 
19272       |  0.255  0.004  0.040 | -0.012  0.000  0.000 |  0.043  0.000  0.001 | -0.086  0.001  0.005 | -0.082  0.001  0.004 | 
19273       |  0.151  0.001  0.018 | -0.069  0.001  0.004 | -0.054  0.000  0.002 | -0.198  0.006  0.030 |  0.137  0.003  0.014 | 
19274       | -0.049  0.000  0.004 | -0.036  0.000  0.002 |  0.050  0.000  0.004 |  0.062  0.001  0.006 |  0.130  0.003  0.025 | 
19275       | -0.060  0.000  0.004 |  0.211  0.005  0.045 | -0.072  0.001  0.005 |  0.286  0.013  0.083 |  0.184  0.006  0.034 | 
19276       |  0.153  0.001  0.020 |  0.101  0.001  0.009 | -0.126  0.002  0.013 | -0.128  0.003  0.014 |  0.052  0.000  0.002 | 
19236       | -0.034  0.000  0.004 | -0.072  0.001  0.018 | -0.294  0.013  0.303 | -0.073  0.001  0.019 |  0.050  0.000  0.009 | 
19237       | -0.090  0.000  0.008 | -0.064  0.000  0.004 |  0.373  0.021  0.135 | -0.060  0.001  0.003 |  0.060  0.001  0.004 | 
19238       |  0.171  0.002  0.031 | -0.109  0.001  0.012 | -0.317  0.015  0.105 | -0.058  0.001  0.003 | -0.041  0.000  0.002 | 
19239       |  0.438  0.011  0.141 |  0.189  0.004  0.026 |  0.149  0.003  0.016 | -0.009  0.000  0.000 | -0.220  0.008  0.036 | 
19240       |  0.149  0.001  0.017 | -0.174  0.003  0.023 |  0.056  0.000  0.002 | -0.033  0.000  0.001 | -0.399  0.028  0.121 | 
19241       |  0.017  0.000  0.000 | -0.243  0.007  0.080 | -0.209  0.007  0.059 | -0.094  0.001  0.012 |  0.001  0.000  0.000 | 
19242       |  0.175  0.002  0.025 | -0.015  0.000  0.000 | -0.172  0.004  0.025 |  0.174  0.005  0.025 | -0.212  0.008  0.038 | 
19243       |  0.143  0.001  0.023 | -0.174  0.003  0.035 | -0.050  0.000  0.003 |  0.159  0.004  0.029 | -0.316  0.017  0.114 | 
19244       |  0.134  0.001  0.018 | -0.289  0.009  0.084 |  0.024  0.000  0.001 |  0.094  0.001  0.009 | -0.256  0.011  0.065 | 
19245       |  0.073  0.000  0.005 | -0.229  0.006  0.046 |  0.188  0.005  0.031 |  0.062  0.001  0.003 |  0.074  0.001  0.005 | 
19246       |  0.098  0.001  0.008 | -0.213  0.005  0.040 | -0.243  0.009  0.053 |  0.342  0.019  0.104 | -0.209  0.008  0.039 | 
19247       | -0.215  0.003  0.090 | -0.378  0.016  0.280 | -0.173  0.004  0.058 |  0.194  0.006  0.074 | -0.005  0.000  0.000 | 
19248       |  0.112  0.001  0.013 | -0.086  0.001  0.007 | -0.141  0.003  0.020 |  0.146  0.003  0.022 |  0.076  0.001  0.006 | 
19249       | -0.047  0.000  0.002 | -0.189  0.004  0.033 | -0.064  0.001  0.004 |  0.159  0.004  0.023 | -0.304  0.016  0.086 | 
19250       |  0.075  0.000  0.004 |  0.014  0.000  0.000 | -0.039  0.000  0.001 |  0.019  0.000  0.000 |  0.331  0.019  0.074 | 
19251       | -0.019  0.000  0.001 | -0.089  0.001  0.020 | -0.373  0.021  0.344 | -0.086  0.001  0.018 |  0.063  0.001  0.010 | 
19252       | -0.077  0.000  0.010 | -0.025  0.000  0.001 | -0.188  0.005  0.058 |  0.005  0.000  0.000 | -0.039  0.000  0.002 | 
19253       |  0.051  0.000  0.003 |  0.096  0.001  0.011 | -0.200  0.006  0.045 |  0.104  0.002  0.012 | -0.085  0.001  0.008 | 
19254       | -0.159  0.001  0.058 |  0.078  0.001  0.014 |  0.067  0.001  0.011 | -0.071  0.001  0.012 | -0.130  0.003  0.039 | 
19233       | -0.071  0.000  0.008 | -0.008  0.000  0.000 | -0.260  0.010  0.111 |  0.121  0.002  0.024 |  0.135  0.003  0.030 | 
19234       |  0.432  0.010  0.105 |  0.121  0.002  0.008 |  0.217  0.007  0.026 |  0.296  0.014  0.049 | -0.318  0.017  0.057 | 
19235       | -0.068  0.000  0.006 | -0.242  0.007  0.070 | -0.020  0.000  0.000 | -0.115  0.002  0.016 |  0.083  0.001  0.008 | 
19212       | -0.051  0.000  0.005 | -0.151  0.003  0.049 | -0.259  0.010  0.143 | -0.016  0.000  0.001 | -0.033  0.000  0.002 | 
19213       |  0.032  0.000  0.001 | -0.131  0.002  0.020 |  0.035  0.000  0.001 | -0.087  0.001  0.009 | -0.028  0.000  0.001 | 
19214       | -0.031  0.000  0.001 |  0.197  0.004  0.036 | -0.070  0.001  0.005 |  0.256  0.011  0.061 |  0.279  0.014  0.073 | 
19215       | -0.017  0.000  0.000 |  0.091  0.001  0.011 | -0.294  0.013  0.109 |  0.018  0.000  0.000 |  0.060  0.001  0.005 | 
19216       |  0.098  0.001  0.011 | -0.084  0.001  0.008 | -0.203  0.006  0.049 | -0.115  0.002  0.016 | -0.042  0.000  0.002 | 
19217       |  0.005  0.000  0.000 | -0.025  0.000  0.001 | -0.191  0.005  0.068 | -0.277  0.012  0.143 |  0.102  0.002  0.020 | 
19218       |  0.194  0.002  0.029 |  0.131  0.002  0.013 |  0.092  0.001  0.007 |  0.084  0.001  0.005 |  0.062  0.001  0.003 | 
19219       | -0.016  0.000  0.000 | -0.113  0.001  0.016 | -0.247  0.009  0.077 | -0.018  0.000  0.000 |  0.030  0.000  0.001 | 
19220       | -0.030  0.000  0.001 |  0.156  0.003  0.034 |  0.172  0.004  0.041 |  0.031  0.000  0.001 | -0.274  0.013  0.105 | 
19221       |  0.344  0.007  0.130 | -0.074  0.001  0.006 |  0.124  0.002  0.017 | -0.219  0.008  0.053 |  0.091  0.001  0.009 | 
19222       | -0.001  0.000  0.000 | -0.250  0.007  0.030 |  0.002  0.000  0.000 | -0.006  0.000  0.000 | -0.046  0.000  0.001 | 
19223       |  0.009  0.000  0.000 | -0.413  0.019  0.213 |  0.073  0.001  0.007 |  0.003  0.000  0.000 | -0.153  0.004  0.029 | 
19224       | -0.186  0.002  0.041 | -0.426  0.021  0.215 |  0.088  0.001  0.009 |  0.039  0.000  0.002 |  0.020  0.000  0.000 | 
19225       | -0.063  0.000  0.006 | -0.168  0.003  0.043 | -0.143  0.003  0.031 |  0.012  0.000  0.000 | -0.032  0.000  0.002 | 
19226       | -0.013  0.000  0.000 | -0.339  0.013  0.182 | -0.122  0.002  0.023 | -0.075  0.001  0.009 |  0.081  0.001  0.010 | 
19227       | -0.063  0.000  0.004 | -0.131  0.002  0.020 | -0.227  0.008  0.058 | -0.027  0.000  0.001 |  0.041  0.000  0.002 | 
19228       | -0.093  0.000  0.008 |  0.327  0.012  0.097 |  0.274  0.011  0.068 | -0.010  0.000  0.000 |  0.082  0.001  0.006 | 
19229       | -0.080  0.000  0.019 | -0.023  0.000  0.002 |  0.022  0.000  0.001 | -0.013  0.000  0.000 | -0.131  0.003  0.051 | 
19230       |  0.353  0.007  0.107 |  0.078  0.001  0.005 | -0.128  0.002  0.014 |  0.118  0.002  0.012 | -0.103  0.002  0.009 | 
19231       |  0.104  0.001  0.011 | -0.305  0.010  0.096 | -0.356  0.019  0.132 |  0.129  0.003  0.017 |  0.096  0.002  0.010 | 
19232       | -0.006  0.000  0.000 |  0.028  0.000  0.001 | -0.366  0.020  0.244 |  0.014  0.000  0.000 |  0.070  0.001  0.009 | 
19197       |  0.231  0.003  0.036 |  0.146  0.002  0.014 |  0.022  0.000  0.000 |  0.297  0.014  0.060 | -0.033  0.000  0.001 | 
19198       |  0.253  0.004  0.058 |  0.136  0.002  0.017 |  0.031  0.000  0.001 |  0.326  0.017  0.097 | -0.356  0.022  0.115 | 
19199       |  0.205  0.002  0.030 |  0.135  0.002  0.013 |  0.253  0.010  0.046 |  0.217  0.008  0.034 |  0.131  0.003  0.012 | 
19200       |  0.116  0.001  0.015 | -0.121  0.002  0.016 | -0.202  0.006  0.044 | -0.113  0.002  0.014 |  0.241  0.010  0.063 | 
19201       |  0.038  0.000  0.002 | -0.197  0.004  0.051 | -0.189  0.005  0.047 | -0.075  0.001  0.007 |  0.098  0.002  0.013 | 
19202       |  0.188  0.002  0.032 | -0.039  0.000  0.001 | -0.033  0.000  0.001 | -0.189  0.006  0.032 | -0.083  0.001  0.006 | 
19203       |  0.463  0.012  0.153 |  0.088  0.001  0.006 | -0.382  0.022  0.104 |  0.002  0.000  0.000 | -0.106  0.002  0.008 | 
19204       |  0.182  0.002  0.040 | -0.062  0.000  0.005 |  0.000  0.000  0.000 |  0.019  0.000  0.000 | -0.187  0.006  0.043 | 
19205       |  0.379  0.008  0.099 |  0.138  0.002  0.013 | -0.104  0.002  0.007 |  0.124  0.002  0.011 | -0.071  0.001  0.003 | 
19206       |  0.197  0.002  0.037 |  0.069  0.001  0.004 |  0.237  0.008  0.053 | -0.017  0.000  0.000 | -0.062  0.001  0.004 | 
19207       |  0.031  0.000  0.001 |  0.194  0.004  0.025 | -0.115  0.002  0.009 |  0.308  0.015  0.062 | -0.024  0.000  0.000 | 
19208       |  0.018  0.000  0.000 |  0.111  0.001  0.016 | -0.350  0.018  0.156 | -0.099  0.002  0.013 |  0.087  0.001  0.010 | 
19209       |  0.376  0.008  0.091 |  0.069  0.001  0.003 | -0.089  0.001  0.005 |  0.066  0.001  0.003 | -0.159  0.004  0.016 | 
19210       |  0.401  0.009  0.108 |  0.204  0.005  0.028 | -0.039  0.000  0.001 | -0.058  0.001  0.002 |  0.055  0.001  0.002 | 
19211       |  0.103  0.001  0.010 |  0.049  0.000  0.002 | -0.015  0.000  0.000 |  0.145  0.003  0.021 | -0.040  0.000  0.002 | 
19178       |  0.043  0.000  0.002 | -0.291  0.010  0.089 | -0.274  0.011  0.079 | -0.022  0.000  0.001 | -0.167  0.005  0.029 | 
19179       | -0.152  0.001  0.022 | -0.302  0.010  0.088 | -0.074  0.001  0.005 | -0.025  0.000  0.001 |  0.209  0.008  0.042 | 
19180       | -0.019  0.000  0.001 | -0.259  0.008  0.100 |  0.129  0.002  0.025 |  0.019  0.000  0.001 | -0.164  0.005  0.040 | 
19181       |  0.034  0.000  0.001 |  0.186  0.004  0.018 |  0.272  0.011  0.039 | -0.016  0.000  0.000 | -0.067  0.001  0.002 | 
19182       | -0.106  0.001  0.017 | -0.033  0.000  0.002 |  0.001  0.000  0.000 |  0.018  0.000  0.000 |  0.179  0.006  0.049 | 
19183       | -0.151  0.001  0.055 | -0.042  0.000  0.004 | -0.328  0.016  0.258 | -0.040  0.000  0.004 |  0.087  0.001  0.018 | 
19184       |  0.025  0.000  0.001 | -0.169  0.003  0.034 | -0.248  0.009  0.073 | -0.057  0.001  0.004 | -0.115  0.002  0.016 | 
19185       |  0.097  0.001  0.007 | -0.038  0.000  0.001 | -0.137  0.003  0.014 |  0.057  0.001  0.002 |  0.439  0.033  0.148 | 
19186       |  0.004  0.000  0.000 | -0.031  0.000  0.002 | -0.171  0.004  0.054 | -0.229  0.008  0.097 |  0.217  0.008  0.087 | 
19187       | -0.017  0.000  0.001 |  0.106  0.001  0.022 | -0.212  0.007  0.089 | -0.079  0.001  0.012 | -0.003  0.000  0.000 | 
19188       |  0.244  0.003  0.072 | -0.028  0.000  0.001 | -0.232  0.008  0.065 | -0.033  0.000  0.001 |  0.019  0.000  0.000 | 
19189       |  0.245  0.003  0.046 |  0.136  0.002  0.014 |  0.084  0.001  0.005 |  0.175  0.005  0.023 |  0.037  0.000  0.001 | 
19190       | -0.073  0.000  0.015 | -0.271  0.008  0.204 | -0.155  0.004  0.067 | -0.006  0.000  0.000 | -0.059  0.001  0.010 | 
19191       | -0.429  0.010  0.223 | -0.191  0.004  0.044 | -0.010  0.000  0.000 |  0.294  0.014  0.105 | -0.114  0.002  0.016 | 
19192       | -0.057  0.000  0.006 | -0.042  0.000  0.003 |  0.137  0.003  0.033 | -0.085  0.001  0.013 | -0.238  0.010  0.098 | 
19193       |  0.436  0.011  0.086 |  0.543  0.033  0.133 |  0.089  0.001  0.004 |  0.326  0.017  0.048 |  0.141  0.003  0.009 | 
19194       |  0.230  0.003  0.046 | -0.242  0.007  0.051 | -0.050  0.000  0.002 | -0.164  0.004  0.023 | -0.143  0.004  0.018 | 
19195       | -0.076  0.000  0.010 |  0.118  0.002  0.023 | -0.301  0.014  0.152 |  0.050  0.000  0.004 |  0.100  0.002  0.017 | 
19196       |  0.243  0.003  0.043 |  0.029  0.000  0.001 |  0.121  0.002  0.011 |  0.153  0.004  0.017 |  0.330  0.019  0.079 | 
19159       |  0.157  0.001  0.027 |  0.201  0.005  0.044 | -0.091  0.001  0.009 | -0.083  0.001  0.008 | -0.040  0.000  0.002 | 
19160       |  0.292  0.005  0.052 |  0.302  0.010  0.055 | -0.113  0.002  0.008 |  0.160  0.004  0.016 | -0.084  0.001  0.004 | 
19161       |  0.141  0.001  0.012 | -0.303  0.010  0.055 | -0.122  0.002  0.009 | -0.079  0.001  0.004 |  0.101  0.002  0.006 | 
19162       |  0.490  0.013  0.171 |  0.011  0.000  0.000 |  0.074  0.001  0.004 | -0.318  0.016  0.072 | -0.175  0.005  0.022 | 
19163       |  0.184  0.002  0.036 | -0.095  0.001  0.009 |  0.063  0.001  0.004 | -0.045  0.000  0.002 |  0.097  0.002  0.010 | 
19164       |  0.299  0.005  0.060 |  0.003  0.000  0.000 | -0.063  0.001  0.003 | -0.156  0.004  0.016 | -0.072  0.001  0.004 | 
19165       |  0.261  0.004  0.053 |  0.040  0.000  0.001 | -0.063  0.001  0.003 | -0.273  0.012  0.058 |  0.016  0.000  0.000 | 
19166       | -0.185  0.002  0.045 |  0.030  0.000  0.001 | -0.126  0.002  0.021 |  0.040  0.000  0.002 | -0.040  0.000  0.002 | 
19167       |  0.234  0.003  0.057 | -0.125  0.002  0.016 |  0.046  0.000  0.002 | -0.033  0.000  0.001 | -0.224  0.009  0.052 | 
19168       | -0.066  0.000  0.005 | -0.079  0.001  0.008 | -0.128  0.002  0.020 | -0.151  0.004  0.027 | -0.041  0.000  0.002 | 
19169       |  0.041  0.000  0.002 | -0.126  0.002  0.016 | -0.194  0.006  0.037 |  0.279  0.013  0.077 | -0.210  0.008  0.044 | 
19170       | -0.338  0.006  0.171 | -0.297  0.010  0.132 | -0.143  0.003  0.031 |  0.057  0.001  0.005 | -0.027  0.000  0.001 | 
19171       |  0.197  0.002  0.025 |  0.170  0.003  0.018 |  0.063  0.001  0.003 |  0.149  0.004  0.014 | -0.350  0.021  0.078 | 
19172       |  0.005  0.000  0.000 |  0.136  0.002  0.020 | -0.173  0.005  0.033 | -0.098  0.002  0.011 | -0.047  0.000  0.002 | 
19173       |  0.171  0.002  0.030 |  0.303  0.010  0.094 | -0.118  0.002  0.014 | -0.005  0.000  0.000 | -0.112  0.002  0.013 | 
19174       |  0.094  0.000  0.008 | -0.006  0.000  0.000 | -0.091  0.001  0.008 | -0.191  0.006  0.035 | -0.090  0.001  0.008 | 
19175       |  0.175  0.002  0.033 |  0.094  0.001  0.009 | -0.178  0.005  0.034 |  0.263  0.011  0.074 |  0.057  0.001  0.003 | 
19176       |  0.076  0.000  0.004 |  0.144  0.002  0.015 |  0.032  0.000  0.001 |  0.045  0.000  0.001 |  0.273  0.013  0.056 | 
19177       |  0.022  0.000  0.001 | -0.101  0.001  0.017 | -0.010  0.000  0.000 | -0.102  0.002  0.017 | -0.066  0.001  0.007 | 
19150       | -0.074  0.000  0.006 | -0.220  0.005  0.052 | -0.073  0.001  0.006 |  0.172  0.005  0.032 | -0.111  0.002  0.013 | 
19151       |  0.547  0.017  0.176 |  0.153  0.003  0.014 |  0.002  0.000  0.000 | -0.081  0.001  0.004 | -0.126  0.003  0.009 | 
19152       |  0.122  0.001  0.022 |  0.039  0.000  0.002 | -0.218  0.007  0.071 | -0.096  0.001  0.014 | -0.066  0.001  0.007 | 
19153       |  0.441  0.011  0.139 |  0.094  0.001  0.006 | -0.035  0.000  0.001 | -0.036  0.000  0.001 |  0.004  0.000  0.000 | 
19154       |  0.512  0.015  0.173 |  0.230  0.006  0.035 | -0.051  0.000  0.002 | -0.181  0.005  0.022 | -0.011  0.000  0.000 | 
19155       |  0.001  0.000  0.000 |  0.019  0.000  0.000 | -0.062  0.001  0.004 |  0.203  0.007  0.041 | -0.146  0.004  0.021 | 
19156       |  0.163  0.001  0.019 |  0.001  0.000  0.000 | -0.327  0.016  0.075 | -0.077  0.001  0.004 |  0.310  0.017  0.067 | 
19157       |  0.247  0.003  0.061 | -0.066  0.000  0.004 | -0.053  0.000  0.003 |  0.197  0.006  0.039 | -0.221  0.008  0.049 | 
19158       |  0.180  0.002  0.036 | -0.073  0.001  0.006 |  0.072  0.001  0.006 |  0.023  0.000  0.001 | -0.166  0.005  0.031 | 
19128       |  0.299  0.005  0.077 |  0.079  0.001  0.005 | -0.066  0.001  0.004 | -0.218  0.008  0.041 | -0.249  0.011  0.054 | 
19129       | -0.046  0.000  0.002 | -0.180  0.004  0.031 |  0.144  0.003  0.019 |  0.419  0.028  0.166 | -0.006  0.000  0.000 | 
19130       | -0.035  0.000  0.001 | -0.279  0.009  0.076 | -0.210  0.007  0.043 |  0.015  0.000  0.000 | -0.195  0.007  0.037 | 
19131       |  0.291  0.005  0.085 |  0.047  0.000  0.002 |  0.142  0.003  0.020 |  0.135  0.003  0.018 | -0.131  0.003  0.017 | 
19132       |  0.230  0.003  0.036 | -0.066  0.000  0.003 | -0.218  0.007  0.032 |  0.078  0.001  0.004 |  0.029  0.000  0.001 | 
19133       |  0.197  0.002  0.025 |  0.099  0.001  0.006 | -0.123  0.002  0.010 |  0.040  0.000  0.001 | -0.329  0.019  0.070 | 
19134       |  0.342  0.007  0.061 | -0.116  0.002  0.007 |  0.143  0.003  0.011 | -0.264  0.011  0.037 | -0.020  0.000  0.000 | 
19135       |  0.238  0.003  0.045 | -0.104  0.001  0.009 | -0.057  0.000  0.003 | -0.165  0.004  0.022 |  0.070  0.001  0.004 | 
19136       |  0.012  0.000  0.000 | -0.072  0.001  0.007 |  0.041  0.000  0.002 |  0.172  0.005  0.041 | -0.136  0.003  0.026 | 
19137       | -0.142  0.001  0.034 | -0.265  0.008  0.119 | -0.052  0.000  0.005 |  0.237  0.009  0.095 | -0.002  0.000  0.000 | 
19138       |  0.205  0.002  0.036 |  0.029  0.000  0.001 |  0.423  0.027  0.153 | -0.004  0.000  0.000 | -0.076  0.001  0.005 | 
19139       | -0.208  0.002  0.046 |  0.241  0.007  0.061 | -0.076  0.001  0.006 | -0.028  0.000  0.001 |  0.001  0.000  0.000 | 
19140       | -0.102  0.001  0.022 | -0.315  0.011  0.212 |  0.003  0.000  0.000 |  0.045  0.000  0.004 | -0.006  0.000  0.000 | 
19141       |  0.261  0.004  0.088 | -0.040  0.000  0.002 | -0.042  0.000  0.002 | -0.142  0.003  0.026 | -0.204  0.007  0.054 | 
19142       |  0.500  0.014  0.172 |  0.270  0.008  0.050 |  0.043  0.000  0.001 |  0.340  0.019  0.080 |  0.411  0.029  0.116 | 
19143       |  0.408  0.009  0.165 |  0.249  0.007  0.062 | -0.171  0.004  0.029 |  0.024  0.000  0.001 | -0.071  0.001  0.005 | 
19144       |  0.146  0.001  0.013 |  0.170  0.003  0.018 |  0.258  0.010  0.040 |  0.383  0.024  0.089 | -0.345  0.021  0.073 | 
19145       |  0.274  0.004  0.047 |  0.036  0.000  0.001 |  0.144  0.003  0.013 |  0.003  0.000  0.000 |  0.114  0.002  0.008 | 
19146       |  0.193  0.002  0.069 |  0.031  0.000  0.002 | -0.024  0.000  0.001 | -0.139  0.003  0.036 | -0.073  0.001  0.010 | 
19147       |  0.038  0.000  0.002 |  0.100  0.001  0.014 | -0.128  0.002  0.022 | -0.137  0.003  0.026 | -0.174  0.005  0.041 | 
19148       |  0.094  0.000  0.011 | -0.215  0.005  0.055 | -0.194  0.006  0.045 | -0.047  0.000  0.003 | -0.169  0.005  0.034 | 
19149       | -0.114  0.001  0.015 |  0.244  0.007  0.070 |  0.030  0.000  0.001 |  0.201  0.006  0.047 | -0.194  0.007  0.044 | 
19115       |  0.155  0.001  0.019 | -0.004  0.000  0.000 | -0.174  0.005  0.023 |  0.185  0.006  0.027 |  0.160  0.004  0.020 | 
19116       |  0.189  0.002  0.036 |  0.160  0.003  0.026 | -0.069  0.001  0.005 | -0.069  0.001  0.005 | -0.201  0.007  0.040 | 
19117       | -0.056  0.000  0.003 |  0.164  0.003  0.027 |  0.211  0.007  0.045 | -0.001  0.000  0.000 | -0.319  0.018  0.103 | 
19118       | -0.019  0.000  0.001 | -0.097  0.001  0.020 | -0.036  0.000  0.003 | -0.107  0.002  0.024 |  0.030  0.000  0.002 | 
19119       |  0.045  0.000  0.002 | -0.297  0.010  0.095 | -0.281  0.012  0.085 | -0.233  0.009  0.058 |  0.214  0.008  0.049 | 
19120       |  0.187  0.002  0.026 |  0.098  0.001  0.007 |  0.120  0.002  0.011 |  0.094  0.001  0.007 | -0.027  0.000  0.001 | 
19121       |  0.339  0.006  0.063 |  0.038  0.000  0.001 |  0.240  0.009  0.031 |  0.214  0.007  0.025 |  0.001  0.000  0.000 | 
19122       | -0.088  0.000  0.006 | -0.479  0.026  0.180 |  0.228  0.008  0.041 |  0.079  0.001  0.005 | -0.063  0.001  0.003 | 
19123       |  0.250  0.003  0.048 | -0.040  0.000  0.001 |  0.023  0.000  0.000 |  0.203  0.007  0.032 | -0.083  0.001  0.005 | 
19124       | -0.159  0.001  0.063 | -0.285  0.009  0.201 | -0.034  0.000  0.003 |  0.077  0.001  0.015 | -0.086  0.001  0.018 | 
19125       |  0.205  0.002  0.030 | -0.023  0.000  0.000 | -0.012  0.000  0.000 | -0.131  0.003  0.012 | -0.465  0.038  0.152 | 
19126       | -0.168  0.002  0.029 | -0.282  0.009  0.083 | -0.173  0.005  0.031 |  0.208  0.007  0.045 | -0.265  0.012  0.073 | 
19127       |  0.168  0.002  0.024 |  0.000  0.000  0.000 | -0.221  0.007  0.042 | -0.125  0.003  0.013 | -0.370  0.024  0.117 | 
19099       |  0.221  0.003  0.034 |  0.355  0.014  0.086 | -0.310  0.014  0.066 |  0.233  0.009  0.037 |  0.252  0.011  0.044 | 
19100       |  0.081  0.000  0.005 | -0.131  0.002  0.013 | -0.301  0.014  0.070 | -0.028  0.000  0.001 | -0.220  0.008  0.037 | 
19101       |  0.213  0.003  0.046 | -0.085  0.001  0.007 | -0.060  0.001  0.004 |  0.076  0.001  0.006 | -0.356  0.022  0.129 | 
19102       | -0.062  0.000  0.005 | -0.226  0.006  0.065 | -0.237  0.008  0.071 |  0.133  0.003  0.022 | -0.057  0.001  0.004 | 
19103       |  0.180  0.002  0.035 |  0.159  0.003  0.028 | -0.121  0.002  0.016 |  0.032  0.000  0.001 | -0.070  0.001  0.005 | 
19104       | -0.077  0.000  0.010 | -0.124  0.002  0.026 | -0.421  0.027  0.296 | -0.070  0.001  0.008 |  0.069  0.001  0.008 | 
19105       |  0.312  0.005  0.084 | -0.101  0.001  0.009 |  0.057  0.000  0.003 |  0.089  0.001  0.007 | -0.302  0.016  0.079 | 
19106       |  0.048  0.000  0.002 | -0.112  0.001  0.012 | -0.263  0.010  0.069 | -0.099  0.002  0.010 |  0.118  0.002  0.014 | 
19107       | -0.086  0.000  0.012 | -0.133  0.002  0.028 | -0.036  0.000  0.002 | -0.055  0.000  0.005 | -0.112  0.002  0.020 | 
19108       |  0.331  0.006  0.132 | -0.042  0.000  0.002 | -0.082  0.001  0.008 | -0.085  0.001  0.009 |  0.018  0.000  0.000 | 
19109       |  0.140  0.001  0.020 | -0.016  0.000  0.000 | -0.030  0.000  0.001 |  0.060  0.001  0.004 | -0.154  0.004  0.024 | 
19110       |  0.138  0.001  0.018 | -0.028  0.000  0.001 |  0.068  0.001  0.004 | -0.160  0.004  0.024 | -0.102  0.002  0.010 | 
19111       |  0.121  0.001  0.023 | -0.028  0.000  0.001 | -0.130  0.003  0.026 | -0.181  0.005  0.051 |  0.139  0.003  0.030 | 
19112       | -0.025  0.000  0.000 | -0.082  0.001  0.005 | -0.008  0.000  0.000 |  0.406  0.027  0.126 | -0.071  0.001  0.004 | 
19113       |  0.229  0.003  0.037 |  0.100  0.001  0.007 |  0.121  0.002  0.010 |  0.112  0.002  0.009 | -0.107  0.002  0.008 | 
19114       |  0.466  0.012  0.118 |  0.321  0.012  0.056 |  0.237  0.008  0.031 |  0.046  0.000  0.001 |  0.210  0.008  0.024 | 
19087       |  0.224  0.003  0.030 |  0.149  0.002  0.013 | -0.101  0.002  0.006 | -0.101  0.002  0.006 |  0.146  0.004  0.013 | 
19088       |  0.164  0.002  0.037 | -0.118  0.002  0.019 |  0.180  0.005  0.044 | -0.007  0.000  0.000 | -0.365  0.023  0.180 | 
19089       | -0.141  0.001  0.034 | -0.202  0.005  0.070 | -0.113  0.002  0.022 |  0.013  0.000  0.000 | -0.071  0.001  0.009 | 
19090       |  0.247  0.003  0.051 |  0.257  0.007  0.055 |  0.142  0.003  0.017 |  0.035  0.000  0.001 | -0.102  0.002  0.009 | 
19091       |  0.212  0.003  0.063 | -0.012  0.000  0.000 | -0.067  0.001  0.006 | -0.138  0.003  0.026 | -0.010  0.000  0.000 | 
19092       |  0.028  0.000  0.001 |  0.198  0.004  0.044 | -0.239  0.009  0.064 | -0.035  0.000  0.001 | -0.108  0.002  0.013 | 
19093       |  0.257  0.004  0.055 |  0.084  0.001  0.006 |  0.094  0.001  0.007 |  0.374  0.023  0.116 | -0.172  0.005  0.024 | 
19094       | -0.129  0.001  0.022 | -0.116  0.002  0.018 | -0.247  0.009  0.081 | -0.050  0.000  0.003 | -0.066  0.001  0.006 | 
19095       |  0.076  0.000  0.006 |  0.189  0.004  0.034 |  0.129  0.003  0.016 | -0.190  0.006  0.034 | -0.060  0.001  0.003 | 
19096       | -0.016  0.000  0.001 | -0.083  0.001  0.014 | -0.066  0.001  0.009 | -0.046  0.000  0.004 |  0.170  0.005  0.058 | 
19097       |  0.040  0.000  0.002 | -0.049  0.000  0.003 | -0.241  0.009  0.069 |  0.066  0.001  0.005 |  0.034  0.000  0.001 | 
19098       |  0.030  0.000  0.001 |  0.091  0.001  0.006 | -0.014  0.000  0.000 |  0.107  0.002  0.009 | -0.027  0.000  0.001 | 
19084       | -0.062  0.000  0.004 | -0.118  0.002  0.016 |  0.172  0.004  0.035 | -0.163  0.004  0.031 |  0.014  0.000  0.000 | 
19085       |  0.273  0.004  0.059 |  0.307  0.011  0.075 | -0.171  0.004  0.023 |  0.426  0.029  0.144 | -0.240  0.010  0.046 | 
19086       | -0.112  0.001  0.037 | -0.012  0.000  0.000 | -0.325  0.016  0.311 | -0.095  0.001  0.027 |  0.065  0.001  0.012 | 
19080       |  0.267  0.004  0.069 | -0.126  0.002  0.015 |  0.177  0.005  0.030 | -0.174  0.005  0.029 | -0.165  0.005  0.027 | 
19081       | -0.114  0.001  0.030 |  0.042  0.000  0.004 | -0.189  0.005  0.084 | -0.194  0.006  0.088 |  0.094  0.002  0.021 | 
19082       |  0.073  0.000  0.007 |  0.057  0.000  0.004 |  0.263  0.010  0.091 |  0.039  0.000  0.002 | -0.043  0.000  0.002 | 
19083       |  0.075  0.000  0.004 |  0.165  0.003  0.020 |  0.037  0.000  0.001 |  0.029  0.000  0.001 |  0.284  0.014  0.059 | 
19071       | -0.062  0.000  0.003 | -0.377  0.016  0.125 | -0.254  0.010  0.057 |  0.223  0.008  0.044 | -0.028  0.000  0.001 | 
19072       |  0.120  0.001  0.016 | -0.207  0.005  0.048 | -0.120  0.002  0.016 | -0.098  0.002  0.011 | -0.043  0.000  0.002 | 
19073       |  0.262  0.004  0.050 |  0.160  0.003  0.019 |  0.131  0.003  0.012 | -0.129  0.003  0.012 | -0.227  0.009  0.037 | 
19074       |  0.076  0.000  0.004 |  0.077  0.001  0.004 | -0.205  0.006  0.029 |  0.315  0.016  0.070 |  0.136  0.003  0.013 | 
19075       | -0.020  0.000  0.001 | -0.167  0.003  0.048 | -0.231  0.008  0.091 | -0.005  0.000  0.000 | -0.020  0.000  0.001 | 
19076       |  0.242  0.003  0.043 |  0.103  0.001  0.008 | -0.174  0.005  0.022 |  0.084  0.001  0.005 | -0.160  0.004  0.019 | 
19077       |  0.346  0.007  0.089 |  0.188  0.004  0.026 | -0.199  0.006  0.029 |  0.252  0.010  0.047 | -0.215  0.008  0.035 | 
19078       | -0.047  0.000  0.002 | -0.233  0.006  0.058 | -0.253  0.010  0.069 | -0.065  0.001  0.004 | -0.200  0.007  0.043 | 
19079       |  0.120  0.001  0.016 |  0.021  0.000  0.000 | -0.335  0.017  0.124 |  0.006  0.000  0.000 | -0.056  0.001  0.003 | 
19050       |  0.218  0.003  0.040 | -0.259  0.008  0.055 |  0.052  0.000  0.002 | -0.104  0.002  0.009 | -0.130  0.003  0.014 | 
19051       |  0.140  0.001  0.012 |  0.352  0.014  0.076 |  0.246  0.009  0.037 |  0.236  0.009  0.034 | -0.125  0.003  0.010 | 
19052       | -0.378  0.008  0.353 |  0.073  0.001  0.013 | -0.066  0.001  0.011 |  0.050  0.000  0.006 |  0.049  0.000  0.006 | 
19053       |  0.267  0.004  0.058 |  0.070  0.001  0.004 |  0.046  0.000  0.002 |  0.414  0.028  0.139 | -0.245  0.010  0.049 | 
19054       |  0.107  0.001  0.017 |  0.028  0.000  0.001 | -0.065  0.001  0.006 | -0.005  0.000  0.000 | -0.099  0.002  0.015 | 
19055       | -0.119  0.001  0.014 | -0.135  0.002  0.018 |  0.080  0.001  0.006 |  0.091  0.001  0.008 |  0.248  0.011  0.061 | 
19056       |  0.157  0.001  0.023 | -0.291  0.010  0.078 | -0.172  0.004  0.027 |  0.086  0.001  0.007 | -0.127  0.003  0.015 | 
19057       |  0.100  0.001  0.025 |  0.009  0.000  0.000 | -0.091  0.001  0.021 | -0.097  0.002  0.024 | -0.025  0.000  0.002 | 
19058       |  0.251  0.004  0.051 | -0.044  0.000  0.002 |  0.044  0.000  0.002 | -0.186  0.006  0.028 | -0.086  0.001  0.006 | 
19059       |  0.331  0.006  0.067 |  0.316  0.011  0.061 |  0.117  0.002  0.008 | -0.038  0.000  0.001 |  0.000  0.000  0.000 | 
19060       |  0.244  0.003  0.043 | -0.137  0.002  0.014 | -0.104  0.002  0.008 | -0.056  0.001  0.002 |  0.057  0.001  0.002 | 
19061       |  0.170  0.002  0.035 | -0.061  0.000  0.005 | -0.291  0.013  0.104 | -0.180  0.005  0.040 |  0.189  0.006  0.043 | 
19062       | -0.140  0.001  0.027 |  0.063  0.000  0.005 |  0.106  0.002  0.015 |  0.128  0.003  0.022 |  0.226  0.009  0.070 | 
19063       |  0.045  0.000  0.002 | -0.158  0.003  0.023 | -0.223  0.007  0.045 |  0.257  0.011  0.060 | -0.204  0.007  0.037 | 
19064       | -0.067  0.000  0.008 |  0.155  0.003  0.043 | -0.222  0.007  0.088 | -0.061  0.001  0.007 | -0.062  0.001  0.007 | 
19065       | -0.043  0.000  0.002 |  0.012  0.000  0.000 | -0.203  0.006  0.050 | -0.251  0.010  0.077 |  0.048  0.000  0.003 | 
19066       |  0.051  0.000  0.004 | -0.250  0.007  0.107 | -0.024  0.000  0.001 | -0.039  0.000  0.003 | -0.082  0.001  0.012 | 
19067       | -0.039  0.000  0.002 | -0.167  0.003  0.028 | -0.296  0.013  0.089 | -0.110  0.002  0.012 |  0.002  0.000  0.000 | 
19068       |  0.171  0.002  0.020 |  0.077  0.001  0.004 | -0.359  0.019  0.088 |  0.473  0.036  0.154 | -0.011  0.000  0.000 | 
19069       |  0.230  0.003  0.055 | -0.010  0.000  0.000 | -0.182  0.005  0.034 | -0.176  0.005  0.032 | -0.105  0.002  0.011 | 
19070       |  0.342  0.007  0.112 |  0.002  0.000  0.000 | -0.083  0.001  0.007 | -0.155  0.004  0.023 | -0.240  0.010  0.055 | 
19036       |  0.091  0.000  0.008 | -0.282  0.009  0.074 |  0.087  0.001  0.007 | -0.009  0.000  0.000 | -0.154  0.004  0.022 | 
19037       | -0.112  0.001  0.015 | -0.076  0.001  0.007 | -0.233  0.008  0.065 | -0.085  0.001  0.009 |  0.045  0.000  0.002 | 
19038       |  0.213  0.003  0.047 | -0.226  0.006  0.053 | -0.215  0.007  0.048 | -0.096  0.001  0.010 | -0.135  0.003  0.019 | 
19039       |  0.115  0.001  0.011 | -0.121  0.002  0.012 |  0.026  0.000  0.001 | -0.069  0.001  0.004 | -0.174  0.005  0.024 | 
19040       |  0.058  0.000  0.003 | -0.061  0.000  0.003 |  0.059  0.001  0.003 | -0.011  0.000  0.000 | -0.298  0.015  0.076 | 
19041       |  0.168  0.002  0.032 | -0.053  0.000  0.003 |  0.256  0.010  0.074 | -0.038  0.000  0.002 | -0.269  0.013  0.081 | 
19042       |  0.292  0.005  0.072 | -0.023  0.000  0.000 |  0.164  0.004  0.023 |  0.107  0.002  0.010 | -0.122  0.003  0.013 | 
19043       |  0.220  0.003  0.037 | -0.202  0.005  0.031 | -0.270  0.011  0.056 | -0.035  0.000  0.001 | -0.257  0.011  0.051 | 
19044       |  0.010  0.000  0.000 | -0.210  0.005  0.046 | -0.217  0.007  0.050 |  0.132  0.003  0.018 | -0.123  0.003  0.016 | 
19045       |  0.154  0.001  0.028 |  0.043  0.000  0.002 |  0.056  0.000  0.004 | -0.123  0.002  0.018 |  0.028  0.000  0.001 | 
19046       |  0.227  0.003  0.037 | -0.066  0.000  0.003 | -0.100  0.001  0.007 |  0.050  0.000  0.002 | -0.150  0.004  0.016 | 
19047       |  0.105  0.001  0.009 | -0.354  0.014  0.106 | -0.066  0.001  0.004 |  0.022  0.000  0.000 | -0.257  0.011  0.056 | 
19048       | -0.115  0.001  0.016 |  0.033  0.000  0.001 | -0.004  0.000  0.000 | -0.147  0.003  0.026 |  0.147  0.004  0.026 | 
19049       |  0.310  0.005  0.059 |  0.384  0.017  0.091 | -0.119  0.002  0.009 |  0.210  0.007  0.027 | -0.097  0.002  0.006 | 
19022       | -0.178  0.002  0.043 | -0.219  0.005  0.064 |  0.275  0.011  0.101 | -0.029  0.000  0.001 | -0.086  0.001  0.010 | 
19023       |  0.156  0.001  0.014 |  0.198  0.004  0.022 | -0.076  0.001  0.003 |  0.239  0.009  0.032 |  0.190  0.006  0.020 | 
19024       | -0.050  0.000  0.002 | -0.022  0.000  0.000 |  0.349  0.018  0.121 | -0.090  0.001  0.008 |  0.081  0.001  0.007 | 
19025       |  0.254  0.004  0.053 |  0.000  0.000  0.000 | -0.077  0.001  0.005 | -0.096  0.001  0.008 | -0.118  0.002  0.012 | 
19026       | -0.003  0.000  0.000 | -0.332  0.012  0.133 | -0.255  0.010  0.078 | -0.032  0.000  0.001 | -0.059  0.001  0.004 | 
19027       |  0.340  0.006  0.085 | -0.020  0.000  0.000 |  0.321  0.015  0.076 | -0.110  0.002  0.009 | -0.117  0.002  0.010 | 
19028       |  0.061  0.000  0.005 | -0.043  0.000  0.002 | -0.041  0.000  0.002 |  0.049  0.000  0.003 | -0.253  0.011  0.079 | 
19029       | -0.057  0.000  0.003 | -0.282  0.009  0.070 | -0.289  0.013  0.073 |  0.262  0.011  0.060 |  0.105  0.002  0.010 | 
19030       |  0.152  0.001  0.030 |  0.069  0.001  0.006 | -0.266  0.011  0.093 | -0.047  0.000  0.003 |  0.071  0.001  0.007 | 
19031       |  0.134  0.001  0.030 | -0.105  0.001  0.019 | -0.260  0.010  0.114 | -0.221  0.008  0.082 |  0.055  0.001  0.005 | 
19032       | -0.024  0.000  0.001 |  0.016  0.000  0.000 | -0.282  0.012  0.117 | -0.180  0.005  0.047 |  0.141  0.003  0.029 | 
19033       |  0.232  0.003  0.066 | -0.058  0.000  0.004 | -0.135  0.003  0.023 | -0.042  0.000  0.002 | -0.055  0.001  0.004 | 
19034       |  0.048  0.000  0.002 |  0.227  0.006  0.045 | -0.320  0.015  0.088 | -0.332  0.018  0.095 |  0.068  0.001  0.004 | 
19035       |  0.015  0.000  0.000 | -0.057  0.000  0.005 | -0.037  0.000  0.002 |  0.013  0.000  0.000 | -0.274  0.013  0.110 | 
19020       |  0.040  0.000  0.002 | -0.145  0.002  0.033 | -0.356  0.019  0.197 | -0.100  0.002  0.016 |  0.032  0.000  0.002 | 
19021       |  0.157  0.001  0.024 | -0.146  0.002  0.021 |  0.021  0.000  0.000 |  0.062  0.001  0.004 | -0.186  0.006  0.034 | 
19000       |  0.325  0.006  0.122 |  0.077  0.001  0.007 | -0.004  0.000  0.000 |  0.167  0.004  0.032 | -0.106  0.002  0.013 | 
19001       | -0.043  0.000  0.006 | -0.042  0.000  0.006 | -0.306  0.014  0.299 | -0.079  0.001  0.020 |  0.052  0.000  0.009 | 
19002       |  0.014  0.000  0.000 | -0.082  0.001  0.016 | -0.322  0.016  0.244 | -0.042  0.000  0.004 |  0.103  0.002  0.025 | 
19003       |  0.069  0.000  0.006 | -0.031  0.000  0.001 | -0.026  0.000  0.001 | -0.185  0.006  0.045 | -0.061  0.001  0.005 | 
19004       |  0.061  0.000  0.004 | -0.229  0.006  0.062 |  0.015  0.000  0.000 |  0.013  0.000  0.000 | -0.143  0.004  0.024 | 
19005       |  0.241  0.003  0.053 | -0.035  0.000  0.001 | -0.028  0.000  0.001 | -0.060  0.001  0.003 |  0.046  0.000  0.002 | 
19006       |  0.188  0.002  0.028 |  0.066  0.000  0.003 | -0.070  0.001  0.004 |  0.423  0.029  0.140 | -0.225  0.009  0.040 | 
19007       |  0.148  0.001  0.022 | -0.121  0.002  0.015 |  0.114  0.002  0.013 | -0.081  0.001  0.007 | -0.061  0.001  0.004 | 
19008       |  0.086  0.000  0.005 | -0.020  0.000  0.000 | -0.232  0.008  0.039 |  0.257  0.011  0.048 | -0.118  0.002  0.010 | 
19009       |  0.094  0.000  0.022 | -0.065  0.000  0.010 | -0.193  0.006  0.091 | -0.036  0.000  0.003 | -0.064  0.001  0.010 | 
19010       |  0.257  0.004  0.063 | -0.086  0.001  0.007 | -0.155  0.004  0.023 | -0.042  0.000  0.002 | -0.013  0.000  0.000 | 
19011       |  0.112  0.001  0.009 | -0.035  0.000  0.001 |  0.099  0.001  0.007 |  0.535  0.046  0.197 |  0.119  0.002  0.010 | 
19012       | -0.176  0.002  0.049 | -0.394  0.018  0.248 |  0.115  0.002  0.021 |  0.071  0.001  0.008 | -0.051  0.000  0.004 | 
19013       | -0.149  0.001  0.052 | -0.257  0.007  0.155 | -0.085  0.001  0.017 |  0.109  0.002  0.028 | -0.129  0.003  0.039 | 
19014       |  0.146  0.001  0.025 | -0.260  0.008  0.080 |  0.102  0.002  0.012 | -0.041  0.000  0.002 | -0.139  0.003  0.023 | 
19015       |  0.165  0.002  0.025 | -0.045  0.000  0.002 |  0.198  0.006  0.036 | -0.086  0.001  0.007 | -0.105  0.002  0.010 | 
19016       | -0.096  0.001  0.012 | -0.299  0.010  0.113 | -0.139  0.003  0.025 | -0.031  0.000  0.001 | -0.125  0.003  0.020 | 
19017       | -0.067  0.000  0.008 | -0.020  0.000  0.001 | -0.047  0.000  0.004 |  0.069  0.001  0.008 |  0.121  0.003  0.025 | 
19018       |  0.111  0.001  0.014 | -0.090  0.001  0.009 | -0.098  0.001  0.010 |  0.366  0.022  0.147 | -0.421  0.031  0.195 | 
19019       |  0.221  0.003  0.031 | -0.075  0.001  0.004 | -0.082  0.001  0.004 |  0.115  0.002  0.008 | -0.213  0.008  0.029 | 
18979       |  0.226  0.003  0.048 | -0.176  0.004  0.029 |  0.023  0.000  0.000 | -0.266  0.011  0.067 |  0.112  0.002  0.012 | 
18980       |  0.173  0.002  0.032 |  0.062  0.000  0.004 |  0.019  0.000  0.000 |  0.098  0.002  0.010 | -0.141  0.003  0.021 | 
18981       |  0.258  0.004  0.048 | -0.021  0.000  0.000 |  0.036  0.000  0.001 |  0.264  0.011  0.050 | -0.186  0.006  0.025 | 
18982       |  0.217  0.003  0.034 |  0.038  0.000  0.001 | -0.197  0.006  0.028 |  0.328  0.017  0.079 | -0.043  0.000  0.001 | 
18983       |  0.120  0.001  0.013 | -0.017  0.000  0.000 | -0.046  0.000  0.002 |  0.569  0.052  0.295 | -0.207  0.007  0.039 | 
18984       |  0.053  0.000  0.003 | -0.053  0.000  0.003 | -0.198  0.006  0.036 | -0.113  0.002  0.012 |  0.077  0.001  0.005 | 
18985       |  0.303  0.005  0.064 | -0.033  0.000  0.001 | -0.126  0.002  0.011 |  0.151  0.004  0.016 |  0.064  0.001  0.003 | 
18986       |  0.044  0.000  0.001 |  0.042  0.000  0.001 | -0.142  0.003  0.012 |  0.653  0.069  0.262 | -0.001  0.000  0.000 | 
18987       |  0.286  0.005  0.083 | -0.019  0.000  0.000 |  0.306  0.014  0.095 |  0.020  0.000  0.000 | -0.265  0.012  0.071 | 
18988       |  0.233  0.003  0.046 |  0.119  0.002  0.012 |  0.084  0.001  0.006 |  0.201  0.006  0.034 | -0.052  0.000  0.002 | 
18989       |  0.184  0.002  0.036 |  0.001  0.000  0.000 |  0.070  0.001  0.005 |  0.104  0.002  0.011 | -0.164  0.005  0.028 | 
18990       |  0.447  0.011  0.154 |  0.271  0.008  0.057 |  0.045  0.000  0.002 |  0.382  0.024  0.112 | -0.122  0.003  0.012 | 
18991       |  0.480  0.013  0.152 | -0.012  0.000  0.000 |  0.243  0.009  0.039 |  0.080  0.001  0.004 | -0.283  0.014  0.053 | 
18992       |  0.330  0.006  0.081 |  0.220  0.005  0.036 | -0.311  0.015  0.072 | -0.047  0.000  0.002 | -0.021  0.000  0.000 | 
18993       |  0.366  0.007  0.100 |  0.242  0.007  0.044 | -0.003  0.000  0.000 | -0.072  0.001  0.004 |  0.266  0.012  0.053 | 
18994       |  0.254  0.004  0.116 | -0.047  0.000  0.004 | -0.013  0.000  0.000 | -0.167  0.005  0.050 | -0.131  0.003  0.031 | 
18995       |  0.272  0.004  0.042 |  0.338  0.013  0.065 | -0.084  0.001  0.004 |  0.525  0.044  0.158 | -0.021  0.000  0.000 | 
18996       |  0.248  0.003  0.058 | -0.119  0.002  0.013 |  0.011  0.000  0.000 | -0.047  0.000  0.002 | -0.028  0.000  0.001 | 
18997       |  0.202  0.002  0.061 | -0.036  0.000  0.002 | -0.138  0.003  0.028 | -0.080  0.001  0.009 | -0.107  0.002  0.017 | 
18998       |  0.192  0.002  0.036 |  0.023  0.000  0.001 | -0.144  0.003  0.020 |  0.294  0.014  0.085 | -0.246  0.011  0.060 | 
18999       |  0.190  0.002  0.030 | -0.036  0.000  0.001 | -0.135  0.003  0.015 |  0.019  0.000  0.000 | -0.014  0.000  0.000 | 
18954       | -0.079  0.000  0.010 |  0.137  0.002  0.031 | -0.407  0.025  0.273 | -0.202  0.007  0.067 |  0.135  0.003  0.030 | 
18955       | -0.160  0.001  0.022 | -0.224  0.006  0.043 | -0.266  0.011  0.061 |  0.032  0.000  0.001 |  0.024  0.000  0.001 | 
18956       | -0.017  0.000  0.000 | -0.368  0.015  0.135 |  0.072  0.001  0.005 | -0.041  0.000  0.002 |  0.025  0.000  0.001 | 
18957       |  0.066  0.000  0.006 | -0.305  0.011  0.123 | -0.234  0.008  0.073 | -0.124  0.002  0.020 |  0.019  0.000  0.000 | 
18958       | -0.114  0.001  0.013 | -0.365  0.015  0.132 | -0.136  0.003  0.018 |  0.207  0.007  0.043 |  0.011  0.000  0.000 | 
18959       |  0.041  0.000  0.002 | -0.120  0.002  0.015 | -0.225  0.008  0.054 |  0.015  0.000  0.000 | -0.108  0.002  0.012 | 
18960       |  0.081  0.000  0.006 | -0.302  0.010  0.079 | -0.508  0.039  0.224 | -0.100  0.002  0.009 |  0.146  0.004  0.018 | 
18961       |  0.238  0.003  0.036 |  0.073  0.001  0.003 | -0.103  0.002  0.007 |  0.181  0.005  0.021 | -0.113  0.002  0.008 | 
18962       |  0.199  0.002  0.028 |  0.067  0.001  0.003 | -0.012  0.000  0.000 |  0.551  0.049  0.218 | -0.183  0.006  0.024 | 
18963       |  0.223  0.003  0.036 | -0.044  0.000  0.001 |  0.275  0.011  0.054 | -0.114  0.002  0.009 | -0.154  0.004  0.017 | 
18964       |  0.414  0.010  0.115 |  0.247  0.007  0.041 | -0.035  0.000  0.001 |  0.209  0.007  0.029 | -0.005  0.000  0.000 | 
18965       |  0.143  0.001  0.022 | -0.170  0.003  0.031 | -0.084  0.001  0.008 |  0.068  0.001  0.005 | -0.144  0.004  0.023 | 
18966       | -0.120  0.001  0.017 | -0.005  0.000  0.000 | -0.059  0.001  0.004 | -0.068  0.001  0.005 |  0.010  0.000  0.000 | 
18967       |  0.136  0.001  0.012 | -0.047  0.000  0.001 | -0.087  0.001  0.005 |  0.215  0.007  0.030 | -0.367  0.023  0.087 | 
18968       |  0.127  0.001  0.020 |  0.087  0.001  0.009 | -0.139  0.003  0.024 |  0.070  0.001  0.006 | -0.281  0.014  0.098 | 
18969       |  0.028  0.000  0.001 | -0.005  0.000  0.000 | -0.290  0.013  0.119 | -0.080  0.001  0.009 |  0.183  0.006  0.047 | 
18970       | -0.140  0.001  0.018 | -0.197  0.004  0.037 |  0.007  0.000  0.000 |  0.109  0.002  0.011 |  0.279  0.014  0.073 | 
18971       |  0.216  0.003  0.046 |  0.057  0.000  0.003 | -0.058  0.001  0.003 | -0.062  0.001  0.004 | -0.065  0.001  0.004 | 
18972       |  0.261  0.004  0.036 | -0.041  0.000  0.001 | -0.130  0.003  0.009 |  0.265  0.011  0.037 | -0.176  0.005  0.016 | 
18973       | -0.054  0.000  0.007 | -0.062  0.000  0.009 | -0.197  0.006  0.089 |  0.025  0.000  0.001 |  0.031  0.000  0.002 | 
18974       |  0.165  0.002  0.020 |  0.010  0.000  0.000 | -0.333  0.017  0.081 | -0.206  0.007  0.031 | -0.012  0.000  0.000 | 
18975       |  0.169  0.002  0.060 | -0.027  0.000  0.001 |  0.028  0.000  0.002 | -0.183  0.005  0.070 | -0.062  0.001  0.008 | 
18976       | -0.011  0.000  0.000 | -0.004  0.000  0.000 | -0.336  0.017  0.187 | -0.125  0.003  0.026 |  0.154  0.004  0.039 | 
18977       |  0.262  0.004  0.071 |  0.184  0.004  0.035 | -0.095  0.001  0.009 | -0.061  0.001  0.004 | -0.059  0.001  0.004 | 
18978       | -0.034  0.000  0.004 | -0.072  0.001  0.018 | -0.294  0.013  0.303 | -0.073  0.001  0.019 |  0.050  0.000  0.009 | 
18935       |  0.248  0.003  0.086 |  0.018  0.000  0.000 | -0.160  0.004  0.036 |  0.137  0.003  0.026 | -0.103  0.002  0.015 | 
18936       |  0.005  0.000  0.000 |  0.067  0.001  0.004 | -0.069  0.001  0.004 |  0.288  0.013  0.072 | -0.317  0.017  0.088 | 
18937       |  0.015  0.000  0.000 | -0.265  0.008  0.100 | -0.094  0.001  0.013 | -0.017  0.000  0.000 | -0.014  0.000  0.000 | 
18938       |  0.062  0.000  0.003 |  0.230  0.006  0.040 | -0.169  0.004  0.022 | -0.280  0.013  0.060 |  0.167  0.005  0.021 | 
18939       | -0.459  0.012  0.325 |  0.216  0.005  0.072 | -0.097  0.001  0.014 | -0.018  0.000  0.000 | -0.304  0.016  0.143 | 
18940       |  0.114  0.001  0.010 | -0.363  0.015  0.103 | -0.125  0.002  0.012 |  0.129  0.003  0.013 | -0.038  0.000  0.001 | 
18941       |  0.423  0.010  0.099 |  0.197  0.004  0.022 | -0.022  0.000  0.000 |  0.387  0.024  0.083 | -0.214  0.008  0.025 | 
18942       |  0.345  0.007  0.087 |  0.185  0.004  0.025 | -0.343  0.018  0.086 | -0.177  0.005  0.023 |  0.102  0.002  0.008 | 
18943       | -0.287  0.005  0.125 |  0.264  0.008  0.106 |  0.159  0.004  0.038 | -0.074  0.001  0.008 | -0.043  0.000  0.003 | 
18944       | -0.340  0.006  0.100 |  0.520  0.031  0.234 |  0.180  0.005  0.028 |  0.011  0.000  0.000 |  0.121  0.003  0.013 | 
18945       | -0.460  0.012  0.239 |  0.435  0.021  0.214 | -0.170  0.004  0.033 | -0.066  0.001  0.005 |  0.063  0.001  0.005 | 
18946       | -0.079  0.000  0.006 | -0.419  0.020  0.179 |  0.061  0.001  0.004 | -0.007  0.000  0.000 | -0.067  0.001  0.005 | 
18947       | -0.432  0.010  0.306 | -0.287  0.009  0.136 | -0.081  0.001  0.011 |  0.177  0.005  0.051 | -0.032  0.000  0.002 | 
18948       | -0.048  0.000  0.003 | -0.349  0.014  0.167 |  0.046  0.000  0.003 |  0.005  0.000  0.000 | -0.001  0.000  0.000 | 
18949       |  0.001  0.000  0.000 |  0.248  0.007  0.048 |  0.047  0.000  0.002 |  0.330  0.018  0.084 | -0.178  0.005  0.025 | 
18950       | -0.410  0.009  0.182 |  0.369  0.015  0.147 | -0.154  0.004  0.026 |  0.049  0.000  0.003 | -0.175  0.005  0.033 | 
18951       |  0.036  0.000  0.001 |  0.387  0.017  0.135 |  0.180  0.005  0.029 | -0.040  0.000  0.001 |  0.023  0.000  0.000 | 
18952       |  0.458  0.012  0.109 |  0.063  0.000  0.002 | -0.063  0.001  0.002 | -0.101  0.002  0.005 | -0.119  0.002  0.007 | 
18953       |  0.262  0.004  0.056 | -0.076  0.001  0.005 |  0.276  0.011  0.063 | -0.288  0.013  0.068 | -0.161  0.004  0.021 | 
18918       |  0.209  0.002  0.032 |  0.078  0.001  0.004 | -0.018  0.000  0.000 |  0.130  0.003  0.012 |  0.089  0.001  0.006 | 
18919       |  0.300  0.005  0.062 | -0.029  0.000  0.001 | -0.087  0.001  0.005 |  0.301  0.015  0.063 | -0.266  0.012  0.049 | 
18920       |  0.268  0.004  0.053 |  0.140  0.002  0.014 |  0.072  0.001  0.004 | -0.023  0.000  0.000 | -0.016  0.000  0.000 | 
18921       | -0.090  0.000  0.027 | -0.088  0.001  0.025 | -0.189  0.005  0.117 | -0.053  0.000  0.009 | -0.082  0.001  0.022 | 
18922       | -0.063  0.000  0.005 | -0.219  0.005  0.058 | -0.187  0.005  0.043 | -0.045  0.000  0.002 |  0.193  0.006  0.046 | 
18923       |  0.428  0.010  0.120 |  0.058  0.000  0.002 |  0.009  0.000  0.000 | -0.042  0.000  0.001 | -0.343  0.020  0.077 | 
18924       |  0.218  0.003  0.043 |  0.002  0.000  0.000 |  0.053  0.000  0.003 | -0.208  0.007  0.039 | -0.083  0.001  0.006 | 
18925       |  0.455  0.012  0.134 |  0.338  0.013  0.074 | -0.011  0.000  0.000 |  0.135  0.003  0.012 |  0.084  0.001  0.005 | 
18926       |  0.112  0.001  0.009 | -0.035  0.000  0.001 |  0.099  0.001  0.007 |  0.535  0.046  0.197 |  0.119  0.002  0.010 | 
18927       | -0.177  0.002  0.057 | -0.373  0.016  0.255 | -0.212  0.007  0.083 |  0.174  0.005  0.056 |  0.014  0.000  0.000 | 
18928       |  0.387  0.008  0.096 |  0.115  0.002  0.009 |  0.111  0.002  0.008 | -0.036  0.000  0.001 | -0.296  0.015  0.056 | 
18929       |  0.337  0.006  0.100 |  0.205  0.005  0.037 | -0.261  0.010  0.060 |  0.052  0.000  0.002 | -0.067  0.001  0.004 | 
18930       |  0.174  0.002  0.041 |  0.034  0.000  0.002 | -0.136  0.003  0.025 | -0.051  0.000  0.003 |  0.215  0.008  0.062 | 
18931       |  0.077  0.000  0.009 | -0.073  0.001  0.008 | -0.181  0.005  0.050 | -0.070  0.001  0.008 |  0.016  0.000  0.000 | 
18932       |  0.009  0.000  0.000 | -0.028  0.000  0.001 | -0.053  0.000  0.004 |  0.138  0.003  0.024 |  0.080  0.001  0.008 | 
18933       | -0.077  0.000  0.003 |  0.319  0.012  0.059 |  0.055  0.000  0.002 |  0.139  0.003  0.011 |  0.075  0.001  0.003 | 
18934       |  0.018  0.000  0.000 |  0.136  0.002  0.021 | -0.072  0.001  0.006 |  0.306  0.015  0.104 |  0.151  0.004  0.025 | 
18898       | -0.051  0.000  0.003 | -0.134  0.002  0.019 |  0.246  0.009  0.066 | -0.096  0.001  0.010 | -0.002  0.000  0.000 | 
18899       |  0.247  0.003  0.038 |  0.060  0.000  0.002 |  0.111  0.002  0.008 |  0.252  0.010  0.040 | -0.170  0.005  0.018 | 
18900       | -0.099  0.001  0.010 |  0.168  0.003  0.029 |  0.081  0.001  0.007 |  0.279  0.013  0.080 | -0.066  0.001  0.005 | 
18901       |  0.093  0.000  0.008 |  0.321  0.012  0.094 |  0.068  0.001  0.004 |  0.330  0.018  0.100 |  0.206  0.007  0.039 | 
18902       | -0.150  0.001  0.044 |  0.021  0.000  0.001 |  0.017  0.000  0.001 |  0.003  0.000  0.000 | -0.109  0.002  0.023 | 
18903       |  0.170  0.002  0.022 | -0.031  0.000  0.001 | -0.285  0.012  0.061 |  0.188  0.006  0.027 | -0.193  0.006  0.028 | 
18904       |  0.164  0.002  0.031 | -0.290  0.010  0.097 | -0.407  0.025  0.191 | -0.149  0.004  0.026 |  0.011  0.000  0.000 | 
18905       |  0.265  0.004  0.040 |  0.184  0.004  0.019 | -0.238  0.009  0.032 |  0.237  0.009  0.032 |  0.041  0.000  0.001 | 
18906       | -0.226  0.003  0.065 | -0.165  0.003  0.034 | -0.200  0.006  0.051 |  0.035  0.000  0.002 | -0.127  0.003  0.021 | 
18907       |  0.298  0.005  0.056 | -0.121  0.002  0.009 | -0.058  0.001  0.002 |  0.224  0.008  0.032 | -0.129  0.003  0.011 | 
18908       | -0.004  0.000  0.000 | -0.272  0.008  0.102 |  0.126  0.002  0.022 |  0.020  0.000  0.001 | -0.155  0.004  0.033 | 
18909       | -0.187  0.002  0.038 | -0.017  0.000  0.000 |  0.000  0.000  0.000 |  0.323  0.017  0.113 | -0.185  0.006  0.037 | 
18910       | -0.182  0.002  0.037 | -0.417  0.020  0.195 |  0.116  0.002  0.015 |  0.062  0.001  0.004 | -0.075  0.001  0.006 | 
18911       |  0.004  0.000  0.000 |  0.451  0.023  0.122 | -0.128  0.002  0.010 | -0.100  0.002  0.006 | -0.219  0.008  0.029 | 
18912       |  0.203  0.002  0.036 |  0.125  0.002  0.014 | -0.012  0.000  0.000 |  0.122  0.002  0.013 | -0.108  0.002  0.010 | 
18913       |  0.034  0.000  0.001 |  0.544  0.034  0.196 |  0.122  0.002  0.010 |  0.352  0.020  0.082 | -0.199  0.007  0.026 | 
18914       |  0.132  0.001  0.016 | -0.107  0.001  0.010 |  0.331  0.016  0.098 |  0.130  0.003  0.015 | -0.003  0.000  0.000 | 
18915       |  0.212  0.003  0.031 | -0.005  0.000  0.000 |  0.303  0.014  0.064 | -0.185  0.006  0.024 |  0.047  0.000  0.002 | 
18916       | -0.020  0.000  0.000 |  0.005  0.000  0.000 | -0.239  0.009  0.055 | -0.036  0.000  0.001 |  0.052  0.000  0.003 | 
18917       |  0.163  0.001  0.025 | -0.256  0.007  0.061 |  0.244  0.009  0.056 | -0.023  0.000  0.000 | -0.257  0.011  0.061 | 
18879       |  0.292  0.005  0.061 | -0.037  0.000  0.001 | -0.144  0.003  0.015 | -0.033  0.000  0.001 |  0.107  0.002  0.008 | 
18880       |  0.076  0.000  0.007 | -0.210  0.005  0.057 | -0.163  0.004  0.034 | -0.189  0.006  0.046 |  0.203  0.007  0.053 | 
18881       | -0.099  0.001  0.009 | -0.110  0.001  0.011 | -0.024  0.000  0.001 |  0.192  0.006  0.034 |  0.166  0.005  0.026 | 
18882       | -0.215  0.003  0.090 | -0.378  0.016  0.280 | -0.173  0.004  0.058 |  0.194  0.006  0.074 | -0.005  0.000  0.000 | 
18883       | -0.247  0.003  0.094 | -0.352  0.014  0.192 | -0.106  0.002  0.018 |  0.189  0.006  0.056 | -0.136  0.003  0.029 | 
18884       |  0.093  0.000  0.017 |  0.062  0.000  0.007 | -0.061  0.001  0.007 | -0.082  0.001  0.013 | -0.013  0.000  0.000 | 
18885       |  0.284  0.004  0.074 | -0.040  0.000  0.002 | -0.002  0.000  0.000 | -0.100  0.002  0.009 | -0.164  0.005  0.025 | 
18886       |  0.158  0.001  0.016 |  0.281  0.009  0.051 |  0.209  0.007  0.028 |  0.418  0.028  0.113 |  0.200  0.007  0.026 | 
18887       | -0.132  0.001  0.015 | -0.464  0.024  0.181 | -0.201  0.006  0.034 |  0.196  0.006  0.032 | -0.162  0.005  0.022 | 
18888       | -0.417  0.010  0.378 | -0.090  0.001  0.018 |  0.013  0.000  0.000 |  0.117  0.002  0.030 | -0.117  0.002  0.030 | 
18889       |  0.208  0.002  0.033 |  0.050  0.000  0.002 |  0.122  0.002  0.011 | -0.041  0.000  0.001 |  0.012  0.000  0.000 | 
18890       |  0.306  0.005  0.067 |  0.209  0.005  0.031 |  0.005  0.000  0.000 |  0.307  0.015  0.067 | -0.103  0.002  0.007 | 
18891       |  0.091  0.000  0.009 |  0.133  0.002  0.020 | -0.218  0.007  0.052 | -0.258  0.011  0.074 |  0.113  0.002  0.014 | 
18892       |  0.159  0.001  0.026 |  0.008  0.000  0.000 | -0.077  0.001  0.006 | -0.061  0.001  0.004 | -0.130  0.003  0.017 | 
18893       | -0.128  0.001  0.015 |  0.224  0.006  0.046 |  0.151  0.003  0.021 |  0.024  0.000  0.001 | -0.059  0.001  0.003 | 
18894       | -0.509  0.014  0.320 |  0.224  0.006  0.062 |  0.116  0.002  0.017 |  0.022  0.000  0.001 | -0.039  0.000  0.002 | 
18895       | -0.459  0.012  0.245 |  0.411  0.019  0.197 | -0.062  0.001  0.004 | -0.159  0.004  0.029 |  0.061  0.001  0.004 | 
18896       |  0.015  0.000  0.000 | -0.062  0.000  0.006 | -0.234  0.008  0.083 | -0.108  0.002  0.018 |  0.088  0.001  0.012 | 
18897       |  0.220  0.003  0.042 | -0.181  0.004  0.028 | -0.001  0.000  0.000 | -0.195  0.006  0.033 | -0.030  0.000  0.001 | 
18864       |  0.089  0.000  0.010 |  0.065  0.000  0.005 | -0.202  0.006  0.053 |  0.164  0.004  0.035 |  0.024  0.000  0.001 | 
18865       | -0.520  0.015  0.534 |  0.011  0.000  0.000 | -0.076  0.001  0.012 |  0.099  0.002  0.020 | -0.103  0.002  0.021 | 
18866       | -0.654  0.024  0.704 |  0.142  0.002  0.033 | -0.060  0.001  0.006 |  0.070  0.001  0.008 | -0.159  0.004  0.042 | 
18867       |  0.135  0.001  0.015 | -0.010  0.000  0.000 | -0.173  0.005  0.024 |  0.233  0.009  0.044 | -0.031  0.000  0.001 | 
18868       |  0.306  0.005  0.098 |  0.055  0.000  0.003 | -0.351  0.019  0.129 | -0.153  0.004  0.025 |  0.261  0.012  0.071 | 
18869       | -0.057  0.000  0.003 |  0.334  0.013  0.102 | -0.063  0.001  0.004 |  0.038  0.000  0.001 |  0.001  0.000  0.000 | 
18870       | -0.352  0.007  0.141 |  0.419  0.020  0.199 |  0.274  0.011  0.085 | -0.127  0.003  0.018 | -0.102  0.002  0.012 | 
18871       | -0.591  0.019  0.376 |  0.313  0.011  0.106 |  0.070  0.001  0.005 | -0.157  0.004  0.027 | -0.005  0.000  0.000 | 
18872       |  0.179  0.002  0.027 | -0.049  0.000  0.002 | -0.102  0.002  0.009 |  0.201  0.007  0.035 | -0.267  0.012  0.061 | 
18873       | -0.654  0.024  0.704 |  0.142  0.002  0.033 | -0.060  0.001  0.006 |  0.070  0.001  0.008 | -0.159  0.004  0.042 | 
18874       |  0.150  0.001  0.023 | -0.006  0.000  0.000 |  0.169  0.004  0.028 | -0.231  0.009  0.053 |  0.119  0.002  0.014 | 
18875       |  0.031  0.000  0.001 | -0.340  0.013  0.144 | -0.288  0.012  0.103 |  0.185  0.006  0.042 |  0.182  0.006  0.041 | 
18876       | -0.082  0.000  0.007 | -0.157  0.003  0.027 |  0.012  0.000  0.000 |  0.355  0.020  0.137 | -0.285  0.014  0.088 | 
18877       | -0.249  0.003  0.079 | -0.436  0.021  0.244 | -0.179  0.005  0.041 |  0.174  0.005  0.039 |  0.008  0.000  0.000 | 
18878       |  0.193  0.002  0.037 | -0.076  0.001  0.006 |  0.076  0.001  0.006 | -0.091  0.001  0.008 | -0.013  0.000  0.000 | 
18852       | -0.142  0.001  0.026 | -0.145  0.002  0.027 |  0.117  0.002  0.018 | -0.027  0.000  0.001 | -0.036  0.000  0.002 | 
18853       | -0.316  0.006  0.258 | -0.127  0.002  0.042 | -0.153  0.004  0.060 |  0.044  0.000  0.005 |  0.000  0.000  0.000 | 
18854       | -0.358  0.007  0.127 |  0.520  0.031  0.267 | -0.117  0.002  0.013 | -0.060  0.001  0.004 |  0.076  0.001  0.006 | 
18855       | -0.050  0.000  0.002 | -0.022  0.000  0.000 |  0.349  0.018  0.121 | -0.090  0.001  0.008 |  0.081  0.001  0.007 | 
18856       | -0.016  0.000  0.000 |  0.012  0.000  0.000 | -0.323  0.016  0.081 |  0.072  0.001  0.004 |  0.156  0.004  0.019 | 
18857       | -0.015  0.000  0.000 |  0.269  0.008  0.070 | -0.196  0.006  0.037 | -0.053  0.000  0.003 |  0.178  0.005  0.031 | 
18858       | -0.016  0.000  0.000 | -0.163  0.003  0.028 | -0.027  0.000  0.001 |  0.087  0.001  0.008 |  0.017  0.000  0.000 | 
18859       |  0.174  0.002  0.015 |  0.145  0.002  0.010 |  0.342  0.018  0.058 |  0.226  0.008  0.026 |  0.108  0.002  0.006 | 
18860       |  0.088  0.000  0.014 | -0.194  0.004  0.068 | -0.107  0.002  0.021 |  0.035  0.000  0.002 | -0.082  0.001  0.012 | 
18861       | -0.364  0.007  0.260 |  0.211  0.005  0.087 | -0.217  0.007  0.093 | -0.094  0.001  0.017 | -0.030  0.000  0.002 | 
18862       |  0.058  0.000  0.004 | -0.223  0.006  0.052 |  0.144  0.003  0.022 |  0.097  0.002  0.010 |  0.045  0.000  0.002 | 
18863       |  0.353  0.007  0.090 | -0.043  0.000  0.001 | -0.196  0.006  0.028 | -0.136  0.003  0.013 | -0.280  0.014  0.057 | 
18838       | -0.106  0.001  0.015 | -0.108  0.001  0.015 |  0.088  0.001  0.010 | -0.017  0.000  0.000 | -0.185  0.006  0.045 | 
18839       |  0.093  0.000  0.007 | -0.057  0.000  0.003 |  0.312  0.015  0.084 |  0.247  0.010  0.053 | -0.060  0.001  0.003 | 
18840       |  0.019  0.000  0.001 | -0.097  0.001  0.015 | -0.137  0.003  0.031 | -0.065  0.001  0.007 | -0.013  0.000  0.000 | 
18841       |  0.173  0.002  0.030 | -0.109  0.001  0.012 | -0.191  0.005  0.037 | -0.208  0.007  0.044 |  0.135  0.003  0.018 | 
18842       |  0.459  0.012  0.098 |  0.215  0.005  0.021 |  0.210  0.007  0.021 |  0.207  0.007  0.020 | -0.225  0.009  0.023 | 
18843       |  0.196  0.002  0.052 |  0.094  0.001  0.012 | -0.138  0.003  0.026 |  0.018  0.000  0.000 | -0.102  0.002  0.014 | 
18844       |  0.261  0.004  0.038 |  0.151  0.003  0.013 | -0.242  0.009  0.032 |  0.058  0.001  0.002 |  0.066  0.001  0.002 | 
18845       |  0.130  0.001  0.022 | -0.042  0.000  0.002 | -0.285  0.012  0.104 | -0.048  0.000  0.003 |  0.159  0.004  0.032 | 
18846       | -0.147  0.001  0.029 |  0.032  0.000  0.001 | -0.263  0.010  0.092 | -0.223  0.008  0.066 |  0.116  0.002  0.018 | 
18847       |  0.320  0.006  0.080 |  0.112  0.001  0.010 | -0.078  0.001  0.005 |  0.006  0.000  0.000 |  0.009  0.000  0.000 | 
18848       |  0.204  0.002  0.036 |  0.314  0.011  0.085 | -0.158  0.004  0.022 | -0.079  0.001  0.005 | -0.006  0.000  0.000 | 
18849       |  0.045  0.000  0.002 | -0.129  0.002  0.015 | -0.165  0.004  0.024 |  0.328  0.017  0.094 | -0.269  0.013  0.063 | 
18850       |  0.234  0.003  0.054 |  0.164  0.003  0.026 | -0.251  0.009  0.062 | -0.158  0.004  0.025 | -0.055  0.001  0.003 | 
18851       | -0.209  0.002  0.073 |  0.151  0.003  0.039 | -0.106  0.002  0.019 | -0.156  0.004  0.041 |  0.116  0.002  0.023 | 
18809       | -0.226  0.003  0.110 |  0.030  0.000  0.002 | -0.218  0.007  0.103 | -0.016  0.000  0.001 | -0.067  0.001  0.010 | 
18810       |  0.208  0.002  0.035 |  0.068  0.001  0.004 | -0.063  0.001  0.003 | -0.047  0.000  0.002 |  0.044  0.000  0.002 | 
18811       | -0.110  0.001  0.013 |  0.132  0.002  0.019 | -0.129  0.003  0.018 |  0.003  0.000  0.000 | -0.053  0.000  0.003 | 
18812       | -0.229  0.003  0.078 | -0.363  0.015  0.196 |  0.051  0.000  0.004 |  0.171  0.005  0.044 | -0.041  0.000  0.003 | 
18813       | -0.030  0.000  0.001 | -0.337  0.013  0.132 | -0.297  0.013  0.103 | -0.012  0.000  0.000 | -0.123  0.003  0.018 | 
18814       | -0.053  0.000  0.004 | -0.233  0.006  0.077 |  0.070  0.001  0.007 | -0.015  0.000  0.000 | -0.039  0.000  0.002 | 
18815       |  0.019  0.000  0.000 |  0.095  0.001  0.006 | -0.143  0.003  0.015 |  0.186  0.006  0.025 |  0.084  0.001  0.005 | 
18816       | -0.116  0.001  0.012 |  0.108  0.001  0.011 | -0.097  0.001  0.009 | -0.156  0.004  0.022 |  0.134  0.003  0.017 | 
18817       | -0.152  0.001  0.064 | -0.125  0.002  0.043 | -0.211  0.007  0.123 | -0.052  0.000  0.008 | -0.073  0.001  0.015 | 
18818       |  0.372  0.008  0.075 |  0.107  0.001  0.006 |  0.003  0.000  0.000 | -0.098  0.002  0.005 | -0.180  0.006  0.017 | 
18819       |  0.348  0.007  0.066 |  0.089  0.001  0.004 | -0.121  0.002  0.008 | -0.254  0.010  0.035 |  0.233  0.009  0.030 | 
18820       | -0.124  0.001  0.017 | -0.203  0.005  0.046 | -0.027  0.000  0.001 |  0.152  0.004  0.026 |  0.149  0.004  0.025 | 
18821       |  0.127  0.001  0.015 | -0.131  0.002  0.017 |  0.262  0.010  0.066 |  0.006  0.000  0.000 | -0.049  0.000  0.002 | 
18822       | -0.078  0.000  0.008 | -0.214  0.005  0.061 | -0.003  0.000  0.000 |  0.018  0.000  0.000 |  0.098  0.002  0.013 | 
18823       |  0.131  0.001  0.016 | -0.046  0.000  0.002 | -0.214  0.007  0.042 | -0.293  0.014  0.078 |  0.114  0.002  0.012 | 
18824       | -0.217  0.003  0.060 |  0.296  0.010  0.112 | -0.073  0.001  0.007 | -0.282  0.013  0.102 |  0.146  0.004  0.027 | 
18825       | -0.388  0.008  0.247 |  0.254  0.007  0.106 | -0.126  0.002  0.026 |  0.015  0.000  0.000 | -0.041  0.000  0.003 | 
18826       | -0.138  0.001  0.025 |  0.252  0.007  0.084 | -0.162  0.004  0.035 | -0.001  0.000  0.000 |  0.104  0.002  0.014 | 
18827       | -0.375  0.008  0.158 |  0.460  0.024  0.238 |  0.175  0.005  0.035 | -0.155  0.004  0.027 |  0.022  0.000  0.001 | 
18828       | -0.692  0.027  0.690 |  0.327  0.012  0.154 |  0.028  0.000  0.001 | -0.093  0.001  0.012 | -0.126  0.003  0.023 | 
18829       | -0.041  0.000  0.004 | -0.283  0.009  0.192 | -0.225  0.008  0.122 | -0.001  0.000  0.000 | -0.033  0.000  0.003 | 
18830       |  0.041  0.000  0.002 |  0.039  0.000  0.002 | -0.046  0.000  0.003 | -0.058  0.001  0.005 |  0.279  0.013  0.113 | 
18831       |  0.111  0.001  0.018 | -0.201  0.005  0.057 | -0.313  0.015  0.139 | -0.106  0.002  0.016 |  0.036  0.000  0.002 | 
18832       | -0.119  0.001  0.016 | -0.286  0.009  0.090 | -0.218  0.007  0.052 |  0.206  0.007  0.047 | -0.154  0.004  0.026 | 
18833       | -0.116  0.001  0.022 | -0.111  0.001  0.020 | -0.155  0.004  0.039 | -0.039  0.000  0.002 | -0.104  0.002  0.018 | 
18834       |  0.304  0.005  0.083 |  0.003  0.000  0.000 | -0.188  0.005  0.032 |  0.064  0.001  0.004 | -0.121  0.003  0.013 | 
18835       |  0.023  0.000  0.001 | -0.083  0.001  0.009 | -0.002  0.000  0.000 |  0.012  0.000  0.000 |  0.390  0.026  0.207 | 
18836       | -0.159  0.001  0.036 | -0.030  0.000  0.001 | -0.254  0.010  0.093 |  0.060  0.001  0.005 |  0.158  0.004  0.036 | 
18837       |  0.092  0.000  0.010 |  0.078  0.001  0.007 | -0.137  0.003  0.023 | -0.070  0.001  0.006 | -0.157  0.004  0.030 | 
18788       |  0.242  0.003  0.039 |  0.272  0.008  0.049 |  0.021  0.000  0.000 |  0.243  0.010  0.039 | -0.236  0.010  0.037 | 
18789       |  0.221  0.003  0.047 |  0.092  0.001  0.008 | -0.005  0.000  0.000 | -0.100  0.002  0.010 | -0.314  0.017  0.095 | 
18790       |  0.023  0.000  0.001 | -0.150  0.003  0.046 | -0.136  0.003  0.037 | -0.045  0.000  0.004 | -0.118  0.002  0.028 | 
18791       |  0.014  0.000  0.000 | -0.329  0.012  0.067 | -0.122  0.002  0.009 |  0.162  0.004  0.016 | -0.316  0.017  0.062 | 
18792       | -0.147  0.001  0.027 |  0.093  0.001  0.011 | -0.007  0.000  0.000 | -0.056  0.001  0.004 | -0.217  0.008  0.058 | 
18793       | -0.715  0.028  0.677 |  0.349  0.014  0.161 |  0.019  0.000  0.000 |  0.010  0.000  0.000 | -0.027  0.000  0.001 | 
18794       | -0.654  0.024  0.704 |  0.142  0.002  0.033 | -0.060  0.001  0.006 |  0.070  0.001  0.008 | -0.159  0.004  0.042 | 
18795       | -0.086  0.000  0.008 | -0.353  0.014  0.131 |  0.007  0.000  0.000 |  0.132  0.003  0.018 | -0.028  0.000  0.001 | 
18796       | -0.168  0.002  0.042 | -0.210  0.005  0.065 | -0.048  0.000  0.003 |  0.065  0.001  0.006 |  0.017  0.000  0.000 | 
18797       |  0.330  0.006  0.080 |  0.114  0.001  0.010 | -0.318  0.015  0.074 | -0.011  0.000  0.000 |  0.126  0.003  0.012 | 
18798       | -0.206  0.002  0.048 |  0.134  0.002  0.021 |  0.107  0.002  0.013 | -0.091  0.001  0.010 | -0.011  0.000  0.000 | 
18799       |  0.023  0.000  0.001 | -0.093  0.001  0.013 | -0.016  0.000  0.000 | -0.032  0.000  0.002 | -0.046  0.000  0.003 | 
18800       |  0.044  0.000  0.002 | -0.293  0.010  0.071 | -0.132  0.003  0.014 |  0.241  0.009  0.048 |  0.033  0.000  0.001 | 
18801       |  0.038  0.000  0.002 |  0.137  0.002  0.022 | -0.396  0.024  0.185 | -0.183  0.005  0.039 |  0.026  0.000  0.001 | 
18802       |  0.169  0.002  0.020 |  0.030  0.000  0.001 | -0.073  0.001  0.004 |  0.249  0.010  0.043 |  0.086  0.001  0.005 | 
18803       |  0.216  0.003  0.036 | -0.129  0.002  0.013 | -0.118  0.002  0.011 |  0.021  0.000  0.000 | -0.116  0.002  0.010 | 
18804       |  0.313  0.005  0.070 | -0.033  0.000  0.001 | -0.146  0.003  0.015 |  0.380  0.023  0.103 | -0.107  0.002  0.008 | 
18805       | -0.206  0.002  0.042 |  0.206  0.005  0.041 | -0.068  0.001  0.005 |  0.198  0.006  0.038 |  0.069  0.001  0.005 | 
18806       |  0.205  0.002  0.068 |  0.043  0.000  0.003 | -0.250  0.009  0.101 | -0.141  0.003  0.032 | -0.171  0.005  0.047 | 
18807       | -0.001  0.000  0.000 | -0.156  0.003  0.029 | -0.253  0.010  0.076 | -0.052  0.000  0.003 | -0.049  0.000  0.003 | 
18808       |  0.082  0.000  0.006 | -0.124  0.002  0.014 | -0.307  0.014  0.086 |  0.152  0.004  0.021 | -0.036  0.000  0.001 | 
18762       | -0.080  0.000  0.007 |  0.122  0.002  0.017 | -0.046  0.000  0.002 | -0.072  0.001  0.006 |  0.260  0.012  0.075 | 
18763       | -0.166  0.002  0.031 |  0.115  0.001  0.015 |  0.078  0.001  0.007 |  0.075  0.001  0.006 |  0.129  0.003  0.019 | 
18764       |  0.112  0.001  0.012 | -0.025  0.000  0.001 | -0.108  0.002  0.012 | -0.030  0.000  0.001 | -0.391  0.026  0.151 | 
18765       |  0.186  0.002  0.020 |  0.055  0.000  0.002 | -0.270  0.011  0.043 |  0.479  0.037  0.135 | -0.412  0.029  0.099 | 
18766       |  0.134  0.001  0.010 |  0.120  0.002  0.008 |  0.323  0.016  0.060 |  0.313  0.016  0.056 | -0.315  0.017  0.057 | 
18767       |  0.040  0.000  0.004 | -0.033  0.000  0.002 | -0.286  0.012  0.183 | -0.093  0.001  0.019 |  0.019  0.000  0.001 | 
18768       |  0.107  0.001  0.011 | -0.310  0.011  0.096 | -0.088  0.001  0.008 | -0.049  0.000  0.002 | -0.217  0.008  0.047 | 
18769       |  0.174  0.002  0.040 |  0.129  0.002  0.022 |  0.025  0.000  0.001 |  0.042  0.000  0.002 | -0.060  0.001  0.005 | 
18770       |  0.174  0.002  0.015 |  0.145  0.002  0.010 |  0.342  0.018  0.058 |  0.226  0.008  0.026 |  0.108  0.002  0.006 | 
18771       |  0.348  0.007  0.105 |  0.166  0.003  0.024 | -0.223  0.008  0.043 |  0.079  0.001  0.005 | -0.056  0.001  0.003 | 
18772       |  0.374  0.008  0.087 |  0.265  0.008  0.044 | -0.102  0.002  0.007 |  0.344  0.019  0.074 | -0.290  0.015  0.052 | 
18773       |  0.178  0.002  0.031 | -0.309  0.011  0.094 | -0.287  0.012  0.081 |  0.077  0.001  0.006 | -0.220  0.008  0.048 | 
18774       | -0.082  0.000  0.007 | -0.371  0.016  0.149 | -0.249  0.009  0.067 | -0.004  0.000  0.000 |  0.030  0.000  0.001 | 
18775       |  0.255  0.004  0.083 |  0.012  0.000  0.000 | -0.116  0.002  0.017 | -0.092  0.001  0.011 | -0.044  0.000  0.002 | 
18776       |  0.179  0.002  0.024 |  0.001  0.000  0.000 | -0.296  0.013  0.066 |  0.223  0.008  0.037 | -0.141  0.003  0.015 | 
18777       |  0.087  0.000  0.011 | -0.106  0.001  0.016 | -0.105  0.002  0.016 |  0.050  0.000  0.004 | -0.118  0.002  0.020 | 
18778       | -0.009  0.000  0.000 | -0.248  0.007  0.086 | -0.226  0.008  0.071 | -0.073  0.001  0.007 | -0.053  0.000  0.004 | 
18779       | -0.474  0.012  0.312 |  0.316  0.011  0.139 |  0.170  0.004  0.040 | -0.042  0.000  0.003 | -0.311  0.017  0.134 | 
18780       | -0.675  0.025  0.619 |  0.391  0.017  0.208 | -0.006  0.000  0.000 | -0.020  0.000  0.001 | -0.005  0.000  0.000 | 
18781       | -0.024  0.000  0.001 | -0.093  0.001  0.009 | -0.005  0.000  0.000 |  0.137  0.003  0.019 | -0.004  0.000  0.000 | 
18782       | -0.675  0.025  0.619 |  0.391  0.017  0.208 | -0.006  0.000  0.000 | -0.020  0.000  0.001 | -0.005  0.000  0.000 | 
18783       |  0.104  0.001  0.008 | -0.104  0.001  0.008 |  0.045  0.000  0.001 |  0.395  0.025  0.113 |  0.178  0.005  0.023 | 
18784       |  0.125  0.001  0.015 | -0.060  0.000  0.003 | -0.272  0.011  0.069 | -0.172  0.005  0.028 |  0.035  0.000  0.001 | 
18785       |  0.086  0.000  0.008 | -0.014  0.000  0.000 | -0.328  0.016  0.117 | -0.337  0.018  0.123 |  0.188  0.006  0.038 | 
18786       |  0.014  0.000  0.000 | -0.114  0.001  0.028 | -0.167  0.004  0.059 | -0.036  0.000  0.003 | -0.118  0.002  0.030 | 
18787       | -0.010  0.000  0.000 | -0.127  0.002  0.028 | -0.304  0.014  0.163 |  0.047  0.000  0.004 |  0.176  0.005  0.055 | 
18742       | -0.118  0.001  0.019 | -0.356  0.014  0.174 | -0.115  0.002  0.018 | -0.020  0.000  0.001 | -0.101  0.002  0.014 | 
18743       |  0.056  0.000  0.003 |  0.024  0.000  0.001 |  0.028  0.000  0.001 | -0.124  0.002  0.017 |  0.113  0.002  0.014 | 
18744       | -0.090  0.000  0.010 | -0.145  0.002  0.026 | -0.352  0.019  0.157 | -0.075  0.001  0.007 | -0.021  0.000  0.001 | 
18745       |  0.131  0.001  0.026 | -0.105  0.001  0.017 | -0.145  0.003  0.032 | -0.111  0.002  0.019 |  0.040  0.000  0.002 | 
18746       | -0.087  0.000  0.006 |  0.315  0.011  0.073 |  0.027  0.000  0.001 |  0.192  0.006  0.027 |  0.052  0.000  0.002 | 
18747       |  0.044  0.000  0.003 | -0.333  0.013  0.147 |  0.026  0.000  0.001 | -0.027  0.000  0.001 | -0.177  0.005  0.042 | 
18748       |  0.185  0.002  0.031 |  0.273  0.008  0.067 | -0.178  0.005  0.028 |  0.201  0.007  0.036 |  0.179  0.006  0.029 | 
18749       |  0.042  0.000  0.002 |  0.069  0.001  0.007 | -0.232  0.008  0.075 |  0.056  0.001  0.004 |  0.311  0.017  0.135 | 
18750       |  0.339  0.006  0.105 | -0.066  0.000  0.004 | -0.250  0.009  0.057 | -0.173  0.005  0.027 | -0.125  0.003  0.014 | 
18751       | -0.240  0.003  0.161 | -0.267  0.008  0.199 | -0.143  0.003  0.057 |  0.124  0.002  0.043 | -0.090  0.001  0.022 | 
18752       | -0.420  0.010  0.201 |  0.359  0.015  0.147 | -0.067  0.001  0.005 | -0.076  0.001  0.007 |  0.123  0.003  0.017 | 
18753       |  0.063  0.000  0.005 | -0.129  0.002  0.022 | -0.182  0.005  0.045 | -0.033  0.000  0.001 | -0.023  0.000  0.001 | 
18754       |  0.170  0.002  0.024 | -0.119  0.002  0.012 | -0.180  0.005  0.026 |  0.238  0.009  0.046 | -0.004  0.000  0.000 | 
18755       | -0.133  0.001  0.019 | -0.251  0.007  0.068 |  0.169  0.004  0.031 |  0.097  0.002  0.010 |  0.132  0.003  0.019 | 
18756       | -0.124  0.001  0.020 |  0.062  0.000  0.005 | -0.233  0.008  0.070 | -0.041  0.000  0.002 |  0.220  0.008  0.062 | 
18757       |  0.108  0.001  0.009 |  0.363  0.015  0.101 | -0.055  0.000  0.002 | -0.019  0.000  0.000 |  0.614  0.065  0.291 | 
18758       |  0.241  0.003  0.050 |  0.159  0.003  0.022 | -0.098  0.001  0.008 |  0.086  0.001  0.006 |  0.225  0.009  0.043 | 
18759       |  0.233  0.003  0.044 | -0.190  0.004  0.029 | -0.007  0.000  0.000 | -0.145  0.003  0.017 | -0.132  0.003  0.014 | 
18760       |  0.014  0.000  0.000 |  0.108  0.001  0.011 | -0.286  0.012  0.073 | -0.068  0.001  0.004 |  0.146  0.004  0.019 | 
18761       | -0.129  0.001  0.012 | -0.235  0.006  0.040 |  0.036  0.000  0.001 |  0.167  0.004  0.020 |  0.337  0.020  0.082 | 
18733       |  0.252  0.004  0.054 |  0.327  0.012  0.092 | -0.283  0.012  0.068 |  0.086  0.001  0.006 |  0.368  0.023  0.116 | 
18734       | -0.059  0.000  0.005 | -0.325  0.012  0.139 | -0.238  0.009  0.075 | -0.003  0.000  0.000 |  0.010  0.000  0.000 | 
18735       |  0.079  0.000  0.010 | -0.041  0.000  0.003 | -0.152  0.003  0.039 | -0.182  0.005  0.056 | -0.005  0.000  0.000 | 
18736       | -0.219  0.003  0.054 |  0.126  0.002  0.018 | -0.127  0.002  0.018 | -0.163  0.004  0.030 | -0.034  0.000  0.001 | 
18737       |  0.071  0.000  0.004 | -0.351  0.014  0.105 | -0.120  0.002  0.012 |  0.110  0.002  0.010 |  0.120  0.003  0.012 | 
18738       | -0.021  0.000  0.001 | -0.087  0.001  0.009 | -0.129  0.003  0.020 |  0.136  0.003  0.023 | -0.292  0.015  0.105 | 
18739       | -0.214  0.003  0.051 | -0.020  0.000  0.000 | -0.173  0.005  0.033 |  0.186  0.006  0.039 |  0.085  0.001  0.008 | 
18740       |  0.239  0.003  0.060 | -0.016  0.000  0.000 |  0.027  0.000  0.001 | -0.055  0.000  0.003 | -0.480  0.040  0.241 | 
18741       |  0.141  0.001  0.025 |  0.181  0.004  0.040 |  0.043  0.000  0.002 | -0.132  0.003  0.021 | -0.062  0.001  0.005 | 
18710       | -0.248  0.003  0.086 |  0.127  0.002  0.023 | -0.070  0.001  0.007 |  0.062  0.001  0.005 |  0.117  0.002  0.019 | 
18711       |  0.273  0.004  0.056 |  0.105  0.001  0.008 | -0.099  0.001  0.007 |  0.265  0.011  0.053 |  0.072  0.001  0.004 | 
18712       | -0.061  0.000  0.004 |  0.037  0.000  0.002 |  0.158  0.004  0.028 | -0.088  0.001  0.009 |  0.008  0.000  0.000 | 
18713       |  0.117  0.001  0.013 | -0.142  0.002  0.019 | -0.224  0.008  0.047 | -0.153  0.004  0.022 |  0.041  0.000  0.002 | 
18714       |  0.086  0.000  0.009 | -0.152  0.003  0.027 | -0.238  0.008  0.067 | -0.187  0.006  0.041 |  0.061  0.001  0.004 | 
18715       |  0.127  0.001  0.014 |  0.006  0.000  0.000 | -0.203  0.006  0.037 |  0.134  0.003  0.016 | -0.134  0.003  0.016 | 
18716       |  0.140  0.001  0.019 |  0.140  0.002  0.019 | -0.056  0.000  0.003 |  0.323  0.017  0.102 | -0.280  0.014  0.077 | 
18717       |  0.082  0.000  0.011 | -0.176  0.004  0.051 |  0.052  0.000  0.004 | -0.039  0.000  0.003 | -0.050  0.000  0.004 | 
18718       |  0.022  0.000  0.000 | -0.231  0.006  0.043 | -0.196  0.006  0.031 | -0.090  0.001  0.007 |  0.047  0.000  0.002 | 
18719       |  0.058  0.000  0.004 | -0.310  0.011  0.106 | -0.040  0.000  0.002 |  0.028  0.000  0.001 | -0.030  0.000  0.001 | 
18720       | -0.087  0.000  0.006 |  0.151  0.003  0.017 | -0.052  0.000  0.002 | -0.135  0.003  0.014 |  0.016  0.000  0.000 | 
18721       | -0.092  0.000  0.014 | -0.328  0.012  0.171 | -0.027  0.000  0.001 |  0.098  0.002  0.015 | -0.169  0.005  0.045 | 
18722       | -0.167  0.002  0.032 | -0.296  0.010  0.101 |  0.076  0.001  0.007 |  0.113  0.002  0.015 |  0.007  0.000  0.000 | 
18723       | -0.003  0.000  0.000 | -0.240  0.007  0.057 | -0.177  0.005  0.031 | -0.002  0.000  0.000 | -0.181  0.006  0.032 | 
18724       | -0.111  0.001  0.025 | -0.189  0.004  0.072 | -0.046  0.000  0.004 |  0.009  0.000  0.000 | -0.048  0.000  0.005 | 
18725       |  0.093  0.000  0.007 | -0.121  0.002  0.013 |  0.024  0.000  0.001 |  0.271  0.012  0.063 | -0.189  0.006  0.030 | 
18726       |  0.234  0.003  0.066 | -0.079  0.001  0.007 |  0.103  0.002  0.013 | -0.052  0.000  0.003 | -0.224  0.009  0.060 | 
18727       | -0.042  0.000  0.003 |  0.109  0.001  0.020 |  0.037  0.000  0.002 | -0.118  0.002  0.023 | -0.168  0.005  0.047 | 
18728       |  0.249  0.003  0.058 |  0.086  0.001  0.007 |  0.045  0.000  0.002 | -0.121  0.002  0.014 | -0.087  0.001  0.007 | 
18729       | -0.235  0.003  0.122 |  0.049  0.000  0.005 | -0.069  0.001  0.011 | -0.017  0.000  0.001 | -0.017  0.000  0.001 | 
18730       |  0.295  0.005  0.057 |  0.099  0.001  0.006 |  0.200  0.006  0.026 |  0.302  0.015  0.059 | -0.131  0.003  0.011 | 
18731       |  0.265  0.004  0.077 |  0.033  0.000  0.001 | -0.019  0.000  0.000 |  0.247  0.010  0.067 | -0.202  0.007  0.044 | 
18732       |  0.067  0.000  0.004 |  0.341  0.013  0.090 | -0.071  0.001  0.004 |  0.075  0.001  0.004 |  0.125  0.003  0.012 | 
18685       | -0.217  0.003  0.134 | -0.098  0.001  0.027 | -0.192  0.006  0.105 |  0.000  0.000  0.000 | -0.002  0.000  0.000 | 
18686       |  0.119  0.001  0.011 | -0.039  0.000  0.001 | -0.099  0.001  0.008 | -0.075  0.001  0.004 |  0.275  0.013  0.059 | 
18687       | -0.019  0.000  0.001 | -0.234  0.006  0.081 | -0.007  0.000  0.000 | -0.114  0.002  0.019 | -0.139  0.003  0.028 | 
18688       | -0.101  0.001  0.008 |  0.156  0.003  0.019 | -0.012  0.000  0.000 |  0.343  0.019  0.093 | -0.152  0.004  0.018 | 
18689       |  0.364  0.007  0.095 | -0.034  0.000  0.001 | -0.303  0.014  0.066 |  0.194  0.006  0.027 | -0.137  0.003  0.013 | 
18690       |  0.375  0.008  0.095 |  0.186  0.004  0.023 | -0.031  0.000  0.001 |  0.049  0.000  0.002 |  0.131  0.003  0.012 | 
18691       | -0.675  0.025  0.619 |  0.391  0.017  0.208 | -0.006  0.000  0.000 | -0.020  0.000  0.001 | -0.005  0.000  0.000 | 
18692       | -0.715  0.028  0.677 |  0.349  0.014  0.161 |  0.019  0.000  0.000 |  0.010  0.000  0.000 | -0.027  0.000  0.001 | 
18693       | -0.511  0.015  0.384 |  0.333  0.013  0.164 | -0.096  0.001  0.013 | -0.098  0.002  0.014 | -0.119  0.002  0.021 | 
18694       | -0.338  0.006  0.183 |  0.158  0.003  0.040 | -0.028  0.000  0.001 | -0.084  0.001  0.011 | -0.049  0.000  0.004 | 
18695       |  0.058  0.000  0.004 | -0.176  0.004  0.039 |  0.264  0.010  0.089 | -0.093  0.001  0.011 | -0.045  0.000  0.003 | 
18696       |  0.142  0.001  0.020 | -0.062  0.000  0.004 | -0.093  0.001  0.009 |  0.241  0.009  0.059 | -0.227  0.009  0.052 | 
18697       |  0.402  0.009  0.126 |  0.138  0.002  0.015 |  0.087  0.001  0.006 |  0.120  0.002  0.011 |  0.057  0.001  0.003 | 
18698       | -0.171  0.002  0.039 | -0.295  0.010  0.115 |  0.017  0.000  0.000 |  0.090  0.001  0.011 | -0.061  0.001  0.005 | 
18699       | -0.199  0.002  0.062 |  0.185  0.004  0.054 |  0.075  0.001  0.009 | -0.211  0.007  0.070 | -0.048  0.000  0.004 | 
18700       |  0.160  0.001  0.028 | -0.261  0.008  0.076 | -0.040  0.000  0.002 | -0.035  0.000  0.001 | -0.171  0.005  0.032 | 
18701       | -0.369  0.008  0.190 |  0.082  0.001  0.009 |  0.036  0.000  0.002 | -0.065  0.001  0.006 |  0.109  0.002  0.017 | 
18702       |  0.174  0.002  0.034 |  0.067  0.001  0.005 | -0.263  0.010  0.077 | -0.134  0.003  0.020 | -0.200  0.007  0.045 | 
18703       |  0.165  0.002  0.037 | -0.041  0.000  0.002 |  0.086  0.001  0.010 | -0.073  0.001  0.007 | -0.243  0.010  0.080 | 
18704       | -0.192  0.002  0.035 | -0.071  0.001  0.005 | -0.132  0.003  0.016 |  0.162  0.004  0.025 |  0.051  0.000  0.002 | 
18705       | -0.124  0.001  0.014 | -0.347  0.014  0.107 | -0.099  0.001  0.009 |  0.063  0.001  0.004 | -0.077  0.001  0.005 | 
18706       |  0.231  0.003  0.065 | -0.119  0.002  0.017 |  0.236  0.008  0.068 | -0.071  0.001  0.006 | -0.393  0.027  0.187 | 
18707       |  0.062  0.000  0.003 | -0.135  0.002  0.016 | -0.305  0.014  0.083 |  0.212  0.007  0.040 | -0.129  0.003  0.015 | 
18708       |  0.104  0.001  0.011 | -0.157  0.003  0.025 | -0.132  0.003  0.017 |  0.186  0.006  0.034 | -0.394  0.027  0.153 | 
18709       |  0.081  0.000  0.009 | -0.212  0.005  0.063 | -0.176  0.005  0.043 | -0.056  0.000  0.004 | -0.059  0.001  0.005 | 
18665       | -0.027  0.000  0.001 | -0.028  0.000  0.001 | -0.285  0.012  0.094 | -0.118  0.002  0.016 | -0.154  0.004  0.028 | 
18666       | -0.100  0.001  0.014 | -0.466  0.025  0.315 | -0.040  0.000  0.002 |  0.081  0.001  0.009 |  0.003  0.000  0.000 | 
18667       |  0.191  0.002  0.029 |  0.062  0.000  0.003 | -0.025  0.000  0.001 |  0.101  0.002  0.008 |  0.112  0.002  0.010 | 
18668       | -0.001  0.000  0.000 | -0.213  0.005  0.049 | -0.395  0.023  0.166 | -0.084  0.001  0.008 | -0.015  0.000  0.000 |
[truncated: 2,431,165 more chars]
