# Supplementary material for: Stylistic variation on the Donald Trump Twitter account: A linguistic analysis of tweets posted between 2009 and 2018
Source: PLoS One. 2019 Sep 25;14(9):e0222062. doi: 10.1371/journal.pone.0222062 (PMC6760825; doi:10.1371/journal.pone.0222062)
Supplement: S3 File — This file contains the full dataset, R code, and output for the quantitative analysis conducted for this study. (ZIP) [file pone.0222062.s003.zip › R_ANALYSIS/OUTPUT/FEATURE_SUMMARY.txt]

Call:
MCA(X = tweets_mat, ncp = 5, quanti.sup = 1) 


Eigenvalues
                       Dim.1   Dim.2   Dim.3   Dim.4   Dim.5   Dim.6   Dim.7   Dim.8   Dim.9  Dim.10  Dim.11  Dim.12  Dim.13  Dim.14  Dim.15  Dim.16  Dim.17  Dim.18  Dim.19  Dim.20  Dim.21  Dim.22  Dim.23  Dim.24  Dim.25  Dim.26  Dim.27  Dim.28  Dim.29  Dim.30  Dim.31  Dim.32  Dim.33  Dim.34  Dim.35  Dim.36  Dim.37  Dim.38  Dim.39  Dim.40  Dim.41  Dim.42  Dim.43  Dim.44  Dim.45  Dim.46  Dim.47  Dim.48  Dim.49  Dim.50  Dim.51  Dim.52  Dim.53  Dim.54  Dim.55  Dim.56  Dim.57  Dim.58  Dim.59  Dim.60  Dim.61  Dim.62  Dim.63 
Variance               0.083   0.041   0.031   0.029   0.027   0.024   0.022   0.022   0.022   0.020   0.020   0.019   0.018   0.018   0.018   0.018   0.017   0.017   0.017   0.017   0.016   0.016   0.016   0.016   0.016   0.015   0.015   0.015   0.015   0.015   0.014   0.014   0.014   0.014   0.014   0.014   0.014   0.013   0.013   0.013   0.013   0.013   0.013   0.012   0.012   0.012   0.012   0.011   0.011   0.010   0.010   0.009   0.009   0.009   0.008   0.007   0.007   0.007   0.007   0.006   0.006   0.005   0.002 
% of var.              8.271   4.069   3.058   2.851   2.654   2.409   2.241   2.171   2.161   2.001   1.969   1.911   1.837   1.826   1.787   1.763   1.741   1.738   1.698   1.666   1.648   1.625   1.580   1.574   1.551   1.523   1.502   1.497   1.473   1.464   1.442   1.428   1.414   1.405   1.369   1.363   1.351   1.330   1.327   1.301   1.284   1.258   1.253   1.244   1.203   1.192   1.153   1.096   1.068   1.005   0.958   0.941   0.877   0.867   0.795   0.744   0.711   0.695   0.663   0.633   0.598   0.521   0.249 
Cumulative % of var.   8.271  12.339  15.397  18.248  20.902  23.312  25.552  27.724  29.885  31.885  33.854  35.766  37.603  39.429  41.216  42.979  44.721  46.459  48.157  49.823  51.471  53.097  54.677  56.251  57.802  59.325  60.827  62.325  63.797  65.261  66.703  68.132  69.546  70.951  72.320  73.683  75.035  76.365  77.692  78.993  80.277  81.534  82.787  84.031  85.233  86.426  87.579  88.674  89.743  90.747  91.706  92.646  93.524  94.391  95.186  95.930  96.641  97.336  97.998  98.631  99.230  99.751 100.000 

Categories
                      Dim.1     ctr    cos2  v.test     Dim.2     ctr    cos2  v.test     Dim.3     ctr    cos2  v.test     Dim.4     ctr    cos2  v.test     Dim.5     ctr    cos2  v.test   
AMPLIFIER_A       |  -0.091   0.136   0.053 -33.908 |  -0.078   0.206   0.039 -29.220 |   0.013   0.007   0.001   4.701 |   0.096   0.441   0.059  35.790 |   0.012   0.007   0.001   4.392 | 
AMPLIFIER_P       |   0.584   0.879   0.053  33.908 |   0.503   1.326   0.039  29.220 |  -0.081   0.046   0.001  -4.701 |  -0.616   2.840   0.059 -35.790 |  -0.076   0.046   0.001  -4.392 | 
ANALNEG_A         |  -0.129   0.271   0.096 -45.627 |  -0.121   0.487   0.085 -42.915 |  -0.009   0.003   0.000  -3.067 |  -0.184   1.610   0.196 -65.343 |  -0.031   0.050   0.006 -11.138 | 
ANALNEG_P         |   0.745   1.567   0.096  45.627 |   0.701   2.819   0.085  42.915 |   0.050   0.019   0.000   3.067 |   1.067   9.327   0.196  65.343 |   0.182   0.291   0.006  11.138 | 
ATTRIBADJ_A       |  -0.525   1.856   0.149 -56.924 |   0.109   0.163   0.006  11.825 |   0.242   1.066   0.032  26.234 |   0.289   1.631   0.045  31.326 |  -0.184   0.713   0.018 -19.989 | 
ATTRIBADJ_P       |   0.284   1.004   0.149  56.924 |  -0.059   0.088   0.006 -11.825 |  -0.131   0.577   0.032 -26.234 |  -0.156   0.882   0.045 -31.326 |   0.100   0.386   0.018  19.989 | 
AUXDO_A           |  -0.050   0.045   0.040 -29.478 |  -0.061   0.137   0.060 -36.012 |  -0.013   0.009   0.003  -7.849 |  -0.119   0.736   0.224 -69.748 |  -0.034   0.067   0.019 -20.296 | 
AUXDO_P           |   0.798   0.722   0.040  29.478 |   0.975   2.190   0.060  36.012 |   0.212   0.138   0.003   7.849 |   1.888  11.726   0.224  69.748 |   0.549   1.066   0.019  20.296 | 
BEMV_A            |  -0.287   1.032   0.156 -58.191 |  -0.164   0.685   0.051 -33.257 |   0.192   1.255   0.070  39.009 |   0.149   0.808   0.042  30.232 |  -0.237   2.201   0.107 -48.135 | 
BEMV_P            |   0.543   1.957   0.156  58.191 |   0.311   1.300   0.051  33.257 |  -0.364   2.379   0.070 -39.009 |  -0.282   1.533   0.042 -30.232 |   0.450   4.173   0.107  48.135 | 
BRACKET_A         |  -0.040   0.029   0.027 -24.056 |   0.005   0.001   0.000   3.147 |  -0.003   0.001   0.000  -2.053 |  -0.012   0.008   0.002  -7.245 |   0.018   0.019   0.006  11.083 | 
BRACKET_P         |   0.671   0.482   0.027  24.056 |  -0.088   0.017   0.000  -3.147 |   0.057   0.010   0.000   2.053 |   0.202   0.127   0.002   7.245 |  -0.309   0.319   0.006 -11.083 | 
CAPS_A            |  -0.068   0.067   0.015 -17.919 |   0.179   0.956   0.104  47.447 |  -0.157   0.973   0.079 -41.507 |   0.055   0.129   0.010  14.566 |  -0.063   0.182   0.013 -16.718 | 
CAPS_P            |   0.218   0.216   0.015  17.919 |  -0.578   3.084   0.104 -47.447 |   0.506   3.140   0.079  41.507 |  -0.177   0.415   0.010 -14.566 |   0.204   0.587   0.013  16.718 | 
CCONJ_A           |  -0.228   0.651   0.098 -46.202 |  -0.001   0.000   0.000  -0.278 |  -0.030   0.030   0.002  -6.031 |   0.112   0.456   0.024  22.688 |  -0.114   0.505   0.024 -23.039 | 
CCONJ_P           |   0.431   1.233   0.098  46.202 |   0.003   0.000   0.000   0.278 |   0.056   0.057   0.002   6.031 |  -0.212   0.863   0.024 -22.688 |   0.215   0.956   0.024  23.039 | 
CNTRSTCONJ_A      |  -0.047   0.040   0.038 -28.908 |  -0.042   0.064   0.030 -25.639 |  -0.001   0.000   0.000  -0.816 |  -0.010   0.006   0.002  -6.317 |  -0.002   0.000   0.000  -1.046 | 
CNTRSTCONJ_P      |   0.821   0.698   0.038  28.908 |   0.728   1.116   0.030  25.639 |   0.023   0.002   0.000   0.816 |   0.179   0.097   0.002   6.317 |   0.030   0.003   0.000   1.046 | 
COLON_A           |   0.029   0.015   0.009  14.339 |   0.104   0.388   0.119  50.886 |  -0.004   0.001   0.000  -1.907 |  -0.100   0.507   0.109 -48.658 |  -0.049   0.131   0.026 -23.846 | 
COLON_P           |  -0.322   0.166   0.009 -14.339 |  -1.143   4.259   0.119 -50.886 |   0.043   0.008   0.000   1.907 |   1.093   5.558   0.109  48.658 |   0.536   1.433   0.026  23.846 | 
COMMA_A           |  -0.209   0.545   0.082 -42.116 |  -0.013   0.004   0.000  -2.641 |  -0.100   0.337   0.019 -20.129 |   0.087   0.275   0.014  17.560 |  -0.130   0.664   0.032 -26.331 | 
COMMA_P           |   0.391   1.021   0.082  42.116 |   0.025   0.008   0.000   2.641 |   0.187   0.631   0.019  20.129 |  -0.163   0.515   0.014 -17.560 |   0.244   1.244   0.032  26.331 | 
DEFART_A          |  -0.385   1.573   0.183 -63.066 |   0.141   0.427   0.024  23.044 |   0.135   0.520   0.022  22.044 |   0.064   0.126   0.005  10.493 |  -0.080   0.211   0.008 -13.080 | 
DEFART_P          |   0.475   1.939   0.183  63.066 |  -0.174   0.526   0.024 -23.044 |  -0.166   0.641   0.022 -22.044 |  -0.079   0.156   0.005 -10.493 |   0.099   0.260   0.008  13.080 | 
DETQUAN_A         |  -0.053   0.050   0.035 -27.464 |  -0.016   0.009   0.003  -8.330 |   0.010   0.005   0.001   5.032 |   0.027   0.039   0.009  14.129 |  -0.015   0.013   0.003  -7.819 | 
DETQUAN_P         |   0.653   0.616   0.035  27.464 |   0.198   0.115   0.003   8.330 |  -0.120   0.056   0.001  -5.032 |  -0.336   0.473   0.009 -14.129 |   0.186   0.155   0.003   7.819 | 
EXCLAM_A          |  -0.035   0.014   0.002  -6.087 |  -0.109   0.274   0.017 -19.200 |  -0.313   2.979   0.139 -54.907 |   0.306   3.053   0.132  53.665 |  -0.089   0.280   0.011 -15.696 | 
EXCLAM_P          |   0.049   0.019   0.002   6.087 |   0.155   0.388   0.017  19.200 |   0.443   4.220   0.139  54.907 |  -0.433   4.325   0.132 -53.665 |   0.127   0.397   0.011  15.696 | 
FSTPP_A           |  -0.312   1.164   0.160 -59.066 |  -0.028   0.019   0.001  -5.288 |  -0.429   5.950   0.303 -81.200 |   0.072   0.181   0.009  13.675 |   0.124   0.569   0.025  23.401 | 
FSTPP_P           |   0.514   1.916   0.160  59.066 |   0.046   0.031   0.001   5.288 |   0.707   9.794   0.303  81.200 |  -0.119   0.298   0.009 -13.675 |  -0.204   0.937   0.025 -23.401 | 
FULSTOP_A         |  -0.475   1.521   0.122 -51.495 |  -0.345   1.628   0.064 -37.376 |   0.177   0.571   0.017  19.181 |   0.207   0.839   0.023  22.450 |  -0.141   0.419   0.011 -15.312 | 
FULSTOP_P         |   0.257   0.821   0.122  51.495 |   0.186   0.879   0.064  37.376 |  -0.096   0.308   0.017 -19.181 |  -0.112   0.452   0.023 -22.450 |   0.076   0.226   0.011  15.312 | 
GERUND_A          |  -0.027   0.013   0.012 -16.025 |   0.015   0.008   0.004   9.086 |   0.010   0.005   0.002   6.270 |   0.005   0.002   0.000   3.236 |  -0.006   0.002   0.001  -3.921 | 
GERUND_P          |   0.446   0.214   0.012  16.025 |  -0.253   0.140   0.004  -9.086 |  -0.174   0.089   0.002  -6.270 |  -0.090   0.025   0.000  -3.236 |   0.109   0.040   0.001   3.921 | 
HASHTAG_A         |   0.080   0.108   0.047  31.916 |   0.084   0.242   0.051  33.454 |  -0.118   0.641   0.102 -47.198 |  -0.019   0.017   0.003  -7.390 |  -0.048   0.119   0.016 -18.935 | 
HASHTAG_P         |  -0.585   0.791   0.047 -31.916 |  -0.613   1.767   0.051 -33.454 |   0.865   4.678   0.102  47.198 |   0.135   0.123   0.003   7.390 |   0.347   0.867   0.016  18.935 | 
HAVEMV_A          |  -0.045   0.037   0.029 -25.124 |  -0.022   0.018   0.007 -12.252 |   0.002   0.000   0.000   1.324 |   0.001   0.000   0.000   0.804 |   0.009   0.005   0.001   5.228 | 
HAVEMV_P          |   0.642   0.521   0.029  25.124 |   0.313   0.252   0.007  12.252 |  -0.034   0.004   0.000  -1.324 |  -0.021   0.002   0.000  -0.804 |  -0.134   0.070   0.001  -5.228 | 
IMPERATIVE_A      |  -0.018   0.005   0.002  -6.818 |   0.022   0.017   0.003   8.489 |  -0.114   0.583   0.086 -43.264 |  -0.054   0.140   0.019 -20.495 |  -0.145   1.097   0.141 -55.283 | 
IMPERATIVE_P      |   0.119   0.036   0.002   6.818 |  -0.149   0.112   0.003  -8.489 |   0.757   3.886   0.086  43.264 |   0.359   0.936   0.019  20.495 |   0.968   7.310   0.141  55.283 | 
INDEFART_A        |  -0.193   0.517   0.097 -45.861 |  -0.018   0.009   0.001  -4.295 |   0.121   0.552   0.038  28.805 |   0.058   0.133   0.009  13.678 |  -0.055   0.132   0.008 -13.133 | 
INDEFART_P        |   0.501   1.340   0.097  45.861 |   0.047   0.024   0.001   4.295 |  -0.314   1.429   0.038 -28.805 |  -0.149   0.346   0.009 -13.678 |   0.143   0.342   0.008  13.133 | 
INFINITIVE_A      |  -0.138   0.300   0.089 -43.881 |  -0.019   0.011   0.002  -6.008 |  -0.041   0.071   0.008 -12.978 |  -0.064   0.187   0.019 -20.328 |  -0.011   0.006   0.001  -3.634 | 
INFINITIVE_P      |   0.643   1.400   0.089  43.881 |   0.088   0.053   0.002   6.008 |   0.190   0.331   0.008  12.978 |   0.298   0.872   0.019  20.328 |   0.053   0.030   0.001   3.634 | 
IT_A              |  -0.095   0.153   0.065 -37.467 |  -0.068   0.160   0.033 -26.838 |   0.020   0.018   0.003   7.773 |  -0.011   0.006   0.001  -4.333 |  -0.087   0.401   0.054 -34.327 | 
IT_P              |   0.677   1.086   0.065  37.467 |   0.485   1.133   0.033  26.838 |  -0.140   0.126   0.003  -7.773 |   0.078   0.042   0.001   4.333 |   0.620   2.841   0.054  34.327 | 
MDNEC_A           |  -0.040   0.029   0.025 -23.188 |  -0.004   0.001   0.000  -2.474 |   0.015   0.010   0.003   8.353 |   0.011   0.007   0.002   6.427 |   0.045   0.112   0.030  25.675 | 
MDNEC_P           |   0.614   0.445   0.025  23.188 |   0.065   0.010   0.000   2.474 |  -0.221   0.156   0.003  -8.353 |  -0.170   0.099   0.002  -6.427 |  -0.679   1.702   0.030 -25.675 | 
MDPOSS_A          |  -0.044   0.035   0.028 -24.618 |  -0.038   0.053   0.021 -21.199 |   0.003   0.000   0.000   1.407 |  -0.064   0.210   0.057 -35.325 |  -0.032   0.057   0.015 -17.808 | 
MDPOSS_P          |   0.630   0.500   0.028  24.618 |   0.542   0.754   0.021  21.199 |  -0.036   0.004   0.000  -1.407 |   0.904   2.987   0.057  35.325 |   0.456   0.815   0.015  17.808 | 
MDPRED_A          |  -0.108   0.183   0.051 -33.172 |  -0.026   0.022   0.003  -7.990 |  -0.131   0.717   0.073 -39.929 |   0.060   0.162   0.015  18.343 |  -0.005   0.001   0.000  -1.409 | 
MDPRED_P          |   0.467   0.788   0.051  33.172 |   0.112   0.093   0.003   7.990 |   0.562   3.089   0.073  39.929 |  -0.258   0.699   0.015 -18.343 |   0.020   0.004   0.000   1.409 | 
MENTION_A         |  -0.025   0.009   0.002  -5.735 |   0.202   1.116   0.096  45.666 |   0.045   0.074   0.005  10.216 |  -0.074   0.216   0.013 -16.819 |   0.050   0.103   0.006  11.198 | 
MENTION_P         |   0.060   0.020   0.002   5.735 |  -0.475   2.626   0.096 -45.666 |  -0.106   0.175   0.005 -10.216 |   0.175   0.509   0.013  16.819 |  -0.116   0.242   0.006 -11.198 | 
MULTIWVB_A        |  -0.056   0.053   0.028 -24.841 |  -0.004   0.001   0.000  -1.786 |  -0.041   0.079   0.015 -18.302 |  -0.015   0.011   0.002  -6.727 |  -0.013   0.009   0.001  -5.636 | 
MULTIWVB_P        |   0.511   0.491   0.028  24.841 |   0.037   0.005   0.000   1.786 |   0.376   0.721   0.015  18.302 |   0.138   0.105   0.002   6.727 |   0.116   0.079   0.001   5.636 | 
NOMIN_A           |  -0.102   0.157   0.039 -28.943 |   0.075   0.171   0.021  21.170 |   0.085   0.297   0.027  24.190 |  -0.006   0.002   0.000  -1.732 |  -0.067   0.212   0.017 -19.056 | 
NOMIN_P           |   0.378   0.582   0.039  28.943 |  -0.276   0.633   0.021 -21.170 |  -0.316   1.100   0.027 -24.190 |   0.023   0.006   0.000   1.732 |   0.249   0.787   0.017  19.056 | 
NUMDET_A          |  -0.038   0.025   0.011 -15.308 |   0.089   0.273   0.059  35.787 |  -0.011   0.006   0.001  -4.580 |   0.029   0.041   0.006  11.605 |   0.014   0.010   0.001   5.549 | 
NUMDET_P          |   0.283   0.182   0.011  15.308 |  -0.661   2.025   0.059 -35.787 |   0.085   0.044   0.001   4.580 |  -0.214   0.304   0.006 -11.605 |  -0.102   0.075   0.001  -5.549 | 
NUMNOUN_A         |  -0.046   0.035   0.016 -18.750 |   0.071   0.174   0.039  29.166 |  -0.016   0.011   0.002  -6.480 |   0.012   0.007   0.001   5.002 |   0.019   0.018   0.003   7.661 | 
NUMNOUN_P         |   0.354   0.275   0.016  18.750 |  -0.551   1.352   0.039 -29.166 |   0.122   0.089   0.002   6.480 |  -0.094   0.057   0.001  -5.002 |  -0.145   0.143   0.003  -7.661 | 
OBJPRO_A          |  -0.085   0.125   0.064 -37.238 |  -0.019   0.013   0.003  -8.498 |  -0.098   0.445   0.084 -42.653 |  -0.022   0.025   0.004  -9.781 |   0.078   0.323   0.053  33.848 | 
OBJPRO_P          |   0.747   1.099   0.064  37.238 |   0.171   0.116   0.003   8.498 |   0.856   3.899   0.084  42.653 |   0.196   0.220   0.004   9.781 |  -0.679   2.829   0.053 -33.848 | 
OTHERADV_A        |  -0.228   0.689   0.117 -50.331 |  -0.004   0.000   0.000  -0.845 |   0.025   0.022   0.001   5.483 |   0.001   0.000   0.000   0.213 |   0.011   0.005   0.000   2.373 | 
OTHERADV_P        |   0.512   1.548   0.117  50.331 |   0.009   0.001   0.000   0.845 |  -0.056   0.050   0.001  -5.483 |  -0.002   0.000   0.000  -0.213 |  -0.024   0.011   0.000  -2.373 | 
OTHRINTJ_A        |   0.176   0.517   0.210  67.488 |  -0.103   0.360   0.072 -39.523 |  -0.068   0.208   0.031 -26.015 |   0.062   0.185   0.026  23.709 |  -0.027   0.039   0.005 -10.487 | 
OTHRINTJ_P        |  -1.192   3.504   0.210 -67.488 |   0.698   2.443   0.072  39.523 |   0.459   1.408   0.031  26.015 |  -0.419   1.255   0.026 -23.709 |   0.185   0.264   0.005  10.487 | 
OTHRNOUN_A        |  -1.494   6.636   0.409 -94.309 |   0.707   3.021   0.092  44.633 |   0.360   1.041   0.024  22.715 |  -0.051   0.022   0.000  -3.220 |  -0.333   1.027   0.020 -21.022 | 
OTHRNOUN_P        |   0.274   1.217   0.409  94.309 |  -0.130   0.554   0.092 -44.633 |  -0.066   0.191   0.024 -22.715 |   0.009   0.004   0.000   3.220 |   0.061   0.188   0.020  21.022 | 
OTHRVERB_A        |  -0.845   4.406   0.338 -85.774 |   0.257   0.830   0.031  26.119 |  -0.141   0.334   0.009 -14.360 |  -0.114   0.234   0.006 -11.616 |   0.088   0.150   0.004   8.975 | 
OTHRVERB_P        |   0.401   2.090   0.338  85.774 |  -0.122   0.394   0.031 -26.119 |   0.067   0.158   0.009  14.360 |   0.054   0.111   0.006  11.616 |  -0.042   0.071   0.004  -8.975 | 
PASSIVE_A         |  -0.057   0.059   0.043 -30.749 |   0.000   0.000   0.000  -0.049 |   0.010   0.005   0.001   5.595 |   0.018   0.017   0.004   9.694 |   0.061   0.208   0.050  32.835 | 
PASSIVE_P         |   0.759   0.776   0.043  30.749 |   0.001   0.000   0.000   0.049 |  -0.138   0.070   0.001  -5.595 |  -0.239   0.224   0.004  -9.694 |  -0.810   2.758   0.050 -32.835 | 
PAST_A            |  -0.281   1.033   0.169 -60.696 |   0.016   0.007   0.001   3.448 |   0.022   0.017   0.001   4.737 |   0.062   0.146   0.008  13.383 |   0.218   1.935   0.102  47.058 | 
PAST_P            |   0.603   2.219   0.169  60.696 |  -0.034   0.015   0.001  -3.448 |  -0.047   0.037   0.001  -4.737 |  -0.133   0.313   0.008 -13.383 |  -0.468   4.156   0.102 -47.058 | 
PERCEPTVB_A       |  -0.024   0.010   0.008 -13.536 |   0.001   0.000   0.000   0.488 |  -0.048   0.111   0.033 -26.952 |  -0.006   0.002   0.000  -3.112 |  -0.041   0.093   0.024 -23.000 | 
PERCEPTVB_P       |   0.351   0.151   0.008  13.536 |  -0.013   0.000   0.000  -0.488 |   0.699   1.624   0.033  26.952 |   0.081   0.023   0.000   3.112 |   0.597   1.362   0.024  23.000 | 
PERFECT_A         |  -0.064   0.073   0.049 -32.684 |  -0.008   0.003   0.001  -4.280 |   0.016   0.012   0.003   7.913 |   0.030   0.045   0.010  15.079 |   0.035   0.069   0.015  18.010 | 
PERFECT_P         |   0.766   0.870   0.049  32.684 |   0.100   0.030   0.001   4.280 |  -0.185   0.138   0.003  -7.913 |  -0.353   0.537   0.010 -15.079 |  -0.422   0.823   0.015 -18.010 | 
POSESPRPN_A       |  -0.011   0.002   0.001  -5.664 |   0.076   0.211   0.076  40.613 |   0.047   0.107   0.029  25.084 |  -0.017   0.015   0.004  -9.084 |   0.020   0.022   0.005  10.585 | 
POSESPRPN_P       |   0.139   0.026   0.001   5.664 |  -0.995   2.749   0.076 -40.613 |  -0.615   1.395   0.029 -25.084 |   0.223   0.196   0.004   9.084 |  -0.259   0.286   0.005 -10.585 | 
POSSDET_A         |  -0.163   0.392   0.086 -43.354 |  -0.012   0.004   0.000  -3.219 |  -0.115   0.526   0.043 -30.561 |  -0.007   0.002   0.000  -1.784 |  -0.028   0.035   0.002  -7.296 | 
POSSDET_P         |   0.529   1.268   0.086  43.354 |   0.039   0.014   0.000   3.219 |   0.373   1.704   0.043  30.561 |   0.022   0.006   0.000   1.784 |   0.089   0.112   0.002   7.296 | 
PREDADJ_A         |  -0.118   0.220   0.067 -38.149 |  -0.121   0.477   0.071 -39.408 |   0.076   0.246   0.028  24.541 |   0.090   0.371   0.039  29.090 |  -0.123   0.751   0.073 -39.944 | 
PREDADJ_P         |   0.570   1.065   0.067  38.149 |   0.588   2.310   0.071  39.408 |  -0.366   1.192   0.028 -24.541 |  -0.434   1.797   0.039 -29.090 |   0.596   3.638   0.073  39.944 | 
PREP_A            |  -0.924   4.214   0.296 -80.156 |   0.715   5.123   0.177  61.989 |   0.023   0.007   0.000   2.029 |   0.051   0.037   0.001   4.404 |  -0.168   0.435   0.010 -14.588 | 
PREP_P            |   0.320   1.458   0.296  80.156 |  -0.247   1.773   0.177 -61.989 |  -0.008   0.003   0.000  -2.029 |  -0.018   0.013   0.001  -4.404 |   0.058   0.151   0.010  14.588 | 
PROCONTRACT_A     |  -0.044   0.034   0.028 -24.638 |  -0.047   0.079   0.032 -26.235 |  -0.024   0.028   0.008 -13.450 |  -0.021   0.024   0.007 -12.037 |  -0.048   0.130   0.034 -27.123 | 
PROCONTRACT_P     |   0.639   0.502   0.028  24.638 |   0.680   1.156   0.032  26.235 |   0.349   0.404   0.008  13.450 |   0.312   0.347   0.007  12.037 |   0.703   1.894   0.034  27.123 | 
PROGRESSIVE_A     |  -0.097   0.158   0.064 -37.305 |  -0.014   0.006   0.001  -5.218 |  -0.038   0.067   0.010 -14.775 |   0.019   0.017   0.002   7.136 |   0.039   0.079   0.010  14.961 | 
PROGRESSIVE_P     |   0.660   1.071   0.064  37.305 |   0.092   0.043   0.001   5.218 |   0.261   0.454   0.010  14.775 |  -0.126   0.114   0.002  -7.136 |  -0.265   0.537   0.010 -14.961 | 
PROQUAN_A         |  -0.053   0.049   0.033 -26.844 |  -0.035   0.043   0.014 -17.598 |  -0.015   0.011   0.003  -7.717 |   0.002   0.000   0.000   0.896 |  -0.021   0.024   0.005 -10.641 | 
PROQUAN_P         |   0.629   0.587   0.033  26.844 |   0.412   0.513   0.014  17.598 |   0.181   0.131   0.003   7.717 |  -0.021   0.002   0.000  -0.896 |   0.249   0.287   0.005  10.641 | 
PROVDO_A          |  -0.049   0.044   0.035 -27.703 |  -0.044   0.072   0.029 -24.992 |  -0.016   0.012   0.004  -8.797 |  -0.021   0.023   0.006 -11.734 |   0.008   0.004   0.001   4.633 | 
PROVDO_P          |   0.717   0.634   0.035  27.703 |   0.647   1.049   0.029  24.992 |   0.228   0.173   0.004   8.797 |   0.304   0.330   0.006  11.734 |  -0.120   0.055   0.001  -4.633 | 
PRPN_A            |  -0.435   1.097   0.082 -42.191 |   0.618   4.500   0.165  59.939 |  -0.027   0.011   0.000  -2.608 |   0.123   0.253   0.007  11.894 |   0.104   0.195   0.005  10.090 | 
PRPN_P            |   0.188   0.475   0.082  42.191 |  -0.267   1.947   0.165 -59.939 |   0.012   0.005   0.000   2.608 |  -0.053   0.109   0.007 -11.894 |  -0.045   0.085   0.005 -10.090 | 
PRVV_A            |  -0.084   0.119   0.052 -33.597 |  -0.080   0.222   0.048 -32.137 |  -0.013   0.008   0.001  -5.148 |  -0.129   0.810   0.122 -51.448 |  -0.069   0.248   0.035 -27.471 | 
PRVV_P            |   0.619   0.877   0.052  33.597 |   0.592   1.632   0.048  32.137 |   0.095   0.056   0.001   5.148 |   0.947   5.970   0.122  51.448 |   0.506   1.828   0.035  27.471 | 
PUBV_A            |  -0.099   0.162   0.060 -36.055 |  -0.009   0.003   0.001  -3.421 |  -0.030   0.039   0.005 -10.742 |  -0.038   0.068   0.009 -13.728 |   0.110   0.617   0.073  39.881 | 
PUBV_P            |   0.604   0.986   0.060  36.055 |   0.057   0.018   0.001   3.421 |   0.180   0.237   0.005  10.742 |   0.230   0.415   0.009  13.728 |  -0.668   3.758   0.073 -39.881 | 
QUES_A            |  -0.033   0.020   0.016 -18.842 |  -0.015   0.008   0.003  -8.223 |   0.029   0.041   0.012  16.268 |  -0.107   0.591   0.165 -59.954 |   0.042   0.098   0.025  23.513 | 
QUES_P            |   0.488   0.293   0.016  18.842 |   0.213   0.114   0.003   8.223 |  -0.421   0.591   0.012 -16.268 |   1.552   8.616   0.165  59.954 |  -0.609   1.423   0.025 -23.513 | 
RELCLAUSESUBGAP_A |  -0.045   0.038   0.037 -28.533 |  -0.009   0.003   0.001  -5.343 |   0.016   0.013   0.005  10.140 |   0.006   0.002   0.001   3.834 |   0.011   0.006   0.002   6.697 | 
RELCLAUSESUBGAP_P |   0.824   0.681   0.037  28.533 |   0.154   0.049   0.001   5.343 |  -0.293   0.233   0.005 -10.140 |  -0.111   0.036   0.001  -3.834 |  -0.193   0.117   0.002  -6.697 | 
SINFLECT_A        |  -0.374   1.587   0.203 -66.360 |  -0.023   0.013   0.001  -4.154 |   0.326   3.265   0.154  57.883 |   0.019   0.012   0.001   3.429 |  -0.004   0.000   0.000  -0.643 | 
SINFLECT_P        |   0.542   2.301   0.203  66.360 |   0.034   0.018   0.001   4.154 |  -0.473   4.735   0.154 -57.883 |  -0.028   0.018   0.001  -3.429 |   0.005   0.001   0.000   0.643 | 
SNDPP_A           |   0.058   0.053   0.016  18.691 |  -0.095   0.292   0.043 -30.727 |  -0.112   0.544   0.061 -36.374 |  -0.060   0.168   0.018 -19.528 |  -0.214   2.257   0.219 -69.044 | 
SNDPP_P           |  -0.278   0.255   0.016 -18.691 |   0.457   1.403   0.043  30.727 |   0.541   2.616   0.061  36.374 |   0.290   0.809   0.018  19.528 |   1.027  10.856   0.219  69.044 | 
STANCEVB_A        |  -0.053   0.051   0.034 -27.284 |  -0.041   0.061   0.020 -20.914 |  -0.036   0.063   0.016 -18.572 |  -0.025   0.031   0.007 -12.539 |  -0.009   0.004   0.001  -4.400 | 
STANCEVB_P        |   0.640   0.607   0.034  27.284 |   0.491   0.724   0.020  20.914 |   0.436   0.760   0.016  18.572 |   0.294   0.372   0.007  12.539 |   0.103   0.049   0.001   4.400 | 
SUBJPRO_A         |  -0.383   1.799   0.260 -75.240 |  -0.190   0.903   0.064 -37.394 |  -0.268   2.380   0.127 -52.621 |   0.008   0.002   0.000   1.639 |   0.208   1.655   0.077  40.886 | 
SUBJPRO_P         |   0.680   3.199   0.260  75.240 |   0.338   1.606   0.064  37.394 |   0.476   4.232   0.127  52.621 |  -0.015   0.004   0.000  -1.639 |  -0.370   2.943   0.077 -40.886 | 
SUPERLATIVE_A     |  -0.023   0.010   0.010 -14.418 |   0.019   0.014   0.007  11.955 |   0.043   0.091   0.033  26.737 |   0.021   0.024   0.008  13.321 |  -0.040   0.091   0.028 -24.878 | 
SUPERLATIVE_P     |   0.412   0.174   0.010  14.418 |  -0.341   0.243   0.007 -11.955 |  -0.763   1.616   0.033 -26.737 |  -0.380   0.430   0.008 -13.321 |   0.710   1.612   0.028  24.878 | 
THRDPP_A          |  -0.232   0.807   0.191 -64.371 |  -0.110   0.366   0.042 -30.392 |  -0.012   0.006   0.001  -3.361 |  -0.058   0.148   0.012 -16.194 |   0.199   1.840   0.140  55.074 | 
THRDPP_P          |   0.821   2.852   0.191  64.371 |   0.388   1.292   0.042  30.392 |   0.043   0.021   0.001   3.361 |   0.206   0.524   0.012  16.194 |  -0.702   6.504   0.140 -55.074 | 
TIMEADV_A         |  -0.074   0.086   0.024 -22.997 |   0.064   0.129   0.018  19.781 |  -0.159   1.068   0.112 -49.291 |   0.111   0.561   0.055  34.482 |  -0.031   0.047   0.004  -9.604 | 
TIMEADV_P         |   0.328   0.381   0.024  22.997 |  -0.282   0.573   0.018 -19.781 |   0.704   4.734   0.112  49.291 |  -0.492   2.485   0.055 -34.482 |   0.137   0.207   0.004   9.604 | 
URL_A             |   0.179   0.428   0.074  40.181 |   0.384   4.019   0.343  86.332 |  -0.092   0.310   0.020 -20.772 |  -0.153   0.906   0.054 -34.307 |  -0.028   0.034   0.002  -6.393 | 
URL_P             |  -0.416   0.997   0.074 -40.181 |  -0.893   9.357   0.343 -86.332 |   0.215   0.721   0.020  20.772 |   0.355   2.109   0.054  34.307 |   0.066   0.079   0.002   6.393 | 
WHW_A             |  -0.074   0.095   0.048 -32.449 |  -0.043   0.064   0.016 -18.689 |   0.026   0.032   0.006  11.461 |  -0.131   0.852   0.149 -56.936 |   0.039   0.081   0.013  16.948 | 
WHW_P             |   0.651   0.834   0.048  32.449 |   0.375   0.562   0.016  18.689 |  -0.230   0.281   0.006 -11.461 |   1.142   7.452   0.149  56.936 |  -0.340   0.709   0.013 -16.948 | 
INITIALMENTION_A  |   0.197   0.655   0.281  78.151 |  -0.184   1.166   0.246 -73.159 |   0.030   0.042   0.007  12.006 |   0.047   0.107   0.016  18.563 |   0.064   0.214   0.030  25.328 | 
INITIALMENTION_P  |  -1.426   4.737   0.281 -78.151 |   1.335   8.439   0.246  73.159 |  -0.219   0.302   0.007 -12.006 |  -0.339   0.776   0.016 -18.563 |  -0.462   1.550   0.030 -25.328 | 

Categorical variables (eta2)
                    Dim.1 Dim.2 Dim.3 Dim.4 Dim.5   
AMPLIFIER         | 0.053 0.039 0.001 0.059 0.001 | 
ANALNEG           | 0.096 0.085 0.000 0.196 0.006 | 
ATTRIBADJ         | 0.149 0.006 0.032 0.045 0.018 | 
AUXDO             | 0.040 0.060 0.003 0.224 0.019 | 
BEMV              | 0.156 0.051 0.070 0.042 0.107 | 
BRACKET           | 0.027 0.000 0.000 0.002 0.006 | 
CAPS              | 0.015 0.104 0.079 0.010 0.013 | 
CCONJ             | 0.098 0.000 0.002 0.024 0.024 | 
CNTRSTCONJ        | 0.038 0.030 0.000 0.002 0.000 | 
COLON             | 0.009 0.119 0.000 0.109 0.026 | 
COMMA             | 0.082 0.000 0.019 0.014 0.032 | 
DEFART            | 0.183 0.024 0.022 0.005 0.008 | 
DETQUAN           | 0.035 0.003 0.001 0.009 0.003 | 
EXCLAM            | 0.002 0.017 0.139 0.132 0.011 | 
FSTPP             | 0.160 0.001 0.303 0.009 0.025 | 
FULSTOP           | 0.122 0.064 0.017 0.023 0.011 | 
GERUND            | 0.012 0.004 0.002 0.000 0.001 | 
HASHTAG           | 0.047 0.051 0.102 0.003 0.016 | 
HAVEMV            | 0.029 0.007 0.000 0.000 0.001 | 
IMPERATIVE        | 0.002 0.003 0.086 0.019 0.141 | 
INDEFART          | 0.097 0.001 0.038 0.009 0.008 | 
INFINITIVE        | 0.089 0.002 0.008 0.019 0.001 | 
IT                | 0.065 0.033 0.003 0.001 0.054 | 
MDNEC             | 0.025 0.000 0.003 0.002 0.030 | 
MDPOSS            | 0.028 0.021 0.000 0.057 0.015 | 
MDPRED            | 0.051 0.003 0.073 0.015 0.000 | 
MENTION           | 0.002 0.096 0.005 0.013 0.006 | 
MULTIWVB          | 0.028 0.000 0.015 0.002 0.001 | 
NOMIN             | 0.039 0.021 0.027 0.000 0.017 | 
NUMDET            | 0.011 0.059 0.001 0.006 0.001 | 
NUMNOUN           | 0.016 0.039 0.002 0.001 0.003 | 
OBJPRO            | 0.064 0.003 0.084 0.004 0.053 | 
OTHERADV          | 0.117 0.000 0.001 0.000 0.000 | 
OTHRINTJ          | 0.210 0.072 0.031 0.026 0.005 | 
OTHRNOUN          | 0.409 0.092 0.024 0.000 0.020 | 
OTHRVERB          | 0.338 0.031 0.009 0.006 0.004 | 
PASSIVE           | 0.043 0.000 0.001 0.004 0.050 | 
PAST              | 0.169 0.001 0.001 0.008 0.102 | 
PERCEPTVB         | 0.008 0.000 0.033 0.000 0.024 | 
PERFECT           | 0.049 0.001 0.003 0.010 0.015 | 
POSESPRPN         | 0.001 0.076 0.029 0.004 0.005 | 
POSSDET           | 0.086 0.000 0.043 0.000 0.002 | 
PREDADJ           | 0.067 0.071 0.028 0.039 0.073 | 
PREP              | 0.296 0.177 0.000 0.001 0.010 | 
PROCONTRACT       | 0.028 0.032 0.008 0.007 0.034 | 
PROGRESSIVE       | 0.064 0.001 0.010 0.002 0.010 | 
PROQUAN           | 0.033 0.014 0.003 0.000 0.005 | 
PROVDO            | 0.035 0.029 0.004 0.006 0.001 | 
PRPN              | 0.082 0.165 0.000 0.007 0.005 | 
PRVV              | 0.052 0.048 0.001 0.122 0.035 | 
PUBV              | 0.060 0.001 0.005 0.009 0.073 | 
QUES              | 0.016 0.003 0.012 0.165 0.025 | 
RELCLAUSESUBGAP   | 0.037 0.001 0.005 0.001 0.002 | 
SINFLECT          | 0.203 0.001 0.154 0.001 0.000 | 
SNDPP             | 0.016 0.043 0.061 0.018 0.219 | 
STANCEVB          | 0.034 0.020 0.016 0.007 0.001 | 
SUBJPRO           | 0.260 0.064 0.127 0.000 0.077 | 
SUPERLATIVE       | 0.010 0.007 0.033 0.008 0.028 | 
THRDPP            | 0.191 0.042 0.001 0.012 0.140 | 
TIMEADV           | 0.024 0.018 0.112 0.055 0.004 | 
URL               | 0.074 0.343 0.020 0.054 0.002 | 
WHW               | 0.048 0.016 0.006 0.149 0.013 | 
INITIALMENTION    | 0.281 0.246 0.007 0.016 0.030 | 

Supplementary continuous variable
                     Dim.1    Dim.2    Dim.3    Dim.4    Dim.5   
WORDCOUNT         |  0.865 | -0.123 |  0.057 | -0.059 |  0.115 | 
