# Supplementary material for: Stylistic variation on the Donald Trump Twitter account: A linguistic analysis of tweets posted between 2009 and 2018
Source: PLoS One. 2019 Sep 25;14(9):e0222062. doi: 10.1371/journal.pone.0222062 (PMC6760825; doi:10.1371/journal.pone.0222062)
Supplement: S3 File — This file contains the full dataset, R code, and output for the quantitative analysis conducted for this study. (ZIP) [file pone.0222062.s003.zip › R_ANALYSIS/OUTPUT/TEXT_COORDIANTES.txt]

"Dim 1" "Dim 2" "Dim 3" "Dim 4" "Dim 5"
"21739" 0.166154399230842 -0.143169071704637 0.136862920763622 -0.172020462676752 0.101024839475192
"21738" 0.247631286342819 -0.0187234584038874 0.145862074663207 -0.0226239214469791 0.0504957031982983
"21736" -0.243969541404999 -0.157431835798915 -0.158408900336422 0.223578280868742 0.0846277061437574
"21737" -0.137769982712367 -0.344759439721473 -0.0118068035889714 -0.045571638539679 0.0285935895682108
"21734" 0.328688165467225 0.10159760051568 0.0416561582562507 -0.0138975506805528 -0.213159463905717
"21735" 0.188245533388525 0.143569603273166 0.171966582274853 -0.017206925137972 -0.209136992875427
"21733" -0.0247303917808111 -0.235671559249284 0.0759976357057106 0.313832449746296 0.16651545082293
"21732" -0.0889659799644182 -0.116536718076788 -0.0306485212005378 0.141828686817403 0.22536013014583
"21731" -0.131823323228283 -0.230478327009733 -0.0325981730585228 0.291498310329625 0.163345465010039
"21730" 0.0788299388489764 0.131447289583064 -0.150505840946691 0.134782851519874 0.172302626106527
"21729" 0.10844918155944 0.219957805281796 -0.0987250187084041 0.259858121910944 0.504125574398155
"21728" 0.0696206871479004 -0.0966977872103202 0.0546195591474626 -0.00779091506019924 -0.0972341689932435
"21727" 0.0487320555349059 -0.0148864684457039 0.0461750595646591 0.211447830875556 0.0250703746103135
"21725" -0.0416508532210977 -0.31191225912397 -0.065692503003122 0.181413156863878 0.0795478077344866
"21726" -0.0906595036338549 0.0299940470169827 -0.128811333061695 0.185801408126829 0.322015917871777
"21723" 0.00630333388504253 -0.0758842896322227 0.0141966029537284 0.631772020312077 0.247307840202608
"21724" -0.203515442200478 0.136457914707358 -0.153084699613669 0.0174363202911547 0.10297015006452
"21722" -0.0503611964944222 0.0305262984303992 0.030106334368448 0.397276184967767 0.274754872424442
"21721" -0.136483869543953 -0.0980400183918539 -0.190166249381152 0.0102691295579113 0.217845200376109
"21720" -0.148855150411623 -0.228995366152158 -0.0354162377321326 0.306889262562757 0.184028282342051
"21719" -0.108643758029806 0.157319148129725 -0.0408590481802731 0.361507130912352 0.0551648345700313
"21718" -0.321608269873484 -0.313310035582802 -0.0266610298507047 0.266333216845393 0.0188010398602094
"21717" 0.00443190272565266 0.160540763864586 0.105865813572524 0.387395289460613 0.263578726466119
"21716" -0.0294302960463106 -0.249080283579767 -0.0462305413020756 0.188130671123525 0.105250856506371
"21715" -0.0822894872394431 -0.159556754611554 0.231225163613633 0.224364735138682 0.128429122837271
"21714" -0.215951759584954 0.0909749685981024 0.00210089933204549 0.0130645692268713 0.147684551340424
"21713" 0.020647904980721 -0.402970533982139 -0.0842609633283711 0.0643709856446346 0.0303381964065816
"21712" -0.0808246887120578 -0.248588185351811 0.0299970865187756 -0.119560625307604 0.269520957188625
"21711" -0.294893494795378 -0.0012515234357095 0.0132060087015563 0.0918608585142446 0.0134294034813058
"21710" -0.290617112042388 -0.30900606417667 -0.152902752823359 0.192165391303411 -0.012060607552209
"21709" 0.103071205068073 0.104272114700509 -0.0956819166749692 -0.054348351031096 0.110210356922673
"21708" -0.180127907890312 -0.417837019381167 -0.077611715985213 0.165110858783308 0.234938967657071
"21707" -0.025915362731405 -0.081748258394997 -0.0293959035500203 -0.0971621196079627 0.199053848548947
"21706" 0.109776935810839 0.0919563946454749 -0.217162842743795 0.0429838263691176 0.0686750616133712
"21705" -0.264174466589057 -0.311811788030134 -0.125137904697254 0.212267440661232 -0.0166793639098035
"21704" -0.179260231750815 -0.0225607963272611 -0.0352668320558465 0.0453800051341059 -0.012159845191741
"21703" -0.143082079561045 -0.425253728869359 -0.0436080052075338 0.28470023851735 0.0372277146685512
"21702" -0.224938163013936 -0.466431138608163 -0.0973164130941994 0.267284677517511 0.111851070166426
"21701" -0.0206161212406419 0.0371510132547924 0.0621070815600942 0.240267318634933 0.447864409209146
"21700" -0.013129497510241 -0.0662054161008837 0.0424110630588616 0.075971156050758 0.174493065624971
"21699" -0.232580855602477 -0.450506020420066 0.0324477177200566 0.158251200310977 0.199943633693841
"21698" -0.102285545808313 -0.496074599132237 0.134767424375624 0.217603034325824 0.215873160645638
"21697" -0.0688920542215321 -0.499882892491369 0.0957082291714233 0.107261685754916 0.0241377319218339
"21696" -0.132166098113968 -0.176611603457924 0.0405548347518145 0.300459633675507 0.119432586516489
"21695" -0.245765107108731 -0.312136401482515 -0.0229922777055651 0.128721260379135 0.0426818606746276
"21694" -0.236545479064803 -0.486316977137098 -0.0587553260291717 0.213330009459471 0.0800420865950077
"21693" 0.0862303062885091 0.0284518779060968 -0.0777945971377385 0.312170931532888 0.235333081459927
"21692" -0.00120757543740177 -0.398038514202167 -0.124525793099728 0.373585841318624 0.0398168572741006
"21691" -0.199521850891298 -0.43125732962288 0.0841518811241097 0.202617516857443 0.237462289767479
"21690" -0.152626758363743 -0.293297517662162 0.197879978489566 0.203508014567958 0.381451046880993
"21689" 0.339537020168035 0.0200324878819517 -0.173392777669313 -0.0971027369390929 0.04262746512976
"21688" 0.0471701989272341 -0.215892762327097 -0.283346747075809 0.015988864426772 0.111726284278071
"21687" -0.137660283325756 -0.502046995731818 -0.103054055454447 0.136404148102703 0.0094301445507921
"21686" -0.316560252554348 0.197711008422329 0.034554033362698 -0.123368943067709 0.0919157697291369
"21685" -0.100694489172632 -0.262442797398943 -0.169662304178508 -0.024053050012425 -0.0118924847753494
"21684" 0.0291526348882444 -0.041437209493004 0.0909245558685309 0.0393782660691458 0.189150969472496
"21683" 0.223407630883723 -0.264963886665364 -0.24809229681116 -0.303969259732198 0.168596426520584
"21682" 0.0676325024555307 0.0596449785087006 -0.0882351492604766 -0.0734923267240772 0.219494396123717
"21681" 0.123416178256602 -0.0261174010427868 0.0954686729388594 -0.145075248039701 0.0402906888104886
"21680" -0.0240268908987672 -0.383940393497262 -0.183653830215776 -0.0098857086386124 0.0491352975546205
"21679" 0.186493865445453 0.0841436961204009 -0.346067352884284 -0.136460827619149 0.288250140033764
"21678" -0.0694617302740399 -0.464355561342264 0.0782329811148936 0.213817824153424 0.110600495823265
"21677" -0.016881153126368 -0.257135005997386 -0.104241049854053 0.120709545168535 -0.0112270016347962
"21676" 0.320407083133011 -0.05405959345621 0.169926831884667 -0.0940946009952467 0.268243224116906
"21675" -0.211931033356828 -0.315274230342782 -0.178184675289367 0.146959085558056 0.0772840285470938
"21674" 0.192496440777102 -0.134460351063794 -0.0405241166016287 -0.329408720953261 0.442906900664007
"21673" 0.162028102433304 -0.0910122568358677 -0.275438400907372 -0.157070468367704 0.0714300693892338
"21672" 0.365209060723071 0.096029595993235 -0.0279736591947614 -0.057042343583943 -0.133263877544124
"21671" 0.164196652517446 0.20266074808023 -0.0445077871204755 0.031229273160336 -0.085515224234816
"21670" 0.0211777408559184 -0.23563196860834 -0.0364131195970315 -0.0852681345858254 0.180117398163692
"21669" 0.0800420577812945 -0.0956979518068226 -0.20254588385249 -0.0877597050601209 -0.130786553522458
"21668" 0.162044883686531 -0.0236315937505064 -0.177136537980752 0.664128577838517 0.253271472703997
"21667" 0.0776996495852021 -0.101413394277313 -0.0763455568561291 0.00386280831891605 0.156067056931541
"21666" 0.128625465893886 0.146296159213918 0.322245390679138 0.37156198066839 0.372274714150696
"21665" 0.443585792060423 0.231239641793295 0.061981618262412 -0.164161966288557 -0.166576351836617
"21662" 0.279626585619968 0.224618877957654 -0.00888392990266574 -0.131800845469509 0.341262782561882
"21663" 0.11080897276504 -0.101858043098689 0.0665765676558081 -0.0893122432461752 -0.150845210497919
"21664" 0.313747442845054 -0.00209041807240074 -0.0593146854430288 -0.273465150737402 0.103360597358122
"21661" -0.0698670242546965 0.00108176922167263 0.0339592206601628 -0.0695322970141672 0.23468025461636
"21660" 0.155867811820121 0.0905327046494543 -0.107342358612585 -0.200700978374359 0.294267039300888
"21659" 0.0808227632883918 -0.289665707690187 -0.0984388201821633 -0.20247923314775 0.20302790678382
"21658" -0.178910899411518 -0.137936124879146 0.104886513008091 -0.0850763615314297 0.0697103672642787
"21657" 0.322474906672114 0.21660335614265 0.00862722597784811 0.0374731757491374 0.110784097372723
"21656" -0.150184030057626 -0.128554164598162 -0.023186724776841 -0.00998140302664174 -0.0274025380006313
"21655" -0.0971997228836341 -0.232340195589083 0.0189041228912668 -0.0229116494551142 0.110017546642909
"21654" 0.205999898771706 0.123329926102652 0.0073887909218899 -0.323156847650334 0.180603761404567
"21653" 0.229331446702905 -0.126673614036084 0.423791117641126 -0.258817121794642 0.0902345398591455
"21652" 0.216005457658053 -0.122262669467262 0.464806844569806 0.110640691350546 0.379683344858762
"21651" 0.000851660666805384 -0.0397935523766458 0.0168522879770699 -0.0357831545233462 -0.111112133822359
"21650" 0.181797372655752 -0.00491365831958598 0.439227481992851 -0.321102613460829 0.171861282464074
"21649" 0.119886460790381 -0.166461681995059 0.013504474675596 -0.155672647819082 0.0468175133419912
"21648" 0.224362154576402 -0.110339241518049 0.316298952912269 -0.160275883071481 0.0137519692904197
"21645" -0.0260777850350402 -0.0691036510976903 -0.0802190467788962 -0.255942436691057 0.162963930650054
"21646" -0.0484661785370784 -0.108402313939323 -0.0515509861254603 -0.06277149208828 0.111943878102582
"21647" 0.10846582560834 -0.218979058415629 -0.000808171094604677 -0.00852596312595191 0.0120125245292754
"21644" 0.233194901368192 0.0282966847392082 -0.00624926915849642 -0.121184997810902 0.0721994589888965
"21643" 0.108465825608341 -0.218979058415648 -0.000808171094605151 -0.00852596312594456 0.0120125245292805
"21642" 0.170654709687876 -0.0527796027179689 0.12501379306023 -0.192123372624278 0.0604466306884837
"21641" 0.156975295519491 -0.247854575292263 0.00277811599606518 0.260079769882429 0.311831955700779
"21639" 0.195219735162284 -0.00706349503579798 -0.164539122267029 -0.141649489821024 -0.0244868704221442
"21640" 0.172078617499241 -0.160980064988025 -0.0436261559442384 0.0386955499612456 0.140163521126707
"21638" -0.103732907511336 -0.198808714689302 0.096459877279547 0.157453318035945 0.309346299565777
"21637" 0.400806192652352 -0.00491608339397156 0.000142975820061096 -0.186716448330756 0.0666319969709139
"21635" 0.173880152036361 0.183092052276408 -0.362021201336279 -0.252811780706254 0.265361208702495
"21636" 0.0345672837613145 -0.146396625122544 -0.139064788943445 -0.0481585539231634 0.0249237203878779
"21633" 0.269461771036693 0.074101613481223 -0.150167997228155 -0.206697031287962 0.102902130593163
"21634" 0.325348555576048 0.0549498997831709 -0.0785064498535107 -0.408472889817422 0.0547917736346452
"21632" 0.489160715395366 0.234849514840717 -0.231489973178024 -0.139362396296876 0.0598582161630401
"21631" 0.293259072411345 0.181346824202338 -0.0242352574168224 -0.0752897545505144 -0.028411256361792
"21630" 0.205366888041173 0.0541066744019888 0.371858202612596 -0.0274866300788865 -0.221050283111249
"21628" 0.0983642099809041 -0.119975068658872 0.368856910165076 -0.141286515437052 0.33933854281824
"21629" 0.141940035501542 -0.0835005766656025 -0.27548952117479 -0.131619816642157 0.154851352802047
"21627" 0.241729806852469 -0.225409138199027 0.207685845061213 -0.133796224451716 -0.140402894151368
"21626" 0.2344517323131 0.0187317336359722 0.121336174172476 -0.167937714809461 -0.111063255926397
"21624" 0.0464886036229393 -0.319143796344813 0.274172936653959 -0.0658686849420499 -0.111598020491067
"21625" -0.230720807699321 -0.302391986081155 -0.0272145993800128 0.176192736277775 -0.0263690687954382
"21623" -0.228995563917867 -0.273262566497163 -0.069253559062949 0.0783050998737048 -0.0476213860533802
"21621" -0.0702202695246577 -0.328637862349006 -0.243336257874626 -0.0333621891073916 0.0606199038951234
"21622" 0.215353110404625 -0.00382519397317079 -0.16275128525477 -0.213372701444468 0.207234507730169
"21619" -0.394393741126324 -0.17905453443545 -0.133326595524635 0.168499438132498 0.0326707802476296
"21620" -0.00785776472855027 -0.362588328548666 0.0933571334685105 -0.101820031560452 0.113547187916025
"21617" -0.273858055533821 -0.362638083771452 -0.0980145797080677 0.121829797536841 0.0774033638669669
"21618" -0.136244740563844 -0.145659221833124 -0.0884468045846383 -0.0968618152926821 0.235848546804966
"21616" 0.0763921837562785 -0.248371451165732 -0.163331646721859 -0.165015146832662 -0.179127865759356
"21615" -0.0542944811354757 -0.348922585552917 -0.283576229693368 0.0359016592592978 -0.0919297874287986
"21614" -0.233639492760545 -0.221190851640326 -0.176488805363321 0.0139890370641755 0.00262999401813069
"21613" 0.201348220809053 -0.0162676781362276 0.099135986098669 -0.191189168843106 0.027377056768844
"21611" 0.143509300927205 -0.224059320874646 0.163936892803163 -0.175070025960337 -0.134744513982199
"21612" 0.0339950090284209 0.343613528351807 -0.0441860946940774 -0.077508560759775 0.0681163171031263
"21610" 0.0125848910513304 -0.231827996913385 -0.0397891215755441 -0.180661063393978 0.0937405683963722
"21609" 0.44440525376516 0.168493269161661 0.0466910308361498 -0.1398452495403 -0.178202901594144
"21606" -0.105087840300419 0.233251413725935 -0.0439592813008107 0.0102311352069276 -0.0309720789508406
"21607" -0.430750181690986 -0.0426535196395962 -0.0686299142581719 0.0812737840038034 -0.0373042171950732
"21608" -0.187529878728586 -0.102146963282387 -0.0869897427663003 0.0247848710141012 -0.036243856164411
"21605" 0.251441409325527 -0.0816122320458906 -0.055537489654741 -0.160038686571611 0.0367721997363811
"21602" -0.264388992212377 -0.190006639442393 -0.0715532933340173 0.0132054507815605 -0.0357965524542656
"21603" 0.0993418311396091 -0.0952325576205238 0.162711964341079 0.0473511671972701 0.0759939264480893
"21604" -0.0386713921246818 5.01607944229173e-06 -0.0849586548565459 0.234303846860913 0.196254164487647
"21601" -0.203898925998217 -0.256061503821996 0.00271158320946644 0.0995250007028512 0.0833614334817625
"21599" -0.0516851923346887 -0.0324806284687133 -0.143402945090088 -0.168658065235971 0.133082472076407
"21600" 0.0699034388379097 -0.257355747701041 0.0419671713590415 -0.0815488038391708 0.0446484652924118
"21598" -0.363768173723422 -0.23899032672625 0.0320741626783187 0.236525193555432 0.127364925942136
"21592" -0.134980841388156 0.0610593671663438 0.0438916211622271 0.46950271089705 0.0818268189336269
"21593" -0.239012842761831 -0.164844658905402 -0.0907458439073655 0.00484167573746478 0.0248755797413661
"21594" 0.00892257474804571 -0.00728254469116667 -0.13880088532148 0.127575035758991 0.371962025280967
"21595" 0.279808663442387 -0.17036332348348 0.11437014406622 0.315284937784646 -0.0629606708769453
"21596" 0.279808663442387 -0.17036332348348 0.11437014406622 0.315284937784646 -0.0629606708769453
"21597" -0.121071989465455 -0.253635856570642 -0.0985772278573415 0.0247070068481884 -0.22978780597823
"21590" 0.138727881589923 -0.0899534461249046 -0.0667445724572642 -0.15069734320303 0.345828088947011
"21591" 0.0124373667872241 -0.139205787905141 -0.167496257610495 -0.130249686832038 0.0250385401877434
"21589" 0.315824880834292 -0.030874452934065 0.481996210065897 -0.154861456755313 0.350166387029972
"21588" 0.0315612942138832 -0.0824015833165155 -0.0266702123837271 -0.128979609211437 0.0864271865988771
"21587" 0.0791260552069134 -0.0388781183569228 -0.149102225812929 -0.172251958957785 -0.00130003036080612
"21586" -0.0539939700707564 -0.0876244567438148 -0.181372833281511 -0.0831713873311475 -0.0502296528878207
"21585" 0.00217941910912589 -0.135618868512468 0.0197583718046824 -0.156378253119052 -0.000436784996455542
"21584" 0.229040153631393 -0.0593172092480649 0.192649518193521 -0.219056221586177 0.265811059236647
"21582" -0.269463609392335 -0.109747005755308 0.105606580176483 0.0317914804655404 0.0421446276501602
"21583" -0.0923734614310066 -0.252636762603554 0.233348332705618 0.178660716761125 -0.182981115367457
"21580" -0.220552179864288 -0.232378451148484 -0.141176730831384 0.0729543154030504 0.0182465292375446
"21581" 0.361353338616875 0.129661084774198 0.0815812647733956 -0.194426764303828 0.00597871777344244
"21579" -0.13087426376364 -0.422301860079553 0.0535934795241386 0.00500481084912499 0.141496368454527
"21578" 0.129074017366853 0.182627998348574 -0.105731872490998 -0.234197661024372 0.0659185548874593
"21577" 0.244853125209204 0.124073417629281 0.0551404510483859 -0.0181509734666556 -0.0701871766208013
"21576" 0.378509414515891 0.137366722003533 0.312898777640965 0.229896679480441 0.380645801248322
"21575" -0.116403411379772 -0.402664433495834 0.102979742296422 -0.0387107295003058 0.176435417893809
"21574" 0.108016680073283 -0.184496010060018 0.131202774999786 0.424263433171292 0.207500431343482
"21573" -0.27804900206814 -0.171139772484613 0.00646730163583848 0.0968715673889509 0.16836020464968
"21572" 0.0286711440528695 -0.268757547082317 0.0916380922792482 -0.132847249301617 0.235546499554139
"21571" -0.234853466841507 -0.329173656404483 -0.0717080053993699 0.124084083280675 0.0344360022406289
"21570" 0.164087983808653 0.0268617057893705 -0.0283957712283134 -0.09850411342051 -0.0286808230756263
"21568" -0.16790340112218 0.0724677428346677 -0.175558755749675 -0.0632230687876298 0.0231890655850801
"21569" 0.110188400523481 -0.0656477086642741 0.112130572260396 0.350328341638441 0.261974927161769
"21566" 0.040731654747853 -0.0736218336739828 0.0123047634652366 0.28292998142219 -0.108444773623872
"21567" 0.0226098730696067 -0.100633406175269 0.255238172041308 0.0556644743327706 0.467794039578205
"21565" 0.126868158357815 -0.108210174014605 0.212512278568992 0.358019548837894 0.334903541962572
"21564" -0.026125824813529 -0.179350760910545 -0.0170212772212907 -0.199156974226316 0.260727148043243
"21563" 0.233115656394292 -0.112215554250416 0.0400696111905594 -0.281693350754323 0.0381175252292935
"21562" 0.240586206633311 0.0258906811278111 0.166096887700335 -0.173614240537015 0.109478810110267
"21561" 0.124420203698489 -0.031171986600084 0.17099189135259 0.0589638036367659 0.315314532407861
"21560" 0.180085177739783 0.000612725030983923 -0.0581673909572199 0.184857854397813 0.279602514929682
"21559" 0.0431935890064565 -0.0181482997857524 -0.0410677837032802 -0.0142477294516592 0.183048635691886
"21557" -0.112894688614343 -0.469586858241404 0.111951795690469 0.0539434187118797 -0.0327778937420645
"21558" 0.227886500777036 -0.149175951849616 0.300378329532431 -0.194705329657661 0.145528917197558
"21556" 0.311093386007168 0.0137597781101236 -0.0600792277880142 -0.0980411244519371 -0.0989279762902264
"21553" -0.170864191520196 0.00715063410398076 -0.0642478771059259 -0.131121132445292 0.0791341250667001
"21554" 0.0352766571786371 -0.268259742934108 -0.0980707887783912 -0.120491127239778 0.046189787990012
"21555" 0.290340603117543 -0.0941642160370231 0.322116359699283 -0.19727846596607 0.202288666057603
"21552" 0.480445731318978 -0.0356265553449645 0.0961572726143536 -0.235730202931537 0.00873707389781182
"21551" 0.32165434540497 -0.148969188822858 -0.208565763683327 -0.179879160408461 0.30390860792527
"21550" 0.238495049835129 0.0472866765143848 -0.0526625592513154 -0.239579722458984 0.259862282694332
"21549" 0.154233166410732 0.107792710416857 0.00512134255396026 -0.174723979727116 0.224530028945042
"21546" -0.351668021168171 -0.0315760365765047 -0.00629786916615491 0.0214253093999551 -0.0451730648917863
"21547" -0.285795214613595 -0.0220898302280644 -0.100847717857103 -0.0483191416491407 0.00316206318370169
"21548" 0.100759383128483 -0.311275651438155 -0.304086474283203 -0.132910710796746 -0.17630449790589
"21545" 0.224562009738476 -0.0130187408363405 0.208640839395651 -0.0918240144510608 -0.0389091987014129
"21544" 0.465848611557491 0.19605959801001 0.30562806448252 0.290527021949193 0.461946596814142
"21543" -0.233616425781772 0.192968969985749 -0.0569303767453399 -0.105878673080364 0.0182769853829863
"21542" -0.185577301010852 0.0909343971711503 0.0455061528370961 -0.114755676474014 0.121318452945142
"21540" 0.0541999421585914 0.0466695889676765 0.453121268101223 -0.0625777328336997 0.0434400100065166
"21541" 0.0688565931073327 -0.263847059471961 0.384997276035015 -0.136776516153077 0.0815777137219104
"21539" 0.447367838856344 0.0980757103143079 0.607003104457863 0.250384062249243 0.298535437333375
"21537" 0.283542693052239 -0.119585391380326 0.145698105753601 0.179228035294543 0.275041507696215
"21538" -0.107837716693416 -0.176166005399315 0.160517728216151 0.0451018213918634 0.0835657111775902
"21535" -0.0766357463708226 0.09204889440036 0.23629116162251 0.0516090421745947 -0.263525524816633
"21536" 0.237344773410239 -0.141490726453424 0.12710767802034 0.120795357825268 0.00862847990729358
"21533" 0.0845958587114441 -0.186627705011324 0.221697651324994 0.294995303646981 0.219576489701351
"21534" -0.0880660512034633 -0.232325978493284 0.211058854859208 -0.0136537834857389 0.116976407049943
"21532" 0.278848929391377 0.00684985013257551 0.309547015648081 -0.153671340775221 0.418775661631949
"21531" 0.411764270094669 0.152676954113091 -0.11138354961719 -0.130334161875889 0.153103250616508
"21530" -0.213947369578907 -0.279821907648822 0.356938060653237 0.0417597691569644 0.130615371328662
"21527" -0.452664525354862 -0.051815518857219 0.101644659265177 0.167869969779753 -0.0769873174602707
"21528" -0.20487283486947 -0.262718242650155 0.121358305448782 0.0307842760624231 0.0109746240958407
"21529" -0.174172660237118 -0.124055165279254 0.142591534539637 -0.079000182724274 -0.145006439392293
"21525" 0.5022763787527 0.0701865460265558 0.136997184840571 -0.310977517910277 0.055501249582426
"21526" -0.186609587667779 -0.281799182256266 -0.0825401764440766 -0.00542177292871658 0.0164730973133423
"21523" -0.114545785570095 -0.298714863386182 -0.0364836706260378 0.0280212763319856 0.246239935226871
"21524" -0.106466932325663 -0.150102302829791 0.146805526250211 0.018947338278503 -0.238011007564054
"21522" -0.18683780743823 -0.243063747196373 0.267678892529127 0.129960273121244 -0.0110898604665211
"21521" 0.180696415484529 -0.0123476729949913 0.345396667952878 0.126327249323988 0.235929779285489
"21520" -0.132134125160973 -0.0646103304019661 0.318166192033046 0.177204769462553 0.0556011207069995
"21517" 0.0996169062256757 -0.0170801988518827 0.482518316942353 0.278452377719954 0.0366773251712262
"21518" -0.072733293630146 -0.490221562117969 -0.0291320734824165 0.135332876717982 0.0596829757253456
"21519" -0.189463570299294 -0.264698368347717 0.0564643651180764 0.173946599227879 0.199078474734163
"21515" 0.350691159887992 0.0533783970660278 0.0762331644494022 -0.0190197644071489 0.13614572150726
"21516" -0.122802303931878 -0.0149332473003393 0.189058169621484 0.128158914492115 -0.0886402723287102
"21514" 0.375465223046315 0.137089147182096 0.271722357939612 0.206486112611093 -0.000706171249069218
"21513" -0.368305879963396 0.0180211720431893 0.206427376026426 0.180605029716233 0.185160767468673
"21511" 0.0340370854109123 -0.163005772650779 0.109471079534311 -0.0303258552591612 -0.112784502411523
"21512" -0.222878849527826 -0.27625945090606 0.0249731670438504 0.185092591941345 0.238853336485882
"21510" -0.0436976084250793 -0.132734603835033 -0.0495777841517109 0.0291136200354517 0.02223489928143
"21509" 0.0567043910927325 -0.23507672293802 0.0534314921340121 -0.105007600089516 -0.0618270625671046
"21508" 0.0923131130054457 -0.177584148907612 0.163484432127231 0.419085666232007 0.31081742774248
"21506" 0.0632228935946048 -0.0441211335065369 0.219249339811226 0.156722151287901 0.0688608164868911
"21507" -0.178702114875182 -0.177028233884787 -0.0826127741593985 0.0127566931357336 0.0603366246692884
"21501" -0.00228312810726595 -0.409803385088535 0.456945556151285 0.346941758328311 -0.0355195565141261
"21502" -0.0824774013971098 -0.252730938912668 0.038905660842107 0.161686561295195 0.0221152783045484
"21503" -0.306732092572389 -0.257871703595347 0.136201729585092 0.240348324576945 0.0209969427027286
"21504" -0.0230571505278699 -0.0894406768994168 0.17903278144552 -0.0176670342837574 0.169390514453564
"21505" 0.0364261071036221 -0.337144635448566 0.278790024647433 -0.0395599344830764 0.104579034606244
"21498" -0.0618295377830717 -0.230124510144604 0.353199046831349 0.0681217608912929 -0.0108063601047979
"21499" -0.103315785721665 -0.0366676850548407 -0.142970900078168 0.165929675595175 -0.118129962172574
"21500" -0.158445819904967 -0.103924399495715 -0.088554323052753 0.0687056933126411 0.100295969658552
"21496" 0.230955302384591 -0.111641961173596 0.307342588967687 -0.194373039409997 0.178808818766766
"21497" -0.232329119858194 -0.167076798998073 0.190309606355226 0.191776315745764 -0.0387338231672399
"21494" -0.0011356980771958 -0.183634422722668 0.044004119902697 0.383683386443772 0.339316120861258
"21495" 0.0854053845357833 -0.242731044141206 -0.193925541113624 -0.156528806528561 0.144414935608965
"21490" -0.155572755335766 -0.201924797675948 0.0448144012849599 0.0292740760167472 -0.036322062562457
"21491" 0.283699071006456 0.180242978982008 0.237236107996396 0.232692584353833 0.0185763550478866
"21492" -0.150217719371952 -0.137039678727578 -0.0799222302254192 -0.00318510177431587 0.0749269578121669
"21493" -0.0928903443683391 -0.167647683647377 0.261471834797055 -0.00363648204438756 -0.181963583801331
"21488" -0.118197570402725 -0.284653217911746 0.160660268015217 0.0503462898347915 0.08966726889389
"21489" 0.0841388540855297 -0.137441653371282 0.0321926764186281 0.0156092963844814 0.0506964290428512
"21487" -0.230788345816853 -0.133223592461456 0.0486302560053472 0.0460878279745766 -0.0184041193602381
"21485" 0.0488515849772347 -0.39633347488182 0.304260417350448 -0.0612394964992176 0.094753421769129
"21486" -0.288176328933171 -0.102300814992567 -0.0724415245628734 0.0194767028986623 0.0416762319711753
"21483" -0.286366149913216 -0.089200877764534 0.11084766604446 0.0636840530917268 0.181469333084168
"21484" -0.0387470792482974 -0.248880809569795 0.386558525765918 -0.0783205665655395 0.110896419402461
"21481" -0.0793498704849633 -0.222192482698966 0.205273441044492 0.000158355817567909 0.022055693568267
"21482" -0.155572755335766 -0.201924797675948 0.0448144012849599 0.0292740760167472 -0.036322062562457
"21480" 0.350552796109618 0.203407553745132 0.270286167484619 0.106640774386971 0.680097777722033
"21479" -0.506410410835101 0.0425778969721622 0.05012289463216 0.128003200802349 0.0774725011816545
"21478" -0.273572651945242 -0.161765365834526 0.0621751817273754 0.0829864759483025 -0.0519582713945866
"21477" -0.343825968107741 -0.161810410702383 -0.187710308106601 0.0825325447136027 -0.00966312119766123
"21476" -0.116900652947379 -0.273180064429191 0.0373899629068529 -0.0225854289314855 0.299428466385699
"21475" -0.106415172782365 0.0865722588174923 0.148185992755493 0.0600435450576659 -0.0713577558921313
"21474" -0.28165371666548 -0.176591004807035 0.201260795727091 0.160315171781762 0.0865954137278769
"21472" 0.103494291585691 0.074148457519901 0.216904431636362 -0.114877111286841 0.00345457000101178
"21473" -0.28026192145098 -0.374745152386435 -0.149847473421293 0.0955434157224709 0.0169621657993233
"21470" 0.329431701205862 0.132865369466406 -0.01408240049277 -0.146698694947181 0.10987411261043
"21471" -0.153672243833537 -0.401463670226808 0.125602524963551 -0.0386287194902642 0.198027179509898
"21469" -0.3828406311047 -0.288362617310697 0.130174081700048 0.0591899540253554 0.117760245509131
"21468" -0.260735462499295 -0.269753020804512 0.0710336849652399 0.166251715299007 0.065294348259439
"21467" 0.240715717740119 0.0945156671116618 0.0143514725255029 0.215420769006507 0.279488998510007
"21465" -0.0984788731299745 -0.105099022238281 -0.152380711465594 -0.120777826687399 0.295437955322491
"21466" -0.287727938711638 -0.189321085386664 0.132675212942395 0.0566697185923199 -0.0675953944151574
"21464" -0.138613621723876 -0.324839759783719 0.217686744701436 -0.0965108903109633 0.0216202016382298
"21463" 0.0716124921280883 0.172466450787597 0.107408458023421 -0.124347331099414 0.119996759632899
"21461" -0.184854978323801 -0.249085892251855 0.235356237874575 0.0661891963473941 0.172273980199037
"21462" -0.233264883430581 -0.259994164862149 0.128718656456572 0.101892184447415 -0.0305566502503507
"21460" -0.193747646475403 -0.0477844961108321 0.314499596439242 0.106647299348013 0.141730718980082
"21459" -0.0498497597877571 -0.23443440693359 0.20621336474172 0.0463702529813236 0.00860347871896032
"21458" -0.316938808805742 -0.233332520830767 0.160875577885854 0.0879232813653868 -0.043882612611217
"21457" 0.135890341105147 -0.0390943425686738 0.27094542428272 0.187147181538669 0.0559018066291738
"21455" -0.0994045703745493 -0.362551168000946 0.341264776387596 0.0240799319008698 0.0921298176030997
"21456" -0.0177412332579058 -0.23797376742679 0.0937257260099695 -0.039729524077173 0.21283013234663
"21454" 0.143039319517968 -0.0300829351857764 0.24334443092926 0.423946693703915 0.517823711917096
"21453" -0.253160201990878 -0.189306157152368 0.194798862557759 -0.0862202421465819 0.0213215913627413
"21451" 0.223223894251997 0.032353308025502 0.119297053662775 -0.238733442449459 0.0951339664790686
"21452" 0.120077498908275 -0.195258136654544 -0.217419617088902 -0.200132667935379 0.236918363137234
"21450" 0.371946239030982 0.0987154444229278 0.172941706902044 -0.193527025809042 0.0408419665239302
"21449" -0.407022247023715 0.132433373378684 -0.139730577678356 0.0298455298547105 -0.0153172961613525
"21447" -0.0494701195455104 -0.244117362572153 0.128202597310857 -0.0729328706537029 -0.0431488079530814
"21448" 0.276947550274785 -0.105442021276101 -0.0334439225447124 -0.280046014386827 -0.0329049826187459
"21445" -0.106814843858139 0.0678913705292442 -0.155067064668157 -0.0267287023456537 0.116290033417151
"21446" -0.0203098505903267 -0.293792210538949 0.023122959001595 0.0410957562602634 0.125303615948937
"21443" 0.0279937144014604 -0.0491986644724784 -0.02695634661587 0.13199262855184 0.00989538257653788
"21444" 0.224554843881147 -0.0636835596568774 0.106134011833998 -0.102389473188664 0.192859696360637
"21442" 0.239422854964794 0.132341284158832 -0.207393171056041 0.0495498616093509 0.0847098514351033
"21439" 0.243940243574885 -0.128676608194199 -0.242117561767887 -0.0445445381818987 -0.306239774495688
"21440" 0.0758730666612654 0.139863044302721 -0.222280638772136 0.124204266926478 0.456483534038973
"21441" 0.0388863810312126 -0.0327891028004613 0.0271220817361498 0.0594953396592921 -0.0941691391898774
"21435" -0.000993312957803745 -0.116224991750419 0.0563842673271393 -0.12715537588686 -0.0655872000265423
"21436" -0.0278606333662139 -0.335060345543616 -4.79374464175987e-05 0.00588037266437107 -0.0390232880867998
"21437" -0.247701020266006 0.0367222676137545 -0.0960466321118485 0.365594912216417 -0.0899478881272426
"21438" 0.129645103160006 0.213068275826801 -0.259599709217725 -0.00495199959316099 0.353007601465909
"21433" -0.188112294243863 -0.216436381564151 0.0104811879437763 0.0181416924887355 -0.0372654811281513
"21434" -0.383990829661691 -0.250518003796011 -0.043246785518535 0.10146626783 -0.0439903158623861
"21430" 0.036549680380053 0.183943955676585 -0.309784200566513 0.223356090155951 -0.0469491524045087
"21431" 0.0253224598356799 0.179671283451671 -0.305952111408499 -0.0736694846188388 0.182450194390456
"21432" -0.071449493073619 0.0127982761764211 -0.0714795390242771 -0.192387280569133 0.00715889420575828
"21429" -0.343042257651144 -0.211478203175811 -0.0511617302166425 0.0644417466851923 0.0362302894765697
"21421" 0.123976922783656 0.150262325647045 -0.106131393600036 0.329914067138413 -0.068615256380092
"21422" -0.214410825008092 0.060869694766264 0.0199267748101005 -0.129912879588692 -0.0119171933431448
"21423" -0.0673553985341107 -0.117394723912941 0.0550197588950636 0.0947345551047397 0.229678901402473
"21424" 0.022706957330519 -0.248102750313417 -0.13057423663736 -0.239673330121858 0.102291363245259
"21425" 0.0325850008068318 0.0959607087703858 -0.105096264530556 0.13139272831981 0.0443906633440885
"21426" 0.0590379668863316 -0.0287328985683214 -0.0543894470422885 0.303328128875247 -0.31592847335803
"21427" -0.0813772897135831 -0.333106138949615 0.167839508993039 -0.0445954071758646 -0.00759293585032144
"21428" -0.197588187917617 0.232774267341384 -0.391102162333224 -0.164246925498349 0.0983782086401352
"21418" 0.0076019431393053 0.186807446631036 0.115159990949736 0.10036475849876 -0.0425748352328563
"21419" -0.141208591813909 -0.0590082468567437 -0.0850172602736968 -0.071914709421879 -0.0514271334653124
"21420" -0.139537338287119 -0.213792244611633 0.190612671176063 0.346576604455118 0.155430688079357
"21413" 0.202836814948098 0.0874214731629454 -0.229596946408188 0.1741158582005 0.201001213087769
"21414" 0.0835563594837734 -0.189291841679528 0.0827522373798888 -0.153671028000606 -0.0824001540628358
"21415" -0.0311182459647712 0.0185245597504548 -0.0467592942710797 -0.0593520486104401 -0.208960023966962
"21416" -0.215027886184567 -0.0348387620509358 0.158804935962386 0.393970255577404 0.138513100198436
"21417" -0.0163590680314909 -0.0763199649488391 0.046385862371751 -0.077286521410005 -0.0615596435178031
"21410" 0.03940745847116 -0.0492652902292747 -0.106549417378682 -0.0380119518795144 -0.00364695227177339
"21411" -0.0532054898860989 0.297303836869334 0.0520592058518216 0.271874240547681 0.247154730341466
"21412" 0.240431768724207 0.0819710638538866 -0.0234143292711004 0.260106706402139 -0.406658597081576
"21407" 0.0931776433763423 0.155651538727558 0.165381910450619 0.110304015573772 -0.259130987477362
"21408" 0.0472158624374893 0.170164062045017 -0.26381104606377 0.044927639125097 0.14776015543898
"21409" -0.0198202313751392 0.0623382032820264 -0.291831135513765 0.0607073830214577 0.0856242060628743
"21406" 0.0948587223627292 -0.0447658538142015 -0.0635183669875574 -0.00287741973171534 0.0449969982696806
"21404" 0.0124181595827464 -0.216752485705348 0.0358860945619054 -0.00868975436482258 -0.157473480567643
"21405" -0.0522160986268328 -0.278779301441359 0.23504434447154 0.021111528240573 -0.170449828476217
"21399" -0.28663384608071 -0.209687079756329 -0.154086000462724 0.0847403897118454 0.060144825753204
"21400" 0.120278018525974 0.0569934728189878 -0.371715851997042 -0.0206058552198138 0.18734272475389
"21401" -0.0190507591357013 0.114069320659424 -0.0977110586456324 -0.0378517539668563 -0.0843825472331933
"21402" 0.104022822319784 -0.147161184624154 -0.0361500908233493 -0.177233306628158 -0.0193671239623978
"21403" 0.150391922295558 -0.157305556006401 -0.364799727300422 -0.122356136423052 0.00438132703176678
"21394" 0.0347092315081565 -0.0427089185180687 -0.168177755162733 -0.038566018632343 0.14994439419923
"21395" 0.195248311262226 -0.00416756793988953 0.361900597375888 0.295259334225822 -0.0221376366469035
"21396" -0.20661216191974 -0.285367943214743 0.104996013647464 0.0467435052041142 0.0362848519087621
"21397" -0.0767620826686332 -0.224931275729187 -0.0992740116937665 -0.0745685418500018 0.038049031449997
"21398" -0.00825833119552231 0.120348440134734 -0.249865210734846 0.0270915225527523 0.163550125025686
"21389" 0.425627371075574 0.272105100863921 0.0407348891411414 -0.17507531396025 -0.141585112437737
"21390" -0.0871263917687009 0.0632311736819747 -0.132820820034052 0.284734465084106 -0.00522715374120685
"21391" -0.0299175343541695 -0.139587604460324 0.295185541612766 -0.136854088871367 0.0203572707135364
"21392" -0.21010034919344 0.0155333619220832 -0.0935129452107419 0.0190549590936769 0.128884817538665
"21393" 0.358575285318511 0.145349471622563 0.232748773381821 0.0485123384245393 -0.044362303566453
"21383" 0.276737244260108 0.343214829980651 -0.207830832646684 -0.118847566317627 0.0246262990144488
"21384" 0.289063350223228 -0.189513793045099 0.0632029207007631 -0.0351101768186603 0.131873934623941
"21385" 0.0794608491082452 0.342330373398906 -0.323222038408433 0.033421311570709 0.341537146130305
"21386" -0.0660146393825333 -0.020183960854834 0.352206053408776 0.196794602942252 0.0868458851794787
"21387" 0.12664372089252 0.185592970669109 -0.246676813988392 0.187595121787039 -0.208915578882993
"21388" 0.0605208853514997 -0.12545845942267 0.0639813469319121 -0.00359087786543483 -0.0718500316833703
"21376" -0.209831767366866 -0.0589435847851785 -0.154474057953278 -0.0612407857326147 0.00989630727722993
"21377" -0.184832902982427 -0.0106976768844862 -0.0591157636743585 -0.110808522962057 -0.01310659740399
"21378" 0.121943939375533 -0.0734739824805519 0.00944343796096033 -0.0288786828577804 -0.0774640179150028
"21379" -0.0947179090880351 0.141039170999527 -0.127304606476376 0.293817407762347 -0.0871784448917166
"21380" -0.172253053310965 -0.0714511883863998 -0.115062273655266 0.0292374063543276 -0.0231725278708509
"21381" 0.312745148003106 0.179868706921279 0.0146381789481356 -0.062595639824817 0.014010899028585
"21382" -0.027519170469499 -0.200671462453322 0.0390473470864894 -0.0138229946969773 -0.0617162933174209
"21374" 0.0147917467101222 0.010829445609041 -0.170411982957185 -0.047082420963804 -0.121811189585244
"21375" 0.0372132394874547 0.194173575795574 0.0762762063934413 0.125535820647316 -0.0431589178990479
"21371" 0.0331197477189534 0.156690665200322 -0.0984836546599113 0.163958639733884 -0.23305635226311
"21372" -0.0871230906067756 0.0667931782271974 -0.387087504413185 0.188650709552483 0.0787905978206169
"21373" 0.170951277106105 -0.148927364602686 -0.172278734471393 -0.186197170121942 0.0835819314437726
"21365" -0.117532067621239 0.0119814016358876 0.201750618339444 0.279738935705069 -0.172679419653984
"21366" -0.142127206655916 -0.142595559068482 -0.136761127781505 -0.0664224862191594 0.0178595832214077
"21367" -0.1758530189049 -0.449957064353259 0.120167378146296 0.130163204712593 -0.0227713878490075
"21368" -0.0179003640292775 0.103154268381244 -0.166079427110648 0.102657278934714 0.280207385034125
"21369" -0.255808718171403 -0.146529367701627 0.193043156872381 0.14695211896316 -0.0202413873268742
"21370" -0.0739065273381966 0.0976759054605369 0.0227443799709995 -0.0582135593788268 -0.0713348168648486
"21358" -0.000115720577854822 -0.119582381380094 0.256596072438798 -0.0490265131712457 0.071420676798886
"21359" -0.188424460019961 -0.148408304445524 0.102068809912942 0.102829182737237 0.0616918775612916
"21360" 0.136895037074575 -0.125326475521091 -0.00271845478503019 -0.140083886798778 0.033548027779619
"21361" 0.25235669255305 0.158706334771907 -0.140011612314115 0.270879570844709 -0.0657531599846177
"21362" 0.0586077777177475 0.18085701712666 -0.0833603784058794 0.0509806685856238 0.126753242943218
"21363" -0.0758055962466295 0.0122921802538895 0.1123906544661 0.0531633130053093 -0.0128196328336541
"21364" -0.143919869913641 -0.0533066702781482 -0.140432474720527 0.0334961720060099 0.0193411542906435
"21354" 0.127005211029579 0.0477476555129255 0.237216526582833 0.181231902057052 -0.327794032641153
"21355" -0.0141964849453406 -0.285731830996508 0.0208131295128948 0.169563004007888 -0.254924582009866
"21356" -0.213374507337441 -0.218946960206903 0.116081049401242 -0.0251417509984668 -0.0382701308973194
"21357" -0.0710377511901233 -0.272816998453923 -0.0104835006437067 -0.132336547154627 -0.0595069222249148
"21351" -0.0409141573823013 -0.327600811473597 -0.267920054868937 -0.0337076673088566 0.0737995719031387
"21352" 0.0469605153592946 -0.00409453613406765 -0.110328707204825 -0.0859995977065008 -0.0693194428336533
"21353" -0.0411220086733436 -0.0131531654156523 0.237615760531583 0.240740266833648 -0.131558980021478
"21349" 0.149937224727402 -0.302720233271641 0.671919554580675 0.0416248031107397 -0.195979478038844
"21350" 0.214894861090116 -0.0741204962955677 -0.319260664739093 -0.0963621576413565 -0.136355693774324
"21344" -0.0637638365848578 -0.256939638061799 0.19240961897166 0.0520051731343374 -0.0566898353477522
"21345" 0.137436254685404 -0.0355283438188957 -0.175235088737473 0.0849571468625692 0.0292399711996752
"21346" 0.234800801012208 0.00453719480160684 -0.0362031832648372 0.104114491891195 -0.121092707036463
"21347" -0.194759378531487 -0.290041409585699 0.182752616411076 -0.0186022405452759 -0.0225707870452045
"21348" 0.0502425068389373 -0.243535810416999 0.0221466280083354 -0.104673063097621 -0.00777979407423842
"21340" -0.0205516576568079 -0.160488522207549 -0.16206008322752 -0.0207034971201359 0.0157261368200689
"21341" 0.371518890906329 -0.0412635629548369 0.227701690501136 0.0629900629988899 -0.138559351534175
"21342" 0.189200620790434 0.139604864510441 -0.0235747145684186 0.469858211897808 -0.205111332382326
"21343" -0.138824767322957 -0.0697488787014051 -0.1505727473789 0.00713342645806843 -0.223724580517091
"21336" -0.0292457638365607 -0.0125253627601223 -0.0289100571955948 0.29973196885693 -0.226003803603853
"21337" 0.132092805118491 -0.111894062352893 0.0448066306807252 -0.122936736218941 -0.086273148985394
"21338" 0.0913804212663396 -0.308634786402146 0.0284305097772939 -0.122106687227045 -0.0442422075191105
"21339" -0.290030832507336 -0.31385162484806 0.225436599654906 0.054626652825758 -0.0436801250762651
"21334" 0.167909731412223 0.102562007516826 -0.133925177280028 0.270160042911079 -0.13146703097255
"21335" 0.067919925050808 0.23840597869488 -0.0916524199212119 0.0219853133326249 0.249832009871558
"21331" -0.112975636773973 0.00793610308064807 -0.146566486530623 0.0311570808237704 0.0899444693458048
"21332" 0.303849189614445 0.106972504742665 0.0451923385867846 -0.126982908930433 -0.084146527768541
"21333" 0.116664058773922 0.0289172668987137 -0.0545027697532642 -0.141586141546486 -0.0262824277292595
"21324" -0.149116028500106 -0.197094530118116 0.030401852204959 0.0545437413020731 0.00583936790386949
"21325" 0.0354408917425375 -0.235441324172247 0.181796629538351 0.0109873528186117 -0.125789150510987
"21326" 0.0926471426417807 0.156143934320318 -0.0657932117485408 0.0716042567868399 -0.106498022139549
"21327" -0.0881526561461442 0.0875465128860529 -0.226368065100242 -0.104706209612492 -0.0167701211904661
"21328" -0.269461561045555 -0.258065896831502 0.133583695180633 0.0744673648523108 -0.0265019679419827
"21329" 0.0620618221645972 -0.081357624130497 -0.22126990618012 -0.125080982636007 -0.268062384710075
"21330" 0.201592422106985 0.122561408993863 0.0849226110673576 -0.0318670418976764 0.0197691240267692
"21322" 0.17624851324223 0.118445742228384 0.0565248916293821 0.0108796886386954 -0.213339468397555
"21323" -0.258577195358943 -0.172050576540067 0.152424157637211 0.123641310523507 -0.162869780709151
"21318" 0.14857372108513 0.0300281344923181 0.040264053077614 0.00801152104776924 -0.314249335160185
"21319" -0.0326891887502701 -0.32114980692743 -0.0685140551600927 0.117055860722093 -0.125378187322621
"21320" -0.226269262388187 0.25277765873665 -0.361493599444267 0.117799927061488 -0.180787010335336
"21321" -0.213374507337441 -0.218946960206903 0.116081049401242 -0.0251417509984668 -0.0382701308973194
"21314" 0.10575043660977 -0.065764825573726 -0.0815161340107343 0.0620657596650907 -0.123834521555233
"21315" 0.0513555847290667 -0.0322029181574969 0.262517192341227 0.0658892919884852 0.0159346333185422
"21316" -0.011896888209753 -0.0963702298374065 0.0838757549546689 -0.104582921755887 -0.127255999881646
"21317" -0.590460406619685 0.0686140875489507 0.110623332171468 0.0702064310720197 -0.130819342866549
"21311" 0.340780824394457 0.141806263081557 -0.00825179262167184 -0.121916116085735 -0.451102736648957
"21312" 0.0120967835982613 0.0910623972799669 -0.030445769932373 0.0478757662753857 0.0507083378079791
"21313" -0.0633741275842003 -0.208875638658246 0.245757176078241 0.0827424948621081 0.195347884129824
"21308" 0.248923540356612 0.346896812683947 -0.152326015926016 0.502675340754695 -0.183484697868884
"21309" 0.162621096737782 -0.155808995089582 -0.050299020239896 0.119604696247365 -0.217303131653514
"21310" 0.211934215854928 0.00223611910305038 0.0243287397550709 -0.0330138007074554 -0.423970916626469
"21304" 0.0413709368239077 0.11416132367118 -0.173997163774405 -0.0356767617400972 0.0220669593632364
"21305" -0.0558931303124544 0.138318370050942 0.0771166809424 0.241947617727493 -0.142196134863204
"21306" 0.154133817911679 -0.0872081651150341 -0.103548867342627 0.216175077853648 -0.285244777273816
"21307" 0.00971208242930375 0.169167503458454 -0.205620179308693 -0.00205950729576854 -0.195412803321104
"21301" 0.197971324610501 0.0673702770006535 -0.251685424400146 -0.087411139676396 0.0176201677519686
"21302" 0.0537662169436116 -0.0626491948382768 -0.0323717802828806 0.19669925611019 -0.316376425361036
"21303" 0.318615205765947 -0.200472240470203 -0.116833104488401 -0.0618297559668836 -0.190118363957624
"21297" 0.275373161690943 0.104875359100938 -0.00679987958641206 -0.0782451760306071 0.0362670530021059
"21298" 0.0823218922410548 -0.00387902155833768 -0.27138604312945 0.0575946394841978 0.0413116316976695
"21299" 0.219673341328945 -0.0628887653348082 -0.405050679549847 -0.037046043029285 0.0437260949650836
"21300" -0.0819262522033389 0.0307766772994955 -0.0357851414101805 -0.0598332210073725 -0.249896287319055
"21292" 0.266887958270028 0.118745114068183 0.231165589453375 0.219754955282562 -0.286098819446081
"21293" -0.530612056312149 -0.101356390448729 0.0627747643217864 0.0735564024676975 -0.0517748778176274
"21294" 0.124870491986635 0.0914826880502136 0.113282005318298 -0.0319408260710861 -0.175980180669944
"21295" -0.184242456004319 0.052266368318093 -0.288794153333841 -0.0592923331485176 0.0601662262132607
"21296" 0.269521677583153 -0.0550725426457004 -0.0998725985517408 0.375345578887569 -0.342447259990901
"21288" 0.0943176177921417 0.0186594196407044 -0.101969936748855 0.329583270394901 -0.27548157426729
"21289" 0.23257149703977 -0.0850962751679952 0.137378649240064 -0.0278846866918384 -0.0459100054162467
"21290" -0.129543691660464 -0.0252355343483989 -0.292944841391153 -0.0713415514736441 -0.0812553890200299
"21291" 0.0994897466585854 -0.0883946362615503 -0.169912761687452 0.294473600347187 -0.129688610042596
"21284" 0.158352436869848 -0.098023961430485 0.0394132168091085 0.0260608444482736 -0.06225054719158
"21285" -0.0716805477144399 -0.135584304302065 -0.113723001986902 -0.102198795137005 -0.0715976521615918
"21286" -0.0310720678334823 0.042603769541565 -0.191800892788481 -0.167387041361333 -0.219126539171479
"21287" 0.0765408854049208 0.0199600925501158 -0.0725110280614966 -0.0660862946195605 0.0429171070936326
"21280" 0.100197912097608 -0.163434951909417 0.31126355607258 -0.0580883750439886 0.116618727053724
"21281" 0.11082809619062 -0.26907524241929 -0.0167962614367764 0.0936021411789878 -0.0653145394544547
"21282" -0.0360930697562907 -0.159590190956831 -0.256034626632552 -0.010784659616267 -0.0941152832147004
"21283" -0.177801471756564 -0.207119324688017 0.139836432849856 0.0405571202637004 -0.0719717734137451
"21276" -0.0197140608064084 -0.182041544859477 -0.0961497662474826 -0.0463472204374835 0.149883232829088
"21277" 0.283489188529808 0.205031649446248 -0.120625967384106 -0.18317658313422 -0.149415638319808
"21278" 0.010407334278793 -0.108570051560038 -0.0219581375559594 0.120367987086124 0.11588946496563
"21279" 0.189065132252843 -0.161436794094589 0.017381440660607 -0.0421669790417863 -0.115986252445111
"21274" 0.148162379258048 -0.157969173012575 -0.261404557750379 -0.088030654277151 -0.184176662494516
"21275" 0.229401188244847 -0.127490234708649 -0.264282612587939 -0.114233718282024 0.131311832694815
"21269" 0.0799864820897312 0.318178631184439 -0.174700076355879 -0.149788328735467 -0.00932221740298745
"21270" 0.362704988959196 0.157487650653856 0.054925380946214 0.250059014526728 -0.0392355842845784
"21271" -0.00991103800475954 0.22235969420873 -0.0709929977554469 0.118935818008726 -0.134122680963491
"21272" 0.165126352448809 -0.0209497102439291 0.144057991824991 -0.154539975991453 -0.100122385492747
"21273" 0.176340300686684 -0.14661255385637 -0.169155072525327 -0.184605403736311 -0.0254630442355392
"21264" -0.11304200217391 0.10495308231033 -0.25968895142612 0.101975606776896 0.0384950972449657
"21265" -0.0896728607458815 -0.119628589453386 -0.241391687860767 0.333142948911457 -0.266073617409494
"21266" 0.0711694949431028 0.0688343914351883 -0.284457946951946 0.221178371477014 0.0528890119187288
"21267" 0.0998998425444801 -0.12352328015327 0.281077967964781 0.00231170030940121 -0.0805357910472712
"21268" -0.0802205255119963 -0.214916026936949 -0.0299755692156975 0.0659923258240755 -0.143469278186723
"21258" -0.398754735766046 0.124626384850226 0.0418400740363104 0.0419214996802401 -0.248735100366705
"21259" 0.0915533858284785 -0.109317133794812 -0.25907874014443 0.25079259152168 -0.15983243354041
"21260" 0.110851144598033 0.0275329126204257 -0.216085502684244 0.050497738870245 0.0234035803039642
"21261" -0.0416440227691163 0.156685162054542 -0.14321154851646 0.188222216153593 0.0141665365102531
"21262" -0.287727938711638 -0.189321085386664 0.132675212942395 0.0566697185923199 -0.0675953944151574
"21263" -0.0603374627463398 -0.322960703288625 0.0843342449891978 0.152059768291785 -0.11947404630563
"21255" -0.00731157441024637 -0.078667559790254 0.0326624031168271 0.147017712540997 0.0296474178264592
"21256" -0.19293390404312 0.103452983774531 -0.0813746928497357 -0.0599991903708163 -0.0463088636771627
"21257" 0.128449306966747 -0.0304322523124177 0.224915824085124 -0.00992834969273327 -0.0465006186660099
"21249" 0.136136259486625 0.129546646509735 -0.236974227452909 0.16330841623951 0.104312159217574
"21250" -0.346646972248485 -0.216929435498233 0.14363176387461 0.127885351078004 -0.0455345014452338
"21251" -0.26492834300971 -0.418223416877698 0.284045449848536 0.0480558091392128 0.191052639936415
"21252" 0.137332004606675 -0.221835413260139 -0.0392927470829984 -0.181940319052255 -0.0500221643076668
"21253" 0.119799751269007 -0.0780299955044953 -0.275522851367375 0.0360237561246014 -0.0875827259175528
"21254" 0.184981365997751 -0.11381333340153 0.120361785364093 -0.278475249626787 -0.0396376427112112
"21241" 0.200793374300577 -0.0842843369317286 0.0974207273446169 -0.255193393672922 0.0795545542260247
"21242" -0.0118902163055889 -0.0741115600912852 0.145661028209357 -0.0472871653325865 -0.13487702996623
"21243" 0.126135539578289 0.0579734085235789 -0.0552249777220159 -0.122571815957279 0.13018721843777
"21244" 0.384212678829539 0.059581143997586 -0.114318849288642 -0.138795387152899 0.0124788558382225
"21245" 0.0166852954032248 -0.224148899228976 -0.0385679877821999 -0.00938184518419068 -0.0795209751044837
"21246" 0.0978157682101677 0.032348132096859 -0.324000998471568 0.210832253461371 0.062177405784531
"21247" 0.115728120297761 -0.0393405349782768 0.291454083177264 0.0472068902899801 0.0386410453641056
"21248" 0.103960176004897 0.0523967300961992 0.296714592900485 0.388203528535107 0.338572945586793
"21236" 0.142724917018816 -0.0832751677436332 -0.277855012740905 0.141485592799431 -0.110621445722963
"21237" -0.189732114045765 0.0107913496844358 -0.104324547824646 -0.144834979772391 -0.0623775778719107
"21238" -0.0895383538902173 -0.246948888452102 0.230398890950216 0.023406840739271 -0.119086825653794
"21239" 0.144197348344306 0.153407967017039 -0.16901305999514 -0.148521694406356 -0.0890588408852538
"21240" 0.0965573878122538 -0.180443746092506 0.227241328965047 -0.0226941498403134 0.122503195144009
"21231" 0.116587763996493 -0.0367965672399512 0.0166809599546293 0.0357684588792738 -0.0389016476363175
"21232" 0.176577593761607 0.130405473058858 -0.0746581051791089 -0.0407133983780367 0.25103201721605
"21233" 0.0294724848908903 0.122694512151031 0.0615171896430946 0.0464654041540951 -0.216804645675298
"21234" -0.0247002973820049 -0.274583991862812 0.330043563990755 0.107030152120507 0.0904814441473414
"21235" -0.171792153716163 -0.0710887849907631 -0.0814646695667007 -0.089432712240205 -0.0376530034158805
"21225" 0.424886176242064 0.113206277748397 0.0662556692173259 -0.0737817205815648 -0.165990203016834
"21226" -0.269461561045555 -0.258065896831502 0.133583695180633 0.0744673648523108 -0.0265019679419827
"21227" 0.0940687934124813 0.223677440105207 -0.143857191768931 0.403768600014018 0.2254919745714
"21228" -0.111112564932698 0.119071107369754 -0.106073665866541 -0.130749521364877 0.251037180484871
"21229" -0.0324412988854679 0.0115304844847212 -0.154118357672426 0.128421981819722 -0.251806249159032
"21230" 0.3372874829672 -0.0751548784069686 0.153264648488479 0.0638856370191911 -0.119511479913678
"21219" 0.219979076599413 0.350050397174854 -0.0153392621036997 0.378667625721819 -0.0290639610365638
"21220" 0.0555524250650611 0.266195506595059 -0.260526763073214 0.304145754158667 0.271727620196405
"21221" -0.0292376712832909 -0.37792175801198 0.140106762950906 0.0240560903097436 -0.198424961623442
"21222" 0.0949936023487443 0.105439293956015 -0.289958328317622 0.134325048233075 0.0314616356450927
"21223" 0.190003219946057 -0.128153592689404 -0.0189216139570453 -0.16717199538744 0.0368880654148257
"21224" -0.183305316187233 -0.234583560854943 0.111485985224425 0.0407391187826927 0.189004431922305
"21215" -0.0635082054196274 -0.21485104573767 -0.204253679872154 -0.0330981446365 -0.0114829779974946
"21216" -0.0644423196866006 0.0734242302831131 0.116414401118171 0.226479129397195 0.343038092991463
"21217" 0.108468431843566 -0.105106921849019 0.0290405143233404 -0.121831767534062 -0.146916333104757
"21218" -0.214576998488977 -0.135586929844847 -0.157862610397432 0.0166380848980315 -0.183747667846494
"21209" -0.174652400970096 0.0893788803156356 0.00308042819599187 -0.0695169382740355 -0.14711637805852
"21210" -0.0252757864210155 0.0423572306740855 -0.310032340984819 -0.0762753499188184 0.0560252767800844
"21211" 0.208249092746455 0.202886926533144 0.108880067404608 0.0304207631176696 -0.186553783109545
"21212" -0.0493002102602853 -0.158050196281766 -0.0773940534415341 -0.0247779987841132 -0.15309659926961
"21213" 0.169477664438738 -0.164288495272958 0.228809248509044 -0.0316198063874979 -0.126776843755334
"21214" 0.0722314366205683 0.00838727585685737 0.0553458987464909 -0.00598200371812996 -0.382251741182272
"21205" 0.065317818351505 -0.0837302753018459 0.0502440237950808 0.211305766069046 -0.0924223355938835
"21206" 0.241010429012862 -0.0107202665591986 0.00701884792668224 -0.0930059424009383 -0.0286127864124764
"21207" 0.129861033866811 -0.00970573747740852 0.159779205273318 -0.198824655265931 -0.288065762567532
"21208" -0.0530037210265528 0.121422599162938 -0.117042808612669 -0.0983375929923118 -0.104462709374778
"21202" -0.0992810958203857 -0.271768648464589 -0.279109907655392 0.145571756951779 -0.122863010117266
"21203" 0.142293295136592 -0.145218004423043 0.231700489411332 -0.0348344334407015 -0.140636282974503
"21204" -0.101694750651434 -0.115047380387767 -0.0783617656499958 0.045923038026397 -0.177159822165383
"21200" 0.0664683611101898 -0.25067245972773 -0.298327744489232 -0.0466704368883071 0.0675757293238955
"21201" 0.0445553112696308 0.125448201062647 -0.00463157264555356 0.199097661026002 -0.1744288953134
"21194" 0.349502879874916 0.0768953867208835 0.188278542125618 -0.0629207280807225 -0.15159855800236
"21195" 0.340379639085513 0.0339102972310489 0.114669574371356 0.013633191525003 -0.313352930219452
"21196" -0.228946551128748 -0.274466001014131 -0.190235762346514 0.0374317685248251 -0.0135435133469837
"21197" -0.1903441867158 -0.243295304861511 0.0832123626475746 0.0605899451355178 -0.0837889982348138
"21198" -0.21256829377507 -0.236432491441985 0.073451379559674 0.0279974035182032 -0.0639719845042546
"21199" -0.0647790768779771 -0.317933242056171 0.159329172771034 0.0391714906272734 -0.0728107627381394
"21186" 0.0737486288096157 -0.237079285466984 -0.253583334982632 -0.00153735286267747 0.100988715362701
"21187" -0.0208447966496144 -0.0306374823409502 -0.228703080528777 0.237765685146483 -0.0976294924352652
"21188" -0.139004681718418 -0.130319610544307 -0.0660766340235489 -0.117134127836587 -0.0125852508113322
"21189" 0.149069923601462 0.144984126820285 0.0862083284707402 -0.00211285195421575 -0.0442737508106888
"21190" -0.000465564939092654 -0.165340339982579 0.0611949252637982 0.205685599979378 -0.21915155439151
"21191" 0.37666450032914 0.0312635062088131 -0.28623078371114 -0.0505361678266979 -0.03031565366827
"21192" -0.287727938711638 -0.189321085386664 0.132675212942395 0.0566697185923199 -0.0675953944151574
"21193" -0.26543806306335 0.0959950849595233 -0.0155097338536412 -0.0231776922383687 -0.0501891736851774
"21178" 0.200829958736102 0.0429659739287591 -0.255662004130104 -0.223906579706206 0.227501852193256
"21179" 0.301997384992788 0.180943560967755 -0.199949112823265 0.222931048916 0.313888466142787
"21180" 0.370524724279199 0.125206057380159 0.152077605783635 0.230973434819577 -0.30487851185654
"21181" 0.302936522594971 -0.11621515601009 -0.0542676599157628 -0.0666555107124328 -0.201274597669913
"21182" 0.258902368156544 0.164871719450533 -0.0638943133173693 0.270574250603616 0.0210340783659434
"21183" -0.0627599379796435 -0.300775255056422 0.121754198341196 -0.0165598026403942 -0.0385223685018564
"21184" 0.0361493833739566 -0.0570419924512253 0.047940180119745 -0.115788706299532 -0.207696560505603
"21185" 0.445541487811513 0.373068568641041 -0.0221370963677867 0.567140086759494 -0.34898254934097
"21170" 0.157685046051598 0.247372600639715 -0.0198061710308092 -0.113338458334512 0.105864075395118
"21171" 0.17214264276133 0.407015420637358 0.158420278265692 0.426069185045663 -0.397403887732876
"21172" -0.0428922674729276 -0.0765169693683248 -0.115325885251548 0.290538167259399 -0.145616811219141
"21173" 0.115740326856041 0.391232079002634 -0.185163549353617 -0.0548915319993996 -0.312781279010414
"21174" -0.0241321470635442 0.323445976307661 -0.0643765750003094 0.158581242733631 -0.325797482907945
"21175" -0.132907858682697 -0.103629714671016 -0.0915555551215512 0.166041282815627 -0.0469720633663214
"21176" -0.287727938711638 -0.189321085386664 0.132675212942395 0.0566697185923199 -0.0675953944151574
"21177" 0.356772827958707 -0.176348039809348 -0.0355180419891423 0.067893958944652 -0.325751571471051
"21162" -0.134121522786967 -0.190208023058181 0.239132699026529 -0.0135262037165438 0.089113829391286
"21163" 0.0425478802870451 0.0702822343832452 -0.0701609563974598 0.0195169350766476 0.120840944575546
"21164" -0.0399593183503695 -0.14311914347651 0.185496280605071 -0.0580711694435427 -0.0431926956341414
"21165" -0.0473886140697559 -0.142711645428879 0.0420833649434616 -0.0616925564179409 0.0386103855227881
"21166" 0.132124363435389 0.18620220321953 -0.131099251409135 -0.0956770948498439 -0.176722791939963
"21167" -0.22830816721599 0.211629559819066 -0.194228532132468 0.061108401384112 -0.187300490763965
"21168" -0.150394114765632 0.138363271176587 -0.339884549386018 -0.102731543642819 -0.0403408999390035
"21169" 0.173655213687833 -0.0595559566263764 -0.135086470335868 -0.20845198521346 0.192784232115164
"21155" 0.310388491806195 0.0714499944370142 -0.116964375882138 -0.175676983360829 -0.154307558470574
"21156" -0.000197318484008029 -0.0760426602475637 -0.0350598414049858 0.0740762722218006 0.104818422963267
"21157" 0.0680047029201752 -0.0763608060577843 -0.106410584737078 0.0740630993668202 -0.257484817581579
"21158" -0.214667766728862 -0.118967247377893 -0.0290857409275249 -0.133595614189239 -0.000854800563929437
"21159" 0.00434946609805047 -0.180291059328235 -0.0357690347448689 -0.190799946033659 0.14930047403363
"21160" -0.321041070843085 -0.308034132193324 -0.149932090355914 0.185516573536081 0.0385539902517497
"21161" 0.0459368428182805 -0.114065365360497 0.00371882281392525 -0.169452770921464 -0.0831285911617946
"21153" 0.0657946157273329 0.151072387402712 -0.243309016162428 0.228541889694825 -0.491516429090872
"21154" 0.234699888977418 0.27271242449296 -0.0964812791470234 -0.271902330962784 -0.238910437038556
"21149" 0.0821333966552687 -0.0983812648115411 -0.236716162702708 0.266781540316977 -0.095815501864563
"21150" -0.00225494572833831 -0.0142559354359507 0.0684685166317456 -0.00672052855012595 -0.182892208550907
"21151" 0.263749586519171 -0.0189490466301146 0.0421361956256153 -0.0183953998954704 -0.201583394677194
"21152" 0.122876476263561 -0.0186039494545673 0.0308715304961007 -0.090175157236511 -0.147244291798236
"21143" 0.140457481584689 -0.0444001669549561 -0.214490173085459 -0.167334593111842 -0.0093196072302078
"21144" 0.202599662128932 0.118248889025441 -0.192225674374696 0.181174871522429 0.0299563966561519
"21145" 0.0830967144019596 0.0216783580127126 0.0659883449615261 0.2290804037074 -0.296503777213986
"21146" -0.10313597098999 0.11341401016331 -0.287331398127652 0.00996567403539666 0.121613296991929
"21147" 0.167147953969236 -0.0173581559362284 -0.246430980206302 -0.0564269532114538 -0.11114654170208
"21148" 0.281545153240855 0.338166645096722 -0.181428194451764 0.0844131039833792 -0.248965215632941
"21136" -0.246122060938982 0.0578319405098978 -0.192727142016864 0.271794515397207 -0.145577206489327
"21137" 0.204667474653435 0.269882540491018 -0.0316905277282686 0.181879123611402 0.158508523361842
"21138" 0.0781881763940363 0.0737267440216096 -0.181396646500892 0.138134833096849 0.0622131559233832
"21139" 0.0114510119780754 0.00641761969533113 -0.268385396951754 -0.0532976641116802 0.103165917884214
"21140" -0.0385147205518654 -0.126220591124609 -0.25293167935288 0.00289579356614712 -0.0263739429502511
"21141" -0.0635896418565645 -0.0295556622201243 -0.173305434607063 0.0253844346653053 0.104397819270056
"21142" 0.195929108608171 -0.0503431251335084 -0.116872029768511 0.0639284856775964 -0.0643544991264723
"21134" -0.0386293991302359 -0.10834243219547 -0.250466088554338 -0.0331608928607241 -0.0199637142877752
"21135" 0.053779988984865 0.158626962037501 -0.256405713104566 -0.273997100707782 0.0716718847372062
"21132" -0.232233348859442 0.121348156181498 0.393707883124311 0.197545883229774 0.0264032378487978
"21133" -0.126194116804086 -0.323473720289274 0.0199809379672821 0.00165157742583655 0.0565057796962546
"21129" 0.156536679470845 0.115615297877545 -0.178602296171627 -0.118754941766688 -0.243393886235358
"21130" -0.226848516703213 -0.0725793374786898 0.00466534153214853 -0.0226736876562989 0.0688106708660514
"21131" -0.197550243538406 -0.290377358017868 0.00518635268265685 0.0966109086316079 -0.105162327950006
"21127" -0.442671824666585 -0.0715318403357082 -0.00602543458199514 0.0881722179344034 -0.153332020695545
"21128" -0.200085363705804 -0.176027254427003 0.274646761289935 0.265149713915564 0.285204074034983
"21126" -0.0761732444199091 -0.248971942049634 0.250049986424083 -0.0964843580825255 0.19166466896254
"21120" 0.210948092550229 -0.341281844533899 -0.108350820732855 -0.124263343843867 -0.163468545554733
"21121" -0.380456259637433 -0.0379480896254106 0.0201164344094851 0.0950449191353996 0.0468338971514776
"21122" -0.00594803982810753 -0.162951488304477 -0.0517354815794329 -0.118910788461909 -0.0553416697082063
"21123" -0.207586862983912 -0.00747251890882959 -0.228568691582217 0.334593847708153 -0.160362461370338
"21124" -0.284479611282219 -0.20412103025562 0.20184872205765 0.00585385973890599 0.0146883755037682
"21125" 0.274808789633947 0.0138515077729128 -0.243739321250165 -0.209376853387763 -0.046234409122481
"21113" 0.187609466422031 -0.0639404388566658 0.033814206502424 0.0450045170363299 -0.396505699447935
"21114" 0.22472154825418 0.121623447185898 -0.0702027930152418 0.0813345851138425 -0.131684740688151
"21115" 0.191571665844867 -0.0860833849590129 0.0341412651726 -0.00475798042588329 0.133407240826552
"21116" 0.290035947787791 -0.163196961162892 0.416646206156655 -0.0135845616386732 0.138070857617433
"21117" 0.292639355796078 0.0761588062524183 -0.0539183507869182 -0.160455835470565 -0.104736425926827
"21118" -0.0835908199564385 -0.140569188582796 -0.229125218797129 -0.0456036530719029 -0.162900540805604
"21119" 0.0413688337400801 0.0134701959411369 -0.228379816975813 -0.0994812112495233 0.144146685101464
"21108" 0.0470401065969122 -0.119178938271911 -0.0192464265282403 0.0104527527248327 -0.00430094142062648
"21109" -0.271987049517056 -0.262791190262579 0.0115455019769596 0.0959769721786022 -0.109524543816291
"21110" -0.0773624908805701 -0.40788345688214 0.060065721970207 -0.0482720979195045 -0.0264875790785654
"21111" 0.0638114289127434 -0.0169777856509037 -0.0462491555013492 -0.0320259703231247 0.00930268706729388
"21112" 0.291338759792646 0.350379574940524 0.0842589193441341 0.320138117244986 0.0148365035932353
"21100" -0.187050789166305 -0.392380607900312 0.0935965536653531 0.0665099540655298 -0.00133905194130614
"21101" 0.0990840423441914 -0.0631318763092838 0.166318631568844 0.00844710682434602 -0.211236318410203
"21102" 0.272992337626149 0.159136275224015 -0.139273409283722 -0.165671191067451 -0.273724168354387
"21103" 0.00803697153694361 -0.189211335185151 -0.315632120943984 -0.0677933957786408 0.255755741111418
"21104" -0.00636570913071307 -0.0912198768660727 -0.369726428086975 0.0290438803327745 0.144836886204594
"21105" 0.12994811682057 -0.0281150129779345 0.114446517446309 0.187469056500607 -0.154614905471208
"21106" -0.0655571455442849 0.113535832512624 0.0573351244483454 -0.0569628006223624 -0.157700943991263
"21107" 0.0272049112967076 -0.183093325446619 0.277744437171527 -0.17115002868897 -0.0438178200542203
"21094" 0.327921215332832 0.185481276754679 -0.135861183458365 0.285209588732084 -0.0238651163284104
"21095" -0.125409073759083 -0.0131411730420177 -0.313095908135119 -0.0732183903639142 0.0579036954854175
"21096" 0.315919370482295 -0.0363861853094967 -0.276439825714402 0.175305801414137 -0.0837892924606171
"21097" -0.0943384876596047 -0.0281347440658031 -0.150848764095647 -0.0612646115628971 0.0188281928812274
"21098" 0.227835432247244 0.0260318288335393 0.151957576735713 0.392750148649583 -0.270346190582256
"21099" 0.279620224594785 -0.00749527320814153 0.0893865880153097 0.356927554872952 -0.281960065825367
"21088" 0.232289363110808 -0.0198248151487877 -0.141860864728737 0.22904464557954 -0.276547700554964
"21089" 0.254039727233217 -0.0628683228157033 -0.133626916173084 -0.0507414379680173 -0.278058641290204
"21090" 0.0744479089724447 -0.0116616303267604 -0.301981008934244 -0.206324452525621 0.0873029654504537
"21091" -0.20745880461391 -0.0976422802815108 0.394123569236861 0.272681559871002 -0.0536570043048816
"21092" 0.32302024184657 0.170751168772588 0.140559614394828 0.125793310889054 -0.0473455830939438
"21093" 0.130042420276259 -0.21906334146555 -0.285735079599331 -0.0853857497975843 0.107930177707447
"21081" 0.432392612973069 -0.24381793601381 -0.205193646218054 -0.256252271341823 0.0247575367524065
"21082" 0.104495902648458 0.0840412078492728 0.438685971595004 0.112032090244342 0.118689781406446
"21083" 0.0405482780287118 -0.261966011414028 -0.327446414288491 0.255772646319565 -0.0692255386521325
"21084" 0.145778447820922 0.211433133785892 0.375676688033424 0.434729568235545 0.211857443230224
"21085" 0.123160738540775 0.0721772470255694 -0.0685152983132744 0.261422511769438 -0.233658559236661
"21086" 0.206568689034859 0.249917216073615 0.1675125783069 0.3544441103882 0.160353120760127
"21087" 0.161313104126433 -0.187848352557151 -0.198105604160915 -0.0843405705924495 0.0483237780474001
"21074" 0.172021644761259 0.0741644517069686 -0.043364985978876 0.296866409946738 -0.195114514397007
"21075" 0.198608617531418 0.015514286622736 0.00556035149994374 0.0612949291803149 -0.0725799166090665
"21076" 0.282378426900574 -0.0262307329086654 0.120448967667466 -0.127653086474675 -0.132194989170357
"21077" -0.28130511466152 -0.206590551565773 0.0545265094253138 0.0121411702706223 -0.0512764610153163
"21078" 0.0370523698979907 -0.094273052640641 -0.118169368745811 -0.116135279016405 0.0629435359256455
"21079" -0.415013639459617 -0.149409138745113 0.0435949962336665 0.177691273803297 -0.00607014790357199
"21080" 0.515448954410711 0.12338237242264 0.0126994034998464 -0.0605438989384471 -0.220244914397894
"21069" -0.0669377457408743 -0.155729150172496 -0.0619819899029087 0.00726477959661219 -0.0796001853289705
"21070" 0.0928456591172713 -0.0588994659353906 -0.154265271517588 -0.0516289155861143 0.115611426232809
"21071" 0.167025610528557 0.106542764297519 -0.0326081367047903 0.137584606755933 -0.17096310453146
"21072" -0.0624748819271176 -0.0482877634125764 -0.299913775131624 -0.105053693511839 0.102565412706357
"21073" 0.221118441470777 -0.230628649520048 0.148812893630883 -0.155740585826367 0.0765463098791622
"21065" 0.070413958864583 -0.0876771097450549 -0.126600265215023 0.216962957611451 0.125817190803159
"21066" 0.0911439775323096 -0.0136512154680669 -0.30730620092387 0.227437083414395 -0.386811463328999
"21067" -0.124161595841973 -0.361647912322686 0.181384434715067 -0.00769675920213878 -0.0411470878846701
"21068" -0.032066266230335 -0.470380497601637 0.101834953322636 -0.0290453150608902 -0.0189583686298827
"21064" -0.530612056312149 -0.101356390448729 0.0627747643217864 0.0735564024676975 -0.0517748778176274
"21058" -0.162159825283067 -0.184736928219331 -0.0326562963616098 0.251631558291617 0.0771077399443031
"21059" 0.0510758480601055 -0.04022572506999 -0.0609126874303694 -0.126726480683923 -0.178370356056976
"21060" 0.16007734857315 -0.0950504212539328 -0.106108198296539 0.0305094929159755 0.0808842116588251
"21061" 0.12595702937295 0.0741711817082217 -0.285187617420429 -0.139233165169223 0.0494890236663331
"21062" 0.128056763634462 -0.193415118735355 -0.00471456700955906 0.0743670719778764 -0.240227861237794
"21063" -0.237476824190646 -0.166127489836558 -0.126553134844303 0.25572412671524 0.05506996391194
"21050" -0.174524989778255 -0.232018364468348 0.263883087119494 0.0164773472116187 0.0679079538867546
"21051" 0.218659217299229 -0.045321432158956 -0.00126280635641098 -0.00636297027877615 -0.273388925626416
"21052" 0.361185010144484 0.0251707247753809 -0.121135512241137 -0.131322653802839 0.259351571911597
"21053" 0.119914032632584 0.220202426333175 -0.219716133505305 -0.0874536977032215 -0.0287730364936881
"21054" 0.0775569946641955 -0.142835255359465 -0.258535211848793 0.327440051805143 -0.178690895054233
"21055" 0.164697784877953 -0.0348445727274174 -0.16552180988184 0.338145042356805 -0.00864063152082621
"21056" 0.00555770962082725 0.0309047303436818 -0.253083683999506 0.0943772779068788 -0.0902792014231568
"21057" 0.277239598345893 -0.0255956911951631 -0.111748657008871 -0.067851624342286 -0.136999810982854
"21045" 0.0301250197228051 0.0110905373493839 0.134673038367125 0.311253502039224 0.0827361476364293
"21046" -0.0987928974612611 -0.18851508984316 0.320380447126967 0.295322561771766 -0.0299035475948383
"21047" 0.193907675739934 0.0977646821250123 -0.268044371074096 0.103081992939033 0.125056294573988
"21048" -0.00846677155407402 -0.0828699866676401 0.00559716002558663 -0.0790187319065874 -0.0901251280341025
"21049" -0.157358583298606 -0.216340681711473 0.0538081691565147 0.0853867926828071 -0.0472731502142907
"21040" 0.210037677192561 0.101943324118551 -0.0657161249831181 0.208180211986453 -0.00165213694561357
"21041" 0.280974354105159 -0.120096945532985 -0.307450465713608 -0.305580200497767 0.0263571972509111
"21042" -0.115494630048911 -0.221534683265347 0.227486505275226 0.0642826806058617 0.248130928880222
"21043" 0.242714605244736 0.120544299189341 -0.117126183203366 -0.051043243182478 0.0237539372153931
"21044" -0.224695824176836 -0.0131699221382675 -0.129053191839719 -0.042922751149527 -0.0257898755285083
"21035" -0.0291417099463517 0.138084477135129 -0.255868667536752 -0.056020760815749 -0.0645386233903144
"21036" -0.0519059983127066 -0.0540111598044511 -0.111816933864971 -0.0044005756389635 -0.235196908334856
"21037" -0.0454853932833705 -0.00685833817970391 -0.119990452028727 0.0170632799264598 -0.107277998521373
"21038" 0.147706160648677 -0.0395226645396436 -0.00468513613988965 0.232947560188081 -0.18344477107739
"21039" -0.0242617804719516 -0.0630704848934628 -0.251980718864119 -0.0476248218206468 -0.0223714321078972
"21026" 0.127958169044165 0.119959689522554 -0.272976106620066 -0.0766777088071277 -0.0454711930163588
"21027" -0.165264653105291 -0.366719269818398 0.0709478815781525 0.0457659656009797 0.045608157353916
"21028" -0.103939493275069 -0.0537186293604075 -0.37506932350482 0.0499951981122354 0.0989549131272954
"21029" 0.216970696666539 0.00592214431653795 -0.0218739185822044 -0.0347217096063828 -0.0609178952171154
"21030" -0.0431084515471973 -0.111136087093526 -0.17262064794035 -0.0486569597476301 -0.139971470796508
"21031" -0.00360030296913355 0.0910719875649487 -0.381820519939141 -0.16368679569045 -0.0823267496186697
"21032" -0.0854287641517668 -0.0608079317736802 -0.0954506166414885 -0.0888411982400111 -0.06762927367045
"21033" 0.311540108439047 -0.0481906780670311 0.114223931227326 0.0299988170770316 -0.393881632975021
"21034" 0.0383919086024416 -0.345392269501185 -0.258187925043343 0.0120462302222773 -0.034877276828741
"21018" 0.0730984789388939 -0.235078997848655 0.47813794923759 0.0266472466767945 0.0250829204381247
"21019" -0.0162049402710807 -0.0519225939775666 -0.172655163389305 -0.181766653387904 -0.0863712928997514
"21020" -0.119412287719078 -0.0159155422337285 -0.228610638115567 0.0259860656177838 -0.0962089707535294
"21021" 0.222973190461435 -0.149004320478154 -0.301653572290776 -0.153408003588218 -0.106152384553903
"21022" 0.0673999780121056 -0.0528588802830934 -0.111159065262037 -0.12574608175459 0.128115644915191
"21023" 0.260247074404588 -0.0822721723026116 -0.208082751380902 -0.137248054469838 -0.107632472713722
"21024" -0.0243508863667319 -0.436972276678362 0.0620735648526612 0.0221582910476509 -0.00779798480323162
"21025" -0.235923219441284 -0.246243545409822 0.134845547870681 0.0156512788429212 0.0158038799932414
"21013" 0.0754382994653616 -0.126312696060727 -0.0374642413784521 -0.122866385734383 -0.316384542645983
"21014" -0.0238555696303274 -0.153682588297859 -0.1051252751101 -0.0860795025284504 -0.148185669309889
"21015" 0.0755461788262543 -0.181432901939473 -0.1919335821588 0.199159996038716 -0.0297855700644365
"21016" -0.167604501423627 0.0398071457479132 -0.173446272959756 -0.097196232012753 -0.161958032337279
"21017" 0.0772178206421958 0.0891413946874706 -0.0595379502105027 0.0805330985655722 -0.138556903685986
"21007" 0.00394488918869099 -0.0464390614514092 0.102517150956132 0.00528840215315599 -0.22717048970186
"21008" -0.362291244465355 -0.0673169085122599 -0.0788949543388198 0.110511051112768 -0.152554816203196
"21009" 0.183987146158611 -0.0132784246184869 -0.363596108450071 -0.250745533369307 0.131842424180686
"21010" 0.215485870344756 -0.0926977120450269 -0.214599812349243 0.0045297301945244 -0.239581236041655
"21011" -0.0628886574384842 -0.421794810837206 0.208283810132356 -0.0197546379305063 -0.0353442281137247
"21012" 0.130739963925992 0.03358986903886 0.0564744203055579 -0.0990260655331403 -0.410283730295762
"21003" 0.154317912366799 -0.226280543626254 -0.198477525088886 0.201021309827911 -0.0556108306979224
"21004" 0.295215855269572 -0.0735687368044102 -0.0772834635723027 -0.0103385312284151 -0.222667546669878
"21005" 0.474811219856415 0.0693680375795466 -0.0218564587269098 -0.12076963036046 0.358720841244502
"21006" 0.172016933807742 -0.0268950639470606 -0.150936756261409 -0.107539445237729 -0.290661622547487
"20997" 0.187263983939061 -0.0564846885455913 -0.042921743399137 -0.0350314356593915 -0.372055684151768
"20998" 0.0328576939112867 -0.379980731134452 -0.285307116862723 -0.0466607848114678 -0.0880586135540143
"20999" -0.147355223835957 -0.0293661362059642 -0.428609924955567 -0.0858296501928365 -0.0330095517875445
"21000" 0.324650988444271 -0.100778448061487 0.219143023547037 0.294403104186966 -0.0522448113719528
"21001" 0.180688688994245 -0.00382028053083222 -0.216369887667371 0.0178280089749461 -0.150070805711754
"21002" 0.453763232944609 0.0222189057667556 -0.0142765029353068 -0.0327509062475545 -0.118858961300806
"20992" 0.244918396498911 -0.0288501032757988 -0.190883246199043 -0.237705801210696 0.260350557266981
"20993" 0.000454885505723061 -0.158259702371987 -0.210775342138847 0.314657044986552 -0.0882867344931358
"20994" 0.193502015686114 -0.0165954535548001 -0.188539557699562 -0.186544695087352 -0.183680673497532
"20995" -0.144480889540845 -0.141490516812393 -0.137424786271631 0.269874370977001 -0.350418505239615
"20996" 0.239106373242554 -0.0826700131084767 -0.146663345239865 -0.0795259310817559 -0.0145286800734307
"20986" 0.232618427914329 0.00289995109645079 -0.175045765851 -0.179678323937355 -0.163152989485303
"20987" 0.186823677613783 -0.192334089900833 -0.33109484104129 -0.121550891069169 0.00749901460974471
"20988" 0.3472907161998 0.0947675900366556 -0.0979266189203825 0.00443118328312766 -0.097552608269906
"20989" 0.365989358270396 0.221792877455162 -0.0574809867204475 0.295567635514686 -0.42248455510777
"20990" 0.0807215725576944 -0.549398613462389 -0.0895997959125483 -0.0533222488819936 -0.0665791040766982
"20991" 0.322575804301819 -0.000969939012205799 -0.0959237722869011 0.0601670716214883 -0.0474047232941508
"20980" 0.135987423443834 0.0117981844722131 0.0524481870218494 0.469169331278752 -0.240670807416114
"20981" 0.156438924490596 -0.165232942232097 0.0158294374353866 -0.0696685492914722 -0.19657912039879
"20982" 0.131886170659443 0.0167219044559569 0.290157299665228 0.02244845084535 -0.248837159190836
"20983" 0.254117207882356 0.0355220566186652 0.00178734534683371 0.0305601354976214 -0.152665798098241
"20984" 0.0611734210738479 -0.273186970534588 0.235351139339876 0.178311088207907 -0.00425722291471883
"20985" -0.048344553663879 -0.156344373826256 0.125531624005637 0.172662477469852 -0.108507532427792
"20976" 0.106440761888559 -0.129028239104923 -0.211267346426634 0.270687890518949 -0.019951798680726
"20977" -0.100575359697843 -0.118214785982944 0.145649826164713 0.0268116329705923 -0.0301064635772934
"20978" -0.168354098843533 -0.395161276357561 -0.185285172227376 -0.0393903703228798 0.108217046194321
"20979" 0.170287440195193 0.116753094321503 0.0509604947672374 -0.0174770303247613 -0.169154019921723
"20968" 0.106899423356915 -0.329998243770479 0.41098389249605 0.0429539778069594 0.0260284142907635
"20969" 0.139800070081288 -0.050836791712592 -0.174239658114899 -0.040836072184231 -0.0675927907234205
"20970" 0.0520746811065078 -0.149401506819379 -0.260794673872992 0.217903710397454 -0.132422417776953
"20971" 0.218585465283076 -0.109251514232019 0.0402519001635082 -0.0851618337013814 -0.0956771175054254
"20972" 0.00351106246800761 -0.051407596111759 0.0944790493222675 -0.0585900817077309 0.209342370960335
"20973" 0.245693408177253 -0.104624568635787 -0.0517755804101794 -0.033933013039369 -0.0948453185751327
"20974" -0.0673830877446722 -0.0541141307766596 -0.173642754299463 0.0645243855203762 0.0732017775529831
"20975" 0.0473030570736161 -0.0662341908463756 -0.00993868271629262 -0.0505467686759796 -0.1794813336709
"20959" -0.425192380832826 0.0581536104936176 -0.133898579075071 -0.0172178210559315 0.0439048732839726
"20960" 0.132469946722206 -0.216886955219544 -0.179435351876903 -0.0764983816508761 -0.120579778090796
"20961" 0.236295383103365 0.000721509285624516 0.128944637397097 -0.0376726417899801 -0.421511519465974
"20962" -0.325950382592974 -0.193367762078069 0.0883644869777111 0.053990570148792 -0.0789498356991376
"20963" 0.0226885246678659 -0.1056072343197 -0.0727269027652326 -0.0310445564496053 -0.16578208226954
"20964" 0.0124504587560993 -0.186709769370201 -0.259661733476424 -0.103875865925674 -0.124998500808483
"20965" 0.04134691285707 -0.2103386326738 -0.254380677080194 0.0972740291164962 -0.0797812540289886
"20966" -0.0227181707283032 -0.0247354106749427 -0.131115305336205 0.0266508801490632 -0.0823336926490931
"20967" 0.149062677389268 -0.038974309561911 0.0930552664229953 0.0739370671639626 0.316312094843415
"20952" 0.137535758704907 -0.216528521831509 -0.189292858425637 0.295682352570485 -0.193632576124948
"20953" 0.0768676714883603 0.0386097712431572 0.219774063777606 -0.0266667412052127 -0.09519667362685
"20954" 0.430754863298636 0.120108789788813 0.100671043179657 0.0780079257310775 -0.255813772215146
"20955" 0.11128142317226 0.0114928507592071 -0.33143408441537 -0.011923268551385 0.0853762417045381
"20956" 0.0219705728645005 -0.22799233924506 0.0141442900977463 0.217445042139176 -0.235307410861993
"20957" 0.0060559164234649 -0.305419320801231 -0.0805710048003995 0.13161787433767 -0.0507022075915666
"20958" 0.158068586648613 0.0390798177050218 -0.0498475721592867 0.071464309298186 0.240425652816824
"20946" 0.0624788747537283 -0.194702621369974 -0.162686225747523 0.470331999567451 -0.107684453164754
"20947" -0.319047288547094 -0.239844884403479 -0.124342377178155 0.0266771632769095 0.109314044153159
"20948" 0.0117849824467772 -0.0723174304629006 -0.0196618336901068 -0.00185526938254794 0.130060048450456
"20949" 0.241225710431717 -0.138127120240933 0.0747452604385278 0.298593055848105 0.0681954438112058
"20950" -0.236868578510477 -0.232401577599682 -0.230128248444958 0.0566498497728919 0.0317518071142218
"20951" 0.107217374019343 -0.0997237902066677 -0.0515950497753124 0.116072642355191 -0.182826549111772
"20937" 0.107217374019343 -0.0997237902066677 -0.0515950497753124 0.116072642355191 -0.182826549111772
"20938" 0.177196162720042 -0.0626293607655904 -0.0320977148565163 -0.0583169954585167 -0.115335874004674
"20939" 0.152953489468794 -0.171741751784556 0.185577255985389 -0.0779733775924177 -0.0209097499767094
"20940" 0.0807927865270579 -0.187349485143975 0.062212762648272 0.0025960798916476 0.341393007321144
"20941" 0.287539433105905 -0.115984168304948 0.381454849800196 0.505911651522873 0.21892538579024
"20942" 0.0733688588653671 0.0675816620617655 -0.148016245327502 0.238932685075849 0.0115079741507733
"20943" 0.241225710431717 -0.138127120240933 0.0747452604385278 0.298593055848105 0.0681954438112058
"20944" 0.198003731916754 -0.0900171385718406 -0.0586007693912293 -0.182148909524943 0.0876987043613952
"20945" -0.171816864741278 -0.164507829711857 -0.125012866426672 -0.0775707281410238 -0.00453367843922096
"20932" -0.167714166645986 -0.373752562538976 -0.0632545559056766 0.329935263782366 -0.0350865176753271
"20933" 0.231329871925814 0.231585536397329 0.0603308260812571 0.495273811530472 0.0128200923884971
"20934" -0.0652154212394886 -0.0860431809212863 -0.130328548342889 -0.176637900771966 0.0765692835804705
"20935" 0.0681021253438742 0.0366204938667596 -0.0877467831054744 -0.0883662120824611 -0.073300977111952
"20936" 0.122349937780637 -0.0599797051572892 0.36915537078564 0.339346649831735 0.329103013280531
"20923" 0.277454712944822 0.137617849939571 -0.0224104088131608 0.254019705191394 0.0551265338437654
"20924" 0.388345488592062 0.03862886231484 0.17315048689337 0.39920393514232 0.034125749957475
"20925" 0.000879976528965981 -0.395079110833297 -0.242075661403572 0.255620557443193 -0.000497083008677422
"20926" 0.162622337856475 -0.221905813366192 -0.30210180960656 0.0321568833982679 0.20143162548254
"20927" 0.19281329564456 -0.0510972299211569 0.256009410560214 0.199233745785259 -0.0737820782710248
"20928" -0.0470075676501579 -0.237116097377888 -0.0134153009911209 -0.127970088980826 0.0422303448775412
"20929" 0.210377279902656 -0.134687931469093 -0.22354638031789 -0.0647407389800662 0.138896419000687
"20930" 0.216877651396558 -0.127516311524887 0.0228289692392649 0.42942917975597 0.267287409813785
"20931" 0.120658855838715 -0.3443020960906 -0.189539518313996 0.208996703880117 -0.245286847715566
"20920" -0.126561728698302 -0.337911573589656 0.172586970024148 0.05983622401449 0.0131704679048393
"20921" 0.183794431527081 0.0511911078596319 -0.174556087712438 -0.0304043214014418 0.0974636900905825
"20922" 0.209669764716936 -0.108809704003159 -0.401486332243948 0.138581229955193 -0.00945588642184333
"20906" 0.288319170808795 0.159447329590765 0.35353743655307 -0.0249360063231731 0.317073946525816
"20907" 0.112757999236562 -0.060561940903717 -0.223909650639179 -0.228412934314486 0.268824071838203
"20908" 0.139237076929373 -0.0881757521956078 -0.260305279709572 -0.225714191318387 0.299597773768311
"20909" 0.165852054617354 0.0665786121862968 -0.178488864990254 0.340879660622368 -0.398133353684738
"20910" 0.292797275136847 0.0355362088269822 -0.186967121948165 0.137688798354376 0.161416014222564
"20911" -0.0307598044746575 -0.288285074365769 -0.236036922209189 -0.0106660068609975 -0.0334003663516326
"20912" 0.0275068079295085 -0.261503993711891 -0.39442329407942 -0.112329824598034 0.127783806311294
"20913" -0.0436187998210268 -0.346021081590591 0.0991895899814802 -0.00147027474732385 0.0602020535313092
"20914" 0.0367865872775247 -0.212764244929691 -0.202792086951877 0.166805918494681 -0.11720808743929
"20915" -0.149001023602417 -0.401542113146827 0.188401716222122 0.0353031026590595 0.0278081004875611
"20916" 0.0380292794354929 -0.193390587071082 -0.354250878436247 -0.0541718367118369 0.0583431742407101
"20917" -0.147080431108955 -0.40096848661491 0.136987796901279 0.0342946338741161 -0.00951198503504528
"20918" -0.19788392097564 -0.344917897864274 0.102258829904341 0.0806645784727174 -0.0347123221593786
"20919" 0.13649210077761 -0.302511951678318 0.413890523560467 -0.0690599852096023 -0.108852245768871
"20890" 0.0546509166259292 -0.130464487958279 -0.354808575960557 -0.140094495998909 -0.0649243727936754
"20891" 0.147541760806927 -0.187796257100012 -0.233784157557124 0.200906785952294 -0.153092483508562
"20892" -0.299464384019715 -0.163478823750246 -0.134683164022142 0.159453730924887 -0.20677945340143
"20893" -0.139202016944986 -0.36063068387894 -0.191820153776739 0.135392818719888 0.0519009346788939
"20894" 0.171901727435502 -0.0106309671146164 -0.153369869694044 -0.00580061865150787 -0.263404271570587
"20895" -0.211648727056523 -0.159839447915266 -0.000266377275062914 -0.0594200278721052 0.0228364117202872
"20896" 0.059343858257726 -0.183739637332084 -0.368555532943749 -0.11665176453826 -0.0810978801587898
"20897" -0.205736930571233 -0.383626376288063 0.13621871366463 0.0267402949409326 0.0203115168683593
"20898" 0.0845561004753504 -0.0920269921993901 0.176830738007205 0.474903336890629 -0.252957411073775
"20899" -0.0823789095348086 -0.424535621215397 0.14490289379557 0.0396725253137435 0.0326161581790428
"20900" 0.0322672727551621 0.0332655727716193 0.0305700619355523 0.0309763067123163 -0.234962518700845
"20901" 0.000277354723814403 -0.301373177481973 -0.110080599320021 -0.0680328106706613 0.131003233385906
"20902" 0.231247973255308 -0.0612286735442428 -0.0448525530368006 -0.0758972515060815 -0.0341878749051904
"20903" 0.0357665041672024 -0.234933049439815 -0.155771992983569 -0.118746424937195 -0.165548914132312
"20904" 0.295760815525555 0.0517172555089338 0.288380072490395 -0.128663507912818 0.183184301539135
"20905" 0.251615171938557 0.104595024835709 0.442801966237529 -0.0104597338377675 0.355510834395806
"20884" 0.0257044728817434 0.106194708268487 -0.212585132288162 -0.107047701238513 -0.320016964089888
"20885" 0.459391704600079 0.0308444629600797 0.00837251092837975 0.19623522220285 -0.442345931696895
"20886" 0.339232174601249 0.0415495487106414 -0.0967823933039224 -0.0513704518247095 -0.173872677162438
"20887" 0.304156423015426 0.159596985533866 -0.148690009189245 -0.182593765244224 0.0329686291201867
"20888" -0.0661333117896269 -0.410718225943126 0.198874464634408 -0.00386714877558234 0.0668359164553625
"20889" -0.116997102941908 -0.376689640734958 -0.0146897760086962 0.0460246072865655 -0.0537035197551651
"20872" 0.281867168878445 -0.0978674313959365 0.00602885481646701 -0.120602205761124 -0.0720092998879844
"20873" -0.395054891842854 -0.254011876610245 0.162564923369241 0.000637385325060458 0.0289791209105873
"20874" 0.300960048159658 -0.0178066113163535 0.0726096286216144 0.209367899263463 -0.580167214430269
"20875" -0.149850658586025 -0.0892971726316572 0.111700939347373 0.167867277936966 -0.190393625986428
"20876" 0.181813469501641 0.0142932262535682 0.439995683416658 0.366068795603458 0.443565364379282
"20877" 0.370633912611462 0.0163602366151272 -0.0955087286293861 0.155366672768003 -0.1920195031054
"20878" 0.207321328136049 -0.128330148503914 -0.0960847567070289 0.0269450275749114 0.0849882459032524
"20879" 0.344893990736416 0.0414082691423777 0.0259697038067326 0.161544426761101 0.0345724886287879
"20880" -0.0037516628950261 -0.202418552912751 0.34435023525583 -0.137270824277674 -0.0913699304213529
"20881" -0.0140121110337009 0.0882901157218577 -0.0370975740752355 0.216355835017439 -0.0403708527481465
"20882" -0.00482873493139333 -0.466984556522699 0.21692649888362 0.00623238822942414 0.0190111685678402
"20883" 0.0722847101360003 -0.259483672863169 -0.066865532413646 0.216158815950757 -0.0417854102283763
"20852" 0.203076035393444 -0.0374071595295484 0.571498530460466 0.0990527189154605 0.197422472055118
"20853" 0.320640767099993 -0.0937902486718389 -0.180850439794828 -0.163658843082562 -0.172745052306514
"20854" 0.282455004197213 0.143213087831274 0.0361379734302434 0.147470129430832 -0.0323787297422902
"20855" 0.314544475232202 0.0865642954733922 0.13788120495713 0.284390892422814 -0.271747842868813
"20856" 0.121879197276787 0.0400466309132843 0.043566400200963 0.0490300170056152 -0.299218824871325
"20857" 0.376236414139647 0.2027790770235 -0.0219873960284085 -0.274337687650936 0.130525871574323
"20858" 0.26387103476298 -0.0420683222536728 0.145134836270511 -0.072150730760013 -0.0932743544455726
"20859" -0.415013639459617 -0.149409138745113 0.0435949962336665 0.177691273803297 -0.00607014790357199
"20860" -0.0959068180791314 -0.444995086276241 0.234877900181444 -0.0132736739593521 0.0381272601302242
"20861" -0.0352590962104752 -0.198932596319878 0.165701043810793 0.0867546031562208 -0.246488426800836
"20862" 0.316247892002227 0.222254448963874 0.129253041328573 0.362724830732109 0.386059578157198
"20863" -0.23059663083761 0.283215961978503 0.0341501244952811 0.0909211611163396 0.295777111029672
"20864" -0.00109446800242795 -0.260819334437909 -0.136986353342638 0.126545821904115 -0.105749484171842
"20865" 0.189373978566192 0.0834125047825933 -0.0690432888694534 0.00507701164991043 -0.0039459441166355
"20866" 0.0228854815672778 -0.132046301706402 0.14482166170038 0.28814870673464 -0.204766618831152
"20867" -0.15741709153887 -0.285907769023972 0.341780174770181 0.160965585566207 0.140756892721883
"20868" 0.0532360176419254 -0.161201767964943 0.0161486286471256 0.000849441335186579 -0.101910554387939
"20869" -0.385016222601971 -0.16104411567295 -0.00093290495417978 0.0538358851699335 0.0491608867738614
"20870" 0.174614048828442 0.0354136360880849 0.216084547780598 0.287917917019373 -0.364401903815968
"20871" 0.200818170974079 -0.0976915834422994 0.285853991111356 -0.0982302501414472 -0.0812222512194381
"20841" 0.0777669519042039 -0.245218954446987 -0.126751869472419 -0.0433171288161279 -0.00567686261756247
"20842" 0.174667738933393 -0.2072187857113 -0.0113343870763956 0.325516935195214 -0.107118790605901
"20843" -0.0825196216851427 -0.00787193550678031 -0.1138310027091 -0.062744834846004 -0.0696106165700553
"20844" -0.435888428348013 -0.0835802173850299 0.0286700387376332 0.111075013158688 -0.188213649297961
"20845" 0.164278630178315 -0.156235106961732 -0.04147497010006 0.142239347820163 0.0657929455931505
"20846" 0.0687115772079094 -0.0162054163394522 -0.282295397041445 -0.113792914610927 0.171240210916629
"20847" 0.262547775537205 0.226340307596541 -0.230293032706439 0.01383824259872 -0.15579175508343
"20848" 0.133707927347871 -0.0279438291868858 0.0585687376946166 -0.0543287923878475 -0.171309949910455
"20849" 0.253974019547742 -0.135789740462035 0.0519065658774861 0.282645795493296 -0.19103955482558
"20850" 0.198786900804966 -0.0445141698428353 -0.0852794403141222 0.0541189039910905 0.328788516095294
"20851" 0.234482368561627 0.023247009669891 0.140040003279408 -0.173095849265993 -0.0172856820871337
"20830" 0.0321663413604188 -0.202835057515168 0.253643203998238 -0.105960389660236 0.0687875550922371
"20831" 0.217798869509812 -0.121258994065627 0.229392056806297 -0.0405161062503317 -0.0587816880647349
"20832" 0.195482736482364 -0.216546613297191 -0.00238364107537691 -0.0817845013873474 -0.117899209337028
"20833" 0.182050215753528 0.0999070467047257 0.0212182564697377 0.0219592758477515 0.0477364245898034
"20834" 0.219904412422716 -0.258511422723724 -0.0993613832629646 0.345833367893933 0.0847799196345799
"20835" -0.170613754933268 -0.00869982564952905 0.0529162588993009 0.401357708116105 -0.041351898511642
"20836" -0.16111035151627 -0.213490457646886 -0.0351151723116972 0.0486721772777601 -0.0869074414969034
"20837" 0.104479088650995 0.0102165639649257 -0.114092876424912 -0.102387205770431 0.0805275700681314
"20838" 0.0436748723532621 0.105504561926984 -0.235902025471497 0.203004821686604 0.452415529223525
"20839" 0.264673466407947 0.232383125246655 0.508877391341825 0.357857140565816 0.431422766005048
"20840" 0.066115420324795 0.0920826720626815 -0.239696637572801 -0.194093713027539 0.210364555715079
"20826" 0.229323250844959 -0.112959254918943 0.0978130365957638 -0.079560725931457 -0.129097098790041
"20827" 0.102858810955275 0.122455063378845 -0.0403039524120299 -0.000861641291248299 -0.282485785023624
"20828" 0.276319905684355 -0.20674982441627 -0.0781873455889216 -0.10385015607215 -0.0999688250727287
"20829" 0.209958594223416 0.0169475744257954 0.193528463879537 0.271824135427823 -0.397163933840169
"20811" 0.0705802524283718 -0.254067342772887 -0.105791562578498 -0.093845758149386 -0.0480729934463866
"20812" 0.332257228124307 -0.194188782726227 0.273912234576761 -0.0323096135856844 -0.341222197922283
"20813" 0.361531995308916 0.0452566814388273 -0.164834932050924 0.310393364396636 -0.173161776411394
"20814" 0.0734899513800063 0.0553983018472476 -0.178448482418237 0.128217428153198 -0.212109993238656
"20815" 0.169824884085535 0.264287466164397 0.130524223444358 0.514629449126044 -0.0411139037595301
"20816" 0.0707603437703025 0.0662640103082131 -0.0374003404173102 0.612596354930093 0.0513970187576667
"20817" 0.430211802121283 0.253730905477956 -0.0499966917847932 0.148753240732538 -0.202426287217271
"20818" 0.000298315152174741 0.148203093675582 0.258274915606348 0.457952438889592 -0.152674993378096
"20819" -0.104535393662373 -0.196638897942908 -0.00951967881697764 -0.0418842086103485 0.107438740121061
"20820" -0.0551139003892698 -0.130447542216685 0.00676770683814222 -0.0143470733874447 0.0213800015021257
"20821" 0.129171613806964 0.0911791144851987 -0.142683140415797 0.0860698658774615 0.240552285009511
"20822" 0.119277800059592 0.146232739162949 -0.0281949442840689 -0.111827726608795 0.111867962033467
"20823" 0.0441096894123273 -0.0881289138496035 0.07242669188087 0.384578554668674 -0.223926825828778
"20824" -0.0687536699255359 -0.0741388633760279 -0.0781975997558583 0.0313745454860582 -0.0635938313725598
"20825" 0.0507884386172315 -0.0102449922685001 0.0995226550035405 -0.085081472359159 -0.164481480586542
"20801" 0.0428196616014533 0.0516965914868545 -0.148926058417708 -0.121872103507276 -0.116438854343429
"20802" -0.113679029617186 -0.319535133295554 -0.190799266590189 -0.0911787282203683 0.0594202606006607
"20803" -0.00919512252895111 0.0504399869633294 -0.258827153622215 0.0617245987411288 0.121009657180916
"20804" 0.175493594945829 -0.125839548253985 -0.0562964009550635 0.392500135802953 -0.0283192138778886
"20805" 0.182119094355616 -0.0986480598852757 -0.0196005653168936 -0.134949542312617 -0.000746913525033753
"20806" 0.0756309013873024 -0.0382413485349622 -0.30719171595428 -0.131233691900388 0.27811250183562
"20807" 0.201458057563686 -0.17241051582483 -0.118952501644824 -0.160020437982266 -0.181120224036548
"20808" 0.190257542402666 0.188546158005347 0.0523048255768641 0.472960612287515 -0.0223511205616706
"20809" -0.156335234987806 -0.372188433922771 0.208590405571185 0.0504296988307202 -0.0155381884202992
"20810" -0.138936498736913 -0.126960663236568 -0.0130165358450289 -0.0253648703583812 0.121960358652158
"20791" 0.146051684516501 -0.163558592714781 0.0997934994547929 -0.134363942563632 -0.169976779075316
"20792" 0.212339898371284 0.0371789439308136 -0.0804249152072362 -0.166696453885494 -0.0198209464984689
"20793" 0.233997182552803 -0.116478173679204 -0.0339212188857158 0.0782984825340981 -0.0245734564271857
"20794" 0.0680243112551135 -0.336757784848107 0.0512171401919331 0.0546822569933234 -0.119413735689368
"20795" -0.0552808736002863 -0.0904087997168762 0.0495505154347402 -0.0726817092280471 0.244526826089994
"20796" 0.0668303634312583 0.0776321651184369 -0.182509174219189 0.0711958072332796 0.128231892021717
"20797" 0.341170575312528 0.107341546409493 -0.00432312043638537 0.0462393865064697 -0.147833014288474
"20798" 0.126983299749479 -0.0225740345794073 -0.18348007404914 -0.128063974156852 0.181641250972739
"20799" 0.292631345540406 -0.183245705216542 0.0470433984750217 -0.147542620852163 -0.122915078110636
"20800" 0.0471545699434957 0.0275065957646953 -0.2174043360581 0.163010087298278 0.113002972987697
"20785" 0.180555812789446 -0.0384488919794723 0.0516036131111372 -0.07929135242657 -0.144421946213395
"20786" 0.110774268141432 -0.278222700677776 -0.138770571167641 -0.0850269744199946 -0.0602401893069286
"20787" 0.0244054787630025 -0.0155955351018137 -0.139692544264984 -0.0666522496599668 -0.0882245761336171
"20788" 0.221718237650021 0.0285607034168133 0.152413171349841 0.0615027869675863 -0.107729303952697
"20789" 0.0665124760368042 -0.265173126322367 -0.153053891669302 -0.123443955864233 0.0100432560501321
"20790" 0.218781781588806 -0.0365119602280729 -0.0195462944921415 -0.0566626207274523 -0.15849890451353
"20778" 0.2047263024121 -0.318572380398528 0.0996066144821814 0.217549918669199 -0.29591842353395
"20779" 0.19140066507443 0.16647802033773 0.0333125225662497 -0.0681142182058001 0.249405948441861
"20780" 0.383710267795639 0.010526692807796 0.112436475606486 0.332663729236231 -0.210144654868545
"20781" 0.306198296782632 -0.120359178640436 -0.0329388602944356 -0.1966142522812 -0.159674740089918
"20782" 0.0417083372138501 -0.314560903527756 -0.194701526698916 0.294668532722027 -0.0449562014027966
"20783" -0.159204884010558 -0.416041658603916 -0.0160978200674955 0.0465220479562688 0.325289712197925
"20784" -0.303923704183146 0.0140760639993476 -0.199161239779815 -0.213785143724604 0.0620813963941555
"20772" 0.397740948089211 0.46146384114091 0.173063265754368 0.171673034249728 0.0455384012979756
"20773" 0.0209611114494402 -0.112303242031652 0.0034106987505 -0.227298467538657 -0.0752572711894936
"20774" 0.309606628852331 0.0293950012583623 0.0282590423624031 0.258278322961281 0.00944368378265575
"20775" -0.119078935982417 -0.181987561351167 -0.310650741660967 -0.040837810390978 0.0645000399210709
"20776" 0.0754432288045647 -0.165085352279862 0.0746018540395705 -0.0522221289820567 -0.184206784208946
"20777" 0.00807364999549981 -0.142468783638889 -0.192266678753935 -0.0708527316971061 0.0164734502912757
"20768" 0.218693340607 -0.0796477365787771 -0.199305791602524 -0.146006268636103 -0.036305334555113
"20769" 0.279861480664954 -0.0101650896361266 -0.0123552046952838 0.18452890493745 -0.301712686992368
"20770" 0.187934437276237 -0.0621957488260291 -0.033669124269176 -0.0190161464575466 -0.0238507893023779
"20771" -0.0695120771324663 -0.145605633039562 -0.119291385987975 -0.0708502377403161 -0.0444115780603425
"20757" -0.0393892462172431 -0.255166477312343 -0.186777668728159 0.0320904997064179 -0.100965323297539
"20758" 0.104887133662365 -0.0280018258232515 0.0115387646302531 -0.0765110248822979 -0.00368732148903897
"20759" 0.252640037658676 0.0542611925269818 -0.104825199993055 0.335951192083212 -0.107246630680315
"20760" 0.186263078545607 -0.195976159233388 -0.182047688966839 0.105526473612154 -0.0945819394777435
"20761" 0.318780697557544 0.12584111054841 -0.120428473426006 -0.238421802656215 0.131144119665503
"20762" 0.0154198931302444 0.0820845348523183 0.0944145480486165 0.154938089338254 0.00499070978362399
"20763" 0.056753393493123 -0.221240709995677 -0.225545300546162 -0.0397706143373376 -0.135821265687659
"20764" 0.323934887888242 0.0939421124176456 -0.114361526419002 0.358898733406595 0.227705073308279
"20765" 0.205687660733041 -0.026263903363291 0.0807383859299137 -0.206361718301655 -0.0109052843056653
"20766" 0.064394304681159 -0.376516787484234 0.073689161507546 0.0613867682758283 -0.0903748550282913
"20767" -0.207624616090236 -0.241605099368636 0.0941608168202129 0.0158745420441001 -0.0788299324985368
"20745" 0.315585337530457 -0.16660876038806 0.0261572172875524 0.128764054824548 -0.292822537107593
"20746" 0.206168313842908 0.0670500358371859 -0.05775411625364 0.0574708377854295 -0.147847348454009
"20747" 0.29416145916255 -0.05400044433115 -0.0565809447018118 0.0994547929138792 -0.306617892504956
"20748" -0.00651225003133508 -0.289909132133913 -0.181695619399637 -0.04457840524173 0.0824383819298187
"20749" 0.331478564927796 0.261158738915037 -0.0607951068186285 0.391548502752769 -0.00961995432039176
"20750" 0.303264339638233 0.0957013146740102 -0.10966504943321 -0.0605644380624153 -0.147011083865556
"20751" 0.172725633612623 0.14671109181789 0.0978263743215761 0.0567147109831223 -0.0456232437891132
"20752" 0.125802980408444 -0.101396240799709 0.123972681432979 -0.14326666297377 -0.0348941517039199
"20753" -0.00284159254467137 -0.17991308277383 -0.132070356863126 -0.0717139708782443 0.0089065101063353
"20754" 0.417956910454878 -0.154027211028815 -0.210459989494489 -0.0136379404143197 -0.269831338896814
"20755" 0.144924456967857 0.115626298899103 -0.112092604994006 -0.237338917733477 -0.137395267754786
"20756" -0.231099908095403 -0.163874006861068 -0.141524668311129 -0.0307241038251657 -0.00472544715520871
"20738" -0.0641349615469591 -0.258132243727649 -0.179186580034728 -0.0572975139965992 -0.0760091377085815
"20739" 0.0303547452339727 -0.217490274935239 -0.165612235739929 0.0523733923062837 0.0126719164881817
"20740" 0.0512324666754059 -0.250565771757165 -0.212018095976859 -0.110482108892807 0.276786258466196
"20741" 0.0801699141359313 -0.15021241722887 -0.123126129096684 0.224679301297797 -0.173450145649709
"20742" 0.119951645136529 -0.116351236433527 -0.0890763894987729 -0.0288472184731651 0.149116393562597
"20743" 0.099879907475358 -0.160828135772555 -0.252199059027661 -0.0232842894997172 -0.00430894311863591
"20744" 0.0354853144257975 -0.263167785602421 0.135547873088613 0.126594468752435 -0.0955364874378091
"20732" 0.216824776359174 -0.135852256593285 -0.164870474495697 0.244825393843617 -0.0745508198935037
"20733" -0.056365548152963 -0.270283082217283 -0.350596099585882 -0.0307569595289491 0.142195134518812
"20734" 0.183811394161394 -0.063702528242955 0.200840857258499 0.047515654435783 -0.218551440404933
"20735" 0.0473718168340102 0.0583036684090009 0.0906476145857647 0.105034960752352 0.0775823114348968
"20736" 0.0824875763868848 -0.0542217025404338 0.122340209276123 -0.00510722524526482 -0.149770793363083
"20737" 0.430211802121283 0.253730905477956 -0.0499966917847932 0.148753240732538 -0.202426287217271
"20723" -0.0908010793314313 -0.337032168795126 -0.219504805970099 0.0318284542220814 -0.108930101471596
"20724" -0.0601455455154131 0.129248447282259 0.198023167459644 0.55624669358245 -0.066293374339668
"20725" 0.00135416842814321 -0.371932926948073 -0.201416658922331 0.241424410860294 0.0508204545127988
"20726" 0.0389901226785562 -0.204332611343955 -0.26166148417141 0.182046487229291 -0.131281873170565
"20727" 0.199459209405831 -0.0783705028824991 -0.253828105909922 -0.10474422071321 0.18316444058639
"20728" 0.242303608073322 -0.212256316244681 -0.144480106911418 -0.0844767019743234 0.106390808263814
"20729" -0.325950382592974 -0.193367762078069 0.0883644869777111 0.053990570148792 -0.0789498356991376
"20730" 0.0174645575456631 0.165247783418135 0.107193012376554 0.0938316686937176 0.24871476255066
"20731" -0.184080162101204 -0.0266696123227463 0.280189324737882 -0.0628800079049311 0.184908373143545
"20714" 0.371180778064028 0.120371492698581 -0.0149717822930127 0.417426731636587 -0.170861595719223
"20715" 0.523791937849811 0.133595034655657 0.0203182488832898 0.48011713032358 -0.138318832946082
"20716" 0.175372372096654 -0.0435280061560495 -0.193363889989661 0.441043150891864 0.06591984713427
"20717" 0.260388561643021 0.0509261294879846 0.139860029553383 0.011688232180427 -0.0121392024285068
"20718" 0.230067947337965 0.172201024647932 -0.170107920570347 0.144512296999491 0.00346016202271452
"20719" 0.0401515150430315 -0.242016413752746 -0.208975316472447 -0.0444030445117718 -0.0171209608182993
"20720" 0.27014609386482 0.146136012888639 0.0509014070928085 0.386519407036611 -0.0487868100724928
"20721" 0.0648490866377498 -0.0577340750014393 -0.01273778463709 0.0531454644503076 -0.119677842531384
"20722" 0.0226313538048464 -0.34485877345471 0.114690895032617 0.00568565443250061 -0.0336430254039945
"20710" -0.0187172043837564 -0.10469845733099 -0.0192805069677914 0.0833507664704592 0.172131787184134
"20711" -0.105617948249975 -0.34580420644045 -0.152517013820186 -0.0450349753926802 0.0511304426602461
"20712" 0.133510537204123 0.0195136284633508 -0.0404803895761035 0.186284162635715 0.0951417949161625
"20713" 0.324062157070944 -0.214369748219197 -0.0953203861022388 0.103879544832502 -0.0871627033309268
"20705" -0.042933862513744 -0.11162898233174 -0.192724663242991 -0.115328335270368 0.0223093097568089
"20706" 0.15984837868763 -0.0356294741055785 0.127591345782304 -0.0443532191068328 -0.126692979453869
"20707" 0.201788778618293 -0.268958490820978 0.186578310505206 -0.0959055737076729 -0.255779041478642
"20708" 0.234766452180819 -0.0685776593848554 -0.173552033053139 -0.168043851747243 -0.115666932535332
"20709" 0.0748815126388673 -0.245241689760415 -0.0999402242404349 0.0333637080398087 -0.0464093641272813
"20698" 0.00666719390537359 -0.136162124966365 -0.0881735568747494 0.186496572719186 -0.133921475314778
"20699" -0.0975332761891267 -0.274737721771465 -0.0431425120372838 0.240196085834798 -0.126660351406354
"20700" 0.352458443151169 -0.0797867520219264 -0.00806430038309169 0.0518646214931986 -0.313385168658194
"20701" 0.212651131062432 -0.0466930762454826 0.0894850714352405 0.0382524355492626 -0.185290317807438
"20702" 0.23725661530414 -0.187468873427596 -0.0794873550949748 0.0604099849467131 -0.0431423431171846
"20703" -0.104054586869201 0.118600372900826 0.357187706276955 0.104790188201473 0.0967721834799032
"20704" 0.225066238374097 0.0802162388157932 0.23796515441241 0.0758986596506325 -0.473050538612311
"20697" -0.207395401880344 -0.0934467194959599 0.00566906518245962 0.253971876500241 -0.143385236986517
"20691" 0.035761006728769 -0.0179656498444682 0.0701768565098549 0.149535644866059 -0.199534264079891
"20692" 0.118378684176801 -0.164773410542381 0.0458819992494541 0.150819478185995 -0.232200320404079
"20693" 0.011804308382413 -0.294462968175101 -0.0545956550933383 -0.000383207594191235 -0.146832157869992
"20694" 0.454551305534985 0.0276202651940048 0.133767586227146 0.366562825535774 -0.0681689666783862
"20695" -0.00865519771493464 0.0903591121258577 -0.307160424374251 0.00408579072041554 0.170416613945619
"20696" 0.0619672952454399 -0.177231474122631 -0.34451112467688 0.242929335390809 0.0545065601231638
"20684" 0.326134638016075 -0.0673475711741213 -0.194858738471111 -0.0976181318003093 -0.205932676290076
"20685" 0.0826146689722443 -0.239202930796659 -0.197016801607529 -0.0168750733169316 0.145860515294445
"20686" -0.142198879142004 -0.175846340072765 0.265807669532662 -0.0125539618274603 0.0800223573775156
"20687" -0.213878489551101 -0.0388836985453633 -0.189111707571285 0.000849615444435907 -0.113852749436518
"20688" 0.0730642456399978 0.0560567744048403 0.15082360780325 -0.0917832149841355 -0.373097196906793
"20689" 0.11342363284911 0.00254033343651641 -0.115367825164757 -0.0661553717507296 0.115285034416829
"20690" -0.165306403620905 -0.305904838771886 -0.111414366057511 0.060294247021772 -0.022576099911454
"20675" 0.183215571477534 -0.0447388207235602 -0.133564054805165 -0.057992658692338 -0.0635314373993282
"20676" -0.0547585043198728 0.125362216539752 -0.0561136363323279 0.369916454265495 -0.337148635020521
"20677" 0.00809643101921494 -0.203389725513152 -0.281237829253553 0.0932445731968019 -0.0754360543092012
"20678" -0.0313640465990639 0.125421490826596 -0.194194885881544 -0.110733423586089 -0.0787286049354952
"20679" 0.189589445972509 0.0436955297513031 0.0519490490498473 0.0092015374508935 0.16595233322441
"20680" 0.210473981632592 0.0195938428858797 -0.121356336251002 -0.0102772502841888 -0.0652296095335919
"20681" 0.0455878569499108 0.138021543446577 0.0965343940008368 0.142275963805876 0.0864440950250444
"20682" -0.207094086676486 0.0248337926688719 -0.165157508440339 -0.0977797914609474 0.0437261496308817
"20683" 0.0896206514903381 -0.283351688743412 -0.146301546758206 -0.0516064199772567 0.0887702941234875
"20668" -0.00786425804130334 -0.0181093592923162 0.0929785107790907 0.225745308964351 -0.186246775745065
"20669" 0.313634875188256 0.0842364707655811 0.0794068102497219 0.0539924044990686 0.0486927297197228
"20670" 0.128929940250591 -0.256514962495071 -0.195337042823119 0.0879185021283099 0.000778383821834396
"20671" 0.132835305692582 -0.0822240126239221 -0.351077084981247 0.0258745226775816 0.00648761070726242
"20672" 0.292233317476339 0.0455270935066096 0.00363016770710023 -0.0181303621417632 0.142228017153544
"20673" 0.180159914712211 -0.0430168401674492 0.108941163205303 0.0702033095225496 -0.246106644966202
"20674" 0.332793687189093 0.148450526870204 -0.291518083781393 0.0840187060300772 -0.13835941859877
"20660" 0.190320421414246 -0.120587630720326 0.273334845739372 0.175339173117532 -0.190477973835336
"20661" 0.222799597317405 -0.026815750816215 -0.0834312845763121 0.0958363627632515 -0.0772605079968136
"20662" 0.237902889111775 0.166301715604148 -0.178594545411238 0.00616994960985528 -0.157139426044598
"20663" 0.0312525637519191 -0.149977496233555 -0.131965093530904 0.20192515032388 0.0172085249410329
"20664" 0.334389668301753 0.0861225981732419 -0.110610567050617 0.356691674813775 -0.0215754216752193
"20665" 0.0703731957696489 -0.0011032001648235 -0.155330802288594 0.10121741742306 -0.133746322827985
"20666" -0.0179091470335033 -0.200034218256568 0.104522238409592 0.0161914669592029 -0.20465245433288
"20667" -0.0697495817797165 -0.108098669660686 -0.235924579812703 -0.155550322736041 0.114688196141036
"20654" 0.278320592908233 -0.0194087584481222 -0.277493081254376 -0.0549595359126368 0.0295507674140924
"20655" 0.384143249299282 0.0335071500649298 -0.146175918899964 -0.0545165368578559 -0.155435793062493
"20656" 0.189482067673812 0.0244399780245398 -0.208469151003767 0.00163416287603542 -0.131697123318556
"20657" 0.199399901895786 -0.0407847696575532 0.292812403412985 0.0793390679690886 -0.058487727892823
"20658" -0.0019006323209864 -0.102571423447498 -0.232367270996295 0.0699493969464728 0.0639198427791122
"20659" 0.194070752263387 -0.163898964656417 -0.224754435831668 0.0598476378536216 -0.017798820204611
"20642" -0.224031463629056 -0.214900716049456 -0.0182308447192191 0.151775442813602 0.0268574603894492
"20643" -0.112355620707477 -0.31617914171438 0.0802647198471202 -0.0173265079949048 0.0728975770202475
"20644" 0.320466682317259 0.0703665709814235 -0.0255495010812722 -0.10960892202596 -0.0737193738812156
"20645" -0.0713685273287351 -0.185982438830508 -0.0763636037765386 -0.0498833172811757 -0.0152432010930026
"20646" 0.265834746318254 0.0644147634001735 -0.130902964940399 -0.174431577276397 -0.0591820878519559
"20647" 0.407426400212412 0.060326117737893 -0.0433860515742858 0.011116218086883 -0.018215116931512
"20648" 0.268704466416644 -0.000775251514563771 -0.146818772921548 0.116854310320268 -0.11319720224115
"20649" -0.0113864692259418 -0.153808952315997 -0.198875203893099 0.0664494477965412 -0.163325720431641
"20650" 0.188536361482172 0.113615282221377 -0.0286721697329735 0.439777316201997 -0.100341705152324
"20651" 0.287357140961482 0.47988823745 0.0398854337778922 0.611280720842582 0.202588483836921
"20652" 0.270486321063367 0.0854567189409317 0.106877750008588 -0.301583973432696 0.105415505657557
"20653" 0.0538093592949374 -0.0610757000581053 0.0418501200738957 0.136470364049791 -0.147211784364242
"20632" 0.300570024142438 0.0666347900900322 -0.202514529297301 -0.0560438919957094 -0.0210319099082364
"20633" -0.225860710510554 -0.114045749038448 0.371459440728265 -0.000307238046623203 0.00294875786622734
"20634" -0.0665274015838688 0.107672903625935 -0.0869266499544543 0.195777006560947 -0.416944439378135
"20635" 0.0707931870262097 -0.0245977508979686 0.0556462073739553 0.449247514430052 0.0364698813185004
"20636" 0.165897169405965 -0.051472625974692 0.193402901022611 -0.0992424394393958 -0.00862626116435353
"20637" -0.172707809213034 -0.182447786046848 -0.115673427741014 -0.0140142407508964 -0.103643775349094
"20638" 0.0875146581623219 0.123110039151828 0.0548474366200932 0.163013962189069 -0.242194276637302
"20639" 0.133713606866005 0.0933629984333681 -0.137428483206007 0.112549395573511 -0.0532913576446732
"20640" 0.0721803719113446 -0.297880639527496 0.26607708798672 0.168954378955607 -0.188179466872895
"20641" -0.0438096324188603 -0.502040985584933 0.0211285982875583 -0.0290257205083186 0.000460892016244991
"20622" -0.244737239655834 -0.0909829757570737 -0.211719479929168 0.219179295748966 -0.102528876200157
"20623" -0.234015236296013 -0.364282657706159 -0.0276067929033698 0.169484954090105 -0.0243040231904699
"20624" 0.128896435980985 0.0650025252196783 0.0740602641751931 0.110048891770779 -0.239526742829259
"20625" 0.156154403822745 -0.126342337243292 -0.0737962677614071 -0.077789693130686 0.0926321370846592
"20626" -0.000226405007281597 0.202383528960227 -0.158288283318342 0.0432763354500658 -0.176360507813163
"20627" -0.0257298447983391 -0.368907884532959 0.174124076541442 -0.0338706997037449 0.0880417919598942
"20628" 0.258477183789245 -0.00289186508241566 0.0339169214144654 0.0158735793106208 -0.249311167722914
"20629" -0.141052015367701 -0.210783467480122 0.292393793163952 0.0103565939526313 0.156259373586415
"20630" 0.106715704811682 -0.0786041528947887 0.0129615298182231 0.186273420774417 0.158581921778148
"20631" 0.206877776957666 -0.226427008603212 -0.298688406038576 0.00207077026541943 0.0846547746485234
"20617" 0.265814754185202 -0.0959868513982486 -0.254446085282368 0.303633094806386 -0.262356974825376
"20618" 0.106382761569136 -0.198099859252587 -0.220462827637345 -0.0940287140388467 -0.291527935173769
"20619" 0.415812895754075 0.320572017349795 -0.159034139771686 0.0672408357461256 -0.187732675490308
"20620" -0.0521958922503337 -0.0234158469036213 -0.174566764595553 -0.0165659208606707 -0.0341902297974879
"20621" 0.103395749521737 -0.0209356550140628 -0.236366456066893 -0.0308335200829141 0.237833814375309
"20606" -0.108268645273594 -0.358452109166505 -0.0910024559346583 0.170396093536698 0.0197026103547854
"20607" 0.349164157355316 0.250089148926778 0.183383977417398 0.00286545916271896 -0.0143568109061571
"20608" -0.0249111255543694 -0.240384132743631 -0.110678714237705 0.063656735532605 0.01009963978107
"20609" 0.0888418137854953 -0.26813040242081 -0.318669203054694 0.144622215889347 0.238954155634376
"20610" 0.288792209912464 0.255967379145554 -0.146583029951612 0.0704013753664478 0.106909322377927
"20611" 0.158282204777993 -0.0108238146057632 -0.3128688308937 0.0949749770847998 0.308871239853069
"20612" -0.0822609261283972 -0.318095991789675 -0.052350314789572 0.00681373209092137 -0.0323272990650958
"20613" -0.0229587364682859 -0.350275916872593 -0.00874309058975806 -0.0166926698373634 0.0311168453156937
"20614" 0.35541478932914 -0.0372251682515012 0.26830107917394 -0.217023528124199 0.0472866647945055
"20615" -0.213374507337441 -0.218946960206903 0.116081049401242 -0.0251417509984668 -0.0382701308973194
"20616" 0.0943730724070594 -0.254253135140757 0.00750614393245537 0.0159592184651824 0.0293006174787773
"20592" 0.162595127229688 -0.326526409656103 0.232884753026852 -0.141111833668862 -0.0862727108312853
"20593" -0.416530368569787 -0.265029587684215 -0.0775799988597188 0.0903338843019886 -0.0449337344280804
"20594" 0.199750561600806 -0.154404980624794 0.063924689639691 0.0529406292852016 -0.217798726119447
"20595" 0.0143593382676821 -0.160234659215171 -0.176453359398417 0.0877792161369178 0.0738520477994504
"20596" 0.0212483715808153 -0.337121579480852 -0.232643879780656 0.0253786844839166 -0.168416638671207
"20597" 0.227682455951498 0.0962168941893701 0.0711466086981382 0.356035602953291 0.105968256441666
"20598" -0.0122613077430315 -0.198303251238773 -0.0158325467817492 -0.0555889998570823 0.00993674429695281
"20599" 0.0455878569499108 0.138021543446577 0.0965343940008368 0.142275963805876 0.0864440950250444
"20600" -0.122104991831617 -0.113895885733217 0.0265789564982876 -0.0115098243302104 -0.134264472131565
"20601" -0.046584007322886 -0.381621873353094 0.0682482586835935 0.0436538696239249 -0.0117623052047389
"20602" -0.0293540958549037 -0.354799316392706 0.0257398064949943 -0.0404796685881597 0.0364027982440411
"20603" 0.0434991829024057 -0.144941361192253 -0.11488532120295 0.0893306947333598 -0.0644026097975443
"20604" 0.0984252983395397 -0.0871433254960463 -0.174151190333401 -0.00417305271955169 -0.215101961460809
"20605" 0.40179804458895 -0.158411462502407 -0.153985227270085 -0.0984766601680987 -0.222785823287713
"20590" -0.312330152806848 -0.0965668060364956 0.17875807043118 0.127336048080155 0.10018906120107
"20591" 0.156307639065157 -0.337162195611728 0.280464892156622 -0.152937047131599 -0.044363108829479
"20581" 0.0601019470621981 -0.438068787238066 -0.116124242846815 -0.114450058108442 -0.0195082911075927
"20582" 0.0772714694931606 -0.0832374172046532 0.0692187410470232 0.128981212683652 -0.27435222019464
"20583" 0.165008290188114 -0.012924384023456 -0.0122973310374637 0.102398725595433 -0.360349107939546
"20584" -0.0708721004747162 -0.181592723963359 0.105934183127205 0.0810345460251467 -0.156956147711415
"20585" 0.0156739823729181 -0.0599758924802258 0.0904413258277444 0.334829120582363 -0.167348715642451
"20586" 0.114998728976296 0.0252572680306126 0.101077337105854 -0.0440009084376106 -0.132425967222842
"20587" 0.00623604232824153 -0.42267771722639 -0.127635206510705 0.0506163466815903 0.048321719687157
"20588" -0.0862347004941356 0.0212498439891237 -0.100773957948302 0.0258987287670523 0.26967414549745
"20589" 0.0979687679365058 -0.238100228561998 0.159244316535959 -0.068459692736947 -0.0951798860591258
"20578" 0.0320911782392194 -0.303946224345703 0.186976214497127 -0.0366856681687249 0.0971053698813937
"20579" -0.400095246045606 -0.139881770037934 0.232352533792729 0.109673245318685 -0.137006540572262
"20580" 0.127582703745615 -0.260845748262685 0.432720718925797 0.250406154850298 0.108858785027955
"20570" 0.152943804765963 -0.0829885516939594 0.00611511867079324 -0.0186994307465249 -0.138457260564884
"20571" 0.234880712174015 0.0706131224550466 -0.180454149039199 0.0787363582518863 0.081894488668806
"20572" -0.0112693967828411 -0.139344521184717 -0.234841078801464 0.0346747080470774 0.0346272362300424
"20573" 0.360432247963635 -0.0927329021976091 0.0107611825036341 0.0203194736192532 -0.364900701944368
"20574" 0.193977571633938 0.188459987030542 -0.0716211310993064 0.272150751810439 0.402919222194477
"20575" 0.225918236470741 0.115362295350013 0.0785721044174988 0.297874170721822 -0.333074414549123
"20576" -0.0683160227255987 -0.219650176051407 -0.0490786419890662 0.16791182175755 -0.187649014423448
"20577" -0.200387655612797 -0.342360189793747 0.140286903393987 -0.0566569271012844 0.0195003461485562
"20560" -0.0284952991874212 0.117168119822857 0.0904000860444738 0.0168104646108023 -0.107266805535291
"20561" 0.36214802594281 0.281774495364235 -0.0485670614017223 0.100329781179819 0.121496513775002
"20562" 0.283271754729983 0.182441157440392 0.170189248797587 0.1045919509484 -0.354995377956376
"20563" 0.26283501482339 -0.0518660707096449 0.0101952178636955 0.289596698474243 -0.371452962072676
"20564" -0.00236934996073826 -0.184589621050048 -0.192242469962665 0.311617502969434 -0.0219591391617189
"20565" 0.0100559040025735 0.158218310471867 0.0709027727136519 0.171878831085826 0.0788269197274929
"20566" -0.0668792662462821 -0.0845195259939763 -0.157545710336602 0.194496335831369 -0.0548043447811298
"20567" -0.0662030344432779 -0.0509188559107884 0.0026744456486227 0.158603451834397 -0.114054286655888
"20568" 0.0732737488359555 -0.407644077334742 0.306001424253383 0.0778809668253533 0.058578355536816
"20569" -0.0781338566016486 -0.343867325777832 -0.0829221994078098 0.0526140020133452 -0.059342765091938
"20538" 0.0306495089027947 -0.25322985503408 0.273940271598707 0.0775731805757805 -0.148550482015192
"20539" 0.119274987884416 0.153857375089858 0.118823284446312 0.145023207079169 0.131297072343201
"20540" -0.346646972248485 -0.216929435498233 0.14363176387461 0.127885351078004 -0.0455345014452338
"20541" 0.0236183650612379 -0.00886387664601562 0.0959299005106968 0.185708477274232 -0.0355275490679641
"20542" 0.0811931880968337 0.211166515227132 -0.0224257415993852 0.415424860274993 0.00831460943833923
"20543" 0.270867450926924 -0.0694024501134996 -0.435751960411839 -0.198711532155634 0.12714827361721
"20544" -0.238112017936663 0.22139905850889 -0.0168415716091082 -0.0894972264523906 -0.197718526658447
"20545" 0.297688906301402 0.210974864588471 0.0801403689856715 0.071287371747881 -0.450763815527876
"20546" 0.0915400150913811 -0.199005436497367 -0.149835146508806 0.0399322696999485 -0.252549626654222
"20547" -0.235030056645438 0.382618344736619 -0.00913287313824326 -0.0275460558314405 -0.251198128632223
"20548" -0.252013203228832 0.132555691902554 0.0174238130841059 -0.0520062234299837 -0.189409510791044
"20549" -0.0922428830852639 -0.166640973288341 0.0809017072063614 -0.130295217949787 -0.018266344444178
"20550" 0.33789112362635 0.127766613467843 -0.291254053219237 -0.292097845933486 0.128357398122665
"20551" -0.00697851171830457 -0.0301352882416111 0.0361388460877257 -0.0670772395846048 -0.0948412989448891
"20552" 0.064982801014599 -0.155534611810301 0.255809640285033 -0.0405360016570905 -0.0564619600094614
"20553" -0.0660723755300179 0.0696472500450382 0.00378955019845264 -0.0966445192981072 -0.0944205824361119
"20554" 0.00566385020334398 0.231568054218981 0.0230377374329649 0.166807300160934 0.130583136236198
"20555" 0.173542589036473 0.460127198440548 -0.15004532671191 0.0524188170555319 -0.0543786467943444
"20556" -0.305542530046913 -0.0160188443503371 -0.104535181831683 -0.0704306581318938 -0.0392875128332302
"20557" 0.161257059395077 -0.0360555965235511 -0.324758633444789 0.234348725715784 -0.092439440436414
"20558" -0.016826996901045 0.0984585195277717 0.203631052380215 0.146648364927688 -0.0273064822249549
"20559" 0.147375505233534 -0.173349029693386 -0.263972191664688 -0.122013810709073 0.0854505008604942
"20518" 0.177574283196995 -0.118500208141233 -0.103320757623027 0.0948499730256139 0.146676664160463
"20519" 0.0622714675818418 -0.0349697126063536 -0.131660816529456 0.287124436848221 -0.00942471091550873
"20520" 0.302763337022706 0.0747439431577415 -0.0266747091214746 -0.0810343107726476 -0.225209515381391
"20521" 0.0497941714058302 0.331181469320362 -0.293072501300307 -0.0779994618171357 0.0166591884702038
"20522" 0.248823577679128 -0.13719234017693 -0.139630690362208 0.0916552558748785 -0.102107723047105
"20523" 0.285791872509957 0.119823288179001 0.192910376346336 0.243580150859015 -0.147149345769415
"20524" 0.0306320716988364 0.0148355244055264 -0.234062136157278 -0.116813517456276 0.0316587087463461
"20525" 0.0128572449239571 0.0270611407224805 0.111754248464979 -0.040775149735932 -0.0317229004337545
"20526" 0.11904483273782 -0.0687649995599309 -0.0112946091852075 -0.119493878332054 -0.0350881132542867
"20527" 0.215589280185373 0.00414238048095069 -0.200939891746878 0.286621275573789 -0.174072439299081
"20528" 0.180464621291665 -0.285670568804953 0.208053295419724 -0.0182414017365594 -0.167583067577472
"20529" -0.469423396919688 -0.167495824009643 0.0163235249171136 0.109653320881538 -0.0454020657768179
"20530" -0.0790418042477631 -0.451160325085533 -0.00298460909304582 0.0139983037490215 -0.0644843156491233
"20531" -0.160005942455854 -0.307832849885183 -0.0445297513922978 0.0721706348708463 -0.096529022529155
"20532" 0.0915260473178248 0.264349488691932 -0.057175313488523 0.186800335458188 0.201874634221922
"20533" -0.0305189274081621 0.118747720000666 -0.20113146779801 0.0322487144223976 -0.161695606239552
"20534" -0.108121208998652 -0.312246211612218 -0.30034325284957 0.268409263535966 -0.0332457738512612
"20535" 0.105557406260286 -0.06228015744186 -0.20123574469817 -0.10382220825901 0.0911333413890543
"20536" -0.133437178692073 0.0387215368693789 -0.0252408126224736 -0.0402696465486388 -0.153747969884712
"20537" 0.218308567831068 0.00879028653594795 0.379391682122841 0.0342818102051415 -0.333506350556202
"20510" 0.445667111380931 0.0845235314455649 -0.0608749488122703 0.101648454683041 -0.0782724748286978
"20511" 0.109892562210547 -0.0907859580828182 -0.160664047804285 -0.131490145413263 -0.192555379178072
"20512" -0.00664217682977846 -0.0977760724445859 -0.0698429592512426 -0.162169030291449 0.0685919880068237
"20513" 0.298904115680283 -0.0478884255553258 -0.117048800747787 -0.13658284379434 0.045082526234402
"20514" 0.110166207742808 -0.0280831613921398 -0.180725990919818 -0.182891584385839 0.217745864187795
"20515" 0.0946127856086676 0.0729937362843509 -0.0217963181196321 -0.0732039469292168 -0.0918028589600848
"20516" 0.205958141569366 0.140061061140066 0.181168835901635 0.54251236048865 -0.0621554101237444
"20517" -0.297650415673896 -0.103707242926866 -0.0902130187086295 0.0409445722780203 -0.0414450322714562
"20503" 0.242691053609535 0.193973337705685 -0.0647728655867214 -0.0187141198350815 0.192854832455151
"20504" 0.0490436106862073 -0.0543048429792094 0.0782933082117087 0.0185849747812464 -0.0171448145487771
"20505" 0.172300706718291 0.0382080995484584 -0.198546871654224 0.139438574467279 0.179422001941289
"20506" 0.0182831547585449 -0.121478499601783 0.276432260992852 -0.0959223251870447 -0.279761249946957
"20507" 0.170761612919416 -0.180257337515074 0.0890661094444283 0.0620026376102915 -0.26045969414015
"20508" -0.0898412811523845 -0.364472446990869 0.0524029265736008 0.0106121380946997 -0.0208627321189457
"20509" 0.312368766938194 0.0908592198046104 -0.00385059238319517 -0.152789394244665 -0.118363096434124
"20491" 0.306944718959622 -0.107285886862493 0.11113128394298 0.205651714026288 0.0280653739712048
"20492" 0.347619616656454 -0.0533730872045298 -0.00514363933872854 0.244916686279081 -0.047763669943965
"20493" 0.34006617036744 -0.0104074565231084 -0.101099868781834 0.103534924023341 0.0927006078856717
"20494" -0.0133943479770834 -0.243988156924044 0.328761764413472 0.0957840680090358 -0.311769064363756
"20495" 0.040157327210039 0.0740745956829629 -0.133913123212381 -0.0696862501804362 -0.180283285070106
"20496" 0.0806849419850234 -0.323089648189841 -0.186194007088347 0.129530362857476 0.052450144717792
"20497" 0.0578068557468454 -0.186407035597264 -0.062304439261644 -0.0566958661892723 -0.00314001505350463
"20498" 0.0893657730684251 -0.295259529573295 -0.0981788234512098 -0.235360792100385 -0.00442670356399031
"20499" 0.15609543587604 -0.199520289098866 -0.17449028110525 -0.061205256536794 -0.238476567579121
"20500" -0.0981814467912343 -0.141261550338525 -0.397148743096458 -0.0742804548685283 0.117102866369177
"20501" 0.0580138225435118 -0.144337662140425 -0.0124914726034303 -0.0275281678550366 -0.295018200324033
"20502" 0.0743238541082989 -0.201030294123579 0.354532540022476 -0.0584430213437398 0.0198806653968657
"20471" 0.190330683466935 -0.176069965544806 0.183647688449404 0.148380201440447 0.000912955526108229
"20472" 0.119339157820554 -0.366523112761144 -0.157369845192612 -0.131565990658615 0.0384636099216498
"20473" -0.0020427294116203 -0.288422584728737 0.0835254345318908 0.119941963009447 -0.112675082977295
"20474" 0.133368814356463 -0.258494034106015 -0.0917393878483015 0.228074952401589 -0.0587753876949358
"20475" 0.164364456455263 -0.0209584502413746 -0.312407434660095 0.000883320673091792 -0.0190758071818352
"20476" 0.109914211288615 0.203796547324684 -0.148236308194829 0.290587391466201 0.305271873777387
"20477" -0.0721305958416164 -0.179772426887754 -0.334700891945993 0.00151446055532876 -0.00639635371832948
"20478" -0.396293566851733 0.45969585552086 0.179365727530362 0.184168341044719 0.186397479959581
"20479" 0.164555615365904 -0.0686892889939062 -0.091520671471202 0.169558714799623 -0.082037906860989
"20480" 0.0283948017567766 -0.215418863688423 -0.248275949293085 0.302358002358226 0.193693710003641
"20481" -0.127144932890794 0.232526845172349 -0.0689438358321947 -0.0894934438583837 -0.162357962473229
"20482" 0.17870564771425 0.394014205166434 -0.0828706353710731 0.159787126555018 0.00325494472351765
"20483" 0.280765467658507 0.462762446497656 0.00644925401082601 0.336371521222795 0.0232020220177056
"20484" 0.44460070839274 0.500526123936831 -0.0933972595196492 0.0287781873758009 0.193085927807983
"20485" -0.0204885009795054 0.215695753483563 -0.271835074062827 0.00598524789882801 0.325461161484554
"20486" 0.159178002949349 -0.229780980540483 -0.273236608115586 -0.00815261954288784 0.269593244401399
"20487" 0.32990935568095 0.070748907118689 0.0804207847958167 -0.0426413642402049 0.15334744667856
"20488" 0.225918236470741 0.115362295350013 0.0785721044174988 0.297874170721822 -0.333074414549123
"20489" -0.133360606644037 -0.260487242043495 0.0189861521619066 0.0863235369942941 -0.0758455853273837
"20490" 0.282309931478754 0.104527125519538 0.128822126103444 0.0517934394806573 -0.273308947734546
"20458" 0.145645344445026 -0.0311731890328211 -0.113723886240519 -0.159889968148539 0.160896628139549
"20459" 0.0818026163601597 -0.321600695567484 -0.206334330085857 0.0248185849831527 -0.133902187286691
"20460" 0.0717540683178163 -0.0741420984623558 -0.0891702177658189 -0.0205059154656874 0.0182948598701632
"20461" -0.00203459923960879 -0.337147004608382 -0.102899059160404 0.0403413483070057 0.0743388460562523
"20462" 0.0308020501087274 -0.236871057567648 0.296257662288703 -0.107286501286249 -0.110064355478698
"20463" -0.109289585045195 -0.393669275673381 -0.124514151660197 0.0871687224616075 0.103359375906814
"20464" 0.099327565288577 0.0575332187680227 -0.105502710051788 -0.159261877735411 0.0600683810919817
"20465" 0.0384523323897154 0.0836063222535012 -0.155728456912161 0.461262932168045 -0.290722895587402
"20466" -0.0088054347245864 -0.115090408432507 0.127952152180711 -0.122359837988168 -0.00153366541090828
"20467" 0.0544425042563549 0.371762236912434 -0.0697877298242023 0.157654907229429 0.300433052642593
"20468" -0.290107957823886 0.554426584855305 0.0207959408125237 0.350729449975543 -0.205847617894346
"20469" -0.26970615614854 0.404179656663985 0.229607753020284 -0.0775126002771535 -0.0240361652176616
"20470" -0.382185851862728 0.318531979279573 -0.069058994745966 0.0836810681860517 -0.169131672825992
"20448" 0.22614712244576 -0.257118675410937 0.245136428322857 -0.0218614103890114 -0.109924724128982
"20449" 0.00644943062618527 -0.252612613567467 0.172540995238212 -0.0239362354517073 0.212927692304294
"20450" 0.0286416621343333 -0.1948063616653 0.011789585732897 0.264104794759769 -0.282777956007168
"20451" 0.227624729660759 0.0423911058374433 0.112397290055316 0.134528844989166 -0.206706390152136
"20452" 0.0819001888316628 -0.189938401543056 0.0332910487591672 0.136989378506628 -0.435847467708344
"20453" -0.300611077264389 -0.144994674927459 0.00454803350269204 0.119555842940642 -0.112697426788143
"20454" 0.182179211820791 -0.00661932912196392 -0.0748524644456127 0.275723591202853 0.310526154798956
"20455" 0.141894387506977 -0.202269218150482 -0.0269362873757952 0.115798114306854 -0.119745304460533
"20456" 0.311218278426734 0.0919099502961375 -0.0114128356026947 0.535133733210709 0.195810678275976
"20457" 0.119274987884416 0.153857375089858 0.118823284446312 0.145023207079169 0.131297072343201
"20441" 0.0938557483425738 -0.208725070785997 0.139689578671005 -0.0254165566466702 -0.179933390084447
"20442" 0.128799716011954 -0.0116561157796565 -0.0399492109868728 0.0268706134585148 -0.0167277185033348
"20443" 0.165288932840657 -0.39742711471353 0.051832653649515 -0.0129402728860166 -0.0297357269273891
"20444" 0.121855254676748 -0.203669895912325 -0.0466540013696315 -0.0299223928884428 0.0269390565089511
"20445" 0.134333115895974 -0.165515795540806 -0.0895677772923955 0.135285083575539 0.115777608877619
"20446" -0.0242960982814841 -0.298054782073817 -0.269149505889071 0.0650454494764714 -0.0677207066210486
"20447" 0.0643808240598198 -0.252223765279385 0.138626192593469 -0.114826581497303 -0.191359513986315
"20430" 0.245466195452265 -0.175852973629732 -0.178925426306616 0.00900107075670411 -0.0794101566381493
"20431" -0.0153497468384792 -0.0448523758124316 0.219482068303657 0.165080684456702 -0.151210776502371
"20432" 0.109624508851128 -0.260602355799185 -0.301041157783861 -0.0395518649647434 -0.232320990631515
"20433" 0.175683560481362 -0.128056037907554 -0.251866091569553 0.189830584537458 0.117776115115291
"20434" 0.424400905184708 -0.0492856962820984 0.144036477849472 0.0725474817044295 -0.152386620046567
"20435" 0.0485717586397174 0.275268997801414 -0.0931464376516831 -0.311253740738456 -0.0289429905729514
"20436" 0.0316015238903074 0.121269910559013 -0.0386549905379441 0.193934846869507 -0.0878393616641217
"20437" 0.17637704676663 -0.390380024506236 -0.0872220583087533 0.0203227742218943 -0.162177627355266
"20438" 0.354553780475602 0.0410837806922964 0.0469923665464297 0.151219390220616 -0.160419542046173
"20439" 0.0055698564906933 -0.132145744860207 0.0201155484549075 0.261920727883475 -0.108821263904387
"20440" 0.318906143528808 0.191355960391792 -0.126215120905581 0.127670275526322 0.0711193968451964
"20419" 0.0648490866377498 -0.0577340750014393 -0.01273778463709 0.0531454644503076 -0.119677842531384
"20420" 0.303597056236849 -0.0307352926937356 -0.12830093568507 -0.126122385095446 0.12791562816657
"20421" 0.303274465718527 0.053492336070329 0.118178902815582 0.37896842609265 0.0562451327640151
"20422" -0.0919787970334868 -0.0842506751862559 -0.00253639770056226 0.364989462774465 0.059907055606277
"20423" -0.0153358835670314 -0.246171241470668 -0.0724757085142187 -0.101819693872099 -0.0503509562819187
"20424" -0.000480891293419313 -0.235539844508914 0.0972121365243973 -0.00771435019121435 0.00923944495822162
"20425" -0.322261671305033 -0.219757188395572 0.312061755609183 0.0986172656707085 -0.170258777810771
"20426" 0.186214934579959 -0.185078208324619 -0.145139146984488 -0.0124370204433523 -0.194576454006177
"20427" 0.310190259396691 -0.130273801674593 -0.118576070046476 0.213552307743045 -0.0764194775587589
"20428" 0.217626486211159 -0.0469192034395467 0.0924938094670741 0.369475221332459 -0.295513788739969
"20429" -0.15932779965707 -0.286330681326463 0.0494970786473411 0.0992900570751357 -0.0938078866660255
"20407" 0.10013333140222 -0.172041788871453 -0.101927899423536 -0.0796630433472385 0.0785728473998726
"20408" 0.0406650323269059 0.0152998851677109 -0.172574616299838 0.141179487135677 -0.135398211662002
"20409" -0.0465205765126677 -0.417924769530276 -0.116321826016947 0.059810034762378 0.0338033995384831
"20410" 0.0736005006463669 -0.315613688214637 0.184406636721966 -0.0324609555062938 -0.21140299823936
"20411" 0.128717405927753 0.0764684847480029 -0.00295274239602553 0.191825378492555 -0.214076054907831
"20412" 0.27621002271299 -0.19828752141664 -0.031530559065935 -0.180108912091852 -0.0281579527499898
"20413" -0.259758719326486 -0.291339228315282 0.117989563380859 0.0750357674287284 -0.0725009339796193
"20414" -0.0729093661538082 -0.384280536658095 0.143337477160227 0.203499315969024 -0.0280700244574852
"20415" -0.0777601257874606 -0.0312913596567631 0.0372739296962533 -0.00903753891172311 -0.0315858778423688
"20416" -0.204803566314133 -0.239749400730847 -0.0512018616652057 0.0820970210984097 0.0809992565183611
"20417" 0.00314530119381314 -0.137660456912631 -0.016935801066883 -0.151907591544747 -0.13863935830176
"20418" 0.11908245843167 0.0769193367368471 0.154268355222296 -0.0588178203679489 0.219672863683901
"20400" 0.219868073315195 -0.169569931890603 -0.124628170779721 -0.0115337547177076 -0.400579219468833
"20401" 0.120194225082014 0.120645945450136 0.268902199037558 0.207991611808308 0.19800468107627
"20402" 0.227457091648207 -0.000915273978632028 0.0888800087946731 0.456731901223744 0.0531448036577733
"20403" 0.126273348787634 0.0587294252362451 -0.324576509287439 0.13052504787026 0.205325545327294
"20404" 0.405694358488929 0.199023674164699 0.0967096271016508 0.0780976943151591 -0.0281689378090649
"20405" -0.0269353995286869 -0.16096734172414 -0.197945864494142 0.235327897128057 0.0128213117897819
"20406" 0.0424358897156999 -0.0690223359394777 -0.353198951898879 -0.0842702687654074 -0.216799185109479
"20390" -0.146100242580222 -0.0146831734333718 -0.182918394712343 0.0025715235913494 0.113100195795516
"20391" -0.0981899387813192 -0.146204741369493 -0.153482628953766 0.057841028659831 -0.245379120041576
"20392" 0.0506020649606499 -0.226509934272622 -0.0289046481284507 0.042668646161901 -0.126314406646596
"20393" 0.284200817696369 0.0514983290977699 -0.255059359133605 0.338558945266913 -0.182836825740831
"20394" 0.153647777827078 -0.166341055436041 -0.32768850329151 -0.00620140918553963 0.0869325033855875
"20395" -0.282603092993832 -0.193496226000639 0.176303590992163 0.120298852864935 -0.0420565175690577
"20396" 0.12873287880367 0.0229380637990515 -0.332694095972664 -0.00627865873050028 0.0868084187427364
"20397" 0.0778971925699228 -0.13330513358369 -0.390432475820102 0.0151936703465481 0.131491859853984
"20398" -0.0650506536362443 -0.313372870677644 0.110006981378811 -0.0143529706205838 -0.0236411910201861
"20399" -0.104301416054494 -0.231350676209753 -0.125997201120879 0.0601045501486418 -0.194544481450365
"20382" 0.259784929778894 -0.0299498627231853 0.021653988205076 0.120043039319788 -0.19284049829265
"20383" 0.126150652625664 -0.0485894793749928 0.127703552694861 0.142233613871442 -0.150149108336665
"20384" 0.0322119106936362 0.0287844088836582 -0.102020882333216 -0.104821225198475 -0.25380185359842
"20385" 0.191354397370023 -0.128180500061582 0.105949010287112 0.0554182858565719 -0.1927848037585
"20386" 0.100391037508576 -0.0761210510949476 -0.0488707338599678 0.143305054358599 0.26421812699847
"20387" 0.366772965273286 0.0279641248210591 -0.0292750618562518 0.0762150025257547 0.0243440938729008
"20388" 0.260870726583026 0.169490391251306 -0.0645315952027449 -0.051753732317352 -0.184841972758642
"20389" 0.112073463389694 -0.00769734309992135 -0.140683612726873 -0.227594090029769 -0.0178555953917479
"20376" 0.172725633612623 0.14671109181789 0.0978263743215761 0.0567147109831223 -0.0456232437891132
"20377" 0.082416472327131 -0.0859182004683252 -0.203876974631865 0.0627401837679298 0.0714518025965457
"20378" 0.00451251441049991 -0.381882356364705 -0.255040573959581 0.0987872931614668 0.107939635902556
"20379" 0.147483271791168 -0.0321685989921702 -0.148249596404781 -0.0549125724212451 -0.262325604351761
"20380" -0.164056570066736 -0.0408692505100649 -0.0214765079738357 0.103029352739638 -0.371756750441355
"20381" 0.0413761686261574 0.10479340327008 -0.148389002172094 -0.0583350293921175 -0.172297927699259
"20370" -0.118922701107923 -0.0535327713740016 -0.0498259157023869 0.213591304520695 0.138733326984141
"20371" 0.0178347687769813 -0.416401861659293 0.0906016796692349 0.0124389922211821 -0.0554776018295395
"20372" 0.315742506271077 0.256620330733625 0.072711999736403 -0.0765149318416091 -0.23271768911912
"20373" 0.179001312181214 -0.273220926502007 -0.0549250613359083 0.158099345865634 -0.327933763873266
"20374" -0.118394766942691 -0.350796010264568 -0.120865005782678 -0.00986745128303839 -0.129904583505698
"20375" 0.0179535572404315 -0.356834314753899 -0.261340187711154 0.0638683959418634 0.070047090272425
"20360" 0.103395749521737 -0.0209356550140628 -0.236366456066893 -0.0308335200829141 0.237833814375309
"20361" 0.259517865031518 -0.120265735244421 -0.0074672169269235 -0.0594915817498742 0.0539540211192146
"20362" 0.136111471229741 -0.03378478319693 -0.0975546022115529 -0.000946366233302922 -0.361203918192719
"20363" 0.407023316064238 -0.0811526981265466 -0.0690822695434227 -0.0312100096171874 -0.110489397136706
"20364" 0.140699704478784 -0.430446343779122 -0.133975382304812 0.200758794312299 -0.286288946286628
"20365" 0.0936533545828781 -0.203049211672484 -0.053741923057219 0.407015459665801 -0.314025915599421
"20366" 0.111844796316008 -0.180185030766898 -0.0756722635439338 0.102881159666666 0.00767542564760625
"20367" 0.141599944447833 -0.0892383884497561 -0.0300050311475607 -0.144042104177306 -0.092084778624133
"20368" 0.282000631855664 0.129570943844999 0.0754241346409527 0.198973667221276 0.0675948214969775
"20369" 0.0472703985976537 -0.067350344989036 -0.112394774145005 0.0159839930927244 0.025416794680352
"20352" 0.16485522311948 -0.206464796413593 0.0140756302422447 0.0375877004490192 -0.0169999633132916
"20353" 0.0172511388175187 -0.221061245139274 -0.0934037394704366 0.0422192156476327 -0.0672737768497319
"20354" 0.100034769504334 -0.264621969235698 -0.037001112128629 0.0174547792939158 -0.25402454493654
"20355" 0.205718297717406 0.111495720803921 -0.0933730959712218 0.630718250829236 -0.0674863824996568
"20356" 0.328296876839562 -0.0635702758882948 -0.0899862360954131 -0.0663466601198287 0.0218998668747415
"20357" -0.0674247745499839 -0.307555174154542 0.06499022452578 0.180028715396895 -0.175261684757083
"20358" -0.0460793416432057 -0.114444777772805 0.0147504860664798 0.127680477589371 -0.0629533131617808
"20359" -0.176805471839907 -0.183871015445363 -0.124545756709145 0.00806172990377847 -0.0401785990813543
"20345" 0.025188688300844 -0.307511434927623 -0.0646891248517376 0.11514125939635 0.0493290608704507
"20346" 0.0481830325693658 -0.26927652474703 -0.0645944862547397 0.134924308016526 -0.344311384454693
"20347" 0.242344604821858 -0.0482458584955114 -0.0386137807005401 -0.276563463834454 0.165652131290148
"20348" -0.0578930434565237 -0.183370935856221 -0.339391310793058 -0.125443412773097 0.145927573529575
"20349" 0.0236183650612379 -0.00886387664601562 0.0959299005106968 0.185708477274232 -0.0355275490679641
"20350" 0.220013271145489 -0.0138211420287244 -0.0612638505983007 0.339420809976202 0.0263752860587519
"20351" 0.0748815126388673 -0.245241689760415 -0.0999402242404349 0.0333637080398087 -0.0464093641272813
"20340" -0.133841624405758 -0.306934848291993 -0.0345857380828871 -0.131563392056039 0.107503294045683
"20341" 0.15930927115422 0.168083986188074 0.165779471602065 0.227370366441875 0.135887699529296
"20342" -0.014225872576945 -0.362346194623351 -0.34896828036267 0.0931235177024215 -0.153110633330018
"20343" 0.0117003832921391 0.0205681445507448 -0.338187883910271 0.0297619101624287 0.0395180428347812
"20344" 0.192161906125043 -0.118358205830987 -0.292774471681962 -0.23892745540057 0.117047778434119
"20330" 0.186037329180096 -0.118496515730701 -0.150763449376874 0.160720582862359 -0.303205943469921
"20331" 0.0263167967999267 -0.111151942093369 -0.462006434458962 -0.174898999418338 0.166796629189002
"20332" 0.561435896679835 0.365458410138783 0.0179586653172631 0.466569312137052 -0.052491694627397
"20333" 0.276471693132043 0.00750434790867264 0.0928886481983343 0.125100006519825 -0.176482197198241
"20334" 0.294155944546716 -0.12585914961897 0.140727395802159 0.0310178064402217 -0.0426075475107793
"20335" 0.180286662712221 -0.0620818926075834 -0.18769877739258 -0.144768450522072 -0.179902757750924
"20336" 0.207132751405641 -0.0490363149552349 -0.0109195337542284 0.537891585399461 -0.0145396266176919
"20337" 0.0917846475789418 0.120629373733604 -0.296893952312795 0.0640784393506674 0.107765598243107
"20338" 0.206054711173612 0.0319625553064003 0.0362051237833928 -0.0314898011217451 -0.376882591834374
"20339" 0.376906408481281 -0.00497415866451092 -0.0235767805254086 -0.19638032026237 0.0699935001532222
"20319" -0.0251586728954728 -0.233314822425367 0.0157800413695051 -0.0102572528922116 -0.0730901443386104
"20320" 0.0264410946712141 0.156924940033703 -0.307700453263562 -0.137798043056767 -0.0645124035432213
"20321" 0.0549519318856228 0.259877604443592 -0.0129463274231276 0.274359048554201 -0.201636341537014
"20322" -0.00882314373886043 -0.301690986758013 0.246569802300612 0.149556992680458 -0.17551815753751
"20323" -0.10255754227334 -0.27564400424091 -0.0529350216283711 0.0414734147186304 -0.0633711508084244
"20324" -0.0347407934185258 -0.355186500949088 0.0470860865044591 -0.0532092137967921 0.0382022102648647
"20325" -0.217737996071776 -0.219907314230713 -0.107488532843506 0.00484062280436575 -0.00710012631827492
"20326" 0.267526959380184 -0.242649879859834 0.0366417394202344 0.00123408205272294 -0.0936764920997609
"20327" 0.0201553887005144 -0.0220165391477632 -0.102952693527104 0.133486164575899 -0.228385237440415
"20328" 0.212835440805763 0.108047089397118 -0.0682127182254172 -0.184522893594698 0.0344576585187164
"20329" -0.00191496504982172 0.0773980145332517 -0.173013092868597 0.189895464501872 -0.170188437120749
"20311" 0.132484259656765 -0.184018700603778 -0.13101661451771 0.383228400951592 -0.225672446763262
"20312" 0.0314674816016279 -0.334350928047558 0.102505451888246 0.0710929229483235 -0.20877450759439
"20313" 0.195824938610667 -0.132598682745846 -0.0312968782782516 -0.0963194255188508 -0.108696565316885
"20314" 0.233389135049165 0.241852433530381 -0.308040490492794 -0.291414865792733 -0.291410602818438
"20315" -0.0632467408769462 -0.30960105655404 -0.179429653604747 -0.0413819610497098 0.00320822325255368
"20316" 0.00954808319721264 0.0373372468060246 -0.0136872140870829 -0.146926419807058 -0.191073726474814
"20317" 0.280794558006438 -0.019160604881123 -0.202082275634472 0.0428551298592369 0.227685454402181
"20318" 0.0918892419642011 -0.0588117920307714 0.199440535246322 0.0754037104963833 -0.0995888313846191
"20305" 0.294610189199786 0.114294477108545 -0.177878758968155 0.233973367495142 0.161898227242616
"20306" 0.0491311094355782 -0.0921026035357184 0.0432405191335077 -0.0704679576644025 -0.186008182657893
"20307" 0.229288840595665 -0.220758751387932 0.177355486798077 -0.0366138823434269 0.0495087195237854
"20308" 0.41462678733279 0.175381118019606 0.111301874403627 0.323670592630754 0.0589773050832715
"20309" -0.0174120736277419 0.0431027748513515 -0.129834060762457 0.061391347522995 0.0793755489690838
"20310" 0.0371787426736835 -0.24667380527145 -0.0659128848018047 0.230704028949437 -0.0157851653761307
"20293" -0.172847676388463 -0.1134457812317 0.259971281143145 0.220270007410585 0.135210167195368
"20294" 0.166478767618284 -0.048138211136961 -0.0131635480425335 -0.155842609426218 -0.155561595801161
"20295" 0.205257446284819 0.279007657593491 0.106094592999194 0.43626111413577 0.0803281208519615
"20296" 0.0880186799207367 -0.173245359742826 0.224509688739172 0.151001492636954 -0.0903081353168952
"20297" 0.2675703168218 0.14177474369919 0.326310841407887 0.415962002647241 -0.242189451325362
"20298" 0.10172992799075 0.197255769733963 -0.117854970163742 -0.137734784369133 -0.209480412401433
"20299" 0.114240916997191 0.10744259457893 -0.237834811613512 -0.162573452785364 0.160137120183394
"20300" -0.0164610968663458 0.013322148675551 0.23992713707342 -0.069786030619903 0.130463396714316
"20301" 0.0846187339886613 -0.188041085385948 -0.287811829847835 -0.14306043926916 0.127334745942361
"20302" 0.0227077798659063 -0.0662430563779337 0.165031894790222 0.144382176252363 -0.162598135799497
"20303" 0.204840328693532 0.134915306307779 -0.152912548586041 0.203087751177972 -0.199280896002238
"20304" -0.211389111962559 -0.27106041262931 0.199121855453331 -0.0851746824668091 0.301915556104456
"20292" -0.0769111849479052 -0.157442682814645 0.0051202629835926 0.0740913152569893 0.168818024313822
"20285" 0.22860533633023 -0.0245490618650188 -0.398175494859158 -0.108836705480902 0.000300032731903931
"20286" -0.129768203381508 -0.0375833388323183 -0.217656480500774 0.402008978072522 -0.178461898689615
"20287" 0.220889819149813 -0.192672166470988 -0.144778897087914 0.0800369692916389 -0.12327217907844
"20288" 0.174421089056754 -0.0508163302011298 0.207946147628195 0.214403834909669 -0.195611844233942
"20289" 0.0986479766996349 -0.0908878147166431 -0.0464441008723247 0.0317596908883771 -0.0733528211656206
"20290" -0.0651847579242997 -0.229232243850594 -0.158485695972473 0.0275569978215192 0.116866621384669
"20291" 0.239917944380698 -0.0213892930919336 -0.0887338867476848 -0.0236987759377524 -0.121225005715655
"20276" -0.139960271157505 -0.140920585568495 -0.0979313196987423 -0.0576598431857449 0.00242191220750023
"20277" -0.103855919330042 -0.165255697401566 -0.256473445096671 -0.110397178421312 -0.0143585870514483
"20278" 0.203628955957831 0.440672117589783 0.185958859547759 0.711487568220959 0.159075605192323
"20279" 0.0233383589297268 -0.199443724811323 -0.116034582210706 -0.144708470323184 -0.037002938577153
"20280" -0.0278968509052 0.084834484793624 -0.11938183782575 -0.199888934667536 -0.063688417233865
"20281" 0.157876978169602 -0.11211947699544 -0.243079617877495 -0.200152244362505 0.144336799288213
"20282" 0.217585519096266 0.010976314400184 -0.141685435649531 -0.0573980212208153 -0.181872127245544
"20283" 0.290597938133742 0.127378732916373 -0.0477017046026604 -0.252470611833825 0.095781109300927
"20284" -0.31482700162688 -0.208055810051567 -0.0638083013086398 0.355527677667242 -0.0450024295179909
"20268" 0.167291654658936 -0.0855737692589513 -0.0845566130730415 -0.0845073181483791 0.00671477170514338
"20269" 0.284228416216991 0.125313987298609 0.0131793968870928 0.3426554804076 0.148737451840532
"20270" 0.0162028060663606 -0.158648380058441 -0.0471525244705131 0.0527494879702221 -0.212408083816863
"20271" 0.0493650973686875 -0.1726950372278 -0.187562872797321 0.44748700461498 -0.166022274211749
"20272" 0.225248298137021 -0.141322705543741 -0.192155027634384 -0.00151306487611754 -0.0947365807620418
"20273" 0.274504945784039 -0.0290673164673527 -0.115823854897384 -0.061261274127624 -0.0639660682576081
"20274" 0.0109741540718996 -0.314055579777903 0.0848595468569836 -0.0483469721891503 0.0496049040899043
"20275" 0.165720741950972 -0.235983191349606 -0.0324349460993865 -0.0202989288281565 -0.288907495555557
"20265" 0.315394499948661 0.0531543644593869 -0.118744120014722 -0.0697922492258436 -0.0591499668641383
"20266" 0.0807540632167424 -0.0823481132783152 -0.316475699814408 0.136315418597727 0.0929370250514625
"20267" -0.162377229337367 -0.0493875981308852 -0.0148714146736764 -0.0461226265474027 -0.0426540748470405
"20256" 0.0994157698680329 -0.0982897026319232 0.25897370966487 0.153514488196156 -0.166637292331763
"20257" 0.0827094132341523 -0.264130429913556 0.195863618094109 -0.00738949124584669 -0.0624982280018763
"20258" 0.109102729047972 -0.0384498127338728 -0.00232592454156448 -0.0492367563788289 0.127523299130224
"20259" 0.185012848502898 -0.0748668108977148 -0.249374275355722 -0.0490135620268125 -0.0610824506345416
"20260" -0.123176968979542 0.228068866295266 0.0938241204622924 0.000818556088652657 -0.312500740302883
"20261" -0.00468575169359748 0.119857001377161 -0.161639594749415 0.143842382647678 -0.167424655517682
"20262" 0.23740040562625 0.0894361958949745 0.120856652598256 0.153574256672397 -0.322842235449492
"20263" -0.0619607786361654 -0.0290809408815884 0.200977541520557 -0.0593235323894081 -0.0480733004693494
"20264" 0.111612110043456 0.00283122348617653 0.182894831770602 0.410789600625412 0.639722383937398
"20248" 0.0599272064034241 -0.00036308996990861 -0.275316285514815 0.464232388252261 -0.185115173233011
"20249" 0.266405460226081 -0.31744939391347 -0.109696483385321 -0.130856252182031 -0.154937465345976
"20250" 0.173568474549115 -0.0366748210213984 -0.354703349755623 -0.143748034733967 0.196207101656551
"20251" 0.16170750988248 0.0550334168746807 -0.327174045079256 0.276583152263603 0.0399720966354411
"20252" 0.0232973180123484 -0.0296437322097937 -0.0603196367780742 0.416626503030614 -0.123770488351729
"20253" 0.08244152791059 -0.15569845376637 -0.137304295321358 0.0759127150717344 -0.356283218501034
"20254" -0.126453083994144 -0.401990378587976 -0.0834668750749465 0.0914170122820322 -0.0695805514343444
"20255" 0.0839171649317524 -0.177882559018963 0.283832950486597 -0.0087427069749926 0.242159417586113
"20234" 0.207624862275272 0.202704487111723 -0.118284999008582 0.239569306042355 -0.142044151860675
"20235" 0.0159645783849113 -0.144557687606185 0.0486168437724193 -0.0966031116116387 -0.0705097646840846
"20236" -0.0580047026257196 0.111143849451627 0.0910225763258895 0.0477402455914364 -0.342892662095993
"20237" 0.210975647246628 -0.0919396810931489 -0.00311776891256381 0.0831814568351787 -0.123214180362224
"20238" 0.0353197540550108 -0.290028428822544 7.63405736639761e-05 0.00271186420442439 0.0634056775659608
"20239" 0.235588591359611 -0.0923542355467606 -0.234305165126553 -0.109583609522683 0.0569346176337742
"20240" -0.188492141942395 -0.295712471328804 -0.0181952940013434 0.0716363624412441 -0.0858826219534492
"20241" 0.0721241066011651 -0.16297490132851 0.00317684288353162 0.101022166736438 -0.362439884000368
"20242" 0.018216266691723 -0.278785071589395 0.227650030351902 -0.062275691470334 0.0188105173052332
"20243" 0.0607999500661085 -0.163437057168657 0.284888917503783 -0.0881734370714941 -0.12699714170571
"20244" -0.0253289137088875 -0.186545712694875 -0.103546131150084 0.046726260218437 0.0650404780049978
"20245" -0.154708561238363 -0.2734431877242 -0.115659064290915 -0.103756717239632 -0.0125308758338747
"20246" 0.245466195452265 -0.175852973629732 -0.178925426306616 0.00900107075670411 -0.0794101566381493
"20247" 0.278958623750161 -0.131029752910589 -0.301883889611124 -0.0817981147676885 0.154047275438806
"20221" -0.265832266349902 -0.150857133935141 0.104444712240822 0.100871288602824 -0.137057498480805
"20222" -0.117750349612943 -0.186712992633191 -0.203574555261574 -0.0174632864181337 0.0539112582582243
"20223" 0.0442504962460548 -0.0158024300691655 -0.314908827420373 -0.0621016264732406 -0.136632600994743
"20224" 0.101240334122383 -0.355493429973346 -0.0151577148143754 -0.188288750274006 -0.177512673029894
"20225" 0.0250474817679479 -0.159384149329121 0.0634996971348826 0.0419615083902955 -0.23895828078231
"20226" -0.140613306552131 0.018421316043516 -0.125374665930022 0.0928966922604628 -0.0605775955600291
"20227" 0.0486794544781348 -0.276508557246375 -0.0238332184465429 0.0656240163545111 -0.249521642606972
"20228" -0.0423135283364654 0.281621239766083 0.120756631118591 0.408438047063476 -0.150526463045689
"20229" 0.0645693130093073 -0.120022923103822 0.014817121684644 -0.126407366269367 -0.132193388214354
"20230" 0.0554092882259541 0.0839306477996972 0.123744049291869 0.07690169770168 -0.0533232652339108
"20231" -0.0796073087837218 -0.409404633120757 0.128455104531167 0.0229308349283103 -0.0192939907420653
"20232" 0.0989524530328582 0.0709238613257449 0.0138004287172242 0.178303246999909 -0.0349336977800657
"20233" 0.259084046469721 0.272370464478089 -0.163826843962856 0.110363445079065 0.10525743354391
"20205" -0.0619607786361654 -0.0290809408815884 0.200977541520557 -0.0593235323894081 -0.0480733004693494
"20206" -0.0769111849479052 -0.157442682814645 0.0051202629835926 0.0740913152569893 0.168818024313822
"20207" -0.0721800453237139 -0.356627014808694 -0.0882857450784441 -0.11772452353356 0.15369192537439
"20208" 0.00524052234255078 -0.0755709056392618 0.00640379303435436 0.140045678774017 -0.198966920386025
"20209" -0.0253039078503771 -0.00231548225498741 -0.155242503289329 -0.0889782950256752 0.0353361335575452
"20210" -0.0348359254827323 -0.141240507222119 -0.177271704733775 0.199846733532545 -0.219216041683465
"20211" 0.0704418008648632 -0.161167008290409 0.268202036864987 0.00103946943799674 -0.103994302452682
"20212" 0.0195322093046973 -0.293250336744602 -0.0571782640666567 -0.0635707359403657 0.0122531675782109
"20213" -0.137941633294268 -0.0875875008627304 -0.0716589104104977 0.0603972099091 -0.105374819825968
"20214" -0.179648368314245 0.0402666272179182 -0.198491709582425 0.00863847709892251 0.14861511380676
"20215" 0.0680871465844584 -0.156214438767425 0.109506196368247 0.0013663263819821 0.0292345772457264
"20216" 0.132323571546796 0.167936525879512 -0.211329497520534 0.0841367450182301 0.431211529041332
"20217" 0.307457191124213 0.346881551303321 0.392190812737741 0.319467542652644 0.250877909960733
"20218" 0.0854476077422403 -0.0446827958112561 0.155097397843256 0.404456664137197 0.482408379150462
"20219" 0.024453231049482 -0.228387897313615 -0.219386274340348 0.0721809167391052 0.0801290595526849
"20220" 0.37829100103771 0.398915626106378 0.0749637979628108 0.454576355090168 -0.165850223108895
"20198" 0.125094805791084 -0.0813334851585311 0.111778458337427 0.0131021858829441 -0.0946690688582299
"20199" 0.135251832611582 0.0617816476004789 -0.230080442354401 0.229759454161185 0.395102541485101
"20200" 0.119018041261429 -0.030107134360755 0.0871852805080506 0.0642710014953662 -0.0820214923577511
"20201" -0.168780839941008 -0.0975273206647087 -0.24950006080677 -0.00795700438921631 0.11735741230419
"20202" 0.0582459647496862 -0.198615182079729 -0.169496842452798 0.244044028483109 -0.111225062026755
"20203" 0.169646366190669 -0.15407421452503 -0.0346445728140002 0.0740644986703943 -0.131858711561615
"20204" 0.0652675062727687 -0.379142500408974 -0.309913630923972 0.0193280126659844 -0.0983548694988569
"20189" -0.184996128869852 -0.239503592135602 0.20636986908732 0.11287405837334 -0.178104781718514
"20190" 0.370723841087496 0.0717259366105368 0.0731080730473781 -0.0429357779460669 0.149951122007439
"20191" 0.218387555946834 -0.043133722872378 -0.0262454284111101 -0.078023661105551 -0.00574107034465851
"20192" 0.00989718513336851 -0.252297185314498 -0.0395015261031553 0.038739207272898 -0.227296611922572
"20193" 0.241289462997254 -0.0246932367316895 -0.117605518579241 -0.0387728738999056 -0.129798849705917
"20194" 0.0772057370631436 0.114110536845487 -0.0362800658510365 0.13847320821346 0.35323389381985
"20195" 0.272530536370493 -0.0560067140830215 -0.115561710147193 0.132307262580448 -0.137223795820783
"20196" 0.179314678574626 0.365680794546305 -0.222814084094339 0.264174014027132 0.353237509984159
"20197" -0.13479304044107 -0.335013777559057 0.201733002482495 0.0025584472814843 0.0447791990861281
"20181" 0.266405460226081 -0.31744939391347 -0.109696483385321 -0.130856252182031 -0.154937465345976
"20182" -0.259436091224203 -0.15029289195664 0.108679906621424 0.161304664022235 -0.0240799840535017
"20183" 0.103208366722205 -0.178145033626674 0.184226268664824 0.0155634258968339 -0.115130202524381
"20184" 0.316796157364389 0.333011804027756 -0.166439205796121 0.414290526918178 -0.0366545320006253
"20185" 0.134486572081105 0.00339111357828968 0.105095781827038 0.388120915055261 -0.136819582858445
"20186" 0.00321024567013304 -0.0403364104563312 -0.209004710162251 0.0596832164174704 -0.0851572655889481
"20187" 0.178293659776013 -0.180684278785557 0.0177194340544734 0.292917073578994 -0.104727420748598
"20188" 0.407523429374803 0.142326988177476 0.229252459942054 -0.117094242310354 0.115849724186896
"20172" 0.148565627777824 -0.29019097824418 -0.119678396877273 -0.0618962902992048 -0.100557485033241
"20173" 0.323733467188005 -0.225762209943444 -0.0543611608935901 -0.0492915896370421 -0.1633618681449
"20174" 0.300804031640101 0.110512903253294 0.0101673042309835 0.298939316292057 -0.158454387843602
"20175" 0.134840194959972 -0.194512437161835 -0.106403351914915 -0.0492317436138226 -0.0813708543123654
"20176" 0.00568141065108154 -0.344886101962271 -0.0785854260633754 0.350165240217661 -0.00877247540695823
"20177" 0.205089906812812 -0.216321658068337 -0.123054679592906 0.452967576333698 0.140542428489924
"20178" 0.0283266261902124 -0.041733026095483 -0.300733724277681 0.0116823660834027 0.100246768775113
"20179" -0.0747065683374432 -0.466244612448612 0.00037476492193399 0.0966064355668416 -0.0709804664604597
"20180" -0.235969389702582 -0.270979095328068 0.00909658870387748 0.0850922789543202 -0.103263266622683
"20158" -0.454042296903323 -0.135970284201436 0.0419139401105503 0.121872970843099 0.00827726441938316
"20159" 0.00382009286590766 -0.222107641190558 -0.221631290528941 -0.0265138073576024 -0.0672936515574461
"20160" -0.0659231219868952 -0.200273639407574 -0.327718123167462 0.00664694358561177 -0.192356481880516
"20161" 0.237207009320976 -0.213394968049968 0.0337943073926164 -0.171892436835955 -0.0401962884558789
"20162" 0.116928257755788 -0.176933132484295 -0.299996432526468 0.0266941021372195 -0.0570400818058565
"20163" 0.194493236253539 -0.0573100981038273 0.160190406203239 0.264731258863528 -0.204777782788473
"20164" -0.0580191070252446 -0.468919068878745 0.0464817704844032 0.116953932009694 -0.138421509711356
"20165" -0.0652166621143415 -0.188651636544451 -0.165153118939188 -0.0180898372158124 -0.0878999474870744
"20166" -0.0300057113313748 0.0851159243696731 -0.0197821517129689 -0.253940143280289 0.236110781399459
"20167" -0.0476627293525269 0.0126833623713617 0.164447809827763 -0.0681701933077222 -0.0347326253516763
"20168" 0.0103135210723367 -0.18622277086135 -0.171677702362356 -0.0631367292829841 -0.08120178219956
"20169" 0.0159068896606988 -0.171395699611456 -0.239295689014895 0.0284505813558716 0.0339377862342483
"20170" -0.0317299079312007 -0.290085577470044 -0.147789252263682 -0.105193144672343 0.182735770022696
"20171" -0.0771898383782774 -0.0657099842514869 0.231037498219326 0.373127347752414 -0.042252797599681
"20151" 0.215365927975572 -0.151564739781946 0.0820727722165183 0.0249601662039185 -0.18448591762863
"20152" 0.24094802824092 -0.0335675337921844 0.111242925518506 0.234540825535267 -0.29953212869125
"20153" 0.466640645914616 0.0992376865585879 0.0216809151077456 -0.165052431177146 -0.14579882707859
"20154" 0.192723361453673 -0.143983086138161 0.0427341097402395 -0.0343687328417419 -0.20267934640617
"20155" -0.297667860702843 -0.175495060285131 0.0253954477351914 0.180864429120033 -0.123632997819634
"20156" 0.118546774969498 0.120472360998204 -0.0825448963839046 -0.0300146259033317 -0.11293392625961
"20157" -0.00396657706787003 -0.228607450570401 0.186951754145479 0.10007914566468 -0.255024857566445
"20147" -0.173077300384088 -0.383200929718452 -0.00982364416693198 0.125214471012615 0.112396985180849
"20148" 0.436239435086785 0.132729675317071 0.223563236711035 -0.151044757237808 0.0144243383838208
"20149" -0.00644481244121728 -0.320027068131051 0.13849932160167 0.148518517433369 -0.224473484452999
"20150" 0.164675648943754 0.0893050090741396 -0.138090457996338 -0.167432785722349 -0.103011021872044
"20139" -0.00384980326164199 -0.15885434171203 0.219175863658739 -0.109697175452637 0.0155589170458042
"20140" 0.308045181580017 0.0673887337656007 0.0267031830173987 -0.0612842257660893 0.0587808893434542
"20141" -0.0653039207846778 -0.15978553930867 -0.0370143114101187 0.034491852391567 -0.0744682038713717
"20142" 0.176554718935268 -0.101997005085441 -0.320836398302729 -0.0293353207291967 -0.205319288400431
"20143" -0.0221732883229006 -0.0446357672093703 -0.369393160128995 0.00564284182083764 0.113708308145334
"20144" 0.112423060731073 -0.0305308028664906 -0.136581245588931 0.14398892622017 0.0565960025639262
"20145" 0.100371572542016 -0.190393581025261 0.313179889713671 -0.0324868013663886 -0.127542981003975
"20146" -3.52077542458543e-05 -0.289912348643453 0.112861359528053 0.0425435467743577 -0.161616031611861
"20132" 0.400915751999337 -0.179622821286659 0.222402185244875 -0.0282159556816405 -0.237742936909932
"20133" 0.282440112485187 0.120993064309464 0.0959640363412083 -0.252422527645397 -0.0571730307691294
"20134" 0.080688045456767 0.095391031688416 -0.0864261447855068 0.102578054808896 -0.0260217240118101
"20135" 0.187702369625029 -0.0609469419521715 0.120458450073419 0.154537067748034 -0.27122975216979
"20136" 0.0401592436541871 -0.0382903454455191 0.176621764239855 0.0467677400875368 -0.0417023970160707
"20137" 0.199148804211128 -0.0824919922492441 0.0830661338777955 0.0250067026899586 0.0651362613144447
"20138" 0.247935714663134 -0.0113781466379609 0.127076352888544 0.0235626925143512 -0.170405275188136
"20121" -0.0052324829126973 -0.128603869809891 -0.238165730229374 0.0390823397642631 0.111470313176736
"20122" 0.19524628172685 0.161511161689886 0.156390554404272 0.339486653374146 -0.250389831537346
"20123" 0.158318639919034 -0.0513613092632338 -0.314788866170132 0.25054465925093 -0.202700963744831
"20124" 0.00103853358432835 -0.221849135045109 -0.237898557682105 -0.0490439392332253 0.0325026888354273
"20125" 0.111039182601423 -0.0400993391122879 -0.303939024982589 -0.148594563665087 0.261835685190416
"20126" 0.0557807966333348 -0.235225225076154 -0.106430579685195 0.00591449292288061 -0.178418497705442
"20127" 0.352858656443455 0.102809762434669 0.190091012352877 0.0486386004759673 -0.477906995016703
"20128" 0.135875962297656 0.0965696941882132 -0.267527977718613 -0.200753292378682 0.136837323361543
"20129" -0.1009651755612 -0.384308225215 -0.116421570459524 0.0142628820155771 0.0212180668107222
"20130" -0.102364245627453 -0.0708912822917555 0.225727929613523 -0.0293199814612456 -0.0692791759738811
"20131" 0.222813726280698 -0.121536540366741 -0.202883341680808 -0.0265305375054865 0.315979768774894
"20118" 0.269463166409308 -0.0483040249067759 -0.134093819933029 -0.101208627704342 -0.0159246372652367
"20119" 0.104031359220335 -0.0206819050991757 -0.0287390647181802 0.0245422095567806 0.328181835825536
"20120" 0.196299207993618 -0.278061003566746 -0.132526154189097 0.128718499685539 -0.0220837371122631
"20110" -0.18055087288118 -0.363787565571564 0.0372312581307182 0.0442632350484798 -0.0197723593996378
"20111" -0.0756156095868355 -0.26136830279451 0.168425769673793 0.0185205896414504 -0.124906076398427
"20112" -0.0228072048790072 -0.00286693271694687 -0.28931899456394 -0.0549336880665874 0.00678297535950764
"20113" -0.162670568211775 -0.013663284694484 0.33351188905059 -0.0203760755645678 -0.0305262650186294
"20114" -0.348526084651238 -0.0606390912983375 0.490487272108907 0.0130650939695235 0.0297688374406071
"20115" 0.226626425015519 -0.0265904430199044 0.319197800612912 0.355508166661309 0.101004743283932
"20116" 0.205694801877613 -0.188033253130133 0.180780620090261 -0.107111681337301 0.0114496942101418
"20117" 0.151047903892581 0.367519503017971 0.112259319034339 -0.0222984859908181 0.0332334103014739
"20104" 0.0738151709107925 -0.301396565936482 0.000363354992362072 0.0337905635804269 -0.0731451964274245
"20105" -0.1734125414779 -0.294861230092656 0.037532225792265 0.0459357737130653 0.0306802364962077
"20106" 0.0383937394436368 -0.168431174513694 0.124085745668564 0.124338201977242 -0.0854479043108614
"20107" 0.0563591231561609 0.00872703731861893 -0.0392425572838963 0.0123453666994061 -0.185791093208025
"20108" 0.328281535484398 0.0315126032858724 0.14367938873257 -0.0948536010327293 -0.158555416259833
"20109" 0.171932804379945 -0.273209338564712 0.209546968025008 -0.0107215607267905 -0.0971175828945784
"20098" -0.0419987179152117 -0.378681151161718 0.0162153087955995 -0.0528535718589673 -0.0558670667443145
"20099" 0.0249325094305815 -0.155249988233869 -0.0845719859359478 -0.0869287596671246 -0.087087654717674
"20100" 0.222116516153417 -0.0835396815074997 -0.0778947576053011 0.133069676481262 -0.284108684770727
"20101" 0.32842555118828 0.10206312408768 0.0531784740594603 -0.125533196599611 -0.145985328160559
"20102" -0.052583163024376 -0.292600847255905 -0.0524238066591434 -0.0584795189234016 -0.0302931755990301
"20103" 0.246726985250169 0.0654822654672106 0.0157458703951295 -0.0905199296728037 -0.143860177504974
"20084" 0.460465785109576 0.101462584838952 0.142869448305696 -0.129551700361009 -0.277512909275788
"20085" 0.183049993847753 -0.0635819978522791 0.14003746170727 0.417035689448805 -0.0247966871222149
"20086" -0.303137869767244 -0.255455726380025 -0.0247279306313494 0.02386063040489 0.052019912911998
"20087" 0.0738960353244035 -0.362422710193374 -0.0353947603389765 -0.233196415527806 0.0356051349036612
"20088" -0.0964866369255159 0.157613541210081 -0.272708825214327 0.0748562240268912 0.0175922077035605
"20089" 0.293142403987525 0.0109187596476246 -0.315379488696161 -0.0177085225854354 0.10123243723975
"20090" -0.069900527637046 -0.0340759903957786 -0.21328807230878 -0.144482032529967 -0.188506420645689
"20091" 0.0521936344837154 -0.21095928976181 -0.188062385458485 0.00460509553087082 -0.214883632087425
"20092" 0.177738165067887 0.269930637091179 -0.058665020116584 -0.132761636649428 -0.10749970201687
"20093" 0.220238082551299 0.0724622478053704 0.31762455945349 -0.0356180834024926 0.138009157681803
"20094" 0.153378495348246 -0.292349370187383 0.0265486432961772 -0.0972833993316194 -0.168766325763291
"20095" -0.107385642451573 -0.00302800898296691 -0.297282964215985 -0.071749106368429 -0.0294592036777704
"20096" 0.468479464727957 0.200505200125199 -0.0870138921336195 0.0221111685482616 -0.346503342631936
"20097" 0.167810816609597 -0.270456761529306 -0.0455888382442516 -0.186437142236189 0.125947354484013
"20081" -0.0231069406229109 -0.181355969147708 -0.215470225565989 -0.0128835442447134 -0.0540558377020036
"20082" 0.0969462986907829 -0.0541178884303343 0.0388713873619843 -0.12278006642716 -0.0319558529770892
"20083" -0.0437746957562836 -0.165734819434466 -0.00446708586809074 0.209637448598895 0.0100410271564879
"20080" -0.210360879072837 -0.315498977784101 0.0392837613547965 0.0605713821307089 -0.0924403748329915
"20067" -0.173622716612202 -0.226581177640299 -0.197402401131682 -0.0783804971590068 -0.0207877005813094
"20068" 0.201012532760733 0.299864636235961 0.114569084104411 0.217497304901503 -0.0933003392657029
"20069" -0.140224459527617 -0.364672405560662 -0.109480473724775 -0.0604997691347691 -0.0752841777215826
"20070" -0.036746690365064 -0.25449805472793 -0.13640786096335 -0.0211782004943645 -0.158774104020641
"20071" 0.0560589863711329 0.209692391509571 -0.0777323487154087 0.150382857442152 -0.0363580522361664
"20072" 0.276383868419648 0.203872406160724 0.0116097243416225 0.0685870211136488 0.443633001705129
"20073" -0.206986022867306 -0.263994205422002 -0.117108574053677 0.100094301344493 -0.0532586185049308
"20074" -0.206986022867306 -0.263994205422002 -0.117108574053677 0.100094301344493 -0.0532586185049308
"20075" -0.0780860575541593 -0.111894076293874 0.0469167509347807 -0.161045328871848 -0.119897128987714
"20076" 0.104699834085418 -0.16588929798936 0.059734327410263 -0.0983574897525689 0.145095763864304
"20077" 0.181785599692253 0.0295077995755437 -0.162224549340624 -0.0805226024693723 0.187097978919328
"20078" -0.268063664552584 0.159993649946838 -0.146454359428198 0.0977980107788149 -0.055099557780825
"20079" -0.104895465147666 -0.0624326858599639 0.200800076135558 -0.0579673385730383 0.2867825603476
"20059" 0.196086070012878 -0.10616174236657 -0.0585924705324303 -0.0264953112505244 -0.0849179476258725
"20060" 0.266071459806215 -0.169084739962964 -0.287024026129693 0.240559646279497 0.222602047603055
"20061" -0.15368400253883 -0.143506038696486 -0.181669635241174 -0.0673150914479501 0.052014327646368
"20062" 0.0726708885917077 -0.0529700715309267 -0.290087923980302 0.136452298726121 -0.173538004420981
"20063" 0.115993588873045 -0.133834765012472 -0.225751182355855 0.0588805781926012 -0.0398678098048434
"20064" 0.38574472012533 -0.118461589572288 -0.0581412976884255 0.18077663908597 0.0980468574679553
"20065" 0.311449525578747 0.0631764416553468 0.0681222284251526 -0.163310977937938 -0.0524351170544703
"20066" -0.00336737872870754 0.222686259564035 0.145931690064213 -0.0273689453646275 0.0666354520951103
"20057" 0.255406877313629 -0.144161123867997 0.0795351166909962 -0.0411966487940177 -0.0413159631762085
"20058" 0.209131328421857 -0.0617307996286234 0.16051676680149 0.1155019060938 0.020556742617566
"20049" 0.224591115456065 0.223482498960445 0.0471709522027599 0.430834253939548 0.0385317577391134
"20050" 0.293068834889922 0.0483009389534224 -0.18596231853473 -0.0653457677409398 -0.000951332808571711
"20051" 0.183134868551816 -0.312008353101686 -0.0115966591629258 0.445573024444169 -0.224148162522944
"20052" -0.0393975647609071 -0.127243530201662 -0.318269578865212 0.0104097287383757 0.110798970093554
"20053" 0.00868614977175636 -0.148625347912681 -0.112698205175224 0.00768401830530514 -0.152915129667984
"20054" 0.100070768104944 -0.234179166517034 -0.200821192684797 -0.0781973471372492 0.0822653590231553
"20055" 0.0919856087602512 -0.00427473143006997 -0.212542754454044 0.467239289321274 -0.246164718058267
"20056" 0.0209711847326914 -0.174425602030706 -0.112419115551295 0.0853930317796699 -0.233561511590444
"20041" -0.265700445809677 -0.365805362904671 0.0475036721879555 0.114438877241013 -0.0679029523687666
"20042" -0.143502140789054 -0.088426450797944 -0.181603079337029 0.257129978728981 0.0649247849906012
"20043" -0.0622164849457474 -0.15599851659504 -0.298624659590965 0.243102590975494 -0.00538277223591998
"20044" 0.0254876524058531 -0.182071939207517 -0.069061532740445 0.17309831366444 -0.159184635104849
"20045" 0.175708884822626 -0.165767020976592 0.0860364430695317 0.239782633069449 -0.216760669182295
"20046" -0.15533048691581 -0.37047592641975 0.236329913145813 -0.037731047595264 0.185516064164727
"20047" 0.214961475307529 -0.172235509700939 -0.11757019889165 -0.0358986702833568 -0.220973524418331
"20048" -0.0449058850280228 -0.272815198118058 -0.202447694846467 0.0250433575602133 -0.0743319911446818
"20031" -0.181825690536483 -0.319450554206243 0.0464393581547722 0.0366035975511465 0.00435611031937271
"20032" 0.0456847658186604 -0.364940025958989 -0.100168392944532 0.303592114620138 -0.00550616288608184
"20033" -0.0454155935296074 -0.213731240720875 -0.0701360043376398 0.0016827934865543 -0.0151455976849491
"20034" -0.0101994877685018 -0.133481377782555 0.0657569987081649 0.0129687890385354 -0.229057398442537
"20035" 0.200786483783567 -0.0776481070067915 -0.25796488747823 -0.144345770016989 -0.180449973004184
"20036" 0.0592295469635244 -0.147047876049774 -0.214918335104355 0.0655844884797799 -0.179244830996845
"20037" 0.415350289104902 0.306389612047021 -0.223153754196513 0.076380129741204 0.0643146083571713
"20038" 0.131439825528965 -0.179157752967215 -0.15419310187388 -0.0010265478733028 -0.324844200072564
"20039" -0.0530098300106739 -0.141233338611011 0.0507758898859131 -0.0249237218680755 -0.0660857355692496
"20040" -0.0574136621672587 -0.301219314236422 -0.0437098497134452 -0.123492208815876 0.0862525218089642
"20023" 0.164902151727875 -0.14842311579479 -0.29333312576124 -0.150054177036072 -0.163942357519208
"20024" -0.00493285935243944 -0.305095562250957 -0.15986863301478 -0.0199745430622016 -0.103853195310854
"20025" 0.269289426332847 -0.0551774263755431 -0.139961573925347 0.013290599622431 -0.00840648651190226
"20026" 0.0821366557750836 0.201260863322885 -0.134937797833162 -0.0786072527685036 -0.158940993010716
"20027" -0.218667795714264 -0.381368586257485 0.202797316515678 0.080393726971351 -0.0274798636020112
"20028" -0.148996571227675 -0.468437965002391 0.161134753919232 0.0914172789249278 -0.0486848072691748
"20029" 0.0615103525246795 -0.118266822814491 -0.265352396605913 0.0119676076447754 0.0272984531935992
"20030" 0.158469801186436 0.0587294375109775 0.121426996116318 0.144515056221727 -0.112978551973861
"20013" 0.147073529142689 -0.285772909789004 0.0298025791538389 -0.134903599566208 -0.0995845025665864
"20014" -0.238748827165996 -0.147886710173563 0.0144388968029771 0.109648796634348 -0.145693890789558
"20015" -0.160422501606141 -0.0209228950658828 -0.0154012361290442 0.393836319247665 -0.240498585252918
"20016" -0.0206144429521778 -0.0963125797546385 -0.128593012925977 -0.080964288003098 -0.0171989477897928
"20017" -0.0130050539445373 -0.348455468712194 -0.192397776092231 -0.0812404391180815 0.050828370902313
"20018" 0.0425055506215823 -0.147835341728054 -0.233847071172691 -0.150022098511748 0.0792221672232137
"20019" -0.195254849714192 -0.420968299088214 -0.137380726459937 0.229107197700102 0.0110408508068789
"20020" -0.156628737766012 -0.487646493516657 0.137525735442075 0.100174376812139 -0.0111777930829067
"20021" 0.127738541452181 -0.0606409723916539 -0.162240579118498 -0.0112263788898752 -0.0576841579210841
"20022" 0.00568141065108154 -0.344886101962271 -0.0785854260633754 0.350165240217661 -0.00877247540695823
"20007" 0.156094763484812 0.0687001511261131 0.0435105256535246 -0.023599421717618 0.0559720890998183
"20008" -0.0199525377922042 -0.19637556766284 -0.121123591770271 -0.150425519094469 0.0638190095094994
"20009" 0.179930497531925 0.0315766631740332 0.0313678371202182 0.128474117877866 -0.188351192723876
"20010" 0.0893973375888436 -0.270894822868671 -0.0929750530642479 -0.041495017864806 -0.132938655387032
"20011" 0.011632904049201 -0.259557400940425 -0.322431358229414 -0.116744297794353 0.153312414357968
"20012" 0.173217732748112 0.0756638490035462 -0.144000937731681 0.11577466652111 0.186321293439272
"19997" -0.0541012191493758 -0.177862237037132 0.237317048279586 -0.0998591823753998 0.336301159192241
"19998" 0.289104000239127 0.134365224938563 0.200583851892322 -0.209627243773022 0.201394068904155
"19999" -0.127752978616715 -0.170262536671642 -0.311241208973527 0.0290859149187975 0.0368323037572661
"20000" 0.0485113145865199 0.0254096212490434 -0.215834101586554 -0.0547432077180621 0.212499508960531
"20001" -0.00863713884413217 -0.401392195495111 -0.17376612022999 0.0115632549239702 0.19400966668495
"20002" -0.115941404781062 -0.157202327352161 -0.27094691856618 -0.100033742893477 0.159515824254586
"20003" -0.0276149471446164 0.0515322913996183 -0.325256990164888 -0.154870990102889 0.325721010951535
"20004" 0.128980052550228 0.0706122353881108 -0.216634998279661 -0.071142201219817 -0.130935077817791
"20005" -0.102364245627453 -0.0708912822917555 0.225727929613523 -0.0293199814612456 -0.0692791759738811
"20006" -0.171893356289849 -0.400056103985747 -0.0799136316969209 0.00633127236103264 -0.0308676841062767
"19961" 0.131429900887117 0.0123032216784884 -0.0662908821375161 -0.0605099581902925 0.294297931597854
"19962" 0.417111774787159 -0.0685773741891942 -0.0594901125856681 -0.0687250186710561 -0.143403902976998
"19963" -0.0245306106528172 -0.166783694415859 -0.195944320180259 -0.0913435700833779 0.0368412539468642
"19964" 0.021855378784744 -0.0818214127957002 0.095485693845101 -0.0301050530071879 -0.152783639740723
"19965" 0.305993512430841 0.0507637230207085 -0.00326454115566024 -0.0255025232858249 -0.030126672719353
"19966" 0.162797219432003 0.0667826929022436 -0.274558819068167 -0.0834266745491509 0.0448936360864434
"19967" 0.19520328683172 -0.0923217566626918 -0.0335518569963543 -0.0372003140077352 0.00435652675467968
"19968" 0.383006877242129 0.0997786922049728 -0.0790031568857934 0.329654768163461 0.0258162154568287
"19969" 0.178218610635247 -0.210214324588877 0.518786755801841 0.15851198107975 0.194720061533046
"19970" -0.110376432238717 -0.346116181859854 0.0477232672168204 0.0198183613887107 -0.0479488729050352
"19971" 0.00952545362278746 0.0809818843163451 -0.191201032672512 -0.0165284551142509 0.250067859932248
"19972" 0.294893274065667 0.0189524845952925 -0.0671290165599781 -0.142766232689423 0.0640000039687773
"19973" -0.0646691179689293 -0.0505182679871884 0.159463339419335 0.164348135291952 0.203143564355879
"19974" 0.286179977397661 -0.198100031779748 0.200671858122027 -0.0418603313716243 0.168914795906325
"19975" 0.147834836206154 0.140346705286228 0.00369712117861394 0.0495706670331498 0.0397534716934472
"19976" -0.0561615851401081 -0.193201570815301 -0.112909654512638 -0.00446236358569487 0.0488294071779794
"19977" 0.101397917089764 -0.194186984025424 0.106339469949974 -0.0365768274189887 -0.0926745117308349
"19978" -0.0376395193105813 -0.0947955913586767 -0.105036669073521 0.183893054475674 0.0926763898251064
"19979" -0.0644676887038711 -0.15732667219952 0.00919288907349453 0.1469055470779 0.124379764021308
"19980" 0.212617481352418 -0.0951919854921885 -0.0227245902336664 -0.0372483452847831 -0.0903179041348051
"19981" 0.112210648884142 0.19861592179835 -0.110431039345171 -0.0671052047340889 0.101043959220661
"19982" -0.129911132274848 0.0632349797319497 0.129131306412533 -0.031712664587794 -0.108187159440435
"19983" 0.255975314499252 0.159894604881186 -0.0133433351325567 0.106416865705589 0.0588048021476139
"19984" -0.283681124384076 0.194610739990955 -0.132268035079713 0.23339116710554 0.107337611836096
"19985" -0.0468340252243981 -0.307011431768237 -0.217437095160736 0.0101045118480617 -0.0598070563796794
"19986" 0.109720770493025 -0.0564721971724679 -0.166827960682947 -0.0037901853852744 0.132750098504207
"19987" 0.116235930295419 -0.0140627495913761 0.0688772222704956 0.267035371854839 -0.233930044773966
"19988" -0.169807130560374 0.0917886477040871 -0.0823040926026072 0.15800951587871 0.0345321997033951
"19989" -0.224829444887369 0.0506179821419841 -0.272626117361959 -0.0551488204935902 0.126678309586773
"19990" 0.139272000496633 0.153945300940166 0.059169010292486 0.267556472303172 -0.184148274287586
"19991" 0.0724190254538227 -0.00751142225105337 -0.120911817505444 0.155142291127229 -0.179683127866253
"19992" 0.184906371939148 0.234441858379611 0.011276069551928 0.320715846072795 0.117123650884365
"19993" 0.192850951450368 0.157176637312362 -0.0484035259914919 0.271968329702794 -0.0436134904513728
"19994" 0.0708728759701201 0.165549022431638 0.076381738881678 0.0399116126227043 0.145081621812666
"19995" -0.198021715126101 0.0594881991190791 -0.190111863776105 0.0471340492464326 0.190839761872171
"19996" -0.189278276656738 -0.135470730274585 0.311400345715967 0.0481230453425328 -0.215822372682967
"19954" -0.162368221094302 -0.347183817996512 -0.0318947794676846 0.0449596133374923 -0.0433317992107112
"19955" 0.134228192619393 -0.0388196659838641 -0.0396035340570946 0.00600022159402472 0.0252058297825449
"19956" 0.137725053497656 0.249771849606315 -0.112206538559255 0.277930975371774 -0.0610398982271247
"19957" 0.200042803335676 -0.259089300242972 0.2720999679975 -0.147617425656703 0.00676209499822842
"19958" -0.482435577150256 0.131202054288108 -0.00239541095441918 -0.0603693576752023 -0.0739457940226783
"19959" 0.288357560450065 0.379146287290861 -0.0149932695010939 0.358727831133521 0.179583992265767
"19960" 0.199854763674078 0.204329183581251 -0.0846446082315858 0.411390846462314 0.201614016930799
"19946" 0.0589169996540804 0.0817929228974676 -0.101051837675331 0.0854462545920229 0.0864809093175693
"19947" 0.0371835165607043 -0.06818847258248 -0.15370394790554 0.16771582849797 -0.156695180634175
"19948" 0.121401356131074 0.0855597577473992 -0.0224206065944711 -0.213317768344361 0.0690604824734288
"19949" 0.173677774892413 -0.0843182386960433 -0.178126269159217 0.0893905729306424 -0.249400794995179
"19950" -0.170260824668032 -0.239015308433827 0.00547462315269815 0.0518051421387227 -0.0279038766882575
"19951" -0.128080173709399 -0.287105945526005 0.0390117143750051 0.0426808030855567 -0.0366208612491308
"19952" 0.382783463606183 0.296277350602807 -0.0918341173549254 -0.0628545515793108 0.228250287833039
"19953" 0.309377844369001 -0.0725842789470323 0.152467549384846 -0.0143057438510159 -0.0487350354103069
"19939" 0.262827166908807 -0.124013136148405 0.0941542683872578 0.307122860923757 -0.151765015721216
"19940" 0.0519167548283599 0.0155638193792317 -0.324205471841757 0.135525983002629 -0.00828134644275768
"19941" 0.026415377639726 -0.278701802834093 0.104544797121702 0.0900803447350955 -0.105949653692756
"19942" 0.406670965805158 0.30634979784336 -0.208214598469949 0.251051171298567 0.0180007997825572
"19943" -0.0068560796190216 -0.13765613985936 -0.246738548511779 -0.0189671787189759 -0.0359462869651537
"19944" 0.129078390984838 -0.358682045916546 0.206856748964865 0.00458203937713799 0.0353739646883656
"19945" 0.239674763494856 -0.00970036089118198 -0.223240630770518 -0.152842775484863 -0.106233442853157
"19928" -0.044305162588882 -0.00684425678293378 -0.0427488638974481 -0.0452188985268263 -0.172775211545934
"19929" 0.19029979608973 0.145405621800632 -0.2470063785417 0.244340230486934 -0.227628400501582
"19930" -0.0483373410669266 -0.00914911882104268 -0.142418747100094 -0.0579979765146863 -0.0143885071159737
"19931" 0.107033932229992 -0.156109204172528 -0.198626963528198 -0.107834447332812 -0.0441090349733991
"19932" -0.166450139687194 -0.218995278659683 -0.176763017558957 0.0502984434248618 0.00138293188144225
"19933" 0.0760321776892044 0.0671311414261556 -0.238596788665432 0.638183525252147 -0.0350745233833005
"19934" 0.138212565275384 0.0984843880596266 0.145570873683537 0.0799771795665651 -0.116622136861173
"19935" 0.226528539611816 -0.0616423368964176 -0.338276691913529 0.258949373730084 0.119803745086374
"19936" 0.232946939707078 0.166231464306673 -0.127464763208646 0.340807106077137 -0.11834837479575
"19937" -0.00781394052433109 -0.288331175906255 0.107567122091738 0.0827565903930735 0.206436084706936
"19938" 0.0340211612029045 -0.0135923147928101 0.00988652731342382 -0.108957975717356 0.0240476647408035
"19920" -0.0515895117755702 -0.0504418279239235 -0.176701661393636 -0.0415732870444816 -0.062814448336161
"19921" 0.229214875430175 -0.175269299091777 0.0147956810810868 -0.199942112115621 0.012092822632147
"19922" 0.197404887676687 -0.0943155726159273 0.0243324087636559 0.10419005789236 -0.114334998478362
"19923" 0.024522456507486 -0.25688526562604 -0.228751355548713 -0.0246784298113365 0.13888773208709
"19924" 0.277417724556585 -0.0664529866794796 0.159154132678472 0.331688359408348 -0.184007720503642
"19925" 0.167074860372593 -0.0984532966346484 -0.0449626365652969 -0.0963796167344649 0.0360748156760079
"19926" 0.222671624270803 0.13276977546686 -0.132089880017801 0.0960023887034422 0.0623867359812232
"19927" 0.304255043301916 0.18532653687122 -0.226306555201496 -0.0596019318088574 -0.0613371317903471
"19908" 0.129440124045313 0.112065113611092 0.0438592734966007 0.0503533114827696 -0.070003546586938
"19909" 0.0325794260258462 -0.234804642000468 -0.275621735803404 0.0738351289398042 -0.103015927753697
"19910" 0.145567505984592 -0.163978751590622 0.0660333329372112 0.1337474997061 -0.0318543470011652
"19911" 0.199770995230538 -0.0477410430770472 -0.125237038405988 0.410689941682807 -0.27428728030788
"19912" -0.00697144868623426 -0.155804257109456 -0.22636916918286 0.0946851497194016 0.0326345788446476
"19913" 0.27593912348099 -0.162495698962542 -0.264655176325421 -0.163934576282758 -0.0446742575402704
"19914" -0.164845044078318 -0.311815696107664 -0.0611370179189133 0.0459416220722501 -0.044816190008754
"19915" -0.191324121771128 -0.284201884815773 -0.0247413888485199 0.0432428790761506 -0.0755898919388618
"19916" 0.41015941760439 0.0801850130701633 0.134201221258677 0.062930411157918 0.0219221524084685
"19917" -0.179844006777498 0.220391378068783 -0.0504781274309701 0.444184741617927 0.189576415190181
"19918" 0.069655755982867 -0.224481504215976 0.127942716638726 0.0102619007395904 -0.0462969973610394
"19919" 0.1935014574744 -0.00181292574799937 -0.0771550294822966 0.205896470781769 -0.220266114104624
"19902" -0.222498822861478 0.0341069098675475 -0.230896320005801 -0.0925917484680404 0.0560567852235828
"19903" -0.0851337849330183 -0.476866513831142 -0.106101678911432 -0.0178899271613156 0.00911748305003768
"19904" 0.0930650660038923 -0.359485200446699 0.076671987845753 0.00228263454377903 -0.0877252769652494
"19905" 0.0980048314246774 0.0529606156817386 -0.239031549262086 -0.0666422016108353 0.195006041257594
"19906" -0.263060771761957 -0.186785124981175 -0.137225641438417 0.0210527036615726 -0.0911298809609973
"19907" -0.0988678347266626 -0.133281117715904 -0.236009206304014 0.0130869261223047 0.0228964205195808
"19896" 0.0513965833327046 -0.0598572085716307 -0.173642710563946 0.211095671256024 -0.0226893622797147
"19897" 0.0244463104181589 -0.0549412768859723 -0.216337287935416 -0.107720570225021 0.176863180070614
"19898" -0.147028862716985 0.0051925247674186 -0.382911288124436 -0.120606575264777 0.114052289658753
"19899" 0.207684634228323 -0.106889459376876 -0.253676334200205 0.214011075816732 -0.168375131556039
"19900" -0.0635338681190234 0.0354306101206947 -0.064607844893192 0.0716028539196001 0.0142445006506826
"19901" 0.0446654820574471 -0.0854181505146005 -0.034917185877258 0.212962971479745 -0.246280292408442
"19890" 0.300420428303181 0.168518321420489 0.101180610755348 0.0624606019805446 -0.040934226545895
"19891" -0.0946450676256228 -0.0498698990730909 -0.303443038325437 -0.0541009781114525 -0.0697785427481164
"19892" 0.110987050017188 -0.257579607285821 -0.0619742458918117 0.0428876857248806 -0.315327234894006
"19893" 0.137980975320782 -0.129027694168911 -0.0532733729243122 0.367843758435297 -0.212409046020936
"19894" 0.0637994450222449 0.255228136198807 -0.109981461048539 0.204299551163711 0.458494205504139
"19895" 0.326155945175523 0.0942382024772295 0.014946702728254 -0.15559457236895 -0.288230355729431
"19889" -0.0198017638097509 -0.185304296427145 0.0730027517499568 0.386310775128464 0.00600496404357387
"19885" 0.248550144187131 -0.0883489693687166 -0.0538920324332004 0.158080436896568 -0.28822391605962
"19886" 0.321331969937343 -0.139981445211857 0.0925472061103244 -0.12715867450415 -0.143720842507589
"19887" 0.284273329426224 -0.162743359667204 -0.128093202566576 0.0527941148683171 -0.105477338172416
"19888" 0.196200247611197 -0.118314874608286 -0.250918383921108 0.0739938690503586 -0.16088890744649
"19869" -0.0710103883349581 -0.246100953308899 -0.195975387708141 0.107921877482458 -0.0227020558234942
"19870" 0.136412667021731 -0.0767898270369872 0.30560923811334 -0.144358577752393 0.221753670356066
"19871" 0.272034091562735 -0.0670311003233485 0.0784245838694685 0.283955340924263 -0.0154690800631936
"19872" 0.00161436678451471 -0.16837748586983 -0.0954928271268312 0.131425748538485 -0.128723290658919
"19873" 0.354514075584871 0.0806033630641062 0.275185114293005 0.439163701728158 -0.124832701622128
"19874" 0.298448367565493 0.132788881214826 -0.334017972560605 -0.0129450888033078 0.0390815421616946
"19875" 0.119029671519 0.135125331073287 0.26938132131344 0.337105833639569 0.284141760113281
"19876" 0.0661929476017591 -0.0594544132218488 -0.0569554087329926 0.0465154457337522 0.072233164048609
"19877" 0.0680121140059997 -0.0528128293440361 0.03695939718129 0.442051508587278 -0.0590286679488104
"19878" 0.245694031797924 0.138215874064981 0.284615949960504 0.352918318009837 0.271704628857788
"19879" 0.0388649500651101 -0.233986020426513 0.203195134794875 0.173684223683539 -0.168258263729405
"19880" 0.34577125078808 0.117524465205414 0.111510193109919 0.237103688286497 -0.257332540150148
"19881" -0.0465470191335751 -0.395562309852171 -0.205841690176506 0.0441450346529139 -0.151883968312175
"19882" 0.142127334790559 -0.0187844451905742 0.0463671770290137 0.0871702225014741 -0.171325125671108
"19883" 0.315920053704858 0.0495353744436701 -0.259648470237904 0.265822788298176 -0.146460360022821
"19884" -0.0215435477231717 0.109252620924715 0.0122421735716394 0.175502098849537 0.196216381016019
"19859" 0.193907472017494 -0.0203042519187816 -0.227876602928914 0.00500112923019277 -0.0450160469567064
"19860" 0.217688302539944 -0.219655613817881 -0.362560680642856 -0.172846978739011 -0.0509976783168857
"19861" -0.0615629707828483 -0.389222966974941 -0.23676878625699 0.00333534690264256 -0.0827658655885656
"19862" -0.310077594541077 -0.0948154535126482 0.113850412981059 0.0204669454672306 0.0277822803359073
"19863" 0.101322585636662 0.0701312711530106 -0.112435778565252 0.439549879218887 -0.00354985597109262
"19864" 0.137452586490542 -0.255140790423222 -0.243864811394771 -0.171774980923326 0.133345367372128
"19865" 0.0548797588006519 -0.340312230120833 0.234373489768271 0.0164671305971809 -0.15507558755718
"19866" 0.0967579782029848 0.0683460796703637 -0.0471235869268726 -0.133229114215338 0.00547428381535651
"19867" -0.0574844399288766 -0.405507045092242 -0.239607326150514 -0.00747063019827761 -0.0115530984017416
"19868" -0.17923868395121 -0.237198376566508 -0.176103548068153 0.055539396889253 0.0336887568766862
"19848" -0.0634894792257864 0.0463735804810686 -0.331112809132932 -0.0839692836754416 0.0103734820528359
"19849" 0.0645901621485159 -0.261085088997686 0.0426729233160745 -0.00849357103186227 -0.265763221073225
"19850" -0.320853660517658 -0.288366919568497 0.0455960016052946 0.205959052808952 0.1019095995306
"19851" -0.0177689808343079 -0.204570849434609 0.313504037986659 -0.010969884740979 -0.199323376820364
"19852" 0.206204792988354 -0.0544603156523674 -0.142789722105174 0.237226608144703 -0.117369159113023
"19853" 0.350680788933112 0.132552629196853 -0.0525355582680789 -0.153682771686718 -0.110172800758078
"19854" -0.121476611546545 -0.316843150904266 0.0868696667526126 0.0148256478030861 -0.00865122110901455
"19855" 0.180978737104937 0.310611031459428 -0.261399039354796 0.436120583991419 0.179813119132381
"19856" -0.107225671593729 0.139621282474483 -0.194896021119795 -0.259169304768196 0.118924841728263
"19857" 0.134875035314676 -0.117366538640023 -0.185790246992099 -0.115041312969993 -0.0698697448519098
"19858" 0.340123883259717 0.176085314936652 -0.0669393868397937 -0.0934112056909407 -0.178393563855494
"19847" 0.314081035761562 0.0630592675664895 -0.0182603515270773 -0.0255132310711751 -0.00866943267030674
"19839" 0.230461730133096 0.0527920331701782 -0.404396282892755 -0.0113355602697858 0.290694311061329
"19840" -0.128043880803422 -0.247271636564036 -0.0966724353109754 0.258797933141475 -0.0608712527961987
"19841" 0.112569336921638 -0.0815094360142551 -0.0585581846227851 0.0773307083274673 -0.212062994907518
"19842" 0.0945101122125987 -0.266797665271102 -0.110744945911123 0.0825402316718044 -0.195723062212547
"19843" 0.160913099419808 -0.191856237083724 -0.260050624067174 -0.0726649087450505 -0.0840642643777289
"19844" 0.163183028491205 0.119558920987213 0.0156985309063692 -0.294913549974624 0.189743723548704
"19845" 0.259938545199469 -0.0105651579631199 0.102473926825699 -0.0306653564641924 -0.165716274234186
"19846" 0.356201905126096 0.0285142826635076 -0.168550710847117 0.0521444937485183 -0.00982295200066519
"19818" -0.182452364357138 -0.244762683687837 -0.199074203718652 0.317474127487663 -0.283583934584665
"19819" 0.371072910067323 -0.0674482974112029 -0.179925977432013 -0.102103389528318 0.009030552183247
"19820" 0.148865604164726 0.112906026844813 0.103048654565837 0.291918449790015 -0.451477460548377
"19821" -0.0914159841875097 0.0238794046017095 -0.294490121884515 -0.13740611699027 0.00826220437210004
"19822" 0.307389212220553 -0.0660889135773355 -0.171859160906786 -0.0118586947442847 -0.0938240603114332
"19823" 0.152750397930991 -0.168916591263245 0.0689641380814549 0.0954926140447413 -0.372187977158983
"19824" 0.219149099987619 -0.0430818809757068 -0.0447702686138045 -0.0581303842820286 0.0926627119873077
"19825" -0.12194598238892 -0.29738384677865 0.0185010014362063 0.0863166024414832 -0.105056429781787
"19826" 0.0314044158980288 -0.257543408455674 -0.0851640048834195 0.171266003730695 -0.196314218183848
"19827" 0.103586730600012 -0.322918912449134 -0.0429720844757565 0.0355298747226173 0.121379071187868
"19828" 0.0494816235735006 -0.224463552261014 0.282299098734932 -0.0546858345844682 -0.0154146326120835
"19829" 0.0600924780977876 -0.161208085621081 -0.106203740507184 0.0742484343165999 0.0870007221981732
"19830" 0.170336897477807 -0.230705777729942 -0.169219443614932 0.00571267067693238 -0.201611911593016
"19831" 0.194806353936377 0.0728176043335923 -0.00635318313145512 -0.184328950104213 -0.0111404903047335
"19832" -0.0760913739993248 0.0387719744244727 -0.0537917962300589 0.377580442993757 -0.0528549392114059
"19833" 0.211637576400207 -0.0767152240402172 0.112014088552757 0.0998577085374215 -0.193602999096732
"19834" 0.053754521944442 0.0436238195198214 -0.121438963317059 0.312004676036849 0.0827160798739809
"19835" 0.300869599176625 0.177364120863372 -0.128167328622428 0.117388392734305 -0.110274696349787
"19836" 0.179485682473198 -0.0228159436972049 -0.34417620923219 -0.0440989022238659 -0.133794857431354
"19837" 0.0997697910875318 0.0905733149241821 -0.247711010489506 -0.00151659249193887 0.143658252683941
"19838" 0.330171633486612 0.114180719651145 -0.317935250108143 -0.0105598362098995 0.126391114493933
"19807" 0.0331303609232258 0.0114978256855572 -0.256115034333907 0.0871408722889617 0.145378580693066
"19808" 0.00114576199112078 -0.249989253515301 -0.185129901266379 0.242823974827416 -0.0619317100346339
"19809" 0.0328697875305363 -0.281107928786935 -0.0349693602470023 -0.0314947508099627 0.0227442498407643
"19810" 0.151884840336188 -0.27534486510465 -0.238394338150367 -0.136387815573968 -0.130023134917042
"19811" 0.0474615903293532 0.224483551723511 -0.184578022949497 0.517353113052599 -0.110230440650656
"19812" 0.184322472175529 -0.00464079558681754 -0.219184482793103 0.441969753708 -0.219657485145846
"19813" -0.301457906823682 -0.190233835169732 0.0413548750769144 0.0938506849333072 0.044975503520316
"19814" 0.0347068783479736 -0.09950369332246 0.293792501988902 -0.153841453217164 0.0795877783065204
"19815" 0.184001837885529 -0.282460205034241 -0.264980418929132 -0.1431403641617 0.00987583801446164
"19816" -0.0326070406604171 -0.10983218361076 -0.241838962007421 0.0375509583974275 0.24769593769581
"19817" -0.0981939674942999 -0.248679171550418 -0.111948639890235 0.0948007215654144 -0.0302296305771076
"19790" -0.10678333778274 0.0780961786089234 -0.314752417228791 -0.0582129797494975 -0.00476660619769337
"19791" 0.0736719478981161 0.000591981017664387 -0.01094167531536 -0.0157410859158344 -0.23937071905254
"19792" 0.030738847868497 0.272057169575631 0.0370097365543907 0.0799335395840703 -0.0349931511177196
"19793" 0.106637716771799 -0.10534537430517 0.171715990422537 -0.0792636027473188 -0.241916837143308
"19794" 0.0555879862851541 -0.442352186825116 -0.0166569588034209 -0.0388092161941704 -0.006714372157274
"19795" 0.188596371094727 -0.0791515922695773 -0.0823548933709536 -0.0573781986928285 -0.161830901998185
"19796" 0.0533472627650581 -0.0734407708190605 0.200408718079642 0.120401001489484 -0.283608319782734
"19797" -0.167543811792564 -0.167815810585897 -0.18203379287871 0.0823163587809735 -0.0410579013341539
"19798" -0.0559537266443545 -0.347752777618066 0.0458216291018485 -0.0237456178817697 0.140196193713615
"19799" 0.1181938307721 0.0271621307873483 -0.308532245962132 0.207839925943659 0.0828664595918208
"19800" -0.058953694049996 -0.196626531170012 0.0405588894048409 -0.0306852095872677 -0.147934205385257
"19801" -0.0955860116452261 -0.329319404274158 0.0609187595123323 0.074855329149167 -0.1708769144655
"19802" 0.0441694901919601 -0.135702777930052 0.00137237986306369 0.0696097161759596 -0.280405897761131
"19803" -0.0967625186172446 -0.0206158358331128 0.0282248954489003 -0.130370835877417 0.263896997585741
"19804" -0.320158208441188 -0.052592232478505 -0.0950415808484979 -0.0251433038229664 0.134033710670987
"19805" 0.0722109389803392 0.0741006667889349 -0.278619823721031 -0.238129021706187 0.065499214967027
"19806" -0.0164610968663458 0.013322148675551 0.23992713707342 -0.069786030619903 0.130463396714316
"19789" -0.147047267013773 -0.400226145322342 0.0244811034942667 -0.0168648250029698 -0.0210246898469964
"19787" 0.0371770533070868 -0.155996247015122 0.137760752986154 0.0102040648222068 -0.122691288039476
"19788" 0.0313423449612266 -0.330006058484074 0.291457601120783 -0.0306643694319023 0.128260119048366
"19776" 0.0410625439042988 -0.0995015030597075 -0.0326371075053902 0.154830395900317 -0.254493414425807
"19777" 0.360692647582824 0.317444285313254 -0.0244684928554399 0.111540701677764 0.0460257577911081
"19778" 0.074545043478608 -0.087004914639073 -0.175698064062469 -0.0490058264782381 -0.0950610885594547
"19779" 0.0842052796583325 -0.112945783337682 0.0468261583807198 -0.0596771332831904 0.0457660101511472
"19780" -0.0746478355143952 -0.259507130148407 0.0600724475370472 0.0113503437394786 -0.144000058904595
"19781" -0.149001023602417 -0.401542113146827 0.188401716222122 0.0353031026590595 0.0278081004875611
"19782" 0.115774063493801 -0.0560061748698912 -0.133867549220439 -0.0569479403777601 -0.140691656752898
"19783" 0.030738847868497 0.272057169575631 0.0370097365543907 0.0799335395840703 -0.0349931511177196
"19784" -0.275681765654786 -0.0970737162296898 0.0501851944044088 -0.189102919528708 0.058942950022244
"19785" -0.0778913744462697 -0.349119228035565 0.202685919664578 0.0698371050394668 -0.181089080900362
"19786" -0.299099617629119 -0.289467189119124 0.39589968313659 -0.0220611125913678 0.118262732442021
"19767" 0.133374090703973 0.0399750183547529 0.0899679831140861 0.317713560886113 -0.0191047995610318
"19768" 0.113483928135101 -0.440173793576169 -0.210879004787892 0.018532703608711 0.0873487316729348
"19769" 0.228928790571391 0.0214696870370766 -0.264713945774758 -0.155901864739041 -0.0856083126648936
"19770" 0.113898551014593 -0.178180801495253 0.082400341275922 0.0635030559716275 -0.221986007475548
"19771" 0.151560546695111 -0.240022241692871 -0.00277262771385982 0.16657269277191 -0.311349872516619
"19772" 0.303330121108351 0.0201243087165877 -0.0475599327495136 -0.226085113666083 0.0131435420718388
"19773" 0.108690135125092 -0.18424781537757 -0.185601492714782 0.00433774249388883 0.306117209800145
"19774" 0.115329316144314 -0.182305330911857 -0.0634983836227354 0.0115069365819898 -0.199855780306507
"19775" -0.376421678919738 -0.0486090176403458 -0.0118353420194129 0.0871519752779746 -0.0961766724639068
"19758" 0.375653639097736 0.00837644322670132 -0.303656367782226 0.204722959731861 -0.159019132442919
"19759" 0.213023422455592 0.0968257600795373 0.189737335243965 -0.064676321148768 -0.116784298609705
"19760" -0.0552346091697419 -0.21748519239129 -0.148231838224868 -0.106575650559642 -0.00676249048613845
"19761" -0.0236791120119083 -0.129104372370442 -0.0706507610666981 -0.130827996915152 0.229246627819614
"19762" 0.3163319196206 0.0570103999006192 0.0507566306691921 -0.155715590609696 -0.193758845443189
"19763" 0.0871409793165345 -0.15843779906031 0.0099945370215661 0.249628955094334 -0.319398311862247
"19764" -0.167216711476496 -0.20862024584721 0.162872769780424 -0.0589481197018137 0.0932138057884159
"19765" 0.333107011763677 0.123215066602285 -0.0378550036636483 0.149374086741964 -0.17876948908302
"19766" -0.0716252662099881 -0.164561203840317 -0.225251176362775 -0.0387001769119287 0.0311591892959336
"19750" 0.0473597872067553 -0.284041465962912 -0.100842605100454 -0.0810620859011157 -0.0362177324313745
"19751" -0.204803566314133 -0.239749400730847 -0.0512018616652057 0.0820970210984097 0.0809992565183611
"19752" -0.110118143545546 -0.370023570231679 -0.249444762075985 0.0096090626042335 -0.0313692194640738
"19753" -0.00272399341583766 -0.0170174711879965 -0.461037024091896 -0.114058135971745 0.0333685452883785
"19754" -0.0413145022956453 -0.15959477776747 -0.123732569444122 0.343814253151376 -0.226601653710321
"19755" 0.272101436377854 0.143988582172902 -0.180621500441442 -0.070828576508997 0.121338779161442
"19756" 0.10233249395456 -0.0823451712456451 -0.090528304782119 -0.124479540812367 0.0388264200595151
"19757" 0.0794600011650912 0.0518037734485899 0.194399047922641 0.0765149499334514 0.185676474758749
"19746" 0.143413959573669 -0.174929779485405 -0.114146449024884 -0.0323114766783863 -0.0972315768458518
"19747" 0.17601183539706 -0.17153098132231 -0.0364439686234875 0.16946052315242 -0.303633997133862
"19748" 0.257498515963828 0.0604043185129463 -0.171169225027975 -0.0721826161373253 0.0260685780926938
"19749" 0.0982145960166856 0.378386854763472 -0.0383033453189771 0.220209115347227 -0.0239556099602967
"19740" 0.274486627327288 -0.0164359155399375 -0.339294939730916 -0.0966584932542908 -0.0769263712959657
"19741" -0.0859966012832186 -0.0825745486821193 -0.0595808689547363 -0.103238513406389 0.0052526556833016
"19742" -0.00769616096446586 -0.27255355079211 -0.133733313026301 -0.0175289362349865 -0.0378036534102028
"19743" 0.0453986442554808 -0.187210266928355 -0.199531120021074 -0.0659257693437671 0.00723618058642746
"19744" -0.211046352083018 -0.224085427897989 -0.157786529945886 -0.0415848483293267 -0.0491193664435389
"19745" 0.0656694750215853 0.102064415004979 0.164215892303295 -0.175544339058146 -0.0441600756075632
"19733" 0.0513571088620217 0.171254810565997 -0.435317328241892 -0.0880726136820435 0.210034981955253
"19734" 0.224635434273584 -0.12443193385147 -0.0785120436570525 0.533601502624327 -0.0926592205597394
"19735" 0.140500187600341 -0.139486478179483 0.00101858698962471 -0.0401715536737636 -0.315758481878416
"19736" 0.322584429264734 0.00445283301098472 -0.237266322083786 0.00838525279278584 -0.179319317569168
"19737" -0.172839755289868 -0.0879179792214541 -0.118218484272324 -0.0756190736205559 -0.0708754409421542
"19738" 0.401848156367456 0.217299973588694 0.130666639794157 -0.166417313859643 -0.17403275646265
"19739" 0.200289182194996 -0.104650661776515 -0.109947855809316 0.0965700210618541 -0.260945345981918
"19718" 0.166235375529539 -0.0323671533485311 -0.277803232936658 0.0704175546088971 -0.125227305295922
"19719" 0.0386208647396789 0.094196487321188 -0.255070076217862 0.174215787618763 0.260135088114705
"19720" 0.0744963676084873 -0.242696182004701 -0.268208109592664 -0.0453340582956271 -0.0362788700395566
"19721" 0.0922614312729623 -0.148179397190922 -0.188652165457683 0.159397272125311 -0.0596965052947162
"19722" -0.00646194257546177 -0.194118302280203 -0.152010004698561 0.0260306824230986 -0.102508230338025
"19723" 0.236970652975958 -0.0825191628060109 -0.103288791445749 0.177225914406952 0.0456190347632038
"19724" 0.314638873906631 0.180025649442932 0.24226742288771 0.226500495393218 0.107728596419147
"19725" -0.21858608676226 -0.312960767871559 -0.224254205009575 0.142996951719102 0.115235692950583
"19726" 0.231369724572397 -0.234633643785947 -0.0573524967102821 -0.258730076901701 0.0203362773791179
"19727" -0.172708992965174 -0.355296334194569 0.0419301781613139 0.0497823895293415 -0.0598905480867472
"19728" -0.0456411798104226 -0.383008940608275 -0.136499914511535 0.0350674132141353 -0.0218951727930622
"19729" 0.316699147590707 -0.018172164957808 0.0389877373751945 0.0191035067229164 -0.0415830630070304
"19730" -0.154451220173859 -0.0152789423287751 -0.246016263895686 -0.00404858210326984 -0.0469392707270613
"19731" -0.138187369830542 -0.142978620145013 -0.0877014840081206 0.00696528040759907 -0.0588985186414544
"19732" -0.259274649924031 -0.20916003464698 0.0625221808372275 -0.0567999088804895 -0.0860050890318637
"19707" 0.0774951930348542 0.13208695254775 -0.112614106119312 0.0804900479970325 -0.11613727747806
"19708" 0.122288450272089 0.0794280240866807 -0.076523636024997 -0.131973725019298 0.0233914208239006
"19709" 0.0664665259807537 -0.355806888704127 0.0403930620679253 -0.0250084782537376 -0.0296183064254102
"19710" 0.130979461037968 -0.280139238683037 -0.271078360620149 -0.106733452107274 -0.0209237468261837
"19711" -0.143336909799064 -0.284102812160425 -0.135620605672492 -0.00118431470628927 -0.0236734253875875
"19712" 0.153432678596626 -0.205155180047034 0.0301351002097353 -0.206547109498893 -0.138057755731201
"19713" 0.242192197596804 0.113333850185434 0.118543683605541 0.0300142049947895 -0.123688623604466
"19714" 0.153299829883648 -0.216606333921289 -0.143501601384405 -0.0986791126928211 0.00658062726155024
"19715" -0.129764491554832 -0.480148818575565 0.0574051342797479 -0.00375561893473719 0.0276429710146819
"19716" -0.159496907244328 -0.373935136757356 -0.129181814082536 0.090416189394375 -0.120428831747299
"19717" 0.237966947013371 0.0684617497878443 -0.0569047777970257 -0.0166623620561808 -0.00904399565114864
"19699" 0.156822792752017 0.12299142910994 -0.0271107037161468 0.252441306252472 0.109994170750314
"19700" 0.000475975071032003 -0.0770134478001594 -0.189845084130638 0.0132249114893703 0.00564956836164191
"19701" 0.128510986067474 0.0887820904689525 0.0798224098621468 0.439522519343452 0.0448856840518254
"19702" -0.0460477589306109 -0.303661993432018 -0.227568221352779 0.0502867049536136 -0.0343643760105732
"19703" -0.149095883554066 -0.0925236365914668 -0.0463261726256258 0.209977846841035 0.204654861339601
"19704" 0.0865102161545397 -0.282254943868575 0.0435311903890087 0.215715241548623 0.0589728321389836
"19705" 0.128369515517457 -0.245849383649776 -0.0608768726687309 -0.0147653859664966 -0.11303227240491
"19706" -0.00544510202123299 0.112692596751623 -0.0405824325650962 -0.13515071693145 0.136737419241792
"19692" 0.0261406915229406 -0.0317430869550808 0.352714723670554 -0.117440765090686 0.121621235390528
"19693" 0.093480262019393 -0.129915132541264 0.368731110047701 -0.044070351775378 0.00522453473766782
"19694" -0.0267624293911184 -0.126184267627727 -0.233999457292261 -0.0627476569934512 0.0482911774728034
"19695" 0.240406874036066 0.023440343835239 0.242529221981013 0.0603663284737754 -0.0823558185126741
"19696" 0.246487191733517 0.0383448201173126 -0.207800541614084 0.0289951362843129 -0.336957392631029
"19697" 0.107944343272014 -0.122751026778891 -0.185950152855071 -0.0921159710444683 0.246623051775481
"19698" 0.151774388088293 0.134179623943099 -0.11906409291515 0.201914907915418 0.0777741665175103
"19689" 0.174659873212968 -0.0386231306145215 -0.0700218774635843 -0.0359303388516918 -0.0812146206207154
"19690" 0.347099878405959 0.224787797021175 0.0704337374081252 0.321707329439553 -0.119747563360322
"19691" -0.0779484365061474 0.0614284774278944 -0.204658197878533 -0.0550428547467871 0.232294513278448
"19683" 0.326424684599726 0.0145793132297141 0.168073369816751 -0.0836751237263102 -0.0548870458734655
"19684" -0.0367033536734496 0.0272074359032405 -0.0991474141345459 -0.119545513614059 -0.064223375177152
"19685" 0.00778338709383997 -0.259670618055203 -0.0038823816105216 -0.033990993976174 -0.0530790278204246
"19686" 0.201219708023436 0.150309702211941 -0.0518068613263922 -0.038293391048116 -0.327570061979564
"19687" 0.257840100287979 -0.203491172948179 0.0367783316514918 0.0072824312926013 -0.2762429370641
"19688" -0.0945828990534742 -0.482772793599341 -0.0506506828734472 0.135469734381652 0.0207815661098911
"19675" -0.0837477839653101 -0.0687882087111297 0.0421956148244655 0.0194734633472729 -0.133770236392804
"19676" 0.206363764477229 -0.163986326399718 0.174260676069651 -0.198716123255175 -0.160966863112369
"19677" -0.130924384963347 -0.261801046334691 -0.00592228799765579 0.0829439549261102 -0.112517276021352
"19678" 0.04851026364148 -0.340101108265438 -0.17176051840781 -0.102130093919755 0.0659461733724638
"19679" 0.0213288563022638 -0.123513523440885 -0.271379675258312 -0.0564252053110085 0.0506103568123521
"19680" -0.0240224326897026 -0.241407049256496 -0.0409939583376144 -0.0407639864185135 -0.183603292222608
"19681" 0.29858143909216 0.135325608161238 0.0963803506165254 -0.0662575015956897 -0.0218806019727225
"19682" 0.0862058883832183 -0.116739028824963 -0.068701420340886 -0.0920794920208809 -0.158125827812013
"19670" 0.103637011546489 -0.0690195907931717 -0.240860664053007 -0.0668421338592961 -0.0414285089635957
"19671" 0.227720937973607 0.123676960235157 0.302917499002188 0.0802845632732323 -0.118962407149781
"19672" 0.0538616427950673 -0.0963452636623936 -0.0292543123143674 0.0144632191835265 0.09484025722327
"19673" 0.0510383471709484 -0.194929168857451 -0.342666289624186 -0.0788024516058134 0.0579253505824166
"19674" -0.0241476660864801 -0.12328615187955 -0.265129049907221 -0.18832648849433 0.0874314465382077
"19661" -0.0623933289207008 0.312702168669386 -0.234953414878833 -0.0360656007019843 0.136726916922759
"19662" -0.0848298934848673 -0.0011126293005826 -0.298419185154864 -0.0512690246379722 -0.0977049103998354
"19663" -0.0222706135554674 -0.343107321583642 0.0402431052114825 -0.0826872135429238 0.0350078447409173
"19664" -0.00494241080025868 -0.385080507854524 0.0162100528803958 0.0615128095904597 0.210703224780835
"19665" 0.00119459621730577 -0.341398551159147 -0.0977062816319665 -0.0341266520636216 -0.0555718008961797
"19666" 0.165255608981345 -0.24389810571458 -0.0565905348730719 0.377859706922938 0.0720848263568849
"19667" 0.129111203122933 -0.204164972708796 -0.140624685498207 -0.174250362686082 0.0211484582223213
"19668" -0.0165040500169201 0.0815207338537949 -0.257773709595067 0.181771573886778 0.17292108516746
"19669" -0.0564458169808975 -0.196246987964971 -0.122538907231439 0.0283099733954921 -0.0704479498835003
"19652" -0.0030378572930707 0.119155253883314 -0.109900151436424 0.0617039266039532 -0.0336975986246146
"19653" -0.113695336917054 -0.397800877674072 -0.168174528788572 -0.0243558370127844 -0.0709824062706765
"19654" 0.315513717035646 0.0191462545992788 0.0172041916492636 0.121271039534838 -0.176227788731678
"19655" 0.0265830492953762 -0.205113826166815 -0.162601234351077 0.0922338136366529 -0.207451812518527
"19656" 0.130613717952563 -0.117479843472087 0.000403689448621887 0.216012166951035 -0.397175397184894
"19657" 0.189503570965914 -0.0879433456174478 -0.0796490767274109 -0.0829062242066205 -0.297345943543038
"19658" -0.0963023143735514 -0.429265629586099 0.14114294418355 0.107220863127733 0.0679524799264229
"19659" -0.240021377915466 -0.263979197506621 0.0535218077993659 -0.0573135737790878 -0.0010126583408353
"19660" -0.310824903963475 -0.180054390307056 -0.166440736669344 0.0674070232898686 -0.0164025394851203
"19647" 0.161423555395703 -0.320575728505211 -0.377557529693824 -0.142995094448272 -0.0123363740278049
"19648" 0.14894300359254 0.0662280973674848 -0.160867604072545 -0.144255462884041 -0.0469238191011681
"19649" 0.182178303402501 -0.130022052563093 0.135470831416703 -0.0292789867542104 -0.18031785591706
"19650" -0.0412066506788993 -0.208848656482809 -0.0351829453948935 0.167505018627181 0.113071208001162
"19651" 0.0600048543345302 -0.254387312938897 -0.149106990318583 -0.0196630322769907 -0.224514986832093
"19641" 0.00428779393609001 0.0219080975241963 0.180353302703227 -0.095608680821409 -0.0896041900316741
"19642" 0.20648937291124 0.069688692519878 -0.320170605757193 -0.0275834388709009 0.141667202773849
"19643" 0.200243451855498 0.247629560797804 -0.398132758791823 0.237296856230332 0.232925458380437
"19644" -0.00217915763878368 -0.336013258696669 -0.165638950228827 0.10280919189927 0.00199396736477168
"19645" 0.0800490487133726 -0.154725417285445 -0.303577215812567 0.162500348955144 0.0363000444859793
"19646" 0.112345492773991 -0.265910624879661 -0.309130161437448 0.0622127173224757 0.0996694745677307
"19634" -0.0109703196499007 0.138336043454946 -0.0905928793850847 0.161295013280544 0.0282398730159504
"19635" 0.208437845951246 -0.0879947689848145 0.205430619701302 -0.128671453450527 -0.204917700958137
"19636" -0.217750520575174 -0.434930862065027 -0.215363899695385 0.0719464251641212 0.119778798935389
"19637" 0.0629940331130878 -0.286728535170202 0.10199493270847 0.0376363372412743 -0.0671987804536981
"19638" 0.148572433225359 -0.0928506539085536 -0.192907733721355 0.287530555266773 0.151698223525053
"19639" 0.16452465090392 -0.00533506328540469 -0.10654486869186 -0.00141783471661824 0.0876791339681454
"19640" 0.227308975800512 0.123079352899019 0.0551224675557005 -0.00916327612057299 0.0544007987944762
"19623" 0.262085534994632 0.0483937743982567 -0.236967203461816 -0.124694851441498 0.0182300016546409
"19624" -0.128579285261083 -0.0544877830778621 -0.192240834475623 -0.00341927525863201 -0.0186834086758867
"19625" 0.259562895247507 0.11075881647718 -0.362946867416574 -0.024937305995706 -0.0468480345892527
"19626" -0.175226822423086 -0.329981570910855 0.164045347367955 -0.0362638588172975 0.17407750880276
"19627" 0.127108537824893 -0.272447962866415 -0.220099215033577 -0.193847239942781 -0.0874827201386729
"19628" -0.0512932799282775 0.0567078874207866 -0.0885171447224953 -0.140175769233821 -0.0121302885997908
"19629" 0.290623945704059 -0.0869202993247961 -0.201087344031917 0.232005809205156 -0.128931030927982
"19630" 0.319741717837245 0.0904683843685546 -0.233944901524537 -0.211255876082024 -0.0829121514735347
"19631" 0.136252815933275 -0.0545164633240225 -0.0100048052531897 0.0390462000961595 -0.136773329234105
"19632" 0.235344544431682 0.0181989309587239 -0.195820915900488 -0.00518069746312141 -0.212451250234895
"19633" 0.0347680108151737 -0.0963735474756622 0.057311389995499 0.121974350435156 -0.13392352954047
"19614" 0.076059212377245 0.10614102175664 -0.189063510239788 0.634362332498566 -0.28644695771
"19615" 0.0103472170207813 -0.0750190988305408 -0.0204777735559173 -0.0074848626204713 0.0515797459330927
"19616" 0.218506788333836 0.0451557122171078 -0.174473362399876 -0.206249962883134 -0.175565825179861
"19617" 0.00521821347865612 -0.129388158193728 -0.0461608169522089 0.531629482730834 0.158411723551125
"19618" -0.0262669412001999 -0.051926800338154 -0.0944465742459065 0.100426158080642 0.293585635374828
"19619" -0.116825467837603 -0.302204881759841 -0.0891700129005833 0.192642438663304 -0.0346554448929291
"19620" -0.0493394336877306 -0.468967343413248 -0.080443017658926 0.151674430088258 -0.0569753305258172
"19621" -0.0898577298280634 -0.2830592688346 0.0833224403396892 0.0453599515290846 -0.0252664199651506
"19622" -0.154315463435424 -0.211851987395057 0.202494267513984 -0.14150959589672 0.186226519146863
"19601" -0.137597961391403 -0.00572244930274814 0.0848170355934248 -0.0605038538813514 -0.301094902016339
"19602" -0.143184883718998 -0.373632030084537 -0.047461107593281 0.182467265400304 0.0277445706855581
"19603" 0.069762253936795 -0.291749667503992 -0.269760746097656 -0.169138132311869 0.116074960463236
"19604" -0.136886974909049 -0.292727729796105 -0.169830704805101 -0.0343426653096903 -0.051893374844723
"19605" 0.152027743595921 -0.177537035185343 -0.0310343033087441 -0.0436103066880338 -0.172951123213269
"19606" -0.183420550253148 -0.129985744746275 -0.0454150267147742 0.177521183455995 -0.0857446025702209
"19607" 0.267466420983771 0.305900566132863 -0.0268464865461065 0.314754788343368 0.0919421139377168
"19608" 0.0804339679820939 -0.0717581712723937 -0.0709890000400254 0.0639332479385491 0.0568410039357106
"19609" -0.0605434101341547 -0.170580303092017 0.0297448558203764 -0.0431459436740587 -0.109270739382567
"19610" 0.142642498064115 -0.10881038191158 -0.00885473308587411 0.20084470994055 -0.115422313989316
"19611" 0.0427540914946656 0.0218286958928378 -0.140728006132002 0.0293761180141419 -0.212625189259857
"19612" -0.14521867152343 -0.284919168683073 -0.015028951641689 0.0328842890845292 -0.13742323798055
"19613" 0.145899249536369 -0.194036892450791 -0.029978103660807 0.236323851055784 -0.170823845113674
"19595" -0.1391676069676 -0.0839840080832714 -0.182916537846414 -0.0344190487243818 -0.0154541231896969
"19596" 0.0606154460649912 0.113329177043598 0.19998377695028 -0.158995215812696 -0.226150944884774
"19597" 0.0342653689519145 -0.0838135090700591 0.146511648771416 -0.0239620540192628 -0.153988490397813
"19598" 0.0538663905120973 -0.0736414672403729 -0.341933936094265 0.166158791529211 -0.0375152408529397
"19599" 0.153770626492184 -0.252774960006935 -0.288729807466346 -0.0635252108710357 -0.113972014057824
"19600" 0.588102418239849 0.274067911564849 0.0518183329842932 0.347999938896468 0.00367272029268754
"19589" 0.116046116155201 0.0581276225185024 0.0615639070209335 0.00846268303410815 0.169526967093342
"19590" -0.0239071911928572 0.0410340514758721 -0.17805398494542 -0.165067140253122 0.192295797035887
"19591" -0.133848458789221 -0.0406885848336224 -0.0937129344237998 0.299638569750656 0.0636770212872306
"19592" -0.0924965908755946 0.00897415038369686 -0.160639896811904 -0.0435770225878251 0.20230631778926
"19593" 0.429937182805025 0.157323615870874 0.0576927885168128 -0.0818706129997671 -0.146846510452462
"19594" -0.0845246028988875 0.117648007638086 -0.222285815322613 0.0604321320619708 0.00622829615575213
"19588" 0.273260687115386 0.00526240857806913 0.252096348550461 0.015929411244862 0.0603472550287208
"19586" 0.106436016830037 -0.0583151155508058 -0.0489996984350909 -0.0649797621590516 -0.0669394897811666
"19587" 0.0983937347694059 -0.204401486417382 0.117148468357909 -0.0407334996824329 -0.107891917345334
"19579" -0.0162847906340936 -0.180264811839645 -0.261900237389426 -0.0203532128777961 0.0543097706284115
"19580" 0.065425331559721 -0.155590817749834 -0.356885439755329 0.242678958270256 -0.162369806201339
"19581" 0.12481837777552 -0.0862745729442094 -0.211875560001549 -0.0599097148187028 -0.00943889750448495
"19582" -0.0172729622175129 -0.203107585786091 -0.431947273047063 0.284792675432398 0.0402590677334168
"19583" 0.0727017390935796 0.109672008725836 -0.160545606976232 0.186740975405692 0.0463763960121587
"19584" 0.226478955686038 0.109833065755721 -0.0824408299837874 0.211507768810658 -0.250615771002671
"19585" 0.284222794691865 0.193262117414049 -0.137094436800232 0.118382071607413 0.271934782955536
"19566" -0.00676354459757534 -0.109709846429258 -0.319066578359328 0.312723920852194 -0.155135803002329
"19567" 0.20984077409796 -0.111773978538159 -0.164359967299247 0.342384810104024 -0.308509870454858
"19568" -0.160948869993643 -0.115567800067732 -0.0683311716354976 -0.106602261546272 0.0724167299241697
"19569" 0.21485659520642 -0.149146538318814 -0.132746006841228 0.0700299080901515 -0.176213229074127
"19570" -0.145565566493093 -0.378243470713862 0.0694050361561285 0.00970169158831775 -0.0433644427616682
"19571" -0.0121294317145399 -0.303100338461701 -0.0827129845585416 -0.0827303792335955 0.0755905463551253
"19572" -0.293302728122185 -0.352001961407082 -0.12645606237108 0.182158738091328 0.00325540238029664
"19573" -0.143364040161593 -0.431409784120086 -0.273195368899551 0.142640272322364 0.085284902754761
"19574" -0.130259514100985 -0.363920254827503 -0.195544295624603 0.045434046158156 -0.0560609595880176
"19575" -0.00533367457016514 -0.0874985959973441 -0.0962354538869367 0.130515774848123 -0.0787096109695211
"19576" -0.0897132533690686 -0.159641511566994 -0.26664081125532 0.0745020633935158 -0.053101506638824
"19577" -0.0975485811829472 0.140248860876847 -0.10591485805297 0.106468380090773 0.0387228705781362
"19578" 0.031395828808881 -0.20851516658506 0.00450664312639688 0.00602264694539187 -0.271106630849051
"19560" 0.0845180012506631 -0.063986153436135 0.0730951241022536 -0.0745590962036255 -0.0188100344270601
"19561" 0.0851176546525858 -0.0017604212206424 -0.0258946051381534 0.0179554052533897 -0.145231151000421
"19562" 0.249515609826427 0.320165474794695 -0.143274261766833 0.328765411921971 0.399952384245588
"19563" 0.296308116060273 -0.122558160110004 0.047490865940714 0.21904234279549 -0.359740990580216
"19564" -0.0358322582432386 -0.181416680444629 -0.0946244743041065 0.0639958152727622 -0.241443182135937
"19565" 0.0284321596216435 -0.247274177924673 -0.351387555027439 -0.0394570133827698 -0.0156117927319654
"19546" 0.48904307371505 0.236498471338286 -0.128725950472683 0.0671454564779266 -0.0878975209933093
"19547" 0.10967426183711 0.0122932071829945 -0.0714225129495471 -0.0988491763717278 -0.0268800302789149
"19548" -0.0446941952984842 -0.098967281761811 -0.177936137729657 -0.0461281417900664 -0.267337952997238
"19549" 0.316127959345776 0.191841118256443 -0.277823000316878 -0.0659560842267567 0.0159619681682984
"19550" 0.0040063921228439 -0.27560886350583 -0.264635313514915 0.0215871852022733 -0.00373796874798579
"19551" -0.0355028623014411 -0.0313512445815317 -0.127174599884986 0.0556718374074454 -0.215334612440334
"19552" 0.0869183526600732 -0.105105624938541 -0.00781681234412735 0.462207008054618 0.19699577795737
"19553" 0.0447020115436657 0.166180750666833 -0.0681318283598118 0.0559926497272165 0.296044614117244
"19554" 0.165757599957472 0.0478300026608326 0.34315904362994 0.20207392692069 -0.0545381427782664
"19555" 0.25520340970261 0.0775285073600059 -0.181872374566169 0.00466042518429404 -0.279151569262476
"19556" -0.0625016288089625 -0.152451369200207 -0.0843761283253018 -0.111899806872692 0.260293493279099
"19557" 0.311542440188104 0.13040784293056 0.0384226425089505 0.578361486636905 -0.209808007784582
"19558" 0.256420027488788 0.0775127199898508 -0.0969300619279227 -0.163318140543207 -0.0201132758889011
"19559" 0.0286863354200786 -0.0774742075922956 -0.41289661911025 -0.138595877865041 0.230375962153832
"19542" -0.15280229656052 -0.0989021319845577 0.0311718829408203 0.115831320886916 -0.214254421328185
"19543" 0.318915597237901 -0.071583683167158 -0.0908110355808375 -0.155683700837374 -0.119820682063624
"19544" 0.14804403632098 -0.0101288211239875 -0.272650664250562 -0.0409300087358437 0.0944764955738274
"19545" 0.0812029700155703 -0.0452705970483865 0.0166042118858698 0.0198835890405871 -0.21090275997634
"19522" 0.0960665083490281 -0.0944010018937286 -0.107423077478751 -0.00595343826482485 -0.0826011625952265
"19523" 0.156785336381813 0.00925379226031534 -0.122523072642063 0.31717196586943 -0.297877996139388
"19524" -0.0822332019059195 -0.00897586153451759 0.0479344683152727 0.281897301129635 -0.248453531927614
"19525" 0.163552626200236 0.0823239647885112 -0.0132145182253524 0.158331562363492 -0.324689955400302
"19526" -0.0318562126677115 -0.397837805179715 0.108590929122125 0.0487831750457366 -0.15391831322431
"19527" 0.0763772460140166 -0.279423617321409 -0.042536060676505 0.260855619938215 -0.120240115135919
"19528" -0.239754001966192 -0.232043726430269 0.16137081367464 0.0572062650152288 -0.0152658193617012
"19529" 0.136882228074839 0.070778035202205 -0.0435714708604044 0.501115630896589 0.152668960521767
"19530" 0.16406523899844 -0.108415655212517 0.0135934112171548 0.0433863513442207 -0.11055649360457
"19531" -0.160724960656156 0.0192903267193941 -0.183389514457462 -0.206005618450651 0.0412238974820347
"19532" 0.168388076273054 0.372246173027477 -0.0653991739860192 0.565244066735387 -0.207514540313889
"19533" 0.0870138132894622 -0.236585903222571 -0.203876647030432 0.544032245918829 -0.0839455000154091
"19534" 0.141217485697847 0.12451607548451 -0.10948402535334 0.465319310838488 -0.0470371528063079
"19535" -0.00910858272766541 -0.0714122228310328 -0.255622792624589 -0.00650744439617491 0.0402104923730418
"19536" 0.0676916012018243 -0.208098823569056 -0.191066932194989 -0.0656481687704912 -0.0652376771265855
"19537" 0.132144575830161 -0.124390585934696 0.00320218970067289 0.0495014724304339 -0.274280423185656
"19538" 0.128184134270764 -0.342925312809336 -0.0895145135767906 0.00284529356934982 -0.132270271920804
"19539" 0.0271122773584705 0.0544011650884871 0.210839030391988 0.00547759518830025 0.0442248827418638
"19540" 0.0186835688469572 -0.231206474624862 -0.186272894650015 0.292582910562442 -0.345040421274469
"19541" -0.0342511182113264 -0.17542385830939 0.00578361022894576 0.14669257036508 -0.0565149026479762
"19501" -0.194459901229496 -0.198100310589677 0.00475976300590296 0.0405339934832611 -0.0455806448693243
"19502" -0.0421698865178876 -0.0290823577233992 -0.105793156872122 -0.0215092396858614 -0.0916600583577297
"19503" -0.195686560971506 0.0823830198389821 -0.0515414647029247 0.161579973265026 0.136467301305904
"19504" 0.0912837986157066 -0.197444817641931 -0.0722407766835701 0.0841572259797586 -0.282111259476898
"19505" 0.109043309768592 0.331526909389952 -0.115817577864623 0.153640826754997 -0.130811636421878
"19506" -0.00767985168635946 -0.206677568082365 -0.164101933688693 0.17066893719804 -0.112023783850248
"19507" -0.00640576437364539 -0.0151510845975838 -0.318031677136835 0.0732714086830604 0.111758206076795
"19508" -0.264275468547873 -0.139268721104617 -0.0601848217617961 -0.0931578764182932 -0.0335911752593173
"19509" 0.192668818317811 0.116079022229105 -0.000696594993249875 0.184234777056636 -0.109148432236158
"19510" -0.0924283049430638 -0.262279400769197 -0.203921324725166 0.130667053838499 -0.178399246725685
"19511" 0.0831025361023023 0.105416874205594 -0.194437764986903 0.461976807994013 -0.00770275457958075
"19512" 0.0521793027241644 -0.155240110341796 -0.342649154718297 -0.00295379210913639 -0.00719158567914078
"19513" -0.166009611554275 -0.100618337158769 -0.255982250165841 -0.0129097026527114 -0.074364397847377
"19514" -0.123932346175999 -0.448804855546287 -0.204195922528196 0.0689724782417203 -0.0459459174004951
"19515" 0.305346211607773 0.0659579446992626 -0.208526377404292 0.141445286515964 -0.181972118130937
"19516" 0.1214960668477 -0.128809027318923 0.0319185026713842 0.0177548135997744 0.041002026492812
"19517" 0.0279295856004969 -0.34090466192521 -0.0930882025609824 0.329026164707045 -0.261034166000045
"19518" -0.033357497346903 -0.0106105768440427 0.135989187143646 0.247244900634534 0.215732897781688
"19519" 0.0590003450764355 -0.204404324895666 0.0704382845534619 0.000340375144093873 0.137987578079722
"19520" 0.054772074149091 -0.178127805601239 -0.180595808049457 0.0294340704614065 0.124297239504492
"19521" -0.113630328777777 -0.236324594082042 -0.00396037787002806 0.104738614280771 -0.0419047884410766
"19486" 0.265687906954742 -0.0976732953410771 0.0785943289137196 -0.086993862820872 -0.176683192766919
"19487" 0.17426743348557 0.0301787664552768 0.194403453652616 0.0534507672833566 -0.0968714203085189
"19488" -0.165974564596046 -0.217496752294527 -0.24723955976744 0.173631302144265 -0.0371962158893843
"19489" 0.178204410946371 -0.00932429664799264 -0.178409294207276 -0.0259408588591451 -0.0573187702948581
"19490" 0.0238701711218523 -0.245727265809363 -0.117969293929855 0.030669481391744 -0.102678043180991
"19491" -0.0328287602667055 -0.353821088005855 -0.309581842670281 0.000886178871448298 0.00368013750110737
"19492" 0.181804950806362 -0.139911221142207 0.130092515199984 0.027376015739507 -0.153547649344639
"19493" 0.169788070127124 -0.0177249502222731 -0.0437160583896997 0.384747672530249 -0.238098464575926
"19494" 0.212158362074374 -0.065901238562093 -0.134246986603188 0.496189377468773 -0.436723346961762
"19495" -0.19076794315246 -0.217984795747383 -0.121533418765474 0.0840962057527619 -0.118641246206589
"19496" -0.040589340205021 -0.262178572286451 -0.419088411309784 0.264626678073797 -0.0473861574320892
"19497" -0.133105233111662 -0.316022536345346 0.0489065157834842 0.0627514100492073 -0.140104983487717
"19498" -0.084585445998386 -0.251132688378044 -0.247960354743275 -0.0473368256864702 0.0437684851234858
"19499" 0.181111615415756 0.391109284257841 0.260653476343735 0.192380927631725 0.208928583361349
"19500" 0.111152221525471 -0.176586450660513 -0.236718775659561 0.0872213285322855 -0.244198450306577
"19475" 0.288356234159834 0.00872444310945889 -0.0184909552202562 -0.0126058305923777 -0.0934341024840511
"19476" 0.147553247471483 -0.505273218325765 0.192779458060614 0.0522585383095592 -0.0463752948880197
"19477" -0.236733010532477 -0.31843648230859 -0.0912600872581888 0.314042013297421 -0.0567607765034865
"19478" 0.150086077996519 -0.0251707456782317 0.0498405263662653 -0.128616813299157 -0.19967124661316
"19479" -0.108286893755501 -0.38759935678379 -0.0809092235569507 0.046868869407763 -0.072680878680631
"19480" 0.0478009012820522 -0.0875513884156675 0.31003968330557 -0.0843341849075783 0.119817582695026
"19481" -0.0456262049949062 -0.279577387152643 0.147295538633623 0.0353173685519959 -0.175205099100995
"19482" 0.215823662158988 0.0887675252114736 0.0688434602026572 -0.172440153387496 0.0448417959472711
"19483" 0.176489831161751 0.130064156196335 0.0486107225536107 -0.0960710599208267 -0.0102532743977348
"19484" 0.14066959007759 -0.0649425416194027 0.137792620538864 0.0469177356827353 -0.123944481542709
"19485" -0.0294065084682791 -0.140708785648876 -0.136580809506791 -0.0740374616025304 -0.0889017166366949
"19467" -0.0924008341209971 -0.143643290596768 -0.0936368381370665 -0.0994251694892128 0.0443504806184657
"19468" -0.192093964082877 -0.0648659536037484 -0.0133069074565718 0.326597654826885 0.14443387499253
"19469" 0.06253652445068 -0.161584535684749 -0.0839083669868213 0.145767675626186 -0.179695271271622
"19470" 0.0194017031023421 0.114214474167705 0.1274567685349 0.247508042174248 -0.170766807887789
"19471" -0.14038998481107 -0.131766635195473 -0.317617717372975 0.0315198349601819 0.0289716009321164
"19472" 0.121468600520269 -0.206785110035715 -0.249682826913164 -0.12821846220692 -0.146748820662282
"19473" 0.0822180410897551 -0.148489085854699 0.102756959937597 0.0853086488711146 -0.390711143302571
"19474" -0.027541485708916 -0.156461712631825 -0.0449145137784908 0.291843234978698 0.0158381171464418
"19458" 0.37103533973281 -0.0691573631725817 -0.0385367167629153 -0.0461827248182954 -0.146309799102527
"19459" 0.162712099488443 -0.0129089696831562 -0.23075302994133 0.0326368792351452 -0.29692066851062
"19460" 0.0113668334754509 -0.081355701717821 -0.371304328555797 0.120668018689911 0.0612063428446046
"19461" 0.237228650639894 -0.116591083093632 -0.043522766709839 0.226111627402924 0.0506995098199629
"19462" 0.00809733967152921 -0.30094350360893 -0.235250707333608 -0.031291565232592 0.0906184943915655
"19463" -0.0881683370762957 -0.390011057955208 -0.100970290503368 0.188672235123744 -0.102781514762329
"19464" -0.277661297127742 -0.372642814244916 -0.173878866456141 0.322582514531281 0.000219542385652109
"19465" -0.00917812032582163 -0.177102297451111 0.034513623586746 0.00387267044262817 0.069646540633484
"19466" 0.0466063524004941 0.130869316380729 -0.204773549829595 0.25441288435207 0.377718492984994
"19449" 0.375603122491539 0.0717929309356493 -0.128969470657064 -0.0891977557551982 0.104111269030088
"19450" 0.167477486617416 -0.0384018542425228 -0.0833784869736885 0.1365694315321 -0.33981173111724
"19451" 0.159193671669336 -0.200563049448302 -0.0928375784429206 0.0307916813748891 0.154013833218227
"19452" 0.215942397244826 0.0294172343457991 0.0124911740306702 0.0116719831153856 -0.0341719246070185
"19453" 0.187695035064943 -0.169240246919099 -0.0217204582785466 -0.0643216516758 -0.0550594208001782
"19454" 0.0166364025341681 -0.142542446412448 0.0983465382357363 0.506617296575739 0.03809178337909
"19455" -0.259451171109468 -0.23081545851994 -0.258880379655153 0.06628792732552 -0.0212258612870871
"19456" 0.120339875886339 -0.222154616509625 -0.264764886409155 0.214470138444081 -0.226182716465179
"19457" 0.150591108143822 0.157317437731438 -0.0728363670449753 0.199737652453189 -0.0170709786543734
"19447" 0.0527807746627014 -0.210754988431281 -0.096623015858121 -0.0411957727484345 -0.128925587596917
"19448" 0.0161620954513931 -0.1477648005465 -0.245729532252252 -0.0820374775588563 0.161464910486186
"19441" 0.0120218886013171 0.0137532151050444 -0.158644401277349 0.361358616541069 -0.155416843410491
"19442" 0.0700272260775767 0.00805534365811261 -0.117026361340484 -0.00579272967708674 0.0145631278471982
"19443" 0.0423309196720942 -0.268781190984462 -0.236755152663988 0.0609545969402308 -0.0147324003742673
"19444" -0.0120950951935291 -0.28708613977421 -0.164876249492103 0.0375130797870247 -0.114494009548675
"19445" 0.327335282201086 0.299210356761664 0.0329685049064547 0.0138041482110169 0.138503514979648
"19446" 0.267596481089115 0.0733610471218566 0.0126311781309 0.0269010450619162 -0.0339272680825866
"19434" 0.157811638527801 -0.0100109303409191 0.040076870623424 -0.104486809979907 -0.179582945704642
"19435" 0.340970856044703 -0.121824475724791 0.183380131921308 -0.0141828370092599 -0.0665926312646968
"19436" 0.212593885403751 0.00962810847065006 -0.124575527702876 -0.214905602256532 -0.106092088108967
"19437" 0.101018351908273 -0.180248589469252 -0.209607069719001 0.0283036945262618 -0.233226721658852
"19438" 0.178132757989131 -0.104622992202107 -0.228508205897896 0.00170508609838381 -0.126899666284595
"19439" 0.157665061004708 -0.11068190778914 -0.200680230982981 0.0375068411230609 -0.0709150413615662
"19440" -0.149841350929779 -0.0174118663882469 -0.285297296305789 -0.0758116714004849 0.0456446076821632
"19420" 0.0128449908622986 0.0750533795582357 -0.153806222649592 -0.0557546098759398 -0.0297596035418971
"19421" 0.0540021119490299 -0.0535714860567204 0.076998363799438 -0.0253476818935681 -0.0157595350653901
"19422" -0.0564947450449179 -0.218355427200314 0.0161222190221227 -0.0578084897986431 0.118495505570284
"19423" 0.0414871495769985 -0.15127811827312 -0.175334605136513 0.132991977893125 0.0784334506214325
"19424" -0.0903368401067607 0.00649026544824239 -0.334201413366263 -0.114152781373178 -0.00800293580766093
"19425" 0.0168380586044893 -0.345457350320515 -0.0271151220764581 0.108916850764351 -0.403109324503822
"19426" 0.136169394645577 -0.171812930684161 -0.0996171233336905 -0.0401208911532688 -0.198783714869849
"19427" -0.124019892848547 -0.134580858567722 -0.16371489686058 0.0763283566534458 0.222166786763261
"19428" 0.288088323726849 0.0578468078890706 -0.0968424581198993 0.0217517142224884 -0.0176782582489182
"19429" 0.351606368490935 0.111762800208891 -0.0299702456585184 -0.0352358911091191 -0.12628873444935
"19430" -0.0838809058702272 -0.455143171308014 -0.0195918756196614 -0.0122307090495747 -0.0127714831287224
"19431" 0.0341580276718943 -0.353906241250279 -0.00455262732511221 -0.170584205143756 -0.0658044550401456
"19432" -0.0957040678412017 -0.255753758300238 -0.176295599459479 0.0119199528280196 -0.0371145377854758
"19433" 0.220555902829512 0.122865705176677 -0.179356175190232 0.0803223504917391 0.0393984966607437
"19407" -0.368754504211595 0.283886682282073 -0.105767918663249 -0.205461717495317 0.236953522041709
"19408" 0.0780777340066379 -0.0292867947605836 -0.0445348196167836 -0.125919207944076 -0.0352138581482369
"19409" 0.272737082823995 -0.096594997061665 -0.284869339391541 0.217808549691066 -0.184849569862385
"19410" -0.0495665769818028 -0.28542906070198 -0.0314805848956233 0.0705746201621709 -0.144726098537414
"19411" -0.31419688074642 -0.163353245599966 -0.157622046285347 0.226777981327348 -0.0334886446282315
"19412" -0.314017154221094 -0.211860121355887 -0.0370270538478541 0.508420061198703 0.00127136306916068
"19413" -0.135735153414216 -0.352927060726999 -0.137045798815478 0.299319435393014 -0.113132683086615
"19414" -0.0384261078950945 -0.333838162746822 -0.0205645546795044 0.352173149336822 0.183029217022086
"19415" -0.0623250127991044 -0.179714251334482 -0.155904207178075 0.0282975341019216 0.0192376143182734
"19416" 0.162478677898333 0.110100415518812 -0.206171096188339 -0.142013997896672 -0.147279244809441
"19417" -0.0340445996289725 -0.00996789260832601 -0.107484187159262 -0.090165602205415 0.0994689080771613
"19418" -0.178323870121737 0.127699318084074 0.00810258550991233 -0.0115309066867508 0.143709905490266
"19419" 0.0567303194820116 -0.246310441250269 -0.252151782920253 0.0359166982972026 -0.132306668371547
"19396" 0.210960117124729 -0.280384394409853 0.0971144471401359 -0.0832117010431741 -0.193088541875124
"19397" -0.231325182705934 -0.401996673959939 -0.0421098404204948 0.08875037238208 0.0769367154009562
"19398" 0.297408961954029 -0.131075317866294 -0.0642268807364152 0.126341367388972 -0.356564448571775
"19399" -0.17124378849941 -0.275380482280987 0.050951279902022 0.147206308270349 0.195061249089258
"19400" 0.172877219612723 -0.205418525478304 0.0631620734679005 0.134456096201437 -0.00558335775902508
"19401" -0.0180633010918638 -0.222924712519516 0.0916461437867361 0.10049415756039 -0.132252622869772
"19402" -0.177014863080462 0.19201559709659 -0.283391345820041 0.04080439146615 0.0867786408236877
"19403" 0.143012527617746 -0.0278644135653825 0.0752922425319653 -0.1930374053047 -0.135137568455642
"19404" -0.0209193788081258 -0.124849175081536 -0.135750127804215 0.0917540612350139 -0.167746469441717
"19405" 0.238286599097626 -0.0483218577661154 -0.142962666980228 -0.0673687367781764 -0.0999040164472629
"19406" 0.0788664697551009 0.0962348005280467 -0.103045449191608 -0.0710725763237151 0.0269984659036287
"19385" -0.00355875820977839 -0.300002775727719 0.00688795036486428 -0.118010615879633 -0.0801195533896968
"19386" -0.202433438852067 -0.045974349605402 -0.166894521528264 0.0287996618523448 -0.0633232849238204
"19387" 0.358433924417077 -0.0376538651966392 -0.0636566253187743 -0.125218526704799 -0.359001896770633
"19388" 0.164809800474567 0.0597981329516344 -0.154251481190995 -0.187556732476164 -0.242102499404034
"19389" 0.25966639432221 -0.0295330044230853 0.0374919233679774 -0.167752443748041 -0.219845812242708
"19390" -0.0288042409855677 0.00496218909135764 -0.350963348951563 -0.0253929651995726 0.0569256115687048
"19391" 0.197279969288779 -0.00331161774841448 -0.0155284333749197 -0.0569722669591889 0.0908972772334153
"19392" 0.186870014731804 -0.0718007822029932 -0.0860024328513744 -0.0155037691238958 0.0962276028941626
"19393" 0.0806605044875836 0.0201823489776676 -0.170786105306793 -0.171546326355138 0.0504580676123339
"19394" 0.146617840993421 -0.093426305825251 -0.137189077711683 -0.17254070407182 -0.0127519568378754
"19395" 0.056427386420719 -0.0456055500110095 -0.188416709904072 -0.0970950730644182 0.136004484667605
"19365" -0.12780242896296 -0.188158533206193 0.23750514370252 0.017235156893825 0.0441410253244541
"19366" 0.326452682933619 0.0791957509764506 -0.0378462458536132 -0.186129713535804 -0.22760234231487
"19367" 0.300951868816022 -0.231032148135045 0.0125089906250265 -0.115100025422342 -0.25264377063747
"19368" 0.223519918139706 0.0769983622625182 -0.0799724811043571 -0.15349271289174 -0.0202736718417879
"19369" 0.061285865034671 -0.0581948989492955 0.173763200995007 0.320222384413419 0.112409728859944
"19370" 0.124349624965425 -0.258480744194586 -0.0338810294472064 -0.102815504914007 -0.0824499898535132
"19371" 0.136937346593006 -0.0144293164570301 -0.138725818178048 0.129314436607561 -0.146747995190526
"19372" 0.0937479258579472 0.00440790583670713 -0.139679103133854 0.278157235853964 -0.266238035838059
"19373" 0.0699517045572754 -0.284615647373661 0.0086475110175751 0.311000802820027 -0.254227424229249
"19374" 0.196120678583611 -0.182726508800457 -0.0606726681313384 -0.0359409209280456 -0.0202900110761627
"19375" 0.148736990908731 -0.130819988244921 0.0954613627957452 -0.0623758613433941 -0.181475677260765
"19376" 0.259855359040353 0.187724538907622 -0.0709875311168283 0.0220924484988268 0.0249737561494829
"19377" 0.180972333976058 -0.137811613643731 -0.145436188940041 -0.0634489749509582 -0.000882337577972943
"19378" -0.11736779631813 -0.336549072108399 -0.0884289006241341 0.0324857055591738 -0.02743554533952
"19379" 0.127101325748215 -0.159655297638057 0.0426255580229909 -0.0461826133544513 -0.230112447945133
"19380" -0.0744588853043801 -0.354556661417695 0.152017588598709 0.00484133363633187 -0.0596592567042498
"19381" 0.0687206010565075 -0.198250577369139 -0.301638080908859 -0.0523121356359449 -0.267328424436411
"19382" 0.0934289977051768 0.116979577350222 0.0363128094943044 0.215255396551461 -0.148035378464193
"19383" -0.100365435661417 -0.341559985300803 -0.148884411385878 0.0252573269203045 -0.125132665450943
"19384" -0.166418158309896 -0.28396901015639 -0.0238287774921449 -0.0141911292550701 -0.0523942340389189
"19350" 0.136582960881422 -0.232419654256159 0.041233094930042 0.0935823715903247 -0.0856468214277208
"19351" 0.206316206459252 0.00147531597707843 -0.257495824325087 -0.172640207766666 0.0599634769489234
"19352" -0.0112155970143233 -0.219928779670278 -0.179704625615525 0.0658779267911464 -0.0999482845505879
"19353" 0.147190732269611 -0.0299340299987137 0.141889957062143 0.0875643499983131 -0.294626852677872
"19354" -0.00102964273311588 -0.382906105948045 0.0218003865587139 -0.0166531470498316 0.0218526449928742
"19355" 0.437014624915217 0.366246702875734 0.176522139544639 -0.00291387667548887 0.0227959579249513
"19356" -0.0487080676666874 -0.412253520492468 -0.0912874384722206 0.0260601095021072 -0.00537882797028543
"19357" -0.0808877066784981 -0.352128770206735 -0.0559968482729054 0.0684374845529094 -0.236327553431959
"19358" 0.209819017567286 -0.0891999340934931 0.0528117328830209 -0.194252002211035 -0.201003186964261
"19359" -0.14121698207346 -0.419202828289101 -0.336828782116023 0.146239296564706 0.0611924220400172
"19360" 0.170759942675946 -0.0940497875891217 0.000470254176861787 0.26312249205051 -0.364881089862072
"19361" 0.306083640735748 0.0573021468887279 -0.038745268705187 0.176768806879669 -0.283518892196962
"19362" 0.448786782045992 0.215737981142284 0.22294907632595 -0.179396603514544 -0.0263993421004522
"19363" 0.136780483086525 -0.0102411655901018 -0.0893219970833403 -0.20713601939241 0.0426503272116662
"19364" 0.0195488410876882 -0.202941215327321 -0.282855120134543 -0.029297095820346 -0.020280390349884
"19330" 0.134733546619792 -0.198017888963218 -0.039596776563858 0.00463609457467552 -0.298923001229293
"19331" 0.217883946812261 0.00334400181577306 -0.0642471706956492 -0.0956724192773744 -0.171223339830413
"19332" 0.0156041323330495 -0.1010184730515 0.139901722708954 0.0474232212743911 -0.316703197133208
"19333" -0.0292439756819784 -0.131686335397528 0.19276842654711 0.0344882507216704 0.0398031242849135
"19334" -0.19928842373697 -0.331372312597803 -0.0934852892541664 0.0102266701093646 0.0616263359135561
"19335" -0.042285079841784 -0.317770718817547 -0.0774478680811066 -0.0517112474472307 0.00339363033119906
"19336" 0.110927226848206 0.0791051804321799 0.239462235960344 0.30659739135926 0.119322836104374
"19337" -0.141179729804771 -0.0554791408835525 -0.0869106607776935 -0.0561003674540705 0.258658292790142
"19338" 0.100133684716125 -0.267367955799909 0.00184075556163691 -0.0479107563678031 -0.0920963160263634
"19339" -0.264646067060975 -0.243698442482109 0.00086041229871729 0.0965068886461593 0.167231643379456
"19340" 0.281121531226302 -0.172072365197639 0.0662878858905854 -0.0509676866197087 -0.211886744502555
"19341" -0.388329245321783 0.0656576169539961 -0.068017328088211 0.0276387303249545 -0.122928356146848
"19342" 0.171315640723922 -0.104302832072945 -0.131485153212613 -0.220818389607038 -0.227140685168178
"19343" 0.212574270144982 0.307680630641292 -0.0996813445941359 0.40122063115611 -0.182864468395436
"19344" -0.0463091588195394 -0.11007787331958 -0.192902369368965 0.0617864117174272 0.128740327526977
"19345" 0.07024439552251 0.176496115392249 -0.0603369539521204 -0.0592836785395401 0.139418567443335
"19346" 0.0291296573724304 -0.314830415966962 -0.152989939273093 0.164807489313094 -0.0948482109786527
"19347" 0.281014826516847 -0.276434295266209 0.00829207259108419 0.26464297196209 0.281346088469814
"19348" 0.200492983964741 -0.131077979521212 -0.237392092172137 0.319603101280674 0.0527402630020289
"19349" -0.0487404875362846 0.26519142331289 -0.154614511941918 0.389580371746322 0.132949832894987
"19313" 0.0478009012820522 -0.0875513884156675 0.31003968330557 -0.0843341849075783 0.119817582695026
"19314" -0.238952580158759 0.333309753834841 -0.0375401537927315 0.19691570430157 0.282806534616113
"19315" 0.283954235488981 -0.0344115044026779 -0.0504819598730731 0.229976404007793 -0.34988742497488
"19316" -0.174758767902689 -0.275950497184298 -0.265855272733278 0.24019781701623 -0.0324621983938221
"19317" 0.0668532741554391 0.00335062442138041 -0.168041677457425 0.163738590343705 -0.0960072294771437
"19318" 0.331265272550947 -0.0923989081932918 -0.130917152981492 0.133036290204128 -0.0382628427036392
"19319" 0.153727186698955 -0.0476037699877008 0.175347013994192 -0.0486428250523717 -0.304286375193682
"19320" -0.0833524557896599 -0.202543203911567 0.275059282046388 0.187581522194179 0.166696910879768
"19321" 0.31744558453601 0.287699409564331 0.0212931111025214 0.273579965687539 -0.0769414552726939
"19322" -0.1206676144278 -0.00293377190985677 -0.194830321466722 0.123142420423706 0.00366684664560424
"19323" -0.160708825692722 -0.220328594539309 -0.128710782364088 -0.0544695044117671 0.0783774685435637
"19324" -0.36520765714194 -0.311197067298711 -0.0788080126990988 0.146280786477804 0.0575342928441077
"19325" 0.0908361527001668 -0.0853492704848668 0.228989808150786 -0.0704550681259442 -0.173673654662405
"19326" 0.352139650760031 0.127637632648928 0.317343118038825 -0.175719900949973 -0.265415205662194
"19327" 0.00850354849549109 0.0331563497020551 0.145910471730678 -0.0363648503603962 -0.229381897926701
"19328" 0.269128048147731 0.24508766843347 -0.0518975699004942 0.662091445538738 -0.225673207720203
"19329" 0.0246131481377576 0.126860806033223 -0.275029236637375 0.260019485600904 -0.259342520808307
"19305" 0.117499134424114 -0.102980558183044 -0.0661793323517345 -0.140695003043713 0.0286815310022841
"19306" 0.0676899953767376 -0.248884573618067 0.0586538014187816 -0.0388693032685724 -0.196762321104902
"19307" 0.00307684145101867 -0.00501620298731463 -0.300327796477729 0.0982756547120805 0.104564143864683
"19308" -0.079522805573922 -0.12544993324083 0.0845923154090656 -0.0368838098910051 0.126470700647713
"19309" -0.207981078658203 -0.0619700924175588 -0.0719074876241704 -0.00743977484960873 -0.1869741392026
"19310" 0.0357298411840636 -0.119740700482825 -0.166520158871613 -0.100165793429447 -0.0698970773162572
"19311" 0.176511519172879 -0.0384058765724693 -0.229310387305102 -0.170226447728306 0.223689134308927
"19312" 0.148844302271371 -0.126195715983344 -0.0197517670795132 -0.0887831562894536 -0.180872132870558
"19293" 0.137251646560283 -0.0175822668783099 -0.0310414209420185 -0.0751890156594012 -0.057559695864709
"19294" 0.459686306021764 0.0105783547727056 -0.0267188124139009 0.0228096947220877 -0.295252245974927
"19295" -0.166667654692522 -0.273426531031949 0.0412175616154188 -0.00666432708152604 -0.0044813547617718
"19296" 0.24807411746328 -0.0584116783126497 -0.16992136975335 -0.315860344233335 -0.128121243974687
"19297" 0.364683861932292 -0.0226238721946102 -0.0378177955665958 -0.203358439326248 0.144739253779942
"19298" 0.116115336885452 -0.0210529268252748 -0.0334779657424686 -0.0178938535413883 -0.0780791816379123
"19299" 0.185320924660433 0.0348747883532218 0.16078636002436 -0.0699465461194128 0.0188335704808254
"19300" 0.297450412849042 0.210157266924892 0.0245690959727082 0.0506657651808252 0.218448558591993
"19301" 0.094661674428938 -0.105623469982163 0.0122187845197807 0.506571104972311 -0.153045102837653
"19302" 0.162337698047623 -0.220452072203789 0.0768521825778721 0.0508954301795748 0.403186677999375
"19303" -0.100803145000649 -0.34142830087854 -0.0534079418210379 0.200999625909927 -0.0873367616825535
"19304" -0.154315463435424 -0.211851987395057 0.202494267513984 -0.14150959589672 0.186226519146863
"19277" -0.126713638595896 0.207524245500362 -0.192235096757031 -0.0762015987247704 -0.12120896340716
"19278" -0.0624032385112806 -0.101097336349989 -0.144035736687119 0.255360173567542 -0.12560225348508
"19279" 0.176959078240596 0.00123989753054486 -0.138613587573851 -0.0778137370970319 0.0934976625778279
"19280" 0.211315341038964 0.121893854065633 0.0221709111218363 -0.051188842012659 -0.046456973929226
"19281" 0.0779904715538913 -0.0438736153192962 -0.178277106270809 -0.151239371837596 0.0949999538911127
"19282" 0.198631646844699 -0.171061556136662 0.0473463595928348 0.0138327606396039 -0.33703855202143
"19283" 0.347216624236592 0.205739464502293 -0.228375585325934 0.568043356412344 -0.210488884346207
"19284" -0.304483958150616 -0.0882242459572903 -0.102274579709517 0.102662064465698 -0.143769138083992
"19285" 0.177313317769339 8.27050333040837e-05 -0.0097597262902496 -0.191802341371014 -0.110246373902145
"19286" 0.0859966029080047 0.324098549205531 -0.187678416319861 -0.00906716807193722 -0.0247198227776402
"19287" 0.190614125810527 -0.0427570625259153 -0.172454699194076 -0.0155322786100426 -0.302320723262006
"19288" -0.356712387009776 -0.0467041744769388 -0.100656808533859 -0.0422713823372681 -0.0202745948443848
"19289" 0.17705872234054 0.0824728519747618 -0.231360048093152 0.0076609831479088 0.211357509085297
"19290" -0.00303093196494258 0.0844493947753589 -0.0542363589928227 0.211780847762624 0.20928216107374
"19291" 0.228403505972975 0.134787501491335 -0.0920448456475763 -0.0527793194034198 -0.0505500710343974
"19292" -0.150423459279468 0.0188109350380041 -0.177024230667713 -0.0101400463410974 -0.0506941726315086
"19255" 0.0436042047186027 0.0615221980438866 0.0601486907610738 -0.0885482931948788 -0.156687966789908
"19256" 0.192768901515727 -0.171152275353197 -0.189312297478632 -0.317031218050495 0.000931904689430324
"19257" 0.0329457528016702 -0.273839597886012 -0.211613367719977 -0.0836113073285367 0.0613364905560651
"19258" 0.193028197031731 -0.101115357353482 0.066202037312945 -0.061606403567815 -0.206111137433766
"19259" -0.016485535169657 0.0519627177267871 -0.302720801686566 -0.0824177958106247 0.145544853170939
"19260" 0.12059789257005 0.125892499487434 -0.0336184936840147 -0.0284382394434497 -0.17308495962772
"19261" 0.435196250854302 0.166713687750924 -0.134081269702535 0.123892491488152 0.0379205646658882
"19262" 0.0217723762521671 -0.0487371043577404 -0.0168037281234945 -0.0393335750983333 -0.0786458976744633
"19263" -0.0288270972118003 -0.00950552157079484 -0.264744430528456 -0.155769540403903 0.105206303538972
"19264" 0.016634614848698 0.0830966747937082 -0.232107539706816 -0.0229839306629655 -0.170815370953939
"19265" -0.00229399720206029 0.125430452434642 -0.212147508602266 -0.00099129539733769 0.118125820667352
"19266" -0.182889337472628 -0.158966641936076 0.0310473321981538 0.0395647898410099 -0.0900259128543354
"19267" 0.301148322199694 0.159921298711337 -0.305790668110628 0.0924915936238737 0.098142217255849
"19268" -0.0822773342469937 0.0592012672118466 -0.271923999934741 0.0927707142983605 0.151237033759852
"19269" -0.135707887872995 -0.373210325895836 -0.0118642664050414 0.107552077238636 -0.0756067548195985
"19270" 0.192181520949711 -0.00507132447409905 -0.0406616621560334 -0.0308350757804108 -0.0159576597372163
"19271" 0.319409024971267 0.17740439229772 -0.0798019444168002 0.174068150147744 -0.025013978001212
"19272" 0.254745356689533 -0.012356995926471 0.0427629972888376 -0.0862070652153477 -0.0818966681435661
"19273" 0.151350509989252 -0.0686835138803467 -0.0542780413838654 -0.198393346781244 0.136598364728189
"19274" -0.0491550045691874 -0.0355643234603867 0.049742990052902 0.0617467986481611 0.129598545926973
"19275" -0.0603295565144515 0.210665079245176 -0.0721777234343146 0.285674825163316 0.183611382586534
"19276" 0.153183574490231 0.101014718285458 -0.125684423710457 -0.128425175163997 0.0519358248441358
"19236" -0.0336272822831423 -0.0719871822651934 -0.29366430887665 -0.0734113546659802 0.050329728862459
"19237" -0.0901615465347011 -0.0635340611735714 0.373433363265983 -0.0600049497489598 0.0602257772290475
"19238" 0.170776371170597 -0.108874160625035 -0.316891187726028 -0.0576624724292538 -0.0408532761486846
"19239" 0.437674327990443 0.188769864591747 0.148678808678032 -0.00940922219937738 -0.220310313902994
"19240" 0.148733641380454 -0.174127626387518 0.0563755203353024 -0.0325946721030175 -0.398683678186916
"19241" 0.0171614163294272 -0.2425543920353 -0.209209878569493 -0.0941797959371594 0.000971396652876059
"19242" 0.174525793668263 -0.0154028009502446 -0.172336673528218 0.173613858356757 -0.21227544789441
"19243" 0.143267014937637 -0.174179670613142 -0.050085995869131 0.159169023859023 -0.316032639741344
"19244" 0.133945202717217 -0.289396859934556 0.0237155725125597 0.093752126775134 -0.255794963432717
"19245" 0.0729484359291766 -0.228615795977907 0.188421652609341 0.0624291422103764 0.073554981104962
"19246" 0.0975694359111903 -0.212666959328899 -0.243073642401916 0.342299619651866 -0.208867723312922
"19247" -0.21483625702583 -0.378309726891683 -0.172722839232817 0.193860772243723 -0.00517949659106304
"19248" 0.112334049438049 -0.0861927244784586 -0.140787171622954 0.146486666494502 0.0763317313196733
"19249" -0.0466126661034343 -0.188758145247285 -0.0639817640004682 0.158936828450607 -0.304371337446915
"19250" 0.0745640327340938 0.0142839561235907 -0.0389984635088561 0.018822311415618 0.330676485479111
"19251" -0.0185590151854282 -0.0893300807841701 -0.373208250232912 -0.0855763690424177 0.0628136312578102
"19252" -0.0772424010821664 -0.0246899518915087 -0.188114643545545 0.00480209872231777 -0.038840394035121
"19253" 0.0513049084514461 0.0964874133962798 -0.199567358984869 0.103888561094811 -0.0845317829103921
"19254" -0.158823228225546 0.0780627805287713 0.0674640939696208 -0.071334851075025 -0.129525100640405
"19233" -0.07075750810661 -0.00842593461486794 -0.259547852760999 0.12115240819358 0.135491340747535
"19234" 0.432459107270265 0.120816029103287 0.216731979543132 0.296122546405611 -0.317667474314756
"19235" -0.0681336557162467 -0.241625003241167 -0.0201304450211287 -0.114842155581946 0.0830734161471119
"19212" -0.0506338211022966 -0.150949583196785 -0.258998349723766 -0.016061264844953 -0.0329436147776964
"19213" 0.0322565534648868 -0.13095615140132 0.0351472894050447 -0.0871652330151934 -0.0280753278179892
"19214" -0.0313630889244798 0.196503282456897 -0.070449470378371 0.25583938671409 0.27933676879426
"19215" -0.0167565293681576 0.0912805686494879 -0.293617479215233 0.0183478305407955 0.0598598199880155
"19216" 0.0977098949195102 -0.0841903382942173 -0.203037261585787 -0.114758115894283 -0.0421385188852246
"19217" 0.00478993648774429 -0.0249111379606706 -0.19067792248358 -0.276599773612243 0.10222235458878
"19218" 0.193504073392703 0.130587599889983 0.0920740231040869 0.0836569280198504 0.0620003488257089
"19219" -0.0161540251389106 -0.113042061437585 -0.247208534616754 -0.0180933004611589 0.0301218177217291
"19220" -0.0302687801479264 0.155701856480242 0.172136369791386 0.0312807971222948 -0.274178471518406
"19221" 0.343630627006219 -0.0741646046376257 0.123714766568086 -0.2186988536322 0.0910686828330741
"19222" -0.00111627880933925 -0.249610286352471 0.00223262261182728 -0.00648149648349079 -0.0457845147399012
"19223" 0.00878740901183686 -0.41332815614247 0.0728016096546173 0.00309623743791097 -0.152532181650813
"19224" -0.185765893971335 -0.426251863728485 0.088252983928203 0.0385639216457529 0.0196127717279378
"19225" -0.0625087969291626 -0.167565186003406 -0.14273626137668 0.0124672251623434 -0.0315806023870777
"19226" -0.0131962320443502 -0.338827604317679 -0.121659575981881 -0.075154505148118 0.0806618942291257
"19227" -0.0628498839404254 -0.131251591717123 -0.226593273653831 -0.027015675019803 0.0406493771582586
"19228" -0.0932744735555553 0.32744480524499 0.27387076547518 -0.0103558417794987 0.0823273768837741
"19229" -0.0795291218904603 -0.0233595371155643 0.0215153078663108 -0.0127304109531905 -0.131306610500369
"19230" 0.352504352535869 0.0783555635369405 -0.128175642549956 0.118496894019171 -0.103333354759519
"19231" 0.104202854880228 -0.3045869715614 -0.356109581507234 0.128968123228374 0.0964521408267847
"19232" -0.00619980507258147 0.0282958694488115 -0.365887018791168 0.0140400852975218 0.0699016805050885
"19197" 0.230508696155985 0.145593160832554 0.0220709948022393 0.296888069985012 -0.0329886459477454
"19198" 0.253459039315836 0.135949778523082 0.0312739066788535 0.32604669501831 -0.355842467006744
"19199" 0.205147807349877 0.135297124230508 0.252962831004693 0.216960515572564 0.130664272542352
"19200" 0.116237047926716 -0.120590837109891 -0.201579985720288 -0.113004958584833 0.240729129727908
"19201" 0.0383796035785534 -0.197279131511379 -0.188791018733792 -0.074506117016826 0.0979957566754657
"19202" 0.187523598399305 -0.0391518188234533 -0.033043621001761 -0.18942486454371 -0.0831744688167382
"19203" 0.462720845378232 0.0882254495957003 -0.3823636407101 0.00187167831141984 -0.106458028167553
"19204" 0.181610261222606 -0.0619382763459823 -0.000150535724386001 0.0191798882433669 -0.187349350467395
"19205" 0.378598341556924 0.137634007925254 -0.103963683420775 0.123827842623463 -0.0705978751575253
"19206" 0.196996453279099 0.0690993156898728 0.23669188072233 -0.0170058569462979 -0.0616575425291494
"19207" 0.0307547934784211 0.193716404684166 -0.115362295664842 0.308391497312427 -0.0236109912946034
"19208" 0.017542927126638 0.110641457598787 -0.350265583022881 -0.0992106612328848 0.0867662011481193
"19209" 0.375770923148503 0.0687540614278976 -0.0891407401192852 0.0661597516422424 -0.158973352885553
"19210" 0.400734314740888 0.20386384110293 -0.0387125159709843 -0.0581915140573486 0.0548436590242633
"19211" 0.102969293165 0.0486532456269266 -0.0147846845991088 0.145066107029893 -0.039610312311082
"19178" 0.0426182384323127 -0.290530393244245 -0.273532661276183 -0.0220804234080002 -0.166789836302099
"19179" -0.151721385331567 -0.301537049396804 -0.0738768495552839 -0.0249909315507324 0.209404033058524
"19180" -0.0193778277285279 -0.259168163610309 0.128559260989133 0.0185456777039676 -0.164342308168758
"19181" 0.0340103577429511 0.186410771507858 0.271766770251048 -0.0163647947535483 -0.0668283894922462
"19182" -0.106392309435644 -0.0326441345270608 0.000534804941532083 0.0177464652502356 0.178892880691369
"19183" -0.150689597542609 -0.0418911603846999 -0.327731277016489 -0.0400459557373317 0.0871146973080711
"19184" 0.0251757152548592 -0.168611619232134 -0.247509038222708 -0.0566686782237938 -0.114649133023559
"19185" 0.0967857203715727 -0.0378484157102234 -0.1369290058201 0.0565121225834498 0.438613244595545
"19186" 0.00394862460501977 -0.0314098999841764 -0.170765418260598 -0.228804866891293 0.216510905490383
"19187" -0.0168364464369886 0.106271226868431 -0.211951990325385 -0.0792960076628973 -0.0026161033860269
"19188" 0.244483186935193 -0.0276430597431632 -0.232015861673837 -0.0327123747033164 0.0185188235903155
"19189" 0.244844463038224 0.136104606204919 0.0838958120614627 0.174951659699485 0.0366930702144408
"19190" -0.0729302872999875 -0.271251329627488 -0.154958173249945 -0.00601078887887813 -0.0591669019721626
"19191" -0.428829492392434 -0.190588601042967 -0.0101886615585183 0.294318796519394 -0.114308578976278
"19192" -0.0569499344800474 -0.0419977452729477 0.137375825077968 -0.0850736673779359 -0.237858527857972
"19193" 0.436388881151108 0.542702237557219 0.0891853842376908 0.326077779563555 0.140650044994146
"19194" 0.23015984586353 -0.242363164628496 -0.0497007816130252 -0.164290214907128 -0.143409411394425
"19195" -0.0762472190889529 0.117598669594345 -0.300521079668349 0.04950245147506 0.0999513112802979
"19196" 0.242616041109057 0.0285213387295753 0.121223790887899 0.152904517750311 0.329653053962982
"19159" 0.156596961167653 0.200768962182249 -0.0911000507637554 -0.0832536724263386 -0.0400751659300583
"19160" 0.292494849913952 0.30157816489429 -0.112712006664259 0.160400825478263 -0.0841503089655341
"19161" 0.140616247971459 -0.302827709848107 -0.121610594153617 -0.0790640084150636 0.101377392041135
"19162" 0.490392526963942 0.0108120728328115 0.0736969819221161 -0.317642509824606 -0.174979024447582
"19163" 0.184427869400804 -0.0950471544436137 0.0626181367351388 -0.0453622554840301 0.0972071906381479
"19164" 0.299306689098116 0.0025576112534539 -0.0627608972159698 -0.156215677402766 -0.0724522209411074
"19165" 0.260657952227222 0.04016752459838 -0.0633679231966937 -0.272572304060471 0.0159202030372789
"19166" -0.185373414293104 0.0297900980601952 -0.126231808782527 0.0404613185798584 -0.0402828341957613
"19167" 0.234211817775042 -0.124661292223404 0.045751255179376 -0.0330418147033688 -0.223956378468029
"19168" -0.0661314011557274 -0.0790688918072312 -0.128125869572941 -0.150544830230186 -0.0408146839340065
"19169" 0.0407539062647927 -0.126214051290929 -0.193781233974432 0.278943719838759 -0.210044982460436
"19170" -0.337564143029517 -0.297374957086815 -0.143114685451914 0.0567023819007801 -0.0266048465012605
"19171" 0.197013804211979 0.169934153238275 0.0631952268700374 0.149284641645231 -0.349821192681741
"19172" 0.00482762381855526 0.135658615302604 -0.173004745532315 -0.0975952465723022 -0.0469156870694355
"19173" 0.170551197783977 0.303419065155823 -0.11812556239477 -0.00537596179655387 -0.111759798236166
"19174" 0.0938599622805879 -0.00569841598456892 -0.0907394570405547 -0.191491192277024 -0.0897292216579173
"19175" 0.175102416454843 0.0942631129132164 -0.177848973900147 0.262905553582671 0.0567241262697801
"19176" 0.0763894354553638 0.143805432414446 0.0324531774656068 0.0446078438857959 0.272718980794302
"19177" 0.0216508347338095 -0.101276449436403 -0.00992875852103127 -0.101859812799061 -0.06568101445717
"19150" -0.074080354060857 -0.219846567887602 -0.0728793640246628 0.171704875756844 -0.110969064970031
"19151" 0.546960894709365 0.152818347879873 0.00169200696472085 -0.0807894790572412 -0.125652992983795
"19152" 0.122252861744832 0.0386567640100468 -0.218104565507838 -0.0962154926276752 -0.066346872486241
"19153" 0.441141394721964 0.0938810666506186 -0.034909544654322 -0.0359263353949918 0.00387688152955711
"19154" 0.512293322072391 0.230088417187437 -0.0505929386368078 -0.181001227574694 -0.0113988193776602
"19155" 0.00101226281603499 0.0191836634778624 -0.0615448962370714 0.202925076175541 -0.145915818281881
"19156" 0.162775736565963 0.00130442452594615 -0.327294162373746 -0.0772385559133721 0.309840204198867
"19157" 0.246609409805142 -0.0663137107316682 -0.0531720162151485 0.197197469529784 -0.221296464305143
"19158" 0.180273496722022 -0.0731873942832253 0.0717336085177511 0.0232913526976013 -0.165682047983708
"19128" 0.299093317847021 0.0792394183586996 -0.0655643979954062 -0.218073401643601 -0.249388290318732
"19129" -0.0464571570725402 -0.179871726569398 0.143510660807911 0.419154681797815 -0.0059956151682892
"19130" -0.0350123391146448 -0.279314659117752 -0.210386797268141 0.0149400689171987 -0.194663124540343
"19131" 0.291360619935657 0.0474583717078784 0.141536906966045 0.135225948695551 -0.130967871535893
"19132" 0.23012949138486 -0.0663443114759027 -0.217500250268348 0.0775674173302835 0.028642573127196
"19133" 0.197484302145737 0.0991552526837839 -0.123159381361083 0.0401968014101679 -0.328569141955822
"19134" 0.34231457158193 -0.115946849868258 0.142743126999868 -0.263983758344233 -0.0200624466609018
"19135" 0.238366529574889 -0.104483364098231 -0.0570423898079843 -0.164528158846896 0.069726241965657
"19136" 0.012240386283833 -0.0719802986562785 0.040505893922128 0.171794947673336 -0.136434751679947
"19137" -0.14242205925324 -0.265245954937762 -0.0522630749367415 0.236897224625554 -0.00153468718462584
"19138" 0.205148251208987 0.0289178977827728 0.423382049480911 -0.00418599817141702 -0.0764552832968241
"19139" -0.208217250537617 0.241218584505891 -0.0759141498482368 -0.0280453602547044 0.00126348314072623
"19140" -0.101601096016589 -0.314719756817896 0.00261608530461169 0.0453795460816562 -0.00584715931902302
"19141" 0.26112129164668 -0.0399302326781533 -0.0422318512251406 -0.142293645916334 -0.204401987376553
"19142" 0.499793715934987 0.270312831928131 0.0430384883533964 0.340317491207046 0.411191622594239
"19143" 0.40803738031054 0.249492930205413 -0.171136205698152 0.0235282389135479 -0.0714785939819547
"19144" 0.14561863112509 0.17000632655541 0.258047842039926 0.383450164802717 -0.345466427933204
"19145" 0.274033332001062 0.0364377980701416 0.144374577497139 0.00318595706578768 0.114477861127613
"19146" 0.193137867999633 0.0314924370787986 -0.0238185599346771 -0.139330993415485 -0.0731713043036382
"19147" 0.037918256115383 0.0996449739505693 -0.127579760589149 -0.137316746498881 -0.173626996163105
"19148" 0.0938751759179232 -0.214602719081819 -0.193884073717691 -0.0470558006529224 -0.168927717822677
"19149" -0.113651398950628 0.243918179952613 0.030492729431107 0.200587398179115 -0.193794609651372
"19115" 0.154917264664313 -0.00435531114167809 -0.173851070108263 0.185432483305014 0.159726321550555
"19116" 0.188915633968735 0.159992126229392 -0.0688528368201919 -0.069226577242349 -0.201019753579396
"19117" -0.0557700322440585 0.164107420590342 0.210638586338924 -0.00139495714034053 -0.319349249993985
"19118" -0.0186159436050935 -0.0968209785578 -0.036395969598695 -0.106771752100097 0.0301265153509648
"19119" 0.0448751318065825 -0.296927173216798 -0.280959460732166 -0.232769074118418 0.213762376624481
"19120" 0.187416762070417 0.0976899297096756 0.120406638652194 0.0936198324490871 -0.0266393429485527
"19121" 0.339338680717622 0.0376775308128413 0.239805992278578 0.214296652145235 0.00057291027071537
"19122" -0.0880138400603439 -0.478614355688547 0.227960614145259 0.0790760598766554 -0.0632365477716646
"19123" 0.249522386974392 -0.0402073925896027 0.0226887333509324 0.203317438093266 -0.0826895747386796
"19124" -0.159252582592585 -0.285264076531099 -0.0343730498076138 0.0771538097479638 -0.0858041170073571
"19125" 0.205311943687395 -0.0231167728815941 -0.0118262643707834 -0.130671358193161 -0.465320558188899
"19126" -0.167828860005464 -0.282330002028479 -0.1733913096194 0.208254288773964 -0.264963231266633
"19127" 0.16825519969518 0.000218164432630866 -0.221224376477302 -0.124864656601367 -0.369628955678677
"19099" 0.221135904244284 0.354783063200283 -0.309887175528325 0.233150521401617 0.252074399438493
"19100" 0.0806452262940611 -0.130928392993541 -0.301124951248921 -0.0282380896041396 -0.220414470534638
"19101" 0.212737877916691 -0.0854457997544447 -0.0600574715987088 0.0760523623040166 -0.356120886600927
"19102" -0.062296145667344 -0.226076885752444 -0.236529327393015 0.132551044479275 -0.0567492351784097
"19103" 0.179794935726876 0.15929323440138 -0.121030122780152 0.0322678258709146 -0.0699975369187456
"19104" -0.0768168518727003 -0.124223370380236 -0.421317874090888 -0.0700400639894088 0.0685714772198357
"19105" 0.311775484251925 -0.101159897945306 0.0572076164208829 0.0887621117501426 -0.302117660160705
"19106" 0.0475007174002156 -0.112039618328504 -0.263421052983411 -0.0992117841950055 0.11790227578354
"19107" -0.0860028326900473 -0.132569713489985 -0.0363750038408475 -0.0546697602613672 -0.11193416655748
"19108" 0.330828148102936 -0.0423162127791029 -0.0820027957808254 -0.0848431967893498 0.0175608807305062
"19109" 0.140166504281908 -0.0158212536764682 -0.0299945321376818 0.0595353360381179 -0.153796788978881
"19110" 0.138071648945781 -0.0280560210552914 0.0684217543423846 -0.159626810198043 -0.101719222520116
"19111" 0.121247340018045 -0.0282991721363719 -0.12986933530732 -0.180957596815551 0.139004861716961
"19112" -0.0251259551512603 -0.0822179808414565 -0.00785514447115429 0.405792149412859 -0.0708368574777613
"19113" 0.229471332172423 0.100288941699234 0.121199627290903 0.111859000121529 -0.1068786462917
"19114" 0.465558453056683 0.320744435114627 0.237039523347262 0.0462069792438789 0.209554681315762
"19087" 0.224470205949115 0.148679684394808 -0.100631271587648 -0.101163332095267 0.146394657681822
"19088" 0.164254498872493 -0.117987256217291 0.179992568814761 -0.00667009677377859 -0.364705025223666
"19089" -0.141046535739278 -0.202244453422495 -0.11266719999011 0.0125285575750001 -0.0714710887251355
"19090" 0.247006686745621 0.256737569353281 0.14240151626263 0.0353722453130787 -0.101539384167183
"19091" 0.212193890252793 -0.0119396638864035 -0.0666399880275301 -0.137818819911556 -0.00973939853364655
"19092" 0.0283700108509053 0.19778844054408 -0.238924275864296 -0.03502242503032 -0.108001620285501
"19093" 0.257055989543508 0.0838831810237371 0.0938218949550217 0.374096103072941 -0.171572293572418
"19094" -0.129221795265415 -0.116453846698176 -0.247390910673283 -0.049728143063847 -0.0658412531283247
"19095" 0.076072666905921 0.189254525532253 0.129142012851907 -0.190359654152709 -0.0598136886205735
"19096" -0.0163769265483016 -0.083159345855978 -0.0661615784403479 -0.046443799645544 0.16971271437215
"19097" 0.0402892486735832 -0.0487993040778975 -0.241397217689603 0.0658161497636649 0.0342225845537316
"19098" 0.0301439098403153 0.0908798278049582 -0.0139217860409713 0.107026667609944 -0.0268860238582674
"19084" -0.0617199103840889 -0.117829066582567 0.172227892347485 -0.162736735018934 0.0139135795729268
"19085" 0.273419668257063 0.307046410864623 -0.170532017709931 0.425696769536048 -0.240274948933386
"19086" -0.111543689983958 -0.0122985849014777 -0.32485669879606 -0.0952687702841291 0.0650028186248117
"19080" 0.26733839471607 -0.125963699743195 0.176826318729637 -0.173764148258369 -0.165195989873309
"19081" -0.113669975085338 0.0416960443243644 -0.189441704414963 -0.194066900030488 0.094071725236406
"19082" 0.0733651728148274 0.0569095892186745 0.262943444612843 0.0392932161596115 -0.0433228094549202
"19083" 0.0750327769744022 0.165374788703959 0.0372561536020448 0.0287576153261547 0.28394930835624
"19071" -0.0615716738851163 -0.377155259497483 -0.253839229155557 0.22308298300902 -0.0278706592383149
"19072" 0.119832057939412 -0.207109086686604 -0.120347014448507 -0.097906706883596 -0.0432540098773731
"19073" 0.261659840627018 0.160164010980117 0.130828212981819 -0.129246551246667 -0.227167300472587
"19074" 0.0757808226163835 0.0772262866850755 -0.20474812790771 0.314715998697121 0.135897986406476
"19075" -0.0200858694099217 -0.167380889034652 -0.231390260852292 -0.00463800480423078 -0.0201534927512291
"19076" 0.241532402072423 0.103100005190749 -0.174397376282308 0.083501919423237 -0.159723757860542
"19077" 0.34649883900237 0.187893900001024 -0.198648136387865 0.252471155835181 -0.21545037085856
"19078" -0.0467372306147218 -0.232872709829574 -0.252729688691969 -0.0646759246240007 -0.199512456485119
"19079" 0.120032941489887 0.0211099171014989 -0.334640216791505 0.00608461903225096 -0.0559369623026588
"19050" 0.218477180445697 -0.258760683717749 0.0521013552894813 -0.103807382387356 -0.129612456295854
"19051" 0.14000200820916 0.351744459259901 0.245699382155406 0.23607909157961 -0.124971325447026
"19052" -0.378042279895543 0.0731159367977091 -0.0662636372893329 0.0504430377441118 0.0490117222289821
"19053" 0.266513576449807 0.0696928410537003 0.0464261658535114 0.413782915746304 -0.245172768880253
"19054" 0.106945178461285 0.0276864098807804 -0.0653840093648028 -0.00517629528722816 -0.0992356800934126
"19055" -0.11922460120334 -0.134869964079402 0.0799297029793313 0.0914679434709941 0.247833996181371
"19056" 0.157203341120838 -0.29070947342134 -0.17178621104881 0.0864622273690748 -0.12683020577593
"19057" 0.0996993277924212 0.00930783339371796 -0.0910272345366887 -0.0968941506999986 -0.0245173762069973
"19058" 0.251265513339588 -0.0435424767980204 0.0439635679923669 -0.185793727047123 -0.08632785079496
"19059" 0.331118045091744 0.31608764825053 0.116757758530062 -0.038213309064839 -3.33753051538864e-06
"19060" 0.244407531844634 -0.137489782139726 -0.104443088541574 -0.0561308130287809 0.057030298049698
"19061" 0.169864282653523 -0.0610145904204132 -0.291355944222211 -0.180220973277414 0.18864840516043
"19062" -0.139821192112046 0.0629370180596375 0.106278807016634 0.12752875911613 0.225910776448184
"19063" 0.0454848160963276 -0.158329866374481 -0.222847722352575 0.257342031518195 -0.204072079533709
"19064" -0.0673566708860576 0.155109889120823 -0.222175497369585 -0.0610462079365541 -0.0622176678363313
"19065" -0.0430549990364038 0.0121529528031281 -0.202647281579654 -0.251321571473362 0.0481186226922379
"19066" 0.0509597144511858 -0.250375596778044 -0.0237387852179418 -0.0390664952492873 -0.0824625690619673
"19067" -0.039461195625073 -0.166507800983486 -0.296155019155967 -0.109765634626517 0.00248944169666972
"19068" 0.170963461848767 0.0769596965273536 -0.358727850531163 0.473200129073621 -0.0114161477735564
"19069" 0.229812585569303 -0.0103970112487864 -0.182175864167257 -0.175981260484772 -0.105286802223464
"19070" 0.342162165197091 0.00241312111846944 -0.0831891746357476 -0.155426715901761 -0.240073732141546
"19036" 0.0910944564201782 -0.281996019099054 0.0866531774050126 -0.00898739289411765 -0.153981956337302
"19037" -0.112369465466063 -0.0759406227953523 -0.233166465194648 -0.0845311855668951 0.0451756410511759
"19038" 0.21287608114941 -0.225888755630389 -0.214542789853873 -0.0960981168837199 -0.135062966014534
"19039" 0.115194602152159 -0.121153944582339 0.026291239077565 -0.0686124788822186 -0.174273519343338
"19040" 0.0584960281874829 -0.0606218039900352 0.0593675364183704 -0.0112188380250318 -0.297551409599382
"19041" 0.168101716723144 -0.0533094906411671 0.256275237996683 -0.0378706412072192 -0.268995007021091
"19042" 0.291907164511987 -0.022781006931053 0.163960823963083 0.106821473836609 -0.122383611836606
"19043" 0.220031981413863 -0.202097118559104 -0.270138232440009 -0.0345060064415367 -0.25677581113161
"19044" 0.0104849022277899 -0.209537688228181 -0.217078168317967 0.132036775211734 -0.122646634313104
"19045" 0.153796895604518 0.0433040210444275 0.055553274966908 -0.122996987665962 0.0279842541721379
"19046" 0.226836184984353 -0.0659780783239943 -0.0997182444146885 0.0503751429176303 -0.15012448693379
"19047" 0.105038470108705 -0.354132995613233 -0.0655336960358271 0.0216660189821354 -0.257322608590648
"19048" -0.115398978101709 0.0329213866441409 -0.00359126017318972 -0.14715829476252 0.146890174222104
"19049" 0.309511109855564 0.384018978812375 -0.119447748481004 0.209803068124118 -0.0970798701464223
"19022" -0.177879164522245 -0.218992643459667 0.274525575950796 -0.0285424804862688 -0.0860469035587952
"19023" 0.155760169052295 0.197940699146298 -0.0755823345720606 0.239246384658208 0.190242760989096
"19024" -0.0497580795434134 -0.0217237197634043 0.348682975173017 -0.0900085006771223 0.0814316527335793
"19025" 0.254008486470668 0.000413678050696458 -0.0765289573441817 -0.0960274987179701 -0.118396624898938
"19026" -0.00302854250078862 -0.331571916165573 -0.255001164020238 -0.0321539865167098 -0.0585017658948233
"19027" 0.339611957390464 -0.0200362784816348 0.320552715164396 -0.110021656392551 -0.117130766007039
"19028" 0.0610732761034887 -0.0430465105560516 -0.0414019337027024 0.0488558258082702 -0.253056524771383
"19029" -0.0573090817486026 -0.281751868081945 -0.288815543232858 0.261991666240429 0.104952963723166
"19030" 0.151829036341432 0.0689080890666024 -0.265980604060709 -0.0466985916969458 0.0713136906885262
"19031" 0.133832623174205 -0.105363482547692 -0.260342327309022 -0.220895638535508 0.0552840063420013
"19032" -0.0244562252362574 0.0164449765785266 -0.282221236436984 -0.179510496574127 0.140974632239625
"19033" 0.232005653691899 -0.0580295069785375 -0.135481523431972 -0.0418931696735964 -0.0552307464470867
"19034" 0.0477531550653734 0.226819685520582 -0.319773422348063 -0.332139713411673 0.0681574681361082
"19035" 0.0147081530537895 -0.0567834769025475 -0.0365985583985445 0.0126523828410996 -0.273503536786225
"19020" 0.039582020700006 -0.145139388980375 -0.355671522465957 -0.0997965368144322 0.0320226357446351
"19021" 0.156516123313907 -0.146060706373289 0.0207596100732288 0.0623261501505667 -0.186457599813704
"19000" 0.324645684946441 0.0770331826021337 -0.00368572174395069 0.166862013405263 -0.105657963204893
"19001" -0.0428068690975084 -0.0421405247776892 -0.3059318286617 -0.0794125370365482 0.0523072951358733
"19002" 0.0136742459173793 -0.0817474910674372 -0.321949345786029 -0.0415753637077403 0.103063650247523
"19003" 0.0688010556128984 -0.0309733010273415 -0.0263035721406797 -0.184819867027731 -0.0608099796398197
"19004" 0.0609937206708738 -0.229425191998926 0.0147584248176129 0.0125024558175765 -0.143082715177202
"19005" 0.241378567712173 -0.0351068248514707 -0.0277316502091141 -0.059754582836024 0.0464117562392758
"19006" 0.187844459372232 0.0656027439045282 -0.0697601441057019 0.422578900570354 -0.225352062189633
"19007" 0.148032816421671 -0.121462207350272 0.113735380773328 -0.0810914703036035 -0.0613493929070833
"19008" 0.0862863319379251 -0.020016282418164 -0.232261957497605 0.257290412762175 -0.117751193290918
"19009" 0.0940851138688243 -0.0648597698736106 -0.193356530073254 -0.035998505640713 -0.0643718084901446
"19010" 0.256609646741714 -0.0864847178158325 -0.154546242759837 -0.0418979258562342 -0.0126690276850929
"19011" 0.111834786881096 -0.0349991872969205 0.0990807544893605 0.53453672782165 0.119165238370155
"19012" -0.175813283833888 -0.393865974774414 0.114804162937228 0.0706358190235524 -0.050629850294483
"19013" -0.148660590001849 -0.256762447258952 -0.0851146796530859 0.109077739310703 -0.129033157948741
"19014" 0.14550071631433 -0.260449506847571 0.102011266717688 -0.0407429791447852 -0.138822405712889
"19015" 0.164819851396226 -0.0447593405639902 0.197512094564497 -0.0863703987201566 -0.104743862152815
"19016" -0.0960020502282852 -0.29851553265012 -0.139178327666781 -0.0305395509590304 -0.125407294481641
"19017" -0.0671233517234787 -0.0201256559046023 -0.0474954677143951 0.0685610765512795 0.12062794190143
"19018" 0.111280145936868 -0.0900828969038569 -0.097790541691613 0.366129589268612 -0.421445602552162
"19019" 0.221011098084047 -0.0748149319263639 -0.081758211664073 0.115157618266255 -0.213064123611807
"18979" 0.226230099927386 -0.176221931613812 0.0226076313451441 -0.265679324104779 0.112316551199199
"18980" 0.173156942335516 0.0621629301515286 0.0185169197848478 0.0976384665826307 -0.140512619904104
"18981" 0.257840864009948 -0.0214087320376129 0.0356287059625747 0.264247500061606 -0.185750997372131
"18982" 0.216620486543217 0.0379967926597818 -0.196796321322052 0.327651788018172 -0.0432077767442449
"18983" 0.120320505727725 -0.0169082756212286 -0.0460658854753432 0.56874999898439 -0.207148448528715
"18984" 0.0534236561693768 -0.0529052279106493 -0.197799670173971 -0.112689732813401 0.0772677255110648
"18985" 0.303253896631122 -0.0328557082051415 -0.125785976937321 0.150579562628502 0.0635403858335062
"18986" 0.0440556117428552 0.0422942009526299 -0.142253682569127 0.653487062772193 -0.00115296469334829
"18987" 0.286166144935997 -0.0193005782031805 0.306184994882166 0.0200325959333711 -0.264961968494735
"18988" 0.233195014737862 0.11926887051734 0.0835750499437598 0.200601351903851 -0.051993032930039
"18989" 0.183922334332895 0.000992793752111246 0.0697702428214911 0.104143032805635 -0.164048893634741
"18990" 0.44692699186142 0.27113153688267 0.0451431377626439 0.382198170019699 -0.122345567698715
"18991" 0.480157647630893 -0.0120523221202438 0.243453234637779 0.0799028127745179 -0.282985116597646
"18992" 0.330290026571237 0.220208680825033 -0.310881245494403 -0.0469349336883246 -0.0207444442909103
"18993" 0.36555070296878 0.241890895762211 -0.00328208003588222 -0.0716804270209837 0.265719795666087
"18994" 0.254373051723452 -0.0465980972586915 -0.0133195472731083 -0.167288861928342 -0.130854084857517
"18995" 0.272206998965306 0.337925744698617 -0.0841534621951124 0.524817867760888 -0.0212581383984697
"18996" 0.247512433634421 -0.118564491628793 0.0112944687723345 -0.0466100835234706 -0.0283875786019425
"18997" 0.202439157328592 -0.0355671551626949 -0.138293948244724 -0.0798809486248948 -0.107484955028431
"18998" 0.191814724878709 0.0228516120371607 -0.14391997170094 0.294211637365888 -0.246314364695371
"18999" 0.189578271990501 -0.0363201160990491 -0.135082978261794 0.0194330912084325 -0.0144013045120316
"18954" -0.0785869184576116 0.13736724940358 -0.407000081051469 -0.202309838799339 0.135303142716369
"18955" -0.160029559863198 -0.223811106058177 -0.266306523943394 0.0315410164147724 0.0242713126592119
"18956" -0.017483674111191 -0.368025702747261 0.0717698744838473 -0.0407353642129815 0.025146844122704
"18957" 0.066090296160798 -0.304877297498966 -0.234211830163633 -0.124395476546058 0.0192059746328273
"18958" -0.113708431971486 -0.364855489369743 -0.135604903354102 0.207295305288045 0.0110990558558446
"18959" 0.0408821717576666 -0.119697398857784 -0.22549860166295 0.0149111927499584 -0.108003523627681
"18960" 0.0807079910934261 -0.301653774537702 -0.50751867159977 -0.100044041132513 0.145559747706002
"18961" 0.238057626286812 0.0730724959922789 -0.102799021886683 0.181027876545114 -0.112958071826895
"18962" 0.198511363011929 0.0671029809208273 -0.0116384903653563 0.550878870396266 -0.182679458912315
"18963" 0.223370170713723 -0.0436698478442012 0.27532729221178 -0.114035589875544 -0.154357762531288
"18964" 0.414053741533431 0.247489261282089 -0.0353903224826889 0.209238721620607 -0.00457036991053025
"18965" 0.143285803212379 -0.169731899806856 -0.083764997846945 0.0676765280224272 -0.144491950350834
"18966" -0.120342368941609 -0.00459726333217903 -0.0589130362921601 -0.0678313328250663 0.0104916864153706
"18967" 0.135663315690997 -0.0466910022327721 -0.0868883627456105 0.215315159214941 -0.366864683444556
"18968" 0.127334054630034 0.0871292967870352 -0.138921622207108 0.0702924834394978 -0.28135442438768
"18969" 0.0279702777991208 -0.00462899231761621 -0.290197612742654 -0.0799096761144583 0.182660559069702
"18970" -0.13990555848934 -0.197387813659517 0.00721085141823968 0.108684088537856 0.279335156387332
"18971" 0.215904275222788 0.0569181561796729 -0.0582958807462357 -0.0618762136381239 -0.0653165190784863
"18972" 0.261196431162931 -0.0408819079681178 -0.130368983252636 0.265308648756741 -0.17640447746478
"18973" -0.0539864842256637 -0.0623744103189444 -0.196886394492525 0.0245227561350195 0.0307687588969936
"18974" 0.164706806262772 0.00959903071569585 -0.332972163286555 -0.206476581438841 -0.0118365134354137
"18975" 0.168790338410053 -0.0266898513970819 0.0283838512707297 -0.182928750423399 -0.0622751219477035
"18976" -0.0110732129162826 -0.0044374222469495 -0.335658841203851 -0.125132391713599 0.154115048482947
"18977" 0.261825953643005 0.183686844056457 -0.0953362788814447 -0.0607655108470482 -0.0594593029351524
"18978" -0.0336272822831423 -0.0719871822651934 -0.29366430887665 -0.0734113546659802 0.050329728862459
"18935" 0.248473408129095 0.0176568787812471 -0.159757300292581 0.13708642424784 -0.102574908850856
"18936" 0.00504900085315027 0.0668791751753179 -0.0685395283680497 0.287528801729805 -0.316512638201877
"18937" 0.0153318205104213 -0.264845209441169 -0.0940833044616097 -0.0170788692748098 -0.0142849827487122
"18938" 0.0620917795189946 0.22963281000003 -0.168529092631872 -0.280429133337301 0.167365300139707
"18939" -0.459045474988179 0.216335780689472 -0.0968319971417267 -0.0176321324322293 -0.303983047801254
"18940" 0.113661634552103 -0.362711196169366 -0.125335024763104 0.128870369795886 -0.0376120685056166
"18941" 0.422685860334473 0.19740986725195 -0.0217210387494206 0.386601903178172 -0.214331298764067
"18942" 0.345347050047505 0.185358202070574 -0.342886725392716 -0.177093073387897 0.101564431930447
"18943" -0.287210167256931 0.264070471138363 0.158954719667012 -0.0744444639446922 -0.0433676854040354
"18944" -0.340195785525462 0.520258880455921 0.179987672879386 0.0113325233849747 0.121111713147431
"18945" -0.459618387818359 0.435101461403108 -0.169874703968525 -0.0663888949616591 0.0632494005762531
"18946" -0.0789683014880396 -0.418929720853705 0.0613587043617846 -0.00725687108860935 -0.0668918454611453
"18947" -0.431676194354197 -0.287151322246666 -0.0805000587551939 0.176778836027646 -0.0317342029100285
"18948" -0.0480073547223407 -0.349051527058579 0.0461180153773198 0.00531926317245405 -0.00102107334702239
"18949" 0.000634838192575809 0.248281958188267 0.0467966236551915 0.329594815202051 -0.177905849772182
"18950" -0.410429765540006 0.369017637884584 -0.15433740788505 0.0492671274660131 -0.175065958574641
"18951" 0.0356287600950917 0.387334945817774 0.179518047041183 -0.0399725854833572 0.0233157864166149
"18952" 0.458486592176518 0.0634035186298489 -0.0631613628358085 -0.10084765585348 -0.118747284560511
"18953" 0.26215962518274 -0.0762354254034122 0.276384560851764 -0.288064172683846 -0.160980805202705
"18918" 0.209210312067792 0.0782200363128002 -0.0182928343135587 0.12990797510262 0.0886630063592776
"18919" 0.299708921871106 -0.0286837058445426 -0.0867355457645901 0.300524273163905 -0.265593462897915
"18920" 0.268031281468939 0.139724549012866 0.072063941518717 -0.023496226430405 -0.0162550070631861
"18921" -0.0903642915037606 -0.0879362216524653 -0.189180780818735 -0.0527487846868516 -0.0822427708084575
"18922" -0.0631624197695513 -0.218698043002622 -0.186880035126797 -0.0451961779103811 0.193303968393176
"18923" 0.427882156351723 0.0584172708813112 0.00872587636300966 -0.0421909666630201 -0.342912066630882
"18924" 0.218074088918305 0.00180152455768291 0.0531160165078943 -0.208037397735705 -0.0829846368768107
"18925" 0.455375986217718 0.338279316724763 -0.01066298216447 0.134547248295706 0.0839117443543939
"18926" 0.111834786881096 -0.0349991872969205 0.0990807544893605 0.53453672782165 0.119165238370155
"18927" -0.176538596080009 -0.373196445404914 -0.212282241723088 0.174403673360079 0.0141787143515855
"18928" 0.387129204516429 0.1152041517296 0.110726587499213 -0.035920337973333 -0.295570012054684
"18929" 0.337221343702891 0.204666668078369 -0.261473012941382 0.0521677508810801 -0.0674475919883388
"18930" 0.174497718193242 0.0339971538838175 -0.135540752582447 -0.0507004943552994 0.21450574862786
"18931" 0.0774819483071356 -0.0727711379003672 -0.180700648253892 -0.0700989533866593 0.0162700187086196
"18932" 0.0088888858998916 -0.027552704010707 -0.0526389045127709 0.137784105703377 0.0797317242958026
"18933" -0.0773421492512791 0.319125172468589 0.0551028911861597 0.139192446279948 0.0751489274954202
"18934" 0.0180889520963008 0.136275621006757 -0.0717857804036417 0.305552639458539 0.150808075066014
"18898" -0.0513270510218286 -0.134120965711295 0.24646774636396 -0.0962412589395609 -0.00182172762343006
"18899" 0.247115952612158 0.0596175918943625 0.110602035544003 0.251794889067895 -0.17045284637701
"18900" -0.09897117032432 0.167705036225256 0.0806610416587128 0.278818350776878 -0.066358356805891
"18901" 0.0934764773493881 0.320558004026914 0.0677055742265331 0.330232669777523 0.206059410972967
"18902" -0.150242483829419 0.0212078351342777 0.016873304738526 0.00251162590262189 -0.108624085461837
"18903" 0.169538987151067 -0.0313733328273971 -0.284905798096732 0.188453046937457 -0.192762865561432
"18904" 0.164345232283214 -0.290397448161715 -0.406884296222143 -0.149283287007681 0.0112355289109989
"18905" 0.265161319224538 0.183797374247204 -0.238326621893676 0.236535426796486 0.0411939399030559
"18906" -0.22635499155554 -0.164579542834389 -0.200490348260067 0.0353040870332872 -0.127111273952441
"18907" 0.297979828986743 -0.121364086463333 -0.0582545946882555 0.223749821463284 -0.129396879246793
"18908" -0.00375040034585965 -0.272443521876208 0.126114001825749 0.0199236236793194 -0.154763275870439
"18909" -0.187389971479164 -0.0169430131395075 0.000345567851854929 0.322781187478554 -0.184737966825181
"18910" -0.18160784643895 -0.416981287809975 0.115826718508279 0.0620835855614529 -0.0748492505746443
"18911" 0.00407091754435059 0.451178028560198 -0.128438382732009 -0.0999369118462946 -0.21854667748891
"18912" 0.203488647081675 0.124750228147415 -0.0121892301489753 0.122281647253508 -0.107993742513151
"18913" 0.0337514720166669 0.544416321330928 0.122164184869491 0.35175013059434 -0.19947739481595
"18914" 0.131941826840413 -0.106905687200395 0.330828240623846 0.12983248595697 -0.00285524232893325
"18915" 0.212364140850886 -0.00451482087808092 0.303360603072282 -0.185095060377691 0.0473796641681162
"18916" -0.0203777450781051 0.00516560447780516 -0.239312518922732 -0.0359900584306744 0.0518724318513078
"18917" 0.163393189510665 -0.255516705765861 0.244474331178748 -0.0230925094828587 -0.256631105515585
"18879" 0.291799635266197 -0.0366117965566919 -0.14357218500355 -0.0326580425143002 0.106609202116843
"18880" 0.075789883018024 -0.210105921665605 -0.162977349244496 -0.188633868685002 0.202697571524404
"18881" -0.0993144746474039 -0.109647288788278 -0.0236756065401288 0.191873409082727 0.166280433429731
"18882" -0.21483625702583 -0.378309726891683 -0.172722839232817 0.193860772243723 -0.00517949659106304
"18883" -0.246529900999888 -0.351684309804003 -0.106405138338357 0.189277683249703 -0.135860993050889
"18884" 0.0926656172086704 0.0619814105929943 -0.0613697588102991 -0.0822724789943814 -0.0125149287678553
"18885" 0.283759846387813 -0.0403137000859574 -0.00156033486302649 -0.0997083327053962 -0.164091927458727
"18886" 0.158117603426277 0.280628877673565 0.20915853066765 0.418327423305438 0.199586480726945
"18887" -0.131587687461184 -0.463623131013089 -0.200671691699385 0.195898956289111 -0.162033830199265
"18888" -0.416825145911026 -0.0904193590505128 0.0129150460735528 0.117155526206137 -0.117382547968438
"18889" 0.208218250206642 0.0496923604469435 0.121688119613629 -0.0413587268312266 0.0119863545444351
"18890" 0.306016253966134 0.208525003166957 0.00475238501159537 0.307464671830725 -0.102624046082251
"18891" 0.0907368166498642 0.132784852438768 -0.217542284063645 -0.258238771264373 0.112673531952007
"18892" 0.159284448007095 0.00759039711764378 -0.07715379494932 -0.060672051258589 -0.130339568864063
"18893" -0.127650190417855 0.22407580289962 0.15085658376265 0.0239292804743516 -0.0594974955347
"18894" -0.509244336468749 0.223627696428719 0.116183351475656 0.0216546257198602 -0.0388289469852622
"18895" -0.458709519915864 0.41132079930168 -0.0619945293857419 -0.15873351036091 0.0611808044972917
"18896" 0.015042772007238 -0.06172323473455 -0.233650140604474 -0.107920750734571 0.0881578739637237
"18897" 0.219711997980149 -0.181187589468785 -0.00110657195737897 -0.194726024460712 -0.0298938034585255
"18864" 0.0893077259049467 0.0646415405183612 -0.201617514926443 0.164100889636504 0.0237617037341697
"18865" -0.51958307532637 0.0113975761403783 -0.0762919150041071 0.0994612514110425 -0.10267089693774
"18866" -0.654246205258245 0.142403926868355 -0.0604225811313897 0.0697829099164396 -0.158940760118193
"18867" 0.134992199210183 -0.0103329349098546 -0.173144385431503 0.233123164192121 -0.0311307470416408
"18868" 0.306229388749357 0.0554869852437123 -0.350833934420926 -0.153059362441011 0.261407148779538
"18869" -0.0566542292062282 0.334337340245106 -0.0632227186534691 0.0383785922757398 0.00131889329819041
"18870" -0.352011603054532 0.418976091527799 0.274046038298186 -0.126598016113555 -0.102126940849479
"18871" -0.590571972813603 0.312770648564904 0.0699667865488727 -0.156749881305431 -0.00458228958269146
"18872" 0.17856670974043 -0.0488138429651993 -0.102025005360002 0.201121871978233 -0.267485961541335
"18873" -0.654246205258245 0.142403926868355 -0.0604225811313897 0.0697829099164396 -0.158940760118193
"18874" 0.150413439935519 -0.0055492215317954 0.168664189667472 -0.231426646543122 0.118788419464716
"18875" 0.0314688205588315 -0.340417962353241 -0.287804253338085 0.184674523953985 0.18168452513647
"18876" -0.0819154621211803 -0.157390566474446 0.0121783947512024 0.355413123228799 -0.284940058391228
"18877" -0.248684646270734 -0.436001170685298 -0.17871366105829 0.174266098745653 0.00806347696584983
"18878" 0.193184617475755 -0.0764272804024827 0.0758304607230555 -0.0914599369283036 -0.013404987849784
"18852" -0.141953260433941 -0.144827475902293 0.116922602184408 -0.0272763602240015 -0.0364197121893558
"18853" -0.315517845595272 -0.126779240933251 -0.152693779686151 0.043964291829219 -0.000229032120005957
"18854" -0.358328463822209 0.520196908583133 -0.116918780586527 -0.0601728056684352 0.075869422187194
"18855" -0.0497580795434134 -0.0217237197634043 0.348682975173017 -0.0900085006771223 0.0814316527335793
"18856" -0.0158881780385068 0.0115344683169486 -0.322578694218873 0.0723867876468637 0.155649650263086
"18857" -0.0148335919570887 0.269343599362272 -0.196083509226001 -0.0531131769658743 0.178108594940771
"18858" -0.0158884765005672 -0.162788552866062 -0.0271084827284447 0.0871162904601063 0.0167641644249441
"18859" 0.174303856471617 0.14458713750173 0.341648281961229 0.226312110222228 0.107848158927606
"18860" 0.0883091182298356 -0.194004291786831 -0.107337412977565 0.0348471674675074 -0.082339452229926
"18861" -0.364161661455818 0.211093922556337 -0.217299790826955 -0.0939921112693406 -0.0295180756592951
"18862" 0.0577978202447523 -0.222851095915122 0.143894157326792 0.0972859031788587 0.0449168531087823
"18863" 0.35293372394831 -0.0427795243005928 -0.196034044788032 -0.135986877539389 -0.27960807634805
"18838" -0.105819706322059 -0.107551697700224 0.0876796454603297 -0.0170517312134646 -0.185473043973102
"18839" 0.0927219503172112 -0.0571690934042789 0.312050627588222 0.247167721017033 -0.0603434722353102
"18840" 0.0186835653507112 -0.0966541348211801 -0.137237797631076 -0.0653725857361487 -0.0131307277907626
"18841" 0.173145233332198 -0.108860448281088 -0.191105446822423 -0.207790460661908 0.135250360032474
"18842" 0.458941205795645 0.214680831472927 0.210479518222124 0.20686640258004 -0.224829461012533
"18843" 0.19572730364374 0.0935566415651273 -0.138312805117679 0.0183525789391153 -0.102286276919802
"18844" 0.26073438369191 0.150961401372398 -0.242110698691352 0.0577146075933299 0.0656829978720347
"18845" 0.13005162216435 -0.0424930004161473 -0.284827686980294 -0.0478438314105276 0.158870717117112
"18846" -0.146623475638611 0.0315790470100121 -0.263406136771003 -0.2232232825634 0.116344255758791
"18847" 0.320217209685269 0.111942095530238 -0.0778933623585396 0.00644867596031209 0.00898553466151507
"18848" 0.203880163755505 0.314159788753436 -0.158468521406578 -0.0787316487113773 -0.00618521313555185
"18849" 0.0450314839137154 -0.129333574705954 -0.164937682421599 0.328490247373622 -0.26931962390383
"18850" 0.233805925226556 0.163608873930352 -0.250608355952958 -0.15821023525037 -0.0547693104975615
"18851" -0.208723000704853 0.151462551746233 -0.10584126496343 -0.155931318007066 0.115799793278903
"18809" -0.22584627867452 0.0303092495497062 -0.218068005203976 -0.0162549530640258 -0.0670133043575825
"18810" 0.208484543176976 0.0684399903766561 -0.0632222860915296 -0.0470144281217632 0.0440988815963555
"18811" -0.109839338017786 0.13171299419911 -0.129484793410406 0.00282358126229864 -0.0527406504270689
"18812" -0.229203377559997 -0.363404941419045 0.0514828800219772 0.171392622716882 -0.0413025852959207
"18813" -0.0301216314535981 -0.33712642131226 -0.297179629970838 -0.0119862020847908 -0.123340124507282
"18814" -0.0534180465610201 -0.232527797791496 0.0700571752756601 -0.0145002553230711 -0.0391488753081267
"18815" 0.0193454570347621 0.095062309450616 -0.142907057089187 0.186068654261951 0.0842049359929306
"18816" -0.115996854594845 0.107501019686107 -0.0968476949372507 -0.155838566181955 0.133920772386743
"18817" -0.152027331621311 -0.124637999187156 -0.210647145565351 -0.0520573835193461 -0.0733724781548167
"18818" 0.372081096873824 0.106565798293292 0.00346853320896529 -0.0975906825169526 -0.179756049553181
"18819" 0.347546048726979 0.0892833259987938 -0.121258310922126 -0.254436432749059 0.23276777815894
"18820" -0.123971116835169 -0.2025729872521 -0.0267311677654639 0.152161408438677 0.149433815523257
"18821" 0.126519823462163 -0.1312249846093 0.262462734444407 0.00623939456668701 -0.0489000630781518
"18822" -0.078220261398127 -0.213577945674676 -0.00346407464450408 0.0181979409005434 0.0980827601380603
"18823" 0.130638314106828 -0.0458547186340124 -0.213639646194511 -0.292722292604819 0.113605498239526
"18824" -0.217142115571893 0.296408699551628 -0.0725490677936826 -0.282272874421844 0.146102041885181
"18825" -0.388100948124964 0.254426173411629 -0.126392077086352 0.0145526391772972 -0.04090468787062
"18826" -0.138035606022811 0.251594321647006 -0.161873611132237 -0.00139111845483112 0.104150681573402
"18827" -0.374755062582224 0.459628718321734 0.175146559753019 -0.154595720774146 0.0215565633745864
"18828" -0.692300465570679 0.326745561992772 0.0281734458856395 -0.0925881376985525 -0.126390154571847
"18829" -0.0410034826138099 -0.282889129072283 -0.225360815988716 -0.00119983921631376 -0.0325612683350147
"18830" 0.0406361720824201 0.0389835177659517 -0.0464529915787451 -0.0583357794664559 0.279045855660882
"18831" 0.111281590180578 -0.201461868914438 -0.313271371736137 -0.106096523436008 0.0355127647429972
"18832" -0.118947278362851 -0.286176061276174 -0.218354253895593 0.206366715543421 -0.154420803085798
"18833" -0.115936196002116 -0.111157280447804 -0.154772312668752 -0.0385963012259772 -0.103599004151028
"18834" 0.304184108268333 0.00271957547697843 -0.188301552865484 0.0637218842165537 -0.120511436875198
"18835" 0.0229425632506148 -0.083430184704696 -0.00180405221092025 0.0122423264069587 0.389983443001436
"18836" -0.158689317949485 -0.0302670826647108 -0.253955310590272 0.0602732487920397 0.158306667316894
"18837" 0.0924589509788583 0.0777676992358382 -0.137417416771101 -0.0700473946973576 -0.157450474483855
"18788" 0.241683586512737 0.272195769443637 0.0206672151246354 0.24290861675164 -0.235694512600494
"18789" 0.220589826850017 0.091820168734125 -0.00514212362549442 -0.0999198234430578 -0.313681365736336
"18790" 0.0230776140950554 -0.150325879717954 -0.135561756370605 -0.0451048484241665 -0.117999543646263
"18791" 0.014083064894431 -0.328585832624482 -0.12238928470148 0.162380492250798 -0.316229984650204
"18792" -0.147438852629861 0.0927370857242165 -0.00713953932003982 -0.0563210441633604 -0.217078502300359
"18793" -0.715462005856058 0.349382404279308 0.0188600558923998 0.00987888975993284 -0.0265910521909282
"18794" -0.654246205258245 0.142403926868355 -0.0604225811313897 0.0697829099164396 -0.158940760118193
"18795" -0.0858577502957042 -0.353459658022418 0.00714864331560989 0.132251854463922 -0.0278487526851003
"18796" -0.16828760629286 -0.20984252603576 -0.0475127324532603 0.0645101905687594 0.0167160528365513
"18797" 0.330171633486612 0.114180719651145 -0.317935250108143 -0.0105598362098995 0.126391114493933
"18798" -0.205613639297013 0.134277372077221 0.106584841704018 -0.0912094672145375 -0.0107988349406991
"18799" 0.023093493473122 -0.0926333317941399 -0.015645203428861 -0.031624315008497 -0.0461782192396986
"18800" 0.0444156940679169 -0.293399072051476 -0.131700328770209 0.241423697523759 0.0326780801502813
"18801" 0.0381852354628696 0.137397283885302 -0.395827998867498 -0.182849505486202 0.0264674754940373
"18802" 0.168549822281801 0.0299262015693437 -0.0733526635112544 0.249325327906664 0.0860604395424378
"18803" 0.215509765637934 -0.129451553597192 -0.117744413070953 0.0209411479876762 -0.115607082694003
"18804" 0.313395723220509 -0.0330735176151858 -0.145852700361495 0.380183506423613 -0.106574435966141
"18805" -0.206138903818902 0.205700172511117 -0.0678444330173125 0.19824506533624 0.068561510531704
"18806" 0.204975894666668 0.043475868949938 -0.250142321217061 -0.141434097357501 -0.17108527325088
"18807" -0.000547129697514095 -0.156039763857698 -0.252503604274037 -0.0520175504014819 -0.0493435841782881
"18808" 0.0820889230302203 -0.123708003818894 -0.307080266658655 0.152161028356857 -0.0359727283435278
"18762" -0.0800818428784811 0.122278164680494 -0.0461728523982498 -0.0719439540513024 0.26016802362759
"18763" -0.165510816692614 0.114963679133424 0.077577388353044 0.0749508956736089 0.129004599310528
"18764" 0.111590929558587 -0.0248638082545503 -0.107958762147289 -0.0304899842593709 -0.390956380886598
"18765" 0.186453032128727 0.0548290357131095 -0.269940983841942 0.479361770956693 -0.411838481218185
"18766" 0.133758827436238 0.120065415584233 0.322727192568278 0.313057031299687 -0.314719623156223
"18767" 0.0397734330247229 -0.0328336558610703 -0.286039414969139 -0.0933165973096501 0.0193450895421449
"18768" 0.107373758498779 -0.310456445541483 -0.088337467230369 -0.0491325501028739 -0.21707952848391
"18769" 0.173774369398993 0.129300939463126 0.0252498445478 0.0416603669791422 -0.0604625609413252
"18770" 0.174303856471617 0.14458713750173 0.341648281961229 0.226312110222228 0.107848158927606
"18771" 0.348414459938038 0.166435084173443 -0.223405189721229 0.0790951909696563 -0.0561608120307233
"18772" 0.373677171589384 0.264785688255434 -0.102492899854843 0.344370038833988 -0.289710510732421
"18773" 0.178235010492244 -0.309091134966799 -0.286813321049074 0.0772131366408566 -0.2204224234465
"18774" -0.0817020368802592 -0.371262303433772 -0.249281417101845 -0.00392856624173001 0.0296685343277783
"18775" 0.255091554817073 0.0117185818826781 -0.115509958095569 -0.0924999335909564 -0.0441779582146485
"18776" 0.178790752754206 0.000593259490906208 -0.295517211686708 0.222868923239733 -0.14129115332657
"18777" 0.0871803940728874 -0.105749410710054 -0.104761742052035 0.0499150000322969 -0.118112508632489
"18778" -0.00864950015275428 -0.247927781749472 -0.225654066413692 -0.072603005021119 -0.0526883462319321
"18779" -0.47374326373665 0.31636477536807 0.169914887849762 -0.0424210719578994 -0.310998247238252
"18780" -0.67505853886477 0.391192745689475 -0.00589033220056568 -0.0201246611682298 -0.00538517668639653
"18781" -0.0241925694669431 -0.0930508935507838 -0.00456651530984443 0.137243901580892 -0.00437014042975624
"18782" -0.67505853886477 0.391192745689475 -0.00589033220056568 -0.0201246611682298 -0.00538517668639653
"18783" 0.104295268837571 -0.10439518259332 0.0453551044350818 0.395006453251251 0.177546344740173
"18784" 0.124836627429738 -0.0601143667895155 -0.272497867541173 -0.172292038922545 0.0350929500232286
"18785" 0.0857974139722708 -0.013569002304809 -0.328296103134974 -0.337001844522569 0.18795202794089
"18786" 0.0137859291477839 -0.114127625366507 -0.166519316353465 -0.0361556917422834 -0.117934559055029
"18787" -0.0104144494083937 -0.126605426092396 -0.303961262274456 0.0470902727072546 0.176171253622922
"18742" -0.117619912452295 -0.355552371189393 -0.11498673227161 -0.0195867248812105 -0.101223258346871
"18743" 0.0564763817164517 0.024009594611431 0.0278629753502769 -0.123849431734037 0.112693859959492
"18744" -0.0904140245375648 -0.144657282839892 -0.352248258736735 -0.0747680356728383 -0.0213988012357467
"18745" 0.131042933803544 -0.105071011832558 -0.145452766999492 -0.111207853791411 0.0404944854162821
"18746" -0.0873645735394835 0.315498779347056 0.0267197375216787 0.192407033662884 0.0524147238038793
"18747" 0.0438251509982997 -0.333084086235885 0.0255222143306048 -0.0266430066497059 -0.177114841678438
"18748" 0.184547308319814 0.273264764136533 -0.1775711904966 0.200761063153692 0.179369359157911
"18749" 0.0418199793132829 0.069215169253784 -0.232086711425103 0.055731577674947 0.311416283954812
"18750" 0.339378391477408 -0.0663531563070016 -0.250098988790152 -0.172878663513181 -0.124605855027708
"18751" -0.240085771263308 -0.266953853005214 -0.1431259882088 0.123601804246248 -0.0897869672851687
"18752" -0.419895522689249 0.359413492645801 -0.0672591804428969 -0.0762036837435248 0.122945010691232
"18753" 0.0631227158523617 -0.129042397143626 -0.182281770504536 -0.0328426963442022 -0.0225696862857391
"18754" 0.170296224427276 -0.118563210511447 -0.179583024511198 0.237779919412753 -0.00444927331741912
"18755" -0.133056179578766 -0.251175325218282 0.169229998762407 0.0969064702325869 0.131621588796377
"18756" -0.12399432857541 0.0617255087826107 -0.232620675566379 -0.0410007165526024 0.219551735369213
"18757" 0.108261128931666 0.362514061597942 -0.0549364253106382 -0.0190706655345167 0.614342705441321
"18758" 0.240521007409524 0.158850299437007 -0.0983588423909152 0.0862839321835139 0.224534597455552
"18759" 0.233323398761533 -0.190334867162149 -0.00737672337919482 -0.145442250204717 -0.131835751359018
"18760" 0.0143422823508016 0.108494782178257 -0.286231692357396 -0.0683106533764693 0.146302382755686
"18761" -0.128778360583613 -0.235032427093001 0.0359842945699211 0.166869032164775 0.337491750076022
"18733" 0.251826348676095 0.32739494678665 -0.282867681449158 0.0855227232243732 0.367869915004457
"18734" -0.0593504081540111 -0.325044628831272 -0.237804689383381 -0.00319025982390127 0.00952062871325561
"18735" 0.0786941363421744 -0.040620465032999 -0.1524688926038 -0.182312028475505 -0.00538041628058745
"18736" -0.219400032468734 0.126208296900721 -0.126701631522679 -0.162950056436328 -0.0340682967776395
"18737" 0.0707663394759424 -0.350593932305575 -0.119796249901268 0.109912927964682 0.120186750253719
"18738" -0.0206106571583671 -0.0865359507403159 -0.129142814631748 0.136239841282501 -0.29208945946111
"18739" -0.21387085360429 -0.0200624835632626 -0.173464175973395 0.186253248242337 0.0850356098743627
"18740" 0.239363014272624 -0.0163705976921841 0.027123819078739 -0.0553990464959249 -0.47998897554682
"18741" 0.141478919621979 0.180949438926603 0.0433863468157381 -0.131645480364107 -0.0621095347552771
"18710" -0.248294285539899 0.127302349521587 -0.0697302292480005 0.0617535201997136 0.116645414174491
"18711" 0.272950804225811 0.104749385047875 -0.0985299918848457 0.264765092422515 0.0723954839511949
"18712" -0.0611078380823019 0.0369514732709778 0.158095029080285 -0.0878714987038536 0.00791369254549723
"18713" 0.116650925864503 -0.141709329987322 -0.223543043352011 -0.153175583930023 0.0411644162018429
"18714" 0.0864863947916121 -0.15244140542551 -0.237560428016105 -0.187170232101641 0.0614704059267129
"18715" 0.126541768779607 0.00623789272465241 -0.203168124197614 0.134011074582555 -0.133894765567297
"18716" 0.139959578457046 0.14006108635623 -0.055882528540113 0.323279945330486 -0.279648997354292
"18717" 0.0818639336705655 -0.176325762293857 0.0520940267239341 -0.0392276228314914 -0.0501207390341614
"18718" 0.0217235423532974 -0.230635195736205 -0.196070481275294 -0.0904890551157413 0.0466105408042741
"18719" 0.0576918513839966 -0.309595778345809 -0.0402071034677573 0.0275997421652444 -0.0301302434248046
"18720" -0.0873058926105246 0.151168913124582 -0.051945203949185 -0.135160848901 0.016278892917762
"18721" -0.0923234847467114 -0.327994444109503 -0.026944592723864 0.0975066028422181 -0.169296567481678
"18722" -0.166994427955873 -0.295775132235111 0.0764933213973238 0.113303130112162 0.00707467571570588
"18723" -0.00296675276510508 -0.240316372754473 -0.177310596630288 -0.0016725832590996 -0.180531867811729
"18724" -0.110632204572609 -0.18934964501558 -0.046408819127357 0.00923617872552602 -0.0481449910442937
"18725" 0.0925220776188205 -0.121282488635298 0.024381201777561 0.270651650152057 -0.188501180875732
"18726" 0.233801196372625 -0.0786751872823498 0.102836176979558 -0.0518846977645665 -0.224119747550295
"18727" -0.0421144996624207 0.109416810005289 0.0365920060456934 -0.117640579246443 -0.167766522583804
"18728" 0.249025478434885 0.0859151165914613 0.044562909709251 -0.121347346378781 -0.0870078067629887
"18729" -0.234896484009514 0.048810342275733 -0.0692014047237647 -0.0169344111018479 -0.0168341224178191
"18730" 0.294837662500297 0.0993177392700797 0.200331170994158 0.30188513061337 -0.130721362617537
"18731" 0.265147693804265 0.0327398591790833 -0.0191583851803917 0.24735254066576 -0.201706703370229
"18732" 0.0670820579057499 0.340646324451021 -0.070638461041329 0.0751523113929217 0.125037108430131
"18685" -0.216891031278327 -0.0983797474987503 -0.19213153971372 0.00027404327287437 -0.00163583872788644
"18686" 0.118757486651288 -0.0385872367979784 -0.0991014455037393 -0.0748968764356832 0.275023141256005
"18687" -0.0186021949454068 -0.234310492461383 -0.00655402619989881 -0.113797239328602 -0.138774044320683
"18688" -0.101194643294151 0.156273911268209 -0.0124241196598844 0.343020452201576 -0.15216675430767
"18689" 0.363894896688212 -0.0342755563584841 -0.30300699933843 0.193647685084741 -0.136933977516471
"18690" 0.375009072932154 0.186145714800891 -0.0307041860106942 0.048849725738853 0.130693595797738
"18691" -0.67505853886477 0.391192745689475 -0.00589033220056568 -0.0201246611682298 -0.00538517668639653
"18692" -0.715462005856058 0.349382404279308 0.0188600558923998 0.00987888975993284 -0.0265910521909282
"18693" -0.510720050160252 0.333401104324795 -0.0955353480263708 -0.0983519035988338 -0.118928287382189
"18694" -0.338246119598974 0.158338988412446 -0.0275601612654989 -0.0837388953066385 -0.0492019550777603
"18695" 0.0579336185772257 -0.176007648868804 0.26403193568436 -0.0930096760690784 -0.0450854383030262
"18696" 0.14181797970657 -0.0615890259161312 -0.0933624196845834 0.241093003846831 -0.226725122652417
"18697" 0.401553957967043 0.138109884328511 0.0867456511170648 0.119641260973948 0.0568879481872788
"18698" -0.171267868128436 -0.294546229928554 0.0170116855981684 0.0904701703939476 -0.0611351234085951
"18699" -0.198945681028262 0.185101131484207 0.0750615398727079 -0.210991395799294 -0.0480211228657352
"18700" 0.159893428023562 -0.260930610802595 -0.0400022639809855 -0.0354221794711405 -0.170876913886913
"18701" -0.369368222447503 0.0816632177645213 0.0356208376720397 -0.0654381118707822 0.109479338665693
"18702" 0.173620702623742 0.0667711599029116 -0.263228493825434 -0.13440002328813 -0.200280968673487
"18703" 0.165234160620843 -0.0413182140775736 0.0856018226906623 -0.0731473371945547 -0.243134052147501
"18704" -0.191657178676367 -0.0713575107742381 -0.131988722249003 0.161702268936693 0.0507016350669633
"18705" -0.12428437120343 -0.347485927248006 -0.0993763551301624 0.0630911699745759 -0.0770189098561405
"18706" 0.231207489615852 -0.118744867571004 0.235947742329065 -0.0709096936756059 -0.392599846320104
"18707" 0.0620390768717825 -0.135431056540319 -0.305383916527578 0.212342058076658 -0.129241087508462
"18708" 0.103755905071827 -0.157479934023789 -0.131750761918322 0.186497717776745 -0.393914926039866
"18709" 0.0812982086802531 -0.21191889377994 -0.176266732661897 -0.0556262785806296 -0.0589187043049928
"18665" -0.0269055296403074 -0.0282646339969468 -0.28465400079664 -0.118493620539815 -0.154319494728714
"18666" -0.0995686634980755 -0.46645154583852 -0.0395488964498623 0.080775666103212 0.00280937163030192
"18667" 0.191490681102772 0.0622171746669586 -0.0253034233037056 0.101021459433167 0.112499432439853
"18668" -0.00139511325909807 -0.21344510204395 -0.39463865539947 -0.0840989921951244 -0.0152426564175536
"18669" -0.133418168446009 -0.0231544536656891 -0.17276744005414 -0.21870456953965 0.168278826419342
"18670" 0.185511471506059 0.0845581094758668 0.146244395438061 -0.0900707118069242 0.213253674830486
"18671" -0.364890464305038 0.414915225331643 -0.318526625854849 -0.210945621391486 0.0100694233722267
"18672" -0.409332821830075 0.0977471804951041 -0.219447371788008 -0.110496243228261 -0.0386564809693003
"18673" -0.0746424362109467 0.0416174006309112 -0.274152118589623 -0.143481321365018 0.152338594009427
"18674" 0.142862973089911 -0.196331070335319 -0.0772366825216197 0.368746266529052 -0.192160957789579
"18675" -0.131653766039454 -0.030163709176156 -0.107730098527415 0.0108923470059616 -0.0634245775994898
"18676" 0.325040457877889 0.119089739154077 0.0920164702334528 -0.163643489014282 0.07632931766269
"18677" 0.326776229386617 0.175247724154848 -0.0683993470400244 0.0932863852257276 0.145205212148755
"18678" -0.217723861407009 0.156016319062217 -0.084978614291835 -0.115871819209822 0.198261073918053
"18679" 0.311386574511163 0.265441570233633 0.102178304376308 0.0328144917095701 0.244202874209352
"18680" 0.127844635568358 0.0777701179193002 -0.0118427376091869 -0.0803690699243746 -0.204878804346348
"18681" -0.67505853886477 0.391192745689475 -0.00589033220056568 -0.0201246611682298 -0.00538517668639653
"18682" 0.239944181458355 0.261215526595404 -0.057582839593317 0.213056864298778 0.115103648497178
"18683" 0.355519590498628 0.168265063059668 -0.155624944937101 -0.362434526875615 -0.152151654139552
"18684" 0.168786339222835 0.261276881551761 -0.0944573248830083 -0.222976396222079 -0.0198955887604499
"18657" 0.369276377894182 0.0338039573830959 0.0743418398565066 -0.0462049843784381 -0.198698748350673
"18658" -0.236677691093185 -0.252378554120062 -0.15003763358812 0.0822390836610532 -0.037884551465764
"18659" -0.0851570788754748 -0.121283057582451 -0.333577837778655 -0.030668992850528 0.0548644762259192
"18660" -0.00485085095559044 -0.269414421682505 0.130508594740031 -0.120387711090432 0.00227535429513088
"18661" 0.0913157926943138 0.0530317640984135 -0.080227510676678 0.30635790451008 -0.0291219713464917
"18662" -0.0589804216188031 0.0461769308629642 -0.00558559349719797 0.0597325467850586 -0.162956225905947
"18663" 0.0524624353063196 0.223133718346763 -0.156961766526579 -0.00144423733141585 -0.0860901363112768
"18664" 0.0479693358486279 0.139015115479417 0.340765745792884 -0.107738878889599 -0.0515082939697003
"18647" -0.0813203874789703 -0.395083762163859 -0.114062054437541 -0.013536772877821 -0.0869592149711019
"18648" 0.211201836395985 0.248058150993546 -0.0448353631917076 0.670262945375726 -0.126156033302113
"18649" 0.179820763678068 -0.176561060927684 -0.269925589441868 -0.143956002932081 0.0108504630686337
"18650" -0.0130456730101276 0.106702397361978 0.0896642976359022 -0.0609321572769203 -0.118059943099523
"18651" 0.219822534076686 -0.013436703101302 -0.332718917540775 0.184357109018923 -0.0494824605555944
"18652" 0.34573287949152 0.0309391245015957 -0.355563651106451 0.142644703063076 -0.12838829486757
"18653" -0.178088937551018 -0.224972014813629 -0.0876063738012322 0.136172088611832 -0.0712568359569479
"18654" 0.0216762437036801 0.142977526868915 0.115080133072631 -0.000236658761990802 -0.210006846869855
"18655" -0.150467544714133 -0.339508719691612 -0.114446314779257 0.0559932084609291 -0.0639638941197578
"18656" 0.191902695580022 0.0466749283260878 -0.117598990498857 -0.109209683208148 -0.0198763444698834
"18626" 0.136604244509659 -0.00168169034919346 -0.275946822888224 0.0562893876382761 0.109803401751094
"18627" 0.221677169156353 0.0459467796217601 -0.116615708242566 -0.00929426283144792 -0.0498517598308761
"18628" 0.0276160417209198 0.024097201973028 -0.234854992451405 0.131693269425611 0.177668498408732
"18629" 0.0698153862410105 0.0985304875532577 0.0673204246113561 0.170455290944412 0.412200920943128
"18630" 0.303346153491775 0.0528601366120451 -0.0870599975685607 0.328579789072178 -0.264318785640524
"18631" 0.0199794247652384 0.0392854441497087 -0.0896817158917382 0.0136282706303714 0.00114552473612027
"18632" 0.0200293543105614 0.0173060186894149 -0.0855295887003938 0.181828954838892 -0.279447677863769
"18633" -0.352283403767375 -0.367370012703115 -0.121701002140638 0.227001294671459 0.00975205429770453
"18634" 0.232300179432613 0.209542376607477 -0.0748532892592713 0.0784421137046229 -0.169297944225514
"18635" 0.274413092332249 0.172508583809762 0.279515014679574 0.0856069512048785 -0.246088786645087
"18636" 0.219526212360727 -0.014053092630445 -0.0562581813867179 0.0635510031215135 0.0530800930952446
"18637" -0.0778766779781522 -0.442378713926422 0.118168109599331 -0.00384755422301075 0.0862551771014902
"18638" -0.00929458448612884 0.00528791442165963 0.0122960450080946 0.410808934967063 -0.241166020208789
"18639" -0.0288732977052117 -0.0809167223715268 -0.0915154813784582 0.0189010221501908 0.029599156119102
"18640" 0.180080570167669 -0.013970211811636 -0.0475350052573173 -0.0643782783941834 -0.221631353996993
"18641" -0.26990613492155 0.0621097073161513 -0.0511598575531938 -0.0143399170003381 -0.0879737588125519
"18642" 0.12344168757232 -0.0476655003877743 -0.175742082818105 -0.0246356413780773 -0.271180919795945
"18643" 0.0687369775435341 0.122823027216042 -0.154751102716232 -0.0881742158770721 0.00365395064733771
"18644" 0.122734101722766 0.135279743553396 -0.0773591782683286 -0.295169559567205 0.0673417444130565
"18645" -0.101507133827664 0.155781152181163 0.21437495277769 0.043909775701344 -0.163631034634378
"18646" 0.301929863846771 0.0524570795200266 -0.165135531636053 0.07431591769873 0.0990989292785834
"18603" -0.715462005856058 0.349382404279308 0.0188600558923998 0.00987888975993284 -0.0265910521909282
"18604" -0.139454837705372 -0.296036825158964 -0.233306176099046 0.0409418722921221 -0.0925718085816816
"18605" 0.0108425102527248 -0.159406057286604 0.228358049808988 -0.00341078657614349 -0.00573935768434252
"18606" 0.0420274104908832 -0.0710792805530433 -0.342461956621845 -0.050504750518066 0.0144344866911824
"18607" -0.017570849761319 -0.200438446501006 -0.178453198093679 -0.00640669819949172 0.00960563538491588
"18608" 0.160254235140533 0.044463688610333 0.0638008876360525 -0.170029925122899 -0.0218780944893592
"18609" -0.0615469115581464 0.0146530673385304 -0.0167605479857857 0.0408812903664992 0.127130725832734
"18610" -0.0188685239661185 -0.287075507438656 -0.228848512795279 -0.00598219988789694 -0.167272180723844
"18611" 0.261132155674419 0.115073045878905 0.0385208356026438 0.192378084026831 -0.309552801318579
"18612" -0.0471188553106609 -0.113341182488297 -0.254147586145999 0.264433686847944 -0.0118331334198112
"18613" -0.00267159941017391 0.0660553194948582 -0.0189394250424542 -0.174077613953583 0.177852090523358
"18614" 0.108460343613133 -0.0541352706622825 -0.122954687662141 0.410249904680907 -0.283197541193195
"18615" 0.0415962800945402 -0.0965651296864788 0.0646921926876556 -0.0516073319583598 -0.0987056621149706
"18616" 0.078118636005142 -0.0967857055932001 -0.238805254520656 0.15431197984743 -0.315872614827242
"18617" 0.360936385603303 0.246823009827601 0.186821278907282 0.326674487996099 -0.230121561202044
"18618" 0.150555855672065 -0.0853306888409809 -0.0848441955553923 -0.152615748134822 0.212234401977931
"18619" 0.130760245271658 0.361911140807279 -0.160243051557879 0.319879041279408 0.329285942795099
"18620" 0.271712346057909 0.0279799444119503 -0.0761604778817298 -0.04629057407947 -0.0412403259451329
"18621" 0.194868853087189 0.109233970709368 0.0331604289162559 -0.0375273582841751 -0.0789693858806205
"18622" 0.301953711167603 0.378771114629103 -0.0300671318240854 0.315756351196277 0.0496113276664821
"18623" 0.107075967962728 -0.00969828471919448 0.0501719207179235 -0.0923683769952677 0.0198892278708755
"18624" 0.324075368368289 0.144411149591608 0.0140583436572542 -0.239061932379977 0.0219992082435677
"18625" 0.140635203944837 0.0676133399174872 0.18297264458464 -0.189089677486297 -0.108482844595772
"18582" 0.101445696137895 -0.025291747753684 0.0140225466338092 -0.167216051079683 -0.0226488757382153
"18583" 0.128511015867834 -0.202069628654907 -0.0684704192854144 -0.00461759700223155 0.085866861883834
"18584" 0.0434737052222883 -0.196551104689222 -0.363346104754638 -0.0491059417981131 0.14083868983578
"18585" -0.202434367985568 -0.137809700554488 -0.34885924573582 0.370020409053587 -0.174257635396046
"18586" 0.39720972226508 0.0712558201670205 -0.143290697683487 0.114612457964376 0.0397538611403549
"18587" 0.166054136935042 -0.0556531840185037 0.00749547249657298 0.00650299924433094 -0.203205376827661
"18588" -0.095045796521294 -0.0263792665744122 -0.153933200918646 -0.143686867042713 0.146212189329393
"18589" -0.104178263222132 -0.0750542591917366 -0.0690023883760965 -0.013480217256526 -0.00364812314133896
"18590" 0.313124152658601 0.201821886254617 0.107733427925098 0.230828975812685 -0.157361528649583
"18591" 0.171895542699094 0.155541658667993 -0.135584980116961 0.212909041134139 -0.0701322632588133
"18592" 0.108020932593337 -0.371174714992725 -0.249287908294475 -0.0413710252733759 -0.132846412924817
"18593" 0.458387940560295 0.267705320652472 0.0927378675853826 0.32866703191209 0.0853834726018152
"18594" 0.137324072994994 0.213908723925278 0.0602426980736937 -0.0725522002314001 -0.0795691813747765
"18595" 0.0710052777603636 -0.0398234920515107 -0.18883866196626 -0.0964281473165317 -0.0907878668962178
"18596" 0.493506630150652 -0.111934030046517 0.142159999618304 -0.0139450959718701 -0.302746322742067
"18597" 0.174287605905619 0.0933987850577525 0.0579894374635193 0.117825360143929 -0.130558148198556
"18598" -0.00280922067328829 -0.140504887486548 -0.0103960385797935 -0.138902421577006 -0.165748721245947
"18599" 0.0895370979134046 -0.00529605465898925 -0.173598736354166 0.0627447485604658 -0.0283173014010829
"18600" -0.0132296927906638 -0.0606276119657751 0.0162562899869275 0.132474997022821 -0.200100810123814
"18601" 0.098719369095129 -0.103639822985302 -0.0319328950707079 -0.0056020615422793 -0.156478264226336
"18602" 0.212103889831328 0.208303405808465 0.0232775260233294 0.308247185120379 0.285261993985531
"18555" -0.00868439461903231 -0.0779634017238453 -0.275254138978924 0.00515374315491765 0.0597315086787661
"18556" 0.242509681435685 0.336697840020234 0.0264744985547506 -0.0623088148239493 -0.195910684711239
"18557" 0.0890339285304598 0.00209190015345441 0.260351296748764 -0.00354233427268749 -0.0244059960676097
"18558" -0.0516696051526715 0.135149178516331 -0.150031004434204 -0.0492484516080298 -0.0720852423601675
"18559" 0.163124342795338 -0.0634208917557004 0.0204720628064357 0.00897436933665654 -0.00832927538700795
"18560" 0.31638967471981 -0.175478334362365 -0.27267413703845 -0.087357920828106 -0.402186434690851
"18561" 0.0638316510802583 -0.107129048230392 -0.0120240845621218 -0.111469255811284 -0.0277247979803051
"18562" 0.0221017232242918 0.0696179092459733 -0.0136443277198936 -0.202819376814865 0.241368684445887
"18563" -0.0481819863115313 0.14595786882347 0.0160109676353214 0.0278632599048885 -0.281683300921874
"18564" 0.184596144157802 0.103880325386009 0.253555426540637 0.0168780171929542 -0.131292161257507
"18565" 0.168028360005763 -0.035890471584275 -0.00373126743483525 -0.0628134687480543 -0.0947316995950933
"18566" 0.0957316525901393 0.139235103424812 -0.14885411381735 -0.244592195512063 0.00191353748963939
"18567" 0.0266398657024746 0.170500890201744 -0.0952676562888945 -0.154329914920839 -0.101692426504837
"18568" -0.00165968705993297 0.0362388429888624 -0.0495910468248346 0.409340335796871 0.158140675412446
"18569" -0.0405086444306109 -0.00742578835778442 -0.177816794363109 -0.10144434634876 0.0727955633275949
"18570" -0.274279882631719 0.126644021293091 -0.146770576438493 -0.110611145362927 0.135021986304806
"18571" 0.424300766969807 0.221433010982051 -0.0585145632166458 0.193922218437295 0.100802382502561
"18572" 0.00776053048722242 -0.101269635235729 -0.0133753214284706 0.0898575374605328 -0.223386400433893
"18573" 0.178836653284768 -0.187938333119615 -0.203218756972895 -0.0964349169420099 -0.0512136311372287
"18574" -0.15820533000549 -0.0928144411116128 0.119406389889918 0.0910332078855633 0.129106652863004
"18575" -0.0545694275843781 -0.0311166968369467 -0.0876745440866349 0.436554861810589 0.0873238889973945
"18576" -0.0301560467677679 -0.15172448819731 -0.0720287348280502 -0.217614456384301 0.137051256209568
"18577" -0.225215903025783 -0.18124454424776 -0.03512465635401 -0.08166022711847 0.0176307167335915
"18578" 0.033465350740366 0.10535292955002 -0.0563785212923421 0.213343314280765 0.188273735671777
"18579" 0.112897008699243 0.0178344461081344 0.0471106689354768 0.135896581910443 0.00301511574404584
"18580" 0.0110770542868011 0.0268697592502625 0.142445707572631 -0.156812058565242 0.180165255514844
"18581" -0.286827118340362 0.0494482699866363 0.0885579339574913 -0.111350346129562 0.213862300596189
"18546" 0.0601946018614115 0.0139392159985405 -0.149792600056527 -0.224486974092277 0.251366967203015
"18547" -0.0337993717200281 -0.0291623244549266 -0.0124762829030775 -0.0511266962175568 0.0371831337412552
"18548" 0.325820900421592 0.218355838332601 -0.275224178964003 0.135416273030692 0.263095181484143
"18549" 0.0952918430547043 0.156560194219663 -0.242881531755568 0.00885485305905966 -0.0494498103083259
"18550" -0.0432912482883771 -0.0495133280425019 -0.230082280600062 -0.0605213816783698 -0.0533943720034841
"18551" 0.378336473562524 0.193130549002742 0.0660815069539572 0.323537315568671 -5.42292914355554e-05
"18552" 0.0893687293319037 0.064553573585402 0.00388307230906477 -0.0013825692917493 -0.32688887284472
"18553" 0.217305735923786 0.0673739799460319 -0.0104031304944218 0.0680233205834042 -0.292285972538601
"18554" 0.0403918288390533 0.0160085495141392 0.075057090389941 0.0300789956943018 -0.100703601061776
"18537" -0.0714257425371855 0.116288482696229 0.0366232964047312 -0.0595225105373395 -0.0936009404123928
"18538" 0.234221603604136 0.122712393643301 0.0635998134815623 0.127246991062154 -0.104824018259532
"18539" 0.156358521930845 -0.0111762005146183 -0.136989156415174 0.107568258955188 -0.128098281973864
"18540" -0.014837256777961 0.0977134344702361 -0.236748629433321 -0.105708578886671 0.0856169978885283
"18541" 0.0373522117186328 -0.0230881707072336 0.0148595011040429 0.048519340445029 -0.145501994877785
"18542" -0.0733517537194403 -0.102298913243426 -0.104670204689304 -0.124740771554529 -0.133532274973232
"18543" 0.0236563962830381 -0.0475669809907393 -0.0487113245540847 0.0180692631917684 -0.0175902436715469
"18544" 0.163614016885024 0.035589118475232 -0.247023895095101 -0.0753080154884671 -0.161940737700232
"18545" -0.00486536307953231 0.159209338451028 0.0634821702423424 0.0049993230874882 -0.275088203386637
"18519" -0.0742249843336141 -0.0893994533699641 -0.31522245423311 -0.0367789160438845 0.0538667402178912
"18520" 0.0152800307013354 0.112602458421106 -0.218449628150305 0.224560994541917 0.292836712894119
"18521" -0.00129029550069143 -0.0798189612077302 -0.0916273714636063 -0.17330875427569 -0.165678661791039
"18522" -0.0467626665623426 -0.24501980478073 -0.131038106661684 0.0472386886968621 -0.0871655849929526
"18523" -0.299787901677397 -0.266277280721139 -0.0999247145138948 0.0913854238940594 -0.010653692932342
"18524" 0.311057093691593 0.00051543512613424 0.100250906011114 -0.0853277784798573 -0.279783782078473
"18525" 0.40597832756984 0.073292127736856 -0.181802339536535 0.229578920360533 -0.0207896088964566
"18526" -0.0512448049727972 -0.165610383581049 -0.174673691234598 0.10436453697891 -0.143620049892932
"18527" 0.0751842988635003 0.136310574896915 -0.151446079931984 0.139016506172987 0.198247612937814
"18528" 0.237968729022943 0.358334137970667 -0.030509197148763 0.283221319178726 0.159212381503033
"18529" 0.175076286324175 0.21242897756941 0.000340191189514326 0.148042277912693 0.24832591345555
"18530" 0.13449965801998 -0.0111244220942895 -0.173617435164992 -0.12794676992881 -0.141310121319883
"18531" 0.354501430206536 0.0042930164756182 0.0872380996946685 0.281424675571386 -0.458001541850387
"18532" -0.23777256406437 0.101096889126712 0.130176093524118 -0.0140927679974713 -0.12325132856444
"18533" 0.496377129384261 0.372198648730591 0.00152784478911488 0.116919732383192 -0.229137184936644
"18534" 0.273965394483992 0.228270725014661 0.0730704655669914 0.254134571698044 -0.10232657599506
"18535" 0.195238703565727 0.0547565762928957 -0.0039074284715648 0.0954720069008423 -0.286901516743754
"18536" -0.0198097940309692 0.23419870540135 -0.209553890886699 -0.272451046730621 0.180593466433797
"18484" 0.224599537082855 -0.00286185405960065 -0.141838890126333 -0.134494105635113 -0.155012105798494
"18485" 0.435421810143888 0.361270857792274 0.0614238309460535 0.38054929050966 -0.0288982209330657
"18486" -0.270075898138102 0.110817464316184 -0.162428779828892 -0.0365368755149327 -0.105435786965332
"18487" 0.0941941656062411 -0.14015893857084 -0.228777964363421 0.152394571773327 -0.0605122310267131
"18488" 0.0290225984907129 -0.206349089080723 -0.10536690338914 -0.182201028004751 -0.00844834732912694
"18489" 0.16196451680367 0.0192418450331433 0.268195797118512 -0.0238882304784044 -0.1529754146991
"18490" -0.390869847413587 0.0836293429891922 0.11734561209329 -0.0848028705916276 0.121111842366149
"18491" -0.158047990805533 0.336502613300324 0.100453376970757 -0.0203952702686334 -0.0745200818435497
"18492" 0.202734153521822 -0.0629135913057213 0.0478493464498491 -0.0627711050340559 -0.211181392376618
"18493" -0.337955599786302 0.215944204546708 0.0939505858706297 -0.0924241712952181 0.332254604384409
"18494" 0.112458886925598 -0.106070439134453 -0.27335078951739 0.0306465076361767 -0.218083411401819
"18495" 0.310992316057808 0.0195146165024921 0.124651426423136 -0.0237965231674988 -0.369722292611964
"18496" -0.0816979726396214 -0.409049271037324 -0.395065635426205 0.0360719139347555 0.205529110501547
"18497" 0.070441319695407 -0.0520621634098266 -0.297911177174669 -0.17215144679373 0.0565371390764933
"18498" 0.20316483175623 0.0388072579019331 -0.164920567083012 0.111872613740028 -0.143533328821713
"18499" -0.155524896132742 0.185989960491024 0.141802967591661 0.0547545421192428 -0.217764513312407
"18500" 0.310884724699095 -0.126811917467872 0.22470938360388 -0.0984754835498689 -0.256373853887876
"18501" 0.305345211244872 0.199243693677642 -0.0744458288652256 -0.182347570783669 0.0319876641917207
"18502" 0.145594914886028 0.313882967085581 0.0357201020987819 -0.0343951346427898 0.169289694552907
"18503" 0.310761974036805 0.180771285834813 -0.0433932387878702 -0.169052281034894 0.218181705917926
"18504" 0.235897159691272 0.0639022284990141 -0.327935635387442 -0.178808138651346 -0.0870269878546916
"18505" -0.0524926647049116 0.227534433167798 0.100771089758394 -0.0623436285941397 -0.134042575264702
"18506" -0.0870418699693063 -0.0531499290405841 -0.0465890276509871 -0.134305918307778 0.125690182522953
"18507" -0.0479710391778895 -0.0493183824534909 0.0966965633673024 -0.0143006590823427 0.0141689404748227
"18508" 0.120767496430612 0.0403556974714859 0.192433626297048 0.0849649200994965 -0.142464823862741
"18509" 0.0311027177884392 0.106603145891939 -0.279036121546982 -0.191165274495257 0.190555106507568
"18510" 0.160208162059795 0.262800341837689 -0.288572682485158 0.0887298000121793 0.219371925662473
"18511" 0.198818053783523 0.0961955210239637 0.157516462535405 -0.00273758749134524 -0.0630398018840099
"18512" 0.0617593708082249 0.177325852342324 0.288235131877721 -0.11231540245736 -0.136872953273561
"18513" 0.260631395514386 0.273201519738119 -0.0248111199839517 0.313623122068623 0.121393507625232
"18514" 0.327332309696551 0.121005166953112 -0.0359148866483867 0.0801495473083481 -0.139364545949194
"18515" -0.474606765053328 0.184665741083979 -0.0921627049870172 -0.0835896613745291 -0.0810357574825866
"18516" -0.113496346948983 0.0625608983151402 0.0466967314687038 0.0936298514694208 0.041017781008555
"18517" -0.288233844799465 -0.37390513861762 -0.144379424538611 0.124400973943309 -0.124474639783997
"18518" 0.151763794029931 0.0368861524027782 0.167882416019173 -0.202297681300056 -0.186825434104854
"18421" -0.117481904960979 -0.105325480981529 -0.211615618819198 -0.0512941630564391 0.0871875908861006
"18422" -0.00282786432325202 -0.196263089953263 0.00706509203315726 -0.06643615181386 0.0262180474241929
"18423" -0.140532784683028 -0.255968323424834 -0.152581113936101 0.13065289689818 -0.0711331231205233
"18424" -0.0899872831124381 -0.187237234445779 -0.16785805080176 -0.0357968876325995 -0.0422566799276025
"18425" 0.0996508687517099 -0.0840294217352679 -0.0433028461847509 -0.109822791510972 0.0112817850046645
"18426" 0.300268410068467 -0.0940037390311882 -0.0191302863870712 0.250678502627324 -0.0696299086104195
"18427" 0.186200451228657 -0.0926738574556557 -0.203554461617265 0.040811809807522 -0.328629816906787
"18428" -0.130659443582626 0.244296605720626 -0.115326009425396 0.131514131906821 -0.246598952920279
"18429" 0.182363900220944 -0.0257071487892507 -0.178370872558864 -0.0778615448184359 0.0995570743145725
"18430" 0.253804157684234 0.165846525942099 0.0417806182023589 0.291194594331313 -0.0764093868035817
"18431" 0.474404508466469 0.226302148080511 -0.161898248905625 0.0896928305455768 -0.27296070226435
"18432" 0.262153752288293 0.290775711061577 -0.200980012521925 0.571253662001729 0.199607530980443
"18433" 0.503748406898994 0.275042234083458 0.265378637683416 -0.010304111913961 -0.111332373169205
"18434" 0.036732710750757 0.0349066902155126 -0.358341682520394 0.0501458390403094 0.0900412587987422
"18435" 0.123457290117653 0.19259778285952 0.082326603914824 0.250149463084951 -0.202641502132975
"18436" 0.385611767448839 0.112690507172247 -0.0149818806929352 -0.0289372916339631 -0.324538681374345
"18437" -0.234105988977721 0.167681757859637 -0.099115078031533 -0.0621496031185774 -0.0909894160741441
"18438" 0.00922299865475895 0.0802251309874288 0.046768386870458 0.0559766007592838 -0.216764508995505
"18439" 0.09921480040254 -0.0305680644005822 0.165584539992619 0.0677375366932428 -0.286421708695393
"18440" 0.390068391598816 0.020636020941917 -0.0587431159830192 -0.300208332346099 -0.0660974693807661
"18441" 0.475777584018518 0.190695867506973 -0.0371860348576327 0.236188573616487 -0.14835150296498
"18442" -0.0608335699632348 -0.086734573108104 -0.0924868985100771 -0.114623858444596 -0.0352902698667977
"18443" -0.166832440830579 -0.444209112703705 -0.273251611988911 0.160352435296637 -0.0619782565877035
"18444" -0.228322779553469 0.224984030657535 -0.257049473691412 -0.00675165963708139 0.154834827739234
"18445" 0.339972308915588 0.109480950671873 -0.163579622121983 0.111748871434496 -0.250314207059028
"18446" 0.1721973862753 -0.0907309870185539 0.0428369481452644 0.0477136226999568 -0.169399583514279
"18447" 0.0331135102007253 0.00462837504297372 0.0303228928393589 -0.0840294305080294 -0.0193095509729973
"18448" -0.019996241457654 0.15432079628566 -0.0575693645983866 0.0350546554743325 0.0519291281938726
"18449" 0.239712596361137 0.23038489727131 -0.109909577047265 0.440249261106648 0.349897170104557
"18450" 0.195528124550739 0.0672827644342996 -0.044363131971157 0.0609824804465569 -0.0838647246929691
"18451" -0.273906974428209 -0.253868877008317 -0.130697188899461 0.0700503702156834 -0.0536786936299878
"18452" 0.0894570290176465 0.0316789923794051 -0.0165193757155892 -0.197138787656913 -0.097308585884725
"18453" -0.375831664776853 -0.292866067323309 0.0351193024156019 0.20457548457599 -0.0697230482121957
"18454" -0.696926811343283 0.305938355659544 -0.0404617969082865 -0.0231073351372612 -0.147449677116373
"18455" 0.100762630747104 -0.179236868902991 0.0461801544575576 0.201320692013476 -0.419786417461106
"18456" 0.183081161758322 0.102493577463692 0.228732959248828 -0.125849416244146 0.252817334892182
"18457" 0.23331607700468 0.230410893271387 -0.100716453928233 -0.0789966220266564 -0.0908177180834556
"18458" 0.470491864855469 0.398663228966604 0.277067647999234 0.182517717576675 0.201249349718901
"18459" 0.0876857655706333 0.225002536291861 -0.0657729983214326 -0.0230085150343673 -0.289047022109354
"18460" -0.0241623681057014 0.191551382601121 0.166777192996143 0.422528558899742 0.0331098568689543
"18461" 0.263041959119006 0.0921242102004943 0.0390157752392359 0.143141511567002 0.0389432936343533
"18462" 0.0139847117500997 0.187934255871098 0.0423787791680617 -0.0755521002145671 -0.116796814443896
"18463" 0.422339535526327 0.332355671986092 0.154263446611632 0.404632836862789 0.283903487335242
"18464" 0.571079821047912 0.304814795770437 0.0399867496732665 0.408717607345352 -0.356170648041026
"18465" -0.168375431131956 0.0597107912490033 -0.100937977616295 -0.0150711957212581 -0.142026668137292
"18466" 0.211360347235418 0.0515967526822358 0.12860199360279 -0.0174842483365904 0.00819749056687487
"18467" 0.268144625067018 0.220043094032318 -0.0856107644624884 -0.0821179351368561 0.0438735231418983
"18468" 0.234444277492613 0.204806032817765 0.0793819868929747 0.0742133736412919 -0.0940149127199008
"18469" -0.0557193511126116 -0.156431197225068 -0.0337947029189005 -0.0439100266563701 0.0442781340997844
"18470" 0.0932762907381566 0.0909815499466501 0.103264945893551 -0.0388777746137527 0.0800745043708455
"18471" 0.0355417405737768 0.0230820919215717 -0.189683282666048 0.0576128998135897 -0.0433589013120112
"18472" -0.0794649500711516 -0.0356237001248582 -0.25249701439734 -0.111220941338621 -0.0278465004179959
"18473" -0.0776064415140799 0.122378258937582 -0.157191022483586 0.0110482289987451 -0.160844068406055
"18474" 0.0526231885540985 0.108168400691231 -0.128600006787042 -0.072223788311805 0.0608025106371759
"18475" -0.285769522361625 0.111230290445466 -0.178301036277746 -0.0625139659786327 -0.053003536653274
"18476" 0.299253492501466 -0.00498963188914982 -0.231616787000438 -0.082864275015521 -0.28038221635383
"18477" 0.356971648061621 0.521611589587997 -0.0844723048531721 0.451283725479241 -0.135105366683242
"18478" -0.0981260803509956 0.177878620286272 -0.240385085308424 -0.239374636308939 0.0858720262221461
"18479" -0.119004381513816 0.0790655360089358 -0.235964370945053 0.295221427571039 -0.195935392173663
"18480" -0.235095766836067 -0.0418752348694467 -0.186838531250185 0.00884947291843628 -0.0271650241485451
"18481" -0.0916336655974534 0.0234827383452761 -0.0633034117031145 0.288728503366963 -0.19369232607785
"18482" -0.165361510663029 0.0694869552619099 -0.146951803894017 0.438173825744392 -0.252048268590754
"18483" -0.0536455134287498 0.170333654719696 0.178226254966804 -0.0143495106594407 -0.172252715552499
"18383" 0.0235213345046759 0.0433094566712308 -0.281549477942113 0.143982630659285 -0.104903307211807
"18384" -0.439835370687336 0.283285804698484 0.197273165751766 -0.0541189145635785 -0.238896239416727
"18385" 0.0346156473990973 0.343423461160469 0.281502733372301 0.427183679975489 -0.0466312447367863
"18386" -0.327526581738619 0.267429537408999 -0.146137145973197 -0.245392485472117 0.0372628252329281
"18387" -0.692300465570679 0.326745561992772 0.0281734458856395 -0.0925881376985525 -0.126390154571847
"18388" -0.0429926924494998 0.440246519283618 -0.0282352449540863 0.00823659149208945 0.080568192712071
"18389" -0.400531982888822 0.210782157647687 -0.225107738364179 -0.0635695086250446 -0.0615311935799321
"18390" -0.54156423398923 0.383207677605915 -0.0815184441259568 -0.185374863909653 -0.0705500051423612
"18391" -0.445372512879888 0.286075683048582 -0.0759710328198529 -0.00123868107203153 -0.0145085577186418
"18392" 0.000220282454513157 -0.0297887464260468 -0.104588177995321 -0.0593054455200614 -0.173126245515708
"18393" -0.034632664462367 0.382998943564879 0.0618834317418005 0.0561352990440371 -0.0736036007803568
"18394" 0.290893950457467 0.143375051208904 0.0925501089382231 0.0541391324109046 0.00389623652040462
"18395" 0.224773948961665 0.116961195945915 0.0265191828566903 0.273393274988437 0.135337260612146
"18396" 0.11960058925772 0.178297335143721 -0.0844844810663991 0.0434586562642021 0.0239101707955526
"18397" 0.433530034632104 0.0334177380116473 -0.125821736891077 -0.154854012213716 -0.162865193189684
"18398" 0.166479766613287 -0.109166581453068 -0.0789067627758773 0.20230902474654 -0.23703394573796
"18399" 0.301300562126182 -0.0148508417071868 -0.128385969665233 -0.148266556502946 -0.342714902830204
"18400" 0.227012901443617 0.0925659446444348 -0.0876896461092985 -0.241568242280729 0.111146410771876
"18401" 0.134125680045456 0.0367762044053304 -0.252780436842352 0.0176747980310606 0.177200040616967
"18402" 0.276409219425668 -0.0168784478785153 -0.23432246141635 -0.153758609168526 0.0479720229337116
"18403" 0.298175360385607 0.0645641118505373 0.0729504447616606 0.0290468949729947 0.0917847546346337
"18404" 0.3626928281062 0.210192632752206 0.131438442514346 -0.0884111310710144 0.0533227652951167
"18405" -0.692300465570679 0.326745561992772 0.0281734458856395 -0.0925881376985525 -0.126390154571847
"18406" -0.166513149394608 0.386752387904263 -0.163855060405464 -0.0799262665579947 -0.118927881251153
"18407" 0.271256698294369 -0.0451273560303283 0.223242065390801 0.233015587904166 -0.0298940724589627
"18408" 0.267932724309555 0.0593362515601801 0.0808089145298429 0.157185414107992 -0.195798522787567
"18409" -0.692300465570679 0.326745561992772 0.0281734458856395 -0.0925881376985525 -0.126390154571847
"18410" -0.219735197719116 0.522352156931373 0.0206154291560578 0.178032728483837 -0.159529487427654
"18411" -0.00265311558807145 -0.064974350635059 -0.413619964106264 -0.176355275267022 0.226555114968373
"18412" 0.0816798669512244 0.227410829291555 0.0823052875874164 -0.0135951334157103 -0.217061697132058
"18413" 0.00605894417384475 0.241989925160596 0.060211911868968 0.185847833047426 -0.176673628055336
"18414" -0.520486614721053 0.406054783861577 0.168238196643113 -0.103180632749809 -0.2120428613681
"18415" 0.184339562319107 0.0391793354943329 0.187318667517764 0.0593331230839271 -0.22110778936744
"18416" -0.140756652247093 -0.196621661672936 -0.149657066214851 -0.015795728947266 0.0136664626743292
"18417" 0.0698272297269776 -0.0136945774100377 -0.0705286113409057 -0.188262205370994 0.137294021448868
"18418" 0.00944927294983482 -0.0498321398320678 -0.0446711255533055 -0.0669547098281455 -0.189118930524132
"18419" 0.311178726431583 0.105563416241305 0.103411150141791 0.38205247714484 -0.0209399175957465
"18420" 0.0781510668076436 0.0340780709985692 -0.076802406398843 0.167766178220631 -0.351167286973122
"18338" 0.148355565430378 -0.162986929328798 -0.287128287559178 -0.181905083116179 0.0339287430854883
"18339" 0.0674953794499662 -0.193341700163165 -0.330636014139267 0.0329032026406398 -0.0865214958865905
"18340" 0.138076881599461 -0.123264266396015 -0.120389362830388 -0.0253698776514241 -0.0629652679187504
"18341" 0.10641871531374 0.176979848686912 0.0643788578315041 0.288081610994184 0.0549834454863089
"18342" 0.0747028813984334 -0.0385937527006906 -0.274646401156505 -0.0510709210742971 -0.0905906398103806
"18343" 0.0474794677096506 -0.0949672071984303 -0.258636693417425 0.178353279030757 -0.178754200007381
"18344" -0.259022644163943 -0.428809879156349 0.00850848733249226 0.167522241707591 0.0165811940583952
"18345" 0.0275178784267663 0.102295146454554 -0.26110384102239 -0.158652633512461 0.0103849214737523
"18346" 0.0357716782609795 -0.127501620794678 -0.244011301644173 0.010167346058779 -0.0440135309518502
"18347" 0.000270771469668977 -0.0791220248215978 -0.132452690811138 -0.289735806105539 0.117106311804647
"18348" 0.281341869073868 0.189251467535036 -0.138540499771763 0.276253918946324 -0.0242201772340203
"18349" 0.31498257386188 0.206451501447975 0.151314518406055 0.268326312615529 0.00803169878773343
"18350" 0.0953745845389169 0.163008409506982 -0.113558391009351 -0.154589035651137 -0.110985288361062
"18351" 0.211188429608167 0.202254184427487 -0.00427463070491459 -0.0136934954289105 -0.241645187120129
"18352" 0.0931421728878949 -0.270656786182204 -0.0727432910541463 -0.165413838919545 -0.0675281930167797
"18353" 0.150225984707296 0.068580910529433 -0.187464175055035 -0.0720843545081784 0.144194165836006
"18354" 0.250128846556537 0.0283586453684075 0.0256062472000251 -0.0489699387974909 -0.118903171841313
"18355" 0.0448327065427127 -0.0502776841147894 0.0818038188396088 -0.053333345623216 -0.178954821702916
"18356" -0.21841043863033 -0.292849430130528 -0.142865161331938 0.275054489886761 0.0935047032291866
"18357" -0.450043356093702 0.319077237652183 -0.0294846803219487 0.00453350568378003 -0.0655168046655987
"18358" 0.106155340969934 -0.236361699907078 -0.193538941536453 0.0785573069246545 0.0500616296527399
"18359" 0.317922128459467 0.345646145871334 0.190846890592 0.304853486617062 0.035690364206495
"18360" -0.190467646735235 -0.148511163184856 -0.0161720817673753 0.120385362785752 0.0282661918484506
"18361" 0.367245038767655 0.195528389485757 -0.226708490535636 0.0318774306960117 0.190586552404801
"18362" -0.135256943250526 0.107086486657328 0.143559827795575 -0.0859627563795979 -0.315415074837175
"18363" -0.0579203353305373 -0.15164325935591 0.0935458578046479 0.0377250341195616 0.0260609365639194
"18364" 0.100776021079 -0.126561843189873 0.018800211865438 0.0193619973265807 -0.0530812411826646
"18365" -0.0331066041091426 0.0343747810306342 -0.128566436947838 -0.121618647924457 -0.0251901709561191
"18366" 0.344574608974261 0.066147610132369 0.315591087068179 0.411392253095126 -0.204207411038466
"18367" 0.203719048049877 0.0915297281040323 0.258853338452076 0.245881032381011 -0.0493365671443214
"18368" -0.692300465570679 0.326745561992772 0.0281734458856395 -0.0925881376985525 -0.126390154571847
"18369" 0.0713428546140224 0.333385985451223 0.130560935472436 0.133336678012235 -0.345954978528222
"18370" -0.0357386379096588 0.0121115286373971 -0.175965217768328 0.0437260462717246 -0.0924853432131109
"18371" -0.145392238490157 -0.0577988503233014 0.0940276062656573 -0.036768656105047 0.12886048121076
"18372" -0.366398602540133 0.382419963920975 -0.107243419746241 0.178901114689722 0.00659841447920855
"18373" 0.274575905787994 -0.057693775180015 0.18451747815138 -0.0340623905436697 -0.002178459942227
"18374" 0.104203308274425 0.0858039334547971 -0.143736189555961 0.304060696216292 0.106683971892915
"18375" 0.0640175772160845 0.0565936854134251 -0.362658602033088 -0.0800028451741239 0.124287343634479
"18376" 0.0119900420888496 -0.0316298458429646 0.0559389900567355 -0.130614064541456 -0.0887383600667161
"18377" 0.0594903559315267 0.0808923406024792 0.158004107888539 0.0730185511859329 0.0194543586180461
"18378" -0.53824920170191 0.295036334656744 0.0315053695079372 -0.0791819038108275 0.120829600059314
"18379" -0.33211310783376 0.0685130442350478 -0.0325139794010617 -0.0291853535968318 0.0328077790264406
"18380" 0.138030820053494 -0.0399644235402305 0.240596596697333 -0.178594407889478 -0.0773946428774289
"18381" 0.243336929893481 0.212524238875584 -0.0876094322406456 0.13525600882265 0.180428979305295
"18382" -0.107308550216566 0.0428344995248903 -0.275499556233538 -0.0494672770637815 -0.0642114445359432
"18332" 0.0484195571474029 0.0240533270796945 -0.276419166293072 -0.143621926926984 0.125403704628184
"18333" 0.181186538154911 0.0416943545217876 -0.355862625534258 -0.154747168144834 -0.0211002680804592
"18334" 0.0523196767455045 -0.0392636670209512 -0.142594386271872 -0.0674815454505499 -0.177628608644509
"18335" 0.153206928844237 0.220985749939776 -0.035413914057925 -0.0507026466985863 0.0791273386456603
"18336" 0.221001436705505 0.0825714451098604 0.0965452703239695 -0.196075859061798 -0.0693784629358257
"18337" 0.0705463957073942 -0.0949220467433027 -0.0605098403049993 -0.0280475648440131 -0.214863910739146
"18308" -0.0104358774397997 -0.244282050713099 -0.0596382814466905 -0.00693754688704793 -0.148389374033163
"18309" 0.480753676668977 0.383540238283441 0.0116537059088421 0.496436723945772 -0.177996818606457
"18310" 0.30937604247404 -0.166901734951157 0.0173656619641266 -0.156913860432188 -0.0708416654998464
"18311" 0.0436850715040669 -0.0225639283176431 0.271640072994913 -0.105259688997654 -0.061767637029171
"18312" 0.343753600773338 0.222360701492477 0.124067877841628 0.00581802532420928 0.00412167352313609
"18313" 0.19456021714623 -0.0346115579233753 -0.27602738401462 -0.0567999787326393 0.00549100668198143
"18314" 0.130489332183366 -0.0503327010487759 -0.104896363088907 -0.0533627765609093 -0.0432010657666424
"18315" 0.240276198953581 0.0240604536588599 -0.0713303452666055 -0.00932634779398105 -0.241968110053088
"18316" 0.260476232275582 -0.0930205332458845 -0.0223308058055983 -0.205838093614586 0.18674908001269
"18317" 0.410444753100335 0.199663374882065 -0.00658008908721068 -0.147917759202857 0.0854986205525765
"18318" 0.135237133879036 0.110132823567517 -0.0451971721021955 -0.136413081283856 -0.206429212715365
"18319" -0.0375388583172411 0.0807331906290393 0.129460265390731 -0.0185365952118842 -0.0951902214884306
"18320" 0.11208218502003 0.00757381141003706 -0.0107009573362875 0.249199220854605 0.0424970431179692
"18321" 0.0301238276183006 -0.0857905986727241 0.0802808106991131 -0.0944697367523582 -0.0343456555708774
"18322" 0.167373019559023 0.114651172588277 0.0402997616808797 0.295582304355009 -0.0984951229337415
"18323" 0.18913076635274 0.0919948228795281 0.329638661109345 0.00567630741088035 0.110795418095976
"18324" -0.28943434877873 -0.329998102863646 -0.138807276558173 0.245008206289294 -0.0958814202694928
"18325" -0.0751025107131868 -0.0439908647240702 -0.00727583646302218 -0.051866115741598 -0.1331467986572
"18326" 0.34461332644949 0.339030730863204 0.0200307459798839 0.311833889471887 0.119395778901972
"18327" 0.184139574984611 0.130242777194691 -0.187810813271528 -0.156899553675796 -0.0539490301846198
"18328" -0.0119986317966729 0.00537938543576777 0.1904529181162 -0.0517039674933575 -0.175730582955574
"18329" -0.201739002420865 0.00618797271190306 0.0308203895128649 -0.0129399682740971 -0.0613136459644698
"18330" -0.236162607764915 -0.0429262053486433 -0.119407306674362 -0.110840310232566 0.0446339548757
"18331" -0.113651398950628 0.243918179952613 0.030492729431107 0.200587398179115 -0.193794609651372
"18275" -0.216891031278327 -0.0983797474987503 -0.19213153971372 0.00027404327287437 -0.00163583872788644
"18276" 0.0790946512158702 -0.00104923489547567 -0.0438281471466496 0.0179484478088061 0.0309108299981075
"18277" 0.187065411818802 -0.0382094284411199 -0.0193965757959649 0.0539329775105584 -0.0136919132432488
"18278" 0.0832654989673413 0.0878484834066252 0.00578550708738649 0.053703051483049 -0.0649873121360514
"18279" 0.214945181929314 0.103146253980087 -0.270499845955106 -0.119758152609614 -0.165748736663996
"18280" 0.118768287953017 0.0116410483370475 -0.104914168337032 0.0222899639586912 -0.140925871651352
"18281" -0.05473172358587 0.0694590630198761 -0.0825772933782226 0.202570672070966 -0.0829002387629252
"18282" 0.00512837112161476 0.130706620716528 -0.111524025084112 0.0974782374200807 -0.169706094649348
"18283" 0.163724297561504 0.200196658807807 -0.00696216634622811 -0.219186089221962 -0.0256456081649227
"18284" 0.53399294056132 0.293821317863649 0.450488172914785 0.158107083868051 -0.13014841318818
"18285" 0.236604633699539 -0.0742790988699685 -0.0898659703310845 -0.103128587080709 -0.188132708101224
"18286" 0.288886090993603 0.0744389535370587 0.13477443513426 0.0320023506597729 -0.270123566543624
"18287" -0.298364582809444 0.141028125392757 0.0692542253196609 -0.125513965079217 -0.00148371613470705
"18288" -0.0598749955441725 -0.0249516201610073 0.29428426230437 -0.171903024003246 -0.193782574990566
"18289" 0.147750221665519 0.00251302967616287 0.299342789961592 -0.0632461598431487 -0.339946950374589
"18290" 0.0320304038489481 -0.124732760512702 -0.212941134880298 0.0407398220513139 -0.0258643650265493
"18291" 0.191245840407479 0.190727441555275 -0.162234268111932 -0.152740726268181 -0.145156683285105
"18292" -0.0760784645805299 -0.303257815532801 -0.0893306506987645 0.0441721577147299 -0.0325974488783166
"18293" 0.141616624588544 -0.256943068878263 -0.268812716975739 0.0989690279886511 -0.173678715229656
"18294" 0.405639495350948 0.243823476473381 -0.0334091546228428 0.152877181170362 -0.374537309580833
"18295" 0.133326272554271 -0.174538771540916 0.0584340343292373 0.315495010506417 -0.00019538858415948
"18296" 0.170832950257386 0.0114181196223965 0.0788001021341221 -0.179966389161345 -0.28956845095601
"18297" 0.0266632007314982 -0.0388691122858262 -0.272106466969352 -0.133342642582599 0.120848761836748
"18298" 0.347407625211268 -0.0114710500145594 -0.253382577631272 0.0674533660541306 -0.094736043013579
"18299" 0.265249667811362 0.00406459774588691 0.061927675484339 0.0494378573471884 -0.283825624586945
"18300" 0.364467567134939 0.0154814737207649 -0.193809095604454 -0.0633586304228433 -0.206963836625446
"18301" 0.411383701914613 0.0717791198398653 -0.256653192248549 -0.103425866718576 -0.0892137528200979
"18302" -0.050680140654131 0.163445269216562 -0.130645302597497 -0.199287304925953 0.118893223234763
"18303" -0.175963590753685 0.108263005218735 0.188235825810663 0.00211281535626631 -0.233590927914244
"18304" -0.128902728586761 -0.193925012021444 0.00849515434564707 0.0394114597658755 0.046241292387083
"18305" 0.0823254198107034 0.105550855333383 -0.187085928506504 -0.107539340984794 -0.120086321865174
"18306" 0.0287869629490656 0.0465816229958739 0.166601906370219 -0.0998891666879006 -0.203660386674468
"18307" 0.138505788069311 0.310915056688672 0.146336810507472 -0.10981745242851 0.113177399072757
"18257" 0.363779536448383 0.147177941862899 -0.109570604151083 0.268824130047353 0.0425710502117148
"18258" 0.272232215785367 -0.0476795489503602 -0.196808563387622 -0.113953287427541 0.175327754594075
"18259" 0.187318907347578 -0.0110575265869918 -0.209794935812792 -0.159762407395124 0.0645884990293749
"18260" 0.306642824117736 -0.0346409095306234 -0.109083605928906 -0.0104696313262785 -0.00276181042396049
"18261" 0.34134633720194 0.122937577652927 -0.132933269842967 0.450508404922111 -0.198755391801305
"18262" 0.389423555833458 -0.0113271052136548 -0.148905176905796 -0.158169305823338 -0.111611940963131
"18263" -0.268928564383032 -0.526902543005583 0.122455223020565 0.215181008048595 0.203029223735635
"18264" 0.402429665686317 0.150551106253688 -0.21234675164888 0.494624035526302 -0.167564974222719
"18265" 0.325979702609329 -0.114234987293371 -0.158258730049144 0.249795598838625 -0.0195533110238038
"18266" 0.442591114058032 0.318035132030787 -0.290870172962102 0.12473119085922 0.0989729054567156
"18267" 0.278694017066891 -0.103231014365931 -0.0986583364617733 -0.161175814705162 -0.0629730754571418
"18268" -0.184879977388517 -0.556339326343548 -0.000425952553195292 0.222129308807755 0.00210451745448006
"18269" -0.174343365106682 -0.0795826413034876 -0.0639915052418795 -0.00732706824579363 0.00939002829616087
"18270" -0.210682848776064 0.254089836335013 -0.178337525512319 -0.203537879913645 0.219048296746442
"18271" -0.162191989577578 0.0202094928449067 -0.212739796969461 0.00656045944545198 -0.0689537679384441
"18272" 0.300728253145054 0.0118423614443927 0.271620113975547 -0.128851617241768 0.420772597904338
"18273" 0.0654351598171438 -0.00847914200508479 -0.0375322294572549 -0.158606087307472 0.110203252628969
"18274" -0.00443865766099124 -0.214346105295863 0.0885471724313277 -0.177418018324807 -0.148743412165832
"18231" 0.513077067154884 0.190876166238596 -0.276165564672956 -0.0337553375204503 -0.113515626006535
"18232" 0.238723216385601 -0.01531984436487 0.153327386345951 -0.103176399465584 0.109644128379652
"18233" -0.0740709448535212 -0.1620043574713 0.00665696274055139 -0.0161470996356796 -0.0826794424131419
"18234" 0.436240560240694 -0.0504111364243673 -0.066319642902838 0.00579365634339394 0.0820043958142121
"18235" 0.324026714563487 0.172056179660886 0.100891640717783 0.402348754671055 -0.123724516075172
"18236" 0.258525309168859 -0.0728930197469253 0.190495869821151 0.112638451005557 -0.409403009224758
"18237" 0.343069422231697 0.147522484392827 -0.0428726230770143 0.0181692576157875 -0.20542623190441
"18238" -0.0919392399903058 -0.38886428053144 -0.118294454732161 0.152580568457948 -0.155681425059596
"18239" -0.152491380576793 0.2311953300678 -0.377706348162606 -0.217893560989181 -0.0247749630221123
"18240" 0.110937438542194 0.0579564071552646 -0.190429940177088 0.504658295020311 0.0209945421473703
"18241" 0.167302292339272 0.509707899088468 0.0490588356681106 -0.0440266210582772 -0.120000256593169
"18242" 0.0272455196898351 0.398813748787976 -0.0299955026853633 -0.0988420001703343 -0.116547210466991
"18243" 0.332896019715905 -0.0215371868178505 0.139023283450581 0.0571625006048151 -0.138629087528046
"18244" -0.0383865719642856 -0.167860313750713 -0.0400164217430347 -0.0313621415281881 -0.0578927769316398
"18245" 0.192526575323703 -0.15696278850261 0.0304364060550773 0.166679175992998 -0.108614162277808
"18246" 0.29596453483667 0.073830265389108 0.0991443274932024 -0.00913400885375637 -0.311675855903381
"18247" 0.266122025299263 0.138778920923336 0.100154463828431 0.232126430661929 0.326905510446607
"18248" 0.207366729572595 0.0605730387677185 -0.16642246166529 0.236557162277248 -0.118846774322366
"18249" 0.0129410188966973 -0.190775446963997 -0.0439571209212583 -0.0539756723933473 0.0518231672201186
"18250" 0.13299416815188 -0.196860558192684 -0.0441088020404707 -0.0609373239798109 -0.176317186147794
"18251" 0.154719505721427 0.18967137584712 -0.237071835721256 0.28209323540055 -0.195274224978994
"18252" -0.0188093659222964 0.175002025757355 0.0536270085030284 -0.167219381318442 -0.0240327610674805
"18253" -0.0168642205013935 -0.291434697933615 0.0904787833135028 0.0190098678879243 -0.114077355013454
"18254" 0.00730482633811118 -0.499282067834056 0.0803932596915668 0.234519228779198 -0.103271586057651
"18255" -0.312509025154941 -0.475328325947105 -0.100444116265935 0.194110093525448 -0.0174934854933043
"18256" -0.156349982669771 -0.335886654633812 -0.103086814805165 0.0762067206600213 -0.146929031961669
"18180" 0.454762130615514 0.12957997500405 -0.0406383489171018 -0.0416521844014627 -0.0738582667154215
"18181" 0.3368085961437 0.0287688175177985 0.246337414183804 0.184721173360003 -0.282518642394252
"18182" 0.305848919677292 -0.0936105272933716 0.117609777957694 0.0833854670148472 -0.385306267817971
"18183" 0.192374495597852 0.301692019998951 0.204283724310252 -0.121909830660956 0.0747105696465499
"18184" -0.0902509787030509 -0.324490520009712 -0.0533260839600726 0.266672678545486 0.021283654601283
"18185" 0.205911896556043 -0.026749038738687 0.158180912491687 0.427653880617087 -0.0415896420796477
"18186" 0.300972366399171 0.411977058454601 0.1294318235963 0.501629596868172 -0.195005642022295
"18187" 0.424597399603886 0.10952872089652 0.215556363283747 -0.369061154338899 -0.200408171767933
"18188" 0.0782223441095383 0.0557429439111182 -0.121324207623872 0.30978293335827 -0.243474497976184
"18189" -0.228077029470002 -0.22164130873778 0.148510815681829 -0.139279679091793 0.000900695252469971
"18190" 0.141052485599748 -0.117414385624057 -0.202088074250163 0.316630509680839 0.130676486373805
"18191" 0.257626765882816 0.0363737141900617 0.0297854832551347 0.0310285510951436 -0.0993351341427416
"18192" 0.30252481547345 0.155536757169611 0.0251886575467141 0.308052903614375 -0.136803611934867
"18193" 0.0765684926370514 -0.0388312795037623 0.298008599129714 0.0711559401126371 0.301070898770946
"18194" 0.255435978268774 0.017045906446495 -0.279540181373679 0.223648660379397 -0.222082324009613
"18195" -0.00386147182309006 -0.119419296626117 -0.0608303440179015 -0.127714808592858 0.241004500402562
"18196" 0.360988812986212 0.199676011926058 0.00118954586451341 0.209925991510163 -0.200454364989888
"18197" 0.449897684535417 0.0548619127050122 -0.138837782229175 0.114909182340133 -0.147598828773003
"18198" -0.0883336968159711 0.00615128511390364 -0.237124584020581 0.0900168501657086 -0.0429077506875938
"18199" 0.311079894390544 0.160585883981205 -0.167203206014515 0.461517522896422 -0.0494222956177015
"18200" 0.100393881803844 0.0626409257282927 -0.0563343899666962 -0.117598514337832 0.278013967410745
"18201" 0.394304627836603 -0.0658265388535346 -0.145490688014774 -0.16443906708332 0.140932957566062
"18202" 0.118227604333111 0.0488203453667107 -0.0283711890046474 0.148765482724629 -0.0804960386178089
"18203" 0.0570511574163948 -0.25806281251359 0.0632159333473105 -0.00895335351880491 -0.255019979318611
"18204" 0.197591126882417 -0.246455050575286 0.0932820384117312 0.196981830955373 0.0486077565922137
"18205" 0.118639420686625 -0.178932122540168 0.03018251364655 0.0644511980124493 -0.251066660971466
"18206" -0.572165745878793 0.250493409736242 -0.0535194131195692 -0.0892639771440733 -0.119421687444033
"18207" 0.174016127591713 0.00697515974137938 0.0409817261840217 0.128679092467684 -0.182426717124145
"18208" -0.120337273696169 0.456576251523303 0.0832865001453963 -0.0144401132432556 0.0598379131792161
"18209" -0.437966142517965 0.337367910445008 0.0765292569628709 -0.0029438203247707 -0.310851894278246
"18210" -0.255149046350597 0.358177278307674 -0.295053056470039 -0.187180536736495 0.0655822622133003
"18211" -0.520486614721053 0.406054783861577 0.168238196643113 -0.103180632749809 -0.2120428613681
"18212" -0.0545011281005855 -0.210574909330993 -0.17467367905132 -0.0173077101880299 -0.110164081908867
"18213" 0.0708014197146589 0.167495218219923 -0.163532253368026 -0.0734887067304136 -0.0364749069809096
"18214" 0.202004673327887 0.0851736033199271 0.13699275787402 -0.0916493391208555 -0.17639843837736
"18215" 0.291322194837662 0.0991651134741625 0.24267755588126 0.373849660911251 -0.178378523763466
"18216" -0.044943699604834 0.0798168254686009 0.208603117162308 0.00930664179194544 -0.164795384996534
"18217" -0.438829643834643 0.205668876160918 -0.185548335873909 -0.0441124097414004 -0.0808894045225806
"18218" -0.22747207017176 0.222644262362034 0.0147674013447222 0.0219236296680867 -0.131059578630075
"18219" -0.662525706268743 0.236260120953204 -0.0369649398802352 -0.0396266733892285 -0.161971295647471
"18220" 0.0457654579104138 -0.224055682627364 0.0232669286474437 0.071284840525684 -0.0809228346473484
"18221" 0.0309795164366393 0.132700331458175 0.0232748249116667 -0.0580367079239222 -0.295522940078508
"18222" -0.281328118620928 0.139588913147076 -0.300470634956801 -0.0744437174831593 -0.0386101763642402
"18223" -0.185489563713196 0.411010174223522 -0.0660069629731215 0.0557145462883601 -0.287538128632253
"18224" -0.219908233656442 -0.189544612224519 -0.0953446456141647 0.00482951104238833 0.0717164184669257
"18225" 0.331235077784113 -0.0574165226952944 0.0735834823971074 -0.0772085011933465 0.128517757755926
"18226" -0.168352587984224 0.0550401837508523 -0.21987872215174 -0.0248899933335941 0.0260741486552155
"18227" 0.125584404433714 -0.150136140229845 -0.273365945665046 -0.026368677805116 -0.0305853591586324
"18228" 0.191444765702251 -0.103297530684255 -0.062072170626281 -0.126432849053718 -0.269671056358566
"18229" 0.541319545280967 0.177862918043268 0.0441599808224492 -0.0565904550899007 0.164612179215884
"18230" 0.254605988541022 0.187261600716409 -0.0849166183441473 -0.153783090246435 -0.0649381150641608
"18174" 0.311742704825679 0.217030886890564 -0.102904615969282 -0.159406418492168 -0.0610139349825603
"18175" 0.0370562931868874 0.509667109247189 0.0939503174855559 -0.129003221434533 0.0180398498974662
"18176" -0.0533695180015882 0.262237321739649 0.135990767589938 -0.178006060057658 0.146308563112927
"18177" 0.255192218514816 0.13367447310786 -0.14803029667081 0.0666733989985642 -0.259185219855714
"18178" 0.286171946368874 0.647493277522726 -0.185567466419601 0.231093938125215 0.021211789829474
"18179" 0.354134598048642 -0.00047285174207697 0.0354322481464567 0.00363234654074217 -0.284471817817569
"18168" 0.291514853882127 0.10637457122372 -0.100341673845089 0.502658430686473 -0.0589906978188079
"18169" 0.18587997849191 0.0159393750216037 0.136665701365276 0.037390059225403 0.165145702443456
"18170" 0.220031520421355 0.149617120809576 -0.178202239317123 -0.165226009047865 0.0117172465146015
"18171" 0.343787390783027 0.352347851929966 0.0414440601422687 0.267405193707351 -0.255022566707419
"18172" 0.200684301959376 0.0977241908019047 -0.0232662843722573 -0.0719545250786743 -0.266136763294681
"18173" 0.249875261710215 0.0161026371386174 -0.255313322543715 -0.0636096645865608 -0.220284165514545
"18158" -0.0873963119507809 -0.0585079527821409 -0.135809040881009 -0.198440069144829 0.0775390291970244
"18159" -0.109548480606276 -0.0368164600375128 -0.110793889018606 0.00350308748227887 -0.0196392785475325
"18160" 0.0819872362972014 -0.23735138351745 -0.252693340782807 -0.0487710746768379 -0.0951387702750013
"18161" 0.132624255830521 -0.0676112359456879 0.0524941410892499 -0.0777337957007139 -0.206856746634023
"18162" 0.398630009053619 -0.0344880761937673 0.0849664292580048 -0.00578202295771171 -0.192457497186071
"18163" 0.381794297992088 0.0648226651035744 0.0306259068473023 -0.0813357439883864 -0.267219023584271
"18164" 0.360252323684569 0.160620119736923 -0.0541652457675403 0.00329874955643706 -0.239740278837638
"18165" 0.24625288048789 0.0354776671385443 -0.0989374234567306 -0.101632254254754 -0.237784386320122
"18166" 0.192727858738135 -0.154370661380572 -0.100171127282385 -0.0582046208351408 -0.114613177354189
"18167" 0.364311740169087 0.111698962892922 0.254782415279148 0.201306564064659 -0.0399069573120441
"18129" 0.000702214291777088 0.125463995043669 0.158123185472951 0.320598514114941 0.295069226051207
"18130" 0.115508690329078 0.0296406125445907 -0.0589026933551896 0.0556489652679207 -0.204982092666735
"18131" 0.0784345424562412 -0.272617219056992 0.0476290201487702 0.0180685874500233 -0.203988813751874
"18132" 0.177416236509493 -0.0978722233989456 -0.0313353694047134 0.121385055759892 -0.36040444545793
"18133" 0.0630179460561513 -0.16202311587721 -0.269549284139777 0.00983301816796294 -0.0740699283659178
"18134" 0.100085022931293 -0.0987635418871011 -0.0858211057361311 -0.117957332372393 -0.0149445545257772
"18135" 0.334754955824221 0.190116059674591 -0.1474999609418 0.526009884768674 -0.304127042928295
"18136" 0.02945319388089 0.0480072899135411 -0.00392308072104393 0.0678713364576799 0.0229671978466932
"18137" 0.114630928420458 -0.115323422272568 -0.17206703024665 -0.197836500385579 0.204664609617427
"18138" 0.373815297939204 0.17602993344393 -0.00529221190200986 0.00342966569185304 -0.0451922024532461
"18139" 0.172660879187784 0.00684143344612996 -0.0835190782137183 0.339628205531404 -0.390982885958466
"18140" 0.0057178097125462 0.171348127281037 -0.129629390400467 -0.0984975803210058 0.159275655404595
"18141" 0.139107803762613 -0.0474832160066411 -0.00656186451118345 -0.175174942630619 -0.109003432043347
"18142" 0.23176904919601 0.0113829480185056 -0.0237458672703557 0.0372383569251042 -0.0399118343998149
"18143" -0.0275087204259267 -0.355292294656154 0.0581960156291072 -0.0193518900459311 -0.00892105693723367
"18144" -0.0265661157079413 -0.22431561200865 0.181744450172487 0.0760693746975777 -0.264359635624804
"18145" 0.14826547971088 -0.151606087019077 -0.3032514012588 -0.0552702687519711 0.0528318455583041
"18146" 0.221957557893815 0.0287185510469709 -0.083894940818065 0.269161221565112 0.00451777594842197
"18147" -0.0151680360153723 -0.0458045507599459 0.256981812953093 -0.0934465120437559 -0.0839988170410353
"18148" -0.0120687741354804 -0.111808830496133 -0.101365815203554 -0.21926299106197 0.00918466686900534
"18149" 0.167328619691087 -0.11072426689786 0.228990840253515 0.261775864387823 0.0575002311593143
"18150" 0.097207868194556 -0.0255974076574827 -0.0883547700906797 0.324493743156109 0.219820934673562
"18151" 0.116687820921195 0.00981003739666826 -0.0520748688345895 -0.111509651599172 -0.035379504398946
"18152" 0.300332120167591 0.0953945215141189 -0.0298173267348931 -0.221793692684575 -0.0940319326620227
"18153" 0.177668107549296 -0.330559781979898 0.0823992984023025 -0.112533097249453 -0.0849787002776342
"18154" 0.528359103075113 0.265525960668733 0.119027298066204 0.172056537910477 0.239952947345736
"18155" 0.141466652719653 0.0024301338202336 -0.0866876125521129 -0.086085567830768 -0.0630930032195936
"18156" 0.187598139142879 0.0857404905711094 0.0481898926214537 0.09091778342551 -0.178736841981113
"18157" 0.00339847714987303 0.0239611950865977 -0.262786742000805 -0.119031834472441 0.0677050146412726
"18100" 0.0949921650806045 -0.0815742710937711 -0.0119343698342676 -0.137360922595132 -0.0237255249521733
"18101" -0.692300465570679 0.326745561992772 0.0281734458856395 -0.0925881376985525 -0.126390154571847
"18102" 0.0298537104776833 -0.0778381316835404 0.1526804973435 -0.0259910647457643 -0.0526441446810509
"18103" 0.354071831156728 0.0145557854105942 -0.191092134027004 -0.0507988957592389 -0.167565704909447
"18104" 0.175601753976512 0.0662769636421593 0.099089114024333 -0.175652159519075 0.218372274116471
"18105" 0.344905420635361 0.0843388067671726 -0.192454970444645 -0.26036508876947 0.337864744130689
"18106" -0.109553295857562 -0.0997380695632565 0.107616740920411 -0.0927493337226113 -0.0456158058595086
"18107" -0.284410337352036 -0.0549433484981063 -0.0602853519943343 -0.0678080045182259 0.0379741418419028
"18108" 0.0706232977922838 -0.036304653361294 -0.220382684663811 -0.0385152503505415 -0.172304595886315
"18109" -0.0932429318839887 -0.458158960608524 -0.100150227756842 -0.0305237438502282 0.135243562969974
"18110" 0.154893368247507 0.353456936591576 -0.0515931879093036 0.381304703313037 0.167814615330331
"18111" 0.295456911424781 0.0892058730122898 0.0272660305250533 0.252961800741827 -0.230634980631974
"18112" 0.443234466628988 0.0437207063977207 -0.053819868323376 -0.0686905085623167 -0.00578855339272972
"18113" 0.0538850757989742 -0.29144780910423 -0.203691540069834 0.351400886682551 0.11137128103431
"18114" 0.200219054859126 -0.116482397713808 -0.392890595972407 -0.147831587392957 -0.0122325735045731
"18115" 0.000203197746566391 -0.127377762054732 -0.0687031325751712 -0.100552030623777 -0.110793375864901
"18116" 0.235756158833119 -0.0867474353028809 0.0291751839115589 0.0042883352657858 0.00279564579120859
"18117" 0.0538537387351104 -0.183247910551855 -0.193978350588708 0.24905199226633 -0.145533260349484
"18118" 0.185865864144936 0.0359590349481431 0.0486042273026232 -0.188241545852241 0.160459690912977
"18119" 0.0598765645054418 -0.163110435130844 -0.220616479568744 -0.136193797548845 0.0359719502410949
"18120" 0.152908510288123 0.146822037327219 0.113545547522827 0.00908890876866337 -0.207540257955211
"18121" -0.168882791253154 -0.373290530352472 0.0615430687998054 0.0467530213543772 -0.117775394489611
"18122" -0.118481448868833 -0.480720373698677 0.281261210766729 0.0185469664696528 -0.00546364268870168
"18123" 0.0528806813559355 -0.00763060562405237 -0.298901941678504 -0.258153778516029 0.147443340391
"18124" 0.325455075031138 0.0704005056340958 0.0618716891223747 0.251627917607888 -0.13893199424429
"18125" -0.000322958185091665 -0.0797843421041163 0.11419971716494 0.24447706418371 0.00282208274068459
"18126" 0.364311740169087 0.111698962892922 0.254782415279148 0.201306564064659 -0.0399069573120441
"18127" 0.517341269428789 0.152819739594159 0.0276919841655629 0.357059342178063 -0.160228419508956
"18128" -0.185199270686256 -0.325236418738034 0.378698329602098 0.141749398758968 0.123656115757259
"18087" -0.231583582525769 -0.220980848852412 -0.013204886116006 0.0659734212504397 -0.0883186683117592
"18088" -0.314871137343499 -0.0225820806687568 -0.0612955583382802 0.131566023914146 -0.0545055305300963
"18089" 0.35404575918211 0.0172393885481914 0.26634202813302 0.0348478352322845 -0.23798091606646
"18090" -0.230266822490976 -0.0498587763451345 -0.0468311147463104 -0.037949858014176 -0.134096782094934
"18091" 0.32056545041611 0.113652142238702 0.0741245333294707 -0.198958041840333 0.029363625135317
"18092" 0.130911313994112 -0.056333936663241 -0.162036407294446 0.23108663055446 -0.318690202141115
"18093" -0.0107242570374967 -0.156187013417461 0.00853628940883832 -0.00300818207393785 0.182487276979096
"18094" -0.292600740470534 -0.38396729804133 -0.148213204729683 0.111567291695628 -0.119885123304797
"18095" 0.229713640260363 0.237505113209791 -0.292285684082189 0.229304871319958 0.319998192172795
"18096" 0.331801372162011 0.128627678481264 -0.0698482447527827 -0.179321286003272 0.172734544231965
"18097" -0.0119706733906328 0.0693595700309897 -0.159710276426143 0.502218878993633 0.101334144071745
"18098" 0.00656679244620507 -0.21293153550927 -0.183695893478301 -0.0906211461582546 -0.131342972586684
"18099" 0.104712361288813 -0.197946953316211 0.120888045468918 0.0926346643919178 0.19197047094172
"18049" 0.109759224148506 0.0340732745925508 -0.0749452778923014 0.031451648130568 -0.0579959699976137
"18050" 0.010701444091909 -0.153000400898923 -0.446582536043984 -0.121158099310408 0.293644832302768
"18051" 0.262583260471098 0.149820158672053 -0.0924715415446412 0.00783906773411424 -0.13112586488632
"18052" -0.14776290583163 -0.296021830297593 -0.131989997409161 0.212720733335978 -0.0989759580361777
"18053" 0.0135961928610695 -0.268836848201588 -0.234008012338769 -0.00126315899844615 0.0214357786409885
"18054" 0.184747867592472 0.117210480617117 0.00754171464775647 -0.0693916372833926 -0.115028369572434
"18055" 0.0885183655512798 -0.0221695162144852 -0.110851944236587 -0.144330144325584 -0.110544372535663
"18056" -0.121868608974767 0.318932329280741 0.0803838521226205 0.0474975407812207 0.353260180103508
"18057" 0.0157162759683687 -0.19977453408398 -0.159930720563781 -0.019911650341801 0.0136713033078822
"18058" 0.237067477835418 -0.256254555044696 -0.232456937692328 -0.115936413736905 0.0330311993786958
"18059" -0.0694181516638687 -0.0301704663637025 -0.228612253446053 0.115718816443122 0.0177310611338842
"18060" -0.343774107255427 -0.00926445113901511 -0.17458562993103 0.020386336958123 -0.00107987398470882
"18061" -0.00886320730781649 -0.172684934221108 -0.233980453836278 -0.0225499572254462 -0.153592731080825
"18062" 0.112976803295084 -0.0998396345740725 -0.194610964325374 -0.0295599513091632 -0.118780763699747
"18063" 0.0759961168748574 -0.0473306755512541 0.144601102779855 -0.00478712049172581 0.115332336760023
"18064" 0.226956277051445 -0.0872291381423809 -0.212067591178688 0.354244395327395 -0.172937277041151
"18065" 0.162679650778809 0.0513461187416216 -0.266352034462173 -0.0324543082010036 -0.175412786173519
"18066" 0.237379715317557 0.143387864348971 0.145706423615935 0.417764780494958 -0.0961885104717445
"18067" 0.233559482489793 0.277747725440221 0.0284906749831529 0.476600567106155 0.0771737491607641
"18068" 0.00889169735767577 0.0741894031722583 -0.11614921878927 -0.321669237791609 0.168829096486516
"18069" -0.0341738270898316 -0.0558486159979013 -0.21099749032871 0.144630426923431 -0.036924146751161
"18070" 0.105144664643867 -0.0747101978652945 -0.199450750040909 0.000770542590537445 0.0779996064613697
"18071" 0.113105461473134 0.143566516196414 0.0649820765680896 0.0112363500313545 -0.149573513965751
"18072" 0.0802512752556156 0.0593059781890662 0.113859234769747 -0.0499430842542196 -0.0210090750140492
"18073" 0.227004491823064 -0.0543006699048226 0.140436064670919 -0.133733138307969 -0.201788318138402
"18074" 0.40571233243861 0.32855907488622 0.161899473015944 0.135502251810066 -0.145524455889522
"18075" -0.0033595831313991 0.0340537999005795 -0.17941789478047 0.0599599321495609 -0.106204423220774
"18076" 0.124207769447876 0.0162200678622658 0.163358370652615 0.156997326230453 -0.44074070163664
"18077" 0.0595186850716802 -0.107615120500529 -0.0420001982387122 0.0457586055779541 0.0150019826460754
"18078" 0.0142747389244659 -0.0198443638706473 -0.171008503956674 -0.124020742385094 0.213934977264932
"18079" 0.152778428847221 0.152036739488535 -0.263113914843284 0.0622923959433606 0.0449758322543716
"18080" 0.293247270095825 0.000202993423412157 -0.00519334959666895 -0.364803008590785 0.173154743924312
"18081" 0.161099134229333 0.0768468120556865 0.114575141467631 -0.0576292403514928 -0.175874752215692
"18082" 0.181201169473255 0.0740222361373266 -0.0632716369641551 0.387495322430031 -0.27864550553457
"18083" 0.172199471461024 0.178156410819458 -0.0993894562202775 0.749206040663424 -0.0880022782353165
"18084" 0.0991605763042251 -0.111637519094325 -0.265916564081939 0.211229421405496 -0.0609985441514126
"18085" 0.266355867712257 0.25990505366799 0.126974666820833 0.369078197842816 -0.219611061286431
"18086" 0.128445588479774 0.155302235774393 0.183836877963258 0.0534507803201855 -0.247526470900857
"18047" 0.194787166553837 0.0699694515066551 0.192779457320639 -0.0932269010144287 -0.123011272810333
"18048" 0.141972556280364 0.0745927887912668 -0.267505878901753 0.312502329969396 -0.208187871144224
"18039" -0.141251853426701 0.00410450043105678 -0.342100512807304 -0.0553067005715122 0.0633509297907949
"18040" -0.199713415452071 0.141456187468974 -0.0205954750006618 0.0629359686315743 0.336917531639656
"18041" -0.418762235475983 0.178950996007336 0.0234566561837786 -0.0557930128261848 -0.119024602784754
"18042" -0.119837480322929 -0.0568762463419321 0.210575819429496 -0.0547072091235971 0.283808956826879
"18043" 0.092069166871304 0.142169858534802 0.270824159204259 0.0543880027784335 -0.0804236651065478
"18044" 0.149277394018421 -0.0144562477777418 0.0718189069361934 0.186781189224928 -0.14959655568762
"18045" 0.402543047219723 0.285421161109776 0.303372844607537 0.320529664607568 0.364968171148192
"18046" 0.0257549751697222 -0.290717807754424 -0.444940642063925 0.0876885672668858 -0.0146232515931099
"17999" -0.224330205096559 -0.224695894069729 0.1233765845083 0.0468629282567857 0.0845990972471782
"18000" 0.210231042319179 0.168738652427379 0.00632476044015173 0.291473171441452 0.133883023200087
"18001" 0.115524458896641 -0.0305868293018767 -0.234690157465543 -0.0173187749777401 -0.0358851938198521
"18002" 0.335253484763984 0.130152768482848 0.0365500835720507 0.0417178391655795 -0.182934732551108
"18003" 0.1191408226042 0.304765383635908 0.0761511716992105 -0.0257212744901883 -0.164203797619122
"18004" 0.0942127863701357 0.00554006489393024 0.0553853873885269 -0.0150303057618922 -0.267191244141748
"18005" -0.0929893577485222 -0.0251738650728013 0.0337828919527242 0.146059443272857 0.0454787746613064
"18006" 0.0369916214949542 -0.16354632550949 0.170859607513012 -0.0540446283484843 0.0725264014760864
"18007" -0.337933240639716 0.194115187715682 -0.162089141273116 0.499024633673465 0.0162105070416734
"18008" 0.238703747051759 0.105552303404647 0.0921035599470761 0.289304999396994 -0.0101414455666245
"18009" -0.0589393163417839 -0.224689952846122 -0.0513798583385906 -0.0949229366848298 -0.0128058341441814
"18010" 0.275856747406824 -0.0131862601431507 -0.167626652566856 -0.00590631277932416 0.0597147489882772
"18011" 0.37212924130518 0.14731569152884 -0.0208770822475079 -0.0640953725375464 -0.197425198375188
"18012" 0.419897468608363 0.55335033699363 0.0461165046391431 0.426386551422638 0.134218383862394
"18013" 0.103109640241326 0.0302739775618817 0.029799298477199 0.0860148025673305 -0.0488631989354305
"18014" -0.293276124633625 -0.208169756537576 -0.191661899294005 0.112009381813187 0.00578756073741982
"18015" 0.131946087527289 0.0458114544342953 -0.276089323936407 -0.146525126024923 -0.0246769332094545
"18016" -0.710835660083455 0.370189610612537 0.0874952986863258 -0.0596019128013585 -0.00553152964640244
"18017" -0.572165745878793 0.250493409736242 -0.0535194131195692 -0.0892639771440733 -0.119421687444033
"18018" 0.068055409012379 -0.154294612792625 0.108393601110909 -0.0735186157056592 -0.232142160502355
"18019" 0.238668624470358 0.235068085669374 0.366895014589507 0.438961043265618 0.0274934169469358
"18020" 0.0980226147203792 -0.177943211703042 0.0740554516165586 -0.0865490230135015 0.0602056127450905
"18021" 0.333638779602728 0.339064432313771 0.406524643518015 0.172199292549191 0.117053473910937
"18022" 0.0928636869372494 0.0183410146446929 0.086620465737451 -0.00176541213898962 -0.0675760988310849
"18023" 0.369854359936709 0.0482418377572851 0.139435470718925 -0.209047619003592 0.174111747079719
"18024" 0.110495023154292 -0.130743746742271 -0.130241380666681 0.205900369829272 -0.0856274310202139
"18025" -0.140830583358328 -0.374297355004028 -0.0301575782146023 0.081365425893353 -0.0504328473233409
"18026" -0.252120838367196 -0.228207538926403 -0.153345860986661 0.0493063817511332 -0.00673148433476558
"18027" 0.362494666463626 0.0651607747783406 0.093628183140004 0.103456853722527 -0.192421890083147
"18028" -0.0626753265723658 -0.162264957853833 -0.113237246873215 0.378707441986684 0.0286673501720806
"18029" 0.149931769068673 0.188073962564957 -0.221280641245261 0.195694274963484 0.0314447228499538
"18030" -0.0352407540022067 -0.0239118178633978 0.290490864008478 0.147378115870654 -0.00478989003371055
"18031" -0.336962177615792 -0.0403911188918642 0.189242027461215 0.0635048149905021 0.0212891486857069
"18032" 0.261329271831558 -0.0352174514614385 -0.106500340502115 -0.0190404603035582 -0.116374174278098
"18033" -0.0585039767447882 0.187919854657096 0.184319514462116 0.13421875513899 0.0813055413742033
"18034" -0.460608323901748 0.362703634239104 -0.123886978084152 -0.184681956708302 -0.0486355168013889
"18035" -0.200079606388873 0.413457358045605 -0.0688625699783674 0.0673167869942661 -0.165972134404724
"18036" -0.118454388937301 0.34318014748677 -0.091786837696338 -0.14075744093919 -0.0716632529723779
"18037" -0.581033892591563 0.284719334300886 -0.113067066454063 -0.00793732563277479 -0.146948709167849
"18038" -0.167058295086027 0.125990677284566 -0.170811138879228 -0.0609246808077266 -0.0465897194132165
"17960" 0.0528010542138068 0.0042542032483386 -0.160064619645639 0.145317408858915 -0.0130800281848683
"17961" 0.372690719918475 0.362015193845092 -0.0002746475899441 0.164193701473682 -0.0261288965442531
"17962" 0.285039753730154 0.118031288405865 -0.233986864540926 0.230382977926634 -0.305608472367229
"17963" 0.164283540747435 0.163664160788996 -0.0964181835545776 -0.137342695320342 0.0751600785725563
"17964" 0.371606533172313 0.0244318161160672 0.199196964989922 0.0512695625396933 -0.208982841440694
"17965" 0.393732075777383 -0.0881475507558993 0.13825978934187 0.123603615585048 -0.035565535377116
"17966" 0.288803307583451 0.115649812768207 -0.348513141564113 0.286396234901127 0.0919975809802463
"17967" 0.0816117042783114 0.0764050429462061 -0.100637891780977 0.176283308732753 0.227291381664022
"17968" 0.288803307583451 0.115649812768207 -0.348513141564113 0.286396234901127 0.0919975809802463
"17969" -0.622122239277454 0.278070462363371 -0.0617153279732007 -0.0696302243173911 -0.140765420142939
"17970" 0.353722561347615 0.156469643627096 -0.044228443139938 0.375491919562877 -0.0853487809408771
"17971" 0.0573135125553796 -0.18788442197365 -0.0360124694473528 0.363171988058214 -0.1180562509403
"17972" 0.0899847409856219 -0.0563672007254114 -0.0428627110158944 -0.103987116803708 0.231874943157636
"17973" 0.0694755958149645 -0.14387655431831 0.128787995685383 0.00664538996056298 -0.0412603535187795
"17974" -0.00885261619359825 -0.157781319914761 0.0579425511691496 -0.212082837626838 -0.00955659719029655
"17975" 0.049743047872788 0.262448586257263 -0.0242681350584708 0.311089435992477 0.336393094530679
"17976" 0.122970216967852 0.0207750054272789 -0.00274068304226609 0.298340521267292 0.294540182728221
"17977" 0.152567160970376 -0.0861368139024637 -0.100164043254521 0.120878825438141 0.0173629115264301
"17978" -0.0569558280851345 -0.3279425463056 -0.0312218922477857 0.00353014620348642 0.0218262153647984
"17979" -0.0392145420166819 -0.0999384789391955 0.103690810875881 0.0719169429615003 -0.127814321333614
"17980" 0.0121452564835096 -0.142241721367341 -0.223508938889747 -0.0814134733224097 -0.18832939264916
"17981" -0.0365599792936926 -0.166736927095095 0.031379135802436 -0.0892514302121359 0.127586965794888
"17982" 0.0713571750516235 -0.0672213124164719 0.0961876511243893 0.3569099189277 0.0400947395929443
"17983" 0.161975302068227 0.0334101474687666 -0.226580562959335 -0.21613659616624 0.057420136402127
"17984" 0.0488388302628148 -0.104545108002327 -0.220641850825274 -0.0476018628149991 -0.0450414667447568
"17985" -0.235862585343113 -0.398530239515856 -0.0439474862367258 0.124567893613028 0.118405858373881
"17986" -0.156523049938083 0.133745028256555 0.0801491618245832 -0.0560322021531064 -0.0143789424958869
"17987" -0.390023495669459 0.384021876983878 0.0111419634282702 -0.0956861562062947 -0.231825202888198
"17988" -0.696926811343283 0.305938355659544 -0.0404617969082865 -0.0231073351372612 -0.147449677116373
"17989" -0.616811013810248 0.263716199223947 -0.0196814355671719 -0.0474145772659035 -0.147095062127854
"17990" 0.341351550454402 -0.0839080002981904 0.324418188546913 0.176454527965747 -0.107790335776441
"17991" 0.103703811136616 0.177310191726853 -0.12947998995012 0.0475228159579323 0.27307849725176
"17992" -0.0597884514894307 -0.257525020326051 -0.151342004607672 -0.162790761173666 0.0380553017817196
"17993" -0.0574739167286466 -0.0607626710467329 -0.106032323091296 -0.0917716796178232 0.0973523948924358
"17994" 0.141217071858162 -0.0538302330630508 0.209242502195667 0.25596625501144 0.0699134254263561
"17995" 0.0133137243138372 -0.0216379438355776 0.0224623923869942 0.145960471881505 -0.099316090705548
"17996" 0.150843594414438 0.0934389298862783 0.359196963817575 -0.16235049653312 0.0021275051490251
"17997" 0.0479227821080835 -0.127395732132024 0.472446401414693 0.0246031652327478 0.0170703103757528
"17998" 0.0869024165769473 -0.0729664201743676 0.094167516441377 -0.14940955660088 0.302515696412917
"17924" -0.257991039376642 -0.156990915284149 -0.00532109726886787 0.0572433301141169 0.0802325723155778
"17925" 0.0686646050279647 -0.136356549666073 -0.261062175328381 0.0079761040349772 0.104277514562152
"17926" 0.0855348635140405 -0.164245093076119 -0.0255193214051709 0.00412829402894232 0.0450755625546987
"17927" 0.354991660516138 0.205277206810788 -0.0588596685248117 -0.320949300447745 0.0932036031259456
"17928" 0.163009577453459 0.0292633196719152 -0.116808788181464 -0.24813272077516 0.0298666933754235
"17929" -0.00100298907375779 -0.212389399625692 -0.00429039036811303 -0.0769432417523149 0.203739038350295
"17930" -0.0148222820984319 -0.0963625695650709 -0.156501597282497 -0.00942602033740589 -0.0702774139490329
"17931" 0.256142834506023 -0.127636633875232 -0.309413204812311 0.21618121336163 0.145578892562053
"17932" 0.141839461765343 -0.150704012305959 -0.0336708330474101 -0.0468068610637059 -0.168770732103114
"17933" 0.141524266228558 0.130366382764614 0.0162474091749878 0.277001439250456 0.0803018970767807
"17934" 0.129726561691198 0.173356148116332 0.0999484699182123 -0.125105112995164 0.19888041056479
"17935" -0.209853233031058 0.0600042215714022 0.261399993574577 -0.096571088346972 -0.160902999579796
"17936" 0.0409670764993155 0.197427588178923 0.157707324812258 -0.161214473024701 -0.0959247395488537
"17937" 0.103645123847027 0.100379322613405 0.112528774253234 0.0834390252822844 -0.0035233639847649
"17938" 0.225209737924109 0.282099468967185 -0.252549142551768 0.178059053467592 -0.126989664404018
"17939" 0.248171074040404 -0.0279446727284098 0.120998610523509 0.116210225173372 -0.117276364408096
"17940" 0.242745506218272 0.140063077055751 -0.171343272648893 -0.0227302526675784 -0.0315299293735512
"17941" 0.160695719753871 0.24664069789798 0.278957755445061 0.226709648432572 0.225598145328225
"17942" 0.0765982921855039 -0.149063248115764 0.190670026392087 -0.0341090881256294 -0.0812198402860456
"17943" 0.14196762747481 0.204254386829933 -0.34874005835913 -0.214323858481437 0.169430362065731
"17944" -0.0635847286633849 0.281993159761211 0.121593753738616 0.402992449258798 -0.00903151859823329
"17945" 0.162486314841465 0.0385585656305368 -0.217100372153164 -0.156297709933333 -0.0664824177429103
"17946" 0.404809041011782 0.211598050684632 -0.00173192805775074 -0.137562236585698 -0.165114241916836
"17947" -0.0174438966485553 -0.169920227779788 0.0136536433349621 -0.0827961593045655 0.0338213898130676
"17948" 0.112230522130315 -0.189069435171585 0.296534325254608 -0.108600593093444 -0.119710484842677
"17949" -0.0609437031686421 -0.0671326165157767 0.0422304584864121 -0.0422667420095144 -0.0473612529849644
"17950" 0.0671583565803126 0.114642206922236 -0.107805021422391 0.143585577324081 -0.229128158437771
"17951" 0.0925005585000703 -0.0217314013919663 0.149178835203179 -0.0253802468495591 0.232246350871153
"17952" -0.0984675472983114 0.0326462738041271 -0.355645438529332 -0.0922053485452379 0.0969050818251435
"17953" -0.0490166491158338 0.088154561229531 -0.0720381691102685 -0.129579033782197 -0.0427000684846637
"17954" 0.0219024635971529 -0.0309952596602881 0.0068554542291281 -0.105652044199339 0.00502910819115792
"17955" 0.00536313017961361 0.238638090459801 -0.109523558164005 -0.0720898608560908 0.0739078082244123
"17956" 0.0992667364328176 0.0158304618121219 0.0656806585250804 -0.102125556065302 -0.1598995753164
"17957" 0.264498018940243 0.158885243883892 0.0615458837061742 -0.012888735418516 -0.247843044806581
"17958" -0.315123553222246 0.0448752032664272 0.000712447075009707 -0.0943580901446528 0.0358026565782208
"17959" -0.0974064663542819 0.296004842190262 0.130012414514861 -0.223957166792319 0.172385781140245
"17904" 0.143802060343693 0.117654351759882 -0.240899757440033 0.307600734644746 -0.0834708962397277
"17905" 0.354270325998684 -0.0200921905444555 0.102595365569138 -0.228922050693132 -0.372778231951179
"17906" 0.0188214749550478 -0.167301991335676 0.095827610707752 0.162881863734832 0.0800528138278655
"17907" 0.318933020916116 0.00737758981924004 0.19612404532748 -0.0447769169251862 -0.199968793937851
"17908" 0.279192864820674 0.0592888274288821 0.321870234149646 0.124678911118268 -0.352187119070478
"17909" 0.253059924406877 0.0739334651534719 -0.128673813565752 -0.123394987640768 -0.254943652559128
"17910" 0.289178753849572 -0.060038406958971 -0.0973997508135649 -0.15470260795772 0.0764754525123002
"17911" 0.215862159645055 -0.0177266378939645 -0.142824221370901 -0.028494063634033 0.372553741021151
"17912" -0.0212715737579742 0.31179787980311 0.152571318881084 0.195066959305247 0.0175925931917019
"17913" 0.113211074831173 0.0624316809317835 -0.0904894346636516 0.125517314450672 -0.150050066635007
"17914" 0.197114129851896 -0.305724606385379 0.113371248753021 0.142858539830163 -0.172669281505768
"17915" 0.228629386509721 0.298230925694143 0.212797064690742 0.209842082691143 0.0498403815780572
"17916" 0.262693101950724 0.0750354146856409 0.0295126135455516 -0.0421146631575698 -0.163883850180618
"17917" 0.277027630228037 0.136225261202393 0.0134443265766749 0.26860935383721 -0.044882371315511
"17918" 0.00216278095285385 0.0288559917270952 -0.44042850120438 -0.167897244328326 0.275107702303428
"17919" 0.0607656212579323 -0.066970488611714 -0.00892479208954673 -0.143169949184458 -0.10772386493478
"17920" 0.199039394213196 0.026903653559779 0.152866525481879 0.0766928380429499 -0.194709448319201
"17921" 0.417038034721586 0.0667714938750057 0.207403141510611 0.197340488816869 0.00226610940868883
"17922" 0.238316243946868 -0.146607258866655 0.00810002302704957 0.146318242805738 -0.19913739525637
"17923" 0.361304415106111 -0.193998268776093 0.112663742528755 -0.127503457602388 -0.2666008623501
"17884" 0.304151376236304 0.258962739194793 0.324115011778233 0.436307053316476 -0.00541256640408169
"17885" 0.552096020831016 0.499846732786751 0.16154154854776 0.0217905566774593 -0.142778285485086
"17886" 0.00208554209823728 -0.109247340778097 -0.144205601063372 -0.057529591776165 0.195851581141901
"17887" 0.210586318883839 0.181913746641194 -0.0128894461142394 0.0137307018178742 0.13604205918026
"17888" -0.11528071618081 -0.0451901837866652 -0.142540408710762 -0.06034134550239 0.2674502327787
"17889" 0.0951782151672647 0.0799816866290312 -0.00674249535502915 -0.000810025878448785 0.0349472740446574
"17890" 0.104907810681761 0.00234882051413679 -0.0664810010003385 0.234854089990167 -0.130873731648602
"17891" -0.164635236412691 0.25270725929815 0.242395336936087 0.00846505605339675 -0.0349699948432831
"17892" 0.0783265028068686 -0.136532764131221 -0.0579323658485385 -0.128764235300305 0.198139407576256
"17893" 0.0160105012915517 -0.0199804448102922 -0.0260034478972596 0.350021776911913 -0.0188186855074619
"17894" 0.0794083882919439 0.139506222037113 -0.104132198046117 0.0580108499659321 0.24481790319317
"17895" 0.328604828260976 0.365461586945239 0.187487232822294 0.313066180741266 -0.166023206975924
"17896" -0.0294401377840216 0.131586664552098 -0.270936383107073 -0.128683754040116 0.197647597617544
"17897" 0.395017488095369 0.238544654599518 0.117153218670621 0.331904902133302 0.0881740460014335
"17898" 0.391496389129541 0.196204645803816 -0.00861310800309112 -0.0481153038411349 -0.151078934223044
"17899" 0.342033538859373 0.07801417401059 -0.0228077364611708 -0.142675136695761 0.00672716668809528
"17900" 0.29344868406591 0.0644281894691519 0.0365284447642988 -0.0451870970275987 -0.181145755756885
"17901" 0.297511679855165 -0.0613925772953526 -0.459887709133505 -0.158816674349482 -0.0508304645172977
"17902" 0.400019060689301 -0.0124789281603705 -0.0287438027118229 -0.148720430379849 0.029794772851215
"17903" 0.0188214749550478 -0.167301991335676 0.095827610707752 0.162881863734832 0.0800528138278655
"17874" 0.220783865739751 -0.159086143401893 -0.296374588788101 -0.14606000111137 -0.20020488450658
"17875" -0.243370108971138 -0.0707659362068595 -0.155735910643326 -0.0024246997232251 -0.0324095406579943
"17876" -0.00133045611878082 -0.0663884946988677 -0.041245777842852 -0.0483246526681098 -0.0840511794121287
"17877" 0.331742152443995 0.1341944946042 0.0112080475182188 -0.124109925262514 -0.222014995861434
"17878" -0.0694655511472395 -0.0934677767119825 -0.0802366120523483 0.00404675238134424 0.000543167935311382
"17879" 0.0816387203234778 0.195527471727345 -0.00632309204232584 -0.145111227254936 0.134116719077021
"17880" 0.0710473309222281 0.182953889787708 0.113365007561896 0.0332932526895741 0.242790924387056
"17881" 0.402784831586797 0.300258429355353 0.0222397978623542 0.340168340235625 0.166573526289109
"17882" 0.301052176983401 0.125601134508448 0.292343521199982 -0.26589221073912 -0.142684219170914
"17883" 0.112022542229411 -0.203808908665847 0.125944816569247 -0.178206386647225 -0.0919984481452925
"17872" 0.277515254997857 0.261962039135758 0.258275261530652 0.0435577769300242 -0.0177493219946756
"17873" 0.331995844662043 0.34341071584939 0.083244433673619 -0.223843687837623 0.111918815685697
"17864" -0.119168349468919 -0.0293996499325221 -0.13901471126033 -0.0183979179944146 -0.00117383634168798
"17865" -0.0156431985903049 -0.257323101402415 -0.198769397986876 -0.0675176320630116 -0.0267072060805395
"17866" 0.0224466670714141 -0.193303013944486 -0.441376855681007 -0.10565925313634 0.0467177729144489
"17867" 0.163148298031495 0.218411220493508 -0.0110083440014516 0.291783624994873 -0.245023073132575
"17868" 0.0643146107062638 -0.0940292480953009 -0.242795847348909 -0.0970363754936845 -0.0486773981712774
"17869" -0.0199131036825146 -0.222221255737939 -0.209218234749672 -0.0131579353713754 0.201995450584728
"17870" 0.364389209257843 0.202406738964227 0.178514802645328 -0.0624165731959745 0.280583534756867
"17871" 0.220050330004087 -0.0459934861938645 0.139166670054987 -0.0907784688260724 -0.0114000502550096
"17846" -0.0336272822831423 -0.0719871822651934 -0.29366430887665 -0.0734113546659802 0.050329728862459
"17847" -0.602728974958385 0.211078897959505 0.0702330501017015 -0.14264373830144 -0.120300952457811
"17848" -0.291677966875442 0.499626122448545 -0.0687005960015852 -0.118008690823719 -0.0480825951628822
"17849" -0.227409796593054 0.572143447399474 0.172518659319454 0.211659444442329 0.102863177333571
"17850" 0.180044758391027 0.274990882388185 -0.284409750616988 0.355097174548867 0.41337694866278
"17851" 0.28672183019987 0.504305683699579 0.111170210054494 0.248904389719326 -0.131880804971
"17852" 0.270028142804709 0.329606457109328 0.176175312255392 0.378085657163164 -0.0415073455185091
"17853" -0.103525232197523 0.092208041676829 -0.00585454221740342 -0.0673986253957054 -0.0971095501128161
"17854" -0.0337401348123153 -0.00291401967022008 -0.0562381107701601 -0.0643598642523132 -0.130354752222753
"17855" 0.19930639763532 0.108656444142756 -0.182152221846538 0.468782762616396 -0.308788480071275
"17856" 0.0393612862482882 -0.076676142461145 -0.228787264620836 -0.191412063956599 0.200046080646483
"17857" -0.315700648548784 0.281105765234277 0.0277245669267484 0.457967524732026 0.131832274286086
"17858" 0.0127908272952064 -0.111211961544864 -0.0682245302798383 -0.145933299243193 0.0507471354583919
"17859" 0.243177345196725 0.0102522227683439 0.388753994507787 0.0858976808837613 -0.202628184627776
"17860" 0.0239225459556842 -0.0808406310877884 -0.324072098528387 -0.0781863157368885 0.143876164049131
"17861" -0.0110849723307335 0.173053468295688 -0.117632022729708 -0.125938383336779 0.0227659573774263
"17862" 0.018059853529263 -0.0446819430600826 0.0270788891606803 -0.0869759087601554 -0.07132502895959
"17863" -0.138471084829044 0.0784129217278059 0.125165921327977 -0.214219710033203 0.15117410554213
"17828" 0.0683207717732248 -0.0185171012331366 -0.0895134187038936 -0.17218160437741 0.0800590858510812
"17829" -0.21246058011748 0.477148336827791 -0.0555983300237889 -0.0957973026219849 -0.224246514054162
"17830" -0.662525706268743 0.236260120953204 -0.0369649398802352 -0.0396266733892285 -0.161971295647471
"17831" -0.692300465570679 0.326745561992772 0.0281734458856395 -0.0925881376985525 -0.126390154571847
"17832" -0.0735224230830977 0.000106568170409179 -0.17758419092792 -0.059424519452977 0.0686587088938123
"17833" 0.231599088788113 0.0554241704277126 -0.243324763036787 -0.0332821523991102 -0.00954969689585338
"17834" -0.00257331431645202 -0.0822951781667992 -0.14199749575511 0.00331483398137819 -0.018951538864591
[truncated: 1,813,817 more chars]
