# Supplementary material for: Stylistic variation on the Donald Trump Twitter account: A linguistic analysis of tweets posted between 2009 and 2018
Source: PLoS One. 2019 Sep 25;14(9):e0222062. doi: 10.1371/journal.pone.0222062 (PMC6760825; doi:10.1371/journal.pone.0222062)
Supplement: S3 File — This file contains the full dataset, R code, and output for the quantitative analysis conducted for this study. (ZIP) [file pone.0222062.s003.zip › R_ANALYSIS/TRUMP_DATA.txt]

TWEETID,WORDCOUNT,AMPLIFIER,ANALNEG,ATTRIBADJ,AUXDO,BEMV,BRACKET,CAPS,CCONJ,CNTRSTCONJ,COLON,COMMA,DEFART,DETQUAN,EXCLAM,FSTPP,FULSTOP,GERUND,HASHTAG,HAVEMV,IMPERATIVE,INDEFART,INFINITIVE,IT,MDNEC,MDPOSS,MDPRED,MENTION,MULTIWVB,NOMIN,NUMDET,NUMNOUN,OBJPRO,OTHERADV,OTHRINTJ,OTHRNOUN,OTHRVERB,PASSIVE,PAST,PERCEPTVB,PERFECT,POSESPRPN,POSSDET,PREDADJ,PREP,PROCONTRACT,PROGRESSIVE,PROQUAN,PROVDO,PRPN,PRVV,PUBV,QUES,RELCLAUSESUBGAP,SINFLECT,SNDPP,STANCEVB,SUBJPRO,SUPERLATIVE,THRDPP,TIMEADV,URL,WHW,INITIALMENTION,DATE,JOB,TIME,SOURCE,RETWEET,FAV
1,39,P,P,P,P,A,A,A,A,A,A,A,P,A,A,P,P,A,A,P,A,A,P,A,A,A,A,P,P,P,A,P,P,P,A,P,P,A,P,A,A,A,P,A,P,A,A,A,A,A,A,P,P,A,A,A,A,A,A,P,A,A,P,A,2018-02-20,PRESIDENT,15:29:07,iPhone,19693,79159
2,55,A,P,P,P,P,P,P,P,A,A,P,P,A,P,P,P,A,A,A,A,P,A,A,A,A,P,A,A,P,P,A,A,P,A,P,P,A,P,A,A,A,P,A,P,A,A,A,P,P,P,P,A,A,P,A,A,P,P,P,A,A,P,A,2018-02-20,PRESIDENT,15:16:06,iPhone,21676,96352
3,17,P,A,P,A,P,A,A,A,A,A,P,P,A,P,P,P,A,A,A,A,A,A,A,A,A,A,A,P,A,A,A,A,P,A,P,A,A,A,A,P,A,A,P,P,A,A,A,A,P,A,A,A,A,A,A,A,P,A,A,A,A,A,A,2018-02-20,PRESIDENT,13:38:49,iPhone,16216,77951
4,45,A,P,P,P,P,A,A,P,A,A,P,P,A,P,A,P,A,A,A,P,A,A,A,A,P,A,A,A,P,A,A,A,A,A,P,P,A,P,A,A,A,P,P,P,A,A,A,A,P,P,A,A,A,P,P,A,P,A,P,A,A,A,A,2018-02-20,PRESIDENT,13:11:58,iPhone,20211,79178
5,29,A,A,P,A,A,A,P,P,A,A,A,P,A,P,A,P,A,A,A,A,P,A,A,A,A,A,A,A,A,A,A,A,A,A,P,P,A,P,A,P,A,A,P,P,P,P,A,A,P,A,A,A,A,A,P,A,A,A,A,A,A,A,A,2018-02-20,PRESIDENT,13:03:53,iPhone,10176,51701
6,41,A,A,P,A,A,A,P,A,A,A,P,P,A,P,A,P,A,A,A,A,A,P,A,A,A,A,A,A,A,A,A,A,P,A,P,P,A,A,A,A,P,A,A,P,A,P,A,P,P,A,A,A,A,A,P,P,P,A,P,P,A,A,A,2018-02-20,PRESIDENT,12:54:39,iPhone,17161,82044
7,46,A,P,P,P,P,A,A,P,A,A,P,P,A,A,P,P,A,A,A,A,A,P,A,A,A,P,A,A,P,A,A,A,P,A,P,P,A,P,A,A,A,A,A,P,P,A,A,A,P,P,A,A,A,P,A,P,P,A,P,A,A,A,A,2018-02-20,PRESIDENT,12:46:18,iPhone,20699,85341
8,51,P,A,P,A,P,A,A,P,A,A,P,P,A,A,P,P,A,A,A,A,A,P,P,A,P,P,A,A,P,A,A,A,P,A,P,P,A,A,A,P,P,P,A,P,P,A,A,A,P,A,P,A,A,P,P,A,P,A,P,A,A,P,A,2018-02-20,PRESIDENT,12:37:20,iPhone,17403,67815
9,33,P,A,P,A,A,A,A,P,A,A,P,P,A,P,P,P,A,A,P,A,A,P,A,A,A,A,P,A,P,A,A,A,P,P,P,P,A,P,A,A,A,A,A,P,A,P,P,A,P,A,A,A,A,A,P,A,P,A,A,P,A,A,A,2018-02-20,PRESIDENT,12:24:54,iPhone,14655,66368
10,21,P,A,P,A,P,A,A,P,A,A,P,P,A,P,A,P,A,A,A,P,P,A,A,A,A,A,A,A,A,A,A,A,P,A,P,P,A,A,A,A,A,A,A,P,A,A,A,A,P,A,A,A,A,P,A,A,A,A,A,A,A,A,A,2018-02-20,PRESIDENT,02:48:02,iPhone,13259,68243
11,45,P,A,P,A,A,A,P,P,A,A,P,P,A,P,P,P,P,A,A,A,A,A,A,A,A,A,A,A,P,A,A,A,P,A,P,P,P,A,A,P,A,P,P,P,A,P,A,A,P,A,A,A,A,P,A,A,A,A,A,A,A,A,A,2018-02-20,PRESIDENT,02:29:29,iPhone,25306,120633
12,33,A,A,P,A,A,A,A,P,A,A,P,P,A,P,P,P,A,A,P,A,P,A,A,A,A,P,P,A,P,A,A,A,A,A,P,P,A,A,A,P,A,P,A,P,A,P,A,A,P,A,P,A,A,P,A,A,P,A,P,A,A,A,A,2018-02-20,PRESIDENT,02:21:08,iPhone,9387,55014
13,19,A,P,A,A,P,A,A,P,A,A,P,P,A,A,A,P,A,A,A,A,A,A,A,A,A,A,A,A,P,P,A,A,A,A,A,P,A,P,A,A,A,A,A,P,A,A,P,P,P,A,A,P,A,P,A,A,P,A,P,A,A,P,A,2018-02-19,PRESIDENT,19:55:49,iPhone,22285,91374
14,8,P,A,P,A,A,A,A,A,P,A,P,A,A,P,A,A,A,A,A,P,P,A,A,A,A,A,A,A,A,A,A,A,A,A,P,A,A,A,A,A,P,A,A,A,A,A,A,A,P,A,A,A,A,A,A,A,A,A,A,A,A,A,A,2018-02-19,PRESIDENT,13:42:10,iPhone,23877,144230
15,48,P,A,P,A,P,A,A,P,A,A,P,P,A,P,P,P,A,A,A,P,P,A,A,A,P,A,A,A,P,P,A,A,P,A,P,P,P,P,P,A,A,A,P,P,A,A,P,A,P,P,A,A,A,P,A,A,P,A,P,A,A,P,A,2018-02-19,PRESIDENT,04:28:40,iPhone,34437,153608
16,26,A,A,P,A,P,A,P,P,A,A,P,P,A,P,P,P,A,A,P,P,A,A,A,A,A,A,A,A,A,A,P,A,A,A,P,P,A,A,A,A,A,P,A,P,A,P,A,A,P,A,A,A,A,A,A,A,A,A,P,P,A,A,A,2018-02-18,PRESIDENT,19:13:02,iPhone,15542,102112
17,25,P,A,P,A,A,A,P,P,A,A,P,A,A,A,A,P,A,A,A,A,A,A,A,A,A,A,P,A,A,A,A,A,A,P,P,P,A,A,A,A,A,P,A,P,A,A,A,A,P,A,A,A,A,A,P,A,A,A,A,A,A,A,A,2018-02-18,PRESIDENT,17:10:32,iPhone,17974,77496
18,46,A,A,P,A,A,A,P,A,A,A,P,P,A,P,P,P,A,A,P,A,A,P,A,A,A,A,A,A,A,A,A,P,P,A,P,P,A,A,A,A,A,A,A,P,A,P,A,A,P,P,A,A,A,P,A,P,P,A,P,P,A,A,A,2018-02-18,PRESIDENT,13:55:55,iPhone,21861,97209
19,9,A,A,P,A,A,A,P,A,A,A,A,P,A,A,A,P,A,A,A,A,A,A,A,A,A,A,A,A,A,A,A,A,A,A,P,A,A,A,A,A,A,A,A,P,A,A,A,A,P,A,A,A,A,A,A,A,A,A,A,A,P,A,A,2018-02-18,PRESIDENT,13:46:39,iPhone,19637,76885
20,45,A,A,P,A,P,A,P,P,A,A,P,P,A,P,A,P,A,A,A,P,A,P,P,A,A,A,A,A,P,A,A,A,P,A,P,P,A,P,A,P,A,P,A,P,A,P,P,A,P,A,P,A,A,P,A,A,P,P,P,A,A,A,A,2018-02-18,PRESIDENT,13:11:28,iPhone,33016,118306
21,46,P,P,P,A,P,A,A,A,P,A,P,P,A,A,P,P,A,A,A,A,P,P,A,A,A,A,A,A,P,P,A,A,P,A,P,P,A,P,A,A,A,P,A,P,A,P,A,P,P,A,A,P,A,P,A,A,P,A,P,A,A,A,A,2018-02-18,PRESIDENT,12:43:48,iPhone,19735,90179
22,53,A,P,A,P,P,A,A,P,A,A,P,P,A,P,P,P,A,A,A,A,P,A,P,A,P,A,A,A,P,P,A,A,A,A,P,P,A,P,A,A,A,P,A,P,A,A,A,P,P,A,P,A,A,P,A,A,P,A,P,A,A,A,A,2018-02-18,PRESIDENT,12:33:16,iPhone,31757,127176
23,42,A,A,P,A,P,A,A,P,A,A,P,P,A,P,A,P,A,A,A,A,A,A,A,A,A,A,A,A,P,P,A,A,P,P,P,P,A,P,A,A,A,A,A,P,A,P,P,P,P,P,A,A,A,P,P,A,P,A,P,P,A,A,A,2018-02-18,PRESIDENT,12:22:29,iPhone,28411,108688
24,30,A,A,A,A,P,A,P,P,A,A,P,P,A,P,A,A,A,A,A,A,P,A,A,A,A,A,A,A,P,P,A,A,A,A,P,P,A,P,A,A,A,A,P,P,A,A,A,A,P,A,P,A,A,P,A,A,A,A,A,A,A,A,A,2018-02-18,PRESIDENT,12:02:52,iPhone,38387,124701
25,47,A,P,P,A,P,A,P,P,A,A,P,P,A,P,A,P,A,A,A,P,A,P,A,A,A,A,A,A,P,P,A,A,P,A,P,P,A,P,A,A,A,A,A,P,A,A,A,A,P,P,P,A,A,P,A,A,A,A,A,A,A,A,A,2018-02-18,PRESIDENT,04:22:48,iPhone,27037,96734
26,51,P,P,P,A,P,A,P,P,A,A,A,P,P,P,P,P,A,A,A,P,A,P,A,A,A,A,A,P,A,A,A,P,P,A,P,P,A,P,A,A,A,A,P,P,A,P,P,A,P,P,A,A,A,P,A,A,P,A,P,A,A,A,A,2018-02-18,PRESIDENT,04:08:45,iPhone,37025,149114
27,40,A,P,A,P,A,A,P,P,A,A,P,P,A,P,A,P,A,A,P,A,A,P,A,A,A,A,A,A,P,A,A,A,P,A,P,P,A,P,A,A,A,A,A,P,A,A,A,A,P,A,A,A,A,A,A,P,P,A,P,P,A,P,A,2018-02-17,PRESIDENT,23:45:28,iPhone,32193,122987
28,30,P,P,P,A,A,A,P,P,A,A,A,P,A,A,P,P,A,A,A,A,A,A,A,A,P,A,A,A,P,A,A,A,P,A,P,P,A,P,P,P,A,A,A,P,A,A,P,A,P,A,P,A,A,P,A,A,P,A,A,A,P,A,A,2018-02-17,PRESIDENT,20:16:39,iPhone,17148,58403
29,21,A,A,P,A,A,A,A,A,A,A,P,P,A,P,A,P,A,A,A,P,A,P,A,A,A,A,A,A,A,A,A,A,A,A,P,P,A,A,A,A,A,A,A,P,A,A,A,A,P,A,A,A,A,P,A,A,A,A,A,A,P,A,A,2018-02-17,PRESIDENT,20:11:32,iPhone,18770,60818
30,37,A,P,P,P,A,A,A,A,A,A,P,P,A,P,P,P,A,A,A,A,A,P,A,A,A,P,A,A,A,A,P,A,P,A,P,P,P,P,A,A,A,P,A,P,A,A,A,A,P,P,P,A,A,P,A,P,P,A,P,A,A,P,A,2018-02-17,PRESIDENT,19:46:48,iPhone,25523,105922
31,45,A,A,P,A,P,A,A,A,A,P,A,P,P,A,A,P,A,A,A,A,P,A,A,A,A,A,A,A,P,P,A,A,A,A,P,P,A,P,A,A,A,A,A,P,A,A,A,A,P,A,P,A,A,P,A,A,A,A,A,A,A,A,A,2018-02-17,PRESIDENT,19:36:14,iPhone,21867,90335
32,45,A,A,P,A,P,A,A,A,A,A,P,P,A,A,A,P,P,A,P,A,P,A,A,A,A,A,P,A,P,A,A,A,P,A,P,P,A,P,A,A,A,A,A,P,A,A,A,A,P,A,A,A,A,P,A,A,P,A,P,A,A,A,A,2018-02-17,PRESIDENT,19:26:13,iPhone,18892,71274
33,20,A,A,P,A,A,A,A,P,A,A,P,P,A,P,P,P,A,A,A,A,A,A,A,A,A,P,A,A,A,A,A,P,P,A,P,P,A,P,A,A,A,A,A,P,A,A,A,A,P,P,A,A,A,A,A,A,P,A,P,P,A,A,A,2018-02-17,PRESIDENT,19:04:43,iPhone,14745,97126
34,44,P,A,P,A,A,A,P,P,A,P,P,P,A,P,P,P,A,A,A,A,A,P,A,A,A,A,A,A,P,A,A,A,P,P,P,P,A,P,A,A,A,P,A,P,A,A,A,A,P,A,P,A,P,P,P,A,P,A,P,A,P,A,A,2018-02-17,PRESIDENT,04:53:13,iPhone,24716,118119
35,33,A,P,P,A,A,A,P,A,A,A,P,P,A,P,P,P,A,A,A,A,A,A,A,A,A,P,A,A,P,A,P,A,A,A,P,P,P,P,A,A,A,P,A,P,A,A,A,P,P,A,P,A,A,A,A,A,P,A,P,A,A,A,A,2018-02-16,PRESIDENT,20:18:11,iPhone,37049,141288
36,19,P,P,P,A,A,A,P,A,A,A,A,P,A,P,A,P,A,A,A,A,A,A,A,A,P,A,A,A,A,A,A,A,P,A,P,P,A,P,A,P,A,A,A,P,A,P,A,A,P,P,A,A,A,A,A,A,A,A,A,A,A,P,A,2018-02-16,PRESIDENT,14:49:54,iPhone,21900,97235
37,33,P,A,P,A,P,A,A,A,P,A,A,P,P,A,P,P,A,A,A,A,A,P,A,A,A,P,A,A,A,A,A,A,P,A,P,P,A,A,A,P,A,A,P,P,A,P,P,A,P,A,A,A,A,P,A,A,P,P,A,P,A,P,A,2018-02-16,PRESIDENT,14:37:56,iPhone,19836,120054
38,13,A,A,P,A,A,A,A,A,A,P,P,P,A,A,A,A,A,A,A,A,A,A,A,A,A,A,A,A,P,A,A,A,A,A,P,P,A,A,A,A,A,A,A,P,A,A,A,A,P,A,A,A,A,A,A,A,A,A,A,A,P,A,A,2018-02-15,PRESIDENT,20:19:11,iPhone,13591,61970
39,42,A,A,P,A,P,A,P,P,A,A,P,P,A,P,A,P,A,A,A,A,P,A,A,P,A,P,A,A,P,A,A,A,P,A,P,P,A,A,A,A,A,A,P,P,A,A,A,A,P,A,A,A,A,P,A,A,P,A,P,A,A,A,A,2018-02-15,PRESIDENT,19:26:09,iPad,15254,60189
40,40,A,P,P,P,P,P,A,A,A,A,P,P,A,A,A,P,A,A,A,A,P,A,P,A,A,P,P,A,P,A,A,A,A,A,P,P,A,A,A,A,A,A,A,P,A,A,A,A,P,A,P,A,A,P,A,A,A,A,A,A,A,A,A,2018-02-15,PRESIDENT,19:25:23,iPad,20026,72298
41,43,A,A,P,A,P,A,A,P,A,A,P,P,A,A,P,P,A,A,A,A,A,A,A,A,A,A,A,A,P,A,A,P,P,A,P,P,A,A,A,A,A,P,P,P,A,A,A,A,A,A,A,A,P,A,A,A,A,P,A,A,P,A,A,2018-02-15,PRESIDENT,17:33:41,Media Studio,19695,82584
42,50,A,A,P,A,A,A,P,P,A,A,P,P,A,P,P,A,A,A,P,A,P,A,A,P,A,P,A,P,P,A,A,A,P,A,P,P,A,P,A,A,A,A,A,P,A,P,P,A,P,A,A,A,A,A,A,A,P,A,P,A,A,A,A,2018-02-15,PRESIDENT,14:57:21,iPhone,20642,100976
43,38,P,A,P,A,P,A,A,P,A,A,P,P,P,P,A,P,A,A,A,A,P,A,A,P,A,A,A,A,P,A,A,A,P,A,P,P,A,P,A,A,A,A,P,P,A,A,A,A,P,P,P,A,A,P,A,A,P,A,P,P,A,A,A,2018-02-15,PRESIDENT,12:12:41,iPhone,20780,89071
44,19,A,A,P,A,A,A,A,A,A,A,A,P,A,A,P,P,A,A,A,A,A,A,A,A,A,A,A,P,P,A,A,A,P,A,P,P,A,A,A,A,A,A,A,P,A,P,A,A,P,A,P,A,A,A,A,A,P,A,A,A,A,A,A,2018-02-14,PRESIDENT,20:55:01,iPhone,19524,111834
45,29,A,A,P,A,A,A,A,P,A,A,P,P,A,A,P,P,A,A,A,A,P,A,A,P,A,A,A,A,A,A,A,A,P,A,P,A,A,A,P,A,A,P,P,P,A,A,P,A,P,A,A,A,A,A,A,A,A,A,A,A,A,A,A,2018-02-14,PRESIDENT,20:50:11,iPhone,39628,174183
46,38,A,A,P,A,P,A,A,P,A,A,P,P,A,A,P,P,A,A,A,A,A,P,A,A,A,A,A,A,A,A,A,A,P,A,P,P,A,P,A,A,P,P,P,P,A,A,A,A,P,A,A,A,A,P,A,A,P,A,A,P,P,A,A,2018-02-14,PRESIDENT,19:11:32,iPad,11359,56369
47,36,A,A,P,A,A,A,A,P,A,P,P,P,A,A,P,P,A,A,A,A,A,P,A,A,A,A,A,A,P,A,A,P,P,A,P,P,A,A,A,P,A,P,A,P,A,A,A,A,P,A,A,A,A,A,A,A,P,A,A,A,P,P,A,2018-02-14,PRESIDENT,18:15:12,Media Studio,15026,65423
48,50,P,P,P,A,P,A,P,P,A,A,P,P,P,P,P,P,A,A,A,A,P,P,P,A,P,P,A,A,P,A,P,A,P,A,P,P,A,A,A,P,A,P,P,P,A,A,A,A,P,A,P,A,A,A,A,P,P,A,P,A,A,A,A,2018-02-13,PRESIDENT,10:52:47,iPhone,22659,107190
49,45,A,A,P,A,A,A,A,P,A,A,P,P,P,A,P,P,A,A,A,A,A,P,A,A,A,A,A,A,A,A,A,A,P,A,P,P,A,A,A,P,A,P,A,P,A,A,P,A,P,A,A,P,A,P,A,A,P,A,A,P,A,A,A,2018-02-13,PRESIDENT,10:43:22,iPhone,22903,105996
50,28,A,A,A,A,P,A,P,P,A,A,A,P,P,P,P,P,A,P,A,A,A,P,A,A,A,A,P,P,P,A,P,A,A,A,P,P,A,P,P,A,A,A,A,P,A,A,P,A,P,A,A,A,A,P,P,A,P,A,A,A,A,A,A,2018-02-12,PRESIDENT,20:48:16,iPhone,14387,67800
51,38,A,P,P,A,A,A,A,P,A,A,P,P,A,P,P,P,A,A,A,A,A,P,A,A,A,P,P,A,A,A,A,A,A,P,P,P,A,P,A,P,A,P,A,P,A,P,A,A,P,A,A,A,P,A,P,A,P,A,P,A,A,A,A,2018-02-12,PRESIDENT,12:54:32,iPhone,16854,87081
52,28,P,A,P,A,P,A,P,A,A,A,P,P,A,P,P,P,A,A,A,A,P,P,P,A,A,P,A,A,A,P,P,A,P,A,P,P,A,A,A,A,A,P,A,P,A,A,A,A,P,A,A,A,A,P,A,A,A,A,A,P,A,A,A,2018-02-12,PRESIDENT,12:46:56,iPhone,30446,139472
53,27,A,A,P,A,P,A,A,P,A,A,A,P,A,P,A,P,A,A,A,A,P,P,A,A,A,A,P,P,A,P,A,A,P,A,P,A,A,A,A,A,A,A,A,P,A,A,P,A,A,A,P,A,A,P,A,A,A,A,A,A,A,A,A,2018-02-11,PRESIDENT,20:36:08,iPhone,14954,77715
54,47,P,A,P,A,P,A,P,P,P,A,P,A,A,P,P,P,A,A,A,A,P,A,A,A,A,P,A,P,A,A,P,A,A,A,P,P,A,P,A,A,A,P,P,P,A,A,A,A,P,A,A,A,P,P,A,P,P,P,P,A,A,A,A,2018-02-11,PRESIDENT,20:26:03,iPhone,24147,97505
55,36,A,A,P,A,P,A,A,P,A,A,A,A,A,P,P,P,A,A,A,A,P,A,P,A,A,P,A,A,A,P,P,A,P,A,P,P,A,A,A,P,A,A,P,P,A,A,A,A,P,A,A,A,A,A,A,A,P,A,A,P,A,A,A,2018-02-11,PRESIDENT,19:15:32,iPhone,25082,125039
56,48,P,P,P,P,A,A,P,P,A,A,P,P,P,P,A,P,A,P,A,A,A,P,A,A,A,A,A,P,A,A,A,A,P,A,P,P,A,A,A,A,A,P,A,P,A,A,A,A,P,P,A,A,A,A,A,P,A,P,P,P,A,P,A,2018-02-11,PRESIDENT,18:21:48,iPhone,31128,123868
57,38,P,A,P,A,A,A,A,P,A,P,P,P,A,A,P,P,P,A,A,A,P,A,A,P,A,A,A,A,P,P,A,A,A,A,P,P,A,A,A,P,A,P,A,P,A,A,A,A,P,A,A,A,A,P,A,A,A,A,A,A,P,A,A,2018-02-10,PRESIDENT,23:34:08,Media Studio,32066,119333
58,18,A,A,A,A,P,A,A,P,A,A,P,P,A,A,P,P,A,A,A,A,A,A,A,A,A,A,P,A,A,P,A,A,A,A,P,A,A,A,A,A,A,P,A,P,A,A,P,A,A,A,A,A,A,A,A,A,A,A,P,A,P,A,A,2018-02-10,PRESIDENT,21:18:23,iPhone,20517,85046
59,43,A,P,P,A,A,A,P,P,A,A,P,P,P,P,A,P,A,A,P,P,P,P,P,A,A,A,A,A,P,P,P,A,P,A,P,P,A,P,A,A,A,A,A,P,A,A,P,P,P,P,A,A,A,A,A,P,P,A,P,A,A,A,A,2018-02-10,PRESIDENT,18:50:02,iPhone,30571,118224
60,48,A,P,P,P,P,P,P,P,A,A,P,P,A,A,P,P,A,A,P,A,A,P,A,A,A,A,P,P,P,A,A,P,P,A,P,P,A,P,A,A,A,A,P,P,A,A,A,A,P,P,A,A,A,A,A,A,P,A,P,P,A,A,A,2018-02-10,PRESIDENT,18:34:49,iPhone,19990,75810
61,47,A,P,P,A,P,A,P,P,A,A,P,P,P,A,P,P,A,A,A,A,A,A,P,A,A,A,A,A,P,A,A,A,P,A,P,P,P,P,A,A,A,P,A,P,P,P,A,A,P,P,A,A,P,P,A,A,P,A,P,A,A,A,A,2018-02-10,PRESIDENT,18:16:20,iPhone,25875,101513
62,48,A,A,P,A,P,A,A,P,A,A,A,A,A,A,A,P,A,A,A,A,P,A,A,A,A,A,A,A,P,A,A,A,P,A,P,P,A,P,A,A,A,A,P,P,A,P,P,A,A,A,A,P,A,P,A,A,A,A,A,A,A,A,A,2018-02-10,PRESIDENT,15:33:35,iPhone,37304,136957
63,53,A,A,P,A,P,A,P,P,A,A,P,P,A,P,P,P,A,A,A,P,P,P,P,A,A,A,P,P,A,P,P,A,A,A,P,P,P,P,P,A,A,A,A,P,A,P,A,A,P,P,P,A,A,P,A,A,P,A,A,P,A,P,A,2018-02-10,PRESIDENT,15:20:05,iPhone,32882,105760
64,47,P,A,P,A,P,P,A,P,A,A,P,P,A,P,A,P,A,A,A,A,P,P,A,A,A,P,A,A,A,A,A,P,P,A,P,P,A,P,A,A,A,A,P,P,A,A,A,A,P,P,P,A,A,A,A,A,P,A,P,A,A,A,A,2018-02-10,PRESIDENT,14:20:35,iPhone,32384,117713
65,9,A,A,P,A,A,A,A,A,A,A,A,A,A,P,A,A,A,A,A,A,P,A,A,A,A,A,A,A,A,P,A,A,A,A,P,P,A,A,A,P,A,A,A,P,A,A,A,A,A,A,A,A,A,A,A,A,A,A,A,A,A,A,A,2018-02-10,PRESIDENT,14:02:54,iPhone,13834,64927
66,50,A,P,P,P,P,A,P,P,P,A,P,P,P,P,P,P,A,A,A,A,P,P,A,A,A,P,A,P,P,P,A,A,P,A,P,P,A,P,A,A,A,P,A,P,A,A,A,A,P,A,A,A,A,P,A,A,P,A,A,P,A,A,A,2018-02-09,PRESIDENT,13:59:13,iPhone,21465,89668
67,48,A,P,P,A,P,A,A,P,A,A,P,A,P,P,P,P,A,A,A,A,A,A,A,P,A,A,A,A,P,P,A,A,P,A,P,P,A,P,A,A,A,P,P,P,A,A,A,P,P,A,A,A,A,A,A,P,P,A,A,A,A,A,A,2018-02-09,PRESIDENT,13:47:28,iPhone,28187,110663
68,38,A,A,P,A,P,A,P,P,A,A,P,A,A,P,P,P,A,A,A,A,P,A,A,A,A,P,A,A,A,A,A,P,P,A,P,P,A,P,A,P,A,P,P,P,A,A,P,A,A,P,A,A,A,P,A,P,P,A,P,P,A,A,A,2018-02-09,PRESIDENT,13:39:15,iPhone,27278,130615
69,42,A,P,P,P,A,P,A,A,A,A,A,A,A,P,A,P,A,A,P,A,P,A,A,A,A,A,A,A,A,A,A,A,A,P,P,P,P,P,A,A,A,A,A,P,A,A,P,A,P,A,A,A,A,A,A,P,P,A,P,A,A,A,A,2018-02-09,PRESIDENT,03:22:53,iPhone,39958,127896
70,16,A,A,A,A,A,A,A,P,A,A,A,P,A,A,A,P,A,A,A,A,A,P,A,P,A,A,A,A,P,A,A,A,A,A,P,P,A,A,A,A,A,A,A,A,A,A,A,A,P,A,A,A,A,A,A,A,A,A,A,A,P,A,A,2018-02-08,PRESIDENT,23:26:22,iPhone,24162,97893
71,40,A,A,P,A,P,A,A,P,A,A,P,P,P,A,P,P,A,P,A,A,P,A,A,A,A,P,A,A,A,A,A,A,P,A,P,P,A,A,A,A,P,P,A,P,A,A,A,A,P,A,A,A,A,A,A,A,P,A,A,A,P,A,A,2018-02-08,PRESIDENT,20:10:58,iPad,30800,110326
72,20,A,A,A,A,A,A,A,P,A,A,P,P,A,A,P,P,A,A,A,A,A,A,A,A,A,P,A,A,A,P,A,A,A,A,P,P,A,A,A,A,A,A,A,P,A,P,A,A,P,A,A,A,A,A,A,A,P,A,A,A,A,A,A,2018-02-08,PRESIDENT,18:44:00,iPhone,13629,79956
73,45,A,A,A,A,A,A,P,P,A,A,A,P,A,A,P,P,A,P,A,A,A,A,A,A,A,A,A,A,P,P,A,A,A,A,P,P,A,P,A,A,A,P,A,P,A,A,A,A,P,A,P,A,A,P,A,A,P,A,A,A,P,A,A,2018-02-08,PRESIDENT,17:13:13,iPad,29398,107158
74,43,A,A,P,A,P,A,A,P,A,A,P,P,P,P,P,P,P,A,A,A,A,P,A,A,A,P,A,P,A,P,A,A,A,A,P,P,A,A,P,A,A,P,A,P,A,P,A,A,P,A,A,A,A,A,A,A,A,A,A,P,A,A,A,2018-02-08,PRESIDENT,11:08:39,iPhone,17876,106381
75,38,P,A,P,A,P,A,A,P,A,A,A,P,A,P,P,P,A,A,A,A,A,P,P,P,A,A,A,A,P,A,A,A,A,A,P,P,A,A,A,A,A,P,P,P,A,A,A,A,P,A,A,A,A,P,A,P,P,A,P,P,A,P,A,2018-02-07,PRESIDENT,22:36:15,iPhone,23230,109471
76,26,A,A,P,A,P,A,P,A,A,A,A,P,A,P,A,A,A,A,A,A,P,A,A,A,A,P,A,A,P,A,A,A,P,A,P,P,A,A,A,P,A,A,A,P,A,A,A,A,P,A,A,A,A,P,A,A,A,A,A,A,P,P,A,2018-02-07,PRESIDENT,22:13:16,Media Studio,13349,70576
77,26,A,A,P,A,P,A,P,A,A,A,A,P,A,P,A,A,A,A,A,A,P,P,A,A,A,A,P,A,P,A,A,A,P,A,P,A,A,A,A,A,A,A,A,P,A,A,P,A,P,P,A,A,A,P,P,P,A,P,A,A,P,P,A,2018-02-07,PRESIDENT,18:01:05,Media Studio,12803,65509
78,5,A,A,P,A,P,A,P,A,A,A,A,A,A,P,A,A,A,A,A,A,A,A,A,A,A,A,A,A,A,A,A,A,A,A,P,A,A,A,A,A,A,A,A,A,A,A,A,A,P,A,A,A,A,A,A,A,A,A,A,A,A,A,A,2018-02-07,PRESIDENT,16:10:00,iPhone,39864,138202
79,39,P,A,P,A,A,P,A,P,A,A,P,P,A,P,P,P,A,A,A,A,A,A,A,A,A,P,A,P,A,A,A,A,P,A,P,P,P,P,A,A,A,A,A,P,A,A,A,A,A,A,P,A,A,P,A,A,P,A,A,P,A,A,A,2018-02-07,PRESIDENT,14:59:49,iPhone,22005,112672
80,27,A,A,P,A,A,A,P,P,A,A,P,P,A,P,A,P,A,P,A,A,A,P,P,A,A,A,P,A,P,A,A,A,P,P,P,P,A,A,A,A,P,A,A,P,A,A,A,A,P,P,A,A,A,P,A,A,A,P,A,A,P,A,A,2018-02-07,PRESIDENT,03:05:45,iPhone,31726,167618
81,15,A,A,P,A,A,A,P,A,A,A,P,P,A,P,P,A,A,A,A,A,A,A,A,A,A,A,A,A,A,A,A,A,A,A,P,A,A,A,A,A,A,P,A,P,A,A,A,A,P,A,A,A,A,A,A,A,A,A,A,A,P,A,A,2018-02-07,PRESIDENT,00:48:01,iPhone,33058,181719
82,33,A,A,A,A,A,A,P,P,A,P,P,P,A,A,P,P,A,A,A,P,A,P,P,A,A,A,A,A,P,A,A,A,A,A,P,P,A,P,P,A,A,A,A,P,A,A,A,A,P,A,A,A,A,A,A,P,P,A,A,P,P,A,A,2018-02-06,PRESIDENT,22:45:50,Media Studio,18392,76121
83,25,A,A,P,A,P,A,P,P,A,A,A,P,A,A,P,P,A,A,A,A,P,A,A,A,A,A,A,A,P,A,A,A,A,A,P,P,A,A,A,A,A,A,A,A,A,A,A,A,A,A,A,A,P,A,A,P,P,A,A,A,P,A,A,2018-02-06,PRESIDENT,16:05:42,iPhone,25680,92746
84,42,P,P,P,A,P,A,P,P,A,A,P,P,A,A,A,P,A,A,A,A,P,A,A,A,A,A,A,A,P,P,P,A,P,A,P,P,A,A,A,A,P,A,P,P,A,A,A,A,P,P,A,A,P,P,A,P,P,A,P,A,P,A,A,2018-02-06,PRESIDENT,16:00:43,iPhone,23645,89740
85,23,P,A,P,A,P,A,A,P,A,A,P,P,A,A,P,P,A,A,A,A,P,A,A,A,A,A,P,A,A,A,A,A,P,A,P,P,P,P,A,A,A,P,A,P,A,A,A,A,P,A,A,A,A,P,A,A,A,P,A,A,A,P,A,2018-02-06,PRESIDENT,13:37:00,iPhone,20956,104741
86,39,P,A,P,A,P,A,P,P,A,A,P,P,P,P,P,P,A,A,A,A,P,P,A,P,A,A,P,A,P,A,P,A,P,A,P,P,A,P,A,A,A,P,P,P,A,A,A,A,P,A,A,A,A,P,A,A,P,A,A,A,A,A,A,2018-02-06,PRESIDENT,13:32:57,iPhone,36136,142978
87,32,A,A,P,A,A,A,P,P,A,A,P,P,A,P,P,A,A,A,A,A,A,A,A,A,A,A,A,A,P,A,A,A,P,P,P,P,A,P,A,A,A,P,A,P,A,P,A,A,P,A,A,A,A,P,P,A,P,A,A,P,P,A,A,2018-02-05,PRESIDENT,20:42:01,iPhone,22886,105977
88,31,A,A,P,A,A,A,A,P,A,A,P,A,A,P,A,A,A,A,A,A,P,P,A,A,P,A,A,A,A,A,A,A,P,A,P,P,P,P,A,P,A,A,A,P,A,A,A,A,P,P,A,A,A,P,A,A,P,A,P,A,A,P,A,2018-02-05,PRESIDENT,15:08:51,iPhone,35787,133744
89,39,A,P,P,P,P,A,P,P,A,A,A,P,P,P,A,P,A,A,A,P,P,P,A,A,A,A,A,A,P,A,P,A,P,A,P,P,A,A,A,A,A,A,A,P,A,P,A,A,P,A,A,A,P,P,A,P,A,A,A,A,A,A,A,2018-02-05,PRESIDENT,14:36:40,iPhone,30023,123371
90,43,A,A,P,A,P,A,A,P,A,A,P,P,A,P,A,P,A,A,A,A,A,P,A,P,A,A,A,P,P,A,P,A,P,A,P,P,P,P,A,A,A,A,P,P,A,A,A,A,P,A,A,A,P,P,A,A,A,P,A,A,A,A,A,2018-02-05,PRESIDENT,12:39:10,iPhone,43004,142317
91,21,P,A,P,A,P,A,A,A,A,A,A,P,A,P,A,P,P,A,A,A,A,A,A,A,A,A,P,A,P,A,A,A,P,P,P,A,A,A,A,A,A,P,P,P,P,A,A,A,A,A,A,A,A,A,P,A,A,A,A,A,A,P,A,2018-02-05,PRESIDENT,12:17:57,iPhone,22763,107638
92,41,P,P,P,A,A,A,P,P,A,A,A,P,A,P,A,P,A,A,A,A,A,A,A,A,A,A,A,A,A,A,P,A,A,P,P,P,A,A,A,A,A,P,P,P,A,P,A,A,P,A,A,A,A,P,P,P,A,A,P,A,A,A,A,2018-02-05,PRESIDENT,12:11:56,iPhone,30625,120989
93,11,A,A,P,A,A,A,A,A,A,A,A,P,A,P,A,A,A,A,A,A,P,A,A,A,A,A,A,A,P,A,A,A,A,A,P,A,A,A,A,A,A,A,A,P,A,A,A,A,P,A,A,A,A,A,A,A,A,A,A,A,A,A,A,2018-02-05,PRESIDENT,03:54:42,iPhone,36253,212429
94,31,A,A,P,A,P,A,A,P,A,A,A,P,A,P,P,P,A,A,A,A,A,A,A,A,A,A,A,A,A,A,A,A,A,P,P,P,A,P,A,P,A,P,A,P,P,A,P,P,P,A,A,A,A,A,P,A,P,A,P,A,A,A,A,2018-02-04,PRESIDENT,16:58:14,iPhone,22937,141922
95,47,A,P,P,A,P,A,P,P,A,A,P,P,A,A,A,P,A,A,A,A,P,P,P,P,A,A,A,A,A,A,A,A,P,A,P,P,A,P,A,A,A,A,P,P,A,A,P,A,P,A,A,A,P,P,A,P,A,A,A,A,A,A,A,2018-02-04,PRESIDENT,00:53:18,iPhone,35940,130832
96,48,A,A,P,A,P,A,P,P,A,A,A,P,A,A,A,A,A,A,A,A,A,P,P,A,A,A,A,A,P,P,A,A,A,A,P,P,P,P,A,P,A,A,A,P,A,A,A,A,P,A,P,A,A,A,A,P,A,A,A,A,A,P,A,2018-02-04,PRESIDENT,00:40:24,iPhone,37037,130687
97,33,A,A,P,A,P,A,A,P,P,A,P,P,P,P,A,P,P,A,A,A,P,A,A,A,A,A,A,P,A,A,A,P,P,A,P,P,A,A,A,A,A,A,A,P,A,A,A,A,P,A,A,A,A,P,A,A,A,A,P,A,A,A,A,2018-02-04,PRESIDENT,00:26:23,iPhone,30276,136102
98,47,P,A,A,A,P,P,P,P,P,A,P,P,A,P,A,P,P,A,A,A,P,A,A,A,A,A,A,P,P,P,A,A,P,A,P,P,A,P,A,A,A,A,P,P,A,A,A,A,P,P,A,A,A,P,A,A,A,A,P,P,A,A,A,2018-02-03,PRESIDENT,14:40:27,iPhone,39282,141909
99,46,A,A,P,A,P,A,A,P,A,A,P,P,A,P,P,P,P,A,P,A,P,P,A,A,A,A,A,A,P,A,P,A,P,P,P,P,A,P,A,A,A,P,A,P,A,A,A,A,P,A,P,P,A,P,A,A,P,A,A,A,A,P,A,2018-02-03,PRESIDENT,14:40:23,iPhone,34992,156630
100,35,A,A,P,A,P,A,A,P,A,P,P,P,A,A,P,P,A,A,A,A,A,P,P,A,A,A,P,A,P,A,A,A,A,A,P,P,A,P,A,A,A,P,A,P,A,A,A,A,P,A,A,A,A,P,A,A,A,A,A,P,P,A,A,2018-02-02,PRESIDENT,22:26:22,iPad,14643,71009
101,12,A,A,A,A,A,A,A,A,A,A,A,P,A,A,A,A,A,A,A,A,A,A,A,A,A,A,A,A,P,A,A,A,A,A,P,A,A,A,A,A,A,A,A,P,A,A,A,A,P,A,P,A,A,P,A,A,A,A,A,A,P,A,A,2018-02-02,PRESIDENT,18:07:08,iPad,17672,77697
102,44,A,A,P,A,A,A,P,P,A,A,P,P,A,P,A,P,A,P,A,A,P,A,A,A,A,A,A,A,A,P,P,A,P,A,P,P,A,A,A,A,A,P,A,P,A,A,A,A,P,A,A,A,A,P,A,A,A,A,P,P,P,A,A,2018-02-02,PRESIDENT,18:05:49,iPad,27604,108146
103,51,A,A,P,A,A,A,P,P,A,A,P,P,P,A,A,P,A,A,P,A,P,P,A,A,A,A,A,A,P,A,A,A,P,A,P,P,A,P,P,A,A,P,A,P,A,A,A,A,P,A,A,A,P,P,P,A,P,A,P,A,A,A,A,2018-02-02,PRESIDENT,11:49:14,iPhone,52193,161884
104,42,A,A,P,A,P,A,P,P,A,A,A,P,A,P,A,P,A,A,A,A,P,A,A,A,A,P,A,A,P,A,A,A,P,A,P,P,A,A,A,P,A,A,P,P,A,A,P,A,P,A,A,A,P,A,A,A,A,A,A,A,A,A,A,2018-02-02,PRESIDENT,11:33:58,iPhone,40439,139322
105,41,A,P,P,A,A,A,P,P,A,A,P,P,A,P,P,P,A,A,P,A,P,P,A,A,A,P,A,P,A,A,P,A,P,A,P,P,A,A,A,A,A,A,A,P,P,P,A,A,P,A,P,A,A,P,P,A,P,A,P,P,A,A,A,2018-02-02,PRESIDENT,03:32:48,iPhone,28843,124250
106,46,A,A,P,A,A,A,A,P,A,A,P,P,P,P,A,P,A,A,A,A,A,A,A,A,A,A,P,P,P,P,A,A,P,P,P,P,A,P,P,A,A,A,A,P,A,A,P,A,P,A,A,A,A,A,P,A,A,P,A,A,A,A,A,2018-02-01,PRESIDENT,12:02:49,iPhone,37362,184812
107,36,A,A,A,A,A,A,P,P,A,A,P,P,A,P,A,P,A,A,A,P,P,P,A,A,A,A,A,P,A,A,P,A,P,A,P,P,A,A,A,A,A,A,A,P,A,P,A,P,P,A,P,A,A,P,A,A,P,A,P,P,A,A,A,2018-02-01,PRESIDENT,11:51:43,iPhone,29920,123474
108,47,A,P,P,A,P,A,P,P,A,A,P,P,A,P,P,P,A,A,P,A,A,P,A,A,A,P,A,A,P,P,P,A,A,A,P,P,A,P,A,A,A,P,A,P,A,P,A,A,P,A,A,A,A,A,A,P,P,A,A,A,A,A,A,2018-02-01,PRESIDENT,11:43:17,iPhone,28485,138117
109,9,A,A,A,A,A,A,P,A,A,A,A,P,A,A,P,A,A,P,A,P,A,A,A,A,A,A,A,A,A,A,A,P,A,A,A,P,A,A,A,A,A,A,A,P,A,A,A,A,P,A,A,A,A,A,A,A,A,A,A,A,P,A,A,2018-01-31,PRESIDENT,02:00:02,iPhone,22023,109076
110,10,A,A,P,A,A,A,A,A,A,A,P,A,A,P,A,A,A,A,A,A,A,A,A,A,A,A,P,A,P,A,A,A,A,A,P,A,A,A,A,A,P,A,A,P,A,A,A,A,P,A,A,A,A,A,A,A,A,A,A,A,P,A,A,2018-01-29,PRESIDENT,20:12:39,iPhone,16431,84209
111,44,A,A,P,A,P,A,P,P,A,A,P,P,P,P,P,P,A,A,A,A,P,A,P,A,A,A,A,P,P,A,A,A,P,A,P,P,A,A,A,P,A,P,P,P,A,P,A,A,P,A,A,A,A,P,A,A,P,A,A,A,A,A,A,2018-01-28,PRESIDENT,13:18:33,iPhone,42337,199787
112,23,A,A,P,A,P,A,P,A,A,A,P,P,A,P,P,A,A,A,A,A,A,P,A,A,A,A,A,A,P,A,A,A,P,A,P,P,P,P,A,P,A,P,A,P,A,A,P,A,P,A,P,A,A,P,A,A,A,P,A,A,A,A,A,2018-01-28,PRESIDENT,13:18:32,iPhone,64122,240489
113,24,A,P,A,A,A,A,A,P,A,A,A,P,A,P,P,P,A,A,A,A,A,A,A,A,A,A,A,A,P,A,A,A,P,A,P,P,P,P,A,A,A,P,A,P,A,A,A,A,P,A,A,A,A,A,A,A,P,A,P,A,A,A,A,2018-01-28,PRESIDENT,04:08:02,iPhone,35964,157413
114,51,A,P,P,P,A,P,P,P,A,P,P,P,A,P,P,P,A,A,A,A,P,P,P,A,A,A,A,A,A,P,P,A,P,A,P,P,A,A,A,P,A,A,A,P,A,A,A,A,P,P,P,A,A,A,A,P,P,A,A,A,A,A,A,2018-01-28,PRESIDENT,03:58:02,iPhone,47047,175856
115,28,A,P,P,A,A,A,A,P,A,A,P,P,A,P,P,P,A,A,A,A,A,P,A,A,A,P,A,A,A,A,A,A,A,A,P,P,A,A,A,A,A,P,A,P,A,A,A,A,P,A,A,A,A,A,A,A,P,A,A,P,A,A,A,2018-01-27,PRESIDENT,22:59:52,iPhone,22155,114304
116,44,A,A,P,A,A,A,A,P,A,P,P,P,A,P,P,P,A,A,A,A,A,A,A,A,P,A,A,A,A,P,P,A,A,A,P,P,A,P,A,A,A,P,A,P,A,A,P,A,P,A,A,A,P,A,A,A,P,A,A,P,P,A,A,2018-01-27,PRESIDENT,19:30:24,iPhone,25987,107944
117,49,P,A,P,A,A,A,P,P,A,A,A,P,A,A,P,P,A,A,A,A,A,A,A,P,A,A,P,P,P,A,A,A,P,P,P,P,A,A,A,A,A,P,A,P,A,A,A,A,P,A,A,A,A,A,P,P,P,A,P,P,A,A,A,2018-01-27,PRESIDENT,11:55:58,iPhone,29292,124248
118,9,A,A,P,A,A,A,A,A,A,A,A,P,A,P,A,A,A,P,A,A,A,A,A,A,A,A,P,A,A,A,A,A,A,P,A,A,A,A,A,A,A,A,A,P,A,A,A,A,A,A,A,A,A,A,P,A,A,A,A,A,P,A,A,2018-01-26,PRESIDENT,23:27:23,iPhone,16392,72341
119,28,A,A,P,A,P,A,P,A,A,A,A,P,A,P,A,A,A,A,A,A,P,A,A,A,A,A,A,A,P,A,A,A,P,A,P,P,A,P,A,P,A,A,P,P,A,A,A,A,P,A,P,A,A,P,A,A,P,A,P,A,A,A,A,2018-01-26,PRESIDENT,17:16:44,iPhone,26389,119475
120,32,P,A,P,A,A,A,P,A,A,A,P,P,A,P,P,P,A,P,A,A,P,A,A,A,A,P,A,A,A,P,A,A,P,A,P,P,P,P,A,A,P,A,A,P,A,P,P,A,P,A,A,A,A,P,A,A,P,A,A,A,A,A,A,2018-01-26,PRESIDENT,17:12:32,iPhone,22686,112306
121,15,A,A,P,A,A,A,P,A,A,A,P,P,A,P,P,A,A,P,A,P,A,A,A,A,A,A,A,A,A,P,A,P,A,A,P,P,A,A,A,A,A,A,A,P,A,A,A,A,P,A,A,A,A,A,A,A,A,A,A,A,P,A,A,2018-01-26,PRESIDENT,12:54:36,iPhone,10132,52421
122,27,A,A,P,A,P,A,P,A,A,A,A,P,A,P,P,P,A,P,A,A,P,P,A,A,A,A,P,A,A,A,A,A,A,A,P,P,A,A,A,A,A,P,A,P,A,A,A,A,P,A,A,A,A,A,A,A,P,A,A,A,P,A,A,2018-01-26,PRESIDENT,11:23:07,iPhone,10795,55881
123,23,A,A,P,A,P,A,P,A,A,A,P,A,P,P,A,P,A,P,A,A,P,P,P,A,A,A,A,A,A,A,A,A,A,A,P,P,A,P,A,A,A,A,A,P,A,A,A,A,P,A,A,A,A,P,A,A,A,A,A,P,P,A,A,2018-01-26,PRESIDENT,10:46:48,iPhone,12518,63689
124,18,A,A,A,A,A,A,P,A,A,A,P,A,A,P,A,P,A,P,A,P,A,A,A,A,A,P,P,P,A,P,A,A,P,A,P,P,A,P,A,A,A,A,A,P,A,A,A,A,P,A,A,A,A,A,A,A,A,A,A,A,P,A,A,2018-01-26,PRESIDENT,10:11:26,iPhone,6604,36719
125,29,A,A,P,A,A,A,A,P,A,A,P,P,A,A,P,P,A,A,A,A,A,P,A,A,A,A,P,A,A,A,A,A,A,A,P,P,A,P,A,A,P,P,A,P,A,A,A,A,P,P,P,A,A,A,A,A,A,A,P,P,P,P,A,2018-01-25,PRESIDENT,22:38:21,iPhone,17824,84228
126,16,P,A,P,A,A,A,P,A,A,A,P,A,A,P,A,A,A,P,A,A,A,A,A,A,A,A,P,A,A,A,A,A,A,A,P,A,A,A,A,A,A,A,A,P,A,A,A,A,P,A,A,A,A,A,A,A,A,A,A,A,P,A,A,2018-01-25,PRESIDENT,18:03:29,iPhone,15210,73018
127,32,A,A,P,A,A,A,P,P,A,A,P,P,A,A,P,P,A,P,A,A,A,P,A,A,P,A,A,A,P,A,A,A,P,A,P,P,A,A,A,A,A,P,A,P,A,A,A,A,P,A,A,A,A,A,A,A,A,A,A,A,P,A,A,2018-01-25,PRESIDENT,17:25:53,iPhone,16111,76560
128,39,A,A,P,A,A,A,P,P,A,A,P,P,A,P,P,P,A,A,A,A,A,P,A,A,A,P,A,A,A,A,A,A,P,A,P,P,A,A,A,A,A,P,P,P,A,P,P,P,P,A,P,A,A,P,A,A,P,A,A,P,A,P,A,2018-01-25,PRESIDENT,00:27:00,iPhone,28521,153096
129,46,A,A,P,A,P,A,P,P,A,A,P,P,A,P,P,P,A,A,A,A,P,P,P,A,A,P,A,P,P,A,A,A,P,A,P,P,A,P,A,A,P,P,A,P,A,A,A,A,P,P,A,A,P,P,A,A,P,P,P,A,P,A,A,2018-01-24,PRESIDENT,22:51:20,Media Studio,16891,79440
130,42,A,A,P,A,P,A,A,P,A,A,P,P,A,P,P,P,A,A,A,A,A,A,A,A,A,A,P,A,A,A,A,A,A,A,P,P,A,P,A,A,P,P,A,P,A,A,P,A,P,A,P,A,P,A,P,A,P,A,P,P,A,A,A,2018-01-24,PRESIDENT,20:26:16,iPhone,19372,98925
131,47,A,A,P,A,P,A,A,P,A,A,P,P,P,P,P,P,A,A,A,A,P,P,P,A,A,A,A,A,P,A,A,P,P,A,P,P,P,P,A,P,A,A,A,P,A,P,P,A,P,A,A,A,A,P,A,A,A,A,A,P,A,A,A,2018-01-24,PRESIDENT,11:58:58,iPhone,33406,147591
132,35,P,A,P,A,P,A,P,P,A,A,P,A,A,P,P,P,A,A,P,P,P,A,A,P,A,A,A,A,P,A,A,A,P,A,P,A,A,A,A,A,A,P,A,P,A,A,A,A,P,P,P,A,A,P,A,A,P,A,P,A,A,A,A,2018-01-24,PRESIDENT,04:07:27,iPhone,36887,155261
133,17,A,A,P,A,A,A,P,P,A,A,A,P,A,P,A,A,A,A,A,A,A,A,A,A,A,A,A,A,A,P,A,A,A,A,P,A,A,A,A,A,A,A,A,P,A,A,A,A,P,A,A,P,A,A,A,A,A,A,A,A,A,P,A,2018-01-24,PRESIDENT,03:54:22,iPhone,32286,127998
134,52,A,A,P,A,P,A,P,P,P,A,P,P,A,P,P,P,A,A,A,A,P,A,P,A,A,A,A,A,A,A,A,P,P,P,P,P,A,A,A,P,A,P,P,P,A,P,P,P,P,A,A,A,P,P,P,A,A,A,A,A,A,A,A,2018-01-23,PRESIDENT,14:16:02,iPhone,21698,97892
135,50,A,P,P,A,P,A,P,P,P,A,P,P,A,P,A,P,A,A,A,A,P,A,A,A,A,P,A,A,P,A,P,A,P,A,P,P,A,A,A,P,A,A,P,P,A,P,P,A,P,P,A,A,A,P,A,A,A,A,A,A,A,A,A,2018-01-23,PRESIDENT,13:34:37,iPhone,24229,112958
136,33,A,A,P,A,A,A,P,P,A,A,P,P,A,P,A,P,A,A,A,A,P,A,P,A,A,A,A,A,A,P,P,A,P,P,P,P,A,A,A,A,A,A,A,P,A,P,P,A,P,A,P,A,A,P,A,A,A,P,A,P,A,A,A,2018-01-23,PRESIDENT,11:55:42,iPhone,36971,134949
137,33,A,A,P,A,A,A,P,A,A,A,P,P,A,P,A,P,A,A,A,A,P,A,P,A,A,A,A,A,A,P,P,A,P,P,P,P,A,A,A,A,A,A,A,P,A,P,P,A,P,A,P,A,A,P,A,A,A,P,A,P,A,A,A,2018-01-23,PRESIDENT,11:51:04,iPhone,1115,3377
138,34,A,A,P,A,A,A,P,P,A,P,A,A,A,P,A,P,A,A,A,A,A,A,A,A,A,A,A,A,A,A,A,A,P,P,P,P,A,P,A,A,A,P,A,P,A,A,A,A,P,A,P,A,A,P,P,A,A,A,A,P,A,A,A,2018-01-23,PRESIDENT,11:31:40,iPhone,27462,129596
139,43,A,A,P,A,P,A,P,P,P,A,P,P,A,P,P,P,A,A,A,A,P,A,A,P,A,A,A,A,P,A,A,A,P,A,P,P,A,A,P,A,A,P,P,P,A,A,P,A,P,A,A,A,A,A,P,P,P,A,A,P,A,A,A,2018-01-23,PRESIDENT,04:30:33,iPhone,28224,133812
140,5,A,A,A,A,A,A,A,A,A,A,A,P,A,P,A,A,A,A,A,A,A,A,A,A,A,A,A,A,P,A,A,A,A,A,P,A,A,A,A,A,A,A,A,A,A,A,A,A,A,A,A,A,A,A,A,A,A,A,A,A,P,A,A,2018-01-22,PRESIDENT,15:13:18,iPhone,21781,93311
141,23,A,P,P,P,P,A,A,A,P,A,A,P,A,P,P,P,A,A,A,A,A,P,P,A,A,A,A,P,P,A,A,A,A,A,P,P,A,A,A,P,A,P,P,P,A,A,A,P,A,A,A,A,A,A,A,P,P,A,P,A,A,A,A,2018-01-22,PRESIDENT,13:15:55,iPhone,22345,109898
142,20,A,P,P,A,A,A,A,P,A,A,A,P,A,P,A,P,A,A,A,A,A,A,A,A,A,A,A,P,P,A,A,A,A,A,P,P,A,A,A,A,A,A,A,P,A,P,A,A,A,A,A,A,A,A,A,A,A,A,A,A,A,A,A,2018-01-22,PRESIDENT,13:07:09,iPhone,33480,132396
143,31,P,A,P,A,A,A,A,P,A,A,A,P,A,P,P,P,P,A,A,A,P,A,A,A,A,A,P,A,P,A,P,A,P,P,P,A,A,A,A,A,A,P,A,P,A,A,A,A,P,A,A,A,A,A,P,A,A,A,A,A,A,A,A,2018-01-22,PRESIDENT,01:21:42,iPhone,23749,127050
144,50,A,A,P,A,A,P,A,P,A,A,P,P,A,P,P,P,A,A,A,A,A,P,A,P,A,A,A,A,A,A,P,A,P,A,P,P,A,A,P,A,A,P,A,P,A,P,A,A,P,A,A,A,A,P,A,P,A,A,A,A,A,A,A,2018-01-21,PRESIDENT,12:35:28,iPhone,47818,178941
145,7,A,A,A,A,A,A,A,A,A,A,A,A,A,P,A,A,A,A,A,A,A,A,A,A,A,A,P,A,A,A,A,A,A,A,A,A,A,A,A,A,A,A,A,P,A,A,A,A,P,A,A,A,A,A,A,A,A,A,A,P,A,A,A,2018-01-21,PRESIDENT,02:18:51,iPhone,6389,46706
146,39,A,A,P,A,P,A,P,A,A,A,P,P,P,P,A,P,A,A,A,A,A,P,A,A,A,A,A,A,P,P,A,A,P,A,P,P,A,A,A,P,A,P,P,P,A,A,A,A,P,A,A,A,A,P,A,A,A,A,P,A,A,P,A,2018-01-21,PRESIDENT,00:47:40,iPhone,31921,154853
147,45,P,A,P,A,A,A,P,P,A,A,P,P,P,P,P,P,A,A,A,A,A,A,A,A,A,A,A,A,P,A,P,A,P,A,P,A,A,A,A,A,A,P,A,P,A,A,A,A,P,A,A,A,A,A,A,A,A,P,A,A,A,A,A,2018-01-20,PRESIDENT,22:31:27,iPhone,29055,130892
148,46,A,A,P,A,A,A,A,P,A,A,P,P,P,P,P,P,A,A,A,P,P,P,A,A,A,A,A,P,P,P,A,A,A,A,P,P,A,A,A,P,A,P,A,P,A,A,P,A,P,A,A,A,P,P,A,A,A,P,A,P,A,A,A,2018-01-20,PRESIDENT,18:51:24,iPhone,53725,209710
149,18,A,P,P,A,A,A,A,A,A,A,A,A,A,P,P,P,A,A,P,A,A,P,A,A,P,A,A,A,P,A,A,A,A,A,P,P,A,A,A,A,A,P,A,P,A,P,A,A,A,A,A,A,A,A,A,A,A,A,P,A,A,A,A,2018-01-20,PRESIDENT,14:27:54,iPhone,44943,168968
150,2,A,A,A,A,A,A,P,A,A,A,A,A,A,P,A,A,A,P,A,A,A,A,A,A,A,A,A,A,A,A,A,A,A,A,A,A,A,A,A,A,A,A,A,A,A,A,A,A,A,A,A,A,A,A,A,A,A,A,A,A,A,A,A,2018-01-20,PRESIDENT,11:47:42,iPhone,31872,123740
151,46,A,A,P,A,P,P,A,P,A,A,P,P,A,P,P,P,A,A,P,A,A,P,A,A,P,A,A,A,P,P,P,A,P,A,P,P,A,A,A,A,A,A,P,P,A,A,A,A,P,A,P,A,A,P,A,P,P,A,P,A,A,P,A,2018-01-20,PRESIDENT,11:44:01,iPhone,40265,155084
152,20,A,A,P,A,P,A,A,P,A,A,A,P,A,A,P,P,A,P,A,A,P,P,A,A,A,A,A,A,A,P,A,P,A,A,P,P,A,P,A,A,A,P,A,P,A,A,A,A,A,A,A,A,A,P,A,P,A,A,A,A,A,A,A,2018-01-20,PRESIDENT,11:33:35,iPhone,30695,124222
153,43,A,A,P,A,P,A,A,P,P,A,A,A,A,P,P,P,A,P,A,A,P,P,A,A,P,A,A,A,A,A,A,A,P,A,P,P,P,P,A,P,A,P,A,P,A,A,A,A,A,P,A,A,A,A,A,A,P,A,P,A,A,A,A,2018-01-20,PRESIDENT,11:17:10,iPhone,42612,145344
154,42,P,P,P,A,A,A,A,P,A,A,P,P,A,A,P,P,A,A,A,A,P,P,A,A,A,A,A,A,P,A,A,A,A,A,P,P,A,A,A,A,A,P,P,P,A,P,A,P,A,A,A,A,A,A,A,P,P,A,P,A,A,P,A,2018-01-20,PRESIDENT,02:28:56,iPhone,31457,117670
155,30,A,A,P,A,P,A,A,P,A,A,A,A,A,P,P,P,A,A,A,A,A,A,A,A,A,P,P,A,P,P,A,A,P,A,P,A,A,A,A,A,A,P,P,P,A,A,A,A,P,A,A,A,A,A,A,A,A,P,A,A,A,A,A,2018-01-19,PRESIDENT,22:17:53,iPhone,13138,65007
156,43,P,P,P,A,P,A,P,P,A,A,A,P,A,P,P,P,A,A,A,A,A,P,A,A,A,P,A,A,P,A,A,A,P,A,P,P,P,P,A,A,A,P,A,P,A,A,A,P,P,A,A,A,P,P,A,A,P,A,A,A,A,A,A,2018-01-19,PRESIDENT,20:53:17,iPhone,28082,129151
157,25,A,A,P,A,P,A,A,P,A,P,P,P,A,P,P,P,A,P,A,A,A,A,A,A,A,A,P,A,P,A,A,A,A,A,P,P,A,P,A,A,A,A,P,P,A,P,A,A,P,A,P,A,A,P,P,A,P,A,A,P,P,A,A,2018-01-19,PRESIDENT,18:39:50,iPhone,25081,96877
158,31,P,P,P,P,P,P,P,A,A,A,P,P,A,A,P,P,A,A,A,A,P,A,A,A,A,P,A,P,P,A,A,A,P,P,P,P,A,A,A,A,A,A,A,P,A,A,A,A,P,P,A,P,A,P,A,A,P,A,A,P,P,A,A,2018-01-19,PRESIDENT,16:28:29,iPhone,15651,49735
159,11,A,A,P,A,A,A,A,P,A,A,A,A,A,A,A,P,A,A,A,A,A,A,A,A,A,A,P,A,A,A,A,A,A,A,P,A,A,A,A,A,A,A,A,P,A,A,A,A,P,A,A,A,A,A,A,A,A,A,A,A,P,A,A,2018-01-19,PRESIDENT,16:14:05,iPhone,8564,44108
160,40,A,A,P,A,P,A,A,P,P,A,A,P,A,P,P,P,A,A,A,A,A,P,P,A,A,A,A,A,P,A,P,A,A,A,P,P,P,P,A,A,A,A,A,P,A,A,A,A,P,A,A,P,A,P,A,P,P,A,P,P,A,A,A,2018-01-19,PRESIDENT,12:04:47,iPhone,26110,110987
161,19,P,A,P,A,A,A,A,A,A,A,A,A,A,P,P,P,A,A,A,A,A,P,P,A,A,A,A,A,A,A,A,A,A,A,P,P,A,A,A,A,A,P,A,P,A,A,A,A,P,A,A,A,A,P,A,P,A,A,A,P,A,A,A,2018-01-18,PRESIDENT,23:39:53,iPhone,20416,102080
162,49,A,A,P,A,P,A,P,P,A,A,P,P,A,P,P,P,A,P,A,A,P,A,A,A,A,P,A,A,P,A,A,A,A,A,P,P,A,A,A,A,P,P,A,P,A,P,A,A,P,P,A,A,P,P,P,A,A,A,A,P,P,A,A,2018-01-18,PRESIDENT,21:04:36,iPhone,26240,103585
163,38,A,A,P,A,P,A,P,P,A,A,P,P,A,P,P,A,A,A,A,A,A,P,P,A,A,A,A,P,A,A,A,A,P,A,P,P,A,P,A,A,A,P,P,P,A,P,A,A,P,P,A,A,A,P,A,A,P,A,A,P,P,A,A,2018-01-18,PRESIDENT,20:45:33,iPhone,15312,76045
164,16,P,A,P,A,P,A,A,A,A,A,A,P,A,P,P,A,A,A,A,A,P,A,A,A,A,P,A,A,P,A,A,A,A,A,P,P,A,A,A,A,A,A,P,P,A,A,P,A,A,A,A,A,A,A,A,A,A,A,A,A,A,A,A,2018-01-18,PRESIDENT,13:49:11,iPhone,21966,90978
165,17,A,P,P,A,P,A,P,P,A,A,P,A,A,P,A,A,A,A,A,A,P,A,A,P,A,A,A,A,P,P,A,A,A,A,P,A,A,A,A,A,A,A,A,P,A,A,A,A,P,A,A,A,A,A,A,A,A,A,A,A,A,A,A,2018-01-18,PRESIDENT,13:37:24,iPhone,12110,62752
166,46,A,A,P,A,P,A,A,P,A,A,P,P,A,P,P,P,A,A,A,A,A,P,A,A,A,A,A,A,P,P,A,A,A,A,P,P,A,P,A,A,A,P,A,P,A,A,A,A,P,A,A,A,A,P,A,P,P,P,A,P,A,A,A,2018-01-18,PRESIDENT,13:16:26,iPhone,29311,124070
167,40,A,A,P,A,P,P,P,A,A,A,P,A,A,P,P,P,A,A,A,A,P,P,A,A,A,P,A,A,P,A,P,A,P,A,P,P,A,A,A,A,A,P,A,P,A,A,A,A,P,A,A,A,A,P,A,P,P,A,A,P,A,A,A,2018-01-18,PRESIDENT,12:53:17,iPhone,17299,85634
168,48,A,A,P,A,P,A,P,P,A,A,P,P,A,P,A,A,A,A,P,A,P,A,A,A,A,P,A,A,P,P,A,A,P,A,P,P,P,P,A,A,A,A,A,P,A,A,A,A,P,A,A,A,P,P,A,A,A,A,A,A,A,P,A,2018-01-18,PRESIDENT,11:25:03,iPhone,28282,112438
169,50,A,A,P,A,P,A,A,P,A,A,P,P,A,A,P,P,A,A,A,A,A,P,P,A,A,P,A,A,P,A,A,A,A,A,P,P,P,P,P,P,A,A,A,P,A,A,A,A,P,A,A,A,A,P,A,A,P,A,A,A,A,P,A,2018-01-18,PRESIDENT,11:15:25,iPhone,21731,94684
170,39,P,P,P,A,P,A,P,P,A,A,P,P,A,P,P,P,A,A,A,A,P,A,A,A,P,A,A,A,P,A,A,A,P,A,P,P,A,A,A,A,A,P,P,P,A,P,A,A,P,A,A,A,A,P,A,A,P,A,A,P,A,A,A,2018-01-18,PRESIDENT,01:11:26,iPhone,40177,179374
171,28,P,A,P,A,P,A,P,P,P,A,P,P,P,P,P,A,A,A,A,A,A,P,A,A,A,A,A,A,A,A,A,A,A,A,P,P,A,A,A,A,A,A,P,P,A,A,P,A,A,A,A,A,A,A,A,A,P,A,A,A,A,A,A,2018-01-18,PRESIDENT,01:05:46,iPhone,22540,112497
172,7,A,A,P,A,P,A,P,P,A,A,A,P,A,A,A,A,A,A,A,A,A,A,A,A,A,A,A,A,A,A,A,A,A,A,P,A,A,A,A,A,A,A,A,A,A,A,A,A,A,A,A,A,A,A,A,A,A,A,A,A,P,A,A,2018-01-18,PRESIDENT,01:00:05,iPhone,41677,112931
173,19,A,A,P,A,P,A,P,A,A,A,A,P,A,P,A,P,A,A,A,A,A,A,A,A,A,A,A,A,A,A,P,A,P,A,P,P,A,A,A,A,A,A,A,P,A,A,A,A,A,A,A,A,A,P,A,A,A,P,A,A,P,A,A,2018-01-17,PRESIDENT,23:36:44,iPhone,15704,68259
174,43,P,A,P,A,P,A,P,P,A,A,P,P,A,P,P,P,P,A,A,A,A,P,A,A,A,A,A,A,P,A,A,A,P,A,P,P,A,P,P,A,A,P,P,P,A,A,A,A,P,A,P,A,A,A,A,A,P,A,A,P,P,P,A,2018-01-17,PRESIDENT,23:32:58,iPhone,24791,99349
175,42,A,A,P,A,A,A,P,P,A,A,A,P,A,P,P,P,P,A,A,A,P,P,A,A,A,P,A,A,A,A,A,A,P,A,P,P,A,P,P,A,A,P,A,P,A,A,A,A,P,A,P,A,A,A,A,A,P,A,A,A,P,A,A,2018-01-17,PRESIDENT,23:28:30,iPhone,24533,92540
176,26,A,A,P,A,A,A,P,P,A,A,P,P,A,A,P,P,A,P,A,A,P,A,A,A,A,A,A,A,P,A,A,A,A,A,P,P,A,P,A,A,A,P,A,P,A,A,A,A,P,A,A,A,A,A,A,A,P,P,A,P,P,A,A,2018-01-17,PRESIDENT,23:19:02,Media Studio,15592,75223
177,5,A,A,A,A,A,A,A,A,A,A,A,A,A,P,A,A,A,A,A,A,A,A,A,A,A,A,P,A,A,A,A,A,A,A,A,A,A,A,A,A,A,A,A,P,A,A,A,A,P,A,A,A,A,A,A,A,A,A,A,P,A,A,A,2018-01-17,PRESIDENT,13:04:46,iPhone,6775,54585
178,23,A,A,P,A,P,A,A,P,A,A,P,A,A,A,P,P,A,A,A,A,P,P,A,A,A,A,A,A,P,A,P,A,A,A,P,P,A,A,A,A,A,A,A,P,A,A,A,A,P,A,A,A,P,P,A,P,P,A,A,A,P,A,A,2018-01-16,PRESIDENT,23:20:10,iPhone,19205,81945
179,30,A,A,P,A,P,A,P,P,A,A,A,A,A,A,P,P,A,A,A,A,P,A,A,A,A,A,A,A,A,A,P,A,A,A,P,P,A,P,A,P,A,A,P,P,A,A,A,A,P,P,P,A,A,P,A,A,P,A,A,A,A,A,A,2018-01-16,PRESIDENT,23:19:39,iPhone,26005,100365
180,16,A,A,A,A,P,A,A,A,A,A,P,P,A,P,P,A,A,A,A,A,A,P,P,A,A,A,P,A,A,A,A,A,A,A,P,P,A,P,A,A,A,P,A,P,A,A,A,A,P,A,A,A,A,P,A,A,A,A,A,P,P,A,A,2018-01-16,PRESIDENT,20:17:39,iPhone,10012,56142
181,13,A,A,P,A,A,A,A,A,A,A,P,A,A,A,A,P,A,A,A,A,A,A,A,A,A,A,A,A,A,A,P,A,A,A,P,A,A,A,A,A,A,A,A,A,A,A,A,A,P,A,P,A,A,P,A,A,A,A,A,A,P,A,A,2018-01-16,PRESIDENT,19:43:32,iPhone,19677,74030
182,27,A,A,P,A,P,P,A,P,A,A,P,P,A,P,A,P,A,A,A,A,A,A,P,A,A,P,P,A,P,A,A,A,P,P,P,P,A,P,A,P,A,A,A,P,A,A,A,A,P,A,A,A,A,P,P,A,A,P,A,A,A,A,A,2018-01-16,PRESIDENT,14:30:00,iPhone,28302,113867
183,14,A,A,P,A,P,A,A,P,A,A,A,A,A,P,A,A,A,A,A,A,A,A,P,A,A,A,P,A,A,P,P,A,A,A,P,A,A,P,A,A,A,A,P,P,A,A,P,A,P,A,A,A,A,P,A,A,A,A,A,A,A,A,A,2018-01-16,PRESIDENT,14:24:40,iPhone,16362,73687
184,48,A,A,P,P,P,A,A,P,P,A,P,P,A,P,A,P,A,A,A,A,A,A,P,A,P,A,A,P,A,A,A,A,A,A,P,P,P,P,P,A,A,A,P,P,A,A,P,A,P,P,A,A,A,P,P,P,A,A,A,A,A,A,A,2018-01-16,PRESIDENT,14:19:46,iPhone,26530,111945
185,50,A,A,P,A,P,A,A,P,A,A,P,P,A,P,P,P,A,A,A,A,P,P,P,A,A,P,A,P,P,A,A,A,P,A,P,P,A,P,A,A,A,A,A,P,A,A,P,A,P,A,A,A,A,A,A,P,P,P,A,P,A,A,A,2018-01-16,PRESIDENT,14:07:38,iPhone,24015,100620
186,34,P,A,P,A,A,A,P,P,A,A,P,P,A,P,P,A,A,A,P,A,P,P,A,P,A,A,A,A,P,A,A,P,A,A,P,P,A,A,A,A,A,P,A,P,A,A,A,A,A,A,A,A,A,A,A,A,P,A,A,A,A,A,A,2018-01-16,PRESIDENT,13:54:02,iPhone,25132,117811
187,29,P,P,A,A,P,A,P,P,A,A,A,P,A,P,P,P,A,A,A,A,A,A,A,A,P,A,A,A,A,A,A,A,A,A,P,P,P,P,A,A,A,P,A,P,A,P,A,A,P,A,P,A,A,P,A,A,A,A,A,A,A,P,A,2018-01-15,PRESIDENT,20:28:15,iPhone,30428,118168
188,28,P,P,P,A,P,A,P,P,A,A,P,A,A,P,P,P,A,A,A,A,A,P,A,A,P,A,A,A,A,A,A,A,P,A,P,P,A,A,A,A,A,P,P,P,A,A,A,P,P,A,A,A,A,P,A,P,P,A,P,P,A,A,A,2018-01-15,PRESIDENT,13:02:22,iPhone,23721,113504
189,53,A,P,P,P,P,A,P,P,P,P,P,P,A,A,P,P,A,A,A,A,P,P,A,A,A,A,A,P,P,A,A,P,P,A,P,P,A,A,A,A,A,A,P,P,A,A,A,A,P,P,A,A,A,A,A,P,P,A,P,P,A,A,A,2018-01-15,PRESIDENT,12:57:43,iPhone,22262,94720
190,30,A,A,P,A,A,P,A,P,A,A,P,P,P,A,P,P,A,A,A,A,A,A,P,A,A,A,P,A,P,A,A,A,A,P,P,P,A,P,A,A,A,P,A,P,A,A,A,A,P,A,A,A,A,A,P,A,A,A,A,A,A,A,A,2018-01-14,PRESIDENT,13:59:35,iPhone,19249,88722
191,46,A,P,P,A,A,A,A,P,A,A,P,P,P,A,P,P,A,A,A,A,A,A,A,A,A,A,A,A,P,P,P,A,A,A,P,P,A,P,P,P,A,A,A,P,P,P,A,A,P,A,A,A,A,P,A,A,P,P,P,A,A,A,A,2018-01-14,PRESIDENT,13:50:14,iPhone,25199,112365
192,34,A,A,P,A,P,A,P,P,A,A,P,A,A,P,P,P,A,P,A,A,P,P,A,A,A,P,A,A,A,A,A,P,A,A,P,P,A,P,A,A,A,P,P,P,A,A,A,A,A,A,A,A,P,A,A,P,P,A,A,P,A,A,A,2018-01-14,PRESIDENT,13:19:06,iPhone,39822,162032
193,25,P,P,A,P,P,A,P,P,A,A,P,P,A,A,P,P,A,A,A,A,A,P,P,A,A,A,A,A,A,A,A,A,P,A,P,P,A,P,A,A,A,P,P,P,A,A,A,A,P,A,A,A,A,P,A,P,P,A,P,A,A,A,A,2018-01-14,PRESIDENT,13:09:09,iPhone,27910,122528
194,16,A,A,P,A,A,A,P,P,A,A,A,A,A,P,P,P,A,A,A,A,P,A,A,A,A,A,A,A,A,A,A,A,P,A,P,A,A,P,A,A,A,A,A,A,A,A,A,A,A,P,P,A,A,A,A,P,P,A,P,A,A,P,A,2018-01-14,PRESIDENT,13:01:44,iPhone,16641,83609
195,49,A,P,P,P,A,P,A,A,A,A,P,P,A,A,P,P,A,A,P,A,P,A,A,A,A,P,A,P,P,A,A,P,P,A,P,A,A,P,A,A,A,A,A,P,P,A,A,A,P,A,P,A,A,A,A,A,P,A,P,P,A,A,A,2018-01-14,PRESIDENT,12:58:43,iPhone,22639,96340
196,47,P,P,P,P,P,A,P,P,A,A,P,P,P,P,P,P,A,A,A,A,P,P,P,A,A,A,A,A,P,A,A,A,P,A,P,P,P,P,A,A,A,A,P,P,A,P,A,A,A,A,P,A,P,P,A,A,P,A,P,A,A,A,A,2018-01-13,PRESIDENT,22:08:34,iPhone,34708,148208
197,39,P,P,P,P,P,A,P,P,P,A,P,P,P,P,P,P,A,A,P,A,P,P,A,A,A,A,A,A,P,P,A,A,P,A,P,P,A,A,P,A,A,A,A,P,A,P,A,A,P,P,A,A,A,P,A,P,P,A,P,A,A,A,A,2018-01-13,PRESIDENT,14:20:01,iPhone,27380,124729
198,44,A,A,P,A,P,P,P,P,A,A,P,P,P,P,A,P,A,A,A,A,A,A,P,A,A,P,A,P,A,A,A,A,P,A,P,P,P,P,A,P,A,A,A,P,A,A,A,A,P,A,A,A,A,P,A,A,A,A,A,P,A,A,A,2018-01-13,PRESIDENT,14:20:00,iPhone,548,2182
199,2,A,A,A,A,A,A,P,A,A,A,A,A,A,P,A,A,A,A,A,A,A,A,A,A,A,A,A,A,A,A,A,A,A,A,A,A,A,A,A,A,A,A,A,A,A,A,A,A,P,A,A,A,A,A,A,A,A,A,A,A,A,A,A,2018-01-13,PRESIDENT,13:14:20,iPhone,37694,152962
200,20,P,A,P,A,P,A,P,P,A,A,A,P,P,P,A,P,A,A,A,A,A,P,A,A,A,A,A,A,P,A,A,A,A,A,P,P,A,P,A,A,A,A,A,A,A,P,A,P,P,A,A,A,A,A,A,A,P,A,P,A,A,A,A,2018-01-13,PRESIDENT,13:14:03,iPhone,21951,104405
201,49,A,A,P,A,P,A,P,P,A,A,P,P,P,P,P,P,A,A,A,A,P,A,A,A,A,P,A,P,P,A,A,A,P,A,P,P,A,P,A,A,A,P,P,P,A,P,A,A,P,A,P,A,A,P,A,A,A,A,A,P,A,A,A,2018-01-13,PRESIDENT,13:13:12,iPhone,24624,117847
202,42,A,A,P,A,P,A,A,P,A,A,P,A,P,A,P,P,A,A,A,A,A,P,P,A,A,A,A,A,P,A,P,A,A,A,P,P,A,P,P,A,P,P,A,P,A,A,A,A,P,A,P,A,A,P,A,A,P,A,A,P,P,A,A,2018-01-12,PRESIDENT,17:56:18,iPhone,26544,109300
203,41,P,A,P,A,A,A,A,P,A,A,P,A,A,P,P,P,A,A,P,A,P,A,A,P,A,A,A,P,A,A,A,P,P,A,P,P,A,P,A,A,A,A,A,P,A,A,P,A,P,A,P,A,A,P,A,A,P,A,P,A,A,A,A,2018-01-12,PRESIDENT,13:48:49,iPhone,36601,138855
204,33,A,P,P,A,A,A,P,P,A,A,P,A,A,P,P,P,A,A,A,P,P,P,A,A,A,A,A,A,P,A,A,A,P,A,P,P,A,A,A,A,A,P,A,P,A,A,A,A,P,A,A,A,A,A,A,P,A,A,A,A,A,A,A,2018-01-12,PRESIDENT,12:50:00,iPhone,32123,125050
205,32,P,P,P,A,P,A,P,A,P,A,P,P,A,P,P,P,A,A,A,A,P,A,A,A,A,A,A,A,A,A,A,P,P,A,P,P,A,P,A,A,A,A,P,P,A,A,A,A,P,A,A,A,A,P,A,A,A,A,A,A,A,P,A,2018-01-12,PRESIDENT,12:28:58,iPhone,24795,103655
206,48,P,P,P,P,A,A,P,P,P,A,P,P,A,P,P,P,A,A,A,P,P,A,P,A,A,P,A,P,A,A,A,A,P,A,P,P,P,P,A,P,A,A,P,P,A,P,A,A,P,A,A,A,A,P,A,P,P,A,P,P,A,P,A,2018-01-12,PRESIDENT,12:20:32,iPhone,23043,92162
207,53,P,P,P,A,A,A,A,P,A,A,P,P,A,A,P,P,A,A,A,A,P,P,A,A,A,P,A,A,P,A,A,A,A,A,P,P,A,P,A,A,A,P,A,P,A,P,A,P,A,A,A,A,P,A,A,P,P,A,A,A,A,A,A,2018-01-12,PRESIDENT,12:09:58,iPhone,24462,110177
208,47,A,P,P,A,P,A,P,P,A,A,P,P,A,A,P,P,A,A,A,A,P,A,A,A,A,P,A,A,A,A,A,A,P,A,P,P,P,P,A,A,A,A,P,P,A,A,A,A,P,A,A,A,A,P,A,A,A,A,A,P,A,A,A,2018-01-12,PRESIDENT,11:59:02,iPhone,21748,83977
209,53,A,P,P,A,P,A,P,P,A,A,P,P,A,P,P,P,A,A,A,A,P,P,A,A,A,A,A,A,P,P,P,P,P,A,P,P,A,P,A,P,A,P,A,P,A,A,A,A,P,A,A,A,A,P,A,P,P,P,A,A,A,A,A,2018-01-12,PRESIDENT,04:57:57,iPhone,30085,125213
210,51,A,A,P,A,P,A,P,P,A,A,P,P,P,P,P,P,P,A,P,A,P,P,P,P,A,A,A,A,A,A,P,A,A,A,P,P,A,A,A,A,A,P,A,P,A,A,A,A,P,P,A,A,A,P,A,P,P,A,A,A,A,A,A,2018-01-12,PRESIDENT,04:42:25,iPhone,29526,122744
211,37,P,A,P,A,A,A,A,P,A,A,A,P,A,P,A,P,A,A,P,A,P,A,A,P,A,A,A,A,P,A,A,A,P,A,P,P,A,P,A,P,A,P,A,P,A,A,A,A,P,A,A,A,A,A,A,A,P,A,P,A,A,A,A,2018-01-12,PRESIDENT,03:01:20,iPhone,23043,99213
212,39,P,A,P,A,P,A,A,A,A,A,P,P,A,P,A,P,A,A,A,A,P,A,A,A,A,A,A,A,A,A,A,A,A,P,P,P,A,P,A,A,A,A,P,P,A,P,P,A,P,A,A,A,A,P,P,A,P,A,P,A,A,A,A,2018-01-12,PRESIDENT,02:53:05,iPhone,26034,115604
213,46,A,A,P,A,A,A,P,P,A,P,P,A,A,P,A,A,A,A,A,A,P,P,A,A,A,A,A,A,P,P,P,A,A,A,P,P,A,A,A,A,A,P,A,P,A,A,A,A,P,A,P,A,A,P,A,A,A,A,P,A,P,A,A,2018-01-12,PRESIDENT,02:49:56,iPhone,19199,73432
214,22,P,A,P,A,A,A,A,A,A,A,A,P,P,P,A,P,A,A,P,A,A,A,A,A,A,A,A,A,P,A,A,A,P,A,P,P,A,A,A,A,A,A,A,P,A,A,P,A,A,A,A,A,A,P,A,A,A,P,A,A,A,A,A,2018-01-12,PRESIDENT,02:47:17,iPhone,13261,68224
215,21,A,A,P,A,P,A,A,A,A,A,P,P,A,A,P,P,A,A,A,A,A,A,A,A,A,A,P,A,A,A,A,A,P,P,P,A,A,A,P,P,A,P,A,P,A,A,A,A,P,A,A,A,A,P,P,A,A,P,A,A,A,A,A,2018-01-12,PRESIDENT,02:43:56,iPhone,15578,76146
216,46,A,A,P,A,A,P,P,P,A,A,P,P,A,P,P,P,P,P,A,A,A,P,A,A,P,A,A,A,P,A,P,A,P,A,P,P,P,P,A,A,A,P,A,P,A,A,P,P,P,A,A,A,A,A,A,A,P,A,A,P,P,A,A,2018-01-11,PRESIDENT,23:27:03,Media Studio,13781,59300
217,13,A,A,P,A,A,A,P,P,A,A,P,A,A,P,P,A,A,A,A,A,P,A,A,A,A,A,A,A,A,A,A,A,A,A,P,A,A,A,A,A,A,P,A,P,A,A,A,A,A,A,A,A,A,A,A,A,A,A,A,A,P,A,A,2018-01-11,PRESIDENT,15:37:54,Web Client,15213,62600
218,36,A,A,P,A,P,A,A,P,A,A,P,P,A,P,P,P,A,A,A,P,A,A,P,A,A,A,A,A,A,A,A,A,P,A,P,P,P,P,A,P,A,A,P,P,A,A,A,A,A,A,P,A,A,P,A,P,P,A,A,A,A,A,A,2018-01-11,PRESIDENT,14:14:51,iPhone,12423,60560
219,9,A,A,P,A,A,A,A,A,A,A,A,A,A,A,A,P,A,A,A,A,A,A,A,A,A,A,P,A,P,P,A,A,A,A,P,A,A,A,A,A,A,A,A,P,A,A,A,A,A,A,A,A,A,A,A,A,A,A,A,P,A,A,A,2018-01-11,PRESIDENT,13:11:46,iPhone,16253,84555
220,40,P,A,P,A,P,A,P,P,A,A,P,P,A,A,A,P,A,A,A,A,A,A,A,A,P,A,A,A,P,A,A,A,P,A,P,P,P,P,A,P,A,A,A,P,A,A,A,A,P,A,A,P,P,P,A,A,A,A,A,P,A,A,A,2018-01-11,PRESIDENT,12:33:21,iPhone,17274,72410
221,24,A,A,P,A,P,A,A,P,A,A,P,P,A,A,A,P,A,A,A,A,A,A,A,A,A,A,A,A,A,A,P,A,P,A,P,P,A,P,P,A,A,A,A,P,A,A,A,A,P,A,A,A,A,P,A,A,A,P,A,A,A,A,A,2018-01-11,PRESIDENT,11:43:59,iPhone,21318,96789
222,45,A,A,P,A,P,A,P,P,A,A,A,P,A,P,A,P,A,A,A,A,P,P,A,A,A,A,P,A,P,A,A,A,P,A,P,P,A,P,P,A,A,A,P,P,A,A,A,P,P,A,A,P,A,A,A,A,A,A,A,A,A,P,A,2018-01-11,PRESIDENT,11:33:06,iPhone,22798,82158
223,39,P,A,P,A,A,A,P,P,A,P,P,P,A,P,A,P,A,A,A,A,P,A,A,A,A,P,A,P,A,P,A,A,P,P,P,P,A,A,A,A,A,A,A,P,A,P,A,A,P,A,P,A,A,A,A,A,A,A,A,A,A,P,A,2018-01-11,PRESIDENT,04:29:02,iPhone,36627,176601
224,36,A,A,P,A,A,A,P,P,A,A,P,P,A,P,P,A,A,A,A,A,A,P,A,A,A,A,A,A,P,P,P,A,P,A,P,P,A,A,A,A,A,P,A,P,A,P,A,A,P,A,P,A,A,P,A,A,P,A,P,A,P,A,A,2018-01-10,PRESIDENT,23:37:41,iPhone,23085,89943
225,31,A,A,A,A,P,A,P,P,A,A,P,P,P,P,P,P,A,P,A,A,A,A,A,P,A,A,A,A,P,A,P,A,A,A,P,P,A,A,A,A,A,P,A,P,A,A,A,A,P,A,A,A,P,P,A,P,A,A,A,A,P,A,A,2018-01-10,PRESIDENT,23:07:48,iPhone,15828,69057
226,31,A,A,P,A,P,A,A,P,A,P,P,P,A,P,P,A,A,A,A,A,P,P,P,A,A,A,P,A,A,A,A,A,A,A,P,P,A,P,A,A,A,P,A,P,A,A,A,A,P,A,A,A,A,P,A,A,A,A,A,P,P,A,A,2018-01-10,PRESIDENT,21:31:30,iPhone,9570,50505
227,41,A,A,P,A,P,A,P,P,A,A,P,P,A,P,P,P,P,A,A,A,P,P,A,A,A,A,P,P,P,A,P,A,P,A,P,P,A,P,A,A,A,P,A,P,A,P,A,A,P,A,A,A,A,P,A,P,P,A,A,P,P,A,A,2018-01-10,PRESIDENT,20:08:37,iPhone,11875,56051
228,46,A,A,P,A,P,A,A,P,A,A,P,P,A,P,A,P,A,A,A,A,A,A,P,P,A,A,A,A,P,A,A,A,P,A,P,P,A,P,A,A,A,A,A,P,A,P,P,A,P,P,P,A,A,P,A,A,P,P,P,A,A,A,A,2018-01-10,PRESIDENT,15:14:15,iPhone,28805,119548
229,41,P,P,P,A,P,A,A,P,A,A,P,P,A,P,A,P,A,A,P,A,P,A,A,P,A,P,A,A,P,A,A,A,P,A,P,P,P,P,A,P,A,A,A,P,A,A,A,A,P,P,P,A,P,P,A,A,A,A,A,A,A,A,A,2018-01-10,PRESIDENT,15:00:29,iPhone,22740,92227
230,38,A,A,P,A,P,P,P,P,A,A,A,P,A,A,P,P,P,A,A,A,P,A,P,A,A,A,A,A,A,A,A,A,P,A,P,P,A,P,A,A,A,P,A,P,A,A,P,A,P,P,A,A,A,P,A,A,A,A,A,A,A,P,A,2018-01-10,PRESIDENT,14:11:13,iPhone,26665,108152
231,32,P,A,P,A,P,A,P,P,A,A,P,A,A,P,A,P,A,P,A,A,P,P,A,A,A,A,P,A,A,A,A,A,P,P,P,P,A,A,A,A,A,A,P,P,A,P,P,P,P,A,A,A,A,P,P,A,A,A,A,A,P,P,A,2018-01-10,PRESIDENT,04:23:58,iPhone,13822,60252
232,14,A,P,A,A,A,A,P,A,A,A,P,A,A,P,P,P,A,P,A,A,A,A,A,A,P,A,P,A,A,A,A,A,P,P,A,P,A,A,A,A,A,A,A,A,A,A,A,A,P,A,P,A,A,A,P,A,P,A,A,A,P,A,A,2018-01-10,PRESIDENT,03:48:26,iPhone,11893,51951
233,26,P,A,P,A,P,A,P,A,A,A,P,P,P,A,P,P,A,A,A,A,A,A,A,P,A,A,A,A,P,A,A,A,A,A,P,P,A,P,A,A,A,P,A,P,A,A,A,A,P,A,A,A,P,P,A,P,P,A,A,P,A,A,A,2018-01-10,PRESIDENT,00:16:57,iPhone,24552,123413
234,45,P,A,P,A,P,A,P,P,A,A,P,P,A,P,P,P,A,A,P,A,P,P,P,P,A,A,A,A,P,A,A,A,P,A,P,P,P,P,A,A,A,P,A,P,A,A,A,A,P,A,A,A,A,P,A,P,P,A,P,P,P,A,A,2018-01-09,PRESIDENT,23:07:09,iPhone,19481,82151
235,16,P,A,P,A,A,A,P,P,A,A,P,A,A,P,P,A,A,A,A,A,A,A,A,A,A,A,A,A,A,A,A,A,A,A,P,P,A,P,A,A,A,A,A,A,A,P,P,A,P,P,A,A,A,A,A,A,P,A,A,P,A,A,A,2017-12-31,PRESIDENT,23:43:04,iPhone,35394,156032
236,41,P,A,P,A,P,A,A,P,A,A,P,P,A,P,P,P,A,A,A,A,P,P,A,A,A,P,A,A,A,A,P,A,P,A,P,A,A,A,A,A,A,P,P,P,A,A,P,A,P,A,A,A,A,P,A,P,P,A,A,A,A,A,A,2017-12-31,PRESIDENT,22:18:20,iPhone,39698,158995
237,33,A,P,P,A,A,A,A,A,A,A,P,P,A,P,A,P,A,A,A,A,P,A,A,A,P,A,A,A,P,P,A,A,A,A,P,P,A,P,A,P,A,A,A,P,A,A,A,A,P,A,A,A,A,P,A,A,A,A,A,P,A,A,A,2017-12-31,PRESIDENT,22:00:21,iPhone,28128,87677
238,21,A,A,P,A,A,A,P,P,A,A,P,A,A,P,P,P,A,A,A,A,P,A,P,A,A,A,A,A,A,A,A,A,P,A,P,P,P,P,A,A,A,A,A,A,P,P,A,A,P,A,A,A,A,A,A,A,P,A,A,P,P,P,A,2017-12-31,PRESIDENT,19:06:52,Media Studio,26633,101162
239,29,A,A,P,A,A,A,P,P,A,A,P,P,A,P,P,P,A,P,A,A,A,A,A,A,A,A,P,A,P,A,A,P,A,A,P,P,A,A,A,A,A,P,A,P,A,A,A,A,P,A,A,A,A,A,A,P,P,P,P,A,A,A,A,2017-12-31,PRESIDENT,18:36:28,iPhone,17041,76080
240,49,P,P,P,A,P,A,P,P,A,A,P,P,A,A,A,P,A,A,A,A,P,P,A,A,A,P,A,A,P,P,A,A,P,A,P,P,A,P,A,A,A,P,P,P,A,A,A,A,P,A,P,P,A,A,A,P,A,A,P,P,A,P,A,2017-12-31,PRESIDENT,13:36:32,iPhone,26035,106236
241,28,A,A,P,A,A,P,A,P,A,A,P,P,A,P,A,P,A,A,P,A,P,A,A,A,A,P,A,A,P,A,P,A,P,A,P,P,P,P,A,A,A,P,A,P,A,A,A,A,P,A,A,A,A,A,P,A,P,A,P,P,P,A,A,2017-12-31,PRESIDENT,13:26:29,iPhone,14478,63403
242,43,P,P,P,A,A,A,P,P,A,A,A,P,A,P,A,P,A,A,A,A,A,A,P,A,A,P,A,P,P,A,A,A,P,A,P,P,P,P,P,A,A,P,P,P,A,P,A,A,P,A,A,A,A,P,A,A,P,A,P,A,A,P,A,2017-12-31,PRESIDENT,13:03:29,iPhone,30412,108343
243,10,A,A,A,A,A,A,A,A,A,P,A,P,A,A,A,A,A,A,A,A,A,A,A,A,A,A,A,A,A,A,P,A,A,A,P,P,A,A,A,A,A,A,A,P,A,A,A,A,P,A,A,A,A,A,A,A,A,A,A,A,P,A,A,2017-12-31,PRESIDENT,04:46:21,iPhone,13096,58549
244,31,A,A,P,A,A,A,P,P,A,A,P,P,A,P,A,P,A,A,A,A,A,P,P,A,A,P,A,P,P,A,A,A,P,A,P,P,P,A,A,A,A,A,P,P,A,P,A,A,P,A,A,A,A,A,A,A,A,A,A,A,A,A,A,2017-12-30,PRESIDENT,22:42:09,iPhone,24332,117013
245,50,P,P,P,A,P,A,P,P,P,A,P,P,P,P,P,P,A,A,A,A,P,P,P,A,A,A,A,A,P,A,A,A,P,A,P,P,P,P,A,A,A,A,A,P,A,P,A,A,P,A,A,A,A,P,A,P,P,A,A,P,A,A,A,2017-12-30,PRESIDENT,22:36:41,iPhone,50342,195754
246,50,A,A,P,A,P,A,P,P,A,P,P,P,P,A,A,P,A,A,A,A,P,A,A,A,A,P,P,A,A,P,A,A,P,A,P,P,A,P,A,A,A,A,A,P,A,A,A,A,P,A,A,A,A,P,A,A,A,P,A,P,A,A,A,2017-12-30,PRESIDENT,21:12:45,iPhone,16703,73325
247,23,A,P,P,A,A,A,A,P,A,A,P,P,A,P,A,P,A,A,A,A,P,A,A,A,P,P,A,A,A,A,A,A,P,A,P,P,A,A,P,A,A,A,A,A,A,P,A,A,A,A,A,A,A,P,A,A,A,A,A,A,P,A,A,2017-12-30,PRESIDENT,19:02:53,iPhone,23270,78932
248,34,A,A,P,A,P,A,A,P,A,A,P,P,A,A,A,A,A,A,A,A,A,A,A,A,A,A,A,A,A,A,A,A,P,A,P,A,A,A,A,A,P,P,A,P,A,A,A,A,P,P,A,A,A,P,A,P,A,A,P,A,P,P,A,2017-12-30,PRESIDENT,19:00:54,iPhone,23532,77986
249,41,A,A,P,A,A,A,A,P,A,A,P,P,P,P,A,P,A,P,A,A,A,P,P,P,A,A,A,P,P,A,A,A,P,A,P,P,A,P,P,A,P,P,A,P,A,P,A,A,P,A,P,A,A,P,A,A,A,A,P,A,A,A,A,2017-12-30,PRESIDENT,03:42:58,iPhone,60821,138901
250,46,P,A,P,A,P,A,P,P,A,A,P,P,P,P,P,P,A,A,A,A,P,A,A,P,P,A,A,A,P,A,A,A,P,A,P,P,P,P,A,P,A,P,A,P,A,A,A,A,P,P,P,A,A,A,A,A,P,A,A,A,A,A,A,2017-12-29,PRESIDENT,13:16:11,iPhone,35208,142106
251,42,A,A,P,A,A,A,P,P,A,A,P,P,P,P,A,A,A,A,A,A,P,A,A,P,A,A,A,A,A,A,P,A,P,A,P,P,A,A,A,A,A,P,A,P,A,P,A,A,P,A,A,P,P,P,A,A,A,A,P,A,A,P,A,2017-12-29,PRESIDENT,13:04:09,iPhone,27652,118765
252,47,A,A,P,A,P,A,A,P,P,A,P,P,A,P,P,P,A,A,A,A,A,P,A,A,A,A,P,P,A,A,P,A,P,A,P,P,A,P,A,A,A,P,A,P,A,A,A,A,P,P,A,A,P,P,A,P,A,A,A,A,A,A,A,2017-12-29,PRESIDENT,12:46:23,iPhone,23184,98172
253,45,A,P,P,A,P,A,P,A,P,A,P,P,A,P,P,P,A,A,A,A,P,P,P,A,P,P,A,P,A,A,P,A,P,A,P,P,A,A,A,A,P,P,A,P,A,A,A,A,P,A,A,A,A,P,A,A,P,P,A,A,A,A,A,2017-12-29,PRESIDENT,00:01:47,iPhone,65929,204151
254,9,A,A,P,A,A,A,P,A,A,A,P,A,A,P,P,A,A,A,A,A,A,A,A,A,A,A,A,A,A,A,A,A,P,A,A,P,A,A,A,A,A,A,A,A,A,P,A,A,P,A,A,A,A,A,A,A,P,A,A,P,P,A,A,2017-12-28,PRESIDENT,23:14:21,iPhone,15516,67092
255,11,A,A,P,A,A,A,A,A,A,A,P,A,A,A,P,P,A,P,A,A,P,A,P,A,A,A,A,A,A,A,A,A,A,A,P,A,A,A,A,P,A,A,A,P,P,P,A,A,A,A,P,A,A,A,A,A,P,A,A,A,P,A,A,2017-12-28,PRESIDENT,19:20:47,iPad,26402,73657
256,32,P,A,P,A,P,A,P,A,A,A,A,P,A,P,A,P,A,A,A,A,P,P,A,A,A,P,A,A,P,A,A,A,A,A,P,P,A,P,A,A,A,A,A,P,A,P,A,A,P,A,A,A,A,P,A,A,A,A,A,A,A,A,A,2017-12-28,PRESIDENT,16:24:08,iPhone,31963,124997
257,22,A,P,P,A,P,A,A,P,A,A,A,P,A,P,P,P,A,A,A,A,A,A,A,A,A,A,A,A,A,A,A,A,P,A,P,P,A,P,P,P,A,A,P,P,P,A,P,A,A,A,A,A,A,A,P,A,P,A,A,A,A,A,A,2017-12-28,PRESIDENT,16:18:20,iPhone,21499,108370
258,55,A,A,P,A,P,A,P,P,A,A,P,P,P,P,A,P,P,A,A,A,P,P,P,A,A,A,A,P,P,A,A,A,P,A,P,P,A,P,A,A,P,P,A,P,A,P,A,A,P,A,P,A,P,P,A,A,P,A,P,A,A,A,A,2017-12-28,PRESIDENT,15:24:53,iPhone,14587,65832
259,10,A,A,A,A,A,A,P,A,A,A,P,A,A,A,A,A,A,A,A,A,A,A,A,A,A,A,A,A,A,A,P,A,A,A,P,A,A,A,A,A,A,A,A,P,A,A,A,A,P,A,A,A,A,A,A,A,A,A,A,A,P,A,A,2017-12-28,PRESIDENT,02:46:30,iPhone,21183,84891
260,45,A,A,P,A,A,A,P,P,A,A,P,P,P,A,A,P,A,A,A,A,P,A,A,A,A,A,P,A,A,P,P,A,P,A,P,P,P,P,A,A,A,A,A,P,A,A,A,A,P,A,A,A,A,P,A,A,A,A,A,A,P,A,A,2017-12-28,PRESIDENT,02:09:22,iPhone,19706,68505
261,36,P,A,P,A,P,A,A,P,A,A,P,A,A,P,P,P,A,P,A,A,A,A,A,A,A,A,A,A,A,A,P,P,P,A,P,P,A,P,A,A,A,A,A,P,A,A,P,P,P,A,A,A,P,A,A,A,P,A,P,A,A,P,A,2017-12-27,PRESIDENT,23:11:13,iPhone,18464,108614
262,45,A,A,P,A,A,A,P,P,A,A,P,P,P,A,A,P,A,A,A,A,P,A,A,A,A,A,P,A,A,P,P,A,P,A,P,P,P,P,A,A,A,A,A,P,A,A,A,A,P,A,A,A,A,P,A,A,A,A,A,A,P,A,A,2017-12-27,PRESIDENT,22:49:30,iPhone,12128,38520
263,40,P,A,P,A,P,A,P,P,A,A,P,A,P,P,P,P,A,A,A,A,P,P,A,A,A,P,A,A,P,A,A,A,P,A,P,P,A,P,A,A,A,P,P,P,A,P,A,A,A,A,A,A,A,P,A,A,A,A,A,P,A,A,A,2017-12-26,PRESIDENT,22:17:14,iPhone,25344,130759
264,44,A,P,P,A,P,P,P,P,A,A,P,P,A,P,A,P,P,A,A,A,A,A,A,A,P,A,P,A,A,A,A,A,A,P,P,P,A,P,A,A,A,A,P,P,A,A,P,A,P,A,P,A,A,P,A,A,P,A,P,A,A,A,A,2017-12-26,PRESIDENT,13:24:27,iPhone,35628,119478
265,43,P,A,P,A,A,P,A,P,A,A,P,P,A,P,P,A,A,A,A,A,P,A,A,A,A,P,A,A,A,A,A,A,P,A,P,P,P,P,A,P,A,P,A,P,A,A,A,A,P,A,A,A,P,P,A,A,A,A,A,P,A,A,A,2017-12-26,PRESIDENT,11:58:42,iPhone,20656,110208
266,28,A,A,P,A,P,P,A,A,A,A,P,A,A,P,P,A,A,A,P,A,P,P,P,A,A,A,A,A,A,A,A,A,P,A,P,P,A,A,A,A,A,A,A,P,P,P,P,A,P,P,A,A,A,P,A,A,P,A,A,P,A,P,A,2017-12-25,PRESIDENT,23:33:55,iPhone,34926,199932
267,3,A,A,P,A,A,A,P,A,A,A,A,A,A,P,A,A,A,A,A,A,A,A,A,A,A,A,A,A,A,A,A,A,A,A,A,A,A,A,A,A,A,A,A,A,A,A,A,A,P,A,A,A,A,A,A,A,A,A,A,A,P,A,A,2017-12-25,PRESIDENT,13:36:51,iPhone,49883,203792
268,3,A,A,P,A,A,A,P,A,A,A,A,A,A,P,A,A,A,A,A,A,A,A,A,A,A,A,A,A,A,A,A,A,A,A,A,A,A,A,A,A,A,A,A,A,A,A,A,A,P,A,A,A,A,A,A,A,A,A,A,A,P,A,A,2017-12-25,PRESIDENT,03:51:52,iPhone,34038,151030
269,28,A,A,P,A,P,A,P,P,A,A,A,P,A,P,P,P,A,A,A,A,A,A,A,A,A,A,A,A,A,A,A,A,A,A,P,P,A,A,A,P,A,A,P,P,A,P,A,A,P,A,P,A,A,A,A,A,P,A,A,P,A,A,A,2017-12-25,PRESIDENT,02:56:19,iPhone,55103,232320
270,43,P,P,P,P,P,A,A,P,P,A,P,P,A,P,P,P,A,A,P,P,P,A,P,A,A,A,A,A,A,A,A,A,P,A,P,P,A,P,A,A,A,P,P,P,A,A,A,A,P,A,A,A,A,A,P,A,P,A,A,A,A,P,A,2017-12-24,PRESIDENT,20:35:26,iPhone,23221,111414
271,43,A,A,P,A,P,A,P,P,P,A,P,P,A,P,P,P,A,A,A,P,A,P,A,A,A,P,A,P,A,A,A,P,P,A,P,P,A,A,A,A,A,P,A,P,A,P,A,P,P,P,P,A,A,P,A,A,P,A,P,P,A,P,A,2017-12-24,PRESIDENT,13:48:11,iPhone,33220,140299
272,44,A,P,A,A,P,P,P,A,A,A,P,P,A,A,A,P,A,A,A,A,A,P,A,A,P,A,A,A,P,A,A,A,P,A,P,P,A,P,A,A,A,P,A,P,A,P,P,P,P,A,A,A,P,P,P,A,P,A,P,A,A,A,A,2017-12-24,PRESIDENT,12:25:22,iPhone,29754,99677
273,43,A,P,P,A,P,A,P,P,A,A,P,P,A,P,P,P,A,A,A,P,P,A,A,A,A,P,A,A,A,A,P,A,A,A,P,P,A,P,A,A,A,A,A,P,A,A,A,A,P,P,P,A,A,P,A,A,P,A,P,P,A,A,A,2017-12-23,PRESIDENT,22:57:50,iPhone,16929,85348
274,44,P,A,P,A,P,A,A,P,A,A,P,P,P,P,A,P,A,A,A,A,P,A,A,A,A,P,A,A,P,P,A,A,P,A,P,P,A,P,A,A,A,A,A,P,A,P,A,A,P,A,P,A,A,P,A,A,A,A,A,A,A,A,A,2017-12-23,PRESIDENT,22:44:45,iPhone,22728,101231
275,9,A,A,A,A,A,A,P,A,A,A,P,A,A,A,A,P,A,A,A,A,A,A,A,A,A,A,P,A,A,A,A,A,A,P,P,P,A,P,A,A,A,A,A,P,A,A,A,A,P,A,A,A,A,A,A,A,A,A,A,A,A,A,A,2017-12-23,PRESIDENT,20:32:42,iPhone,16794,66132
276,18,A,A,P,A,A,A,P,A,A,A,A,P,A,P,A,P,A,A,A,A,A,P,A,A,A,A,A,A,A,P,A,A,A,A,P,P,A,A,A,A,A,A,A,P,A,P,A,A,P,A,A,A,A,P,A,A,A,A,A,A,A,A,A,2017-12-23,PRESIDENT,20:30:06,iPhone,20991,73110
277,40,A,A,P,A,A,P,P,A,A,A,P,P,A,A,A,A,A,A,A,A,A,A,A,A,P,A,A,A,P,A,P,A,P,A,P,P,A,P,A,A,P,P,A,P,A,A,A,A,P,A,A,P,A,A,A,A,A,A,P,A,A,P,A,2017-12-23,PRESIDENT,20:27:05,iPhone,36175,121354
278,22,A,A,P,A,P,A,A,A,A,A,P,P,A,A,P,P,A,A,A,P,A,A,A,A,A,A,A,A,A,A,A,A,P,A,P,P,P,P,A,A,A,A,A,P,A,P,A,A,P,P,A,A,P,P,A,A,A,A,A,A,A,A,A,2017-12-22,PRESIDENT,22:11:56,iPhone,25757,121704
279,24,A,A,P,A,P,A,P,P,A,P,P,P,A,A,P,P,A,A,A,A,A,P,P,A,A,A,A,A,A,A,A,A,A,A,P,P,A,P,A,A,A,P,A,P,A,A,A,A,A,A,A,A,A,P,A,A,A,P,A,P,P,A,A,2017-12-22,PRESIDENT,20:47:43,Media Studio,15999,69047
280,22,A,P,P,A,A,A,A,A,A,A,P,P,A,P,A,P,A,A,A,A,A,A,A,A,A,A,A,A,P,A,P,A,P,A,P,A,A,P,A,A,A,A,A,P,A,A,A,A,P,A,A,A,A,P,A,P,A,A,A,A,A,A,A,2017-12-22,PRESIDENT,20:47:15,iPhone,19186,91106
281,30,A,A,P,A,P,A,P,P,A,A,P,A,A,P,P,P,A,A,A,A,P,A,A,A,A,P,A,A,A,A,A,A,P,A,P,P,A,A,A,A,A,P,A,P,A,A,A,A,P,A,A,A,P,P,A,P,P,A,P,A,A,A,A,2017-12-22,PRESIDENT,18:40:29,iPhone,16490,73124
282,25,A,A,P,A,A,P,A,P,A,A,P,P,A,P,A,P,A,A,A,A,A,P,A,A,A,P,A,A,A,A,P,A,P,A,P,P,A,A,A,A,A,P,A,P,A,A,A,A,P,A,A,A,A,A,P,P,A,P,A,A,A,A,A,2017-12-22,PRESIDENT,16:46:49,iPhone,21759,104354
283,30,A,A,P,A,A,A,A,P,A,A,A,P,A,A,A,P,A,A,A,A,P,A,A,A,A,P,A,A,A,P,A,A,P,A,P,P,A,P,A,A,A,A,A,P,A,P,P,A,A,A,A,A,A,A,A,P,A,P,A,A,A,A,A,2017-12-22,PRESIDENT,15:07:55,iPhone,19465,103281
284,42,P,A,P,A,P,P,P,P,A,A,P,A,A,A,P,A,A,A,A,A,A,A,A,A,A,P,A,A,P,A,A,A,P,A,P,P,A,A,A,P,P,P,P,P,A,A,A,P,P,A,A,P,A,P,A,A,P,A,A,A,A,A,A,2017-12-22,PRESIDENT,15:04:39,iPhone,20014,92096
285,45,P,A,P,A,A,A,P,P,A,A,P,P,A,A,P,P,P,A,A,A,P,A,A,A,A,P,A,P,P,A,A,A,P,P,P,P,A,A,A,P,A,P,A,P,A,P,A,A,P,A,A,A,A,P,P,A,P,A,P,A,A,A,A,2017-12-22,PRESIDENT,14:17:04,iPhone,19035,86380
286,49,A,A,P,A,P,A,A,P,A,A,P,P,P,P,P,P,P,A,A,A,P,P,P,A,A,P,A,A,A,P,P,A,P,A,P,P,A,A,A,P,A,P,A,P,A,A,A,A,P,A,A,A,A,P,A,A,P,A,A,A,A,A,A,2017-12-22,PRESIDENT,13:05:06,iPhone,28082,122524
287,3,P,A,P,A,A,A,A,A,A,A,A,A,A,P,A,A,A,A,A,A,A,A,A,A,A,A,A,A,A,A,A,A,A,A,A,A,A,A,A,A,A,A,A,A,A,A,A,A,A,A,A,A,A,A,A,A,A,A,A,A,P,A,A,2017-12-22,PRESIDENT,12:50:42,iPhone,10295,47792
288,47,P,A,P,A,P,A,A,P,A,A,P,P,A,P,P,P,A,A,A,A,P,A,P,A,A,A,A,A,P,A,A,A,P,A,P,P,A,P,A,P,A,P,A,P,A,A,A,A,P,P,A,A,A,P,A,A,A,A,P,P,A,A,A,2017-12-22,PRESIDENT,12:47:51,iPhone,22316,95312
289,20,A,A,P,A,A,A,P,A,A,A,P,P,A,P,P,P,A,A,A,A,A,A,A,A,A,A,P,A,A,A,A,P,P,P,A,P,A,P,A,A,A,A,A,P,A,P,P,A,P,A,A,A,P,A,P,A,P,A,A,P,P,A,A,2017-12-21,PRESIDENT,18:16:28,iPhone,14158,68696
290,35,P,P,P,P,A,A,P,P,A,A,P,P,A,P,P,P,A,A,A,P,P,P,A,A,A,A,A,A,P,A,A,A,P,A,P,P,A,P,A,A,A,P,A,P,A,A,A,A,P,A,A,A,A,A,A,P,A,A,A,P,A,A,A,2017-12-21,PRESIDENT,14:52:22,iPhone,21002,89128
291,12,A,A,P,A,A,A,P,A,A,A,A,A,A,P,A,A,A,A,A,P,A,A,A,A,A,A,A,A,A,P,A,A,A,A,P,P,A,A,A,A,A,A,A,P,A,A,A,A,P,A,A,A,A,A,A,A,A,P,A,P,A,A,A,2017-12-21,PRESIDENT,13:56:28,iPhone,18335,86356
292,28,A,A,P,A,A,A,A,A,A,A,A,P,P,P,A,A,A,A,A,A,A,A,P,P,A,A,P,A,A,P,A,A,P,A,P,P,A,P,A,A,A,P,A,P,A,A,A,A,A,P,A,P,A,P,P,P,A,P,A,A,A,A,A,2017-12-21,PRESIDENT,12:45:17,iPhone,19332,92315
293,49,P,A,P,A,P,A,A,P,A,A,P,P,A,P,A,P,A,A,A,A,A,P,A,A,A,P,A,A,P,A,A,A,P,A,P,P,A,A,A,A,A,P,P,P,A,P,A,A,A,A,P,A,A,P,A,P,A,A,P,P,A,A,A,2017-12-21,PRESIDENT,12:24:22,iPhone,25744,111795
294,7,A,A,P,A,A,A,P,A,A,A,A,A,A,P,P,A,A,A,A,A,A,A,A,A,A,A,A,A,A,A,A,A,A,A,A,P,A,A,A,A,A,A,A,A,A,P,A,A,P,A,A,A,A,A,A,A,P,A,A,P,P,A,A,2017-12-20,PRESIDENT,21:44:50,Media Studio,24389,101666
295,12,A,A,P,A,A,A,P,A,A,A,A,P,A,P,P,A,A,P,A,A,A,A,A,A,A,A,A,A,A,A,A,A,A,A,P,P,A,A,A,A,A,A,A,P,A,P,A,A,A,A,A,A,A,A,A,A,P,A,A,A,P,A,A,2017-12-20,PRESIDENT,18:09:44,iPhone,20933,83357
296,8,A,A,P,A,A,A,P,A,A,A,P,A,A,P,P,A,A,A,A,A,A,A,A,A,A,A,A,A,A,A,A,A,P,A,A,P,A,A,A,A,A,A,A,A,A,P,A,A,P,A,A,A,A,A,A,A,P,A,A,P,P,A,A,2017-12-20,PRESIDENT,17:30:26,iPhone,15625,68588
297,50,A,P,P,A,A,A,P,P,A,A,A,P,P,P,P,P,P,A,A,A,P,P,A,A,P,P,P,A,A,A,A,A,P,A,P,P,A,A,A,P,A,P,A,P,A,A,A,P,A,A,P,A,A,A,A,P,P,A,A,A,A,A,A,2017-12-20,PRESIDENT,16:39:04,iPhone,18100,88704
298,48,P,A,P,A,P,A,A,P,P,A,P,P,A,P,A,P,A,A,A,A,P,P,A,A,A,P,A,A,A,A,A,A,P,A,P,P,A,A,A,A,A,P,P,P,A,P,A,A,A,A,P,A,A,P,A,A,A,A,P,P,A,A,A,2017-12-20,PRESIDENT,14:32:51,iPhone,18212,79155
299,44,A,A,P,A,P,P,A,P,A,A,P,P,A,A,A,P,A,A,A,A,P,A,A,A,A,P,A,A,A,P,A,A,P,A,P,P,A,P,A,A,A,A,A,P,A,A,A,A,P,A,A,A,A,P,A,A,A,P,A,P,A,A,A,2017-12-20,PRESIDENT,06:09:06,iPhone,32062,140937
300,26,A,A,P,A,A,A,A,P,A,A,P,A,P,P,A,A,P,A,A,A,A,A,A,A,A,A,A,A,P,A,A,A,A,A,P,A,A,P,A,A,A,P,A,P,A,A,A,A,P,A,A,A,P,A,P,A,A,A,A,A,A,A,A,2017-12-19,PRESIDENT,20:18:12,iPhone,24855,128188
301,51,P,P,P,P,P,A,P,P,A,A,A,P,A,P,P,P,A,A,A,A,P,A,A,A,A,A,P,A,P,A,A,P,P,A,P,P,A,P,A,A,A,A,P,P,A,P,A,P,P,A,A,A,A,P,A,A,P,A,P,A,A,A,A,2017-12-19,PRESIDENT,15:07:01,iPhone,25350,97388
302,44,P,A,P,A,A,A,P,P,A,A,P,P,P,P,A,P,A,A,P,P,P,P,A,A,A,P,A,A,A,A,A,A,P,A,P,P,P,P,A,A,A,A,A,P,A,A,A,A,A,P,A,A,A,P,A,A,A,P,A,A,A,A,A,2017-12-19,PRESIDENT,11:23:40,iPhone,14541,69898
303,16,A,A,P,A,A,A,P,A,A,A,A,P,A,P,A,A,A,A,A,P,A,A,A,A,A,A,A,A,A,P,A,A,P,A,P,P,A,A,A,A,A,A,A,P,A,A,A,A,P,A,A,A,A,A,A,A,A,A,A,P,A,A,A,2017-12-19,PRESIDENT,11:04:11,iPhone,24588,114285
304,30,A,A,P,A,P,A,P,P,A,A,P,P,A,A,P,A,A,A,A,A,P,P,A,A,A,A,A,P,P,A,A,A,P,A,P,P,A,A,A,A,A,P,A,P,A,A,A,A,P,A,A,A,A,P,A,A,A,A,A,A,P,A,A,2017-12-19,PRESIDENT,00:54:32,Media Studio,16843,66927
305,30,A,A,A,A,P,A,P,P,A,P,P,P,A,P,P,A,A,A,A,A,A,A,A,A,A,A,A,A,P,P,A,A,A,A,P,P,A,P,A,A,A,P,P,P,A,P,A,A,P,A,P,A,A,P,A,A,P,A,A,P,P,A,A,2017-12-18,PRESIDENT,23:49:30,Media Studio,15917,61370
306,23,P,A,A,A,A,A,P,A,A,A,A,P,A,P,P,P,A,A,P,A,P,A,A,A,A,A,A,A,A,P,A,A,A,P,P,P,A,A,A,P,A,A,A,P,A,A,A,A,P,A,A,A,A,P,A,A,P,A,A,P,A,A,A,2017-12-18,PRESIDENT,22:25:20,iPhone,21796,98285
307,5,A,A,A,A,A,A,A,A,A,A,A,A,A,P,A,A,A,A,A,A,A,A,A,A,A,A,A,A,A,A,A,A,A,P,A,P,A,A,A,A,A,A,A,A,A,A,A,A,P,A,A,A,A,A,P,A,A,A,A,A,P,A,A,2017-12-18,PRESIDENT,22:20:20,iPhone,8803,40224
308,4,P,A,P,A,A,A,A,A,A,A,A,A,A,P,A,A,A,A,A,A,A,A,A,A,A,A,A,A,A,A,A,A,A,A,A,A,A,A,A,A,A,A,A,A,A,A,A,A,P,A,A,A,A,A,A,A,A,A,A,A,P,A,A,2017-12-18,PRESIDENT,22:18:13,iPhone,8878,44123
309,35,A,A,P,A,P,A,P,P,A,A,P,P,A,P,P,P,P,A,A,A,A,A,P,A,A,P,A,A,P,A,A,A,A,A,P,A,A,A,P,A,A,P,A,P,A,A,A,A,A,A,A,A,A,P,A,A,P,P,A,A,P,A,A,2017-12-18,PRESIDENT,20:40:08,iPhone,10165,48643
310,32,A,A,P,A,A,A,P,P,A,A,P,P,A,P,A,P,A,A,A,A,A,P,A,P,A,A,A,A,A,P,P,A,P,A,P,P,A,P,A,A,A,A,A,P,A,A,P,A,P,A,P,A,A,A,P,A,A,A,A,P,P,A,A,2017-12-18,PRESIDENT,20:28:19,iPhone,10464,48706
311,44,A,A,P,A,P,A,P,P,A,A,P,P,A,P,P,P,A,A,A,A,A,P,P,A,A,A,A,A,A,P,P,A,A,A,P,P,A,P,A,P,A,P,A,P,A,A,A,A,P,A,A,A,A,P,A,A,P,P,A,A,P,A,A,2017-12-18,PRESIDENT,20:19:18,iPhone,13160,64290
312,30,A,A,P,A,P,A,A,P,A,A,A,P,A,A,P,P,A,A,A,A,A,A,A,A,A,A,A,A,P,A,A,A,P,A,P,P,A,A,A,A,A,P,A,P,A,P,A,A,P,A,A,A,A,A,A,A,P,P,A,A,P,A,A,2017-12-18,PRESIDENT,19:35:38,iPhone,8892,42983
313,38,A,A,P,A,P,A,A,P,A,A,P,P,A,A,P,P,A,A,A,A,A,A,A,A,A,A,A,A,A,A,A,A,P,P,P,P,A,P,A,A,A,P,A,P,A,P,P,A,P,A,A,A,P,A,P,A,P,A,A,A,A,A,A,2017-12-18,PRESIDENT,18:51:26,iPhone,15241,83134
314,45,A,P,P,A,A,P,P,P,A,A,P,P,A,P,P,P,A,A,A,A,A,P,A,P,A,A,A,A,A,P,A,A,P,A,P,P,P,P,A,A,A,P,A,P,A,A,A,A,P,P,P,A,P,P,A,A,A,A,A,P,A,P,A,2017-12-18,PRESIDENT,18:41:05,iPhone,23417,106936
315,7,A,A,A,A,A,A,A,A,A,A,A,A,A,A,A,P,A,A,A,A,A,A,A,A,A,P,P,A,A,A,A,A,A,A,A,P,P,P,A,A,A,A,A,P,A,A,A,A,P,A,A,A,A,A,A,A,A,A,A,A,A,A,A,2017-12-18,PRESIDENT,11:42:18,iPhone,6350,44244
316,44,P,A,P,A,A,P,A,P,A,A,P,P,A,P,P,P,A,A,A,P,A,P,A,A,A,P,P,A,A,A,P,A,P,A,P,P,A,P,A,A,A,A,A,P,A,A,A,P,P,P,P,A,A,P,A,A,P,A,P,P,A,A,A,2017-12-18,PRESIDENT,11:23:49,iPhone,19207,88208
317,42,A,A,P,A,A,A,P,P,A,P,P,P,P,A,A,P,A,P,A,A,P,P,A,A,P,A,A,A,P,A,A,A,A,A,P,P,P,P,A,A,A,A,A,P,A,A,A,A,P,P,A,A,A,A,A,A,A,A,A,A,P,A,A,2017-12-18,PRESIDENT,00:26:07,iPhone,13230,61029
318,23,P,A,P,A,A,A,A,A,A,A,A,P,A,A,A,P,A,A,A,A,P,A,A,A,A,A,P,A,A,A,A,A,P,A,P,A,A,A,A,A,A,A,A,P,A,A,A,P,P,A,A,A,A,A,A,A,A,A,A,P,P,A,A,2017-12-17,PRESIDENT,21:13:34,iPhone,11081,63898
319,35,A,A,P,A,P,A,P,P,A,A,P,P,A,A,P,P,A,A,A,A,P,A,A,A,A,P,A,A,A,A,A,A,P,A,P,P,A,P,A,A,A,P,A,P,A,A,A,A,A,A,P,A,P,A,A,A,P,A,A,P,P,A,A,2017-12-17,PRESIDENT,17:01:58,iPhone,18452,85511
320,3,A,A,P,A,A,A,P,A,A,A,A,A,A,A,A,A,A,A,A,A,A,A,A,A,A,A,A,A,A,A,A,A,A,A,P,A,A,A,A,A,A,A,A,A,A,A,A,A,A,A,A,A,A,A,A,A,A,A,A,A,P,A,A,2017-12-16,PRESIDENT,20:31:43,Media Studio,13171,52608
321,23,A,A,P,A,A,A,P,P,A,A,P,P,A,P,A,A,A,A,A,A,A,A,A,A,A,P,A,A,P,A,A,A,A,A,P,P,A,A,A,A,A,A,A,P,A,A,A,A,P,A,A,A,A,A,A,A,A,A,A,A,P,A,A,2017-12-16,PRESIDENT,20:05:05,iPhone,15385,70108
322,37,A,A,P,A,A,A,A,P,A,A,P,P,A,P,P,P,A,A,A,A,A,A,A,A,A,A,A,A,P,A,A,A,P,A,P,P,A,A,A,A,A,A,A,P,A,P,A,A,P,A,P,A,A,A,A,A,A,A,P,A,A,A,A,2017-12-16,PRESIDENT,14:52:03,iPhone,22536,110560
323,10,A,A,P,A,P,A,A,A,A,A,P,A,A,P,P,A,A,A,A,A,A,A,A,A,A,A,A,A,A,A,A,A,A,A,P,A,A,A,A,A,A,A,A,P,A,A,A,A,P,A,A,A,A,A,P,A,P,A,A,A,P,A,A,2017-12-16,PRESIDENT,03:12:37,iPhone,13977,65484
324,11,A,A,P,A,A,A,P,P,A,A,P,A,A,P,A,A,A,P,A,A,A,A,A,A,A,A,A,A,A,A,P,A,A,A,P,A,A,A,A,A,A,A,A,P,A,A,A,A,P,A,A,A,A,A,A,A,A,A,A,A,P,A,A,2017-12-16,PRESIDENT,00:00:11,iPhone,13049,57542
325,47,A,A,P,A,P,P,P,P,A,A,P,P,A,P,P,P,A,A,A,A,P,P,P,A,A,A,A,A,P,A,P,A,A,P,P,P,A,P,A,A,A,P,P,P,A,A,A,A,P,A,A,A,A,P,P,P,P,A,A,P,P,A,A,2017-12-15,PRESIDENT,21:58:12,iPhone,18380,78203
326,40,A,A,P,A,P,A,P,P,A,A,P,P,A,P,P,P,A,P,A,A,A,A,A,A,A,A,A,A,P,A,A,P,A,P,P,P,A,A,A,A,A,P,A,P,A,A,A,A,P,A,A,A,A,A,P,A,A,A,A,A,P,A,A,2017-12-15,PRESIDENT,19:48:58,iPhone,17043,72595
327,15,A,A,P,A,A,A,P,A,A,A,P,P,P,P,A,A,A,A,A,A,A,A,A,A,A,A,A,A,P,A,A,A,A,A,P,A,A,A,A,A,A,A,A,P,A,A,A,A,P,A,A,A,A,A,A,A,A,A,A,A,P,A,A,2017-12-15,PRESIDENT,17:35:59,iPhone,10079,52942
328,7,A,A,A,A,P,A,P,A,A,A,A,A,A,P,P,P,A,A,A,A,A,A,P,A,A,A,A,A,A,A,A,A,A,P,P,A,A,P,A,A,A,P,A,A,A,A,A,A,A,A,A,A,A,P,P,A,A,A,A,A,P,A,A,2017-12-15,PRESIDENT,13:55:01,iPhone,14133,69299
329,14,A,A,P,A,A,A,A,A,A,A,A,P,A,A,A,A,A,A,A,A,A,A,A,A,A,A,P,A,A,A,A,A,A,A,P,A,A,A,A,A,A,A,A,P,A,A,A,A,A,A,A,A,A,A,A,A,A,P,A,A,P,A,A,2017-12-14,PRESIDENT,21:20:51,iPhone,9007,38758
330,45,A,A,P,A,P,A,P,P,A,A,P,P,A,P,P,P,A,A,A,A,A,P,P,A,A,A,A,A,P,P,P,A,P,A,P,P,A,P,P,A,A,P,A,P,A,A,A,A,P,A,A,A,A,P,A,A,P,A,A,P,P,A,A,2017-12-14,PRESIDENT,20:35:13,iPhone,26104,88904
331,52,P,A,P,A,P,A,A,P,A,A,P,A,A,A,P,P,A,A,A,A,P,A,A,A,A,A,A,P,A,A,A,A,P,A,P,P,A,A,A,A,A,P,P,P,A,A,A,A,P,A,A,A,P,P,A,A,P,A,A,A,P,P,A,2017-12-14,PRESIDENT,20:27:00,iPhone,16849,69650
332,45,A,A,P,A,A,A,P,P,A,P,P,P,P,P,P,P,A,A,A,A,P,P,A,A,A,A,A,A,P,P,P,A,A,A,P,P,A,P,A,P,A,P,A,P,A,A,A,A,P,A,A,A,A,P,A,A,P,A,A,P,P,A,A,2017-12-14,PRESIDENT,20:13:04,iPhone,12854,57441
333,48,A,A,P,A,A,A,P,P,A,A,P,P,A,P,P,P,A,A,A,A,P,A,A,A,A,P,A,A,P,A,A,A,P,A,P,P,P,P,P,A,A,P,A,P,A,A,A,A,P,P,P,A,A,A,P,A,P,A,A,A,P,A,A,2017-12-14,PRESIDENT,17:05:13,iPhone,18400,77121
334,21,P,A,P,A,A,A,A,A,A,A,P,P,A,P,A,P,A,A,A,A,A,A,A,A,A,A,A,A,A,A,A,A,A,A,P,P,A,A,A,A,A,A,P,P,A,P,P,A,A,A,A,A,A,A,A,A,A,A,A,A,A,A,A,2017-12-14,PRESIDENT,12:59:56,iPhone,17274,92795
335,11,A,A,A,A,A,A,A,A,A,A,A,A,A,P,P,P,A,A,A,A,A,A,A,A,A,A,A,A,A,A,A,A,A,P,P,P,A,P,A,A,A,P,A,P,A,A,A,A,P,A,A,A,A,A,P,P,P,A,A,A,A,A,A,2017-12-13,PRESIDENT,23:58:18,iPhone,13915,86535
336,29,A,A,P,A,A,A,P,P,A,A,P,P,A,A,P,P,A,A,A,A,A,P,P,A,A,A,A,P,P,A,A,A,A,A,P,P,A,P,A,A,A,A,A,P,A,A,P,A,A,P,A,A,A,A,A,P,P,A,A,A,A,A,A,2017-12-13,PRESIDENT,14:45:48,iPhone,20081,101999
337,43,A,A,P,A,P,A,A,A,A,A,P,P,A,P,P,P,A,A,A,A,P,P,A,A,A,A,P,A,P,A,P,P,P,P,P,P,A,A,A,P,A,P,P,P,A,A,P,A,P,A,A,A,A,P,A,A,A,A,A,A,A,A,A,2017-12-13,PRESIDENT,13:02:52,iPhone,29405,120149
338,41,A,P,P,A,P,P,A,P,P,A,P,P,A,P,P,P,A,A,A,A,A,P,A,A,A,P,A,P,P,A,A,P,P,A,P,P,P,P,A,A,A,P,P,P,A,A,A,A,P,A,P,A,A,P,A,A,P,A,P,P,A,A,A,2017-12-13,PRESIDENT,11:22:04,iPhone,15235,75633
339,49,P,A,P,A,P,A,A,P,P,A,P,P,A,P,A,P,A,A,P,A,P,A,P,A,A,P,A,A,P,A,A,A,A,A,P,P,A,P,A,A,A,A,P,P,A,A,A,A,P,A,A,A,A,P,A,A,A,A,A,A,A,A,A,2017-12-13,PRESIDENT,04:08:41,iPhone,24939,123062
340,24,A,A,P,A,A,A,A,P,A,A,A,P,A,A,A,P,A,P,A,A,P,A,A,A,A,A,A,A,A,P,A,A,A,A,P,P,A,A,A,A,A,A,A,P,A,A,P,A,P,A,A,A,A,A,A,P,P,A,P,A,P,A,A,2017-12-12,PRESIDENT,22:13:12,iPhone,17237,76040
341,33,A,A,P,A,P,P,P,A,A,A,P,A,A,P,A,P,A,A,A,P,P,P,A,A,A,A,A,A,P,P,A,A,P,A,P,P,A,A,A,A,A,A,P,P,A,A,A,A,P,A,A,A,A,P,A,A,A,A,A,P,A,A,A,2017-12-12,PRESIDENT,14:23:55,iPhone,20179,92234
342,45,A,A,P,A,P,A,P,P,A,A,P,P,A,P,P,P,A,A,A,P,P,A,A,A,A,P,A,A,P,A,A,P,A,A,P,A,A,A,A,A,A,A,P,P,A,A,A,P,P,A,A,A,A,P,A,A,A,A,A,A,A,A,A,2017-12-12,PRESIDENT,14:09:26,iPhone,21590,81386
343,46,P,P,P,A,A,P,P,P,A,A,P,P,A,P,P,P,A,A,A,A,P,A,A,A,A,P,A,A,P,A,A,P,P,A,P,P,A,A,A,A,A,P,A,P,A,A,P,P,P,A,P,A,P,P,A,A,A,A,P,P,A,A,A,2017-12-12,PRESIDENT,13:03:35,iPhone,23666,88993
344,47,A,P,P,P,P,A,P,P,P,A,P,P,P,P,P,P,A,A,A,A,A,A,A,A,A,A,A,A,P,A,P,A,A,A,P,P,A,P,A,P,A,A,P,P,A,P,A,A,P,P,A,A,A,A,A,A,P,A,P,P,A,A,A,2017-12-12,PRESIDENT,12:10:58,iPhone,38156,147886
345,51,A,A,P,A,A,A,P,P,A,A,P,P,A,P,P,P,A,A,A,A,P,A,A,A,A,A,P,A,A,P,A,A,P,A,P,P,A,P,P,A,A,A,A,P,A,A,P,A,P,A,P,A,A,A,A,A,P,P,A,P,A,A,A,2017-12-11,PRESIDENT,14:17:18,iPhone,34018,138768
346,47,P,A,P,A,P,A,A,P,A,A,P,P,A,P,A,P,A,A,A,A,P,P,A,A,A,A,A,P,A,A,A,P,P,A,P,P,P,P,A,A,A,A,A,P,A,A,A,A,P,P,A,A,A,P,A,A,P,A,P,P,A,A,A,2017-12-10,PRESIDENT,21:18:40,iPhone,30872,120303
347,32,P,P,P,A,P,A,P,P,P,A,P,P,A,P,A,P,A,A,A,A,A,A,A,A,A,P,A,P,A,A,A,A,P,A,P,P,A,A,A,A,A,A,P,P,A,A,A,A,A,A,A,A,A,A,A,A,A,A,A,A,A,A,A,2017-12-10,PRESIDENT,13:35:28,iPhone,18268,95820
348,50,P,A,P,A,A,A,P,P,A,A,P,P,A,P,P,P,A,A,A,A,P,A,A,A,A,A,A,P,P,P,A,A,P,A,P,P,A,A,A,A,A,P,A,P,A,P,A,A,P,A,A,A,A,P,A,A,A,A,A,P,A,A,A,2017-12-10,PRESIDENT,13:30:44,iPhone,28859,127436
349,32,A,P,P,A,P,A,A,A,A,A,A,A,A,P,P,P,A,A,A,A,A,A,A,P,A,A,A,A,A,A,A,A,P,A,P,P,P,P,A,A,A,P,A,P,A,A,A,A,P,A,A,A,A,A,A,A,A,A,P,A,P,A,A,2017-12-10,PRESIDENT,02:17:25,Media Studio,35354,125611
350,16,A,A,P,A,A,A,P,P,A,A,A,P,A,P,A,P,A,A,A,A,A,A,A,A,A,A,A,A,P,A,P,A,A,A,P,P,A,A,A,A,P,A,A,P,A,A,A,A,P,A,A,A,A,P,A,A,A,A,A,A,A,A,A,2017-12-09,PRESIDENT,23:47:55,iPhone,15390,93901
351,21,A,A,P,A,A,P,P,P,A,A,A,P,A,P,A,P,A,A,A,A,A,A,A,A,A,A,A,A,A,A,P,A,A,P,P,P,A,P,A,A,P,A,A,P,A,A,A,A,P,A,A,A,A,P,A,A,A,A,A,A,A,A,A,2017-12-09,PRESIDENT,23:39:15,iPhone,1657,7867
352,47,A,A,P,A,P,P,P,A,A,A,P,P,A,A,P,P,A,A,A,A,P,A,A,P,A,A,P,A,A,A,A,A,P,A,P,P,P,P,A,A,A,P,P,P,A,A,A,A,P,P,P,P,A,P,A,A,P,A,P,P,A,P,A,2017-12-09,PRESIDENT,23:14:34,iPhone,24272,89981
353,51,A,A,P,A,A,A,P,P,A,A,P,P,P,P,P,P,A,A,A,A,P,A,A,A,A,A,P,P,P,A,P,A,A,A,P,P,A,P,A,A,A,P,A,P,A,A,A,A,A,A,P,A,A,A,A,A,P,A,P,P,P,A,A,2017-12-09,PRESIDENT,22:01:44,iPhone,24536,77219
354,33,A,A,P,A,A,A,P,P,A,A,P,A,A,P,P,P,A,P,A,P,P,A,A,A,A,P,P,A,A,A,A,A,A,P,P,A,A,A,P,A,A,P,A,P,A,P,A,A,P,A,A,A,A,A,P,P,P,A,A,P,P,A,A,2017-12-09,PRESIDENT,18:37:31,iPhone,10992,53589
355,47,A,A,P,A,P,A,A,P,A,A,P,P,A,A,P,P,P,A,A,A,P,P,P,A,A,A,A,A,P,P,A,A,A,A,P,P,A,P,A,A,A,P,A,P,A,A,A,A,P,A,A,A,A,P,A,A,P,A,A,A,P,A,A,2017-12-09,PRESIDENT,18:19:31,iPhone,14844,66079
356,26,A,A,P,A,A,A,A,P,A,A,P,P,A,P,A,P,P,A,A,P,A,A,A,A,A,A,P,P,P,A,A,A,A,A,P,P,A,P,P,A,A,A,A,P,A,A,A,A,P,A,A,A,A,A,A,A,A,A,P,A,A,A,A,2017-12-09,PRESIDENT,15:45:47,iPhone,10642,59761
357,52,A,P,P,A,P,A,P,A,A,A,P,P,P,P,A,P,A,A,A,A,P,A,A,P,P,A,A,A,A,A,A,A,P,A,P,P,P,P,A,A,P,P,P,P,A,A,P,A,P,P,A,A,P,P,A,A,A,P,P,A,A,A,A,2017-12-09,PRESIDENT,13:21:24,iPhone,37477,148043
358,45,A,A,P,A,P,P,P,P,A,A,P,A,A,A,A,P,A,A,A,P,P,P,P,P,A,A,P,A,A,A,A,A,P,A,P,P,P,P,P,A,A,A,A,P,A,A,A,A,P,A,A,P,A,P,A,A,P,A,P,P,A,P,A,2017-12-09,PRESIDENT,13:02:23,iPhone,23857,92778
359,48,P,P,P,A,A,A,A,A,A,A,P,P,A,P,P,P,A,A,P,A,P,P,A,P,P,P,A,A,A,A,A,A,A,A,P,P,A,A,A,A,A,P,A,P,A,A,A,P,P,A,A,A,A,A,P,P,P,A,A,P,A,P,A,2017-12-09,PRESIDENT,12:52:18,iPhone,13914,60349
360,30,P,A,P,A,P,A,P,P,A,A,P,P,A,P,A,P,A,A,A,A,A,A,A,A,A,A,A,P,A,A,A,A,P,P,P,P,P,P,A,A,A,A,P,P,P,P,A,A,P,A,A,A,A,P,P,P,P,A,P,P,A,A,A,2017-12-09,PRESIDENT,12:41:39,iPhone,14097,74724
361,22,A,A,A,A,A,A,P,P,A,A,P,P,P,P,P,A,A,A,A,A,A,A,A,P,A,A,A,A,A,P,A,A,P,A,P,P,A,A,A,A,A,A,A,P,A,A,A,A,P,P,A,A,A,A,A,A,P,A,A,A,P,A,A,2017-12-09,PRESIDENT,06:06:03,iPhone,17053,70174
362,43,A,A,P,A,P,A,P,P,A,A,P,P,A,P,A,P,A,A,A,A,A,A,P,A,A,A,A,P,A,A,A,A,P,P,P,P,P,P,P,P,A,P,A,P,P,P,A,A,P,A,P,A,P,P,P,A,P,A,A,A,P,A,A,2017-12-09,PRESIDENT,04:46:05,iPhone,21490,78833
363,17,A,A,A,A,A,A,P,A,A,A,A,P,A,P,P,P,A,P,A,P,A,A,A,A,A,A,P,A,A,P,A,P,P,A,P,P,A,P,A,A,A,A,A,P,A,A,A,A,P,A,A,A,A,A,A,A,A,A,A,A,P,A,A,2017-12-09,PRESIDENT,01:04:16,iPhone,7114,40983
364,11,A,A,A,A,A,A,P,A,A,A,P,A,A,P,P,P,A,P,A,P,A,A,A,A,A,A,A,A,A,A,A,A,A,A,P,A,A,A,P,A,A,P,A,P,A,A,P,A,P,A,A,A,A,A,A,A,A,A,A,P,P,A,A,2017-12-08,PRESIDENT,23:25:06,iPhone,8132,49974
365,37,A,A,P,A,A,A,A,A,A,A,P,P,A,A,A,P,A,A,A,A,P,A,A,A,A,A,P,A,P,A,P,A,P,A,P,P,A,P,A,A,A,A,A,P,A,A,A,A,A,A,A,A,A,P,A,A,A,P,A,A,P,A,A,2017-12-08,PRESIDENT,19:02:27,iPhone,18091,65637
366,5,A,A,P,A,A,A,P,A,A,A,A,A,A,P,A,A,A,A,A,P,A,A,A,A,A,A,A,A,A,A,A,A,A,A,A,P,A,A,A,A,A,A,A,A,A,A,A,A,P,A,A,A,A,A,A,A,A,A,A,P,P,A,A,2017-12-08,PRESIDENT,17:46:21,iPhone,15030,67699
367,45,A,P,P,A,A,A,A,P,P,A,P,A,A,P,P,P,A,A,A,A,A,A,A,A,A,P,A,A,A,A,A,A,P,A,P,P,P,P,A,P,A,P,A,P,A,A,P,A,P,A,P,A,A,P,A,A,P,A,P,A,A,A,A,2017-12-08,PRESIDENT,15:18:27,iPhone,22929,99072
368,49,P,A,P,A,P,A,P,P,A,A,P,P,A,P,P,P,A,A,P,P,P,A,A,A,A,P,A,A,A,A,P,P,P,A,P,A,A,A,A,A,A,A,P,P,P,A,A,A,P,A,A,A,A,P,A,P,P,A,P,P,A,A,A,2017-12-08,PRESIDENT,15:06:55,iPhone,19820,75894
369,38,P,A,P,A,A,A,A,P,A,A,P,A,A,P,P,P,A,A,A,A,P,P,A,A,A,A,A,A,A,A,A,A,P,A,P,P,A,P,P,P,A,A,A,P,A,P,P,P,P,A,A,A,A,A,P,A,P,A,A,P,A,A,A,2017-12-08,PRESIDENT,13:11:43,iPhone,15771,80230
370,8,A,A,A,A,A,A,A,A,A,A,A,A,A,A,P,A,A,A,A,A,A,A,A,A,A,A,A,A,A,A,A,A,A,A,P,P,A,P,A,A,A,P,A,A,A,A,A,A,A,A,P,A,A,A,A,A,P,A,A,A,P,A,A,2017-12-08,PRESIDENT,05:41:08,iPhone,55482,153721
371,27,P,A,P,A,A,A,A,P,A,A,P,P,P,A,P,A,A,P,A,A,P,P,A,A,A,A,P,A,A,A,A,P,A,A,P,P,P,P,A,A,A,A,A,P,A,A,A,A,P,A,A,A,A,A,A,P,P,A,P,P,P,A,A,2017-12-08,PRESIDENT,05:36:09,iPhone,10311,49440
372,32,A,A,P,A,A,A,P,P,A,P,P,P,A,A,A,P,A,A,A,A,A,A,A,A,P,A,A,A,A,P,A,A,P,A,P,A,A,P,P,A,P,A,A,P,A,A,A,A,P,P,P,A,A,A,A,A,A,A,A,A,P,A,A,2017-12-07,PRESIDENT,21:10:28,iPhone,13861,63766
373,47,A,A,P,A,P,A,P,P,A,A,P,P,P,A,P,P,P,A,A,A,P,P,P,A,A,A,A,A,P,A,P,A,A,A,P,P,P,P,A,A,A,P,A,P,A,P,A,A,P,P,A,A,A,P,A,A,P,A,P,P,P,A,A,2017-12-07,PRESIDENT,20:52:49,iPhone,12949,62267
374,20,A,A,A,A,A,A,A,A,A,A,P,P,A,A,A,P,A,A,A,A,A,A,A,A,A,A,P,A,A,A,A,A,A,A,P,P,A,A,A,A,A,A,A,P,A,A,A,A,P,A,A,A,A,P,A,A,A,A,A,P,P,A,A,2017-12-07,PRESIDENT,20:04:20,iPhone,10819,55663
375,41,A,A,P,A,A,A,P,P,A,A,P,P,A,A,P,P,A,P,A,A,A,P,A,A,A,A,A,A,A,A,A,A,A,A,P,P,A,P,A,A,A,P,A,P,A,A,A,A,P,P,A,A,P,P,A,A,A,A,A,P,P,P,A,2017-12-07,PRESIDENT,16:16:19,iPhone,22167,81641
376,15,A,A,A,A,A,A,A,A,A,A,P,A,A,P,A,A,A,A,A,A,P,A,A,A,A,P,A,A,A,A,P,A,A,A,P,P,A,A,A,A,A,A,A,P,A,A,A,A,P,A,A,A,P,A,A,A,A,A,A,A,A,A,A,2017-12-07,PRESIDENT,15:04:54,iPhone,23144,107055
377,14,P,A,P,A,A,A,A,A,A,A,A,P,A,A,A,P,A,A,A,P,A,A,A,A,A,A,P,A,A,A,A,A,P,A,P,P,A,A,A,A,A,A,A,P,A,A,A,A,P,A,A,A,A,A,A,A,A,A,A,A,A,A,A,2017-12-07,PRESIDENT,13:08:02,iPhone,10350,55973
378,37,A,A,A,A,P,A,A,A,A,A,A,P,A,A,P,P,A,A,A,A,A,P,P,A,A,A,A,A,P,A,A,A,P,A,P,P,A,A,A,P,A,A,A,P,A,P,A,A,P,P,A,A,A,P,A,A,P,A,A,A,P,A,A,2017-12-06,PRESIDENT,21:14:41,iPhone,39791,135522
379,11,A,A,A,A,A,A,A,A,A,A,A,P,A,A,P,A,A,P,A,P,A,A,A,A,A,A,P,A,A,A,A,P,A,A,A,P,A,A,A,A,A,A,A,P,A,A,A,A,A,A,A,A,A,A,A,A,A,A,A,A,P,A,A,2017-12-06,PRESIDENT,18:05:04,iPhone,13233,47469
380,38,A,A,P,A,P,A,P,P,A,A,A,P,P,P,P,P,A,A,A,A,A,P,A,A,A,A,A,A,A,A,A,A,A,P,P,P,A,P,A,A,P,P,A,P,A,A,P,A,P,A,A,A,A,A,P,A,P,A,A,A,P,A,A,2017-12-06,PRESIDENT,16:11:55,iPhone,14015,67014
381,4,A,A,P,A,A,A,P,A,A,A,A,A,A,P,A,A,A,A,A,P,A,A,A,A,A,A,A,A,A,A,A,A,A,A,A,P,A,A,A,A,A,A,A,A,A,A,A,A,P,A,A,A,A,A,A,A,A,A,A,P,A,A,A,2017-12-06,PRESIDENT,15:00:03,iPhone,48894,189106
382,15,A,A,A,A,A,A,A,A,A,P,P,P,A,P,P,A,A,A,A,P,A,A,A,A,A,A,A,A,A,A,A,P,A,A,P,P,A,A,A,A,A,A,A,P,A,A,A,A,P,A,A,A,A,A,A,A,A,A,A,P,P,A,A,2017-12-05,PRESIDENT,23:13:28,iPhone,12717,51327
383,41,P,A,P,A,P,A,P,P,A,A,P,P,P,A,P,P,A,A,A,A,A,P,P,A,A,P,A,A,P,P,A,A,A,A,P,P,P,P,A,A,P,P,A,P,A,A,A,A,P,A,A,A,P,P,A,A,P,A,A,P,P,A,A,2017-12-05,PRESIDENT,17:46:45,iPhone,14747,67604
384,29,A,A,P,A,A,A,A,A,A,P,A,P,A,P,A,P,A,A,A,P,P,A,A,P,A,A,P,P,A,A,A,A,P,A,P,P,A,P,P,A,A,A,A,P,A,P,A,A,P,A,A,A,A,P,A,A,A,P,A,A,A,P,A,2017-12-04,PRESIDENT,12:35:39,iPhone,18746,75521
385,19,A,A,P,A,P,A,P,P,A,A,P,P,A,P,A,A,A,A,A,A,P,A,A,A,P,A,A,A,A,A,A,A,A,A,P,A,A,A,A,A,A,A,A,P,A,A,A,A,P,A,A,A,A,A,P,A,A,A,A,A,A,A,A,2017-12-04,PRESIDENT,12:03:18,iPhone,16783,91085
386,45,P,A,P,A,A,A,P,P,A,A,P,A,A,P,P,P,A,A,A,P,A,A,A,A,A,P,A,P,P,A,P,A,P,A,P,P,A,A,A,A,A,P,A,P,A,P,A,A,P,A,P,A,A,A,P,A,A,P,A,A,A,A,A,2017-12-04,PRESIDENT,12:00:08,iPhone,22222,96062
387,48,A,A,P,A,P,A,A,P,A,A,P,A,A,P,P,P,P,A,A,A,P,P,A,A,A,A,A,A,P,P,A,A,P,A,P,P,A,A,A,A,A,P,A,P,A,A,A,A,P,A,A,A,A,P,A,P,P,A,P,A,A,P,A,2017-12-04,PRESIDENT,11:17:05,iPhone,26497,97402
388,15,A,A,A,A,A,A,P,A,A,P,A,A,A,P,A,A,A,A,A,A,A,P,P,A,A,A,A,A,A,A,A,A,A,A,P,P,A,P,A,A,A,A,A,A,A,A,A,A,P,A,A,A,A,P,A,A,A,A,A,P,A,A,A,2017-12-03,PRESIDENT,13:36:45,iPhone,38584,127451
389,49,A,A,P,A,A,P,P,P,A,A,P,P,P,P,A,A,A,A,A,A,P,A,A,P,A,A,P,A,A,P,P,A,P,A,P,P,P,P,A,P,A,A,A,P,A,A,A,A,P,A,A,A,P,P,A,A,P,A,P,A,A,A,A,2017-12-03,PRESIDENT,13:15:21,iPhone,37592,124757
390,34,A,P,P,A,P,P,P,P,P,A,P,P,A,P,P,P,A,A,A,A,A,A,P,A,A,P,A,A,P,A,A,A,P,A,P,P,A,A,A,A,A,P,A,P,A,A,A,A,P,P,A,A,A,P,A,A,P,P,A,A,A,A,A,2017-12-03,PRESIDENT,13:00:47,iPhone,29973,122738
391,28,P,A,P,A,A,P,P,A,A,A,P,A,A,A,A,P,A,A,A,A,A,A,A,A,A,A,P,A,A,A,A,A,A,A,P,P,A,P,A,A,P,A,A,P,A,A,A,A,P,A,A,P,A,A,A,A,A,A,A,A,A,A,A,2017-12-03,PRESIDENT,12:42:47,iPhone,26385,87925
392,10,A,A,P,A,A,A,A,A,A,A,A,A,A,P,A,A,A,A,A,A,P,A,A,A,A,A,A,A,A,A,A,A,A,A,P,A,A,A,A,A,A,A,A,P,A,A,A,A,P,A,A,A,A,A,A,A,A,A,A,A,P,A,A,2017-12-03,PRESIDENT,12:27:54,iPhone,19726,71328
393,16,A,A,P,A,A,A,A,A,A,A,A,A,A,P,P,P,A,A,A,A,A,P,A,A,A,A,A,A,A,A,A,A,P,A,P,P,A,P,A,A,A,A,A,A,A,A,A,A,P,A,P,A,A,A,A,A,P,A,A,A,A,A,A,2017-12-03,PRESIDENT,11:15:02,iPhone,22966,94011
394,34,A,A,P,A,A,A,A,P,A,A,P,P,A,P,A,P,P,A,A,A,A,A,A,P,A,A,P,A,P,A,A,A,P,A,P,A,A,A,A,A,A,P,A,P,A,A,A,P,P,A,A,A,A,A,A,A,A,A,P,A,A,A,A,2017-12-03,PRESIDENT,02:22:40,iPhone,27913,107940
395,39,P,A,P,A,A,A,P,P,A,A,P,P,P,P,P,A,P,A,A,A,P,P,A,A,A,P,A,A,P,P,A,A,A,A,P,P,A,P,A,A,A,P,A,P,A,P,A,P,P,A,P,P,A,P,A,A,A,A,A,A,A,P,A,2017-12-03,PRESIDENT,02:13:28,iPhone,33363,114947
396,45,A,A,P,A,P,A,P,P,A,A,P,P,P,A,A,A,A,A,A,A,P,A,A,A,A,A,A,A,P,A,A,A,P,A,P,P,A,P,A,A,A,P,P,P,A,A,A,A,P,A,P,P,A,P,A,A,A,A,P,P,A,A,A,2017-12-03,PRESIDENT,02:06:54,iPhone,43931,144704
397,6,A,A,P,A,A,A,A,A,A,A,A,A,A,P,A,A,A,A,A,A,A,A,A,A,A,A,A,A,A,A,A,A,A,A,P,A,A,A,A,A,A,A,A,A,A,A,A,A,P,A,A,A,A,A,A,A,A,A,A,A,P,A,A,2017-12-03,PRESIDENT,01:50:15,iPhone,14716,80603
398,18,A,A,P,A,A,A,A,A,A,A,P,A,A,A,A,A,A,A,A,A,P,A,A,A,A,A,A,A,A,P,A,A,A,A,P,P,A,P,A,A,A,A,A,P,A,A,A,A,P,A,A,A,P,A,A,A,A,A,A,P,P,A,A,2017-12-02,PRESIDENT,21:07:59,iPhone,27245,98509
399,40,A,A,P,A,P,A,P,P,A,A,A,P,A,P,P,P,A,A,A,A,P,P,P,A,A,A,A,A,P,A,A,A,A,A,P,P,A,P,A,P,A,P,P,P,A,A,A,A,P,A,P,A,A,P,A,A,P,A,P,A,A,A,A,2017-12-02,PRESIDENT,17:14:13,iPhone,31645,116657
400,36,A,A,P,A,A,A,A,P,A,A,A,P,A,P,A,P,A,A,A,A,A,A,A,A,A,P,A,A,P,A,A,A,P,P,P,P,A,P,A,A,A,P,A,P,A,P,A,A,P,A,A,A,A,A,P,A,A,P,A,P,A,A,A,2017-12-02,PRESIDENT,12:54:37,iPhone,28410,128236
401,41,A,A,P,A,A,A,P,P,A,A,A,P,A,P,P,P,P,A,A,P,P,A,A,A,A,A,P,P,A,P,A,A,P,A,P,P,A,A,A,A,A,P,A,P,A,A,A,A,P,A,A,A,A,A,A,A,P,A,A,A,P,A,A,2017-12-02,PRESIDENT,07:49:18,iPhone,17324,71463
402,34,A,P,P,A,A,A,P,P,A,P,A,P,A,A,P,A,A,A,A,A,P,A,A,A,A,P,A,A,P,A,A,A,A,A,P,P,A,A,P,A,A,P,A,P,A,A,A,A,A,A,A,A,A,A,A,A,A,A,A,A,P,A,A,2017-12-01,PRESIDENT,21:49:27,iPhone,15817,60513
403,45,P,P,P,A,P,P,P,P,A,A,P,P,A,P,P,A,A,A,A,A,A,A,A,A,A,P,A,A,A,A,A,A,P,A,P,P,P,P,A,P,A,A,A,P,P,P,A,A,P,A,P,A,A,P,A,A,P,A,P,P,P,A,A,2017-12-01,PRESIDENT,20:08:22,iPhone,22573,88187
404,51,P,P,P,A,P,A,A,P,A,A,A,P,A,P,P,P,A,A,A,A,P,P,P,A,A,P,A,A,P,A,A,A,P,A,P,P,P,A,A,A,A,P,P,P,A,P,A,A,A,P,A,A,A,P,A,A,P,P,P,P,A,A,A,2017-12-01,PRESIDENT,11:21:06,iPhone,17840,82098
405,35,P,P,P,A,P,A,A,P,A,A,A,P,A,A,A,P,A,A,A,A,P,A,A,A,A,P,A,A,P,P,P,A,A,A,P,P,P,P,A,A,A,A,P,P,A,A,A,A,P,A,P,A,A,P,A,A,P,A,P,A,A,A,A,2017-12-01,PRESIDENT,11:13:35,iPhone,31017,120510
406,40,A,P,P,A,P,A,P,P,P,A,P,P,A,P,A,P,A,A,A,P,P,A,A,A,A,A,A,P,P,A,A,A,P,A,P,P,P,P,A,A,A,P,P,P,A,A,A,A,P,A,A,A,A,P,A,A,A,A,P,A,A,A,A,2017-12-01,PRESIDENT,11:03:35,iPhone,35841,130478
407,21,P,A,P,A,P,A,A,A,A,A,A,P,A,P,P,P,A,A,A,A,P,A,A,A,A,A,A,A,P,A,A,A,A,A,P,A,A,A,A,A,A,P,P,P,A,A,A,A,P,P,A,A,A,A,A,A,A,A,A,A,A,A,A,2017-12-01,PRESIDENT,03:30:42,iPhone,45448,158890
408,49,A,A,P,A,A,A,A,P,A,A,P,P,A,A,P,P,A,A,A,A,P,A,A,A,A,A,A,A,P,P,A,A,P,P,P,P,A,A,A,A,P,P,A,P,A,A,P,A,P,P,A,A,A,P,A,A,P,P,P,A,P,P,A,2017-12-01,PRESIDENT,00:42:21,iPhone,48641,154798
409,52,P,A,P,A,P,A,P,P,A,A,P,P,P,P,P,P,A,A,A,A,P,A,P,A,A,A,A,A,A,A,P,P,P,A,P,P,A,A,P,P,A,P,P,P,P,P,A,A,P,A,P,A,A,P,P,P,P,A,A,P,P,A,A,2017-12-01,PRESIDENT,00:36:40,iPhone,28878,114046
410,9,A,A,A,A,A,A,P,A,A,A,A,A,A,P,P,A,A,P,A,A,A,A,A,A,A,A,A,A,A,P,P,A,A,A,P,A,A,A,A,A,A,P,A,P,A,A,A,A,A,A,A,A,A,A,A,A,A,A,A,A,P,A,A,2017-11-30,PRESIDENT,21:50:33,iPhone,13075,54588
411,45,A,A,P,A,P,A,P,P,A,A,P,P,A,A,P,P,A,A,A,A,A,P,P,A,A,A,P,A,A,P,P,A,A,A,P,P,A,P,A,A,P,P,A,P,A,P,A,A,P,A,A,A,A,P,A,A,P,A,P,P,P,A,A,2017-11-30,PRESIDENT,21:00:50,iPhone,10519,47414
412,11,A,A,P,A,A,A,P,A,A,A,A,A,A,P,P,P,A,A,A,A,A,A,A,A,A,A,P,A,A,A,A,A,A,P,A,P,A,A,A,A,A,A,A,A,A,A,A,A,P,A,A,A,A,A,P,A,A,A,A,P,P,A,A,2017-11-30,PRESIDENT,19:26:42,iPhone,14497,52926
413,44,A,A,P,A,A,P,A,P,A,A,P,P,A,P,A,P,A,A,A,A,P,A,A,A,A,P,A,A,P,A,P,A,P,A,P,P,A,P,A,P,A,A,A,P,A,A,A,A,P,A,A,A,P,P,A,A,A,A,A,A,A,A,A,2017-11-30,PRESIDENT,15:46:39,iPhone,22087,100005
414,15,A,A,P,A,A,A,A,P,A,A,A,A,A,P,A,P,A,A,A,A,A,A,A,A,A,A,A,P,A,A,A,A,A,A,P,P,A,A,A,A,A,A,A,A,A,A,A,A,A,A,A,A,A,P,A,A,A,A,A,A,A,A,A,2017-11-30,PRESIDENT,13:05:21,iPhone,16011,88557
415,41,A,A,P,A,A,A,A,P,A,A,P,P,A,A,A,P,P,A,P,P,A,P,A,A,A,A,A,P,P,A,A,A,P,A,P,P,A,P,A,P,A,P,A,P,A,A,A,A,P,P,A,A,P,P,A,P,A,A,P,A,A,A,A,2017-11-30,PRESIDENT,12:25:00,iPhone,16907,76452
416,27,P,A,P,A,A,A,A,A,A,A,A,P,P,P,A,A,A,A,A,A,A,P,A,A,A,A,P,A,P,A,A,A,A,A,P,P,A,P,A,P,A,P,A,P,A,A,P,A,P,A,A,A,A,P,A,A,P,A,P,A,A,A,A,2017-11-30,PRESIDENT,12:15:08,iPhone,12452,54599
417,38,P,A,P,A,P,A,A,A,A,A,P,P,A,P,P,P,A,A,P,A,P,A,A,A,A,A,P,A,A,A,A,P,A,A,P,A,A,A,A,P,A,P,P,P,A,A,A,A,P,P,A,A,A,P,A,A,P,A,P,P,A,A,A,2017-11-30,PRESIDENT,12:01:25,iPhone,14948,63419
418,19,A,A,P,A,A,A,A,A,A,A,A,P,A,P,A,A,A,A,A,A,A,A,P,A,A,A,A,P,A,P,A,A,A,A,P,P,A,P,P,A,A,A,A,P,A,A,A,A,P,A,A,A,A,A,A,A,A,A,A,A,A,A,A,2017-11-30,PRESIDENT,02:23:14,iPhone,36469,131420
419,23,A,A,P,A,A,P,A,A,A,A,A,P,A,A,A,A,A,A,P,A,A,A,A,A,A,P,A,A,P,A,A,A,A,A,P,P,P,P,A,P,P,A,A,P,A,A,A,A,P,A,A,A,A,A,A,A,A,A,A,A,P,A,A,2017-11-30,PRESIDENT,02:00:23,Media Studio,20727,59143
420,41,P,P,P,P,P,A,A,P,A,A,A,P,A,P,A,A,A,A,A,A,A,P,P,A,A,A,A,A,A,A,A,A,A,A,P,P,A,A,A,A,A,A,A,P,A,A,A,A,A,P,A,A,P,P,A,P,A,A,A,A,A,P,A,2017-11-30,PRESIDENT,01:09:42,iPhone,18643,80814
421,41,A,A,P,A,A,P,P,P,A,A,A,P,A,P,A,P,P,A,A,P,P,A,A,A,P,A,P,A,P,A,A,A,A,A,P,P,A,P,A,A,A,A,A,P,A,A,A,A,P,A,A,A,P,P,A,A,A,A,A,P,A,A,A,2017-11-30,PRESIDENT,01:03:30,iPhone,23824,73725
422,25,A,P,P,P,A,A,A,A,A,A,P,P,A,P,P,P,A,A,A,A,A,A,A,A,A,A,P,A,A,A,A,P,P,A,P,P,A,A,A,A,A,A,A,P,A,P,A,P,P,A,A,A,P,P,A,A,P,A,A,A,A,A,A,2017-11-30,PRESIDENT,01:02:06,iPhone,40409,119072
423,26,A,P,P,P,A,A,A,A,A,A,P,P,A,P,P,P,A,A,A,A,A,A,A,A,A,A,P,A,A,A,A,P,P,A,P,P,A,A,A,A,A,A,A,P,A,P,A,P,P,A,A,A,P,P,A,A,P,A,A,A,A,A,A,2017-11-30,PRESIDENT,00:43:12,iPhone,4860,14530
424,43,A,A,P,A,A,A,P,P,P,A,P,P,A,P,P,P,A,A,P,A,P,P,A,P,A,A,A,A,P,A,A,A,P,A,P,P,A,A,A,A,P,A,A,P,A,A,A,A,P,A,P,A,A,A,A,A,P,A,A,P,P,A,A,2017-11-30,PRESIDENT,00:40:59,iPhone,12924,52666
425,33,A,A,P,A,P,A,P,P,A,A,P,A,A,P,P,P,A,A,A,A,P,P,P,A,A,A,A,A,P,A,A,A,A,A,P,P,A,A,A,A,A,P,A,P,A,A,A,A,P,A,A,A,A,P,A,A,A,A,A,A,P,A,A,2017-11-29,PRESIDENT,23:29:27,iPhone,11531,48832
426,49,A,A,P,A,P,A,P,P,A,A,P,P,A,P,P,P,A,A,A,A,P,A,A,A,P,P,A,A,A,A,A,A,P,A,P,P,A,A,A,A,A,P,A,P,A,A,A,A,P,A,A,A,P,A,A,A,P,A,P,P,P,A,A,2017-11-29,PRESIDENT,22:54:56,iPhone,12542,54882
427,45,A,A,P,A,A,A,P,A,A,A,P,P,A,P,P,P,P,A,A,A,P,P,A,A,A,P,P,A,A,P,A,P,P,A,P,P,A,A,A,A,A,P,A,P,A,A,A,A,P,A,A,A,A,A,A,A,A,A,A,P,P,A,A,2017-11-29,PRESIDENT,18:34:50,iPhone,8392,40891
428,41,A,A,P,A,A,A,P,P,A,A,P,A,A,P,P,P,A,A,A,A,P,A,A,A,A,P,A,A,P,A,P,A,A,A,P,P,A,A,A,P,A,P,A,P,A,P,A,A,P,A,A,A,A,A,A,A,P,A,A,A,P,A,A,2017-11-29,PRESIDENT,14:49:14,iPhone,11887,49831
429,30,A,A,P,A,A,A,P,A,A,A,A,P,A,P,A,P,A,A,A,A,A,A,A,A,A,P,A,P,P,A,A,A,P,A,P,P,P,P,A,A,A,A,A,P,A,A,A,A,P,A,P,A,A,A,A,A,A,A,A,P,A,A,A,2017-11-29,PRESIDENT,14:40:01,iPhone,20849,101786
430,43,A,A,P,A,A,A,P,P,A,A,A,P,A,P,A,A,A,A,A,P,A,A,A,A,A,P,A,A,A,A,A,A,P,A,P,P,P,P,A,A,A,A,A,P,A,P,A,A,P,A,A,P,A,P,A,A,P,A,P,A,A,P,A,2017-11-29,PRESIDENT,14:14:19,iPhone,23682,87636
431,43,A,A,P,A,A,A,P,P,A,A,A,P,A,P,A,A,A,A,A,P,A,A,A,A,A,P,A,A,A,A,A,A,P,A,P,P,P,P,A,A,A,A,A,P,A,P,A,A,P,A,A,P,A,P,A,A,P,A,P,P,A,P,A,2017-11-29,PRESIDENT,13:58:05,iPhone,3421,11146
432,39,P,A,P,A,A,A,P,P,P,A,P,P,P,P,A,P,P,A,A,P,A,A,A,A,A,P,A,P,A,A,A,A,P,P,P,P,P,P,A,A,P,A,A,P,A,A,A,A,P,A,P,A,A,P,A,A,A,A,A,A,A,P,A,2017-11-29,PRESIDENT,07:16:21,iPhone,26294,101785
433,22,A,A,P,A,P,P,A,A,A,A,A,P,A,P,P,P,A,A,A,A,A,A,A,A,A,A,A,P,A,A,A,P,A,A,P,A,A,A,A,A,A,P,A,P,A,A,P,A,P,P,A,A,A,P,A,P,P,A,A,A,A,A,A,2017-11-29,PRESIDENT,12:16:21,iPhone,15251,85969
434,18,A,A,P,A,P,A,P,P,A,A,P,A,A,P,P,P,A,A,A,A,P,A,A,P,A,A,A,A,A,A,A,P,A,A,P,P,A,A,A,A,A,A,A,P,A,A,A,A,A,A,A,A,A,P,A,A,P,A,P,A,P,A,A,2017-11-29,PRESIDENT,12:03:38,iPhone,16986,68731
435,16,A,A,A,A,P,A,A,A,A,A,P,A,P,P,P,P,A,A,A,A,A,P,A,A,A,A,P,A,A,A,A,A,A,A,P,A,A,A,A,A,A,P,A,P,A,A,A,P,A,A,A,A,A,A,A,A,P,A,A,A,P,A,A,2017-11-29,PRESIDENT,11:49:18,iPhone,8192,37757
436,18,A,A,P,A,P,A,A,P,P,A,A,P,A,P,P,P,A,A,A,A,A,A,A,A,A,P,A,A,A,A,A,A,A,A,P,A,A,A,A,A,A,P,A,P,A,A,A,A,P,A,A,A,A,A,A,A,A,P,A,A,A,A,A,2017-11-29,PRESIDENT,11:32:46,iPhone,13353,72936
437,4,A,A,P,A,A,A,A,A,A,A,A,A,A,P,A,A,A,A,A,A,A,A,A,A,A,A,A,A,A,A,A,A,A,A,P,A,A,A,A,A,A,A,A,A,A,A,A,A,P,A,A,A,A,A,A,A,A,A,A,A,P,A,A,2017-11-29,PRESIDENT,03:35:27,iPhone,7690,44549
438,18,A,A,P,A,A,A,P,A,A,A,P,P,A,P,A,P,A,A,A,A,P,A,A,A,A,A,A,A,P,A,A,A,P,A,P,P,A,P,A,A,A,A,A,P,A,A,A,A,P,A,A,A,A,A,A,A,A,A,A,A,A,A,A,2017-11-29,PRESIDENT,03:30:50,iPhone,16517,82296
439,35,A,P,P,A,A,A,A,P,A,A,P,P,A,A,P,P,A,A,A,A,A,A,A,A,A,A,P,P,P,A,A,A,A,A,P,P,P,P,A,A,A,P,A,P,A,A,A,A,P,A,P,P,A,P,A,A,A,A,A,A,A,P,A,2017-11-29,PRESIDENT,03:28:33,iPhone,20873,64919
440,46,A,P,P,A,A,A,A,P,A,A,P,A,A,P,P,P,P,A,A,A,P,P,P,P,P,A,A,A,P,A,A,A,P,A,P,P,A,P,A,A,A,P,P,P,A,A,A,A,P,A,A,A,A,A,A,A,P,A,P,P,A,A,A,2017-11-29,PRESIDENT,02:45:10,iPhone,23897,96277
441,37,A,A,P,A,P,A,A,A,A,A,P,P,A,A,A,P,A,A,A,A,A,A,P,A,A,A,A,A,P,P,P,A,A,A,P,P,A,P,A,A,A,P,P,P,A,A,A,A,P,A,P,A,A,P,A,A,A,P,A,A,P,A,A,2017-11-29,PRESIDENT,01:45:50,iPhone,9606,41035
442,14,A,A,P,A,A,A,P,P,A,A,P,P,A,P,A,A,A,A,A,A,A,A,A,A,A,A,A,A,A,A,P,A,A,A,P,P,A,P,A,A,A,A,A,P,A,A,A,A,P,A,A,A,A,A,A,A,A,A,A,A,P,A,A,2017-11-28,PRESIDENT,22:44:31,iPhone,10638,47868
443,18,A,A,A,A,A,A,A,P,A,A,P,P,A,A,A,P,A,A,A,A,A,A,A,A,A,A,P,A,A,A,A,A,A,A,P,A,A,A,A,A,A,A,A,P,A,A,A,A,P,A,A,A,A,A,A,A,A,A,A,A,P,A,A,2017-11-28,PRESIDENT,22:30:12,iPhone,8429,34632
444,9,A,A,A,A,A,A,A,A,A,A,A,A,A,A,A,P,A,P,A,A,A,A,A,A,A,A,A,A,P,A,A,A,A,A,A,A,A,A,A,A,A,A,A,P,A,A,A,A,P,A,A,A,A,A,A,A,A,A,A,A,P,A,A,2017-11-28,PRESIDENT,22:12:01,Media Studio,7300,30619
445,38,A,P,P,P,P,A,P,P,A,A,P,A,A,P,P,P,P,A,A,A,P,A,A,A,A,A,A,A,P,A,A,A,P,A,P,P,A,A,P,A,A,P,P,P,A,A,A,A,P,A,A,A,A,P,A,P,P,A,P,P,A,A,A,2017-11-28,PRESIDENT,16:27:30,iPhone,20973,86493
446,52,P,P,P,A,A,P,A,P,A,A,P,A,A,P,P,P,A,A,A,A,A,A,A,A,A,P,A,A,A,A,A,A,P,A,P,P,A,P,P,A,A,A,A,A,A,P,P,P,P,P,P,A,P,P,P,P,P,A,P,A,A,P,A,2017-11-28,PRESIDENT,14:17:46,iPhone,18592,113070
447,47,P,A,P,A,A,A,P,P,A,A,P,P,A,P,P,P,A,A,P,A,P,A,A,A,A,A,A,P,A,P,A,A,A,A,P,P,P,P,A,A,A,P,A,P,A,P,A,A,P,A,A,A,P,P,A,A,A,A,A,P,A,A,A,2017-11-28,PRESIDENT,13:00:34,iPhone,20531,101027
448,4,A,A,A,A,A,A,A,A,A,A,A,A,A,P,A,A,A,A,A,A,A,A,A,A,A,A,A,A,A,A,A,A,A,P,A,A,A,A,A,A,A,A,A,A,A,A,A,A,P,A,A,A,A,A,P,A,A,A,A,A,P,A,A,2017-11-28,PRESIDENT,12:45:30,iPhone,11863,51558
449,35,A,A,P,A,A,A,A,A,A,A,A,P,A,P,P,P,A,A,P,A,P,P,P,A,A,P,A,A,A,P,A,P,P,A,P,P,A,A,A,A,A,A,A,A,A,A,P,A,A,A,A,A,A,P,A,P,A,A,A,A,A,A,A,2017-11-28,PRESIDENT,02:50:30,iPhone,16343,77845
450,44,P,A,P,A,P,A,A,P,A,A,P,P,P,P,A,P,A,A,A,A,P,A,A,A,P,A,A,A,A,A,A,A,P,P,P,P,A,A,A,A,A,A,P,P,A,P,A,A,A,A,A,A,A,P,A,A,A,A,A,A,A,A,A,2017-11-28,PRESIDENT,02:48:53,iPhone,16098,84043
451,12,A,A,P,A,P,A,A,A,A,A,P,P,A,P,A,A,A,A,A,A,A,A,A,A,A,A,A,A,A,A,A,A,A,A,P,P,A,A,A,A,A,P,P,A,A,A,A,A,A,A,A,A,A,P,A,A,A,A,P,A,P,A,A,2017-11-27,PRESIDENT,14:24:36,iPhone,13407,59880
452,44,A,P,P,A,P,P,P,P,A,A,P,P,A,P,P,P,A,A,P,A,P,P,P,P,A,A,A,A,A,A,A,P,A,A,P,P,A,P,A,A,A,P,A,P,A,A,A,A,P,A,A,A,A,P,P,A,P,P,P,A,A,P,A,2017-11-27,PRESIDENT,14:16:36,iPhone,41765,153835
453,45,A,A,P,A,P,A,P,P,A,A,P,P,P,P,P,P,A,A,A,A,A,A,A,A,A,P,A,A,A,A,A,P,P,A,P,P,A,A,A,A,A,P,P,P,A,P,P,A,P,A,A,A,A,P,A,A,A,A,A,A,A,A,A,2017-11-27,PRESIDENT,14:04:51,iPhone,17092,87273
454,43,A,A,P,A,P,A,P,P,P,A,P,P,P,P,P,P,P,A,P,P,A,A,A,A,A,A,A,A,P,P,A,A,P,A,P,P,A,P,P,P,A,A,A,P,A,A,P,P,P,A,A,A,A,P,P,A,P,A,A,P,A,A,A,2017-11-27,PRESIDENT,01:47:32,iPhone,34808,155019
455,30,A,P,P,A,P,A,P,A,P,A,A,P,A,P,P,P,A,A,A,A,A,A,P,A,P,P,A,A,A,A,A,A,P,A,P,P,A,P,A,A,A,A,P,P,A,A,A,A,P,A,A,A,A,A,A,A,P,A,P,A,A,A,A,2017-11-26,PRESIDENT,21:29:46,iPhone,17672,78658
456,50,A,A,P,A,P,A,P,P,A,A,P,P,A,P,P,P,A,A,A,A,P,P,A,A,A,P,A,A,P,A,A,A,A,A,P,P,A,A,A,A,A,P,P,P,A,A,A,A,P,A,A,A,P,P,A,P,P,A,A,A,A,A,A,2017-11-26,PRESIDENT,14:33:47,iPhone,26802,103129
457,18,P,P,P,P,A,A,A,A,A,A,P,P,A,P,P,P,A,A,A,P,A,A,A,A,A,P,A,A,A,A,A,A,P,P,P,A,A,P,A,A,A,A,A,A,A,A,A,P,A,P,P,A,A,A,P,P,P,A,A,A,P,A,A,2017-11-26,PRESIDENT,13:52:36,iPhone,19946,68715
458,46,P,P,P,P,P,P,P,P,P,A,P,P,A,P,P,P,A,A,A,A,P,A,A,A,A,A,P,A,A,A,A,P,P,A,P,P,A,A,P,A,A,P,P,P,A,A,A,A,P,A,A,A,A,P,A,A,P,A,P,A,A,A,A,2017-11-25,PRESIDENT,23:25:54,iPhone,34012,114917
459,29,A,A,P,A,P,A,A,A,A,A,P,P,A,P,A,A,A,A,A,P,P,A,P,A,A,A,P,P,P,A,A,A,P,A,P,P,A,A,A,P,A,P,A,P,A,A,A,A,P,A,P,A,P,P,A,A,A,A,A,A,A,P,A,2017-11-25,PRESIDENT,22:37:21,iPhone,10315,45206
460,38,A,A,P,A,P,A,P,P,A,A,P,P,A,P,P,P,A,A,A,A,P,A,P,A,A,P,A,A,P,A,A,A,P,A,P,P,P,P,A,P,A,A,A,P,A,A,A,A,P,A,A,A,A,P,A,A,P,A,A,A,A,A,A,2017-11-25,PRESIDENT,22:00:11,iPhone,15216,71937
461,21,A,A,P,A,A,A,P,P,A,A,A,A,A,P,A,P,A,P,A,A,P,P,A,A,A,A,A,A,P,A,A,A,P,A,P,P,A,A,A,A,P,P,A,P,A,A,A,A,P,A,A,A,A,A,P,A,A,A,A,A,P,A,A,2017-11-25,PRESIDENT,21:48:16,iPhone,11353,52038
462,47,A,A,P,A,P,P,P,P,P,A,P,P,A,P,P,P,A,A,A,A,P,P,A,A,A,P,A,A,A,A,A,A,P,A,P,P,P,P,A,A,A,A,A,P,A,A,A,A,A,A,P,A,A,P,A,A,P,A,A,P,A,A,A,2017-11-25,PRESIDENT,19:40:55,iPhone,43917,166537
463,48,P,A,P,A,A,A,P,P,A,A,P,P,P,P,P,P,A,A,A,A,P,P,A,A,A,P,A,A,A,A,A,A,P,A,P,P,A,A,A,A,A,A,P,P,A,P,A,A,P,A,P,A,A,A,A,P,P,A,A,A,A,A,A,2017-11-24,PRESIDENT,22:40:26,iPhone,21083,102834
464,34,A,P,P,A,A,A,A,P,A,A,P,P,A,P,P,P,A,A,A,A,A,A,A,P,P,A,A,A,A,A,A,P,P,A,P,P,A,A,A,A,A,P,A,P,A,A,A,A,P,A,A,A,P,P,A,A,P,A,P,A,A,A,A,2017-11-24,PRESIDENT,18:49:12,iPhone,33866,145647
465,41,A,A,P,A,A,P,P,P,A,A,P,P,A,P,P,P,P,A,A,A,A,P,A,A,A,P,A,A,A,A,A,A,P,A,P,P,A,A,A,A,A,A,A,P,A,P,A,A,P,A,A,A,A,P,A,A,P,A,A,A,A,A,A,2017-11-24,PRESIDENT,15:27:13,iPhone,15606,92732
466,48,A,A,A,A,A,P,A,P,P,A,P,P,A,P,P,P,P,A,A,A,P,P,P,A,A,P,A,P,A,P,P,A,A,A,P,P,A,P,A,A,A,A,A,P,A,P,A,P,P,A,P,A,A,A,A,A,P,A,A,P,A,P,A,2017-11-24,PRESIDENT,12:10:46,iPhone,16150,69764
467,33,A,A,P,A,P,A,A,A,A,A,P,P,A,P,P,P,A,A,P,A,A,A,A,A,P,A,A,A,A,A,A,A,A,A,P,P,A,A,A,A,A,P,A,P,A,A,A,A,A,P,A,A,A,P,P,A,A,A,A,A,P,A,A,2017-11-24,PRESIDENT,12:04:13,iPhone,15325,61082
468,4,A,A,P,A,A,A,A,A,A,A,A,A,A,P,A,A,A,A,A,A,A,A,A,A,A,A,A,A,A,P,A,A,A,A,P,A,A,A,A,A,A,A,A,A,A,A,A,A,A,A,A,A,A,A,A,A,A,A,A,A,P,A,A,2017-11-24,PRESIDENT,11:48:58,iPhone,15360,69576
469,7,A,A,P,A,A,P,A,A,A,A,A,A,A,P,A,A,A,A,A,A,P,A,A,A,A,A,A,A,A,A,A,A,A,A,P,A,A,A,A,A,A,A,A,P,A,A,A,A,A,A,A,A,A,A,A,A,A,A,A,A,P,A,A,2017-11-24,PRESIDENT,04:54:37,iPhone,12292,66184
470,47,A,P,A,P,P,A,P,P,P,A,P,P,A,P,P,P,A,A,A,A,P,P,P,A,A,P,A,P,A,P,A,A,P,A,P,P,A,P,A,P,A,A,A,P,A,P,A,A,P,A,A,A,A,P,A,P,P,A,A,A,A,A,A,2017-11-24,PRESIDENT,04:42:17,iPhone,18924,90375
471,26,A,A,P,A,A,A,A,P,A,A,P,P,A,P,P,A,A,P,A,A,A,P,A,A,A,A,P,A,A,A,A,A,A,A,P,P,A,A,A,A,A,P,A,P,A,A,A,A,P,A,A,A,A,A,A,A,A,A,A,P,P,A,A,2017-11-23,PRESIDENT,23:18:00,iPhone,11231,57994
472,3,A,A,P,A,A,A,P,A,A,A,A,A,A,P,A,A,A,A,A,A,A,A,A,A,A,A,A,A,A,A,A,A,A,A,P,A,A,A,A,A,A,A,A,A,A,A,A,A,A,A,A,A,A,A,A,A,A,A,A,A,P,A,A,2017-11-23,PRESIDENT,22:54:41,iPad,24675,101484
473,30,A,A,P,A,A,A,P,P,A,A,P,P,A,A,A,P,A,A,A,A,P,A,A,A,A,P,A,A,A,P,A,A,P,A,P,P,A,A,A,A,A,A,A,P,A,P,A,P,P,A,A,A,A,A,A,A,A,A,A,A,A,A,A,2017-11-23,PRESIDENT,15:35:13,Media Studio,8630,52633
474,4,A,A,P,A,A,A,P,A,A,A,A,A,A,P,A,A,A,A,A,P,A,A,A,A,A,A,A,A,A,A,A,A,A,A,A,P,A,A,A,A,A,A,A,A,A,A,A,A,P,A,A,A,A,A,A,A,A,A,A,P,A,A,A,2017-11-23,PRESIDENT,13:43:24,iPhone,37522,148747
475,4,A,A,P,A,A,A,P,A,A,A,A,A,A,P,A,A,A,A,A,P,A,A,A,A,A,A,A,A,A,A,A,A,A,A,A,P,A,A,A,A,A,A,A,A,A,A,A,A,P,A,A,A,A,A,A,A,A,A,A,P,A,A,P,2017-11-23,PRESIDENT,11:44:36,iPhone,4116,9903
476,45,P,A,P,A,A,A,P,A,A,A,P,P,A,P,P,P,A,A,A,A,A,P,A,A,A,P,A,P,P,P,A,A,P,A,P,P,A,A,A,A,A,P,P,P,A,P,A,P,P,A,A,A,A,P,P,A,P,P,A,A,A,A,A,2017-11-23,PRESIDENT,11:31:09,iPhone,44385,207605
477,10,A,A,A,A,A,A,A,P,A,A,A,A,A,P,A,A,A,A,A,A,A,A,P,A,A,P,A,A,A,A,A,A,P,A,P,A,A,A,A,A,A,A,P,P,A,A,A,A,A,A,A,A,A,A,A,A,A,A,A,A,P,A,A,2017-11-23,PRESIDENT,11:28:32,iPhone,10413,51840
478,37,A,P,P,A,P,A,A,P,A,A,A,P,P,P,P,P,A,A,P,A,A,P,A,A,P,A,A,A,A,P,A,P,A,A,P,P,A,P,A,A,A,A,A,P,A,A,A,A,P,A,A,A,A,A,A,A,P,A,P,A,A,A,A,2017-11-23,PRESIDENT,02:06:57,iPhone,25715,125245
479,21,P,A,P,A,A,P,P,P,A,A,A,A,A,P,A,P,A,A,A,A,A,P,A,A,A,A,P,A,A,P,A,A,P,A,P,P,A,A,A,A,A,A,A,P,A,P,A,A,P,A,A,A,A,A,A,A,A,P,A,A,A,A,A,2017-11-22,PRESIDENT,21:32:18,iPhone,11216,64177
480,20,A,A,P,A,A,A,A,P,A,A,A,P,P,A,P,P,A,A,A,A,A,A,A,A,A,A,P,A,P,A,A,A,A,A,P,P,A,A,A,A,A,A,A,P,A,P,A,A,A,A,A,A,A,P,A,A,P,A,A,A,P,A,A,2017-11-22,PRESIDENT,21:25:11,iPhone,11327,52046
481,42,P,A,P,A,A,P,A,P,A,A,A,P,P,A,A,P,A,A,P,A,A,A,A,A,A,P,A,P,A,P,P,A,P,A,P,P,A,A,A,A,A,A,P,P,A,P,A,A,P,A,A,A,A,A,A,A,A,A,A,P,A,A,A,2017-11-22,PRESIDENT,13:00:38,iPhone,15842,78387
482,5,A,A,P,A,A,A,A,A,A,A,A,A,A,P,A,A,A,A,A,A,A,A,A,A,A,A,A,A,A,A,A,A,A,A,P,A,A,A,A,A,A,A,A,A,A,A,A,A,P,A,A,A,A,A,A,A,A,A,A,A,P,A,A,2017-11-22,PRESIDENT,11:51:22,iPhone,38,70
483,44,P,A,P,A,A,A,P,P,A,A,A,P,A,P,A,P,A,A,A,A,P,A,A,A,A,P,A,P,A,A,A,A,P,A,P,P,A,A,A,A,A,P,P,P,A,P,A,A,P,P,A,P,A,P,P,A,A,A,A,P,A,P,A,2017-11-22,PRESIDENT,11:08:26,iPhone,25497,121068
484,44,P,P,P,A,P,A,P,A,P,A,P,P,A,P,A,P,A,A,A,A,P,P,P,A,P,A,A,A,A,P,P,A,P,A,P,P,A,A,A,P,A,P,A,P,P,A,A,A,P,P,A,A,A,P,P,A,P,A,A,A,A,A,A,2017-11-22,PRESIDENT,10:48:10,iPhone,39047,160972
485,53,P,P,P,A,P,A,P,A,P,A,P,P,A,P,P,P,A,A,A,A,P,A,P,A,A,A,A,A,P,A,A,P,P,A,P,P,A,P,A,A,P,P,A,P,A,A,A,A,P,P,A,A,P,P,A,A,A,A,P,A,A,A,A,2017-11-22,PRESIDENT,10:33:28,iPhone,33183,126400
486,29,A,A,P,A,A,A,A,P,A,A,P,P,A,A,P,P,A,A,A,A,P,A,A,A,A,P,A,A,P,A,A,A,A,A,P,P,A,P,A,A,P,P,A,P,A,A,A,A,P,A,A,A,A,A,A,A,P,A,P,P,P,A,A,2017-11-22,PRESIDENT,10:25:22,iPhone,14850,75318
487,21,A,A,A,A,A,A,A,P,A,A,A,P,A,A,A,P,A,A,A,A,A,A,A,A,A,A,P,A,A,A,A,A,A,A,P,P,A,A,A,A,A,A,A,P,A,A,A,A,P,A,A,A,A,A,A,A,A,A,A,A,P,A,A,2017-11-21,PRESIDENT,22:49:40,iPhone,14628,64454
488,18,A,A,P,A,A,A,A,P,A,A,A,A,A,P,A,P,A,A,A,A,A,A,A,A,A,P,P,A,P,A,P,A,A,A,P,P,A,A,A,A,A,A,A,P,A,A,A,A,P,A,A,A,A,A,A,A,A,A,A,A,A,A,A,2017-11-21,PRESIDENT,18:25:24,iPhone,18107,79690
489,38,A,A,P,A,A,A,P,P,A,A,A,P,A,P,P,P,A,A,A,A,A,A,A,P,A,A,A,P,A,A,A,P,P,A,P,P,A,A,A,A,P,P,A,P,A,A,A,A,P,A,A,A,A,P,A,A,A,A,P,A,A,A,A,2017-11-20,PRESIDENT,11:55:57,iPhone,37606,157338
490,30,P,P,P,P,P,A,A,P,A,A,A,P,A,P,A,P,A,A,A,A,A,P,P,A,A,P,A,A,A,A,A,A,P,A,P,P,A,P,A,A,A,A,P,A,A,P,A,A,P,A,A,A,A,A,A,P,P,A,P,A,A,A,A,2017-11-20,PRESIDENT,11:25:38,iPhone,14862,74527
491,27,P,A,P,A,A,A,A,P,A,A,P,P,A,P,P,P,A,A,A,A,A,A,A,P,A,P,A,P,A,A,A,A,A,A,P,P,A,P,A,A,A,A,A,P,A,A,A,A,P,A,A,A,A,A,A,A,P,A,A,A,A,A,A,2017-11-20,PRESIDENT,02:21:24,iPhone,36647,151368
492,33,P,A,P,A,P,A,A,P,P,A,A,A,P,A,P,P,A,A,A,A,A,P,A,A,A,P,A,A,P,A,A,A,A,A,P,P,P,P,A,A,A,P,P,P,A,A,A,A,A,A,P,A,A,P,A,A,A,A,A,P,A,A,A,2017-11-20,PRESIDENT,01:29:02,iPhone,13550,66098
493,43,P,P,P,A,P,P,A,A,P,A,P,A,A,P,P,P,A,A,A,A,P,A,P,P,A,A,A,A,A,P,A,P,A,A,P,P,P,P,A,P,A,P,A,P,A,A,A,A,P,A,P,A,A,P,A,A,P,A,P,A,A,P,A,2017-11-19,PRESIDENT,23:57:10,iPhone,30318,135939
494,42,A,A,P,A,P,P,P,A,A,A,P,P,A,A,A,P,A,A,A,A,P,A,A,A,A,P,A,A,A,A,A,A,P,A,P,P,P,P,A,A,A,P,P,P,P,A,A,A,P,A,P,A,A,P,P,A,P,A,P,A,A,P,A,2017-11-19,PRESIDENT,23:36:40,iPhone,16532,70791
495,45,A,A,P,A,P,A,A,P,A,A,P,P,A,P,P,P,A,A,A,A,A,A,A,P,A,A,A,A,A,P,A,P,A,A,P,P,A,P,A,P,A,P,A,P,A,A,A,P,P,A,A,A,A,P,A,A,P,A,P,A,A,P,A,2017-11-19,PRESIDENT,23:22:17,iPhone,77081,275392
496,38,P,P,P,A,P,P,A,P,A,A,P,P,P,P,A,P,A,A,A,A,A,A,P,A,P,A,A,A,A,P,A,A,P,A,P,P,A,A,A,A,A,P,P,P,A,A,A,A,P,A,A,A,A,P,P,A,P,P,P,A,A,P,A,2017-11-19,PRESIDENT,17:42:36,iPhone,51390,191955
497,28,A,A,P,A,A,A,A,A,A,A,A,A,P,P,P,P,A,A,A,P,A,A,A,A,A,P,A,A,P,A,A,A,A,P,P,P,A,A,A,A,A,A,A,P,A,A,A,A,A,A,A,A,A,A,P,A,P,A,A,P,A,A,A,2017-11-18,PRESIDENT,13:31:47,iPhone,23532,128508
498,20,A,A,A,A,P,A,P,A,A,P,P,P,A,P,A,A,A,P,A,A,P,P,P,A,A,A,P,A,A,A,P,A,A,A,P,P,A,P,A,A,A,A,A,P,A,A,A,A,P,A,A,A,A,P,A,A,A,A,A,P,P,A,A,2017-11-18,PRESIDENT,00:47:03,iPhone,10924,55054
499,35,A,A,P,A,A,A,P,P,A,A,P,P,P,A,P,P,A,P,A,A,A,P,A,A,A,P,A,A,P,A,P,A,P,A,P,P,A,P,A,A,A,P,A,P,P,A,A,A,P,A,A,A,A,A,A,A,P,A,A,A,P,A,A,2017-11-17,PRESIDENT,23:13:27,iPhone,19891,76193
500,25,A,P,P,A,P,A,A,P,A,A,P,P,A,P,P,A,A,A,A,A,A,A,A,A,A,P,A,A,A,A,A,A,A,A,P,A,A,P,A,A,A,P,P,P,A,A,P,A,A,P,A,A,A,A,A,A,P,A,P,A,A,A,A,2017-11-17,PRESIDENT,15:03:16,Web Client,21521,100044
501,20,P,A,P,A,A,A,A,P,A,A,P,P,P,P,P,P,A,A,A,A,A,A,A,A,A,A,A,A,A,A,A,A,A,A,P,P,A,A,P,A,A,A,A,P,A,A,A,A,A,A,A,A,A,A,A,A,P,A,A,A,A,A,A,2017-11-17,PRESIDENT,11:00:43,iPhone,14627,75155
502,24,A,A,P,A,A,A,A,P,A,A,A,A,A,A,A,P,A,A,A,A,A,P,A,A,A,P,A,A,P,A,A,A,P,A,P,P,A,A,A,A,A,A,A,P,A,P,P,A,P,P,P,P,P,P,A,A,P,A,P,P,A,A,A,2017-11-17,PRESIDENT,10:29:37,iPhone,20330,85681
503,27,P,A,A,A,P,A,A,P,A,A,P,P,A,A,A,P,A,A,A,A,P,A,A,A,A,A,A,A,A,P,P,A,A,A,P,P,A,A,A,A,A,P,P,P,A,A,A,A,P,A,P,P,A,P,A,A,P,A,P,A,A,P,A,2017-11-17,PRESIDENT,03:15:49,iPhone,24215,87667
504,27,P,P,P,A,A,A,P,P,P,A,P,P,A,P,P,P,A,A,A,A,A,P,A,A,A,A,A,A,A,P,P,A,A,A,P,P,A,A,A,A,A,A,A,P,A,A,A,A,P,A,A,A,A,A,A,P,P,A,P,P,A,A,A,2017-11-17,PRESIDENT,03:06:34,iPhone,12904,64038
505,33,A,A,P,A,A,A,P,A,A,A,A,P,A,P,P,A,P,P,A,A,P,P,A,A,A,A,A,A,P,A,A,A,P,A,P,P,A,A,A,A,A,P,A,P,A,A,A,A,P,A,A,A,A,A,A,A,A,A,A,A,P,A,A,2017-11-17,PRESIDENT,02:57:19,iPhone,16216,68106
506,32,A,P,P,P,A,A,P,A,A,A,A,P,A,A,A,P,A,A,A,A,A,P,A,A,A,A,A,A,A,A,A,A,P,A,P,P,A,A,A,A,A,A,A,P,A,A,P,A,P,A,A,A,A,P,A,P,A,A,A,P,A,A,A,2017-11-16,PRESIDENT,20:16:15,iPhone,13807,65781
507,17,A,A,P,A,A,A,A,P,A,A,P,A,A,P,P,A,A,A,A,A,P,A,A,A,A,A,A,A,P,A,A,A,A,A,P,P,A,A,P,A,A,A,A,P,A,P,A,A,P,A,A,A,A,P,A,A,P,A,A,A,A,P,A,2017-11-16,PRESIDENT,18:13:51,Web Client,19675,91366
508,22,A,A,P,A,P,A,P,P,A,A,P,P,P,P,A,A,A,A,P,P,P,A,A,A,A,A,A,A,A,A,A,A,A,A,P,P,A,A,A,A,A,P,P,P,A,A,A,A,A,A,A,A,A,A,P,A,A,A,A,A,A,A,A,2017-11-16,PRESIDENT,12:43:05,iPhone,17232,93551
509,26,A,A,P,A,P,A,P,P,A,P,P,P,A,A,P,A,A,A,A,A,P,A,A,A,A,A,A,P,A,P,A,A,A,P,P,P,A,P,A,A,A,A,P,P,P,A,A,A,P,A,P,A,P,A,P,A,P,A,A,A,A,A,A,2017-11-16,PRESIDENT,11:34:52,iPhone,18162,89067
510,11,A,A,P,A,A,A,A,A,A,A,A,P,A,P,A,P,A,A,A,A,A,A,A,A,A,A,A,A,A,A,A,A,A,A,P,A,A,A,A,A,A,A,P,P,A,P,A,A,A,A,A,A,A,A,A,A,A,A,A,P,A,A,A,2017-11-16,PRESIDENT,11:30:14,iPhone,12131,70949
511,19,A,A,P,A,A,P,A,P,A,P,A,P,A,P,A,A,A,A,A,A,A,A,A,A,A,A,A,A,P,A,A,A,A,A,P,P,A,A,A,A,A,A,A,P,A,A,A,A,A,A,A,P,A,A,A,A,A,A,A,A,A,P,A,2017-11-16,PRESIDENT,02:14:35,iPhone,23817,101559
512,23,A,A,P,A,P,P,A,P,A,A,A,P,A,P,A,A,A,A,A,A,A,A,P,A,A,A,P,A,A,A,A,A,P,A,P,P,A,A,A,A,A,A,P,P,A,A,A,A,P,P,A,A,A,P,A,A,A,A,A,A,A,P,A,2017-11-16,PRESIDENT,02:11:45,iPhone,15541,73601
513,22,A,P,P,A,P,A,A,A,A,A,P,P,A,P,A,P,A,A,A,P,P,A,A,P,A,A,A,A,A,A,A,A,A,A,P,P,P,P,P,A,A,A,A,A,A,P,A,A,P,P,A,A,A,P,A,A,P,A,P,P,A,A,A,2017-11-15,PRESIDENT,16:52:33,iPhone,15595,85167
514,22,A,A,P,A,A,A,A,A,A,A,P,P,A,A,P,A,A,A,A,A,P,A,A,A,A,A,P,A,A,A,A,A,A,A,P,P,A,A,A,P,A,A,A,P,A,A,A,A,P,A,A,A,A,P,A,P,P,A,A,A,A,A,A,2017-11-15,PRESIDENT,16:39:16,iPhone,14267,67340
515,22,A,A,A,P,A,A,P,A,A,A,A,P,A,P,A,A,A,A,A,A,A,A,A,A,A,P,A,A,A,P,A,A,A,P,P,P,P,P,A,A,A,A,A,P,A,A,A,A,P,P,P,P,A,A,P,A,P,A,P,A,A,A,A,2017-11-15,PRESIDENT,16:35:39,iPhone,43776,165011
516,3,A,A,A,A,A,A,A,A,A,A,A,A,A,P,A,A,A,A,A,A,A,A,A,A,A,A,A,A,A,A,A,A,A,P,A,A,A,A,A,A,A,A,A,A,A,A,A,A,A,A,A,A,A,A,P,A,A,A,A,A,P,A,A,2017-11-15,PRESIDENT,15:11:53,iPhone,10485,48022
517,5,A,A,P,A,A,A,A,A,A,A,P,A,A,P,A,A,A,A,A,A,A,A,A,A,A,A,A,A,A,A,A,A,A,P,A,P,A,A,A,A,A,A,A,A,A,A,A,A,A,A,A,A,A,A,P,A,A,A,A,A,P,A,A,2017-11-15,PRESIDENT,10:58:18,iPhone,5154,32118
518,27,A,P,P,A,P,A,P,P,A,A,P,P,A,P,P,P,A,A,A,A,A,A,P,A,A,A,P,A,A,A,A,A,A,A,P,A,A,P,P,P,A,A,P,P,A,A,A,P,A,P,A,A,A,P,A,A,P,A,A,P,A,P,A,2017-11-15,PRESIDENT,10:53:42,iPhone,32702,135601
519,23,A,A,P,A,A,A,A,P,A,A,P,P,A,P,P,P,A,A,A,A,A,P,A,A,A,P,P,A,A,A,A,A,A,A,P,P,A,A,A,A,A,P,A,P,A,P,P,A,P,P,A,A,A,P,A,A,A,A,A,A,A,A,A,2017-11-15,PRESIDENT,10:45:39,iPhone,9541,52255
520,24,A,A,P,A,A,A,A,A,P,A,A,P,P,P,P,P,A,A,A,A,A,P,A,A,A,P,A,A,A,A,A,A,A,A,P,P,P,P,P,A,A,P,A,P,A,A,A,A,P,A,A,A,A,P,P,A,A,A,A,P,A,A,A,2017-11-15,PRESIDENT,10:40:02,iPhone,16884,92260
521,13,P,A,P,A,P,A,A,A,A,A,A,A,A,P,A,P,A,A,A,A,A,A,A,A,A,A,A,A,A,P,A,A,P,A,P,P,A,P,A,A,A,A,A,P,A,A,A,A,P,A,A,A,A,A,A,A,A,A,A,A,A,A,A,2017-11-15,PRESIDENT,10:30:58,iPhone,11843,85270
522,17,A,A,A,A,P,A,P,P,A,A,P,P,A,A,A,P,A,A,A,A,A,A,A,A,P,A,A,A,P,A,A,A,A,A,P,P,A,A,A,P,A,A,A,P,A,A,A,A,P,A,A,A,A,P,A,A,A,A,A,A,A,A,A,2017-11-15,PRESIDENT,04:42:16,iPhone,6540,36579
523,5,A,A,A,A,A,A,P,A,A,A,A,A,A,P,A,A,A,P,A,A,A,A,A,A,A,A,A,A,A,A,A,A,A,P,A,A,A,A,A,A,A,A,A,A,A,A,A,A,P,A,A,A,A,A,P,A,A,A,A,A,P,A,A,2017-11-15,PRESIDENT,04:34:46,iPhone,19851,86071
524,23,A,A,P,A,A,A,P,P,A,A,A,P,A,P,A,P,A,A,A,P,A,A,A,A,A,A,A,P,A,A,A,A,A,P,P,P,A,A,A,A,A,P,A,P,A,A,A,A,P,A,A,A,A,A,P,A,A,A,P,A,P,A,A,2017-11-14,PRESIDENT,17:39:54,iPhone,10576,55853
525,38,A,A,P,A,P,A,P,A,P,A,P,P,P,P,P,P,A,P,A,A,A,P,A,A,P,P,A,A,A,A,P,A,P,A,P,P,A,A,A,A,A,A,P,P,P,A,A,A,P,P,P,A,A,P,A,P,P,P,P,P,P,A,A,2017-11-14,PRESIDENT,09:11:51,iPhone,15736,65280
526,21,A,A,P,A,P,A,A,P,A,A,A,P,A,A,P,P,A,A,A,A,P,P,A,A,A,P,P,A,P,A,A,A,A,A,P,P,A,A,A,A,A,P,A,P,A,P,A,A,P,A,A,A,A,A,A,A,P,A,A,A,A,A,A,2017-11-14,PRESIDENT,08:07:29,Web Client,20053,86297
527,37,A,A,P,A,A,A,P,A,A,A,P,P,P,P,P,P,A,P,A,A,A,A,A,A,A,P,A,A,P,A,A,A,P,A,P,P,A,P,A,A,A,P,A,P,A,P,A,A,P,P,A,A,A,P,A,A,A,A,A,A,A,A,A,2017-11-14,PRESIDENT,06:23:12,iPhone,8566,48188
528,39,A,A,P,A,A,A,P,P,A,A,P,P,P,P,P,P,A,A,A,A,P,P,A,P,A,A,A,A,A,A,A,P,P,A,P,P,P,P,A,P,A,P,A,P,A,A,A,A,P,P,A,A,A,P,A,A,A,A,A,A,A,A,A,2017-11-14,PRESIDENT,05:26:45,Web Client,16950,84021
529,21,A,A,P,A,A,A,P,P,A,A,A,P,A,P,P,P,A,A,A,A,A,A,A,A,A,P,P,A,A,A,A,P,P,A,P,P,A,A,P,A,A,A,A,P,A,A,A,A,P,A,A,A,A,A,A,A,P,A,P,A,A,A,A,2017-11-14,PRESIDENT,05:20:31,Web Client,11085,58147
530,24,A,A,P,A,A,A,P,A,A,A,A,P,A,P,A,A,A,P,A,A,P,P,A,A,A,A,A,A,A,A,A,A,A,A,P,P,A,P,P,A,A,A,A,P,A,P,A,A,A,A,A,A,A,A,A,A,A,A,A,A,A,A,A,2017-11-14,PRESIDENT,05:08:19,Web Client,14595,77499
531,52,P,A,P,A,P,A,P,P,A,A,P,P,A,P,P,P,P,A,A,P,A,A,A,A,A,A,A,A,A,P,A,A,P,A,P,P,A,A,A,A,A,A,P,P,P,P,A,A,P,A,A,P,A,A,A,A,P,A,A,P,A,P,A,2017-11-14,PRESIDENT,02:21:14,iPhone,16528,77853
532,26,A,A,P,A,P,A,P,P,A,A,P,P,A,P,P,P,A,A,A,A,P,P,A,A,A,P,A,A,A,A,A,A,A,A,P,P,A,A,A,A,A,A,A,P,A,P,A,A,P,A,P,A,A,A,A,A,P,A,P,A,A,A,A,2017-11-13,PRESIDENT,15:06:01,Web Client,12694,70142
533,24,A,A,P,A,A,A,P,P,A,A,A,P,P,P,P,P,A,P,A,A,A,A,A,A,A,P,A,A,A,A,A,A,P,A,P,P,P,P,A,A,A,P,A,P,A,P,A,A,P,A,A,A,A,A,A,A,A,A,A,P,A,A,A,2017-11-13,PRESIDENT,14:57:02,iPhone,13875,72867
534,22,A,A,P,A,P,A,P,A,A,A,P,A,A,P,P,A,A,P,A,A,A,P,A,A,A,A,A,A,A,A,A,A,A,A,P,P,A,A,A,A,A,P,A,P,A,P,A,A,P,A,A,A,A,A,A,A,P,A,A,A,P,A,A,2017-11-13,PRESIDENT,12:33:24,iPhone,8680,43903
535,3,A,A,A,A,A,A,A,A,A,A,A,A,A,P,A,A,A,A,A,A,A,A,A,A,A,A,A,A,A,A,A,A,A,P,A,A,A,A,A,A,A,A,A,A,A,A,A,A,A,A,A,A,A,A,P,A,A,A,A,A,P,A,A,2017-11-13,PRESIDENT,12:29:06,iPhone,10784,61954
536,25,A,A,P,A,A,A,P,A,A,A,P,P,A,P,P,P,A,P,P,A,P,A,A,A,A,A,A,A,A,A,A,A,A,P,P,A,A,P,A,A,A,A,A,P,A,A,A,A,P,A,A,A,A,A,P,A,P,A,A,P,P,A,A,2017-11-12,PRESIDENT,14:29:22,iPhone,10974,58790
537,17,A,A,P,A,A,A,A,P,A,A,P,P,A,P,A,A,A,A,A,A,P,A,A,A,A,A,A,A,A,A,A,A,P,A,P,P,A,P,A,A,A,A,A,P,A,A,A,A,P,A,A,A,A,A,A,A,A,A,A,A,P,A,A,2017-11-12,PRESIDENT,11:20:20,iPhone,10869,72215
538,16,A,A,P,A,A,A,A,P,A,A,P,P,A,P,A,A,A,A,A,A,P,A,A,A,A,A,A,A,A,A,A,A,P,A,P,P,A,P,A,A,A,A,A,P,A,A,A,A,P,A,A,A,A,A,A,A,A,A,A,A,A,A,A,2017-11-12,PRESIDENT,10:21:06,iPhone,869,3751
539,35,P,A,P,A,P,A,P,P,A,A,P,A,A,P,P,A,P,A,A,A,A,A,A,A,A,P,A,A,A,A,A,P,P,P,P,P,A,A,A,A,A,P,A,P,A,A,A,A,P,A,P,P,A,A,A,A,P,A,P,A,A,P,A,2017-11-12,PRESIDENT,10:06:58,iPhone,272776,616217
540,36,A,A,P,A,P,A,A,A,P,A,P,P,A,A,P,P,A,A,P,A,A,P,A,A,A,A,A,A,A,P,A,A,P,A,P,P,A,P,A,A,A,P,A,P,A,P,A,A,P,P,P,P,A,P,A,A,P,A,P,A,A,P,A,2017-11-12,PRESIDENT,00:48:01,Web Client,28716,119569
541,47,P,P,P,A,P,A,A,P,A,A,P,P,A,P,P,P,A,A,P,A,P,P,A,A,P,P,A,A,A,A,A,A,A,A,P,P,A,A,A,A,A,P,A,P,A,A,A,A,P,P,A,A,A,P,A,P,P,A,A,A,A,P,A,2017-11-12,PRESIDENT,00:43:36,Web Client,39627,158703
542,32,A,A,P,A,P,A,P,A,A,A,P,P,A,A,A,P,A,P,A,P,A,P,A,A,A,A,A,A,A,A,A,A,P,A,P,P,P,P,A,A,A,P,A,P,A,A,A,A,P,P,A,A,P,P,A,A,A,A,P,A,A,A,A,2017-11-12,PRESIDENT,00:18:32,Web Client,15391,75165
543,19,A,A,P,A,A,A,A,A,A,A,P,P,A,A,A,P,A,A,A,A,P,A,A,A,A,P,A,A,P,A,A,A,P,A,P,P,A,A,A,A,A,A,A,P,A,P,A,P,P,A,A,A,A,A,A,A,A,A,A,A,A,A,A,2017-11-12,PRESIDENT,00:16:05,Web Client,9542,58627
544,24,A,A,A,A,A,A,A,A,A,A,A,P,A,A,A,P,A,P,A,A,A,P,A,A,A,A,A,A,P,A,A,P,A,A,P,P,P,P,A,P,A,A,A,P,A,P,A,A,P,A,P,A,A,P,A,P,P,A,P,A,A,A,A,2017-11-11,PRESIDENT,23:35:39,iPhone,16270,78020
545,14,A,A,P,A,A,A,A,A,A,A,A,P,A,A,A,A,A,A,A,A,A,A,A,A,A,A,A,A,P,A,A,A,A,A,P,P,A,A,A,A,A,A,A,P,A,A,A,A,P,A,A,A,A,A,A,A,A,A,A,A,P,A,A,2017-11-11,PRESIDENT,23:32:25,iPhone,12493,57622
546,24,A,A,P,A,A,A,P,A,A,A,P,P,A,P,P,P,A,A,A,A,A,P,A,A,A,A,A,A,A,A,A,A,A,P,P,A,A,A,A,A,A,P,A,P,A,A,A,A,P,A,P,A,A,A,P,P,P,A,A,A,P,A,A,2017-11-11,PRESIDENT,12:35:46,iPhone,31104,119216
547,22,A,A,P,A,A,A,P,P,A,A,P,P,A,P,A,A,A,P,A,A,P,A,A,A,A,A,A,A,A,A,A,A,P,A,P,A,A,A,A,A,A,A,A,P,A,A,A,A,P,A,A,A,A,A,A,A,A,A,A,A,P,A,A,2017-11-11,PRESIDENT,12:11:53,Media Studio,25053,102305
548,36,A,P,P,A,P,A,P,P,A,A,A,P,A,A,P,P,A,P,A,A,A,A,P,A,A,A,A,A,P,A,A,A,P,A,P,P,P,P,A,P,A,P,P,P,A,A,A,A,P,A,A,A,A,P,A,A,A,A,A,P,P,A,A,2017-11-10,PRESIDENT,12:57:23,iPhone,13914,58402
549,36,A,P,P,A,P,A,P,P,A,A,A,P,A,A,P,P,A,P,A,A,A,A,P,A,A,A,A,A,P,A,A,A,P,A,P,P,P,P,A,P,A,P,P,P,A,A,A,A,P,A,A,A,A,P,A,A,A,A,A,P,P,A,A,2017-11-10,PRESIDENT,10:43:48,Web Client,497,1700
550,44,A,A,P,A,P,A,P,P,A,A,A,P,A,A,P,P,A,P,A,A,A,P,A,A,A,A,A,A,A,A,A,A,P,A,P,P,A,A,A,A,A,P,P,P,A,A,P,A,P,A,A,A,P,P,P,A,P,A,A,P,P,A,A,2017-11-10,PRESIDENT,10:31:32,Web Client,11207,49515
551,40,A,A,P,A,A,A,P,P,A,A,P,P,A,A,P,P,A,P,A,A,P,P,A,A,A,A,A,A,P,A,A,A,P,A,P,P,A,A,A,A,A,P,A,P,A,A,P,A,P,A,P,A,A,A,A,A,P,A,A,P,P,A,A,2017-11-10,PRESIDENT,10:26:22,Web Client,9485,43754
552,30,A,A,P,A,A,A,P,P,A,A,P,P,A,A,A,P,A,P,A,A,A,A,A,A,A,A,A,A,A,A,A,A,A,A,P,P,A,P,A,P,A,P,A,P,A,A,A,A,P,A,A,A,A,A,A,A,A,A,P,A,P,A,A,2017-11-10,PRESIDENT,10:06:37,Web Client,8744,40094
553,46,A,A,P,A,A,A,A,P,A,A,P,P,P,A,P,P,P,A,P,A,P,A,A,A,P,A,A,A,A,A,A,A,A,A,P,P,A,A,A,P,A,P,A,P,P,A,A,A,P,A,A,A,A,A,A,A,P,A,A,A,P,P,A,2017-11-10,PRESIDENT,09:50:25,Web Client,11448,52585
554,12,A,A,A,A,A,A,P,A,A,A,P,P,A,A,A,A,A,P,A,A,P,P,A,A,A,A,A,A,A,A,A,A,P,A,P,P,A,P,A,A,A,A,A,P,A,A,A,A,P,A,A,A,A,A,A,A,A,A,A,A,A,A,A,2017-11-10,PRESIDENT,09:32:07,Web Client,7819,51886
555,34,A,A,P,A,A,A,P,P,A,A,P,P,A,A,P,P,A,P,A,A,A,P,A,A,A,A,P,A,A,A,A,A,A,A,P,P,A,A,P,A,A,P,A,P,A,P,A,A,P,A,A,A,A,P,A,A,P,A,A,A,A,A,A,2017-11-10,PRESIDENT,05:45:36,iPhone,13552,72409
556,39,P,A,P,A,P,A,A,P,A,A,A,P,P,P,P,P,A,A,A,A,P,A,P,A,A,A,A,A,A,A,A,P,A,A,P,P,A,P,A,A,A,P,P,P,A,A,A,A,P,A,A,A,A,P,A,A,P,A,P,A,A,A,A,2017-11-10,PRESIDENT,01:17:15,Web Client,14945,83006
557,53,A,P,P,P,A,A,A,A,A,A,P,P,A,P,P,P,P,A,P,A,P,P,A,A,P,P,A,P,A,A,P,A,A,A,P,P,A,P,A,A,A,A,A,P,A,P,A,P,P,A,A,P,P,P,P,A,P,A,A,A,A,P,A,2017-11-09,PRESIDENT,23:44:17,Web Client,29359,135908
558,24,A,A,P,A,A,A,P,P,A,A,A,P,A,A,P,P,P,A,A,A,P,A,A,A,A,A,A,P,A,A,A,A,P,A,P,A,A,A,A,A,A,A,A,P,A,A,A,A,P,A,A,A,A,A,A,A,P,A,A,A,P,A,A,2017-11-09,PRESIDENT,23:39:56,Web Client,20496,94769
559,21,A,A,P,A,P,A,A,P,A,A,P,A,A,P,A,P,A,A,A,A,P,A,P,A,A,A,A,A,A,A,A,A,P,P,P,A,A,P,A,A,A,A,A,P,A,A,A,A,P,A,A,A,A,P,P,A,A,A,A,A,P,A,A,2017-11-09,PRESIDENT,13:58:32,iPhone,19508,92838
560,22,A,A,P,A,A,P,P,P,A,A,A,P,A,P,P,A,A,A,A,A,P,A,A,A,A,A,A,A,P,A,P,P,A,A,P,P,A,P,A,A,A,A,A,P,A,A,P,A,P,A,A,A,P,A,A,A,A,A,A,A,P,A,A,2017-11-09,PRESIDENT,07:08:33,iPhone,35393,134128
561,31,A,A,P,A,A,A,P,P,A,A,A,P,A,P,P,P,A,A,A,A,P,A,P,A,A,P,P,P,P,A,A,A,A,P,P,A,A,A,A,A,A,P,A,P,A,A,A,A,P,P,A,A,A,A,P,A,P,A,A,P,P,A,A,2017-11-08,PRESIDENT,18:17:41,iPhone,13517,64298
562,24,A,P,P,P,P,A,P,P,A,A,A,A,A,A,P,P,A,A,A,A,P,A,A,A,A,P,A,A,P,A,A,P,A,A,P,P,A,A,A,P,P,A,A,A,A,A,A,A,P,A,A,A,A,P,A,A,A,A,A,A,P,A,A,2017-11-08,PRESIDENT,15:40:40,Web Client,23631,88959
563,37,A,A,P,A,A,A,P,P,A,A,P,P,A,P,P,P,P,A,A,A,P,A,A,A,A,A,P,P,A,A,A,A,A,P,P,A,A,A,A,A,A,A,A,P,A,P,A,A,P,A,P,A,A,A,P,A,P,A,A,P,P,A,A,2017-11-08,PRESIDENT,15:15:08,Media Studio,13032,61201
564,18,P,A,A,A,P,A,A,P,A,A,A,A,A,P,A,P,P,A,A,A,A,A,A,A,A,A,A,A,A,A,A,A,P,A,A,P,A,A,A,A,A,A,P,P,A,A,A,A,P,A,A,A,A,A,A,A,A,A,A,P,A,A,A,2017-11-08,PRESIDENT,14:27:18,Web Client,11409,72783
565,22,A,A,A,A,P,A,A,P,A,A,P,A,A,P,P,A,A,A,A,A,P,A,A,A,A,A,A,A,A,A,A,A,P,A,P,P,P,P,A,A,A,A,P,P,A,A,A,A,P,A,A,A,P,P,A,A,P,A,A,P,P,A,A,2017-11-08,PRESIDENT,04:57:40,iPhone,12909,53881
566,23,A,A,P,A,A,A,A,P,A,A,A,P,A,A,P,P,A,A,A,A,A,A,P,P,A,P,A,A,P,A,A,A,A,A,P,P,A,A,A,A,A,A,A,P,A,A,P,A,P,P,A,A,P,P,P,A,A,A,A,A,P,A,A,2017-11-08,PRESIDENT,03:43:59,Web Client,12465,52843
567,36,A,A,P,A,A,A,A,P,A,A,P,P,P,A,A,P,A,A,A,A,A,A,P,A,A,A,A,A,P,A,A,A,A,A,P,P,P,A,A,P,A,A,P,P,P,A,P,A,P,A,A,A,A,P,A,A,P,A,A,A,P,A,A,2017-11-08,PRESIDENT,03:14:34,Web Client,10458,43345
568,39,P,A,P,A,A,A,A,P,A,A,P,P,A,P,P,P,A,A,A,A,A,A,P,A,A,A,A,A,P,A,P,A,P,A,P,P,P,P,A,A,A,P,P,P,P,P,A,A,P,A,A,A,A,P,A,P,P,P,P,P,P,A,A,2017-11-08,PRESIDENT,03:12:17,Web Client,14510,60351
569,11,A,A,A,A,A,A,P,A,A,A,A,A,A,A,P,A,A,P,A,P,A,A,A,A,A,A,A,A,A,A,A,P,A,A,A,P,A,A,A,A,A,A,A,P,A,A,A,A,P,A,A,A,A,A,A,A,A,A,A,A,P,A,A,2017-11-08,PRESIDENT,03:09:37,Web Client,5928,30023
570,40,A,P,P,P,A,A,A,P,P,A,P,P,A,P,P,P,A,A,A,P,A,P,A,A,A,P,A,A,A,A,A,P,P,A,P,P,A,P,A,A,A,A,A,P,A,A,A,P,P,P,A,A,A,A,A,A,P,A,A,A,A,P,A,2017-11-08,PRESIDENT,02:14:20,iPhone,19384,82401
571,40,P,A,P,A,A,A,A,A,A,A,P,P,A,A,P,P,P,A,A,A,P,A,A,A,A,P,A,P,A,A,A,A,P,A,P,P,P,P,A,A,A,P,P,P,A,A,A,A,P,A,A,A,P,P,A,A,P,A,P,A,A,P,A,2017-11-08,PRESIDENT,01:40:37,Web Client,10982,62652
572,26,A,A,P,A,A,A,A,P,A,A,A,A,P,P,P,P,A,A,A,A,P,A,A,A,P,A,A,A,A,A,A,A,P,P,P,P,A,P,A,A,A,A,A,P,A,A,A,P,P,A,A,A,P,A,P,A,P,A,A,A,A,A,A,2017-11-08,PRESIDENT,01:00:15,Web Client,11041,64113
573,13,A,A,P,A,A,A,P,A,A,A,P,A,A,P,A,P,A,A,A,A,P,A,A,A,A,A,P,A,A,P,A,A,A,A,P,A,A,A,A,A,A,P,A,P,A,A,A,A,P,A,A,A,A,A,P,A,A,A,A,A,P,A,A,2017-11-07,PRESIDENT,21:50:07,iPhone,12708,60639
574,23,P,A,P,A,A,A,P,P,A,A,P,P,A,P,A,P,A,A,A,P,A,A,A,A,A,P,P,A,A,A,A,A,A,P,P,P,P,A,A,A,A,A,A,P,A,A,A,A,P,A,A,A,A,A,A,A,A,A,A,P,A,A,A,2017-11-07,PRESIDENT,14:30:54,iPhone,13005,52778
575,10,A,A,A,A,P,A,A,P,A,A,A,A,A,P,A,P,A,A,A,P,A,A,A,A,A,A,P,A,A,A,A,A,A,A,P,A,A,A,A,P,A,A,P,P,A,A,A,A,P,A,A,A,A,P,A,A,A,A,A,P,A,A,A,2017-11-07,PRESIDENT,10:56:55,iPhone,7217,35003
576,21,A,A,P,A,P,A,P,A,A,A,P,A,A,A,P,P,A,A,A,A,A,P,A,A,A,P,A,A,P,A,A,A,A,A,P,A,A,A,A,A,A,P,P,P,P,A,A,A,P,A,A,A,A,A,A,A,P,A,P,A,A,A,A,2017-11-07,PRESIDENT,10:53:19,iPhone,13278,51887
577,15,P,A,P,A,A,A,P,P,A,A,P,P,A,P,A,P,A,A,A,A,A,A,A,A,A,A,A,A,A,A,A,A,A,A,P,P,A,A,A,A,A,A,A,P,A,P,A,A,A,A,A,A,A,P,A,A,A,A,A,A,A,A,A,2017-11-07,PRESIDENT,10:53:04,iPhone,7096,42999
578,19,A,A,P,A,P,A,A,A,P,A,A,P,A,A,P,P,A,A,A,A,A,A,A,A,A,A,A,A,P,A,A,A,A,A,P,P,A,A,A,A,A,P,A,P,A,A,A,A,A,A,A,A,A,P,A,A,A,A,A,P,A,A,A,2017-11-07,PRESIDENT,10:37:30,iPhone,11815,63115
579,19,A,A,P,A,A,A,A,A,A,A,A,P,A,A,A,P,A,A,A,A,A,A,P,A,A,P,A,A,A,A,A,A,A,P,P,A,P,P,A,A,A,A,A,P,A,A,A,A,P,P,A,A,A,A,P,A,A,A,A,A,P,A,A,2017-11-07,PRESIDENT,10:37:01,iPhone,21474,71302
580,24,A,A,P,A,P,A,P,P,A,A,P,A,A,A,P,P,A,A,P,A,A,P,P,A,A,A,A,A,A,A,A,A,A,A,P,A,A,P,A,A,A,P,A,P,A,A,A,A,P,A,A,A,A,P,A,A,A,A,A,A,P,A,A,2017-11-07,PRESIDENT,10:25:31,Media Studio,13932,55541
581,14,A,A,A,A,A,A,A,A,A,A,A,A,A,P,A,A,A,A,A,A,A,A,A,A,A,A,A,A,A,A,A,A,P,A,P,P,A,A,A,P,A,P,A,P,A,P,P,A,A,A,A,A,A,A,A,A,P,A,P,A,A,A,A,2017-11-07,PRESIDENT,07:39:54,iPhone,61945,90400
582,21,A,A,P,A,A,A,A,P,A,A,P,P,A,A,P,A,A,A,P,A,A,A,A,A,A,A,A,A,A,A,A,A,P,A,P,A,A,A,A,A,A,A,A,P,A,P,A,P,P,P,A,A,A,A,A,A,P,A,P,A,A,P,A,2017-11-06,PRESIDENT,23:05:14,iPhone,98277,120715
583,21,A,A,P,A,A,A,A,P,A,A,P,A,P,P,P,P,A,A,A,A,P,A,P,A,A,P,A,A,A,A,A,A,A,A,P,P,A,A,A,A,A,A,P,P,A,A,A,A,P,A,A,A,A,A,A,A,P,A,A,A,A,A,A,2017-11-06,PRESIDENT,23:03:35,iPhone,13452,76570
584,23,A,A,P,A,A,A,P,P,A,A,P,A,P,P,P,P,A,A,A,A,A,A,A,A,A,P,A,A,A,A,A,A,A,A,P,P,A,A,A,A,A,P,A,P,A,A,A,A,P,A,A,A,A,A,A,A,A,A,A,A,A,A,A,2017-11-06,PRESIDENT,21:28:20,iPhone,16010,68887
585,22,A,A,A,A,P,A,A,A,A,A,P,P,A,P,A,P,A,A,A,A,A,A,P,A,A,P,A,A,A,A,A,A,P,A,P,P,A,A,A,P,A,A,P,P,A,A,A,A,P,A,P,A,A,P,P,A,A,A,A,P,A,A,A,2017-11-06,PRESIDENT,21:15:32,iPhone,20404,79225
586,5,A,A,A,A,A,A,P,A,A,A,A,A,A,A,A,A,A,P,A,A,A,A,A,A,A,A,A,A,A,A,A,A,A,A,A,A,A,A,A,A,A,A,A,A,A,A,A,A,A,A,A,A,A,A,A,A,A,A,A,A,P,A,A,2017-11-06,PRESIDENT,21:12:15,iPhone,18263,72727
587,26,A,A,P,A,A,A,A,P,A,P,P,P,A,A,P,P,A,A,A,A,A,A,A,A,A,A,A,A,P,A,A,A,P,A,P,P,A,A,A,A,A,A,A,P,A,A,A,P,P,A,A,A,A,A,A,A,P,P,A,A,P,P,A,2017-11-06,PRESIDENT,13:09:30,iPhone,18170,85766
588,26,A,A,A,A,P,A,P,P,A,A,P,P,A,A,P,P,A,A,A,A,A,A,A,A,P,A,A,A,P,A,A,A,A,A,P,A,A,A,A,A,A,A,A,P,A,A,A,A,P,A,A,A,A,A,A,A,P,A,A,A,A,A,A,2017-11-06,PRESIDENT,04:48:25,Web Client,40648,188422
589,15,A,A,P,A,A,A,A,A,A,A,A,P,A,A,P,P,A,A,A,A,A,A,A,A,A,A,A,A,A,P,A,A,A,A,P,A,A,A,A,A,A,P,A,P,A,A,A,A,A,A,A,A,A,A,A,A,A,A,A,A,P,A,A,2017-11-05,PRESIDENT,20:06:34,iPhone,12353,58653
590,16,A,A,P,A,P,A,P,A,A,A,A,A,A,P,P,A,A,A,A,A,P,P,P,A,A,A,P,A,A,A,A,A,A,A,P,A,A,P,A,A,A,A,A,P,A,A,A,A,P,A,A,A,A,P,A,A,A,A,A,A,P,A,A,2017-11-05,PRESIDENT,07:37:08,iPhone,11959,56274
591,13,A,A,P,A,A,A,A,P,A,A,P,A,A,P,A,A,A,A,A,A,A,A,A,A,A,A,A,A,A,P,A,A,A,A,P,A,A,A,A,A,A,A,A,P,A,A,A,A,P,A,A,A,A,A,A,A,A,A,A,A,P,A,A,2017-11-05,PRESIDENT,07:28:31,Web Client,23603,107970
592,24,A,A,P,A,A,A,A,P,A,A,P,P,A,A,A,P,A,A,A,A,P,P,A,A,A,A,A,A,A,A,A,A,P,A,P,P,A,P,P,A,A,A,A,P,A,A,A,A,P,A,A,A,A,A,A,A,A,A,A,A,P,A,A,2017-11-05,PRESIDENT,06:25:16,iPad,17053,86835
593,16,A,P,P,A,P,A,P,A,A,A,A,A,A,P,P,P,A,A,A,A,A,P,A,A,P,A,A,A,A,A,A,A,A,A,P,P,A,A,P,A,A,P,A,P,A,P,A,A,A,A,A,A,A,A,P,A,P,A,A,P,P,A,A,2017-11-05,PRESIDENT,02:59:05,iPhone,14754,76082
594,22,P,A,P,A,A,A,P,A,A,A,A,P,A,P,A,P,A,A,A,A,A,A,A,A,A,P,A,A,A,A,A,A,A,A,P,P,A,A,A,A,A,P,A,P,A,A,A,P,P,A,A,A,A,A,A,A,A,A,P,A,A,A,A,2017-11-05,PRESIDENT,00:43:08,iPhone,18806,71273
595,25,A,A,P,A,A,A,A,A,A,A,P,A,A,A,P,P,A,A,A,A,A,A,A,A,A,A,A,P,P,P,P,A,P,A,P,P,A,P,A,A,A,A,A,P,A,A,A,A,A,A,A,A,A,P,A,A,P,P,A,A,A,A,A,2017-11-04,PRESIDENT,12:49:26,iPhone,38345,159116
596,19,A,A,P,A,A,A,P,P,A,A,A,P,A,P,P,P,A,P,A,P,P,A,A,A,A,P,P,A,A,A,A,A,A,P,P,A,A,A,A,A,A,P,A,P,P,A,A,A,P,P,A,A,A,A,P,A,P,A,A,A,P,A,A,2017-11-04,PRESIDENT,12:35:00,iPhone,19786,77968
597,24,A,A,P,A,A,A,A,A,A,A,A,A,A,A,P,P,A,A,A,A,P,P,A,A,A,A,P,A,A,A,A,A,A,P,P,P,A,A,A,A,A,P,A,P,A,A,A,A,P,A,A,A,A,A,P,A,A,A,A,P,P,A,A,2017-11-04,PRESIDENT,07:08:25,iPhone,13173,68601
598,19,P,A,P,A,A,A,A,A,A,A,A,A,A,P,P,P,P,A,A,A,A,A,A,A,A,A,A,A,A,A,A,A,P,A,P,A,A,A,A,A,A,P,P,P,A,A,A,A,P,A,A,A,A,A,A,A,A,A,A,A,A,A,A,2017-11-04,PRESIDENT,03:07:20,iPad,13176,89681
599,18,A,A,P,A,P,A,A,P,A,A,A,P,A,A,P,P,A,A,A,A,P,A,A,A,A,A,A,A,A,A,A,A,A,A,P,A,A,A,A,A,A,P,A,P,A,A,A,A,P,A,A,A,A,P,A,A,A,A,A,A,A,A,A,2017-11-03,PRESIDENT,22:44:39,iPhone,37619,138665
600,4,A,A,A,A,A,A,P,A,A,A,P,A,A,P,A,A,A,A,A,A,A,A,A,A,A,A,A,A,A,A,A,A,A,A,P,A,A,A,A,A,A,A,A,A,A,A,A,A,A,A,A,A,A,A,A,A,A,A,A,A,P,A,A,2017-11-03,PRESIDENT,16:54:59,iPhone,16270,68056
601,23,A,A,P,A,A,A,P,A,A,A,P,P,A,P,A,P,A,A,A,A,A,A,A,A,A,A,A,A,A,A,P,A,A,A,P,P,A,P,A,A,A,A,A,P,A,A,A,A,P,A,A,A,A,A,A,A,A,P,A,P,A,A,A,2017-11-03,PRESIDENT,16:22:11,iPhone,26212,95184
602,25,A,A,A,A,A,A,P,P,A,A,P,P,A,P,A,P,A,A,A,A,A,A,A,A,A,P,A,P,A,A,A,A,P,A,P,P,A,P,A,A,A,A,A,P,A,P,A,A,P,A,A,A,A,A,P,A,A,A,A,A,A,A,A,2017-11-03,PRESIDENT,16:09:52,iPhone,14128,75058
603,20,A,P,P,A,P,A,A,P,A,A,P,A,A,A,P,P,P,A,A,A,A,A,A,A,A,P,A,A,A,A,A,A,P,A,P,P,A,P,P,A,A,A,A,P,A,P,A,A,P,A,A,A,A,P,A,A,P,A,A,A,A,A,A,2017-11-03,PRESIDENT,14:45:56,iPhone,17115,83194
604,20,A,A,P,A,P,A,A,A,A,A,A,P,P,P,A,A,A,A,P,A,A,P,A,A,A,A,A,A,A,A,A,A,P,A,P,A,A,A,A,A,A,A,P,P,A,A,A,A,P,A,A,A,A,A,A,A,A,A,A,A,A,A,A,2017-11-03,PRESIDENT,14:29:55,iPhone,16598,78239
605,26,P,A,P,A,A,A,P,A,A,A,P,P,P,P,P,P,A,A,A,A,P,A,A,A,A,P,A,A,A,P,A,P,A,A,P,P,A,P,A,P,A,A,A,P,A,A,A,A,P,A,A,A,A,P,A,A,P,A,P,A,A,A,A,2017-11-03,PRESIDENT,14:28:34,iPhone,15413,71282
606,22,P,A,P,A,A,A,P,P,A,A,P,P,A,A,A,P,A,A,A,A,A,A,A,A,A,A,A,A,A,A,A,A,P,A,P,P,A,P,A,A,A,P,A,P,A,A,A,A,P,A,P,A,P,P,A,A,A,A,P,A,A,A,A,2017-11-03,PRESIDENT,12:11:33,iPhone,14799,58387
607,22,A,A,P,A,A,A,P,P,A,A,P,P,A,P,P,P,A,A,A,A,A,A,A,A,A,A,A,A,A,A,A,A,P,A,P,P,A,P,A,A,A,A,A,P,A,A,A,A,P,A,P,A,A,A,A,A,A,A,A,A,A,A,A,2017-11-03,PRESIDENT,12:03:50,iPhone,29297,104174
608,25,A,A,P,A,P,A,P,P,A,A,A,P,A,P,A,P,A,A,A,A,A,A,A,A,A,A,A,A,A,A,A,A,P,A,P,P,A,P,A,A,P,A,A,P,A,A,A,A,P,A,A,A,A,P,A,A,A,A,A,A,A,A,A,2017-11-03,PRESIDENT,11:55:29,iPhone,19132,76932
609,24,A,A,P,P,P,A,P,P,A,A,P,P,P,P,A,P,A,A,A,A,A,A,P,P,A,A,A,A,P,A,A,A,P,A,P,P,A,A,A,A,A,A,P,P,A,A,A,A,P,A,A,A,A,P,A,A,A,A,A,A,A,P,A,2017-11-03,PRESIDENT,11:48:10,iPhone,30923,132126
610,24,A,A,P,A,A,A,A,P,A,A,P,P,A,A,A,P,A,A,A,A,A,A,A,A,A,A,A,A,A,A,A,A,A,A,P,P,A,P,A,A,A,A,A,P,A,A,A,A,P,A,P,A,A,P,A,A,P,A,P,A,A,P,A,2017-11-03,PRESIDENT,11:11:33,iPhone,18237,72664
611,24,A,P,P,A,A,P,P,P,A,A,A,P,A,A,A,P,A,A,A,A,A,A,A,A,A,A,A,P,P,A,A,A,A,A,P,P,A,A,A,A,A,A,A,P,A,P,P,A,P,A,P,A,A,P,A,A,A,A,A,A,A,P,A,2017-11-03,PRESIDENT,11:03:59,iPhone,23055,87852
612,25,A,A,P,A,A,A,A,A,A,A,A,P,A,A,P,P,A,A,P,A,P,A,A,P,A,A,A,P,A,P,A,A,P,A,P,P,A,P,A,A,A,P,A,P,A,P,A,A,P,P,A,A,A,P,A,A,P,A,A,A,A,A,A,2017-11-03,PRESIDENT,10:57:47,iPhone,27721,108996
613,11,A,A,A,A,A,A,A,A,A,A,A,A,A,P,P,P,A,A,A,P,A,A,A,A,A,P,P,A,A,A,P,A,A,A,A,P,A,P,A,A,A,A,A,P,A,A,A,A,A,A,A,A,A,A,A,A,P,A,A,A,A,A,A,2017-11-03,PRESIDENT,10:51:51,iPhone,7438,41955
614,22,P,A,P,A,P,A,P,P,A,A,A,P,A,P,P,P,A,A,A,A,P,A,A,A,A,A,P,A,P,A,A,A,A,A,P,P,A,P,P,A,P,A,P,P,A,A,A,A,P,A,A,A,A,P,A,A,A,A,A,P,A,A,A,2017-11-03,PRESIDENT,01:29:54,iPhone,17251,64840
615,20,A,A,P,A,P,A,A,P,A,A,A,A,A,A,P,P,A,A,A,A,A,A,A,A,A,A,A,A,P,A,A,A,A,A,P,P,A,A,A,A,A,P,A,P,A,A,A,A,A,A,A,P,A,P,A,A,A,A,A,A,A,P,A,2017-11-03,PRESIDENT,01:26:48,iPhone,25528,91825
616,24,A,A,P,A,A,A,P,P,A,A,A,P,A,A,A,P,A,A,A,A,A,A,A,A,A,A,A,A,A,A,A,A,P,A,P,P,A,P,A,A,A,A,A,P,A,A,A,A,P,A,P,A,A,A,A,A,A,A,A,A,A,A,A,2017-11-03,PRESIDENT,00:48:09,iPhone,24558,83522
617,24,A,A,P,P,A,A,A,P,P,A,P,P,A,P,A,P,A,A,A,A,A,A,A,A,A,P,A,A,A,A,A,A,P,A,P,P,A,A,A,A,A,A,A,P,A,P,A,A,P,A,A,A,A,P,A,A,A,A,A,P,A,P,A,2017-11-03,PRESIDENT,00:39:57,iPhone,13378,64743
618,24,A,A,P,A,P,A,A,P,A,A,P,P,A,A,P,P,A,A,A,A,A,P,P,A,A,A,P,A,P,A,A,A,A,A,P,A,A,P,A,A,A,P,A,P,A,A,A,A,P,A,P,A,A,P,A,A,A,A,A,P,P,A,A,2017-11-03,PRESIDENT,00:05:07,iPhone,9470,43458
619,21,A,A,P,A,A,A,P,P,A,A,P,A,A,A,A,P,A,A,A,A,A,A,A,A,A,A,A,A,A,P,P,A,A,A,P,A,A,A,A,A,P,A,A,P,A,A,A,A,P,A,A,A,A,A,A,A,A,A,A,A,P,A,A,2017-11-02,PRESIDENT,22:35:43,iPhone,14126,55961
620,29,A,A,A,A,A,A,P,A,A,A,P,P,A,A,P,P,A,A,A,A,P,P,A,A,A,A,P,A,A,A,A,A,P,A,P,P,P,P,A,A,A,P,A,P,A,P,A,A,P,A,P,A,A,P,A,A,P,A,P,P,P,A,A,2017-11-02,PRESIDENT,20:33:18,iPad,10671,46775
621,24,A,A,P,A,P,A,P,A,A,A,A,A,A,P,P,A,A,P,P,A,P,P,A,P,P,A,A,A,P,A,A,A,A,A,P,P,A,P,A,A,A,A,A,A,A,A,A,A,P,A,A,A,P,P,A,P,P,A,A,A,P,A,A,2017-11-02,PRESIDENT,19:58:56,iPad,13686,54953
622,21,A,A,P,A,A,A,P,A,A,A,A,P,A,A,P,P,A,A,A,A,A,P,A,A,A,A,A,A,P,A,A,A,A,A,P,P,A,A,A,A,A,P,A,P,A,P,A,A,P,A,P,A,P,P,A,A,P,A,A,A,P,A,A,2017-11-02,PRESIDENT,18:43:47,iPhone,18219,74767
623,11,A,A,A,A,A,A,A,A,A,A,P,P,A,A,A,A,A,P,A,A,A,A,A,A,A,A,P,A,P,A,P,A,A,A,A,A,A,A,A,A,A,A,A,P,A,A,A,A,P,A,A,A,A,A,A,A,A,A,A,A,P,A,A,2017-11-02,PRESIDENT,18:33:47,iPhone,11544,55900
624,22,A,A,P,A,P,A,P,A,A,A,A,P,A,P,A,P,P,A,A,A,A,A,A,P,A,A,A,A,A,A,A,P,P,A,P,P,A,P,A,A,A,A,A,P,A,A,P,A,A,A,A,A,A,P,A,A,P,A,P,A,A,A,A,2017-11-02,PRESIDENT,17:31:32,iPad,17440,85310
625,22,A,A,P,A,A,A,P,A,P,A,A,P,A,A,A,A,P,A,A,A,A,P,A,A,A,P,A,P,A,A,A,A,P,A,P,P,A,A,A,A,A,A,A,P,A,A,A,A,P,A,A,A,A,P,A,P,A,A,A,A,A,A,A,2017-11-02,PRESIDENT,11:54:36,iPhone,14041,70594
626,26,P,A,P,A,P,A,P,A,A,A,P,A,A,P,A,P,A,A,A,A,A,P,A,P,A,A,A,A,A,P,P,A,A,A,P,P,A,P,A,A,A,P,P,P,A,A,A,A,P,A,P,A,A,P,A,A,P,A,P,A,A,A,A,2017-11-02,PRESIDENT,11:50:46,iPhone,43455,173510
627,27,P,A,P,A,A,A,A,A,A,A,P,P,A,P,P,P,A,A,A,A,A,A,A,A,A,P,P,A,A,A,A,A,A,A,P,P,A,P,A,A,A,A,A,P,A,P,A,A,P,P,P,A,A,A,P,A,P,A,A,P,P,A,A,2017-11-02,PRESIDENT,03:43:18,iPhone,8265,40469
628,10,A,A,P,A,A,A,A,P,A,A,P,A,A,P,A,A,A,A,A,A,P,A,A,A,A,A,P,A,A,A,A,A,P,A,P,A,A,A,A,A,A,A,A,P,A,A,A,A,A,A,A,A,A,A,A,A,A,A,A,A,A,A,A,2017-11-02,PRESIDENT,03:21:56,iPhone,5181,34771
629,11,A,A,P,A,A,A,A,A,A,A,A,A,A,P,P,A,A,A,A,A,A,A,P,A,A,A,A,A,A,A,A,A,P,A,P,P,A,A,A,A,A,P,A,P,A,P,A,A,A,A,A,A,A,P,A,A,A,A,A,A,P,A,A,2017-11-02,PRESIDENT,02:45:57,iPhone,10387,46176
630,19,P,A,P,A,A,A,A,A,A,A,A,P,A,P,P,P,A,A,A,A,A,A,A,A,A,P,A,A,A,A,A,A,A,A,P,P,A,A,A,A,A,P,P,P,A,P,A,A,P,A,A,A,A,P,A,A,A,A,A,P,A,A,A,2017-11-02,PRESIDENT,02:30:43,iPhone,23108,107846
631,25,A,A,P,A,P,A,A,P,A,A,A,P,A,P,A,P,A,A,A,A,A,A,A,A,A,A,A,P,A,A,A,P,P,A,P,P,A,P,A,A,A,A,A,P,A,A,A,A,P,A,P,A,A,A,A,A,A,A,P,A,A,A,A,2017-11-02,PRESIDENT,02:19:44,iPhone,13776,71331
632,25,A,P,P,A,P,A,P,P,A,A,P,A,P,P,A,P,A,A,A,A,A,A,A,P,P,A,A,A,P,A,A,P,P,A,P,P,A,A,A,A,A,P,P,P,A,A,A,A,A,A,A,A,P,A,A,A,P,A,P,P,P,A,A,2017-11-02,PRESIDENT,02:09:21,iPhone,22322,76452
633,16,A,A,P,A,A,A,A,P,A,A,A,P,A,P,P,A,A,A,A,A,P,A,A,A,A,A,A,A,A,A,A,A,P,A,P,P,A,A,A,A,A,P,A,P,A,P,A,A,P,A,A,A,A,A,A,A,A,A,A,A,A,A,P,2017-11-01,PRESIDENT,23:03:26,iPad,7193,35005
634,13,A,A,P,A,A,A,A,P,A,A,A,P,A,A,P,A,A,A,A,A,A,A,A,A,A,A,P,A,A,A,A,A,A,P,A,P,A,A,A,A,A,A,A,P,A,P,A,A,P,A,A,A,A,A,A,A,P,A,A,A,A,A,A,2017-11-01,PRESIDENT,22:03:27,iPhone,8476,42572
635,23,P,A,P,A,A,A,P,P,A,A,P,P,P,P,A,A,P,A,A,A,A,A,A,A,A,A,A,A,A,A,A,A,P,P,P,P,A,A,A,P,A,A,A,P,A,A,A,A,P,A,A,A,A,A,P,A,A,A,A,A,P,A,A,2017-11-01,PRESIDENT,22:03:19,iPhone,12354,57483
636,16,P,A,A,A,A,A,P,P,A,A,A,P,A,A,A,P,A,P,A,A,A,A,A,A,A,A,A,A,A,A,A,A,A,A,P,P,A,A,A,A,A,P,A,P,A,A,P,A,P,A,A,A,A,P,A,A,A,A,P,A,A,A,P,2017-11-01,PRESIDENT,21:14:33,iPhone,5422,29360
637,16,A,A,P,A,A,A,A,P,A,A,A,P,A,A,A,A,A,A,A,A,A,P,A,A,A,A,P,A,P,A,A,P,P,A,A,P,A,P,A,A,A,A,A,P,A,A,A,A,P,P,P,A,A,A,A,A,A,A,P,A,A,A,A,2017-11-01,PRESIDENT,20:14:27,iPhone,6516,35013
638,25,A,A,P,A,A,A,P,P,A,A,A,P,A,A,P,P,A,A,A,A,A,A,A,A,A,A,A,A,A,A,A,A,A,A,P,P,A,P,A,A,A,A,A,P,A,P,P,A,P,A,A,A,P,P,A,A,P,A,P,A,P,A,A,2017-11-01,PRESIDENT,20:14:17,iPhone,12690,56307
639,24,A,A,P,A,A,A,P,P,A,A,A,P,A,A,A,P,A,A,A,P,A,A,A,P,A,A,A,A,A,A,A,A,P,A,P,P,A,A,A,A,A,A,A,P,A,A,A,A,P,A,A,A,A,P,A,A,A,P,A,A,A,A,A,2017-11-01,PRESIDENT,19:26:47,Media Studio,11783,56219
640,23,P,P,P,A,P,A,A,P,A,A,A,P,A,A,A,A,A,A,A,A,A,A,P,A,A,P,A,A,A,A,A,A,A,A,P,P,A,A,A,A,A,A,P,P,A,A,A,A,P,A,A,A,A,A,A,A,A,A,A,A,A,A,A,2017-11-01,PRESIDENT,15:03:29,iPhone,17634,83073
641,3,A,A,A,A,A,A,P,A,A,A,A,A,A,A,A,A,A,P,A,A,A,A,A,A,A,A,A,A,A,A,A,A,A,A,A,A,A,A,A,A,A,A,A,A,A,A,A,A,A,A,A,A,A,A,A,A,A,A,A,A,P,A,A,2017-11-01,PRESIDENT,14:59:43,iPhone,8926,40093
642,18,A,A,A,A,A,A,A,A,A,A,A,A,A,P,P,P,A,A,A,A,A,P,A,A,A,P,P,A,P,A,A,A,A,A,P,P,A,P,A,A,A,A,A,A,A,A,A,A,P,A,P,A,A,A,A,A,P,A,A,A,A,A,A,2017-11-01,PRESIDENT,13:30:32,iPad,21428,77686
643,21,P,A,P,A,A,P,P,P,A,A,P,A,A,A,P,P,A,A,A,A,A,A,A,P,A,A,P,A,P,A,A,A,P,A,P,P,A,P,A,A,A,A,P,P,A,P,A,A,A,A,A,A,A,A,A,A,P,A,A,A,A,A,A,2017-11-01,PRESIDENT,11:40:14,iPhone,26172,102486
644,23,A,A,P,A,A,A,A,A,A,A,P,P,A,A,P,P,A,A,A,A,P,A,A,A,A,A,A,A,P,A,A,A,A,A,P,P,P,P,A,A,A,P,A,P,A,A,A,A,P,A,P,A,A,P,A,P,P,A,A,A,A,P,A,2017-11-01,PRESIDENT,11:30:48,iPhone,37718,132205
645,23,A,P,P,A,P,A,A,A,P,A,P,A,A,P,P,P,A,A,A,A,A,P,A,A,A,A,A,P,P,A,A,A,P,A,P,P,A,A,A,P,A,P,P,P,A,A,A,A,A,A,A,A,A,P,A,A,P,A,A,A,A,A,A,2017-11-01,PRESIDENT,11:24:32,iPhone,37799,150010
646,24,A,A,P,A,P,P,A,P,A,A,A,P,A,P,A,P,A,A,A,A,A,A,A,A,A,P,A,A,A,A,A,A,P,A,P,P,A,A,A,A,A,A,P,P,A,P,A,A,A,P,A,A,A,A,P,A,P,P,P,P,A,A,A,2017-11-01,PRESIDENT,01:26:22,iPhone,13721,69956
647,24,A,A,P,A,P,A,A,P,A,A,P,P,A,P,P,P,A,A,A,A,A,A,A,A,A,A,A,A,A,A,A,A,A,A,P,A,A,A,A,A,A,P,A,P,A,A,A,A,P,A,A,A,A,A,P,A,A,A,A,A,A,A,A,2017-11-01,PRESIDENT,01:22:20,iPhone,26364,114627
648,21,A,P,P,A,A,A,P,P,A,A,P,P,A,P,P,P,A,A,A,A,A,P,A,P,A,A,A,A,A,A,A,P,A,A,P,P,A,A,A,A,A,P,A,P,A,A,A,A,P,A,A,A,A,A,A,A,P,A,P,A,A,A,A,2017-10-31,PRESIDENT,22:57:40,iPhone,36362,143823
649,23,P,P,P,A,A,A,P,P,A,A,P,P,A,P,A,P,A,A,A,A,P,A,A,A,A,A,A,P,P,A,A,A,P,A,P,P,A,A,A,A,A,A,A,P,A,P,A,A,P,A,A,A,A,P,A,A,A,A,A,A,A,A,A,2017-10-31,PRESIDENT,22:31:45,iPhone,25707,111025
650,13,A,A,P,A,A,A,P,A,A,A,A,A,A,A,A,P,A,P,A,A,A,A,A,A,A,A,A,A,A,P,A,A,A,A,P,A,A,A,A,A,A,A,A,A,A,A,A,A,P,A,A,A,A,A,A,A,A,A,A,A,P,A,A,2017-10-31,PRESIDENT,21:30:04,iPhone,11071,44437
651,12,A,A,P,A,A,A,A,A,A,P,A,A,A,A,A,A,A,A,A,A,A,A,A,A,A,A,A,A,A,A,A,A,A,A,P,P,A,A,A,A,A,A,A,P,A,A,A,A,P,A,A,A,A,A,A,A,A,A,A,A,P,A,A,2017-10-31,PRESIDENT,19:41:25,iPad,6526,29500
652,12,A,A,P,A,A,A,A,A,A,P,A,A,A,A,A,A,A,A,A,A,A,A,A,A,A,A,A,A,A,A,P,A,A,A,P,P,A,A,A,A,A,A,A,P,A,A,A,A,P,A,A,A,A,A,A,A,A,P,A,A,P,A,A,2017-10-31,PRESIDENT,19:14:31,iPhone,10456,41278
653,9,A,A,P,A,A,A,A,P,A,A,A,A,A,P,A,A,A,P,A,A,P,A,A,A,A,A,A,A,A,A,A,A,A,A,A,A,A,A,A,A,A,A,A,A,A,A,P,A,P,A,A,A,A,A,A,P,A,A,A,A,P,A,A,2017-10-31,PRESIDENT,18:11:11,iPad,14090,63082
654,4,A,A,A,A,A,A,A,A,A,A,A,A,A,P,A,A,A,A,A,A,A,A,A,A,A,A,P,A,A,A,A,A,A,P,A,A,A,A,A,A,A,A,A,A,A,A,A,A,A,A,A,A,A,A,P,A,A,A,A,A,P,A,A,2017-10-31,PRESIDENT,16:08:36,Media Studio,6007,28402
655,18,A,A,P,A,A,A,A,A,A,A,A,P,A,A,A,A,A,A,A,A,A,A,A,A,A,A,A,A,P,A,A,A,P,A,P,P,A,A,A,A,A,P,A,P,A,A,A,A,P,A,A,A,A,P,A,A,A,A,P,A,P,A,A,2017-10-31,PRESIDENT,15:48:22,iPhone,10034,37503
656,21,A,A,P,A,P,A,A,P,P,A,P,P,A,P,A,P,A,A,A,A,A,A,A,A,P,P,A,A,A,A,A,A,A,A,P,P,A,P,A,A,A,P,A,A,A,A,A,A,A,A,P,A,P,A,A,A,P,A,P,P,A,A,A,2017-10-31,PRESIDENT,14:46:24,iPhone,12677,53862
657,26,A,A,P,A,P,A,A,A,A,A,P,P,A,A,A,P,A,A,P,A,P,A,A,A,A,A,A,A,A,A,P,A,A,A,P,P,A,A,A,A,A,P,A,P,A,A,A,A,P,P,A,A,P,P,A,A,P,P,P,P,A,P,A,2017-10-31,PRESIDENT,14:10:42,iPhone,17892,68922
658,24,A,A,P,A,A,P,A,P,A,A,A,P,A,P,P,A,A,A,A,A,A,P,A,A,A,P,A,A,P,A,A,A,A,A,P,P,A,A,A,A,A,P,A,P,A,A,A,A,P,P,A,A,A,A,A,A,P,A,A,A,A,A,A,2017-10-31,PRESIDENT,14:06:27,iPhone,17325,76775
659,25,A,A,P,A,P,A,P,A,A,A,P,P,P,P,A,P,A,A,A,P,P,P,A,A,A,A,A,A,A,A,A,A,P,A,P,P,A,P,A,P,A,A,A,P,A,A,A,A,P,P,P,A,P,P,A,A,A,A,A,A,A,A,A,2017-10-31,PRESIDENT,12:21:06,iPhone,12889,56964
660,23,A,A,P,A,A,A,A,P,A,A,P,P,A,A,A,P,A,A,A,A,A,A,A,A,A,A,A,A,A,A,A,A,A,A,P,P,A,P,A,A,A,A,A,P,A,P,A,A,P,A,P,A,A,P,A,A,P,A,P,A,A,A,A,2017-10-31,PRESIDENT,12:16:08,iPhone,14552,60002
661,5,A,A,A,A,P,A,P,A,A,A,P,A,A,P,A,A,A,A,A,A,A,A,A,A,A,A,A,A,A,A,A,A,P,A,P,A,A,A,A,A,A,A,A,A,A,A,A,A,A,A,A,A,A,P,A,A,A,A,A,A,A,A,A,2017-10-31,PRESIDENT,12:09:41,iPhone,23347,93864
662,25,A,P,P,A,P,A,A,P,P,A,P,P,A,A,A,P,A,A,A,A,A,A,A,A,A,A,A,A,A,A,A,A,P,A,P,A,A,P,A,A,A,A,A,P,A,A,A,A,P,A,A,P,A,P,A,A,A,A,A,A,A,P,A,2017-10-30,PRESIDENT,14:28:10,iPhone,35801,123689
663,6,A,A,P,A,A,A,A,A,A,A,A,A,A,A,A,P,A,A,A,A,A,A,A,A,A,A,P,A,A,A,A,A,P,A,P,A,A,A,A,A,A,A,A,P,A,A,A,A,P,A,A,A,A,A,A,A,A,A,A,A,A,A,A,2017-10-30,PRESIDENT,14:25:09,iPhone,7775,44301
664,24,P,A,A,A,A,P,P,A,A,A,A,P,A,A,A,P,A,A,A,A,A,A,A,A,A,A,A,A,A,A,P,A,P,A,P,P,A,P,A,A,A,A,A,P,A,A,A,A,P,P,A,P,A,P,A,A,A,A,A,A,A,P,A,2017-10-30,PRESIDENT,11:50:26,iPhone,34730,110605
665,24,A,P,P,A,A,A,P,P,A,A,A,P,A,P,A,P,A,A,A,A,A,A,A,A,A,A,A,A,A,A,A,A,P,A,P,P,A,A,A,A,A,P,A,P,A,P,P,A,P,A,A,P,A,P,A,A,A,A,P,A,A,A,A,2017-10-30,PRESIDENT,11:37:36,iPhone,24182,94912
666,23,P,A,A,A,P,A,P,P,A,A,P,P,P,P,A,P,A,A,A,P,A,A,A,A,A,A,A,P,A,A,A,A,P,A,P,P,A,A,A,A,A,A,A,P,A,P,P,A,A,A,A,A,A,P,A,A,A,A,A,P,A,A,A,2017-10-29,PRESIDENT,14:48:09,iPhone,25711,103162
667,23,A,P,P,A,A,P,A,P,P,A,P,P,A,A,P,P,A,A,A,A,A,A,A,A,A,A,A,A,A,A,A,A,A,A,P,P,A,A,A,A,A,P,A,P,A,P,A,A,A,A,A,A,A,A,A,A,A,A,A,A,A,P,A,2017-10-29,PRESIDENT,14:17:14,iPhone,18343,76214
668,23,P,A,P,A,A,A,A,P,P,A,P,P,A,A,A,P,A,A,A,A,A,A,A,A,A,A,A,P,A,A,P,A,P,A,P,P,A,P,A,A,A,A,A,P,A,A,A,A,P,A,A,A,A,A,A,A,P,A,P,A,A,A,A,2017-10-29,PRESIDENT,14:09:51,iPhone,24360,90215
669,23,A,A,P,A,A,P,P,P,A,A,A,P,A,A,P,A,A,A,A,A,A,A,A,A,A,A,A,A,P,A,P,A,A,A,P,P,A,P,P,A,A,A,A,P,A,A,A,A,P,A,A,P,A,A,A,A,P,A,A,P,A,A,A,2017-10-29,PRESIDENT,14:02:37,iPhone,30780,114789
670,26,A,A,P,A,A,P,A,P,P,A,P,P,A,P,P,A,A,A,P,A,A,A,P,A,A,P,A,P,A,A,A,A,A,A,P,P,A,A,A,A,A,A,A,P,A,A,A,A,P,A,A,A,A,A,A,A,P,A,A,P,A,A,A,2017-10-29,PRESIDENT,13:53:43,iPhone,14577,69208
671,8,A,A,P,A,A,A,P,A,A,A,P,A,A,P,A,A,A,A,A,A,A,A,A,A,A,A,A,A,A,A,A,A,A,A,P,P,P,P,A,A,A,A,A,P,A,A,A,A,P,A,A,A,A,A,A,A,A,A,A,A,A,A,A,2017-10-29,PRESIDENT,13:12:47,iPhone,20238,95386
672,27,A,P,P,A,P,A,P,P,A,A,A,P,P,P,P,P,A,A,A,A,P,A,A,P,A,A,A,P,A,A,A,A,A,A,P,A,A,P,A,A,A,A,P,P,A,A,A,A,P,A,A,A,A,P,A,A,P,A,A,A,A,A,A,2017-10-28,PRESIDENT,23:15:39,iPhone,26297,118041
673,23,A,A,P,A,P,A,P,P,A,A,P,A,A,P,P,P,A,P,A,A,A,A,A,A,A,A,A,A,A,A,P,A,P,A,P,A,A,A,A,A,A,P,P,P,A,A,P,A,P,A,A,A,A,A,P,A,P,A,A,A,P,A,A,2017-10-28,PRESIDENT,22:19:42,iPhone,15183,64713
674,11,A,A,A,A,A,A,A,P,A,A,A,A,P,A,A,P,A,A,A,A,A,P,A,A,A,A,A,A,A,A,A,A,A,A,P,P,A,A,A,A,A,A,A,P,A,A,P,A,A,A,A,A,A,A,A,A,A,A,A,A,A,A,A,2017-10-28,PRESIDENT,22:08:30,iPhone,10859,55183
675,20,A,A,P,A,A,A,A,P,A,A,P,A,A,A,P,P,A,A,A,A,A,A,A,A,A,A,A,A,A,A,A,A,P,A,P,P,A,A,A,A,A,A,A,P,A,P,P,P,A,A,A,A,P,P,A,A,P,A,A,A,A,A,A,2017-10-28,PRESIDENT,21:10:36,iPad,10697,52263
676,22,A,A,P,A,A,A,P,P,A,A,P,P,P,A,P,A,A,P,A,A,A,A,A,A,A,P,A,A,P,A,A,A,A,A,P,P,A,A,A,A,A,A,A,P,A,P,A,A,P,A,A,A,A,A,A,A,P,A,A,A,A,A,A,2017-10-28,PRESIDENT,21:09:57,iPad,17357,73321
677,18,A,A,P,A,P,A,A,A,A,A,A,P,A,P,A,P,P,P,A,A,A,A,A,A,P,A,A,A,P,A,A,A,P,A,P,P,A,A,A,A,A,A,A,P,A,A,P,A,P,A,A,A,A,P,A,A,A,A,A,P,P,A,A,2017-10-28,PRESIDENT,21:09:00,iPad,9296,42273
678,26,P,A,P,A,A,P,A,P,A,A,A,P,A,P,P,P,A,A,A,A,A,A,A,A,A,A,A,A,A,A,A,P,P,P,P,P,A,P,A,A,A,A,A,P,A,A,A,A,P,A,A,A,A,A,P,A,P,A,A,A,A,P,A,2017-10-28,PRESIDENT,14:37:38,iPad,24370,134020
679,21,P,A,P,A,A,P,P,A,P,A,A,P,A,P,A,P,A,A,A,A,A,A,A,A,A,A,A,A,A,A,P,A,A,A,P,P,A,P,A,A,A,A,A,P,A,A,A,A,A,A,P,A,A,A,A,A,A,P,A,P,A,A,A,2017-10-28,PRESIDENT,12:28:28,iPhone,21327,90590
680,16,A,A,A,A,A,A,P,A,A,A,A,P,A,P,P,A,A,A,A,A,A,A,A,A,A,A,A,A,A,A,A,A,A,A,P,P,A,P,A,A,A,A,A,P,A,A,A,A,P,P,A,A,A,A,A,A,P,A,A,A,P,P,A,2017-10-28,PRESIDENT,12:22:12,iPhone,26272,70296
681,2,A,A,A,A,A,A,P,A,A,A,A,A,A,A,A,A,A,P,A,A,A,A,A,A,A,A,A,A,A,A,A,A,A,A,A,A,A,A,A,A,A,A,A,A,A,A,A,A,A,A,A,A,A,A,A,A,A,A,A,A,P,A,A,2017-10-28,PRESIDENT,02:13:28,iPhone,18025,67193
682,5,A,A,P,A,A,A,A,A,A,A,A,A,A,P,A,A,A,P,A,A,A,A,A,A,A,A,P,A,A,A,A,A,A,A,P,A,A,A,A,A,A,A,A,A,A,A,A,A,A,A,A,A,A,A,A,A,A,A,A,A,P,A,A,2017-10-28,PRESIDENT,00:05:45,Web Client,10335,42936
683,19,A,A,P,A,P,A,A,A,A,A,A,P,A,A,P,A,A,A,A,A,A,A,A,A,A,P,A,A,A,A,A,A,P,A,P,P,A,A,A,A,A,P,A,P,A,P,A,A,P,A,A,A,A,A,A,A,A,A,A,A,P,P,A,2017-10-27,PRESIDENT,23:33:14,iPad,9029,45721
684,13,A,A,P,A,A,A,P,A,A,P,A,A,A,A,A,P,A,A,A,A,A,A,A,A,A,A,P,A,A,A,A,A,A,A,P,A,A,A,A,A,A,A,A,P,A,A,A,A,P,A,A,A,A,A,A,A,A,A,A,A,P,A,A,2017-10-27,PRESIDENT,21:17:31,iPad,13627,46350
685,23,A,A,A,A,A,A,A,P,A,A,A,P,A,A,P,P,A,A,A,A,A,A,A,A,A,A,A,A,P,A,A,A,A,A,P,P,A,P,A,A,A,P,A,P,A,A,A,A,P,A,A,A,P,A,A,A,P,A,P,A,P,A,A,2017-10-27,PRESIDENT,20:33:50,iPhone,10359,49044
686,23,P,A,P,A,A,A,P,A,A,A,P,P,A,A,A,A,P,A,A,A,P,A,A,A,A,A,A,P,A,A,A,A,A,A,P,P,A,P,A,A,A,A,A,P,A,A,A,P,P,A,A,A,A,A,A,A,A,A,A,A,A,A,A,2017-10-27,PRESIDENT,18:16:35,iPad,11952,62357
687,4,A,A,A,A,A,A,A,A,A,A,A,A,A,A,A,P,A,A,A,A,A,A,A,A,A,A,P,A,A,A,A,A,A,P,A,A,A,A,A,A,A,A,A,A,A,A,A,A,A,A,A,A,A,A,P,A,A,A,A,A,P,A,A,2017-10-27,PRESIDENT,14:52:42,iPhone,8302,40225
688,24,A,A,P,A,P,A,P,P,A,A,P,A,P,P,A,P,A,A,A,A,A,A,P,A,A,A,A,A,A,A,A,A,A,A,P,P,P,P,A,A,A,A,A,P,A,A,A,A,P,A,P,A,A,P,A,A,A,A,A,P,A,A,A,2017-10-27,PRESIDENT,14:33:15,iPhone,28344,103090
689,20,A,A,P,A,A,A,P,P,A,A,A,P,A,P,A,P,A,A,A,P,P,A,A,A,A,A,P,A,A,A,A,A,A,A,P,P,A,A,A,P,A,P,A,P,A,A,A,A,P,A,A,A,A,A,P,A,A,A,A,P,A,A,A,2017-10-27,PRESIDENT,13:33:40,iPhone,10166,50517
690,25,A,A,P,A,P,A,P,A,A,A,A,P,A,P,P,P,A,A,A,A,A,P,P,A,A,P,A,A,A,A,A,A,P,A,P,P,P,P,A,A,A,P,A,P,A,P,P,A,P,A,A,A,A,P,A,A,A,A,A,A,A,A,A,2017-10-27,PRESIDENT,12:50:47,iPhone,20021,97067
691,20,A,A,P,A,A,A,P,P,A,A,A,P,A,P,A,P,A,A,A,P,P,A,A,A,A,A,P,A,A,A,A,A,A,A,P,P,A,A,A,P,A,P,A,P,A,A,A,A,P,A,A,A,A,A,P,A,A,A,A,P,A,A,A,2017-10-27,PRESIDENT,11:38:43,iPhone,3138,15767
692,18,A,A,P,A,A,A,A,A,A,A,A,P,P,P,A,P,A,A,P,A,A,P,A,A,A,A,P,A,A,A,A,A,A,P,P,P,A,A,A,A,A,P,A,P,A,A,A,A,A,A,A,A,A,P,A,A,P,A,P,A,A,A,A,2017-10-27,PRESIDENT,11:26:40,iPhone,10481,51214
693,19,A,A,P,A,A,A,A,P,A,A,P,P,A,A,A,P,A,A,A,A,A,A,A,A,A,A,P,A,P,A,A,A,A,A,P,A,A,A,A,A,A,A,A,P,A,A,A,A,P,A,A,A,A,A,A,A,A,P,A,P,A,A,A,2017-10-27,PRESIDENT,11:16:40,iPhone,8967,46606
694,8,P,A,P,A,A,A,A,P,A,A,A,A,A,P,A,P,A,A,A,A,A,A,A,A,A,A,P,A,A,A,A,A,A,P,P,A,A,A,A,A,A,A,A,A,A,A,A,A,A,A,A,A,A,A,P,A,A,A,A,A,A,A,A,2017-10-27,PRESIDENT,11:09:03,iPhone,7200,45149
695,23,P,A,P,A,A,A,A,P,A,A,P,A,A,P,P,A,A,A,A,A,A,A,A,A,A,A,A,A,P,A,A,P,A,A,P,P,A,A,A,P,A,P,A,P,A,P,A,A,P,A,A,A,P,P,A,A,A,A,A,P,A,A,A,2017-10-27,PRESIDENT,10:59:56,iPhone,11822,55387
696,20,A,A,P,A,A,A,P,P,A,A,P,P,A,A,P,P,A,P,A,A,A,A,A,A,A,P,A,A,P,A,A,A,P,A,P,P,A,A,A,A,A,P,A,P,A,A,A,A,P,A,A,A,A,A,A,A,P,A,A,A,P,A,A,2017-10-27,PRESIDENT,10:58:36,iPhone,10237,46633
697,17,A,A,P,A,A,A,P,A,A,A,P,P,A,A,P,P,A,P,A,A,P,A,A,A,A,A,A,A,P,A,A,A,P,A,P,A,A,P,A,A,A,P,A,P,A,A,A,A,P,A,P,A,A,A,A,A,A,A,A,P,P,A,A,2017-10-27,PRESIDENT,01:18:55,iPad,13409,57440
698,5,A,A,P,A,A,A,A,A,A,A,A,A,A,P,A,A,A,A,A,A,A,A,A,A,A,A,A,A,A,A,A,A,P,A,P,P,A,P,A,A,A,A,A,A,A,A,A,A,A,A,A,A,A,A,A,A,A,A,A,A,A,A,A,2017-10-26,PRESIDENT,21:29:52,Media Studio,25656,136635
699,9,A,P,P,P,A,A,P,A,A,A,A,P,A,P,A,A,A,A,A,A,A,A,A,A,A,A,A,A,A,A,A,A,A,A,P,P,A,A,A,A,A,A,A,P,A,A,A,A,A,A,A,A,A,A,A,A,A,A,A,A,A,A,A,2017-10-26,PRESIDENT,15:05:36,iPhone,13441,70024
700,24,P,P,P,P,P,A,P,P,A,A,P,A,A,P,A,P,A,A,A,A,P,A,A,A,A,P,A,P,A,A,A,A,P,A,P,A,A,A,A,A,A,P,P,P,A,A,A,A,P,P,A,A,A,A,A,A,A,A,P,A,A,A,A,2017-10-26,PRESIDENT,14:30:45,iPhone,12226,54271
701,23,P,A,P,A,A,A,A,P,A,A,P,P,A,P,P,P,A,P,A,A,A,A,A,A,P,P,A,A,A,A,A,A,P,A,P,P,A,A,A,A,A,P,A,P,A,A,A,A,P,A,A,A,A,A,A,A,P,A,P,A,A,A,A,2017-10-26,PRESIDENT,14:11:21,iPhone,13706,62710
702,6,A,A,A,A,P,A,A,A,A,A,A,A,A,P,A,A,A,A,A,A,A,A,A,A,A,P,A,A,A,A,A,A,A,A,P,A,A,A,A,A,A,A,A,A,A,A,A,A,P,A,A,A,A,A,A,A,A,A,A,A,P,A,A,2017-10-26,PRESIDENT,14:07:08,iPhone,9450,40800
703,9,A,A,A,A,A,A,A,A,A,A,P,A,A,P,P,A,A,P,A,A,A,A,A,A,A,P,A,A,A,A,A,A,P,A,A,P,A,A,A,A,A,A,A,A,A,A,A,A,P,A,A,A,A,A,A,A,P,A,A,P,P,A,A,2017-10-26,PRESIDENT,13:45:45,iPhone,13314,53869
704,22,A,A,P,A,P,A,P,P,A,P,A,P,A,P,P,A,A,P,A,A,A,A,P,A,A,P,A,A,A,A,A,A,A,A,P,P,A,A,A,A,A,P,A,P,A,A,A,A,A,A,A,A,A,A,A,P,P,P,A,A,P,A,A,2017-10-26,PRESIDENT,03:33:41,Media Studio,12028,51774
705,11,A,A,A,A,A,A,A,A,A,A,A,A,A,P,A,P,A,A,A,P,A,A,A,A,A,A,P,P,A,A,A,A,A,A,P,P,A,A,A,A,A,A,A,P,A,A,A,A,P,A,A,A,A,A,A,A,A,A,A,A,P,A,A,2017-10-26,PRESIDENT,01:47:50,iPad,5999,32028
706,24,A,A,P,A,A,A,P,P,A,A,P,P,A,P,A,P,A,A,A,P,A,A,A,A,A,A,P,P,A,A,A,A,A,P,P,P,A,A,A,A,A,A,A,P,A,A,A,A,P,A,A,A,A,A,P,A,A,A,A,A,P,A,A,2017-10-25,PRESIDENT,22:46:57,iPhone,7253,35466
707,13,P,A,P,A,A,A,P,A,A,A,A,P,A,P,A,P,A,P,A,A,A,A,A,A,A,P,A,A,A,A,A,A,A,A,P,P,A,A,A,A,A,A,A,P,A,A,A,A,P,A,A,A,A,A,A,A,A,A,A,P,A,A,A,2017-10-25,PRESIDENT,22:17:36,Media Studio,34480,125353
708,28,A,A,P,A,P,A,A,P,A,A,A,A,A,P,P,A,P,A,A,A,P,A,A,A,A,P,A,P,A,P,A,A,P,A,P,A,A,A,A,A,A,A,A,P,A,A,A,A,P,A,A,A,A,A,A,A,P,A,A,A,P,P,A,2017-10-25,PRESIDENT,19:56:39,iPhone,9115,46862
709,22,P,A,P,A,A,A,A,P,A,A,P,A,A,P,A,P,A,A,A,A,A,P,A,A,A,A,A,P,P,P,A,P,P,A,P,P,A,P,A,A,A,P,A,P,A,A,A,A,P,A,P,A,A,A,A,A,A,A,P,A,A,A,A,2017-10-25,PRESIDENT,19:39:22,iPhone,9943,56132
710,13,A,A,A,A,A,A,A,A,A,A,A,A,A,A,A,P,A,P,A,A,A,A,A,A,A,P,P,A,A,A,A,A,P,A,A,P,P,P,A,A,A,A,A,P,A,A,A,A,P,A,A,A,A,A,A,A,A,A,A,P,A,A,A,2017-10-25,PRESIDENT,19:24:10,iPhone,7881,37609
711,16,P,A,P,A,P,A,A,P,A,A,P,A,A,P,P,P,A,A,A,A,P,A,A,A,A,A,P,A,A,A,A,A,A,P,P,A,A,A,A,A,A,A,P,P,P,A,A,A,P,A,A,A,A,A,P,A,P,A,A,A,P,A,A,2017-10-25,PRESIDENT,17:46:10,iPhone,6074,33443
712,5,A,A,P,A,A,A,P,A,A,A,A,A,A,P,A,A,A,A,A,P,A,A,A,A,A,A,A,A,A,A,A,A,A,A,A,P,A,A,A,A,A,A,A,A,A,A,A,A,P,A,A,A,A,A,A,A,A,A,A,P,P,A,A,2017-10-25,PRESIDENT,17:19:31,iPhone,13946,51452
713,26,P,A,A,A,A,A,A,A,A,A,P,A,A,P,P,P,A,A,A,A,P,A,A,A,A,A,A,P,A,P,A,P,P,A,P,P,A,P,A,P,A,P,A,P,A,A,A,A,P,A,P,A,A,A,A,A,P,A,P,A,A,A,A,2017-10-25,PRESIDENT,15:40:03,iPhone,15719,74229
714,26,P,A,P,A,P,A,P,P,A,A,P,P,P,A,A,P,A,A,A,A,A,A,A,A,A,P,A,A,P,A,A,A,A,A,P,A,A,A,A,A,A,A,A,P,A,A,A,A,P,A,A,A,A,A,A,A,A,P,A,A,A,A,A,2017-10-25,PRESIDENT,12:33:30,iPhone,19051,95816
715,23,A,A,P,A,P,A,P,P,A,A,P,P,A,P,A,A,P,A,A,A,P,A,A,A,A,A,A,A,A,A,A,A,P,A,P,A,A,P,A,A,A,A,A,P,A,A,A,A,P,A,A,A,A,P,A,A,A,A,A,P,A,A,A,2017-10-25,PRESIDENT,11:35:16,iPhone,12264,60710
716,27,P,A,P,A,P,A,A,P,A,A,P,P,A,P,A,P,P,A,P,A,A,A,A,A,A,A,A,A,A,P,A,A,A,A,P,P,P,P,A,A,A,A,P,P,A,A,A,A,P,A,A,A,A,P,A,A,P,A,P,P,A,A,A,2017-10-25,PRESIDENT,11:30:36,iPhone,15617,68524
717,22,A,A,P,A,P,A,P,P,A,A,A,P,A,A,A,P,A,A,A,A,A,A,A,A,A,A,P,A,A,A,A,A,A,A,P,P,A,P,A,A,A,A,A,P,A,A,A,A,P,A,A,A,P,P,A,A,A,A,A,A,A,A,A,2017-10-25,PRESIDENT,11:27:36,iPhone,23207,79929
718,23,P,A,P,A,P,A,A,P,A,A,A,A,A,P,A,P,A,A,A,A,A,A,A,A,A,A,A,A,P,A,A,A,A,A,P,P,A,A,A,A,A,A,A,P,A,A,A,A,P,A,A,A,P,A,A,P,A,A,A,P,A,A,A,2017-10-25,PRESIDENT,11:21:30,iPhone,17165,89407
719,16,A,A,P,A,A,A,A,A,A,P,P,A,A,A,A,P,A,A,A,A,A,A,A,A,A,A,A,A,A,A,P,A,A,A,P,P,A,A,A,A,A,A,A,A,A,A,A,A,P,A,P,A,A,P,A,A,A,A,A,A,P,A,A,2017-10-24,PRESIDENT,22:20:42,iPhone,6719,32038
720,11,P,A,A,A,A,A,A,A,A,A,A,A,A,P,A,P,A,A,A,A,A,A,A,A,A,A,A,A,A,A,A,A,P,A,P,P,A,A,A,A,A,A,P,A,A,A,A,A,A,A,A,A,A,A,A,A,A,A,A,A,A,A,A,2017-10-24,PRESIDENT,19:11:38,iPhone,19348,99849
721,25,A,A,P,A,A,A,P,P,A,A,A,P,A,P,P,P,A,A,A,A,A,A,A,A,A,A,A,A,A,A,A,P,P,A,P,P,A,A,A,P,A,A,A,P,A,P,A,A,P,A,P,A,A,A,A,A,P,A,A,P,A,A,A,2017-10-24,PRESIDENT,14:35:32,iPhone,15461,68553
722,25,A,P,P,P,P,A,A,P,A,A,P,P,A,A,A,P,A,A,P,A,P,A,A,A,A,A,A,A,A,A,A,A,P,A,P,P,A,A,A,P,A,A,A,P,A,A,A,P,P,A,A,A,A,P,A,A,P,A,P,A,A,P,A,2017-10-24,PRESIDENT,14:20:46,iPhone,14402,64328
723,24,A,P,P,A,A,A,A,A,A,A,P,P,A,P,A,A,A,A,A,A,A,A,P,A,P,P,A,A,A,A,A,A,A,A,P,P,A,P,A,A,A,A,A,P,A,A,A,A,P,A,A,A,P,A,A,A,A,A,A,P,A,A,A,2017-10-24,PRESIDENT,14:13:48,iPhone,14306,60101
724,26,A,A,A,A,P,A,A,P,A,A,P,P,A,P,P,P,A,A,A,P,A,P,A,A,A,A,A,P,A,A,A,P,P,A,P,P,A,P,A,A,A,P,P,P,A,A,P,A,P,A,P,A,A,P,A,A,P,A,P,P,A,A,A,2017-10-24,PRESIDENT,13:30:21,iPhone,13673,61172
725,25,A,P,P,A,A,A,A,P,A,A,P,P,A,A,P,A,A,A,A,A,A,A,A,A,P,A,A,A,A,A,A,P,A,A,P,P,P,P,A,A,A,A,A,P,A,P,A,A,P,A,A,A,P,P,A,A,A,A,A,P,A,A,A,2017-10-24,PRESIDENT,12:20:35,iPhone,20849,83559
726,22,A,A,A,A,A,A,A,A,A,A,A,P,A,A,P,P,A,A,A,A,A,A,A,A,A,P,A,A,A,P,A,A,P,A,P,P,A,P,A,A,A,P,A,P,A,A,A,A,P,P,A,A,A,A,A,A,P,A,P,A,P,A,A,2017-10-24,PRESIDENT,12:13:59,iPhone,17642,73233
727,22,P,A,P,A,A,A,A,P,A,A,P,P,A,P,P,P,A,A,P,A,P,A,A,A,A,A,A,A,P,A,A,A,A,A,P,A,A,P,A,A,A,P,A,P,A,A,A,A,P,A,P,A,A,A,A,A,P,A,P,A,A,A,A,2017-10-23,PRESIDENT,23:18:01,iPhone,17537,89997
728,23,A,A,P,A,A,A,P,P,A,A,P,P,A,P,P,P,A,A,A,A,A,P,A,A,A,A,A,A,A,P,A,A,A,A,P,P,A,A,A,A,A,P,A,P,A,A,A,A,P,P,A,A,A,A,A,A,A,A,A,A,A,A,A,2017-10-23,PRESIDENT,12:30:10,iPhone,25192,118167
729,25,A,A,P,A,P,P,P,P,A,A,P,A,A,P,A,P,A,A,A,A,P,A,P,A,A,P,A,A,A,A,A,A,A,A,P,P,A,A,A,P,A,P,A,P,A,A,A,A,A,A,A,A,A,P,P,A,A,A,A,A,A,A,A,2017-10-23,PRESIDENT,11:53:08,iPhone,25159,118075
730,23,A,A,P,A,A,A,P,A,A,A,P,A,A,P,P,P,A,A,A,A,A,A,P,A,A,A,A,A,A,A,P,P,P,A,P,P,A,P,A,A,A,A,A,P,A,P,A,A,A,P,A,A,A,P,A,A,A,A,A,A,A,A,A,2017-10-23,PRESIDENT,11:42:56,iPhone,27997,125751
731,26,A,A,P,A,P,A,A,P,A,A,P,P,A,P,A,P,P,A,A,A,P,A,A,A,A,A,A,A,P,A,A,A,A,A,P,P,A,A,P,A,A,A,A,P,A,A,A,A,P,A,A,A,P,P,P,A,A,A,P,A,A,A,A,2017-10-22,PRESIDENT,12:08:47,iPhone,23964,110087
732,12,A,A,A,A,A,A,P,A,A,A,A,A,A,P,A,A,A,A,A,P,A,A,A,A,A,A,P,A,A,P,A,A,A,A,P,P,A,A,A,A,A,A,A,P,A,A,A,A,P,A,A,A,A,A,A,A,A,A,A,P,A,A,A,2017-10-22,PRESIDENT,12:02:31,iPhone,7956,48368
733,19,A,A,P,A,A,A,P,A,A,A,P,A,A,P,A,A,A,A,A,A,A,A,A,A,A,A,A,A,P,P,A,A,A,A,P,A,A,A,A,A,A,A,A,P,A,A,A,A,P,A,A,A,A,A,A,A,A,P,A,A,A,A,A,2017-10-22,PRESIDENT,11:50:39,iPhone,17602,79676
734,17,A,A,P,A,A,A,A,A,A,A,P,A,A,A,A,P,A,A,A,A,A,A,A,A,A,A,A,A,P,P,A,A,A,A,P,A,A,A,A,A,A,A,A,P,A,A,A,A,A,A,A,A,A,A,A,A,A,A,A,A,A,A,A,2017-10-22,PRESIDENT,00:09:21,iPhone,16276,78893
735,23,A,A,A,A,P,P,A,A,P,A,P,A,A,A,P,A,A,A,A,A,A,A,P,A,A,P,A,A,P,A,A,A,P,A,P,P,A,P,A,P,A,A,P,P,A,A,A,P,A,A,P,A,A,P,A,A,P,A,A,A,A,A,A,2017-10-22,PRESIDENT,00:02:45,iPhone,13683,71314
736,20,A,A,P,A,A,A,A,A,P,P,P,A,A,A,A,P,A,A,A,A,A,A,A,A,A,A,P,A,A,P,P,A,P,A,P,A,A,P,A,A,A,A,A,P,A,A,A,A,P,A,P,A,A,A,A,A,A,P,A,A,A,A,A,2017-10-21,PRESIDENT,23:57:41,iPhone,17376,67844
737,23,A,P,P,A,P,A,A,A,A,A,P,A,A,P,P,P,A,A,A,A,A,A,A,A,A,A,A,A,P,A,P,A,A,A,P,P,A,P,A,A,A,P,A,P,A,A,A,P,P,A,A,A,A,P,A,A,P,A,P,A,A,A,A,2017-10-21,PRESIDENT,22:51:57,iPhone,23221,102739
738,26,A,A,P,A,A,A,P,P,A,A,P,P,A,A,A,P,A,A,A,P,A,A,A,A,A,A,A,A,A,A,P,A,A,A,P,P,A,P,P,A,A,A,A,P,A,A,A,A,P,A,A,P,A,A,A,A,A,A,A,A,A,P,A,2017-10-21,PRESIDENT,21:21:08,iPhone,24336,101054
739,20,A,A,A,A,A,A,P,P,A,A,A,P,A,A,A,P,A,A,A,A,A,A,P,P,A,A,A,A,P,A,A,A,A,A,P,P,A,P,A,A,A,A,A,P,A,A,A,A,P,A,P,A,P,A,A,A,A,A,A,P,A,A,A,2017-10-21,PRESIDENT,20:06:00,iPhone,25360,84962
740,12,A,A,P,A,A,A,P,A,A,A,A,A,A,A,A,A,A,A,A,A,A,A,A,A,A,A,A,A,P,A,A,A,P,A,P,P,A,A,A,A,A,A,A,P,A,A,A,A,P,A,A,A,A,P,A,A,A,A,A,A,P,A,A,2017-10-21,PRESIDENT,19:59:23,iPhone,11255,48552
741,23,A,P,P,P,A,A,A,A,A,A,A,A,P,P,A,P,A,A,A,A,A,A,A,A,A,A,A,P,P,P,A,A,A,A,P,P,A,P,A,A,A,A,A,P,A,A,A,A,P,A,A,A,A,P,A,A,A,A,A,A,A,A,A,2017-10-21,PRESIDENT,16:50:33,iPhone,21391,96172
742,7,A,A,A,A,A,A,A,A,A,A,A,A,A,P,A,A,A,A,A,A,A,A,A,A,A,A,A,P,A,A,A,A,A,A,P,P,A,A,A,A,A,A,A,A,A,P,A,A,A,A,A,A,A,P,A,A,A,A,A,A,P,P,A,2017-10-21,PRESIDENT,13:14:33,iPhone,16020,55439
743,23,A,A,P,A,A,A,P,P,A,A,P,P,A,A,P,P,A,A,A,A,A,P,A,A,A,P,A,A,P,A,A,A,A,A,P,P,P,P,A,A,A,A,A,P,A,P,A,A,P,A,A,A,A,A,A,A,P,A,A,A,A,A,A,2017-10-21,PRESIDENT,13:08:17,iPhone,70990,213796
744,23,A,A,P,A,A,A,A,A,A,A,P,P,A,P,P,A,A,A,A,A,P,A,A,A,A,A,A,P,A,A,A,A,A,A,P,P,A,A,A,A,A,A,A,A,A,P,A,A,P,P,A,A,A,P,A,A,P,A,P,A,A,A,A,2017-10-21,PRESIDENT,12:35:05,iPhone,20325,92789
745,26,P,A,P,A,P,A,P,A,A,A,P,P,A,P,A,A,A,A,A,A,P,A,A,A,A,P,A,A,A,A,A,A,P,A,P,P,A,P,A,A,A,A,A,P,A,A,A,A,P,A,A,A,P,P,A,A,A,P,A,A,A,P,A,2017-10-21,PRESIDENT,12:07:16,iPhone,15668,71126
746,15,A,A,P,A,A,A,A,A,A,A,P,A,A,P,A,A,A,A,A,A,P,A,A,A,A,A,A,P,A,A,A,A,P,A,P,A,A,P,A,A,A,A,A,P,A,A,A,A,P,A,P,A,A,A,A,A,A,A,A,A,A,A,A,2017-10-21,PRESIDENT,11:52:56,iPhone,14079,72943
747,19,A,A,P,A,P,A,A,A,A,P,A,P,A,P,P,A,A,A,A,P,P,P,A,A,A,A,A,A,P,A,A,P,A,A,P,P,A,A,A,A,A,A,A,P,A,A,A,A,A,A,P,A,A,P,A,A,A,A,A,P,P,A,A,2017-10-20,PRESIDENT,23:52:17,iPhone,16056,64941
748,23,A,A,A,A,P,A,A,A,A,A,P,P,A,P,P,P,A,A,A,A,P,P,P,A,A,A,P,A,A,A,A,A,A,A,P,P,A,P,A,A,A,A,A,P,A,A,P,P,P,A,P,A,A,P,P,A,P,A,A,P,P,A,A,2017-10-20,PRESIDENT,21:10:37,Media Studio,7177,36967
749,6,A,A,A,A,A,A,A,A,A,A,A,A,A,P,A,P,A,A,A,P,A,A,A,A,A,A,P,A,A,A,A,A,A,P,A,A,A,A,A,A,A,A,A,A,A,A,A,A,A,A,P,A,A,A,P,A,A,A,A,A,P,A,A,2017-10-20,PRESIDENT,18:50:21,iPhone,13187,49511
750,22,A,P,P,A,A,A,A,A,A,P,P,A,A,P,P,P,A,A,A,A,A,A,A,P,A,A,A,A,A,A,P,A,P,A,P,P,A,A,A,A,A,A,A,P,A,A,A,A,P,A,A,A,A,P,A,A,P,A,A,A,A,A,A,2017-10-20,PRESIDENT,18:31:19,Media Studio,29854,109246
751,24,A,A,P,A,P,P,A,P,A,A,P,P,A,P,P,A,A,A,A,A,A,A,A,A,A,P,A,A,A,A,A,A,A,A,P,A,A,A,A,A,A,P,A,P,A,A,A,A,A,A,A,A,A,P,A,A,A,P,A,P,A,P,A,2017-10-20,PRESIDENT,10:31:50,iPhone,15323,75640
752,26,A,A,P,A,A,P,P,A,A,A,P,P,A,A,P,P,A,A,A,A,A,A,A,A,A,P,A,A,A,P,P,A,A,A,P,P,A,P,A,A,A,A,A,P,A,A,A,A,P,A,A,A,A,A,A,A,P,A,P,P,A,A,A,2017-10-20,PRESIDENT,10:15:45,iPhone,16037,72214
753,21,A,A,P,A,A,A,P,A,A,A,A,P,A,P,A,A,P,P,A,A,A,A,A,A,A,A,P,A,A,P,A,A,A,A,P,A,A,A,A,A,A,A,A,P,A,A,A,A,P,A,A,A,A,A,A,A,A,A,A,A,P,A,A,2017-10-20,PRESIDENT,10:11:15,iPhone,13058,55053
754,22,A,A,P,A,A,A,A,P,A,A,A,A,A,P,A,P,A,P,A,A,A,A,A,A,A,A,P,P,A,A,A,A,P,A,P,A,A,A,A,A,A,A,A,P,A,P,A,A,P,A,A,A,A,A,A,A,A,A,A,P,A,A,A,2017-10-20,PRESIDENT,05:12:44,iPhone,9931,52376
755,25,P,A,P,A,A,P,P,P,A,A,P,P,A,P,A,A,A,A,A,A,P,A,A,A,A,A,A,A,A,A,A,A,P,A,P,P,A,P,A,A,A,A,P,P,A,P,A,A,P,A,P,A,A,P,A,A,A,A,A,A,A,P,A,2017-10-20,PRESIDENT,03:00:42,iPhone,21124,91586
756,22,A,A,P,A,P,A,P,A,A,A,A,P,A,P,P,P,A,A,A,P,A,A,P,A,A,A,A,P,A,A,P,A,A,A,P,P,A,A,A,A,A,P,A,P,A,P,A,A,P,A,A,A,A,P,P,A,P,A,A,A,P,A,A,2017-10-20,PRESIDENT,02:53:42,iPhone,12948,55541
757,21,A,A,A,A,P,A,P,A,A,A,A,P,A,P,P,P,A,P,P,A,A,A,P,A,A,A,P,A,A,A,A,P,A,A,A,P,A,P,A,A,A,A,P,P,A,A,A,A,P,A,A,A,A,P,P,A,P,A,A,P,P,A,A,2017-10-20,PRESIDENT,01:43:00,Media Studio,11028,50193
758,7,A,A,A,A,A,A,A,A,A,A,A,A,A,A,A,P,A,A,A,A,A,A,A,A,A,A,P,A,P,A,P,A,A,A,A,P,A,P,A,A,A,A,A,P,A,A,A,A,P,A,A,A,A,A,A,A,A,A,A,A,A,A,A,2017-10-19,PRESIDENT,20:40:21,iPhone,23830,73035
759,25,A,A,P,A,A,P,P,P,A,A,P,P,A,A,A,P,A,A,A,A,A,A,P,A,A,A,A,A,A,A,A,A,P,A,P,P,A,P,A,A,A,A,A,P,A,A,A,A,P,A,A,P,A,A,A,A,A,A,A,A,A,P,A,2017-10-19,PRESIDENT,12:21:18,iPhone,26139,88012
760,22,A,P,P,P,P,A,A,P,A,A,P,P,A,P,A,A,A,A,A,A,A,P,A,A,A,A,A,A,P,A,A,A,A,A,P,P,A,A,A,A,A,A,A,P,A,A,A,A,P,A,A,A,A,P,A,P,A,P,A,A,A,A,A,2017-10-19,PRESIDENT,11:56:15,iPhone,40651,120166
761,24,A,A,P,A,A,A,A,A,P,A,P,P,A,A,P,P,A,A,P,A,A,A,A,A,A,A,A,A,A,A,A,A,A,A,P,P,A,A,A,A,A,A,A,P,A,P,A,A,A,P,A,P,A,P,A,A,P,A,A,P,A,P,A,2017-10-19,PRESIDENT,11:17:52,iPhone,13566,72482
762,22,P,A,A,A,P,A,A,P,A,A,A,P,A,P,A,P,A,A,A,A,A,A,P,A,A,A,P,A,P,A,P,A,P,A,P,P,A,A,A,A,A,P,P,P,A,P,A,A,P,P,A,A,A,P,A,A,A,A,P,A,A,A,A,2017-10-19,PRESIDENT,10:54:09,iPhone,19268,84057
763,15,P,A,P,A,A,A,P,P,A,A,P,P,A,P,A,P,A,P,A,A,A,A,A,A,A,A,P,A,P,A,A,A,A,P,A,A,A,A,A,A,A,A,A,P,A,A,P,A,A,A,A,A,A,A,P,A,A,A,A,A,P,A,A,2017-10-19,PRESIDENT,03:03:29,iPhone,10559,44591
764,16,A,A,A,A,A,A,P,A,A,A,A,A,A,A,A,A,A,P,A,A,A,A,A,A,A,A,A,A,A,P,P,A,A,A,P,A,A,A,A,A,A,A,A,A,A,A,A,A,P,A,A,A,A,A,A,A,A,A,A,P,P,A,A,2017-10-18,PRESIDENT,23:31:54,iPhone,14454,57977
765,13,A,A,P,A,P,A,P,A,A,A,A,A,A,P,P,A,A,P,A,A,A,A,A,A,A,A,A,A,A,A,A,A,A,A,P,A,A,A,A,A,A,P,A,P,A,A,P,A,A,A,A,A,A,P,A,A,A,A,A,A,P,P,A,2017-10-18,PRESIDENT,22:49:42,iPhone,18196,70464
766,12,P,P,P,A,A,A,A,A,A,P,P,P,P,A,A,P,A,A,A,P,A,A,A,A,A,A,P,A,P,A,A,A,A,A,P,P,A,A,A,A,A,A,A,P,A,A,A,A,A,A,A,A,A,A,A,A,A,A,A,A,A,A,A,2017-10-18,PRESIDENT,22:19:12,iPhone,23044,98961
767,21,A,A,P,A,A,A,A,A,A,A,P,P,A,A,A,P,A,A,A,A,A,A,P,A,A,A,P,A,P,A,A,A,P,A,P,P,A,A,A,A,A,P,A,P,A,A,A,A,P,A,A,A,A,P,A,A,A,A,A,A,P,A,A,2017-10-18,PRESIDENT,20:42:05,iPhone,11941,42384
768,21,A,A,P,A,P,A,A,P,A,A,A,P,A,A,A,P,A,P,A,A,P,P,P,A,A,A,P,A,A,A,A,A,A,A,P,P,A,P,A,A,A,A,A,P,A,A,A,A,P,A,A,A,A,P,A,A,A,A,A,P,P,A,A,2017-10-18,PRESIDENT,19:27:26,Media Studio,7511,36710
769,24,A,A,P,A,P,A,A,P,A,A,A,P,A,P,P,P,A,A,A,A,A,A,A,A,A,A,P,A,A,A,A,A,P,A,P,P,A,P,A,A,A,P,A,P,A,A,P,A,P,A,A,A,A,A,P,A,P,A,A,A,P,A,A,2017-10-18,PRESIDENT,18:20:39,Media Studio,9044,44208
770,20,A,A,P,A,P,A,A,P,A,P,A,P,A,P,A,P,A,P,A,A,P,A,A,A,A,A,A,A,A,A,A,A,A,A,P,A,A,A,A,A,A,A,A,P,A,A,A,A,P,A,A,A,A,P,A,P,A,A,A,A,P,A,A,2017-10-18,PRESIDENT,16:58:23,iPhone,10590,43710
771,29,A,A,A,A,P,A,A,P,P,A,P,P,A,A,P,P,A,A,A,A,P,A,A,A,P,A,A,P,A,A,A,A,P,A,P,P,A,A,A,P,A,A,P,P,A,A,A,A,P,A,A,A,P,A,A,A,P,A,A,A,A,A,A,2017-10-18,PRESIDENT,15:07:07,Media Studio,13050,60949
772,22,P,A,P,A,A,P,A,P,A,A,A,P,A,P,P,P,A,A,P,A,P,A,A,A,A,A,A,P,P,A,A,A,A,A,P,P,A,P,A,A,A,A,A,P,A,A,A,A,P,A,P,A,P,A,A,A,P,A,A,A,A,P,A,2017-10-18,PRESIDENT,13:41:10,iPhone,25506,99764
773,25,A,P,P,A,A,A,P,A,A,A,A,P,A,P,P,P,A,A,A,A,A,P,P,A,A,P,A,A,A,A,A,A,A,A,P,P,A,A,A,P,A,P,A,P,A,A,A,A,P,P,A,A,A,P,A,A,A,A,A,A,A,A,A,2017-10-18,PRESIDENT,11:25:24,iPhone,24511,101633
774,25,P,A,P,A,P,A,A,P,A,A,P,P,A,P,A,P,A,A,A,A,A,A,P,A,A,A,A,P,A,A,A,A,P,A,P,P,A,P,A,P,A,A,A,P,A,A,A,A,P,A,P,A,P,P,A,A,P,P,P,A,A,A,A,2017-10-18,PRESIDENT,11:06:06,iPhone,25384,94520
775,22,A,A,P,A,A,A,A,A,A,A,P,P,P,A,A,P,A,A,A,A,A,A,A,A,A,P,A,A,A,A,A,A,P,A,P,A,A,A,A,A,A,A,A,P,A,A,A,A,P,A,A,A,A,A,A,A,A,P,A,A,A,A,A,2017-10-18,PRESIDENT,10:56:36,iPhone,14109,60724
776,21,A,P,A,P,A,A,A,A,A,A,P,A,A,A,A,P,A,A,A,A,P,A,A,A,A,A,A,A,A,A,A,A,A,A,P,P,A,P,A,A,A,A,A,P,A,A,A,P,P,A,P,P,A,P,A,A,P,A,P,A,A,P,A,2017-10-18,PRESIDENT,10:38:18,iPhone,19842,73678
777,19,A,A,P,A,P,A,P,A,A,A,P,A,A,A,A,P,A,A,A,A,A,A,A,A,A,A,A,A,P,A,A,A,A,P,P,P,A,P,A,A,A,A,P,A,A,A,A,A,P,A,P,A,A,P,A,A,A,A,A,A,A,A,A,2017-10-18,PRESIDENT,10:27:29,iPhone,24369,86318
778,24,A,P,P,A,P,A,P,A,A,P,A,P,A,A,P,P,A,A,A,A,P,A,A,A,A,A,A,A,A,A,A,A,A,A,P,A,A,P,A,A,A,P,A,P,A,A,A,A,P,P,A,A,A,P,A,A,A,P,A,A,P,A,A,2017-10-18,PRESIDENT,10:21:00,iPhone,17935,63961
779,21,A,A,P,A,P,A,P,P,A,A,P,P,A,P,P,A,A,A,A,A,A,P,A,A,A,A,P,A,P,A,A,A,A,P,P,P,A,A,A,A,A,P,A,A,A,A,A,A,P,A,A,A,A,P,P,A,A,A,A,A,P,A,A,2017-10-18,PRESIDENT,02:21:16,Media Studio,9709,42699
780,2,A,A,A,A,A,A,P,A,A,A,A,A,A,P,A,A,A,A,A,A,A,A,A,A,A,A,A,A,A,A,A,A,A,P,A,A,A,A,A,A,A,A,A,A,A,A,A,A,A,A,A,A,A,A,A,A,A,A,A,A,P,A,A,2017-10-18,PRESIDENT,00:44:43,Media Studio,17165,63824
781,5,A,A,A,A,A,A,P,A,A,A,A,A,A,P,A,A,A,A,A,A,A,A,A,A,A,A,A,A,A,A,A,A,P,A,P,A,A,A,A,A,A,A,A,A,A,A,A,A,A,A,A,A,A,A,A,A,A,A,A,A,P,A,A,2017-10-17,PRESIDENT,23:06:01,iPhone,31067,104601
782,23,A,A,A,A,P,A,A,A,A,A,A,P,P,A,P,P,P,A,P,A,P,A,A,A,A,A,A,A,A,A,A,P,A,A,P,A,A,P,A,A,A,A,A,P,A,A,A,A,P,A,A,A,A,P,A,A,A,A,A,A,A,A,A,2017-10-17,PRESIDENT,23:03:32,iPhone,16808,72698
783,23,P,A,P,A,A,A,A,P,A,A,P,A,P,P,A,P,P,A,A,A,A,A,A,A,P,A,P,A,P,A,A,A,P,A,P,P,P,A,A,A,A,A,A,P,A,A,A,A,A,A,A,A,A,A,A,A,A,A,A,A,A,A,A,2017-10-17,PRESIDENT,21:56:08,iPhone,16242,64187
784,21,A,A,P,A,P,A,P,A,A,A,A,P,A,P,P,A,A,A,A,A,A,P,P,A,A,A,A,A,A,A,A,A,A,A,P,P,A,P,A,A,A,P,A,P,A,A,A,A,P,A,A,A,A,P,A,A,A,A,A,P,P,A,A,2017-10-17,PRESIDENT,21:51:34,iPhone,6765,37587
785,20,A,A,A,A,A,A,P,A,A,A,A,P,A,A,P,P,A,A,A,P,A,A,A,A,A,A,A,A,A,P,A,P,P,A,P,P,A,A,A,A,A,A,A,P,A,A,A,A,P,A,A,A,A,A,A,A,A,A,A,A,P,A,A,2017-10-17,PRESIDENT,18:59:43,Media Studio,4373,25242
786,15,A,A,P,A,A,A,A,A,A,A,P,P,A,A,A,A,A,P,A,A,A,A,A,A,A,A,A,A,A,A,P,A,P,A,P,P,A,P,A,A,A,A,A,P,A,A,A,A,P,A,A,A,A,P,A,A,A,A,A,A,P,A,A,2017-10-17,PRESIDENT,17:25:44,iPhone,11493,46070
787,26,A,A,P,A,P,A,A,P,A,A,A,A,A,P,P,P,A,A,A,A,P,A,A,A,A,A,A,A,P,A,A,P,A,A,P,P,A,A,A,P,A,P,A,P,A,P,A,A,P,A,P,A,A,P,A,A,P,A,P,A,A,A,A,2017-10-17,PRESIDENT,16:16:28,iPhone,8702,50141
788,21,A,A,P,A,A,A,A,A,A,A,A,P,A,P,A,P,A,A,A,A,A,A,A,A,A,A,A,A,A,A,A,A,A,P,P,A,A,A,P,A,A,A,A,P,A,A,A,A,P,A,A,A,A,A,P,A,A,A,A,A,P,A,A,2017-10-17,PRESIDENT,12:39:45,iPhone,12313,65889
789,20,A,A,P,A,A,A,A,A,A,A,P,A,A,P,P,A,A,A,A,A,A,P,A,A,A,P,A,A,A,A,P,A,A,A,P,P,P,P,A,A,A,P,A,P,A,A,A,A,P,P,P,P,A,P,A,A,P,A,A,P,A,A,A,2017-10-16,PRESIDENT,23:32:05,iPhone,35069,152051
790,20,A,A,P,A,A,A,A,A,A,A,P,P,A,P,A,P,A,A,A,A,A,A,A,A,A,A,A,A,P,P,A,A,P,A,P,P,A,A,A,P,A,A,A,P,A,A,A,A,P,A,A,A,A,P,A,A,A,A,A,A,A,A,A,2017-10-16,PRESIDENT,13:12:43,iPhone,19613,96816
791,28,A,A,P,A,P,A,A,P,A,A,P,P,A,A,A,A,A,A,A,A,P,A,A,A,A,A,A,P,P,P,P,A,P,A,P,A,A,A,A,A,A,A,P,P,A,P,A,A,P,A,A,A,A,P,A,A,A,A,A,A,A,A,A,2017-10-16,PRESIDENT,12:57:50,iPhone,20216,92771
792,27,A,A,A,A,P,A,P,A,P,A,P,P,A,P,P,P,A,A,A,P,A,A,P,A,A,A,A,A,A,A,A,A,P,A,P,P,A,P,A,A,A,A,P,P,A,A,A,A,P,A,P,A,A,P,A,P,P,A,P,A,A,A,A,2017-10-16,PRESIDENT,12:54:49,iPhone,21065,77093
793,15,A,A,A,A,P,A,A,P,A,A,A,P,A,P,A,P,A,A,A,A,A,P,A,A,A,A,A,A,A,A,A,A,P,A,P,P,A,A,A,A,A,A,P,A,P,A,P,A,A,A,A,A,A,A,A,P,P,A,P,A,A,A,A,2017-10-16,PRESIDENT,12:49:27,iPhone,12973,57644
794,24,A,P,P,P,A,A,A,P,A,A,A,P,A,P,A,A,A,A,A,A,P,A,A,A,P,A,P,A,A,A,A,A,P,A,P,P,A,P,A,A,A,A,A,P,A,A,A,A,P,P,P,A,A,A,A,A,P,A,P,A,A,A,A,2017-10-16,PRESIDENT,12:21:49,iPhone,12938,58127
795,23,A,A,P,A,A,A,P,P,A,A,P,P,A,P,P,P,A,A,A,A,A,A,A,A,A,A,A,P,P,A,A,A,P,A,P,A,A,A,A,A,A,P,A,P,A,A,A,A,P,A,A,A,A,A,A,A,A,A,A,A,A,A,A,2017-10-16,PRESIDENT,12:17:10,iPhone,14897,77543
796,26,A,A,P,A,A,A,P,P,A,A,P,P,A,A,P,A,A,A,A,A,P,A,A,P,A,A,P,A,P,A,A,P,P,A,P,A,A,A,A,P,A,A,A,P,A,A,A,A,P,A,P,A,A,A,A,A,A,A,A,A,A,A,A,2017-10-15,PRESIDENT,13:46:27,iPhone,12861,60798
797,22,A,A,P,A,A,A,A,A,A,A,A,P,A,P,A,P,A,A,A,A,A,A,A,A,A,P,A,A,A,A,A,A,P,A,P,P,A,P,A,P,A,P,A,P,A,A,A,A,P,A,A,A,A,A,P,A,A,A,P,A,A,A,A,2017-10-15,PRESIDENT,13:25:05,iPhone,16003,71175
798,22,P,A,P,A,A,A,A,P,A,A,A,A,A,P,P,P,A,A,A,A,A,A,A,A,A,P,A,A,A,A,P,A,A,A,P,P,A,A,A,A,A,P,A,P,A,A,A,A,A,A,A,A,A,A,A,A,A,A,A,A,A,P,A,2017-10-14,PRESIDENT,21:27:22,iPhone,22827,118617
799,21,A,A,A,A,A,A,A,A,A,A,P,P,A,P,P,A,A,A,A,A,A,A,A,A,A,A,A,A,A,A,A,A,A,A,P,P,A,P,A,P,A,P,A,P,A,A,A,A,P,A,A,A,P,A,A,A,P,A,P,P,A,A,A,2017-10-14,PRESIDENT,11:27:00,iPhone,18450,84508
800,22,A,A,P,A,P,A,A,A,A,A,A,P,A,A,P,P,A,A,A,A,P,A,A,A,P,A,P,P,P,A,A,A,A,A,P,A,A,A,A,A,A,A,A,P,A,A,A,A,A,A,A,A,A,A,A,A,P,P,A,A,A,P,A,2017-10-14,PRESIDENT,11:18:49,iPhone,16039,68504
801,24,P,A,P,A,P,A,A,P,P,A,P,P,A,P,A,P,A,A,A,A,A,A,P,A,A,A,A,P,A,A,A,A,A,A,P,P,P,P,A,A,A,A,A,P,A,P,A,A,P,A,A,A,A,P,A,A,A,A,A,A,A,A,A,2017-10-14,PRESIDENT,01:31:20,iPhone,12409,61481
802,24,A,A,A,A,P,A,A,P,A,A,P,P,A,P,A,P,A,A,A,A,P,A,A,P,A,A,A,A,A,A,A,A,P,A,P,P,A,A,A,P,A,A,P,P,A,A,A,A,P,A,A,A,A,P,A,A,P,A,P,A,A,A,A,2017-10-14,PRESIDENT,01:17:54,iPhone,15845,69168
803,24,A,A,A,A,A,A,A,A,A,A,P,P,P,P,P,P,A,A,A,A,A,A,A,A,A,A,A,A,P,A,A,A,A,A,P,P,A,A,A,A,A,P,A,P,A,P,P,A,P,A,A,A,A,A,A,A,A,A,A,P,A,A,A,2017-10-14,PRESIDENT,01:10:55,iPhone,11325,54519
804,23,P,A,P,A,A,A,A,P,A,A,A,A,P,A,P,P,A,A,A,A,P,P,P,A,A,A,A,A,P,A,A,P,A,A,P,P,A,A,A,A,A,P,A,P,A,A,A,A,P,A,A,A,A,A,A,P,P,A,P,A,A,A,A,2017-10-14,PRESIDENT,01:02:48,iPhone,14106,70090
805,3,A,A,A,A,A,A,A,A,A,A,A,A,A,A,A,A,A,P,A,A,A,A,A,A,A,A,A,A,A,A,A,A,A,A,A,A,A,A,A,A,A,A,A,A,A,A,A,A,A,A,A,A,A,A,A,A,A,A,A,A,P,A,A,2017-10-14,PRESIDENT,00:53:59,iPhone,10666,41603
806,23,A,A,P,A,A,A,A,P,A,A,P,P,A,A,P,P,A,A,A,A,P,P,A,A,A,A,A,A,A,A,A,A,A,A,P,P,A,P,A,A,A,P,A,A,A,A,A,A,A,A,P,A,A,A,A,A,P,A,P,P,P,A,A,2017-10-13,PRESIDENT,22:01:57,Media Studio,17647,66875
807,11,A,A,P,A,A,A,A,A,A,A,A,A,A,A,A,A,A,A,A,A,A,A,A,A,A,A,A,A,A,A,P,A,A,A,P,A,A,A,A,A,A,A,A,P,A,A,A,A,P,A,A,A,A,A,A,A,A,P,A,A,P,A,A,2017-10-13,PRESIDENT,18:09:00,Media Studio,11415,48865
808,11,A,P,A,P,A,A,A,A,A,A,P,A,A,A,P,P,A,P,A,A,A,A,A,A,A,A,A,A,P,A,A,A,A,A,A,P,A,A,A,A,A,A,A,P,A,A,A,A,P,A,A,A,A,A,A,A,P,A,A,A,P,A,A,2017-10-13,PRESIDENT,17:41:36,iPhone,21151,80176
809,22,A,A,P,A,A,A,P,P,A,A,A,P,A,P,P,P,A,P,P,A,A,P,A,A,A,A,P,A,A,A,A,A,A,A,P,P,A,A,A,A,A,P,A,P,A,A,A,A,A,A,A,A,A,A,P,A,P,A,A,A,P,A,A,2017-10-13,PRESIDENT,17:07:15,iPhone,16683,73286
810,24,A,A,P,A,P,A,A,A,A,A,P,P,A,P,P,P,A,A,A,A,A,A,A,A,A,P,A,A,A,A,A,P,A,A,P,A,A,P,A,A,P,P,A,P,A,A,A,A,P,P,A,A,A,A,A,A,P,A,P,A,A,A,A,2017-10-13,PRESIDENT,16:30:28,iPhone,11949,63491
811,25,P,A,P,A,A,A,P,A,A,A,P,P,A,A,A,A,A,A,A,A,A,A,A,A,A,A,A,A,A,A,A,A,P,A,P,P,A,P,A,P,A,A,P,P,A,P,A,A,A,P,A,A,P,A,A,A,P,A,P,A,A,A,A,2017-10-13,PRESIDENT,12:01:02,iPhone,22858,93291
812,22,A,A,P,A,P,A,A,A,A,A,A,P,A,P,P,P,P,A,A,A,P,A,P,A,A,P,A,A,A,A,A,A,P,A,P,P,A,A,A,A,A,A,A,P,A,A,A,A,P,A,A,A,A,P,A,A,P,A,A,P,A,A,A,2017-10-13,PRESIDENT,11:51:30,iPhone,15485,76367
813,18,A,A,P,A,P,A,A,P,A,A,P,P,A,P,A,A,A,A,A,A,A,P,P,A,A,A,A,P,A,A,A,A,P,A,P,P,A,A,A,A,A,A,A,A,A,P,A,A,A,A,A,A,A,P,A,A,P,A,P,A,P,A,A,2017-10-13,PRESIDENT,11:14:12,iPhone,11885,51866
814,21,A,A,P,A,A,A,A,A,A,A,A,P,A,P,P,P,A,A,A,A,A,P,A,P,A,A,A,A,P,A,A,P,A,A,P,P,A,A,A,P,A,P,A,P,A,P,A,A,P,A,P,A,A,P,A,A,A,A,P,A,A,A,A,2017-10-13,PRESIDENT,11:10:30,iPhone,14207,64283
815,22,A,A,P,A,P,A,P,P,A,A,P,A,A,P,P,A,A,P,A,A,A,P,P,A,A,A,A,A,P,A,A,A,A,A,P,P,A,A,A,A,A,P,A,P,A,A,A,A,P,A,A,A,A,P,A,A,A,A,A,A,P,A,A,2017-10-13,PRESIDENT,09:36:54,iPhone,16514,68837
816,23,A,A,P,A,P,P,A,P,A,A,A,A,A,P,A,P,A,A,A,A,A,P,A,A,P,A,P,P,A,A,A,A,P,A,P,P,A,A,A,A,A,A,P,A,A,P,A,A,P,P,A,A,A,P,A,A,A,A,A,P,A,P,A,2017-10-13,PRESIDENT,01:18:23,Media Studio,22416,87857
817,5,A,A,P,A,A,A,A,A,A,A,A,A,A,P,A,A,A,P,A,A,A,A,A,A,A,A,A,A,A,A,A,A,A,A,A,A,A,A,A,A,A,A,A,A,A,A,A,A,A,A,A,A,A,A,A,A,A,A,A,A,P,A,A,2017-10-13,PRESIDENT,00:12:59,iPhone,11002,50217
818,27,A,A,A,A,P,A,P,P,A,A,P,A,A,P,P,A,P,A,A,A,P,P,A,A,A,A,A,A,A,A,A,A,A,A,P,P,A,A,A,A,A,A,P,P,A,A,A,A,P,A,A,A,P,P,A,P,P,A,A,A,P,A,A,2017-10-12,PRESIDENT,20:19:32,iPhone,15614,68294
819,20,A,A,P,A,A,A,P,P,A,A,P,P,A,P,A,A,A,A,A,A,A,P,A,A,A,A,A,A,P,A,A,A,A,A,P,P,A,A,A,P,A,A,A,P,A,A,A,A,A,A,A,A,A,P,A,A,A,A,A,A,P,A,A,2017-10-12,PRESIDENT,18:17:40,Media Studio,12853,52052
820,15,A,A,P,A,A,A,A,P,A,A,A,P,A,P,A,A,A,A,A,A,A,P,A,A,A,A,A,A,A,A,A,A,A,A,P,P,A,A,A,A,A,A,A,P,A,P,P,A,A,A,A,A,A,P,A,A,A,A,A,A,A,A,A,2017-10-12,PRESIDENT,17:06:26,Media Studio,16941,80734
821,22,A,P,P,A,P,P,P,P,A,A,P,P,A,P,P,A,A,A,A,A,A,A,A,A,P,A,A,A,A,A,A,A,P,A,P,P,A,A,A,P,A,A,P,P,A,A,A,A,P,A,A,A,P,A,A,A,P,P,A,A,A,A,A,2017-10-12,PRESIDENT,12:45:29,iPhone,13433,64982
822,19,A,A,A,A,P,A,A,P,A,A,A,P,P,A,A,P,A,A,A,A,A,P,A,A,A,A,A,A,P,A,A,A,A,A,P,P,A,P,A,A,A,A,A,P,A,A,P,A,P,P,P,A,A,P,A,A,A,A,A,A,A,P,A,2017-10-12,PRESIDENT,11:07:00,iPhone,10164,50926
823,22,A,A,P,A,A,A,A,A,A,A,P,P,A,A,A,P,A,A,A,A,P,A,A,A,A,A,A,A,A,A,A,A,P,A,P,P,A,P,A,A,A,P,A,P,A,A,A,A,P,A,P,A,A,P,A,A,A,A,P,P,A,A,A,2017-10-12,PRESIDENT,10:58:53,iPhone,10197,47405
824,13,A,A,P,A,A,A,A,P,A,A,A,A,A,P,A,P,A,A,A,P,P,A,A,A,A,A,P,A,A,A,A,A,A,A,P,A,A,A,A,A,A,A,A,P,A,A,A,A,A,A,A,A,A,A,A,A,A,A,A,P,A,A,A,2017-10-12,PRESIDENT,10:49:42,iPhone,6731,37718
825,22,A,A,P,A,A,A,P,P,A,A,P,P,A,A,P,P,A,P,A,A,A,A,A,A,A,A,A,A,P,A,A,A,P,A,P,P,A,A,A,P,A,P,A,P,A,A,A,A,A,A,A,A,A,P,A,A,A,P,P,A,P,A,A,2017-10-12,PRESIDENT,10:04:11,iPhone,13520,60730
826,22,P,P,P,A,P,A,A,P,A,A,P,A,A,P,A,P,A,A,A,A,A,A,A,P,A,A,A,A,A,A,A,A,A,A,P,P,P,P,A,P,A,A,P,A,A,A,A,A,A,A,A,A,A,P,A,A,A,A,A,A,A,A,A,2017-10-12,PRESIDENT,00:40:57,Media Studio,20348,87960
827,9,A,A,A,A,A,A,A,A,A,A,A,A,A,P,A,P,A,A,A,P,A,A,A,A,A,A,P,A,A,A,A,A,A,A,A,P,A,A,A,A,A,A,A,P,A,A,A,A,P,A,A,A,A,A,A,A,A,A,A,P,P,A,A,2017-10-12,PRESIDENT,00:09:42,iPhone,5611,31715
828,27,A,A,A,A,P,A,P,P,A,A,P,A,A,A,P,A,P,A,A,A,P,P,A,A,A,A,A,A,A,A,A,A,A,A,P,P,A,A,A,A,A,A,P,P,A,A,A,A,P,A,A,A,P,P,A,P,P,A,A,A,P,A,A,2017-10-11,PRESIDENT,23:56:08,iPhone,12276,56587
829,12,A,A,A,A,A,A,A,A,A,A,A,A,A,P,P,P,A,A,A,P,A,A,A,A,A,P,P,A,A,A,A,A,P,A,A,P,A,P,A,A,A,A,A,P,A,A,A,A,P,A,A,A,A,A,A,A,P,A,A,P,A,A,A,2017-10-11,PRESIDENT,23:28:49,iPhone,10407,57891
830,13,A,A,A,A,A,A,P,A,A,A,P,A,A,P,P,A,A,P,A,P,A,A,A,A,A,A,A,A,A,P,A,P,P,A,P,P,A,A,A,A,A,A,A,P,A,A,A,A,P,A,A,A,A,A,A,A,A,A,A,A,P,A,A,2017-10-11,PRESIDENT,21:32:07,iPhone,5082,27928
831,25,A,A,P,A,A,A,P,A,A,A,A,A,A,A,P,P,A,A,A,A,A,P,A,A,A,A,A,A,P,A,P,A,A,A,P,P,A,A,A,A,P,A,A,P,A,P,A,A,P,A,P,A,A,A,A,A,P,A,A,A,A,A,A,2017-10-11,PRESIDENT,21:18:49,iPhone,19130,114117
832,26,A,A,P,A,P,A,P,P,A,A,P,P,A,P,A,A,A,A,A,A,A,A,P,A,A,A,A,A,A,A,A,A,A,A,P,P,A,A,A,A,A,P,A,P,A,A,P,A,P,A,A,P,A,P,A,A,A,A,P,A,A,P,A,2017-10-11,PRESIDENT,19:49:21,iPhone,23284,99249
833,25,A,A,P,A,A,A,P,A,A,A,P,A,A,P,P,P,A,A,A,A,P,P,A,A,A,A,P,P,P,A,A,A,P,A,P,P,A,P,A,A,A,P,A,P,A,A,A,A,P,A,A,A,A,A,A,P,P,A,A,A,A,A,A,2017-10-11,PRESIDENT,13:55:44,iPhone,18962,73826
834,24,A,A,P,A,P,A,P,A,A,A,A,P,P,A,P,A,A,A,A,A,A,A,P,A,A,A,A,A,A,A,A,A,P,A,P,P,A,A,A,A,A,P,A,P,A,P,A,A,P,A,A,A,A,P,A,A,A,A,A,A,A,A,A,2017-10-11,PRESIDENT,13:45:22,iPhone,20408,105174
835,23,A,A,P,A,A,A,P,P,A,A,P,P,A,P,A,P,A,A,A,A,A,A,A,A,A,A,A,A,A,A,A,A,A,A,P,P,A,A,A,A,A,A,A,P,A,A,A,A,A,A,A,A,A,A,A,P,A,P,A,A,A,A,A,2017-10-11,PRESIDENT,10:47:10,iPhone,19401,84312
836,24,P,A,P,A,P,A,A,A,A,A,A,P,A,A,A,P,A,A,A,A,A,A,P,A,A,P,A,A,P,A,A,A,P,A,P,A,A,A,A,A,A,A,P,P,A,A,A,A,A,A,P,A,A,A,A,P,A,A,A,A,A,A,A,2017-10-11,PRESIDENT,10:36:37,iPhone,15430,74375
837,23,A,A,P,A,A,P,P,P,A,A,P,P,A,A,P,P,A,P,A,A,A,A,A,A,A,P,A,A,A,A,A,P,P,A,P,P,A,A,A,A,A,A,A,P,A,P,A,A,P,A,P,A,A,P,A,A,P,A,A,A,A,A,A,2017-10-11,PRESIDENT,10:31:18,iPhone,11212,54905
838,23,A,A,P,A,A,A,A,P,A,A,P,P,A,A,A,P,A,A,A,A,P,A,A,A,A,A,A,A,P,P,A,A,P,A,P,P,A,A,A,P,A,A,A,P,A,A,A,A,P,A,A,A,A,P,A,A,A,P,A,A,A,A,A,2017-10-11,PRESIDENT,10:26:50,iPhone,18196,79314
839,26,P,A,P,A,A,A,P,P,A,A,P,P,A,P,P,P,A,A,A,A,P,A,A,A,A,A,A,P,A,A,A,P,P,A,P,A,A,P,A,A,A,A,A,P,A,P,A,P,P,A,A,A,A,P,A,A,A,A,A,A,A,A,A,2017-10-11,PRESIDENT,10:21:15,iPhone,15932,77256
840,28,A,A,P,A,P,A,A,A,A,A,P,P,A,A,P,A,P,A,A,A,A,P,P,A,A,P,A,A,A,A,P,A,P,A,P,P,A,A,A,A,A,A,A,P,A,A,A,A,P,P,P,A,A,P,A,A,P,P,P,P,A,A,A,2017-10-11,PRESIDENT,01:21:43,iPhone,16058,69502
841,20,A,A,P,A,A,A,P,A,A,A,A,P,A,P,P,A,A,P,A,A,A,P,A,A,A,A,P,A,A,P,A,A,A,A,P,P,A,A,A,A,A,P,A,P,A,A,A,A,P,A,A,A,A,A,A,A,A,A,A,P,P,A,A,2017-10-11,PRESIDENT,01:15:26,iPhone,14143,66095
842,25,A,A,P,A,A,A,A,P,A,A,P,P,A,P,P,P,P,A,A,A,P,P,A,A,A,A,P,P,P,A,A,A,P,A,P,P,P,P,A,A,A,P,A,P,A,P,A,A,P,A,A,A,A,P,A,A,P,A,P,A,A,P,A,2017-10-10,PRESIDENT,23:29:47,iPhone,14669,62413
843,21,P,A,P,A,A,A,A,A,A,A,P,P,A,P,A,A,A,A,A,A,A,A,A,A,A,A,A,P,A,A,A,A,P,A,P,P,A,P,A,A,P,A,A,P,A,A,A,A,P,A,A,A,A,A,A,A,A,A,A,A,A,A,A,2017-10-10,PRESIDENT,12:50:55,iPhone,11411,58333
844,26,P,A,A,A,P,A,P,A,A,A,P,P,A,P,A,A,A,A,A,A,A,A,P,A,A,A,A,A,A,A,A,A,A,A,P,P,A,P,A,A,A,A,A,P,A,A,A,A,P,A,A,A,A,P,A,A,A,A,A,A,A,A,A,2017-10-10,PRESIDENT,12:13:54,iPhone,20210,95652
845,26,A,P,P,A,A,A,P,A,A,A,P,P,P,A,P,A,A,A,A,A,A,P,P,A,P,P,A,A,A,A,A,A,P,A,P,P,A,A,A,A,A,A,A,P,A,P,A,A,P,A,A,A,A,A,A,A,P,A,A,A,A,A,A,2017-10-10,PRESIDENT,10:42:23,iPhone,22622,99677
846,24,A,P,P,P,P,A,A,A,A,A,P,P,A,A,A,A,P,A,A,A,P,A,A,A,A,A,A,A,P,A,A,A,A,A,P,P,A,A,A,A,A,A,A,P,A,A,A,A,P,A,P,A,A,P,A,P,P,A,P,A,A,A,A,2017-10-10,PRESIDENT,10:30:28,iPhone,22242,86752
847,22,A,A,P,A,A,A,P,P,A,A,P,P,A,P,P,A,A,A,A,A,A,A,A,A,A,A,A,A,A,A,A,A,A,A,P,P,A,A,A,A,A,P,A,P,A,A,A,A,P,A,A,P,A,P,A,A,A,A,A,A,A,P,A,2017-10-10,PRESIDENT,10:18:34,iPhone,32459,138388
848,5,A,A,A,A,A,A,A,A,A,A,A,A,A,P,P,A,A,A,A,A,A,A,A,A,A,A,A,A,A,A,A,A,P,A,A,P,A,A,A,P,A,A,A,A,A,A,A,A,A,A,A,A,A,A,A,A,P,A,A,A,P,A,A,2017-10-10,PRESIDENT,10:13:47,iPhone,474,1787
849,26,A,A,P,A,A,A,P,P,A,A,P,P,A,P,P,P,A,A,A,A,P,A,A,A,A,P,A,A,A,A,A,A,A,A,P,P,A,A,A,A,A,P,A,P,A,A,A,A,P,A,A,A,P,A,A,A,A,A,A,A,A,A,A,2017-10-10,PRESIDENT,02:30:46,iPhone,34557,166116
850,11,A,A,A,A,A,A,A,A,A,A,P,A,A,A,A,P,A,P,A,A,A,A,A,A,A,A,A,A,A,A,P,A,A,A,A,A,A,A,A,A,A,A,A,A,A,A,A,A,P,A,P,A,A,P,A,A,A,A,A,A,P,A,A,2017-10-10,PRESIDENT,01:51:32,iPhone,16500,69189
851,24,A,A,P,A,P,A,A,A,A,A,A,P,A,P,A,P,P,A,A,A,A,A,A,A,A,A,P,A,A,A,A,A,P,A,P,P,A,P,A,A,A,A,P,P,A,P,A,A,P,P,A,A,A,P,A,A,P,A,P,A,A,A,A,2017-10-09,PRESIDENT,18:35:04,iPhone,20791,109311
852,22,A,P,A,P,A,A,A,P,A,A,P,A,A,P,P,P,A,A,A,A,A,A,A,A,A,A,A,A,A,P,P,A,P,A,P,P,A,P,A,P,A,P,A,P,A,P,A,A,P,A,A,A,A,P,A,A,A,A,A,A,A,A,A,2017-10-09,PRESIDENT,11:05:13,iPhone,21479,107533
853,19,A,A,P,A,A,A,A,A,A,A,A,P,A,P,A,A,A,A,A,A,A,A,A,A,A,A,P,P,P,A,A,A,P,P,P,P,A,P,A,A,A,A,A,P,A,P,A,A,P,A,A,A,A,P,P,A,A,A,A,A,A,A,A,2017-10-09,PRESIDENT,10:50:34,iPhone,14656,75617
854,17,P,A,P,A,A,A,A,A,A,A,A,A,P,P,P,P,A,P,A,A,A,A,A,A,P,A,A,A,P,A,A,A,A,A,P,A,A,A,A,P,A,A,A,P,P,A,A,P,P,A,A,A,A,A,A,A,P,A,A,A,P,P,A,2017-10-08,PRESIDENT,23:58:43,iPhone,19880,78014
855,27,A,A,A,A,P,A,A,P,A,A,P,P,A,P,P,P,A,A,A,A,A,A,P,A,P,A,A,A,A,A,A,P,A,A,P,P,A,P,A,A,A,A,A,P,P,A,A,P,P,A,A,A,P,A,A,P,P,A,A,A,A,A,A,2017-10-08,PRESIDENT,23:37:34,Media Studio,18418,80627
856,18,P,A,P,A,A,P,P,P,A,A,A,A,A,P,A,P,A,A,A,A,A,A,A,A,A,A,A,A,A,A,A,A,P,A,P,P,A,A,A,A,A,A,A,P,A,P,P,A,P,A,A,A,A,A,A,A,A,A,A,P,A,A,A,2017-10-08,PRESIDENT,20:51:57,iPhone,11653,66259
857,22,A,A,A,A,P,A,A,P,A,A,P,A,P,A,P,P,A,A,A,A,A,P,A,A,A,A,P,A,A,A,A,P,A,A,P,P,A,P,A,A,A,P,P,P,A,A,A,A,P,A,P,A,A,A,A,A,P,A,P,A,A,A,A,2017-10-08,PRESIDENT,19:49:32,iPhone,28144,135146
858,26,P,P,P,P,P,A,A,P,A,A,P,P,A,P,P,P,A,A,P,A,P,P,A,A,A,P,A,A,A,A,A,A,P,A,P,P,A,P,A,A,A,P,A,P,A,A,A,A,A,A,A,A,A,A,A,A,P,A,A,A,A,A,A,2017-10-08,PRESIDENT,18:16:16,iPhone,13716,66385
859,24,A,A,P,A,P,P,P,A,A,A,P,P,A,P,P,P,A,A,A,A,A,P,A,A,A,A,A,A,P,A,A,A,P,P,P,A,A,P,A,A,A,P,P,P,A,A,A,A,P,A,P,A,A,P,A,P,P,A,P,A,A,A,A,2017-10-08,PRESIDENT,14:13:19,iPhone,12830,60890
860,25,A,P,A,A,A,P,P,P,A,A,A,A,A,A,P,P,A,A,A,A,A,P,A,A,P,A,A,P,P,A,A,P,A,A,A,P,A,P,A,A,A,A,A,P,A,A,A,A,P,A,P,A,A,A,A,A,P,A,P,A,A,A,A,2017-10-08,PRESIDENT,14:09:00,iPhone,15186,69266
861,4,A,A,A,A,A,A,P,A,A,A,A,A,A,A,A,A,A,P,A,A,A,A,A,A,A,A,A,A,A,A,A,A,A,A,A,A,A,A,A,A,A,A,A,A,A,A,A,A,A,A,A,A,A,A,A,A,A,A,A,A,P,A,A,2017-10-08,PRESIDENT,13:59:58,iPhone,6541,36467
862,18,A,A,P,A,A,A,A,A,A,A,A,P,P,P,A,P,A,A,A,A,A,A,A,A,A,A,A,A,A,A,A,A,A,A,P,P,P,P,A,A,A,A,A,P,A,A,A,A,P,A,A,A,A,A,A,A,A,A,A,A,A,A,A,2017-10-08,PRESIDENT,13:49:11,iPhone,12180,75987
863,5,A,A,A,A,A,A,A,A,A,A,A,A,A,P,A,A,A,A,A,A,A,A,A,A,A,A,A,A,A,A,A,A,A,P,P,A,A,A,A,A,A,P,A,P,A,A,A,A,A,A,A,A,A,A,P,A,A,A,A,A,P,A,A,2017-10-07,PRESIDENT,21:41:01,iPhone,12503,60168
864,21,A,P,P,A,P,A,A,A,P,A,P,P,A,P,A,P,A,A,A,A,A,A,A,A,A,P,A,A,P,P,A,A,P,A,P,P,A,P,A,P,A,A,P,P,A,A,A,A,P,A,A,A,A,P,A,A,A,A,A,A,A,A,A,2017-10-07,PRESIDENT,20:33:31,iPhone,17797,75919
865,21,A,A,P,A,A,A,A,P,A,A,P,A,A,A,A,A,A,A,A,A,A,A,A,A,A,A,A,P,P,P,A,A,A,A,P,P,A,P,A,P,A,P,A,P,A,P,A,A,P,A,A,A,A,A,A,A,A,A,P,A,A,A,A,2017-10-07,PRESIDENT,19:45:10,iPhone,17900,72835
866,11,A,A,A,A,A,A,A,A,A,A,A,A,A,P,A,P,A,A,A,P,A,A,A,A,A,P,P,A,A,A,A,A,A,A,A,P,A,A,A,A,A,A,A,P,A,P,A,A,P,A,A,A,A,A,A,A,A,A,A,P,P,A,A,2017-10-07,PRESIDENT,19:40:17,iPhone,7596,35789
867,25,A,A,P,A,P,A,P,P,A,A,P,A,A,P,P,P,A,P,A,A,A,A,A,A,A,A,P,P,P,A,A,A,A,A,P,P,A,A,A,A,A,P,P,P,A,A,P,A,P,A,A,A,A,P,P,A,A,A,A,A,A,A,A,2017-10-07,PRESIDENT,19:31:42,iPhone,14110,66371
868,25,P,P,P,A,P,A,P,A,A,A,P,P,A,P,A,P,A,P,A,A,A,A,P,A,A,A,P,A,A,A,P,A,P,A,P,P,A,A,A,A,A,P,P,P,A,A,A,A,A,A,A,A,P,P,A,A,A,A,P,A,A,A,A,2017-10-07,PRESIDENT,14:04:39,iPhone,15842,73624
869,25,P,A,P,A,A,A,A,A,A,A,P,P,A,P,P,P,A,A,A,A,P,P,A,A,A,A,A,A,A,A,A,A,A,A,P,P,P,P,P,A,A,A,A,A,A,A,A,P,P,P,P,A,A,P,A,P,P,A,A,P,A,P,A,2017-10-07,PRESIDENT,13:24:48,iPhone,12847,69224
870,24,A,A,P,A,A,P,A,P,A,A,A,P,A,A,P,A,A,A,A,A,A,A,A,P,A,A,A,P,A,A,A,P,A,A,P,P,P,A,A,A,A,A,A,P,A,P,A,A,P,A,P,P,A,A,P,A,A,A,A,A,A,A,A,2017-10-07,PRESIDENT,12:17:47,iPhone,18243,93933
871,22,P,A,P,A,A,A,A,P,A,A,P,P,A,P,P,A,A,A,A,A,A,A,A,P,A,A,A,A,A,A,A,A,A,A,P,P,A,A,A,A,A,A,A,P,A,P,A,A,A,A,A,P,A,A,A,A,P,A,P,P,A,A,A,2017-10-07,PRESIDENT,12:04:05,iPhone,14619,75482
872,27,A,A,P,A,A,A,P,P,A,A,P,P,A,P,P,P,A,A,A,A,A,A,P,A,A,A,A,A,P,A,A,P,P,A,P,P,A,A,A,A,A,P,A,P,A,P,P,A,P,A,A,A,A,P,A,A,P,A,P,A,A,A,A,2017-10-07,PRESIDENT,12:00:18,iPhone,12411,66977
873,20,A,P,P,A,A,A,A,A,A,A,A,P,A,A,P,P,A,A,A,A,P,A,P,A,P,A,P,A,A,A,A,A,P,A,P,P,A,P,A,A,A,A,A,P,A,A,A,A,P,P,A,A,A,P,A,A,P,A,A,A,A,A,A,2017-10-07,PRESIDENT,11:11:50,iPhone,13579,67198
874,23,A,A,P,A,A,A,P,P,A,A,P,P,A,P,A,P,A,A,A,P,A,A,A,A,A,A,A,A,A,A,A,A,A,A,P,P,A,A,A,A,A,A,A,P,A,P,A,A,P,A,A,A,P,P,A,A,A,A,A,A,A,A,A,2017-10-07,PRESIDENT,11:05:56,iPhone,25717,92535
875,23,A,A,P,A,P,A,A,P,A,A,A,A,A,A,P,P,A,A,A,A,A,P,A,A,A,A,P,P,P,A,A,P,P,A,P,P,A,P,A,A,A,A,A,P,A,A,A,A,P,A,A,A,A,P,A,A,A,A,A,A,A,A,A,2017-10-06,PRESIDENT,01:58:27,iPhone,18744,79704
876,20,A,A,P,A,A,A,P,P,A,A,A,A,A,P,A,A,A,A,A,A,P,A,A,A,A,A,A,A,P,P,A,A,A,A,P,P,A,A,A,A,A,A,A,P,A,A,A,A,A,A,A,A,A,P,A,A,A,P,A,A,A,A,A,2017-10-05,PRESIDENT,11:50:56,iPhone,36546,157404
877,27,P,P,P,A,A,A,P,A,A,A,A,P,A,P,P,A,A,A,A,A,A,P,A,A,A,A,A,A,A,A,A,A,P,A,P,P,P,P,P,A,A,P,A,P,A,A,P,A,P,A,A,A,A,P,A,A,A,A,A,A,A,P,A,2017-10-05,PRESIDENT,11:09:50,iPhone,23334,93316
878,3,A,A,A,A,A,A,A,A,A,A,A,A,A,P,A,A,A,A,A,A,A,A,A,A,A,A,A,A,A,A,A,A,A,P,A,A,A,A,A,A,A,A,A,A,A,A,A,A,A,A,A,A,A,A,P,A,A,A,A,A,P,A,A,2017-10-05,PRESIDENT,10:59:40,iPhone,10819,59426
879,25,P,A,P,A,P,A,A,P,A,A,P,P,A,P,P,A,A,A,A,A,A,A,A,A,A,P,A,A,A,A,A,A,A,A,P,P,A,A,A,A,A,A,A,P,A,A,A,A,P,P,A,A,A,A,A,A,P,A,P,P,A,A,A,2017-10-05,PRESIDENT,10:46:02,iPhone,15342,100016
880,26,A,A,P,A,A,P,P,A,A,A,P,P,A,A,A,P,A,A,A,A,P,A,A,A,A,A,A,A,A,A,A,A,A,P,P,P,A,P,A,A,A,A,A,P,A,A,P,A,P,A,A,A,A,A,P,A,A,A,A,A,P,P,A,2017-10-05,PRESIDENT,10:44:19,iPhone,23561,111141
881,6,A,A,A,A,A,A,P,A,A,A,A,A,A,P,P,A,A,A,A,A,A,A,A,A,A,A,A,A,A,A,A,A,A,A,A,A,A,A,A,A,A,A,A,A,A,A,A,A,P,A,A,A,A,A,P,P,P,A,A,A,P,A,A,2017-10-05,PRESIDENT,01:08:28,iPhone,23468,96428
882,22,A,A,A,A,A,A,A,P,A,A,A,A,A,A,P,P,A,A,A,A,A,P,A,A,A,P,P,A,A,A,A,A,A,A,P,P,A,A,A,A,A,P,A,P,A,P,P,A,P,A,A,A,A,P,A,A,P,A,A,P,A,A,A,2017-10-04,PRESIDENT,23:36:37,iPhone,13699,91338
883,24,P,A,A,A,P,A,P,P,A,A,A,P,A,P,A,P,A,P,A,A,P,A,P,P,A,A,P,A,A,A,A,A,P,A,P,P,A,P,A,P,A,A,A,P,A,A,A,A,P,A,A,A,A,P,A,A,P,A,P,A,A,A,A,2017-10-04,PRESIDENT,15:49:17,iPhone,18225,69909
884,25,A,A,P,A,P,A,P,P,A,A,A,A,A,P,A,P,A,P,A,A,P,A,A,A,A,A,A,A,A,A,A,A,P,A,P,A,A,A,A,A,A,P,A,P,A,A,A,A,P,P,A,A,A,P,A,A,P,A,P,A,A,A,A,2017-10-04,PRESIDENT,15:18:28,iPhone,21975,95643
885,29,P,P,P,A,P,A,A,P,A,A,P,P,P,P,P,P,A,A,A,A,A,A,A,A,A,P,A,A,A,A,A,A,A,P,P,A,A,A,A,A,A,A,A,P,A,A,A,P,A,A,P,A,A,P,A,A,P,A,P,P,A,P,A,2017-10-04,PRESIDENT,14:47:53,iPhone,38432,157255
886,21,A,A,P,A,P,A,A,P,A,A,P,P,A,A,A,P,A,A,A,A,P,A,A,A,A,A,A,A,A,A,A,A,P,A,P,A,A,P,A,A,A,A,P,P,A,A,P,A,P,P,A,A,A,P,A,A,A,A,A,P,A,A,A,2017-10-04,PRESIDENT,11:29:43,iPhone,14940,88295
887,22,A,A,P,A,A,A,P,P,A,A,A,P,A,P,P,P,A,P,A,A,A,P,A,A,A,P,P,A,P,A,A,A,A,A,P,P,P,P,A,A,A,P,A,P,A,A,A,A,P,A,A,A,A,A,A,A,A,A,P,A,P,A,A,2017-10-04,PRESIDENT,10:25:58,iPhone,14309,66953
888,25,A,A,P,A,P,A,A,P,A,A,A,P,A,P,A,A,A,A,A,A,P,A,P,A,A,A,A,A,A,A,A,P,P,A,P,P,A,P,A,A,A,A,P,A,A,A,A,A,P,P,A,A,A,P,A,A,A,A,P,A,A,P,A,2017-10-04,PRESIDENT,00:53:10,iPhone,16656,104356
889,11,P,A,P,A,A,A,A,P,A,A,P,A,A,P,A,A,A,A,A,A,A,A,A,A,A,A,P,A,A,A,A,A,A,P,P,A,A,A,A,A,A,A,A,P,A,A,A,A,P,A,A,A,A,A,P,A,A,A,A,A,P,A,A,2017-10-04,PRESIDENT,00:20:48,iPhone,12299,59757
890,23,P,A,P,A,P,A,P,P,A,A,A,P,A,A,A,P,A,P,A,A,A,A,A,A,A,A,P,A,A,A,A,A,P,A,P,A,A,A,A,A,A,A,P,P,A,A,A,P,P,A,A,A,A,P,A,A,P,A,P,A,P,A,A,2017-10-03,PRESIDENT,23:02:51,iPhone,7410,38977
891,25,A,A,A,A,P,A,A,P,A,A,A,A,A,A,P,P,A,A,A,A,A,P,A,A,A,P,A,A,A,A,A,A,A,A,P,P,A,A,A,A,A,P,A,P,A,A,P,A,P,A,A,A,A,P,A,A,A,A,A,P,P,A,A,2017-10-03,PRESIDENT,21:59:58,iPhone,13863,74460
892,11,P,A,P,A,P,A,A,A,A,A,A,A,A,P,P,P,A,A,A,A,A,A,A,A,A,A,A,A,A,A,A,A,A,A,P,P,A,A,A,A,A,P,P,P,A,A,A,A,P,A,A,A,A,A,A,A,P,A,A,A,A,A,A,2017-10-03,PRESIDENT,21:22:19,iPhone,43026,212403
893,19,A,A,P,A,A,A,A,P,A,A,A,P,A,P,P,P,A,A,A,A,A,A,A,A,A,A,A,A,A,A,A,A,A,A,P,P,A,A,A,A,A,P,A,P,A,A,A,A,P,A,A,A,A,A,P,A,A,P,A,A,A,A,A,2017-10-03,PRESIDENT,11:40:47,iPhone,75476,317744
894,9,A,A,P,A,A,A,P,A,A,A,A,A,A,P,A,A,A,P,A,A,A,A,A,A,A,A,P,A,P,A,A,A,A,A,P,P,A,A,A,A,A,A,A,P,A,A,A,A,P,A,A,A,A,A,P,A,A,A,A,A,P,A,A,2017-10-02,PRESIDENT,11:11:37,iPhone,12152,69743
895,25,A,P,A,A,A,A,A,P,A,A,P,A,A,A,P,P,A,A,A,A,A,A,P,A,A,P,A,A,A,P,A,A,A,A,P,P,A,P,A,P,A,A,P,P,A,A,A,A,P,A,A,P,A,A,A,A,P,A,A,P,A,P,A,2017-10-02,PRESIDENT,01:22:34,Media Studio,47699,188927
896,11,A,A,A,P,A,A,A,A,A,A,P,A,A,P,P,A,A,A,A,P,A,P,A,A,A,A,A,A,A,A,A,A,A,A,P,P,P,A,A,A,A,P,A,A,A,A,A,P,P,A,A,A,A,P,P,A,P,A,A,A,A,P,A,2017-10-01,PRESIDENT,19:01:19,iPhone,14060,62997
897,22,A,A,P,A,A,A,A,A,A,A,P,A,A,A,P,A,A,A,A,A,A,P,A,A,A,A,A,A,A,A,A,A,A,A,P,P,A,P,A,A,A,P,A,P,A,P,A,A,P,A,P,A,A,P,A,A,P,A,P,A,A,A,A,2017-10-01,PRESIDENT,14:31:15,iPhone,25389,102671
898,25,P,A,P,A,A,A,A,P,A,A,A,P,A,P,P,P,A,A,A,A,A,A,A,A,A,A,A,A,A,A,A,A,P,P,P,P,A,A,A,A,A,P,A,P,A,P,P,A,A,A,A,A,P,A,P,A,A,A,A,A,A,A,A,2017-10-01,PRESIDENT,14:30:59,iPhone,14147,75918
899,23,A,A,P,A,A,A,P,P,A,A,A,P,P,A,P,P,A,A,A,A,A,P,A,A,A,A,A,A,A,A,A,A,A,A,P,P,A,P,A,P,A,P,A,P,A,P,A,P,P,P,A,A,P,P,A,A,A,A,A,P,A,A,A,2017-10-01,PRESIDENT,12:30:17,iPhone,16034,80679
900,23,A,A,P,A,A,A,A,P,A,A,A,P,A,A,P,P,A,A,A,A,P,A,A,A,A,A,A,A,P,A,A,A,P,A,P,A,A,A,A,P,A,A,A,P,A,A,A,P,P,A,A,A,A,A,A,A,P,A,A,A,A,A,A,2017-10-01,PRESIDENT,12:26:26,iPhone,18284,81847
901,7,A,A,A,A,A,A,P,A,A,A,A,A,A,P,P,A,A,P,A,A,A,A,A,A,A,A,A,A,A,A,P,A,A,A,P,P,A,A,A,A,A,P,A,A,A,A,A,A,A,A,A,A,A,A,A,A,A,A,A,A,P,A,A,2017-10-01,PRESIDENT,12:22:14,iPhone,31731,116343
902,23,A,A,P,A,A,A,P,A,A,A,P,P,P,P,P,A,P,A,A,A,A,P,A,A,A,A,A,P,P,A,A,A,A,A,P,P,A,P,A,A,A,A,A,P,A,A,A,A,P,A,P,A,A,P,A,A,P,A,A,A,A,A,A,2017-10-01,PRESIDENT,02:08:00,iPhone,7441,47140
903,23,A,A,P,A,A,A,P,A,A,A,P,P,P,P,P,A,P,A,A,A,A,P,A,A,A,A,A,P,P,A,A,A,A,A,P,P,A,P,A,A,A,A,A,P,A,A,A,A,P,A,P,A,A,P,A,A,P,A,A,A,A,A,A,2017-09-30,PRESIDENT,23:24:18,iPhone,294,1416
904,28,A,P,P,A,A,A,P,A,A,A,P,P,A,P,P,P,P,P,A,A,P,A,A,A,A,A,A,A,A,A,A,A,A,A,P,P,A,A,P,A,A,P,A,P,A,P,P,P,P,A,A,A,A,A,A,A,P,A,P,A,P,A,A,2017-09-30,PRESIDENT,23:16:31,iPhone,32181,93394
905,22,P,A,P,A,A,A,P,P,A,A,P,P,A,P,P,P,A,A,A,P,A,A,A,A,A,A,A,A,A,A,A,A,A,A,P,P,A,A,A,A,A,P,A,P,A,A,A,A,P,A,A,A,A,A,A,A,A,A,A,P,A,A,A,2017-09-30,PRESIDENT,22:46:47,Media Studio,27313,124557
906,27,A,A,P,A,P,A,P,P,A,A,A,P,A,A,P,P,A,A,A,A,A,A,A,A,A,P,A,A,A,A,A,A,P,A,P,P,A,A,A,A,A,P,A,P,A,A,P,P,P,A,A,A,A,A,A,A,P,A,P,A,A,A,A,2017-09-30,PRESIDENT,22:26:55,iPhone,13067,66915
907,24,A,A,P,A,A,A,P,A,A,A,A,A,A,P,P,P,A,A,A,A,A,P,A,A,P,P,A,A,A,A,A,A,P,A,P,P,A,A,A,A,A,A,A,P,A,A,P,A,P,A,P,A,A,A,A,A,P,A,A,A,A,A,A,2017-09-30,PRESIDENT,22:15:02,iPhone,17587,77057
908,23,A,A,P,A,P,A,A,P,A,A,A,P,A,A,P,P,A,A,A,A,A,A,A,P,A,A,A,A,A,A,A,A,A,A,P,P,A,A,A,A,A,A,P,P,A,A,P,A,P,A,A,A,A,A,A,A,P,A,A,A,A,A,A,2017-09-30,PRESIDENT,20:37:10,iPhone,13930,67512
909,18,A,A,P,A,A,A,P,A,P,A,P,P,A,P,P,A,A,P,A,A,A,A,A,A,A,A,A,A,A,A,A,A,P,A,P,P,A,A,A,A,A,A,A,P,P,P,A,A,A,A,A,A,A,A,A,A,P,A,A,A,A,A,P,2017-09-30,PRESIDENT,19:57:29,iPhone,7855,35928
910,20,A,A,A,A,A,A,A,P,A,A,P,P,P,A,P,A,A,A,A,A,A,P,A,A,A,A,P,A,P,A,A,A,P,A,P,P,A,A,A,A,A,P,A,P,A,P,A,A,P,A,A,A,A,A,A,A,A,A,A,A,A,A,A,2017-09-30,PRESIDENT,19:56:46,iPhone,9861,46164
911,14,A,P,A,A,A,A,P,A,A,A,A,P,A,P,A,A,A,P,A,A,A,A,A,A,A,A,A,A,A,A,A,A,A,A,P,A,A,A,A,A,A,A,A,P,A,A,A,A,P,P,A,A,A,A,A,A,A,A,A,A,A,A,A,2017-09-30,PRESIDENT,19:55:20,iPhone,16067,63449
912,21,A,A,P,A,P,A,A,P,A,A,A,P,A,P,A,P,A,A,A,A,P,A,A,A,A,A,A,A,A,A,A,A,A,P,P,P,A,A,A,P,A,A,P,P,A,A,A,A,P,A,A,A,A,P,P,A,A,A,A,A,A,A,A,2017-09-30,PRESIDENT,19:53:51,iPhone,12916,62251
913,25,A,A,P,A,A,A,P,P,A,A,A,P,A,P,A,A,A,P,A,A,P,A,A,A,A,A,A,P,A,A,A,A,P,P,P,A,A,P,A,A,A,A,A,P,A,P,A,P,P,A,P,A,P,A,P,A,A,A,A,A,A,A,A,2017-09-30,PRESIDENT,19:43:54,iPhone,13429,60555
914,21,P,A,P,A,P,A,A,P,A,A,P,P,A,P,A,P,A,A,A,A,P,A,A,A,A,A,A,A,A,A,A,A,A,P,P,P,A,A,A,A,A,A,A,P,A,P,A,A,P,A,A,A,P,P,P,A,A,A,A,A,A,A,A,2017-09-30,PRESIDENT,19:30:17,iPhone,14056,66359
915,21,A,A,P,A,A,A,A,A,P,A,P,P,A,P,A,P,A,A,A,A,P,A,A,A,A,A,A,A,P,A,A,A,A,A,P,A,P,A,A,A,A,A,A,P,A,P,A,P,P,A,A,A,A,P,A,A,A,A,A,A,A,A,A,2017-09-30,PRESIDENT,19:19:36,iPhone,16910,76847
916,25,A,A,P,A,A,A,A,P,A,A,A,P,A,P,P,P,A,A,A,A,A,A,A,A,A,A,A,A,A,A,A,A,A,A,P,P,A,A,A,A,A,P,A,P,A,P,A,P,P,A,A,A,A,A,A,A,A,P,P,A,A,A,A,2017-09-30,PRESIDENT,18:04:59,iPhone,24633,91112
917,25,A,A,P,A,P,P,A,A,A,A,A,P,A,A,P,P,A,A,A,A,A,A,A,A,A,P,A,A,A,A,A,A,P,A,P,P,A,A,A,A,A,A,P,P,A,A,A,A,P,A,A,A,A,A,A,A,P,A,A,A,A,A,A,2017-09-30,PRESIDENT,12:07:09,iPhone,13824,68989
918,29,A,P,P,A,A,A,P,P,A,A,A,A,A,P,P,P,A,A,A,A,P,P,A,A,A,A,A,A,A,A,A,A,A,A,P,P,A,A,A,A,A,P,A,P,A,P,A,A,P,A,A,A,A,A,A,A,A,A,P,A,A,A,A,2017-09-30,PRESIDENT,11:55:46,iPhone,20901,80326
919,21,P,A,P,A,A,A,A,P,P,A,P,P,A,A,A,P,A,A,A,A,P,A,A,A,A,A,A,A,A,A,A,A,A,A,P,P,P,P,A,P,A,A,A,P,A,A,A,P,P,A,A,A,A,P,A,A,A,A,A,A,A,A,A,2017-09-30,PRESIDENT,11:48:36,iPhone,13685,62065
920,24,A,A,P,A,P,A,A,A,A,A,A,A,A,A,A,P,A,A,A,P,P,P,P,P,A,A,A,A,P,P,A,P,A,A,P,A,P,A,A,A,A,A,A,P,A,A,P,P,P,A,A,A,A,A,A,P,A,A,P,P,A,A,A,2017-09-30,PRESIDENT,11:33:59,iPhone,15627,68824
921,26,A,P,A,A,P,A,A,P,A,A,P,P,A,A,A,P,A,A,A,A,A,P,A,A,A,A,A,A,P,A,A,A,P,A,P,P,A,A,A,A,A,P,P,P,A,A,A,A,P,A,A,A,P,A,A,A,P,A,P,A,A,A,A,2017-09-30,PRESIDENT,11:29:47,iPhone,15502,56243
922,28,P,A,A,A,P,A,A,A,A,A,P,P,P,A,A,P,A,A,A,A,P,A,A,P,A,A,A,A,A,A,A,A,P,A,P,A,A,P,A,P,A,A,P,P,A,A,A,A,P,A,P,A,P,P,P,A,A,A,A,P,A,A,A,2017-09-30,PRESIDENT,11:26:16,iPhone,21828,69941
923,21,A,A,P,A,A,A,P,P,A,A,P,P,P,P,A,A,A,P,A,A,A,A,A,A,A,A,A,A,P,A,A,A,P,P,P,A,A,A,A,A,A,A,A,P,A,A,P,P,P,A,A,A,A,A,P,A,A,A,A,A,P,A,P,2017-09-30,PRESIDENT,11:19:14,iPhone,1524,4459
924,7,A,A,A,A,A,A,A,A,A,A,A,A,A,A,P,A,A,P,A,P,A,A,A,A,A,A,A,A,A,A,A,P,A,A,A,P,A,A,A,A,A,P,A,P,A,A,A,A,A,A,A,A,A,A,A,A,A,A,A,A,P,A,A,2017-09-29,PRESIDENT,23:03:31,iPhone,6411,28982
925,17,A,A,P,A,P,A,A,A,A,A,P,P,A,A,P,P,A,A,A,A,A,A,A,A,A,A,A,A,A,A,A,A,A,A,P,A,A,A,P,A,A,P,A,P,A,A,A,A,P,A,P,A,A,A,A,A,A,P,A,A,P,A,A,2017-09-29,PRESIDENT,22:23:31,Media Studio,12029,53021
926,21,A,A,P,A,P,A,A,A,A,A,A,A,A,P,A,P,A,P,A,A,P,P,A,A,A,A,P,A,A,A,P,A,A,P,P,A,A,A,A,A,A,A,A,P,A,A,A,A,A,A,A,A,A,A,P,A,A,A,A,P,P,A,A,2017-09-29,PRESIDENT,22:10:07,iPhone,6469,31256
927,27,A,A,A,A,A,A,A,A,A,A,A,P,A,A,P,P,P,A,A,A,A,A,A,A,A,A,A,A,A,P,A,A,P,A,P,P,A,P,A,A,A,A,A,P,A,A,A,A,A,A,A,A,A,A,A,A,P,A,A,P,P,A,A,2017-09-29,PRESIDENT,20:02:02,iPhone,10362,50093
928,7,A,A,A,A,A,A,P,P,A,A,A,A,A,P,A,A,A,A,A,A,A,A,A,A,A,A,A,A,A,A,P,A,A,A,P,A,A,A,A,A,A,A,A,P,A,A,A,A,P,A,A,A,A,A,A,A,A,A,A,A,A,A,A,2017-09-29,PRESIDENT,17:45:07,Media Studio,11340,59517
929,25,P,A,P,A,A,A,P,P,A,A,P,A,P,P,P,P,A,A,A,A,A,A,A,A,A,A,A,A,A,A,A,A,A,P,P,P,A,A,P,A,A,P,A,P,A,P,A,A,P,A,A,A,P,A,P,A,A,A,A,A,A,A,A,2017-09-29,PRESIDENT,13:39:53,iPhone,14113,72303
930,26,A,A,P,A,P,A,A,A,A,A,A,P,A,P,A,P,A,A,A,A,A,P,P,A,A,P,A,A,A,P,A,A,A,A,P,P,P,P,A,P,A,A,A,P,A,A,A,A,P,A,A,A,A,P,A,A,A,A,A,A,A,A,A,2017-09-29,PRESIDENT,13:30:27,iPhone,11335,57452
931,18,A,A,A,A,A,A,A,P,A,P,P,P,P,A,P,A,A,A,A,A,A,A,A,A,A,A,A,A,P,A,A,A,P,A,P,P,A,P,A,P,A,A,A,A,P,A,A,A,P,A,P,A,A,A,A,A,P,A,P,A,A,A,A,2017-09-29,PRESIDENT,11:18:55,iPhone,15806,67066
932,23,A,A,P,A,P,A,P,A,A,A,A,A,P,P,P,P,A,A,A,A,A,A,P,A,A,P,A,A,A,A,P,A,P,A,P,P,A,P,A,P,A,A,P,P,A,A,A,A,A,P,A,A,A,P,A,A,P,A,A,A,A,A,A,2017-09-29,PRESIDENT,11:14:57,iPhone,22102,91189
933,21,A,A,P,A,P,A,P,P,A,A,P,A,P,P,A,P,A,A,A,A,A,A,A,A,A,A,A,A,A,A,A,A,A,A,P,P,A,P,A,A,A,A,P,A,A,A,A,A,P,A,P,A,A,P,A,A,A,A,A,A,A,A,A,2017-09-29,PRESIDENT,02:22:36,iPhone,13560,65044
934,26,P,A,P,A,P,A,A,P,P,A,A,A,A,P,P,P,A,A,A,P,A,A,A,A,A,P,A,A,A,A,A,A,A,A,P,P,A,A,A,P,A,P,A,P,A,A,P,A,P,A,A,A,A,P,A,P,P,A,P,P,A,A,A,2017-09-29,PRESIDENT,00:03:09,iPhone,14258,73750
935,24,A,A,P,A,A,A,P,P,A,A,A,A,A,A,A,P,A,A,A,A,P,A,A,A,A,A,A,A,A,A,A,A,A,A,P,P,A,P,A,A,A,A,A,P,A,P,A,P,P,A,A,A,A,A,A,A,A,A,A,A,A,A,A,2017-09-28,PRESIDENT,23:45:24,iPhone,11022,54607
936,5,A,A,A,A,A,A,A,A,A,A,A,A,A,P,A,A,A,P,A,P,A,A,A,A,A,A,P,A,A,A,A,A,P,A,A,P,A,A,A,A,A,A,A,A,A,A,A,A,A,A,A,A,A,A,A,A,A,A,A,A,P,A,A,2017-09-28,PRESIDENT,23:41:58,iPhone,14362,66143
937,23,P,A,P,A,P,A,A,P,A,A,A,P,A,A,A,P,A,A,A,A,A,A,A,A,A,A,A,A,A,A,A,A,A,A,P,P,A,A,A,A,A,A,A,P,A,A,A,A,P,A,A,A,A,P,A,A,A,A,A,P,A,A,A,2017-09-28,PRESIDENT,19:39:13,Media Studio,17959,86272
938,19,A,P,P,P,A,A,A,P,A,A,A,A,A,A,A,P,A,A,A,A,A,A,A,A,A,A,A,A,P,A,A,A,A,A,P,P,A,A,A,A,A,A,A,P,A,A,A,A,A,A,A,P,A,P,A,P,A,A,A,A,A,P,A,2017-09-28,PRESIDENT,14:01:16,iPhone,17703,78830
939,24,A,A,P,A,P,A,P,P,A,A,P,A,A,P,P,A,A,P,A,A,A,P,P,A,A,A,A,A,A,A,A,A,A,A,P,P,A,A,A,A,A,P,A,P,A,A,A,A,P,A,A,A,A,P,A,A,A,A,A,A,P,A,A,2017-09-28,PRESIDENT,11:55:48,iPhone,17748,75786
940,28,A,A,P,A,P,A,P,P,A,A,P,P,A,A,P,P,A,P,A,A,A,A,A,A,A,P,A,A,A,P,A,A,P,A,P,P,A,P,A,A,A,A,A,P,A,A,P,A,P,A,A,A,A,P,A,A,P,A,A,A,P,A,A,2017-09-28,PRESIDENT,01:55:05,iPhone,14927,61451
941,21,A,A,P,A,A,A,P,A,A,A,P,A,A,P,P,A,A,P,A,A,P,P,A,A,A,P,A,A,P,A,A,A,P,A,A,P,A,P,A,A,A,A,A,P,A,A,A,A,P,A,A,A,A,A,A,A,P,A,A,P,P,A,A,2017-09-27,PRESIDENT,23:42:57,Media Studio,10865,58803
942,21,A,A,A,A,P,A,A,A,P,A,A,P,A,P,P,P,A,A,A,A,A,A,A,A,A,A,A,A,A,P,A,A,P,A,P,P,A,P,A,P,A,A,P,P,A,A,A,A,A,A,A,A,A,P,A,A,P,A,A,A,A,P,A,2017-09-27,PRESIDENT,19:07:02,iPhone,18837,96049
943,19,A,A,P,A,P,P,A,P,A,A,P,P,A,A,A,P,A,A,A,A,A,A,A,A,A,A,P,A,A,A,A,A,P,A,P,P,A,P,A,A,A,A,P,A,A,A,A,A,P,A,A,P,A,P,A,A,A,A,A,A,A,A,A,2017-09-27,PRESIDENT,13:41:25,iPhone,16482,66773
944,25,A,P,A,A,A,A,A,A,P,A,P,P,A,P,P,P,A,A,P,P,A,A,A,A,A,P,A,A,P,A,P,A,A,A,P,A,A,A,A,A,A,A,P,P,A,A,A,A,P,A,A,A,A,A,A,P,P,A,A,A,A,A,A,2017-09-27,PRESIDENT,13:36:24,iPhone,13283,64338
945,27,P,P,P,A,A,P,P,P,P,A,P,P,A,P,P,A,A,A,P,A,A,A,A,A,A,A,A,P,A,P,P,A,A,A,P,P,A,A,A,A,A,A,A,P,A,A,A,A,P,A,A,A,A,P,A,A,P,A,A,A,A,A,A,2017-09-27,PRESIDENT,11:36:21,iPhone,10093,54410
946,25,A,A,A,A,P,A,A,A,A,A,A,P,A,P,A,P,A,A,A,A,P,P,A,A,A,P,A,P,A,A,A,A,A,A,P,P,A,A,A,A,A,A,A,P,A,A,A,P,P,P,P,A,P,P,A,A,A,A,A,P,A,P,A,2017-09-27,PRESIDENT,11:32:13,iPhone,17292,92200
947,28,P,A,P,A,A,A,P,A,A,A,A,P,A,P,A,P,A,P,A,A,P,A,A,A,A,P,A,P,A,A,A,A,A,A,P,P,A,P,A,A,A,A,A,P,A,A,A,A,P,A,P,A,P,P,A,A,P,A,P,P,A,A,A,2017-09-27,PRESIDENT,11:09:02,iPhone,13116,62258
948,25,A,A,P,A,A,A,P,P,A,A,P,A,A,P,A,P,A,A,A,A,P,A,A,A,A,A,A,A,P,A,A,A,P,A,P,P,A,P,A,A,A,P,A,P,A,A,A,A,P,A,A,A,A,A,A,A,A,A,P,A,A,A,A,2017-09-27,PRESIDENT,10:56:53,iPhone,17659,88267
949,25,A,A,P,A,A,A,P,P,A,A,P,A,A,P,A,P,A,A,A,A,P,A,A,A,A,A,A,A,P,A,A,A,P,A,P,P,A,P,A,A,A,P,A,P,A,A,A,A,P,A,A,A,A,A,A,A,A,A,P,A,A,A,A,2017-09-27,PRESIDENT,02:17:15,iPhone,3296,12517
950,23,A,A,P,A,A,A,P,P,A,A,P,P,P,P,P,A,A,A,A,A,A,A,A,A,A,A,A,A,A,A,P,A,P,A,P,P,A,P,A,A,A,P,A,P,A,A,A,A,P,P,A,A,A,A,A,A,A,P,A,A,P,A,A,2017-09-27,PRESIDENT,02:03:58,iPhone,43791,146298
951,23,A,A,P,A,A,A,P,P,A,A,P,P,A,P,A,P,P,A,A,A,A,A,A,A,A,A,A,A,P,P,A,A,A,A,P,P,A,P,A,A,A,A,A,P,A,A,A,A,P,A,P,A,A,A,A,A,A,A,A,P,A,A,A,2017-09-27,PRESIDENT,01:15:55,iPhone,8725,54780
952,17,A,A,P,A,A,A,P,P,A,A,A,P,A,P,P,P,A,P,A,P,A,A,A,A,A,A,P,P,A,A,A,A,A,P,P,P,A,A,A,A,A,P,A,P,A,A,A,A,A,A,A,A,A,A,P,A,A,A,P,A,P,A,A,2017-09-27,PRESIDENT,00:30:55,iPhone,6359,34145
953,26,A,A,P,A,P,A,A,A,A,A,A,P,A,A,P,P,P,P,A,A,P,P,P,A,A,A,P,A,A,A,A,P,A,P,P,P,A,P,A,A,A,P,A,P,A,A,A,A,P,A,A,A,A,P,P,A,A,A,A,A,P,A,A,2017-09-26,PRESIDENT,23:46:12,iPhone,8536,39563
954,25,A,A,P,A,A,A,A,P,A,A,A,P,A,A,P,P,A,A,A,A,A,P,A,A,A,A,A,A,A,A,A,A,P,A,P,P,A,P,A,A,A,P,A,P,A,A,A,A,P,A,P,A,A,A,A,P,P,A,A,P,P,A,A,2017-09-26,PRESIDENT,22:43:24,Media Studio,8658,46986
955,26,A,A,A,A,P,A,P,P,A,A,A,P,A,P,P,P,A,P,A,A,A,A,A,A,A,P,A,A,A,A,A,A,P,A,P,P,A,A,A,A,P,A,A,P,A,A,A,A,P,A,A,A,A,A,A,A,P,A,A,A,P,A,A,2017-09-26,PRESIDENT,22:32:25,Media Studio,10629,46722
956,18,A,A,P,A,A,A,P,P,A,A,A,P,A,P,A,A,A,P,A,A,A,P,A,A,A,A,P,A,A,A,A,A,A,A,P,P,A,A,A,A,A,P,A,P,A,A,P,A,A,A,A,A,A,A,A,A,A,A,P,A,A,A,A,2017-09-26,PRESIDENT,21:34:20,Media Studio,6984,43553
957,21,A,A,A,A,A,A,P,P,A,A,A,P,A,P,A,A,A,P,A,A,A,P,A,A,A,A,A,A,A,A,A,A,A,A,P,P,A,P,A,A,A,A,A,P,A,A,A,A,P,P,A,A,A,P,A,A,A,A,A,P,P,A,A,2017-09-26,PRESIDENT,20:43:27,iPhone,6989,37898
958,21,A,A,P,A,A,A,P,P,A,A,P,A,A,P,P,A,A,P,A,A,A,A,A,A,A,P,A,P,A,A,A,P,P,A,A,P,A,A,A,P,A,A,A,P,A,A,A,A,P,A,A,A,A,P,P,A,P,A,P,A,A,A,A,2017-09-26,PRESIDENT,16:13:46,iPhone,4968,27784
959,28,A,P,P,A,P,A,P,P,A,A,A,P,P,P,P,P,A,A,P,A,P,P,A,A,P,A,A,A,P,A,A,P,A,A,P,P,A,A,A,A,A,P,A,P,A,A,A,A,P,A,A,A,A,P,P,A,A,A,P,A,A,A,A,2017-09-26,PRESIDENT,13:31:15,iPhone,19704,89132
960,28,A,A,P,A,A,A,P,P,A,A,P,P,P,A,P,P,A,A,A,A,A,A,A,A,A,A,A,A,A,A,A,A,P,P,P,P,A,A,A,A,A,P,A,P,A,P,A,A,P,A,A,A,A,A,P,A,P,A,A,A,A,A,A,2017-09-26,PRESIDENT,13:06:05,iPhone,14099,67522
961,20,A,A,P,A,A,A,A,A,A,P,A,P,A,A,A,P,A,A,A,A,A,A,A,A,A,A,P,A,A,A,P,A,P,A,P,P,A,P,A,A,A,A,A,P,A,A,A,A,P,A,A,A,A,P,A,A,A,A,A,A,A,A,A,2017-09-26,PRESIDENT,12:13:00,iPhone,12494,50076
962,21,A,A,P,A,A,A,A,A,A,A,A,P,A,A,P,P,A,A,A,P,A,A,A,A,A,A,A,P,P,A,A,A,A,A,P,P,A,A,A,P,A,P,A,P,A,P,A,A,P,A,A,A,A,P,A,A,A,A,A,P,A,A,A,2017-09-26,PRESIDENT,11:14:41,iPhone,4884,29142
963,26,A,A,P,A,A,A,A,A,P,A,P,A,A,P,P,P,A,A,A,A,P,A,P,A,A,A,A,P,A,A,A,A,A,A,P,P,A,P,A,A,A,P,A,P,P,A,P,A,P,A,A,A,A,A,A,P,P,A,P,A,A,A,A,2017-09-26,PRESIDENT,10:55:47,iPhone,15275,85702
964,26,A,A,P,A,A,A,P,A,P,A,P,A,A,P,P,P,A,A,A,A,P,A,P,A,A,A,A,P,A,A,A,A,A,A,P,P,P,P,A,A,A,P,A,P,A,A,A,A,P,A,A,A,A,A,A,P,P,A,P,A,A,A,A,2017-09-26,PRESIDENT,10:47:49,iPhone,478,1969
965,26,A,A,P,A,P,A,P,A,A,A,P,P,A,A,P,P,A,A,A,A,A,A,P,A,A,A,A,A,A,A,A,A,P,A,P,P,A,P,P,P,A,P,P,P,A,A,A,A,P,A,A,A,A,P,A,A,P,P,A,P,A,P,A,2017-09-26,PRESIDENT,10:41:50,iPhone,22527,113676
966,25,A,P,P,A,P,A,P,P,A,A,P,A,A,P,P,A,A,A,A,A,A,P,A,A,A,P,A,A,A,A,A,A,P,A,P,P,P,P,P,A,A,P,A,P,A,A,A,A,P,A,A,A,A,P,A,A,A,A,A,A,A,P,A,2017-09-26,PRESIDENT,10:35:43,iPhone,18510,90392
967,24,A,A,P,A,A,A,A,P,A,A,P,P,A,P,A,P,A,A,A,P,A,A,A,A,A,P,A,A,P,A,A,A,P,A,P,P,A,A,A,A,A,A,A,P,A,A,A,A,P,A,A,A,A,A,P,A,A,A,A,P,A,A,A,2017-09-26,PRESIDENT,10:28:24,iPhone,7432,42817
968,27,A,A,A,A,A,A,A,P,A,A,A,P,P,P,P,P,A,A,A,A,P,A,A,A,A,A,A,P,A,A,A,A,A,P,P,P,A,A,A,A,A,A,A,P,A,A,P,A,P,A,A,A,A,P,A,A,P,A,P,A,P,A,A,2017-09-26,PRESIDENT,01:50:58,iPhone,29849,78278
969,24,A,A,P,A,P,A,P,P,A,A,P,P,A,A,A,P,A,P,A,A,A,A,A,P,A,A,A,A,P,A,A,A,P,A,P,P,P,P,A,A,A,A,A,P,A,A,A,P,P,A,A,A,A,A,A,A,A,A,A,A,A,P,A,2017-09-26,PRESIDENT,01:24:10,Media Studio,8343,40493
970,21,A,A,P,A,P,A,A,A,A,A,P,P,A,A,A,P,A,A,A,A,A,A,P,A,A,A,A,A,A,A,P,A,A,A,P,P,P,P,A,A,A,A,P,P,P,A,P,A,P,A,A,A,P,P,A,A,P,A,A,A,A,A,A,2017-09-26,PRESIDENT,00:58:50,iPhone,9115,43305
971,23,A,A,P,A,P,A,A,P,P,A,P,A,A,A,A,P,A,A,A,A,A,A,A,A,A,A,A,A,A,A,A,A,P,A,P,P,A,A,A,A,A,A,A,P,A,P,A,P,P,A,A,A,P,P,A,A,A,A,A,A,A,A,A,2017-09-26,PRESIDENT,00:50:40,iPhone,13539,58093
972,15,A,A,P,A,A,A,P,P,A,A,A,P,A,A,P,P,A,P,A,A,A,A,P,A,A,A,A,A,A,A,A,A,A,A,P,A,A,A,A,A,A,P,A,P,P,A,A,A,P,A,A,A,A,A,A,A,A,A,A,A,A,A,A,2017-09-26,PRESIDENT,00:45:48,iPhone,27035,112130
973,25,P,P,P,A,A,A,P,P,A,A,A,P,A,P,P,A,A,A,A,A,A,A,A,P,A,A,A,A,A,A,A,A,A,A,P,P,A,A,A,A,A,P,A,P,A,P,A,A,P,A,P,A,A,P,A,A,P,A,P,A,A,A,A,2017-09-25,PRESIDENT,22:29:18,iPhone,22128,107087
974,22,A,A,P,A,P,P,P,A,A,A,P,A,A,P,P,P,A,P,A,A,A,A,A,A,A,A,P,A,A,A,A,A,P,A,P,P,P,P,A,A,A,P,A,P,A,A,A,A,P,A,P,A,A,P,A,A,A,A,A,A,A,A,A,2017-09-25,PRESIDENT,22:28:02,iPhone,17397,65726
975,1,A,A,A,A,A,A,A,A,A,A,A,A,A,A,A,A,A,P,A,A,A,A,A,A,A,A,A,A,A,A,A,A,A,A,A,A,A,A,A,A,A,A,A,A,A,A,A,A,A,A,A,A,A,A,A,A,A,A,A,A,A,A,A,2017-09-25,PRESIDENT,22:26:30,iPhone,74410,207402
976,23,A,A,P,P,A,A,A,P,A,A,A,P,A,A,A,P,A,A,A,A,A,A,P,A,A,A,A,A,A,A,A,A,A,A,P,P,A,P,A,A,A,A,P,A,A,A,A,A,A,A,A,A,A,A,A,A,A,A,A,P,A,A,A,2017-09-25,PRESIDENT,13:02:27,iPhone,14142,84347
977,25,A,A,A,A,P,A,P,P,A,A,P,P,A,P,P,P,P,A,P,A,A,P,P,P,A,A,A,A,A,A,A,A,A,A,P,P,A,A,A,A,A,P,A,P,A,A,A,P,P,A,A,A,A,P,A,A,A,A,A,A,A,A,A,2017-09-25,PRESIDENT,11:44:05,iPhone,56083,206672
978,24,A,A,P,A,P,P,A,A,A,A,A,P,P,P,P,P,A,A,A,A,P,A,A,A,A,A,A,A,A,A,A,A,A,A,P,P,A,P,A,A,A,P,A,P,A,A,A,A,A,A,A,A,P,P,A,A,A,A,A,P,A,P,A,2017-09-25,PRESIDENT,11:39:03,iPhone,24597,137858
979,26,P,P,P,A,A,A,P,P,A,A,A,A,A,P,P,P,P,A,A,A,A,A,P,A,A,P,A,P,A,A,A,A,A,A,P,A,A,P,A,A,A,P,A,P,A,A,A,A,P,A,P,A,A,A,A,A,P,A,P,A,A,A,A,2017-09-25,PRESIDENT,11:31:43,iPhone,36250,173313
980,21,A,P,A,A,P,A,A,A,A,A,A,A,A,A,P,P,A,A,A,A,A,A,A,A,P,P,A,A,P,P,A,A,P,A,P,A,A,A,A,A,A,P,A,P,A,A,A,A,P,A,P,A,A,P,A,A,P,A,A,A,P,A,A,2017-09-25,PRESIDENT,11:25:25,iPhone,23365,99043
981,22,A,P,P,P,A,A,P,P,A,A,A,A,A,P,A,P,A,A,A,A,A,A,A,P,A,A,A,A,A,A,A,A,A,A,P,P,A,A,A,A,A,P,A,P,A,A,A,A,P,A,A,A,P,A,A,A,A,A,P,A,A,A,A,2017-09-24,PRESIDENT,23:49:43,iPhone,40390,174275
982,23,A,P,P,A,P,A,A,P,A,A,P,P,P,A,A,P,A,A,A,A,A,A,A,A,A,A,A,A,A,P,A,A,A,A,P,P,A,A,A,A,A,A,A,P,A,A,A,A,P,A,A,A,A,A,A,A,A,A,A,A,A,A,A,2017-09-24,PRESIDENT,22:25:20,iPhone,12571,63341
983,22,A,A,P,A,A,A,P,P,A,A,A,A,A,P,P,A,A,A,A,P,A,A,P,P,A,A,A,A,A,A,A,A,A,A,P,P,A,P,A,P,A,P,A,P,A,A,A,A,P,A,A,A,A,A,A,A,P,A,A,P,A,A,A,2017-09-24,PRESIDENT,22:21:43,iPhone,52950,199204
984,23,A,A,P,A,A,A,P,A,A,A,A,P,A,P,P,P,A,A,A,P,A,P,A,A,A,P,A,A,A,A,A,P,A,A,P,P,A,A,A,A,A,A,A,P,A,P,A,A,P,A,P,A,A,A,A,A,A,A,A,A,A,A,A,2017-09-24,PRESIDENT,19:32:21,iPhone,33790,162345
985,22,A,P,P,A,P,A,A,P,A,A,P,A,A,P,P,P,A,A,A,A,A,A,A,A,A,A,A,A,P,A,A,A,A,A,P,P,A,P,A,A,A,P,P,P,A,A,A,A,A,A,A,A,A,P,A,A,A,A,A,A,A,A,A,2017-09-24,PRESIDENT,18:24:36,iPhone,27692,135710
986,23,A,A,P,A,P,A,P,P,P,A,P,A,P,A,P,P,A,A,A,A,A,A,A,P,A,A,A,A,A,A,A,A,P,A,P,A,A,A,A,A,A,P,A,A,A,A,A,A,P,A,A,A,A,A,A,P,P,A,P,A,A,A,A,2017-09-24,PRESIDENT,18:20:35,iPhone,33746,157524
987,26,A,A,P,A,A,A,P,P,A,A,P,A,A,P,P,P,A,A,A,A,A,P,A,A,A,P,A,A,A,A,A,A,A,A,P,P,A,A,P,A,A,P,A,P,A,A,A,A,P,A,P,A,A,A,P,A,A,A,A,A,A,A,A,2017-09-24,PRESIDENT,11:13:11,iPhone,45225,179990
988,24,A,P,P,A,P,A,A,A,A,A,P,A,A,P,A,A,A,A,A,A,A,A,A,A,A,P,A,A,A,A,A,A,P,A,P,A,A,P,P,A,A,A,A,P,A,A,A,A,P,A,P,A,A,A,A,A,P,A,P,A,A,A,A,2017-09-24,PRESIDENT,10:44:52,iPhone,37580,135288
989,25,A,A,P,A,A,A,P,A,A,A,A,P,A,P,P,P,A,A,A,P,P,P,A,A,A,A,A,P,P,A,A,P,P,A,P,P,A,A,A,A,A,P,A,P,A,A,A,A,P,P,P,A,A,A,A,A,A,A,P,A,A,A,A,2017-09-24,PRESIDENT,03:08:07,iPhone,40988,156381
990,23,A,A,A,A,A,A,A,A,A,A,A,P,A,P,A,P,A,A,P,A,P,A,A,A,A,A,A,A,A,P,A,A,P,A,P,P,P,P,A,A,A,A,A,P,A,P,A,A,P,A,P,A,P,A,A,A,A,A,A,A,A,A,A,2017-09-23,PRESIDENT,22:25:17,iPhone,26945,105470
991,24,A,P,P,A,A,A,A,A,A,A,A,A,A,P,P,P,P,A,P,A,P,A,A,A,A,A,A,A,P,A,A,A,P,A,P,P,A,P,A,A,A,A,A,P,A,P,P,A,P,A,A,A,A,A,A,A,P,A,P,A,A,A,A,2017-09-23,PRESIDENT,22:20:47,iPhone,29011,98305
992,18,P,A,P,A,P,P,A,A,A,A,A,A,A,P,P,P,A,A,A,A,P,A,A,A,A,A,P,A,A,A,A,A,P,A,P,A,A,A,A,A,A,P,A,P,A,A,A,A,A,A,A,A,A,P,A,A,P,A,P,A,P,A,A,2017-09-23,PRESIDENT,21:59:04,iPhone,18622,102882
993,22,A,P,P,A,A,P,P,P,A,A,P,P,A,P,P,P,A,A,A,P,A,P,A,P,A,A,A,A,A,A,A,A,P,A,P,P,P,P,A,A,A,P,A,P,P,A,P,P,A,P,A,A,A,A,P,A,A,A,A,A,A,A,A,2017-09-23,PRESIDENT,21:16:51,iPhone,42328,161691
994,26,A,P,P,A,A,A,P,P,A,A,P,P,A,A,A,A,P,A,A,A,P,P,A,P,A,A,A,A,A,A,P,A,A,A,P,P,P,P,A,A,A,A,A,P,A,A,A,A,P,A,A,A,A,P,A,P,P,A,P,A,A,A,A,2017-09-23,PRESIDENT,18:18:19,iPhone,47642,184086
995,22,A,A,P,A,A,A,A,A,A,A,P,P,A,P,A,P,A,A,A,A,P,A,A,A,A,A,A,A,P,A,A,A,P,A,P,P,P,P,A,A,A,A,A,P,A,P,A,A,P,A,A,A,A,P,A,A,A,A,A,A,A,A,A,2017-09-23,PRESIDENT,18:11:10,iPhone,64839,214319
996,21,A,A,P,A,P,A,A,A,A,A,P,A,A,P,A,P,A,A,A,P,P,A,P,A,A,A,A,A,A,A,A,A,A,A,P,A,A,P,A,A,A,A,P,P,A,A,A,A,P,A,A,A,A,P,A,A,A,A,A,P,A,P,A,2017-09-23,PRESIDENT,12:45:19,iPhone,7047,45124
997,22,A,A,P,A,A,A,A,A,A,A,P,P,A,P,A,P,A,A,P,A,P,A,A,A,A,A,A,A,A,A,P,A,A,A,P,P,A,P,A,A,A,A,A,P,A,A,A,A,P,A,A,A,A,P,A,A,A,P,A,A,A,A,A,2017-09-23,PRESIDENT,11:17:05,iPhone,15000,64703
998,21,A,A,P,A,A,A,A,P,A,A,A,P,A,P,P,A,A,A,A,A,P,P,A,A,P,A,A,A,A,A,A,A,A,A,P,P,A,A,A,A,A,A,A,P,A,A,A,A,P,P,A,A,A,A,A,A,P,A,P,A,A,A,A,2017-09-23,PRESIDENT,11:13:35,iPhone,10486,58235
999,25,A,A,P,A,P,A,A,P,A,A,A,A,A,P,A,P,A,A,A,A,P,P,A,A,A,A,A,A,P,A,A,A,P,A,P,P,A,A,A,A,A,P,A,P,A,A,A,P,P,A,A,A,A,P,A,A,A,P,P,A,A,A,A,2017-09-23,PRESIDENT,11:04:21,iPhone,10820,54685
1000,24,P,A,P,A,A,A,A,A,A,A,P,A,A,A,A,P,A,A,P,A,P,A,A,A,A,A,A,A,A,P,A,A,A,A,P,P,A,P,A,A,A,A,A,P,A,A,A,A,P,A,A,A,A,A,A,A,A,A,A,P,A,A,A,2017-09-23,PRESIDENT,10:59:12,iPhone,16391,66300
1001,24,A,A,A,A,A,A,A,P,A,A,P,A,P,P,A,P,P,A,P,P,A,A,A,A,A,A,A,A,P,A,A,A,P,A,P,P,A,P,A,A,A,P,A,P,A,A,A,A,P,A,A,A,A,P,A,P,P,A,P,A,A,A,A,2017-09-23,PRESIDENT,10:50:14,iPhone,22206,86966
1002,6,A,A,P,A,A,A,A,A,A,A,P,A,A,P,A,A,A,A,A,A,A,A,A,A,A,A,A,A,A,A,A,A,A,A,P,A,A,A,A,A,A,A,A,P,A,A,A,A,P,A,A,A,A,A,A,A,A,A,A,P,A,A,A,2017-09-23,PRESIDENT,10:42:42,iPhone,8188,60818
1003,24,A,A,P,A,A,A,A,P,A,A,A,P,A,P,A,P,A,A,A,A,A,A,A,A,A,A,A,A,A,A,A,A,A,P,P,P,A,A,A,P,A,A,A,P,A,A,P,A,P,A,A,A,A,A,P,A,A,A,A,A,A,A,A,2017-09-22,PRESIDENT,21:18:37,iPhone,13534,78605
1004,4,A,A,A,A,A,A,P,A,A,A,A,A,A,A,A,A,A,P,A,A,A,A,A,A,A,A,A,A,A,A,A,A,A,A,A,A,A,A,A,A,A,A,A,A,A,A,A,A,P,A,A,A,A,A,A,A,A,A,A,A,P,A,A,2017-09-22,PRESIDENT,17:54:59,iPhone,9198,40194
1005,25,P,A,P,A,P,A,A,P,P,A,P,A,A,P,P,P,A,A,A,A,A,A,A,A,A,P,A,A,P,A,A,A,P,A,A,P,A,A,A,P,A,P,P,P,A,A,A,P,P,A,A,A,A,P,A,P,P,A,P,P,A,A,A,2017-09-22,PRESIDENT,16:25:12,iPhone,7407,45937
1006,22,A,A,P,A,P,A,A,A,A,A,P,P,A,P,P,P,A,A,A,A,P,A,A,A,A,A,A,A,P,A,A,A,A,A,P,A,A,P,A,A,A,P,A,P,A,A,A,A,P,A,P,A,A,P,A,A,P,P,P,A,A,A,A,2017-09-22,PRESIDENT,11:39:28,iPhone,19652,90167
1007,23,P,A,P,A,P,A,A,P,A,A,P,P,A,A,A,P,A,A,A,A,A,A,P,A,A,A,A,A,A,A,A,A,A,A,P,P,A,A,A,A,A,A,A,P,P,A,A,A,P,A,A,P,A,P,A,A,P,A,A,P,A,P,A,2017-09-22,PRESIDENT,11:26:06,iPhone,26853,105163
1008,3,A,A,A,A,A,A,A,A,A,A,A,A,A,P,A,A,A,A,A,A,A,A,A,A,A,A,A,A,A,A,A,A,A,P,A,A,A,A,A,A,A,A,A,A,A,A,A,A,A,A,A,A,A,A,P,A,A,A,A,A,P,A,A,2017-09-22,PRESIDENT,10:44:47,iPhone,10934,56418
1009,25,A,P,A,P,P,A,A,P,A,A,P,A,A,P,A,A,A,A,A,A,P,A,A,A,A,P,A,A,A,A,A,A,P,A,P,P,P,P,A,A,A,P,A,P,A,A,A,A,P,A,A,A,P,P,A,A,A,A,P,A,A,A,A,2017-09-22,PRESIDENT,10:30:06,iPhone,41831,130442
1010,21,A,A,P,A,A,P,A,P,A,A,P,P,A,A,A,P,A,A,A,A,A,A,A,A,A,P,A,A,A,A,A,A,P,A,P,P,P,P,A,A,A,A,A,P,A,A,A,A,P,A,A,A,A,A,A,A,A,A,A,A,A,P,A,2017-09-22,PRESIDENT,10:28:02,iPhone,14476,61009
1011,10,A,A,P,A,A,A,A,A,A,A,A,P,A,P,A,A,A,A,A,A,P,A,A,A,A,A,A,A,A,A,A,A,A,A,P,A,A,A,A,A,A,A,A,P,A,A,A,A,P,A,A,A,A,A,A,A,A,A,A,A,A,A,A,2017-09-22,PRESIDENT,10:19:36,iPhone,12206,74560
1012,28,A,A,P,A,P,A,A,A,A,A,A,P,A,A,P,P,A,A,A,A,P,A,A,A,A,P,A,P,A,A,A,P,P,A,P,P,A,P,A,P,A,A,P,P,A,A,A,A,P,A,A,A,A,P,A,A,P,A,P,P,A,A,A,2017-09-21,PRESIDENT,22:26:29,iPhone,6946,43678
1013,26,A,A,P,A,A,A,A,A,A,P,P,P,A,A,P,P,A,P,A,A,P,P,A,P,A,A,A,A,P,A,A,A,A,A,P,P,A,P,A,A,A,P,A,P,A,A,P,P,P,A,P,A,A,A,A,A,P,A,A,P,P,A,A,2017-09-21,PRESIDENT,22:23:44,iPhone,17960,68542
1014,18,A,A,P,A,P,A,P,A,A,A,A,A,A,P,A,P,A,P,A,A,P,P,P,A,A,A,A,A,A,A,A,A,A,A,P,P,A,P,A,A,A,A,A,P,A,A,A,A,P,A,A,A,A,P,A,A,A,A,A,A,P,A,A,2017-09-21,PRESIDENT,17:58:30,Media Studio,9037,44862
1015,21,A,A,A,A,P,A,P,A,A,A,A,A,A,A,P,P,A,P,P,A,A,A,P,A,A,A,A,A,A,A,A,P,A,A,A,A,A,P,A,A,A,A,P,P,A,A,A,A,P,A,A,A,A,P,A,A,A,A,A,P,P,A,A,2017-09-21,PRESIDENT,16:06:32,Media Studio,6351,31100
1016,18,A,A,A,A,P,A,P,A,A,A,A,A,A,P,P,A,A,P,P,A,P,P,P,A,A,A,A,A,A,A,A,P,A,A,P,A,A,P,A,A,A,A,A,P,A,A,A,A,P,A,A,A,A,P,A,A,A,A,A,P,P,A,A,2017-09-21,PRESIDENT,15:17:42,iPhone,6718,35263
1017,15,A,A,A,A,P,A,P,P,A,A,A,P,A,P,P,P,A,P,A,P,A,A,A,A,A,A,P,A,A,A,A,A,A,A,P,A,A,A,A,A,A,A,P,P,A,A,A,A,P,A,A,A,A,A,P,A,P,A,A,A,A,A,A,2017-09-21,PRESIDENT,15:15:19,Media Studio,11858,58291
1018,23,P,P,A,P,P,P,A,P,A,A,P,A,A,P,A,A,A,A,A,A,P,P,A,A,A,A,A,A,A,A,A,A,A,A,P,P,A,A,A,A,A,P,A,P,A,A,A,A,P,A,A,A,A,P,A,P,P,A,P,A,A,P,A,2017-09-21,PRESIDENT,03:13:07,iPhone,11410,56984
1019,25,A,P,P,A,A,A,P,A,A,A,A,P,P,P,A,P,A,A,A,A,A,A,A,P,A,P,A,A,A,A,A,A,P,A,P,P,A,A,A,A,A,A,A,P,A,A,A,A,P,P,A,A,A,P,P,A,P,A,P,A,A,A,A,2017-09-21,PRESIDENT,01:06:25,iPhone,10219,54174
1020,22,A,P,P,P,A,A,A,P,A,A,A,A,A,P,P,P,A,A,A,A,P,A,P,A,A,P,A,A,P,A,A,A,A,A,P,P,A,P,A,A,A,A,A,P,A,A,A,P,P,A,A,A,A,P,A,A,P,A,A,A,A,A,A,2017-09-21,PRESIDENT,00:42:17,iPhone,18142,75542
1021,24,P,A,P,A,P,A,A,P,A,A,P,A,A,P,A,P,A,A,P,A,P,A,A,A,A,A,A,A,A,A,A,A,A,A,P,A,A,A,A,A,A,A,P,P,A,A,A,A,P,A,A,A,A,P,A,P,A,A,A,A,A,A,A,2017-09-20,PRESIDENT,23:07:55,iPhone,7454,43945
1022,19,A,A,P,A,A,A,A,A,A,A,P,P,P,A,P,P,A,A,A,A,A,P,A,A,A,A,A,A,A,A,A,A,A,A,P,A,A,A,A,A,A,A,A,P,A,A,A,A,P,A,A,A,A,A,A,P,P,A,A,A,P,A,A,2017-09-20,PRESIDENT,22:42:35,iPhone,12067,52143
1023,22,A,A,P,A,A,A,A,P,A,A,A,P,A,A,P,P,A,A,A,A,P,P,A,A,A,A,A,A,P,A,A,A,A,A,P,P,A,P,A,A,A,P,A,P,A,A,A,A,P,A,A,A,A,A,A,A,A,A,A,P,P,A,A,2017-09-20,PRESIDENT,22:29:44,iPhone,9416,43235
1024,23,A,A,P,A,A,A,A,P,A,A,P,P,A,A,A,P,A,A,A,A,A,P,A,A,A,A,A,A,P,A,A,A,A,A,P,P,A,P,A,P,A,P,A,P,A,P,A,A,P,A,A,A,P,A,A,A,A,A,P,A,P,A,A,2017-09-20,PRESIDENT,19:05:18,iPhone,6866,34683
1025,26,A,A,P,A,P,A,P,P,A,A,A,A,A,P,P,P,A,A,P,A,P,P,P,A,A,A,A,A,P,A,A,A,A,A,P,A,A,P,A,A,A,P,A,P,A,A,A,A,P,A,A,A,A,P,A,A,P,A,P,P,P,A,A,2017-09-20,PRESIDENT,17:08:53,Media Studio,8613,43393
1026,26,P,A,P,A,P,A,A,P,A,A,A,P,A,P,P,P,A,A,A,A,A,A,A,A,A,A,A,P,A,A,A,P,A,A,P,P,A,P,A,A,A,A,P,P,A,P,A,A,P,A,A,A,A,P,A,A,P,A,P,A,A,A,A,2017-09-20,PRESIDENT,15:23:46,Media Studio,8053,47907
1027,21,A,A,P,A,A,A,A,P,A,A,A,A,A,P,P,P,A,A,A,A,A,A,A,A,A,P,A,A,A,A,A,A,A,A,P,P,A,A,A,A,A,P,A,P,A,A,A,A,P,P,A,A,A,A,A,A,P,A,P,A,A,A,A,2017-09-20,PRESIDENT,12:29:01,iPhone,12989,59827
1028,26,A,A,P,A,P,A,P,A,P,A,A,A,A,P,A,P,P,A,A,A,P,A,P,A,A,A,A,A,A,A,A,A,A,A,P,P,A,A,A,A,A,A,P,P,A,A,A,A,P,A,A,A,A,P,A,A,P,A,P,A,A,A,A,2017-09-20,PRESIDENT,12:16:22,iPhone,10175,49353
1029,5,A,A,P,A,A,A,A,A,A,A,A,A,A,P,A,A,A,A,A,A,A,A,A,A,A,A,P,A,A,A,A,A,A,P,P,A,A,A,A,A,A,A,A,A,A,A,A,A,A,A,A,A,A,A,P,A,A,A,A,A,A,A,A,2017-09-20,PRESIDENT,12:09:54,iPhone,5871,39397
1030,6,A,A,A,A,A,A,A,A,A,A,P,P,A,P,A,A,A,A,A,A,A,A,A,A,A,A,A,A,A,A,A,A,A,P,P,A,A,A,P,A,A,A,A,A,A,P,A,A,A,P,A,A,A,P,A,A,A,A,A,A,P,A,A,2017-09-20,PRESIDENT,11:00:34,iPhone,12400,58962
1031,20,A,A,P,A,A,P,A,P,A,A,P,A,A,A,A,P,P,A,A,A,A,A,A,A,A,A,A,A,A,A,A,A,P,A,P,P,A,A,A,A,A,A,A,P,A,A,A,A,P,A,A,A,A,P,A,A,A,A,A,P,A,A,A,2017-09-20,PRESIDENT,10:44:06,iPhone,21917,83684
1032,18,P,A,P,A,A,A,P,A,A,A,A,P,P,P,A,P,A,A,A,A,A,A,A,A,A,P,A,A,A,A,A,A,A,A,P,P,A,A,A,A,A,A,A,P,A,A,A,A,P,A,A,A,A,A,A,A,A,A,A,P,A,A,A,2017-09-20,PRESIDENT,10:40:31,iPhone,10607,56923
1033,4,A,A,A,A,A,A,A,A,A,A,A,A,A,P,A,A,A,A,A,A,A,A,A,A,A,A,A,A,A,A,A,A,A,P,A,A,A,A,A,A,A,A,A,A,A,A,A,A,P,A,A,A,A,A,P,A,A,A,A,A,P,A,A,2017-09-20,PRESIDENT,10:14:30,iPhone,150,505
1034,26,A,A,P,A,P,A,P,A,A,A,A,P,A,A,P,P,A,A,A,A,A,P,A,A,A,A,A,A,A,A,A,P,P,A,P,P,P,P,P,A,A,A,A,P,A,A,A,A,P,A,A,A,A,P,A,A,P,P,P,P,A,P,A,2017-09-20,PRESIDENT,09:53:55,iPhone,26332,117255
1035,5,P,A,P,A,A,A,A,A,A,A,P,A,A,P,A,A,A,A,A,A,A,A,A,A,A,A,A,A,A,A,A,A,A,P,A,A,A,A,A,A,A,A,A,A,A,A,A,A,A,A,A,A,A,A,P,A,A,A,A,A,P,A,A,2017-09-20,PRESIDENT,02:41:13,iPhone,8967,51650
1036,28,A,A,P,A,A,P,A,P,A,A,A,P,P,P,P,P,A,A,A,A,P,A,A,A,A,A,A,A,A,A,A,A,A,A,P,A,A,P,A,A,A,P,A,P,A,A,P,A,P,A,P,A,P,A,A,A,P,A,A,A,A,P,A,2017-09-20,PRESIDENT,02:33:32,iPhone,13618,70682
1037,21,A,A,P,A,P,A,A,A,A,A,P,A,A,P,P,P,A,A,A,P,A,P,A,A,A,P,A,A,A,A,A,A,P,A,P,P,A,A,A,A,A,P,P,P,A,A,A,A,P,A,A,A,A,A,A,A,A,A,A,A,A,A,A,2017-09-20,PRESIDENT,02:31:19,iPhone,18792,86870
1038,8,A,A,P,A,A,A,A,A,A,A,A,P,A,A,A,A,A,A,A,A,A,A,A,A,A,A,P,A,P,A,A,A,A,A,A,A,A,A,A,A,A,A,A,P,A,A,A,A,A,A,A,A,A,A,A,A,A,A,A,A,P,A,A,2017-09-20,PRESIDENT,02:23:52,iPhone,6770,30565
1039,24,A,A,P,A,P,A,P,A,A,A,A,P,A,A,A,P,A,P,A,A,P,P,P,A,A,A,A,A,A,A,A,A,A,A,P,P,A,P,A,P,A,A,A,P,A,A,A,A,P,A,A,A,A,P,A,A,A,A,A,A,P,A,A,2017-09-20,PRESIDENT,01:19:00,iPhone,11254,56477
1040,17,A,A,A,A,P,A,A,P,A,A,A,P,A,A,P,P,A,A,A,A,A,A,A,A,A,P,A,A,A,A,A,A,A,A,P,P,A,A,A,A,A,A,A,P,A,A,A,A,P,A,A,A,A,A,P,A,P,A,A,A,A,A,A,2017-09-19,PRESIDENT,22:04:11,iPhone,53528,190807
1041,17,A,A,A,A,A,A,P,A,A,P,P,P,A,A,P,A,A,P,A,A,A,A,A,A,A,P,A,A,A,A,A,A,A,A,P,P,A,A,A,A,A,A,A,P,A,A,A,A,P,A,A,A,A,A,A,A,P,A,A,A,P,A,A,2017-09-19,PRESIDENT,20:05:32,iPhone,17146,67672
1042,27,P,A,P,A,P,A,A,P,P,A,P,A,A,A,P,P,A,P,P,A,A,A,P,A,A,P,A,A,A,A,A,A,A,A,P,P,A,A,A,A,A,A,P,A,A,A,A,A,P,A,A,A,A,P,A,A,P,A,A,A,P,A,A,2017-09-19,PRESIDENT,19:09:35,iPhone,23766,83066
1043,24,A,A,P,A,A,A,A,P,A,A,P,P,P,A,P,P,A,A,P,A,P,A,A,A,A,A,A,A,A,P,A,A,A,A,P,P,A,A,A,A,A,A,A,P,A,A,A,A,P,A,A,A,A,A,A,A,P,A,A,A,A,A,A,2017-09-19,PRESIDENT,17:22:27,iPhone,14041,80488
1044,4,A,A,A,A,A,A,P,A,A,A,A,A,A,A,A,A,A,P,A,A,A,A,A,A,A,A,A,A,A,A,A,A,A,A,A,A,A,A,A,A,A,A,A,A,A,A,A,A,P,A,A,A,A,A,A,A,A,A,A,A,P,A,A,2017-09-19,PRESIDENT,11:21:30,iPhone,8191,37546
1045,23,P,A,P,A,A,A,A,P,A,A,P,P,A,P,P,A,A,A,A,A,A,P,P,A,A,A,A,A,P,A,A,A,A,A,P,P,A,A,A,A,A,A,A,P,A,A,A,A,P,A,P,A,A,A,A,P,P,A,A,P,P,A,A,2017-09-19,PRESIDENT,04:47:03,Media Studio,19103,60538
1046,22,A,A,P,A,P,A,P,A,A,A,A,A,A,P,A,P,A,P,A,A,P,P,P,A,A,A,P,A,P,A,A,A,A,A,P,A,A,P,A,A,A,P,A,P,A,A,A,A,P,A,A,A,A,P,A,A,A,A,P,P,P,A,A,2017-09-19,PRESIDENT,04:18:41,iPhone,7669,39013
1047,23,A,A,P,A,A,A,P,A,A,A,P,A,A,A,P,P,A,P,P,A,P,P,A,A,A,A,P,A,P,A,A,P,A,A,P,P,A,A,A,A,A,P,A,P,A,A,A,A,P,A,A,A,A,A,A,A,A,A,P,P,P,A,A,2017-09-19,PRESIDENT,03:01:25,Media Studio,11929,51539
1048,23,A,A,P,A,P,A,P,A,A,A,A,P,P,P,A,P,P,A,A,A,P,A,A,A,A,P,P,P,A,A,A,A,P,A,P,A,A,A,A,A,A,A,A,P,A,A,A,A,P,A,A,A,A,A,A,A,A,A,A,P,A,A,A,2017-09-18,PRESIDENT,23:31:07,iPhone,13588,74213
1049,23,A,A,P,A,A,A,P,P,A,A,A,P,A,A,P,P,A,P,A,A,A,P,A,A,A,A,P,A,A,A,A,A,P,A,P,P,A,A,A,A,A,P,A,P,A,A,A,A,P,A,A,A,A,A,A,A,P,A,P,A,P,A,A,2017-09-18,PRESIDENT,16:57:27,iPhone,8885,37701
1050,5,A,A,P,A,A,A,A,A,A,A,A,A,A,P,A,A,A,A,A,A,A,A,A,A,A,A,P,A,A,A,A,A,A,A,P,A,A,A,A,A,A,A,A,A,A,A,A,A,A,A,A,A,A,A,A,A,A,A,A,A,P,A,A,2017-09-18,PRESIDENT,16:36:09,Media Studio,9725,51073
1051,5,A,A,P,A,A,A,A,A,A,A,A,A,A,P,A,A,A,A,A,A,A,A,A,A,A,A,P,A,A,A,A,A,A,A,P,A,A,A,A,A,A,A,A,A,A,A,A,A,A,A,A,A,A,A,A,A,A,A,A,A,P,A,A,2017-09-18,PRESIDENT,13:16:17,iPhone,12562,62647
1052,22,A,A,P,A,A,A,P,P,A,A,P,P,A,A,P,P,A,P,A,A,A,A,P,A,A,A,A,A,A,A,A,A,P,A,P,P,A,P,A,A,A,P,P,P,A,P,A,A,A,P,P,A,A,P,A,A,A,A,A,P,A,A,A,2017-09-18,PRESIDENT,13:14:46,iPhone,13889,68327
1053,4,A,A,P,A,A,A,A,A,A,A,A,A,A,P,P,A,A,A,A,A,A,A,A,A,A,A,A,A,A,A,A,A,A,A,P,A,A,A,A,A,A,P,A,A,A,A,A,A,A,A,A,A,A,A,A,A,A,A,A,A,P,A,A,2017-09-17,PRESIDENT,13:00:05,iPhone,14929,69853
1054,3,A,A,A,A,A,A,A,A,A,A,A,A,A,P,A,A,A,A,A,A,A,A,A,A,A,A,A,A,A,A,A,A,A,P,A,A,A,A,A,A,A,A,A,A,A,A,A,A,A,A,A,A,A,A,P,A,A,A,A,A,P,A,A,2017-09-17,PRESIDENT,12:28:08,iPhone,6266,37120
1055,26,P,A,P,A,A,A,A,A,A,A,A,A,A,P,P,P,A,A,A,A,A,A,A,A,A,A,A,A,A,A,A,P,A,A,P,P,A,P,A,A,A,A,A,P,A,P,A,P,P,A,P,A,A,P,A,A,P,A,P,P,A,A,A,2017-09-17,PRESIDENT,11:57:20,iPhone,44062,148003
1056,25,A,A,P,A,P,A,A,P,A,A,A,P,A,A,P,P,A,A,A,A,P,A,A,A,A,P,A,A,A,A,A,A,P,A,P,P,A,A,A,A,A,P,A,P,A,P,A,A,P,A,A,A,A,A,P,A,P,A,A,A,A,A,A,2017-09-17,PRESIDENT,11:53:35,iPhone,9507,51876
1057,25,A,A,P,A,P,A,A,A,A,A,P,A,A,P,P,P,A,A,A,A,P,P,A,A,A,P,A,A,A,A,A,A,A,A,P,P,A,A,A,A,A,A,A,P,A,A,A,P,P,A,A,A,P,P,A,A,P,A,A,A,A,A,A,2017-09-17,PRESIDENT,11:40:16,iPhone,9977,55512
1058,25,A,A,P,A,P,A,A,P,A,A,A,P,A,P,P,P,A,A,A,A,P,A,A,A,A,P,A,A,A,A,A,A,P,A,P,P,A,A,A,A,A,P,A,P,A,P,A,A,P,A,A,A,A,A,P,A,P,A,A,A,A,A,A,2017-09-16,PRESIDENT,23:04:03,iPhone,8412,37789
1059,26,A,A,P,A,A,A,A,P,A,A,P,A,P,P,P,P,A,A,A,A,P,A,A,A,A,P,A,A,A,A,A,A,P,A,P,P,A,A,A,A,A,P,P,P,A,P,A,A,A,P,A,A,A,A,A,A,P,A,A,A,A,A,A,2017-09-16,PRESIDENT,22:59:06,iPhone,16309,83132
1060,22,A,A,P,A,P,A,P,P,A,A,P,P,A,P,A,P,P,A,A,A,A,A,A,A,A,A,P,A,A,A,A,A,P,P,P,A,A,A,A,A,A,A,P,P,A,A,A,A,P,A,A,A,A,A,P,A,A,A,A,A,P,A,A,2017-09-16,PRESIDENT,22:40:23,iPhone,21656,90587
1061,22,A,A,A,A,A,A,A,P,A,P,P,A,A,A,P,A,A,A,A,A,A,P,A,A,A,P,A,A,P,A,A,A,A,A,P,P,A,A,A,A,A,P,A,P,A,A,P,A,A,A,A,A,A,A,A,A,P,A,A,A,P,P,A,2017-09-15,PRESIDENT,23:54:00,Media Studio,14880,57266
1062,18,A,A,P,A,A,A,A,P,A,A,P,P,A,A,P,A,A,A,A,A,P,A,A,A,A,A,A,A,A,A,A,A,A,A,P,P,A,P,A,A,A,P,A,P,A,A,A,A,P,A,A,A,P,A,A,A,A,A,A,A,P,A,A,2017-09-15,PRESIDENT,22:58:30,iPhone,14896,66584
1063,20,A,A,A,A,A,A,P,P,A,P,A,A,A,A,P,P,A,A,A,A,A,A,A,A,A,A,A,A,P,A,A,A,A,A,P,P,A,P,A,P,A,P,A,P,A,A,A,A,P,P,A,A,A,A,A,A,A,A,P,A,P,P,A,2017-09-15,PRESIDENT,20:54:52,iPhone,13147,52496
1064,26,A,A,P,A,A,A,P,P,A,A,P,A,A,P,P,A,P,A,A,A,P,A,A,A,A,A,P,A,A,A,A,A,A,P,P,P,A,A,A,A,A,A,A,P,A,A,A,P,P,A,A,A,A,P,P,A,A,A,A,P,P,A,A,2017-09-15,PRESIDENT,19:02:43,iPhone,33092,116893
1065,3,A,A,P,A,A,A,P,A,A,A,A,A,A,A,A,A,A,A,A,A,A,A,A,A,A,A,A,A,A,A,A,A,A,A,P,A,A,A,A,A,A,A,A,A,A,A,A,A,A,A,A,A,A,A,A,A,A,A,A,A,P,A,A,2017-09-15,PRESIDENT,16:49:31,Media Studio,10845,42478
1066,13,A,P,A,A,P,A,P,A,A,A,A,A,P,P,A,A,A,A,A,A,A,P,A,A,P,A,A,A,P,A,A,A,A,A,P,A,P,P,A,A,A,A,A,P,A,A,A,A,A,A,A,A,A,A,A,A,A,A,A,A,A,A,A,2017-09-15,PRESIDENT,16:09:10,Media Studio,18987,76676
1067,23,P,A,P,A,A,P,P,P,A,A,A,A,A,P,A,P,A,A,A,P,P,A,P,A,A,A,A,A,A,A,A,A,A,A,P,P,A,A,A,A,A,P,A,P,A,P,A,A,P,A,A,A,A,P,A,A,A,A,A,A,A,A,A,2017-09-15,PRESIDENT,13:00:48,iPhone,28192,112106
1068,26,A,A,P,A,P,A,P,P,A,A,A,P,A,P,P,P,A,A,A,A,A,A,A,P,A,A,A,A,P,P,A,A,A,A,P,P,A,A,A,P,A,A,P,P,A,A,A,A,P,A,A,A,A,P,A,A,P,A,A,A,A,A,A,2017-09-15,PRESIDENT,11:20:08,iPhone,21649,101229
1069,22,A,P,P,A,P,A,A,P,A,A,P,P,A,P,A,A,A,A,A,A,A,A,A,P,A,P,A,A,A,A,A,A,P,A,P,A,A,A,A,A,A,A,P,P,A,A,A,A,P,A,A,A,A,A,A,A,A,A,A,A,A,A,A,2017-09-15,PRESIDENT,11:00:01,iPhone,24579,106622
1070,26,P,A,P,A,P,A,A,P,A,A,A,P,P,P,P,P,A,A,A,A,P,A,A,P,A,A,A,P,P,A,A,A,A,A,P,P,P,P,A,A,A,P,A,P,A,A,A,A,A,A,A,A,A,P,A,A,P,A,P,A,A,A,A,2017-09-15,PRESIDENT,10:54:14,iPhone,21411,97462
1071,26,A,A,P,A,P,A,A,P,A,A,A,P,A,P,A,P,A,A,A,A,P,A,A,P,A,A,A,A,A,A,A,A,P,A,P,A,A,P,A,A,A,A,P,P,A,A,A,A,P,A,A,A,P,A,A,A,A,A,A,A,A,A,A,2017-09-15,PRESIDENT,10:48:18,iPhone,29327,110223
1072,23,A,P,P,A,A,A,P,A,P,A,P,P,A,P,A,P,A,A,A,A,A,P,A,A,P,A,A,A,P,P,P,A,A,A,P,P,A,A,A,A,A,A,A,P,A,A,A,A,P,A,A,A,A,A,A,P,A,A,A,P,A,A,A,2017-09-15,PRESIDENT,10:42:55,iPhone,12481,53467
1073,26,A,A,P,A,P,A,P,P,A,A,P,A,P,P,P,A,A,A,A,A,A,P,A,A,A,P,A,A,A,A,A,A,A,A,P,P,A,A,A,A,A,A,A,P,A,A,A,A,P,A,A,A,A,A,A,A,P,A,A,P,P,A,A,2017-09-15,PRESIDENT,10:37:38,iPhone,12285,58148
1074,12,A,A,A,A,P,A,P,A,A,A,A,A,A,P,P,A,A,A,A,A,A,A,A,A,A,A,A,A,P,A,P,A,A,A,P,A,A,A,A,A,A,A,A,P,A,A,A,A,P,A,A,A,A,A,P,A,P,A,A,A,P,A,A,2017-09-15,PRESIDENT,00:55:05,iPhone,13782,53795
1075,25,A,P,P,P,A,A,A,P,P,A,P,A,A,A,P,P,A,A,A,A,A,P,P,A,A,P,A,A,A,A,A,A,A,A,P,P,A,P,A,A,A,P,A,A,A,A,A,A,P,A,P,A,A,A,A,P,P,A,A,A,A,A,A,2017-09-14,PRESIDENT,21:11:18,Media Studio,13299,64966
1076,19,A,A,P,A,A,A,A,P,A,A,A,P,A,A,A,A,A,A,A,A,P,A,P,A,A,A,A,A,A,A,A,A,A,A,P,P,A,A,A,A,A,A,A,P,A,P,A,A,P,A,A,A,A,P,A,A,A,A,A,A,A,A,A,2017-09-14,PRESIDENT,19:32:23,iPhone,17415,73259
1077,25,A,A,P,A,A,A,A,A,A,A,A,A,A,A,A,P,A,A,A,A,A,P,A,A,A,A,A,P,P,P,A,A,A,A,P,P,A,A,A,A,A,P,A,P,A,A,A,A,P,A,P,A,A,A,A,A,A,A,P,A,A,A,A,2017-09-14,PRESIDENT,19:31:55,iPhone,11340,59066
1078,23,A,A,P,A,P,A,P,P,P,A,A,P,A,P,A,P,A,A,A,A,A,A,A,A,A,P,A,A,A,A,A,A,P,A,P,P,A,P,A,A,A,A,P,P,A,A,A,A,P,A,A,A,A,P,A,A,A,A,A,A,A,A,A,2017-09-14,PRESIDENT,19:18:14,iPhone,10125,60358
1079,27,A,A,P,A,A,A,P,P,A,A,P,P,P,P,P,P,A,A,A,A,P,P,A,A,A,A,A,A,A,A,A,A,A,A,P,P,A,A,P,A,A,P,A,P,A,P,A,P,P,A,A,A,A,A,A,A,A,A,A,P,A,A,A,2017-09-14,PRESIDENT,19:04:22,iPhone,10775,67205
1080,26,A,A,P,A,P,A,P,A,A,A,A,A,P,A,P,P,A,A,A,A,A,A,A,A,A,A,A,A,P,A,A,A,P,A,P,A,A,P,A,P,A,P,A,P,A,A,A,A,A,A,A,A,A,A,A,A,P,A,P,A,A,A,A,2017-09-14,PRESIDENT,11:05:55,iPhone,10919,53133
1081,22,P,A,P,A,A,A,A,P,A,A,P,P,A,P,A,A,A,A,P,A,A,P,A,A,A,A,A,P,A,A,A,A,A,A,P,P,A,P,A,A,A,A,A,P,A,A,P,A,A,A,A,P,P,P,A,P,A,A,A,A,A,A,A,2017-09-14,PRESIDENT,10:35:41,iPhone,18471,82554
1082,25,A,A,P,A,A,A,P,P,A,A,P,P,A,A,A,P,A,A,A,A,A,P,A,A,A,P,A,A,P,A,A,A,P,A,P,P,P,P,A,A,A,A,A,P,A,A,A,A,A,A,A,A,P,P,A,A,A,A,A,A,A,A,A,2017-09-14,PRESIDENT,10:28:41,iPhone,24085,105068
1083,26,A,A,P,A,P,A,P,A,A,A,A,A,A,A,A,P,A,A,A,A,A,P,A,A,A,P,A,A,P,A,A,A,A,A,P,P,P,P,A,A,A,A,A,P,A,A,A,A,P,A,P,A,A,P,A,A,A,A,A,P,A,A,A,2017-09-14,PRESIDENT,10:20:58,iPhone,17444,64610
1084,25,A,A,P,A,A,A,A,P,P,A,P,P,A,P,A,P,A,A,P,A,A,P,A,A,A,A,A,P,A,A,A,A,P,A,P,P,A,P,A,A,A,P,A,P,A,A,A,A,P,A,P,A,A,A,A,A,P,A,P,A,A,A,A,2017-09-14,PRESIDENT,10:11:36,iPhone,20990,94074
1085,22,A,A,P,A,A,P,A,P,P,A,A,P,P,P,A,P,A,A,A,A,A,A,A,A,A,A,A,A,P,A,A,A,A,A,P,P,A,P,A,A,A,P,A,P,A,A,P,A,P,A,A,A,A,P,A,A,P,A,P,A,A,A,A,2017-09-14,PRESIDENT,02:52:34,iPhone,26257,114073
1086,26,A,A,P,A,A,A,A,P,A,A,A,A,A,P,P,P,A,A,P,A,P,P,A,P,A,A,A,A,P,A,P,P,A,A,P,P,A,A,A,A,A,P,A,P,A,A,P,P,P,A,A,A,A,P,A,A,P,A,P,A,A,A,A,2017-09-14,PRESIDENT,02:47:23,iPhone,17849,76499
1087,19,A,A,P,A,A,A,A,P,A,A,P,A,A,P,A,P,A,A,A,P,A,A,A,A,A,A,A,A,P,A,A,A,P,A,P,P,P,P,A,A,A,A,A,P,A,A,A,A,P,A,A,A,A,P,A,P,A,A,A,A,A,A,A,2017-09-14,PRESIDENT,02:22:57,iPhone,20177,93742
1088,24,A,A,P,A,A,A,P,P,A,A,P,P,A,A,P,P,A,A,A,A,A,P,A,A,A,P,A,A,A,A,A,A,A,A,P,P,A,A,A,A,A,P,A,P,A,P,P,A,P,A,A,A,A,A,A,A,P,A,A,P,A,A,A,2017-09-13,PRESIDENT,12:36:52,iPhone,14812,87319
1089,24,A,A,P,A,A,A,A,P,A,A,A,P,A,P,P,P,A,A,A,P,A,A,A,A,A,P,A,A,A,A,A,A,A,A,P,P,A,A,A,A,A,P,A,P,A,A,A,A,A,A,A,A,A,A,A,A,A,P,A,P,A,A,A,2017-09-13,PRESIDENT,11:34:16,iPhone,17878,80698
1090,23,A,A,P,A,P,A,A,P,A,A,A,P,A,P,A,A,A,A,A,A,P,P,P,A,A,A,P,A,P,A,A,A,A,A,P,P,A,P,A,A,A,P,A,P,A,A,A,A,P,A,A,A,A,P,A,A,A,A,P,P,P,A,A,2017-09-13,PRESIDENT,11:28:10,iPhone,13955,52354
1091,17,A,A,A,A,A,A,A,P,A,A,P,P,A,P,A,A,A,A,A,A,A,A,A,A,A,A,A,A,P,A,A,A,A,A,P,A,A,A,A,A,A,P,A,P,A,A,A,A,P,A,A,A,A,A,A,A,A,A,P,P,P,A,A,2017-09-12,PRESIDENT,20:12:48,iPhone,16958,111516
1092,22,A,A,P,A,P,A,A,A,P,A,P,P,A,P,A,A,A,A,A,A,A,A,A,A,A,A,A,A,P,A,A,A,P,A,P,P,A,P,A,A,A,A,P,P,A,A,P,A,P,P,A,A,A,P,A,A,A,A,A,A,A,A,A,2017-09-12,PRESIDENT,18:41:50,iPhone,14735,85323
1093,24,A,A,P,A,A,A,P,P,P,A,A,A,A,P,P,P,A,P,P,A,A,A,A,A,A,A,A,A,A,A,A,P,P,A,P,A,A,A,P,A,A,A,A,P,A,A,A,A,A,P,P,A,A,A,A,A,P,A,P,A,A,A,A,2017-09-12,PRESIDENT,13:11:19,iPhone,24187,107606
1094,11,A,A,A,A,A,A,A,A,A,A,A,P,A,A,A,P,A,P,A,A,A,A,A,A,P,A,A,A,A,A,A,A,A,A,P,P,A,A,A,A,A,A,A,P,A,A,A,A,P,A,A,A,A,A,A,A,A,A,A,A,P,A,A,2017-09-12,PRESIDENT,12:56:47,iPhone,36633,133936
1095,2,A,A,A,A,A,A,A,A,A,A,A,A,A,A,A,A,A,P,A,A,A,A,A,A,A,A,A,A,A,A,A,A,A,A,A,A,A,A,A,A,A,A,A,A,A,A,A,A,A,A,A,A,A,A,A,A,A,A,A,A,P,A,A,2017-09-11,PRESIDENT,18:35:59,iPhone,19251,81914
1096,20,A,A,P,A,P,A,P,P,A,A,P,P,A,P,A,P,A,A,A,A,A,A,A,A,A,A,A,A,A,A,A,A,A,A,P,P,A,A,A,A,A,A,P,A,A,A,P,A,P,A,A,A,A,P,A,A,A,A,A,A,A,A,A,2017-09-11,PRESIDENT,18:02:09,iPhone,25075,126385
1097,26,A,P,A,A,P,A,A,A,A,A,P,P,P,P,A,P,A,A,A,A,P,P,A,A,A,A,P,A,P,A,A,A,A,A,P,P,A,P,A,A,A,A,A,P,P,A,A,A,P,A,A,A,A,A,P,P,A,A,A,A,P,A,A,2017-09-10,PRESIDENT,02:56:37,iPhone,11360,44856
1098,24,A,A,P,A,P,A,P,P,A,A,P,P,P,A,P,P,A,A,A,A,P,P,A,A,A,A,A,A,P,A,A,A,A,A,P,P,A,P,A,A,A,A,A,P,A,A,P,A,P,A,P,A,A,P,A,A,P,A,A,A,P,A,A,2017-09-10,PRESIDENT,00:03:48,iPhone,15094,64650
1099,16,A,A,P,A,A,A,P,P,A,P,P,A,A,A,A,P,A,A,A,A,A,P,A,A,A,A,A,A,P,A,A,A,A,A,P,A,A,A,A,A,A,A,A,A,A,A,A,A,P,P,A,A,A,A,A,A,A,A,A,A,P,A,A,2017-09-09,PRESIDENT,21:44:16,Media Studio,16347,49234
1100,21,A,A,A,A,A,P,P,A,A,A,A,A,A,A,A,P,P,A,A,A,A,A,A,P,A,A,A,A,P,A,A,A,P,A,P,P,P,P,A,A,A,A,A,P,A,A,A,A,P,A,A,A,A,A,A,A,A,A,A,A,A,A,A,2017-09-09,PRESIDENT,15:41:55,iPhone,28990,127726
1101,10,A,A,A,A,A,A,A,A,A,A,A,A,A,A,P,A,A,P,A,A,P,A,A,A,A,A,A,A,A,A,A,A,A,A,P,A,A,A,A,A,A,P,A,P,A,A,A,A,P,A,A,A,A,A,A,A,A,A,A,A,P,A,A,2017-09-09,PRESIDENT,00:56:47,iPhone,21133,68359
1102,22,A,P,P,P,A,A,P,A,A,A,A,P,A,P,A,P,A,A,A,P,A,A,A,P,A,A,A,A,P,A,A,A,P,A,P,P,A,P,A,A,A,A,A,P,A,A,A,A,P,A,A,A,A,A,A,P,A,A,A,P,A,A,A,2017-09-08,PRESIDENT,15:02:22,Media Studio,20704,79689
1103,25,A,A,P,A,P,P,A,A,A,A,A,P,A,P,A,P,A,A,A,A,P,P,P,A,A,P,A,A,P,P,P,A,P,A,P,P,A,A,A,A,A,A,A,A,A,A,A,A,P,A,A,A,A,P,A,P,A,A,A,A,A,A,A,2017-09-08,PRESIDENT,12:57:11,iPhone,14829,63330
1104,22,A,P,P,P,A,A,A,P,P,A,P,P,A,P,P,A,A,A,A,A,A,A,A,A,A,P,A,A,A,P,A,A,P,A,P,P,A,P,P,P,A,A,A,P,P,P,A,A,P,A,A,A,A,A,A,A,P,A,A,A,A,A,A,2017-09-08,PRESIDENT,12:46:35,iPhone,17525,70686
1105,24,A,A,P,A,P,A,A,A,A,A,A,A,A,P,P,P,A,A,A,A,A,A,A,A,P,A,A,A,A,P,A,A,P,A,P,P,A,P,A,A,A,P,P,P,A,A,A,A,P,A,A,A,A,A,A,P,P,A,A,P,A,A,A,2017-09-08,PRESIDENT,12:41:32,iPhone,20615,101114
1106,27,A,A,P,A,P,A,A,P,A,A,P,A,A,P,P,P,A,A,A,P,A,A,P,A,A,A,A,A,P,A,A,A,P,A,P,P,A,A,P,P,A,P,P,P,A,A,A,A,P,A,A,A,A,P,A,A,P,A,A,A,A,A,A,2017-09-08,PRESIDENT,12:37:14,iPhone,14321,63787
1107,23,A,A,P,A,P,A,P,P,A,A,P,P,P,A,P,P,A,P,A,A,A,A,A,A,A,P,A,A,A,A,A,A,A,A,P,P,A,A,A,A,A,A,P,P,P,A,A,A,P,A,A,A,A,A,A,A,P,A,A,A,A,P,A,2017-09-08,PRESIDENT,12:34:13,iPhone,15772,80029
1108,20,A,A,P,A,A,A,P,P,A,A,A,P,A,P,P,A,A,P,A,A,A,P,A,A,A,A,A,A,A,A,A,A,A,A,P,P,A,P,A,A,A,A,A,P,A,A,P,A,P,A,A,A,A,A,A,A,P,A,A,A,P,A,A,2017-09-08,PRESIDENT,01:33:38,iPhone,19168,67170
1109,28,A,A,P,A,A,A,A,P,A,A,P,P,A,A,P,P,A,A,A,A,A,P,A,A,A,A,A,P,A,P,A,A,A,A,P,P,A,A,A,A,A,P,A,P,A,A,A,A,P,A,P,A,A,A,A,A,P,A,A,A,P,A,A,2017-09-08,PRESIDENT,00:57:52,iPhone,10156,42117
1110,24,A,A,A,A,P,A,P,P,A,A,P,P,A,P,P,A,A,A,A,A,A,A,A,A,A,P,A,A,P,A,A,A,P,A,P,A,A,A,A,A,A,A,A,P,A,A,A,A,A,P,A,A,A,A,A,A,P,A,A,A,P,A,A,2017-09-07,PRESIDENT,20:18:42,iPhone,13855,55694
1111,19,A,A,A,A,A,A,A,A,A,P,P,P,A,P,A,A,A,A,A,P,A,A,A,A,A,A,P,P,A,A,A,A,A,A,P,P,A,A,A,A,A,A,A,P,A,A,A,A,P,A,A,A,A,A,A,A,A,A,A,P,P,A,A,2017-09-07,PRESIDENT,19:48:47,iPhone,7763,31422
1112,24,A,A,A,A,P,P,P,A,A,A,P,P,A,P,A,A,A,A,P,A,A,P,A,A,A,A,A,A,P,P,A,A,A,A,P,P,A,A,A,A,A,P,P,P,A,A,P,A,P,A,A,A,A,A,P,A,A,A,A,A,A,A,A,2017-09-07,PRESIDENT,18:13:30,iPhone,20287,78769
1113,6,A,A,P,A,A,A,A,A,A,A,P,A,A,P,P,A,A,A,A,A,A,A,A,A,A,A,A,A,A,A,A,A,A,P,P,A,A,A,A,A,A,P,A,A,A,A,A,A,A,A,A,A,A,A,P,A,A,A,A,A,P,A,A,2017-09-07,PRESIDENT,13:42:52,iPhone,12459,46856
1114,26,A,A,P,A,P,A,P,P,P,A,P,A,A,P,P,P,A,P,P,P,A,A,A,A,A,A,A,A,A,A,A,A,P,A,P,P,A,A,A,A,A,A,P,P,A,P,A,A,P,A,A,A,A,P,A,A,P,A,A,A,A,A,A,2017-09-07,PRESIDENT,12:51:12,iPhone,16584,81964
1115,27,A,A,A,A,A,A,P,P,A,A,P,A,A,P,P,A,A,P,A,A,A,P,A,A,A,A,A,A,A,A,A,A,A,A,P,P,A,A,A,A,A,P,A,P,A,A,A,A,P,A,A,A,A,A,A,P,P,A,A,A,P,A,A,2017-09-07,PRESIDENT,12:33:12,iPhone,15232,60633
1116,23,A,A,P,A,P,A,P,P,A,A,P,A,A,A,P,P,A,A,A,A,A,P,A,A,A,A,A,A,P,A,A,A,P,A,P,P,A,A,A,A,A,P,P,A,A,A,A,A,A,A,A,A,P,P,A,P,P,A,A,A,P,A,A,2017-09-07,PRESIDENT,01:26:48,iPhone,17172,69771
1117,18,A,A,A,A,A,A,P,P,A,A,P,A,A,A,P,P,P,A,A,A,A,A,A,A,A,A,P,A,A,A,A,P,A,P,A,A,A,A,A,A,A,A,A,P,A,A,A,A,P,A,A,A,A,A,P,A,A,A,A,A,P,A,A,2017-09-07,PRESIDENT,00:18:49,iPhone,6481,33283
1118,22,A,A,P,A,P,A,A,P,A,P,A,P,A,A,A,P,A,A,A,A,A,A,A,A,A,A,A,A,A,A,A,A,A,A,P,A,A,A,A,A,A,A,A,P,A,A,A,A,P,A,A,A,A,A,A,A,A,A,A,A,P,A,A,2017-09-07,PRESIDENT,00:04:12,iPhone,8915,42757
1119,27,A,A,A,A,P,A,P,P,A,A,P,P,A,P,P,P,A,A,A,A,A,A,A,A,A,A,A,A,A,A,A,A,P,A,A,A,A,P,A,A,A,A,A,P,A,A,A,A,P,A,P,A,A,A,P,A,P,A,A,A,P,A,A,2017-09-06,PRESIDENT,23:20:48,iPhone,18109,72230
1120,10,A,A,A,A,A,A,P,A,A,A,A,A,A,A,A,P,A,A,A,A,A,A,A,A,A,A,A,A,A,A,A,A,A,A,P,A,A,A,A,A,A,A,A,A,A,A,A,A,P,A,A,A,A,A,A,A,A,A,A,A,P,A,A,2017-09-06,PRESIDENT,19:26:09,iPhone,14665,50510
1121,9,A,A,P,A,A,A,A,A,A,A,A,P,A,P,A,A,A,A,A,A,A,A,A,A,A,A,A,P,A,A,A,A,P,A,A,P,A,P,A,A,A,A,A,P,A,A,A,A,P,A,A,A,A,A,A,A,A,P,A,A,A,A,A,2017-09-06,PRESIDENT,17:52:30,iPhone,13326,59907
1122,26,A,A,P,A,A,A,A,P,A,A,P,P,A,P,P,P,A,A,A,A,P,A,A,A,A,A,A,A,A,A,A,A,P,A,P,P,A,A,P,P,A,P,A,P,A,P,A,P,P,A,A,A,P,P,A,A,A,A,A,A,A,A,A,2017-09-06,PRESIDENT,10:53:45,iPhone,5229,109965
1123,26,A,A,P,A,P,A,A,P,A,A,A,P,A,A,P,P,A,A,A,A,A,P,A,A,A,P,A,A,A,A,A,A,A,A,P,P,A,A,A,A,A,A,A,P,A,A,A,A,P,A,A,A,A,A,A,A,P,P,A,P,A,A,A,2017-09-06,PRESIDENT,10:51:52,iPhone,17766,89928
1124,24,A,P,A,A,P,P,P,A,A,A,P,P,A,P,P,P,A,A,P,A,A,P,A,A,P,P,A,A,P,P,A,A,A,A,P,P,A,P,A,A,A,A,P,A,A,A,P,P,P,A,A,A,A,P,A,A,P,A,P,P,A,A,A,2017-09-06,PRESIDENT,10:47:01,iPhone,24217,92637
1125,26,A,A,P,A,A,A,A,P,A,A,A,A,A,A,P,P,P,A,A,A,P,A,A,A,A,A,A,P,P,A,A,A,A,A,P,P,A,A,A,A,P,P,A,P,A,A,A,A,P,A,A,A,P,P,A,A,P,A,A,A,A,A,A,2017-09-06,PRESIDENT,00:38:27,iPhone,24254,104097
1126,22,P,A,P,A,A,A,A,P,A,A,A,P,A,A,P,P,A,A,A,A,P,P,A,A,A,A,A,A,P,A,A,A,P,A,P,P,A,A,A,A,A,A,A,P,A,P,A,A,P,A,A,A,A,A,A,A,P,A,A,A,A,A,A,2017-09-05,PRESIDENT,20:45:27,iPhone,33372,125347
1127,8,A,A,A,A,A,A,P,A,A,A,P,A,A,P,A,A,A,A,A,A,A,A,A,A,A,A,A,A,A,A,A,A,A,A,P,A,A,A,A,A,A,P,P,A,A,A,A,P,P,A,A,A,A,A,P,A,A,A,A,A,A,A,A,2017-09-05,PRESIDENT,12:36:57,iPhone,25910,104531
1128,4,A,A,P,A,A,A,A,A,A,A,A,A,A,P,A,A,A,A,A,A,A,A,A,A,A,A,A,P,A,A,A,A,A,A,P,P,A,A,A,A,A,A,A,A,A,A,A,A,A,A,A,A,A,A,A,A,A,A,A,A,A,A,A,2017-09-05,PRESIDENT,12:04:43,iPhone,26476,99412
1129,18,A,A,P,A,A,A,A,P,A,A,P,A,A,P,P,P,A,P,A,A,A,A,A,A,A,A,A,A,A,A,A,A,A,A,P,P,A,A,A,A,A,P,A,P,A,P,A,A,P,A,A,A,A,A,A,A,P,A,A,A,P,A,A,2017-09-05,PRESIDENT,02:49:26,iPhone,27290,120986
1130,21,A,A,P,A,A,A,A,A,A,A,P,P,P,A,A,P,A,A,A,A,A,A,A,A,A,A,A,A,P,A,A,A,A,A,P,P,A,A,A,A,A,A,A,P,A,P,A,P,P,A,A,A,A,P,A,A,A,A,A,A,A,A,A,2017-09-04,PRESIDENT,16:38:46,iPhone,46856,171720
1131,22,A,A,P,A,A,A,A,P,A,A,P,P,A,A,P,P,A,A,A,A,A,P,A,A,A,P,A,A,A,A,A,A,A,P,P,P,A,A,A,A,A,A,A,P,A,P,A,A,P,A,A,A,A,A,P,A,P,A,A,A,A,A,A,2017-09-03,PRESIDENT,16:14:31,iPhone,27471,128967
1132,25,A,P,A,A,A,A,A,A,A,A,P,A,A,P,P,A,A,A,A,A,A,A,A,A,A,P,A,A,P,P,A,P,P,A,P,A,A,A,A,P,A,P,A,P,A,P,A,A,P,P,P,A,A,P,A,A,P,A,P,A,A,A,A,2017-09-03,PRESIDENT,16:07:32,iPhone,25737,93883
1133,25,A,A,P,A,P,A,A,P,P,A,P,A,A,A,A,P,A,A,A,A,P,P,A,A,A,A,A,A,P,A,A,A,A,A,P,P,A,A,A,P,A,A,A,P,A,P,A,A,P,A,A,A,P,P,A,A,A,A,A,A,A,A,A,2017-09-03,PRESIDENT,11:46:07,iPhone,24112,93269
1134,23,P,A,P,A,P,A,A,P,A,A,A,P,A,A,A,P,A,A,A,A,P,P,A,A,A,A,A,A,A,A,A,A,A,A,P,P,A,A,A,P,A,P,P,P,A,A,A,A,P,A,A,A,A,P,A,A,A,A,P,A,A,A,A,2017-09-03,PRESIDENT,11:39:38,iPhone,28307,94390
1135,28,P,A,A,A,A,A,P,P,A,A,P,P,P,P,P,P,A,P,A,A,P,P,A,A,A,A,P,A,A,A,A,A,A,P,P,P,A,P,A,A,A,P,A,P,A,A,P,A,P,A,A,A,P,A,P,A,A,A,A,A,P,A,A,2017-09-03,PRESIDENT,11:30:41,iPhone,19523,79732
1136,9,A,A,P,A,P,P,A,A,A,A,P,A,A,P,A,A,A,A,A,P,A,A,A,A,A,A,A,A,A,A,A,A,P,A,P,A,A,A,A,A,A,A,A,P,A,A,A,A,P,P,A,A,A,P,A,A,A,A,A,A,A,A,A,2017-09-03,PRESIDENT,05:17:04,iPhone,33480,132139
1137,24,A,A,A,A,A,A,A,P,A,A,P,P,A,P,A,P,A,A,A,A,A,A,A,A,A,A,A,A,P,A,A,A,P,A,P,P,A,P,A,A,A,A,A,P,A,P,A,A,P,A,A,A,A,A,A,A,A,A,A,A,A,A,A,2017-09-03,PRESIDENT,03:02:31,iPhone,15380,91103
1138,18,P,A,P,A,A,A,A,P,A,A,P,P,A,P,P,A,A,A,A,A,A,A,A,A,P,A,A,A,A,A,P,A,A,A,P,A,A,A,A,A,A,A,A,P,A,A,A,P,A,A,A,A,A,A,A,A,P,P,A,P,A,A,A,2017-09-03,PRESIDENT,02:57:43,iPhone,13924,69553
1139,22,A,A,P,A,A,A,P,P,A,A,P,P,A,P,P,P,A,A,A,A,A,A,A,A,A,P,A,A,A,A,A,A,P,A,P,P,A,A,A,A,A,A,A,P,A,A,A,A,P,A,A,A,A,A,P,P,P,A,A,A,P,A,A,2017-09-03,PRESIDENT,02:50:58,iPhone,42565,140941
1140,27,A,A,P,A,P,A,P,P,A,P,P,A,P,P,P,A,A,A,A,A,A,P,A,A,A,P,A,A,A,A,A,A,A,A,P,P,A,A,A,A,A,A,A,P,A,A,A,A,P,A,A,A,A,A,P,A,P,A,A,P,P,A,A,2017-09-03,PRESIDENT,01:55:30,iPhone,26026,110225
1141,21,A,A,A,A,P,A,A,P,A,A,A,A,A,P,P,P,A,A,A,A,A,A,A,A,A,P,P,A,A,A,A,A,P,A,P,A,A,A,P,A,A,A,A,P,A,A,A,A,P,A,A,A,A,P,P,A,P,A,A,P,P,A,A,2017-09-02,PRESIDENT,16:56:51,iPhone,14873,78403
1142,21,A,A,P,A,A,A,P,P,A,A,P,A,A,P,P,A,A,P,A,A,A,A,A,A,A,A,P,A,A,A,A,A,A,P,P,A,A,A,A,A,A,A,A,P,A,A,A,A,P,A,A,A,A,A,P,A,A,A,A,A,P,A,A,2017-09-02,PRESIDENT,13:58:37,iPhone,13335,62723
1143,22,A,A,P,A,A,A,A,P,A,A,A,A,A,P,P,P,A,A,A,A,A,A,A,A,A,P,A,A,A,A,A,A,A,A,P,P,P,P,A,A,A,A,A,P,A,A,A,A,P,A,A,A,A,A,A,A,P,A,A,P,A,A,A,2017-09-02,PRESIDENT,00:34:32,iPhone,17187,100032
1144,8,A,A,A,A,A,A,A,A,A,A,A,A,A,P,A,A,A,A,A,A,P,A,A,A,A,A,A,P,A,P,A,A,A,A,P,A,A,A,A,A,A,A,A,P,A,A,A,A,A,A,A,A,A,A,A,A,A,A,A,A,A,A,A,2017-09-02,PRESIDENT,00:03:00,iPhone,17967,95677
1145,18,A,A,A,A,A,A,A,A,A,A,P,A,A,A,A,P,A,P,A,A,P,A,A,A,A,A,A,A,A,A,P,A,A,A,P,A,A,A,A,A,A,A,A,P,A,A,A,A,P,A,P,A,A,P,A,A,A,A,A,A,P,A,A,2017-09-01,PRESIDENT,23:47:38,iPhone,24788,79095
1146,29,P,A,P,A,P,A,A,P,P,A,A,P,A,P,A,P,A,A,A,A,A,P,A,A,A,P,A,A,A,A,A,A,P,A,P,P,A,A,A,P,A,A,A,P,A,P,P,P,P,A,A,A,P,P,A,A,A,A,A,P,A,A,A,2017-09-01,PRESIDENT,19:47:23,Media Studio,18432,98350
1147,21,A,A,P,A,A,A,P,P,A,A,A,P,P,P,A,P,A,A,A,P,P,P,A,A,A,A,A,A,A,A,A,A,A,A,P,P,P,P,A,A,A,A,A,P,A,A,A,P,P,A,A,A,A,A,A,A,A,A,A,A,A,A,A,2017-09-01,PRESIDENT,12:58:48,iPhone,13799,69806
1148,25,A,P,P,A,P,A,A,P,A,A,A,A,A,A,P,P,A,A,A,A,P,A,A,A,P,A,A,A,P,A,A,A,A,A,P,P,A,A,A,A,A,A,P,P,A,P,A,P,P,A,A,A,A,P,A,A,P,A,A,A,A,A,A,2017-09-01,PRESIDENT,12:47:46,iPhone,13935,76071
1149,21,P,A,P,A,P,A,A,P,A,A,P,P,A,P,A,P,A,A,A,A,P,A,A,A,A,A,A,P,P,A,A,A,P,P,P,P,A,P,A,A,A,A,A,A,A,A,A,A,P,A,A,A,A,P,A,A,A,A,A,A,A,A,A,2017-09-01,PRESIDENT,12:35:27,iPhone,42941,137366
1150,29,P,A,P,A,P,A,A,P,P,A,P,P,A,P,A,P,A,A,A,A,A,P,A,A,A,P,A,A,A,A,A,A,P,A,P,P,A,A,A,P,A,A,A,P,A,P,P,P,P,A,A,A,P,P,A,A,A,A,A,P,A,A,A,2017-09-01,PRESIDENT,11:56:45,iPhone,4996,22450
1151,16,A,A,P,A,P,A,P,A,A,A,A,P,A,P,A,P,A,P,A,A,A,A,A,A,A,A,A,A,A,A,A,A,A,P,A,A,A,A,A,A,A,A,A,P,A,A,P,A,P,A,A,A,A,P,P,A,A,A,A,A,P,A,A,2017-09-01,PRESIDENT,11:50:34,iPhone,31751,123076
1152,23,P,A,P,A,A,A,A,P,A,A,A,P,A,P,A,P,A,A,A,A,A,A,A,A,A,A,A,A,P,A,A,A,A,A,P,P,A,A,A,P,A,P,A,P,A,P,A,P,P,A,A,A,A,P,A,A,P,P,P,A,P,A,A,2017-08-31,PRESIDENT,20:06:35,iPhone,23053,101520
1153,29,A,A,P,A,P,A,P,P,A,P,P,A,P,P,P,A,A,A,A,A,A,P,A,A,A,P,A,A,A,A,A,A,A,A,P,P,A,A,A,A,A,A,A,P,A,A,A,A,P,A,A,A,A,A,P,A,P,A,A,P,P,A,A,2017-08-31,PRESIDENT,01:00:50,Media Studio,27108,99389
1154,18,P,A,A,A,A,A,A,P,A,A,A,A,A,P,A,A,A,A,A,A,P,A,A,A,A,P,A,A,A,A,A,A,A,A,P,P,A,P,A,A,A,A,A,P,A,P,A,A,P,A,A,A,A,A,A,P,A,A,A,P,A,A,A,2017-08-30,PRESIDENT,19:38:41,iPhone,14174,83586
1155,25,A,A,P,P,P,A,P,P,A,A,P,P,A,P,P,A,P,P,A,A,A,P,P,A,A,A,A,A,A,A,A,P,P,A,P,P,A,A,A,A,A,A,A,P,A,A,P,A,P,P,A,P,A,P,A,P,P,A,A,A,A,P,A,2017-08-30,PRESIDENT,13:42:20,iPhone,28527,109867
1156,25,A,A,P,A,A,A,A,P,A,A,P,P,A,P,P,A,P,A,A,A,A,A,A,A,A,A,A,P,P,A,A,A,P,A,P,P,A,P,A,A,A,P,A,P,A,A,A,A,P,A,A,A,A,P,A,A,A,A,A,A,A,A,A,2017-08-30,PRESIDENT,13:27:47,iPhone,24876,118782
1157,21,A,P,A,A,P,A,A,P,A,A,P,P,A,P,A,P,A,A,A,A,A,A,A,A,A,A,A,P,P,P,A,P,A,A,P,P,A,A,A,P,A,A,A,P,A,P,A,A,P,A,A,A,A,P,A,A,A,A,P,A,A,A,A,2017-08-30,PRESIDENT,13:12:29,iPhone,14522,111271
1158,21,A,P,A,P,A,A,A,A,A,A,A,A,A,A,P,P,A,A,A,P,A,P,A,A,A,A,P,A,P,A,A,P,A,A,P,P,A,A,A,A,A,A,A,P,A,P,P,A,A,A,A,A,A,A,A,P,P,A,P,A,A,A,A,2017-08-30,PRESIDENT,12:47:52,iPhone,17234,80437
1159,4,A,A,A,A,A,A,A,A,A,A,A,A,A,P,A,A,A,A,A,A,A,A,A,A,A,A,A,A,A,A,A,A,A,A,A,A,A,A,A,A,A,A,A,P,A,A,A,A,P,A,A,A,A,A,A,A,A,A,A,P,A,A,A,2017-08-29,PRESIDENT,12:26:55,iPhone,22210,143575
1160,22,A,A,P,A,P,A,P,P,A,A,P,P,A,P,A,P,A,A,A,A,A,A,A,A,A,A,A,A,A,A,A,A,A,P,P,P,A,A,A,A,A,A,P,P,A,A,P,A,P,A,A,A,A,P,A,A,A,A,A,A,A,A,A,2017-08-29,PRESIDENT,12:10:30,iPhone,22608,109527
1161,4,A,A,P,A,A,A,A,A,A,A,A,A,A,P,A,A,A,A,A,A,A,A,A,A,A,A,A,A,P,A,A,A,P,A,P,A,A,A,A,A,A,A,A,A,A,A,A,A,A,A,A,A,A,A,A,A,A,A,A,A,A,A,A,2017-08-27,PRESIDENT,23:01:06,iPhone,15578,84755
1162,21,A,A,A,A,A,P,A,A,A,A,A,A,A,P,A,P,A,P,A,A,P,A,A,A,A,A,A,A,A,P,P,A,P,A,P,A,A,A,P,P,A,A,A,P,P,A,A,A,P,A,P,A,A,A,A,A,P,A,P,A,A,A,A,2017-08-27,PRESIDENT,14:39:32,iPhone,11065,54940
1163,24,P,A,P,A,P,P,P,P,A,A,P,P,A,A,P,P,A,A,A,A,A,P,A,A,P,A,A,A,P,A,A,A,P,A,P,P,A,P,A,A,A,A,P,P,A,A,P,A,P,A,A,P,A,A,A,A,P,P,A,A,A,A,A,2017-08-27,PRESIDENT,14:31:35,iPhone,19214,82758
1164,24,A,A,P,A,A,A,P,A,A,A,P,P,A,A,P,P,A,A,P,A,A,A,P,P,A,P,A,A,A,A,P,A,A,A,P,P,A,A,A,A,A,A,A,P,A,A,A,A,P,A,A,A,A,A,A,A,P,P,A,A,A,A,A,2017-08-27,PRESIDENT,13:51:35,iPhone,26925,103497
1165,22,A,A,P,A,A,A,A,P,A,A,P,A,P,P,P,A,A,P,P,A,P,A,A,A,A,A,A,A,A,P,A,A,P,P,P,P,A,A,A,A,A,A,A,P,A,P,A,A,P,A,P,A,A,A,A,A,P,A,A,P,A,A,A,2017-08-27,PRESIDENT,13:44:11,iPhone,13312,62989
1166,30,A,A,P,A,A,A,A,A,A,A,P,A,A,P,P,P,A,A,A,A,P,A,A,A,A,P,A,A,A,A,P,A,P,A,P,P,P,P,A,A,A,A,A,P,A,A,A,A,P,A,A,A,A,P,A,A,P,A,A,A,A,A,A,2017-08-27,PRESIDENT,13:25:50,iPhone,12499,68292
1167,24,A,A,A,A,P,A,A,P,A,A,A,P,A,A,P,P,P,A,A,A,A,A,A,P,P,P,A,A,P,A,A,A,A,A,P,P,P,P,A,A,A,A,A,P,A,A,A,A,P,A,A,A,A,A,A,A,P,A,A,P,A,A,A,2017-08-27,PRESIDENT,13:15:18,iPhone,22982,112926
1168,26,A,A,P,A,P,A,A,A,A,A,A,P,P,A,P,P,A,A,P,A,A,A,A,A,A,A,A,A,A,A,A,A,P,A,P,A,A,A,P,P,A,A,A,P,A,P,A,A,A,A,P,A,A,P,A,A,P,P,P,P,A,A,A,2017-08-27,PRESIDENT,12:59:56,iPhone,10653,61923
1169,20,A,A,P,A,A,A,A,P,A,A,A,A,P,A,A,P,A,A,A,A,A,A,A,A,A,A,A,A,P,A,P,A,A,A,P,P,P,P,A,A,A,A,A,P,A,P,A,A,A,A,A,A,A,P,A,A,A,A,A,A,A,A,A,2017-08-27,PRESIDENT,12:25:54,iPhone,14243,79142
1170,10,P,A,P,A,A,A,A,A,A,A,P,A,A,P,A,A,A,A,A,A,P,A,A,A,A,A,A,A,A,A,A,A,P,A,P,A,A,P,A,A,A,A,A,P,A,A,A,A,A,A,A,A,A,A,A,A,A,A,A,A,P,A,A,2017-08-27,PRESIDENT,12:04:05,iPhone,14066,56138
1171,18,A,A,P,A,A,A,P,P,A,A,P,P,A,P,A,P,A,A,A,A,A,A,A,A,A,A,A,A,P,A,A,A,A,A,P,P,A,A,A,A,A,A,A,P,A,A,A,A,P,A,A,A,A,A,A,A,A,A,A,A,A,A,A,2017-08-27,PRESIDENT,11:45:04,iPhone,18560,93444
1172,16,A,A,P,A,A,A,P,A,A,A,A,P,A,P,A,A,A,P,A,A,A,A,A,A,A,A,A,P,A,A,A,A,A,P,P,P,A,A,A,A,A,A,A,P,A,A,P,A,P,A,A,A,A,A,P,A,A,A,A,A,P,A,A,2017-08-26,PRESIDENT,22:57:22,iPhone,17056,74246
1173,20,A,A,P,A,A,A,A,P,A,A,P,A,A,P,P,P,A,P,A,A,A,A,A,A,A,A,A,A,A,A,A,A,P,A,P,P,A,A,A,A,A,A,A,P,A,P,A,A,P,A,A,A,A,A,A,A,P,A,A,A,A,A,A,2017-08-26,PRESIDENT,19:46:30,iPhone,14595,78264
1174,23,P,A,P,A,A,A,A,P,A,A,P,P,A,P,P,P,A,P,P,A,A,A,A,A,A,A,P,A,A,A,A,A,A,A,P,A,A,P,A,A,A,P,P,P,A,A,A,A,P,A,A,A,A,A,P,A,P,A,A,A,A,A,A,2017-08-26,PRESIDENT,11:52:19,iPhone,11097,56514
1175,13,A,A,P,A,A,A,A,A,A,A,A,P,A,P,A,P,A,A,A,P,P,A,A,A,A,A,A,A,A,A,A,A,A,A,P,A,A,A,P,A,A,A,P,A,A,P,A,P,A,A,A,A,A,P,P,A,A,A,A,A,P,A,A,2017-08-26,PRESIDENT,11:32:44,iPhone,8828,47886
1176,22,P,A,P,A,P,A,A,A,A,A,A,A,A,P,P,P,A,P,A,A,A,A,A,A,A,P,P,A,P,A,A,A,A,A,P,P,A,P,A,A,A,A,A,P,A,A,A,A,P,A,A,A,A,P,P,A,P,A,A,A,P,A,A,2017-08-26,PRESIDENT,11:21:54,iPhone,12145,51941
1177,27,A,A,P,A,P,A,A,A,A,A,A,A,A,P,P,P,A,A,A,A,P,A,A,A,A,A,A,A,A,P,A,A,P,A,P,P,A,P,A,P,A,A,P,P,A,A,A,A,P,A,P,A,A,A,P,A,P,A,P,A,A,A,A,2017-08-26,PRESIDENT,04:47:27,iPhone,35477,149540
1178,22,A,A,P,A,A,A,A,A,A,A,P,P,A,P,P,A,A,A,A,A,A,A,A,A,A,A,A,A,P,A,A,A,A,A,P,P,A,A,A,P,A,A,A,P,A,A,A,A,P,A,A,A,P,P,A,A,P,A,A,A,A,A,A,2017-08-26,PRESIDENT,02:00:33,iPhone,29500,140436
1179,23,P,A,P,A,P,A,A,P,A,A,A,A,A,P,A,P,A,A,A,P,A,A,A,A,A,A,A,A,P,A,A,A,A,A,P,P,A,P,A,A,A,A,P,P,A,P,A,A,P,A,P,A,A,P,A,A,A,A,A,A,A,A,A,2017-08-26,PRESIDENT,01:46:26,iPhone,21047,104230
1180,26,A,A,A,A,P,P,P,P,A,A,P,P,A,P,P,P,A,A,A,A,P,A,P,A,A,A,A,A,A,P,P,A,P,A,P,P,A,P,A,A,A,A,A,P,A,A,A,A,P,A,A,A,A,P,A,A,P,A,A,A,A,A,A,2017-08-25,PRESIDENT,22:12:11,iPhone,11585,66588
1181,26,A,A,A,A,A,A,P,P,A,A,P,P,A,P,P,P,A,A,A,P,P,A,P,A,A,A,A,A,A,A,P,A,P,A,P,P,A,P,P,A,A,A,P,P,A,P,A,A,P,A,A,A,A,P,A,A,P,A,A,A,A,A,A,2017-08-25,PRESIDENT,21:12:08,iPhone,10741,61805
1182,21,A,A,P,A,A,A,A,P,A,A,A,P,A,A,P,P,A,P,A,A,A,P,A,A,A,A,A,A,A,A,A,A,A,A,P,P,A,P,A,A,A,A,A,P,A,A,P,A,P,A,A,A,A,A,A,A,P,A,P,A,P,A,A,2017-08-25,PRESIDENT,21:03:11,iPhone,12935,52857
1183,19,A,A,A,A,A,A,P,P,A,A,P,A,A,A,A,P,P,P,A,A,P,A,A,A,A,A,P,A,A,A,A,A,A,A,P,P,A,P,A,A,A,A,A,P,A,A,A,A,P,A,A,A,A,A,A,A,A,A,A,P,P,A,A,2017-08-25,PRESIDENT,19:18:49,iPhone,8523,39543
1184,20,A,A,A,A,A,A,A,P,A,A,A,A,A,A,P,P,A,P,A,A,A,P,A,A,A,A,P,A,P,A,A,A,P,A,P,P,A,P,A,P,A,A,A,P,A,A,A,A,P,A,A,A,A,A,A,P,P,A,A,A,A,A,A,2017-08-25,PRESIDENT,16:02:33,iPhone,12804,59752
1185,24,A,P,P,A,A,A,A,P,A,A,A,A,A,P,P,P,A,A,A,A,A,A,A,P,A,A,A,A,P,A,P,P,P,A,A,P,A,A,A,A,A,A,A,P,A,P,A,A,P,A,P,A,A,P,A,A,P,A,P,P,A,P,A,2017-08-25,PRESIDENT,15:46:40,iPhone,14378,62953
1186,20,A,P,P,A,P,A,A,A,A,A,P,A,A,A,A,P,A,A,A,A,A,A,A,A,A,P,A,A,A,A,A,A,P,A,P,P,P,P,A,A,A,A,A,P,A,A,A,A,P,A,P,A,A,A,A,A,A,P,A,A,A,A,A,2017-08-25,PRESIDENT,12:25:10,iPhone,15734,70475
1187,23,A,A,P,A,A,A,P,A,A,A,P,P,A,P,A,P,A,A,A,A,P,A,A,A,A,A,A,A,P,P,A,A,P,A,P,P,A,P,A,P,A,A,A,P,A,A,P,P,P,A,A,A,A,A,A,A,A,A,A,A,A,A,A,2017-08-25,PRESIDENT,11:32:23,iPhone,15923,73282
1188,26,A,P,P,P,P,A,A,P,A,A,A,P,A,A,A,P,A,A,A,A,P,A,A,A,A,A,A,A,A,A,A,A,A,A,P,A,A,A,A,A,A,A,A,P,A,P,A,P,P,P,A,A,A,P,A,A,A,A,A,A,A,A,A,2017-08-25,PRESIDENT,10:44:17,iPhone,18519,86788
1189,26,A,P,A,P,A,A,A,P,A,A,P,P,P,P,A,P,A,A,A,A,P,A,A,A,A,P,A,A,P,P,A,A,A,A,P,P,P,P,A,A,A,A,P,P,A,A,A,A,P,A,A,A,A,A,A,A,A,A,A,A,A,A,A,2017-08-25,PRESIDENT,10:40:32,iPhone,17757,68559
1190,28,A,A,P,A,A,A,P,A,A,A,A,P,A,P,P,P,A,A,A,A,P,P,A,A,A,A,P,A,A,A,A,A,A,P,P,P,A,A,A,A,A,P,A,P,A,A,A,A,P,A,A,A,A,A,P,A,A,A,A,A,P,A,A,2017-08-25,PRESIDENT,10:33:32,iPhone,12389,61284
1191,28,A,A,P,A,A,A,P,A,A,A,A,P,A,P,P,P,A,A,A,A,P,P,A,A,A,A,P,A,A,A,A,A,A,P,P,P,A,A,A,A,A,P,A,P,A,A,A,A,P,A,A,A,A,A,P,A,A,A,A,A,P,A,A,2017-08-25,PRESIDENT,00:21:42,Media Studio,4894,21541
1192,11,A,A,A,A,A,A,A,A,A,A,A,A,A,A,A,P,A,P,A,P,A,A,A,A,A,A,A,A,A,A,A,A,A,A,A,P,A,A,A,A,A,A,A,P,A,A,A,A,P,P,A,A,A,P,A,A,A,A,A,A,P,A,A,2017-08-24,PRESIDENT,22:39:59,Media Studio,15548,55955
1193,27,A,A,P,A,A,A,P,P,A,A,P,P,A,P,P,P,A,A,A,A,A,A,A,A,A,A,P,A,A,A,A,A,A,P,P,P,A,P,A,A,A,A,A,P,A,A,A,A,P,A,A,A,A,A,P,A,P,A,A,A,P,A,A,2017-08-24,PRESIDENT,19:31:00,Media Studio,12623,57465
1194,25,A,A,P,A,P,A,P,P,A,A,P,P,A,P,P,A,P,A,P,A,A,A,A,P,A,A,A,A,A,P,A,A,A,A,P,P,A,P,P,P,A,A,A,P,A,A,A,A,P,A,A,A,A,P,A,A,P,A,P,A,A,A,A,2017-08-24,PRESIDENT,17:13:38,Media Studio,25299,107399
1195,25,A,A,P,A,P,A,A,A,A,A,P,A,A,A,P,P,A,A,A,A,P,A,A,A,A,P,A,A,P,A,A,P,P,A,P,P,P,P,A,A,A,P,A,P,A,A,A,A,P,P,P,P,P,P,P,A,P,A,P,P,A,A,A,2017-08-24,PRESIDENT,13:42:41,iPhone,22501,77757
1196,23,P,A,P,A,A,P,A,P,A,A,P,P,A,P,A,P,A,A,P,A,A,A,A,A,P,A,A,A,A,A,A,A,A,A,P,P,A,A,A,A,A,A,A,A,A,A,A,A,P,A,A,A,P,A,A,A,A,A,A,A,A,A,A,2017-08-24,PRESIDENT,13:15:22,iPhone,10967,55215
1197,25,A,A,P,A,P,A,A,A,A,A,P,A,A,A,P,P,A,A,A,A,P,A,A,A,A,P,A,A,P,A,A,P,P,A,P,P,P,P,A,A,A,P,A,P,A,A,A,A,P,P,P,P,P,P,P,A,P,A,P,P,A,A,A,2017-08-24,PRESIDENT,13:15:00,iPhone,1027,3409
1198,23,A,A,P,A,A,P,A,P,A,A,P,P,A,P,A,P,A,A,P,A,A,A,A,A,P,A,A,A,A,A,A,A,A,A,P,P,A,A,A,A,A,A,A,P,A,A,A,A,P,A,A,A,P,A,A,A,A,A,A,A,A,A,A,2017-08-24,PRESIDENT,13:10:20,iPhone,1014,4467
1199,23,A,A,P,A,P,P,A,A,A,A,P,P,A,A,P,P,A,A,A,A,A,P,A,A,A,A,A,A,A,A,A,A,P,P,P,P,A,P,A,A,A,P,A,P,A,P,A,A,P,A,P,A,A,P,A,A,A,A,A,P,A,A,A,2017-08-24,PRESIDENT,13:07:49,iPhone,14865,69995
1200,23,A,A,P,A,A,P,A,P,A,A,P,P,A,P,A,P,A,A,P,A,A,A,A,A,P,A,A,A,A,A,A,A,A,A,P,P,A,A,A,A,A,A,A,P,A,A,A,A,P,A,A,A,P,A,A,A,A,A,A,A,A,A,A,2017-08-24,PRESIDENT,13:07:34,iPhone,1815,7696
1201,23,A,A,P,A,P,P,A,A,A,A,P,P,A,A,P,P,A,A,A,A,A,P,A,A,A,A,A,A,A,A,A,A,P,P,P,P,A,P,A,A,A,P,A,P,A,P,A,A,P,A,P,A,A,P,A,A,A,A,P,P,A,A,A,2017-08-24,PRESIDENT,12:51:03,iPhone,2763,11091
1202,28,P,P,P,P,P,P,A,A,A,A,A,A,A,P,P,P,A,A,P,A,P,A,P,A,P,A,A,P,A,A,A,P,A,A,P,P,A,P,A,P,A,A,P,P,A,A,A,P,P,A,A,A,A,A,A,A,P,A,P,P,A,A,A,2017-08-24,PRESIDENT,12:41:14,iPhone,13570,62462
1203,25,A,A,P,A,A,P,A,P,A,A,A,P,A,A,P,P,A,A,A,A,A,A,A,A,A,A,A,A,P,A,A,A,P,A,P,P,A,P,A,A,A,A,A,P,A,A,A,A,P,A,A,A,A,A,A,A,P,A,P,A,A,P,A,2017-08-24,PRESIDENT,12:25:03,iPhone,18169,66284
1204,24,A,A,P,A,A,A,P,A,A,A,P,P,A,P,P,P,A,P,A,A,A,A,A,A,A,A,A,A,A,A,A,P,A,P,P,P,A,A,A,A,A,P,A,P,A,A,A,A,P,A,A,A,A,A,P,A,A,A,A,A,P,A,A,2017-08-24,PRESIDENT,12:19:45,iPhone,12692,59518
1205,20,A,A,P,A,A,A,A,P,A,A,A,P,A,A,A,P,A,A,A,A,P,P,A,A,A,A,P,A,P,A,A,A,A,A,P,P,A,A,A,A,A,A,A,P,A,A,A,A,P,A,A,A,A,A,A,A,A,A,A,A,P,A,A,2017-08-24,PRESIDENT,00:52:51,Media Studio,11164,49437
1206,27,P,A,P,A,P,A,P,P,A,A,P,A,P,P,P,A,A,P,P,A,A,P,A,A,A,A,A,A,A,A,A,P,P,A,P,P,A,A,A,A,A,P,A,P,A,A,A,A,A,A,A,A,A,P,A,A,P,A,A,A,P,A,A,2017-08-23,PRESIDENT,22:41:19,iPhone,17285,72958
1207,26,A,P,P,P,A,A,A,P,A,A,P,P,A,P,A,A,A,A,A,A,P,A,A,A,A,P,A,A,P,A,A,A,P,A,P,P,A,A,A,A,A,A,P,P,A,P,A,P,A,A,A,A,A,A,A,A,P,A,P,A,A,A,A,2017-08-23,PRESIDENT,19:10:13,iPhone,20059,81165
1208,24,A,P,P,P,A,A,A,A,A,A,A,P,A,P,P,P,A,A,A,A,A,A,P,A,A,A,A,A,P,A,A,A,A,A,P,P,A,P,A,A,A,P,A,P,A,A,A,A,P,A,A,A,A,A,A,A,P,A,A,P,A,A,A,2017-08-23,PRESIDENT,13:50:52,iPhone,19691,91085
1209,27,A,P,P,A,P,A,A,P,A,A,P,P,A,P,P,P,A,A,A,A,P,A,A,A,A,A,A,A,A,A,A,A,A,A,P,A,A,P,A,A,A,A,P,P,A,A,A,A,P,A,A,A,A,P,A,P,P,A,A,P,A,A,A,2017-08-23,PRESIDENT,13:40:31,iPhone,20194,96417
1210,5,A,A,P,A,A,A,P,A,A,A,A,A,A,P,A,A,A,A,A,P,A,A,A,A,A,A,A,A,A,A,A,A,A,A,A,P,A,A,A,A,A,A,A,A,A,A,A,A,P,A,A,A,A,A,A,A,A,A,A,P,P,A,A,2017-08-23,PRESIDENT,13:20:15,iPhone,16193,68634
1211,3,A,A,A,A,A,A,A,A,A,A,A,A,A,A,A,A,A,P,A,A,A,A,A,A,A,A,A,A,A,A,A,A,A,A,A,A,A,A,A,A,A,A,A,A,A,A,A,A,A,A,A,A,A,A,A,A,A,A,A,A,P,A,A,2017-08-23,PRESIDENT,07:01:01,Media Studio,11193,51696
1212,26,A,P,P,A,A,A,A,A,P,A,P,P,A,P,P,A,A,A,A,A,P,P,A,A,A,A,A,A,A,A,A,A,P,A,P,P,A,A,A,A,A,P,A,P,A,A,A,P,A,A,A,A,A,P,A,P,A,A,A,A,P,A,A,2017-08-23,PRESIDENT,06:00:39,iPhone,27775,98412
1213,20,A,A,P,A,A,A,A,A,A,P,A,A,A,P,P,P,A,A,A,A,A,A,A,A,A,A,A,A,A,A,P,A,A,P,P,A,A,A,A,A,A,P,A,P,A,A,A,A,P,A,A,A,A,A,P,A,A,A,A,P,P,A,A,2017-08-23,PRESIDENT,05:32:50,iPhone,13248,58229
1214,27,A,A,P,A,A,A,P,P,A,A,P,P,A,P,A,A,A,A,A,A,A,A,A,A,A,A,A,A,P,A,A,A,A,P,P,A,A,A,A,A,A,A,A,P,A,A,P,A,P,A,A,A,A,A,P,A,A,A,A,A,P,A,A,2017-08-23,PRESIDENT,05:18:29,iPhone,20358,91008
1215,28,A,A,P,A,A,A,A,P,A,A,P,A,P,A,P,P,A,A,A,A,A,A,A,A,A,P,A,A,A,A,P,A,A,A,P,P,A,A,A,A,A,P,A,P,A,A,P,A,P,A,A,A,A,A,P,A,P,A,A,A,P,A,A,2017-08-23,PRESIDENT,00:20:52,Media Studio,16631,70736
1216,12,A,A,A,A,A,A,P,A,A,P,P,A,A,P,A,A,A,P,A,A,A,A,A,A,A,A,A,A,A,P,A,A,A,A,A,A,A,A,P,A,A,A,A,P,A,A,A,A,P,A,A,A,A,A,P,A,A,A,A,P,P,A,A,2017-08-22,PRESIDENT,23:12:04,Media Studio,8768,42424
1217,22,A,A,P,A,A,A,P,P,A,A,P,P,A,A,P,P,A,P,A,A,A,A,A,A,A,A,P,A,A,A,A,A,A,A,P,P,A,P,A,A,A,P,A,P,A,A,A,A,P,A,A,A,P,A,A,A,P,A,P,A,P,A,A,2017-08-22,PRESIDENT,20:03:41,iPhone,16214,71070
1218,17,A,A,P,A,P,A,A,A,A,A,P,P,A,P,P,P,A,A,A,A,A,A,A,A,A,A,A,A,A,A,A,A,A,A,P,A,A,P,A,A,A,P,P,P,A,A,A,A,P,A,A,A,A,P,A,A,A,A,A,P,A,A,A,2017-08-22,PRESIDENT,19:15:40,iPhone,15407,90990
1219,9,A,A,A,A,A,A,A,P,A,P,A,P,A,A,A,A,A,A,A,A,A,A,A,A,A,A,A,A,A,A,A,A,A,A,P,A,A,A,A,A,A,A,A,P,A,A,A,A,P,A,A,A,A,A,A,A,A,A,A,A,P,A,A,2017-08-22,PRESIDENT,10:46:29,iPhone,13820,54577
1220,23,A,A,A,A,A,A,P,P,A,A,P,P,P,A,A,P,A,P,A,A,A,A,A,A,A,A,A,A,A,A,A,A,A,P,P,A,A,A,A,A,A,A,A,P,A,A,A,A,P,A,A,A,A,A,P,A,A,A,A,A,P,A,A,2017-08-22,PRESIDENT,03:50:09,Media Studio,15249,75023
1221,11,A,A,A,A,A,A,A,A,A,A,P,A,A,A,P,P,A,A,A,P,A,A,A,A,A,A,A,A,A,A,A,P,A,A,A,P,A,A,A,A,A,A,A,P,A,A,A,A,P,A,A,A,A,A,A,A,A,A,A,A,P,A,A,2017-08-22,PRESIDENT,03:20:50,Media Studio,6161,42590
1222,13,P,A,P,A,P,A,A,A,A,A,P,P,A,P,A,A,A,A,A,A,A,A,A,A,A,A,A,A,A,A,A,A,A,P,P,A,A,A,A,A,A,A,A,P,A,A,A,A,A,A,A,A,A,P,P,A,A,A,A,A,P,A,A,2017-08-22,PRESIDENT,01:00:10,iPhone,20686,87097
1223,22,A,A,P,A,P,A,A,A,A,A,A,P,A,P,A,P,A,A,A,A,A,P,A,P,A,A,P,P,A,A,A,A,A,A,P,A,A,P,A,A,A,A,P,P,A,A,A,A,P,A,P,A,A,P,A,A,P,A,P,A,A,P,A,2017-08-21,PRESIDENT,13:32:06,iPhone,15972,76326
1224,19,A,A,A,A,P,A,P,P,A,A,A,P,A,A,P,P,A,P,A,A,A,A,A,A,A,A,P,A,A,A,A,A,P,A,P,P,A,A,A,A,A,A,A,P,A,A,A,A,P,A,A,A,A,A,A,A,A,A,A,A,P,P,A,2017-08-21,PRESIDENT,13:27:12,iPhone,20975,86029
1225,23,A,A,P,A,A,A,A,P,A,A,A,P,A,P,P,A,A,A,A,A,A,A,A,A,A,A,A,A,A,A,A,A,P,A,P,P,A,A,P,P,A,A,A,P,A,A,P,A,P,A,A,A,A,A,A,A,P,P,A,A,A,A,A,2017-08-21,PRESIDENT,03:01:01,iPhone,28832,130525
1226,25,A,A,A,A,A,A,A,P,A,A,A,P,P,P,P,P,A,A,A,A,A,P,A,A,A,P,A,P,A,A,P,A,P,A,P,P,A,A,A,A,A,P,A,P,A,P,A,A,P,A,P,A,P,A,A,P,P,A,A,P,A,A,A,2017-08-20,PRESIDENT,23:22:07,iPhone,33075,158317
1227,26,A,A,P,A,P,A,A,P,A,A,P,A,A,P,P,P,A,A,A,A,A,P,A,A,A,P,A,A,A,A,A,A,P,A,P,P,P,P,A,P,A,P,P,P,A,A,A,A,A,A,A,A,A,P,P,P,P,A,A,A,A,A,A,2017-08-19,PRESIDENT,20:41:49,iPhone,28852,142264
1228,26,A,A,P,A,P,A,A,P,A,A,P,A,A,P,P,P,A,A,A,A,A,A,A,A,A,P,A,A,A,A,A,A,P,A,P,P,P,P,A,P,A,P,P,P,A,A,A,A,A,A,A,A,A,P,P,P,P,A,A,A,A,A,A,2017-08-19,PRESIDENT,20:41:15,iPhone,1958,6690
1229,11,A,A,P,A,A,A,A,P,A,A,A,A,P,A,A,P,A,A,A,A,A,A,A,A,A,A,P,A,P,A,A,A,P,A,P,A,A,A,A,A,A,A,A,P,A,A,A,A,P,A,A,A,A,A,A,A,A,A,A,A,A,A,A,2017-08-19,PRESIDENT,20:34:44,iPhone,15167,83507
1230,15,A,A,A,A,A,A,A,P,A,A,A,A,P,P,A,P,A,A,A,A,A,A,A,A,A,A,A,P,A,A,A,A,A,P,P,A,A,A,A,A,A,A,P,P,A,P,A,A,P,A,A,A,A,A,P,A,A,A,A,A,A,A,A,2017-08-19,PRESIDENT,19:29:29,iPhone,25591,124513
1231,23,A,A,P,A,P,A,A,P,A,A,A,P,A,P,A,P,A,A,A,A,P,A,A,A,A,P,P,A,P,A,A,A,P,A,P,A,A,A,A,A,A,A,A,P,A,A,A,A,P,A,A,A,A,P,A,P,A,A,A,A,A,A,A,2017-08-19,PRESIDENT,19:22:47,iPhone,28313,106751
1232,20,P,A,P,A,A,A,A,P,A,A,P,A,P,A,P,P,A,A,A,A,A,A,A,A,A,A,A,A,A,A,A,A,A,A,P,P,A,P,A,A,A,P,A,P,A,A,A,A,P,A,A,A,A,A,A,A,A,A,A,A,A,A,A,2017-08-19,PRESIDENT,17:47:26,iPhone,16128,85976
1233,26,A,A,P,A,P,A,A,A,A,A,A,P,A,P,P,P,A,A,A,A,A,P,P,A,A,A,A,A,A,A,A,A,A,A,P,P,A,P,A,A,A,P,P,P,A,A,A,A,P,A,A,A,A,P,A,P,P,A,P,A,A,A,A,2017-08-19,PRESIDENT,11:47:31,iPhone,25380,119211
1234,17,A,A,P,A,P,A,P,P,A,A,A,P,A,P,P,P,A,P,A,A,A,A,A,A,A,A,P,A,A,A,A,A,A,A,P,A,A,A,A,A,A,P,A,P,A,A,A,A,A,A,A,A,A,A,P,A,P,A,P,A,A,A,A,2017-08-19,PRESIDENT,11:33:51,iPhone,21668,95033
1235,18,A,A,A,A,A,P,P,A,A,A,P,P,A,A,P,P,A,P,A,A,A,A,A,A,A,A,A,A,A,A,A,A,A,A,P,P,A,P,A,A,A,A,A,P,A,A,A,A,P,A,A,A,A,P,A,A,P,A,A,P,P,A,A,2017-08-19,PRESIDENT,04:59:01,iPhone,14892,63149
1236,20,A,A,P,A,A,A,P,P,A,A,P,P,A,P,A,P,A,P,A,A,A,A,A,A,A,A,A,A,P,A,A,A,P,A,P,P,A,P,A,A,A,A,A,P,A,A,A,A,P,A,A,A,A,A,A,A,A,A,A,A,P,A,A,2017-08-19,PRESIDENT,01:30:58,iPhone,13916,70122
1237,20,A,A,P,A,A,A,A,A,A,P,A,P,A,A,P,A,A,A,A,A,P,A,A,A,A,A,A,A,A,A,A,A,A,A,P,P,P,P,A,P,A,A,A,P,A,A,A,A,P,A,A,A,A,A,A,A,P,A,A,A,P,A,A,2017-08-18,PRESIDENT,23:17:14,Media Studio,14281,57839
1238,23,A,A,P,A,A,P,A,P,A,A,P,P,A,A,P,P,A,A,A,A,A,A,A,A,A,A,A,A,P,A,A,A,P,A,P,P,A,A,A,A,A,A,A,P,A,P,A,A,P,A,A,A,A,A,A,A,P,P,A,A,A,A,A,2017-08-18,PRESIDENT,15:28:52,iPhone,16118,87960
1239,23,A,A,P,A,P,A,A,A,A,A,A,P,A,P,P,P,A,A,A,A,A,P,A,P,A,A,A,A,A,A,A,P,P,A,P,P,A,P,A,A,A,P,P,P,A,A,A,A,P,P,A,A,A,P,A,A,A,A,A,A,A,P,A,2017-08-18,PRESIDENT,14:09:24,iPhone,37669,144838
1240,22,P,A,P,A,A,A,A,P,A,A,A,P,P,P,P,P,A,A,A,A,A,A,A,P,A,A,A,A,P,A,A,A,A,A,P,P,A,A,A,A,A,P,A,P,A,A,A,A,A,A,A,A,A,A,A,A,P,A,P,A,A,A,A,2017-08-18,PRESIDENT,13:06:13,iPhone,23407,98841
1241,24,A,A,A,A,P,A,A,P,A,A,A,A,P,P,P,P,A,A,A,A,A,A,A,A,A,A,A,A,P,A,A,A,P,A,P,A,A,A,P,A,A,P,P,P,A,A,A,A,A,A,A,A,A,A,A,A,A,A,A,A,A,A,A,2017-08-18,PRESIDENT,12:55:33,iPhone,22669,112560
1242,23,A,A,P,A,P,A,A,A,A,A,A,P,A,P,A,P,A,A,A,A,A,A,A,A,A,A,A,A,A,P,A,A,A,A,P,P,A,P,A,A,A,A,A,P,A,A,A,P,P,A,A,A,A,P,A,A,A,A,A,A,A,P,A,2017-08-18,PRESIDENT,12:31:27,iPhone,30534,110455
1243,25,A,A,A,P,P,A,A,P,A,A,P,P,A,P,P,P,A,A,A,P,A,A,A,A,A,P,A,A,A,A,A,A,A,A,P,P,A,A,A,A,A,A,P,P,A,A,A,A,P,A,A,A,A,P,P,P,P,A,A,A,A,P,A,2017-08-17,PRESIDENT,18:45:14,iPhone,66115,222216
1244,24,P,A,P,A,A,A,A,P,A,A,P,P,A,P,P,A,A,A,A,A,A,A,A,A,A,P,A,A,A,A,A,A,P,A,P,P,P,P,A,A,A,P,A,P,A,P,A,A,A,A,A,A,P,P,A,A,A,A,A,A,A,A,A,2017-08-17,PRESIDENT,18:00:58,iPhone,27230,113707
1245,21,P,P,P,A,P,A,A,A,P,A,P,A,A,P,A,P,A,A,A,A,A,A,P,A,P,A,A,A,A,A,A,A,P,A,P,P,A,A,A,A,A,A,P,P,P,A,A,A,P,P,A,P,A,A,P,A,A,A,A,A,A,A,A,2017-08-17,PRESIDENT,13:21:45,iPhone,34360,137167
1246,24,A,A,P,A,A,A,A,P,A,A,A,P,A,A,P,P,A,A,A,A,A,A,A,A,A,A,A,A,P,A,A,A,P,A,P,P,P,P,P,A,A,P,A,P,A,A,A,A,A,A,A,A,A,A,P,A,A,A,A,A,A,A,A,2017-08-17,PRESIDENT,13:15:58,iPhone,34483,135039
1247,18,A,A,P,A,A,A,A,P,A,A,A,A,P,P,A,P,A,A,A,A,A,A,A,A,A,A,A,A,P,A,A,A,A,A,P,P,A,A,A,A,A,A,P,P,A,P,A,A,P,A,A,A,A,A,A,A,A,A,A,P,A,A,A,2017-08-17,PRESIDENT,13:07:28,iPhone,11830,66631
1248,26,A,A,P,A,P,A,P,P,A,A,P,A,A,P,A,P,A,A,A,A,P,A,A,A,A,A,A,A,A,A,A,A,A,A,P,P,A,A,P,A,A,A,P,P,P,P,A,A,P,A,A,A,P,P,A,A,P,A,P,A,A,A,A,2017-08-17,PRESIDENT,12:59:02,iPhone,23199,86073
1249,24,P,A,P,A,P,P,A,A,A,A,P,P,A,P,P,P,A,A,A,A,A,A,A,A,A,A,A,A,A,A,A,A,P,A,P,P,A,A,A,A,A,A,A,A,A,P,A,A,A,P,P,A,A,P,A,P,P,A,P,A,A,P,A,2017-08-17,PRESIDENT,10:56:33,iPhone,33033,129351
1250,23,A,P,P,A,A,A,A,P,A,A,A,P,A,P,A,P,A,A,A,A,P,A,A,A,P,P,A,A,P,A,A,A,P,A,P,A,A,A,A,A,A,P,A,P,A,A,A,A,P,P,A,A,A,A,A,A,P,A,P,A,A,A,A,2017-08-17,PRESIDENT,10:32:11,iPhone,15262,71481
1251,20,A,A,P,A,P,A,P,P,A,A,P,P,A,A,P,A,A,A,A,A,A,A,A,A,A,A,A,A,P,A,A,A,P,A,P,P,A,P,A,A,A,A,A,P,A,A,A,A,P,A,P,A,A,P,A,A,P,A,A,A,A,A,A,2017-08-17,PRESIDENT,10:24:05,iPhone,20156,80998
1252,20,A,A,P,A,A,A,P,A,A,P,A,P,A,P,P,A,P,A,A,A,A,A,A,A,A,A,P,A,A,A,A,A,A,P,P,P,A,A,A,A,A,P,A,P,A,A,A,A,A,A,A,A,A,A,P,A,A,A,A,A,P,A,A,2017-08-17,PRESIDENT,10:19:39,iPhone,15690,64481
1253,21,A,A,A,A,A,A,A,A,A,P,P,P,A,P,P,A,A,A,A,P,A,A,A,A,A,A,A,A,P,P,A,P,A,A,P,P,A,A,A,A,A,A,A,P,A,A,A,A,P,A,A,A,A,A,A,A,A,A,A,A,P,A,A,2017-08-17,PRESIDENT,02:55:18,Media Studio,13904,50974
1254,20,A,A,A,A,A,A,A,A,A,A,P,P,A,A,P,P,A,A,A,A,A,A,A,A,A,A,P,A,A,A,P,A,P,A,P,P,A,P,A,A,A,A,A,P,A,A,A,A,P,A,A,A,A,A,A,A,P,A,A,P,P,A,A,2017-08-17,PRESIDENT,00:11:28,iPhone,13790,58663
1255,9,A,A,P,A,A,A,P,A,A,A,P,A,A,A,A,P,A,P,A,A,A,A,A,A,A,A,A,A,A,A,A,A,P,A,A,P,A,P,A,A,A,A,A,P,A,A,A,A,P,A,A,A,A,A,A,A,A,A,A,A,P,A,A,2017-08-16,PRESIDENT,21:35:16,iPhone,6394,44529
1256,23,A,A,A,A,A,A,A,P,P,A,P,P,A,P,P,P,P,A,A,A,A,A,A,A,A,A,A,A,A,A,A,A,A,P,P,P,A,A,A,A,A,A,A,P,A,P,A,A,A,A,A,A,A,A,P,A,P,A,A,A,A,A,A,2017-08-16,PRESIDENT,19:49:31,iPhone,20229,87625
1257,21,A,A,P,A,P,A,A,P,A,A,P,A,A,P,A,P,A,A,A,A,P,A,A,A,A,P,A,A,A,A,A,A,P,A,P,A,A,P,A,A,A,A,P,P,A,A,P,A,P,P,A,A,A,A,A,A,P,A,P,P,A,A,A,2017-08-16,PRESIDENT,17:14:27,iPhone,17856,96750
1258,23,A,A,P,A,A,A,A,P,A,A,P,A,A,P,P,P,A,A,A,A,P,A,A,A,A,A,A,P,P,A,A,A,A,P,P,A,A,A,A,A,A,P,A,P,A,A,A,A,P,A,A,A,A,A,A,A,A,A,A,P,A,A,A,2017-08-16,PRESIDENT,14:58:14,iPhone,9986,57932
1259,4,A,A,P,A,A,A,P,A,A,A,A,A,A,P,A,A,A,A,A,P,A,A,A,A,A,A,A,A,A,A,A,A,A,A,A,P,A,A,A,A,A,A,A,A,A,A,A,A,P,A,A,A,A,A,A,A,A,A,A,P,A,A,A,2017-08-16,PRESIDENT,14:51:36,iPhone,52766,175370
1260,23,P,A,P,A,P,A,A,P,A,A,A,P,A,P,A,P,A,A,A,A,P,A,A,A,A,P,A,A,A,A,A,A,P,A,P,P,A,P,A,P,A,A,A,P,A,A,A,A,P,A,A,A,A,A,A,A,A,A,A,A,A,A,A,2017-08-16,PRESIDENT,12:39:07,iPhone,27363,119210
1261,3,A,A,A,A,A,A,A,A,A,A,A,A,A,P,A,A,A,A,A,A,A,A,A,A,A,A,A,A,P,A,A,A,A,A,A,A,A,A,A,A,A,A,A,A,A,A,A,A,P,A,A,A,A,A,A,A,A,A,A,A,P,A,A,2017-08-16,PRESIDENT,11:39:34,iPhone,7291,37879
1262,22,A,A,P,A,P,A,A,P,A,A,A,P,A,P,A,P,P,A,A,A,P,A,A,A,A,A,A,A,P,A,P,A,A,A,P,P,A,A,A,A,A,A,A,P,A,A,A,A,P,A,A,A,A,A,A,A,A,A,A,A,A,A,A,2017-08-16,PRESIDENT,11:31:08,iPhone,8973,52183
1263,23,A,A,P,A,P,A,A,P,A,A,P,P,P,P,A,P,A,A,A,A,A,A,A,A,A,A,A,A,A,A,A,A,A,A,P,P,P,A,A,A,A,A,P,P,A,P,A,P,P,A,A,A,A,P,A,A,A,A,A,A,A,A,A,2017-08-16,PRESIDENT,10:18:14,iPhone,18254,70636
1264,24,A,P,A,A,A,A,P,A,A,A,P,P,P,P,P,P,A,A,P,A,A,P,A,P,A,A,A,A,A,A,A,A,A,A,P,P,A,A,A,P,A,P,A,P,A,A,P,A,P,A,A,A,P,P,A,A,P,A,P,A,A,A,A,2017-08-16,PRESIDENT,10:12:45,iPhone,25350,111590
1265,12,A,A,P,A,P,A,A,A,A,A,P,A,A,P,A,P,A,A,A,P,A,A,A,A,A,P,A,A,A,A,A,A,A,A,P,A,A,A,A,A,A,A,P,P,A,A,A,A,P,A,A,A,A,A,A,A,P,A,P,A,A,A,A,2017-08-15,PRESIDENT,15:21:08,iPhone,11425,61099
1266,21,A,P,A,P,A,A,A,A,P,A,P,A,A,P,A,A,A,A,A,A,A,P,A,A,A,A,A,A,A,P,A,A,P,A,P,A,A,P,A,A,A,A,A,P,A,A,A,A,P,P,P,A,A,A,A,P,P,A,P,A,A,A,P,2017-08-15,PRESIDENT,12:08:01,iPhone,7462,17572
1267,25,A,A,P,A,P,A,A,A,A,A,P,P,A,A,A,P,A,A,A,A,P,A,A,A,A,P,P,A,A,A,P,A,A,A,P,A,A,A,A,A,A,A,A,P,A,P,A,P,P,A,A,A,A,P,A,A,A,A,A,A,A,P,A,2017-08-15,PRESIDENT,10:54:32,iPhone,7983,47827
1268,28,P,A,A,A,P,A,A,P,P,A,P,P,A,P,P,A,A,A,A,A,A,A,P,A,A,A,A,A,A,P,A,A,A,A,P,A,A,A,P,A,A,P,P,P,A,A,A,A,P,A,A,A,A,P,A,A,A,A,A,A,A,A,A,2017-08-15,PRESIDENT,10:30:55,iPhone,20632,122211
1269,21,A,A,P,A,P,A,A,P,A,A,A,P,A,P,A,A,A,P,A,A,A,A,A,A,A,P,A,A,A,A,A,A,P,A,P,A,A,P,A,A,A,A,P,P,A,A,A,A,P,P,A,A,A,A,A,A,A,A,A,P,A,A,A,2017-08-15,PRESIDENT,03:06:52,iPhone,34084,129183
1270,12,A,A,P,A,A,A,A,P,A,A,A,A,A,A,A,P,A,A,A,A,A,A,A,A,A,A,A,A,A,A,A,A,A,A,P,A,A,A,A,A,A,A,A,P,A,A,A,A,P,A,A,A,A,A,A,A,A,A,A,A,A,A,A,2017-08-14,PRESIDENT,22:29:00,iPhone,9402,63273
1271,22,A,A,P,A,P,A,A,P,P,A,P,A,A,P,A,P,A,A,A,A,A,A,A,A,A,A,A,A,A,A,A,A,A,A,P,P,A,A,A,A,A,A,A,P,A,P,A,A,P,A,A,A,A,A,A,A,A,A,A,A,A,A,A,2017-08-14,PRESIDENT,22:22:17,iPhone,12759,70590
1272,28,A,A,P,A,P,A,P,P,A,A,A,P,A,P,A,P,A,A,A,A,P,A,A,A,A,A,P,A,A,A,A,A,P,A,P,P,A,A,A,A,A,A,A,P,A,A,A,A,P,A,A,A,A,P,A,A,A,A,A,A,A,A,A,2017-08-14,PRESIDENT,22:17:11,iPhone,14503,65851
1273,23,A,A,P,A,A,A,P,A,A,A,P,A,A,P,A,A,A,A,P,A,A,A,A,A,A,P,A,A,A,A,A,A,A,A,P,P,A,A,A,P,P,A,A,P,A,A,A,A,P,A,A,A,A,P,A,A,P,A,P,A,A,A,A,2017-08-14,PRESIDENT,22:09:09,iPhone,22644,94838
1274,23,A,P,P,A,A,P,A,P,A,A,A,P,A,P,P,P,A,A,A,A,A,A,A,A,A,A,A,A,A,A,A,P,A,A,P,P,A,P,A,P,A,A,A,P,A,P,P,A,P,A,A,A,A,A,A,A,P,P,A,A,A,A,A,2017-08-14,PRESIDENT,12:54:47,iPhone,20505,97660
1275,25,A,A,P,A,P,A,A,P,A,A,P,P,A,A,P,P,A,A,P,A,A,A,A,A,A,A,A,A,P,A,A,A,A,A,P,A,A,A,A,A,A,P,P,P,A,A,A,A,P,A,A,A,A,P,A,A,P,A,P,A,A,A,A,2017-08-14,PRESIDENT,10:54:08,iPhone,11474,60284
1276,15,A,A,P,A,A,A,P,P,A,A,A,A,P,A,A,P,A,P,A,P,A,P,A,A,A,A,A,A,A,A,A,A,A,A,P,P,A,A,A,A,A,A,A,P,A,A,A,P,P,A,A,A,A,A,A,A,A,A,A,P,A,A,A,2017-08-14,PRESIDENT,10:38:17,iPhone,12362,69555
1277,23,P,A,P,A,A,A,A,P,A,A,P,P,A,P,A,P,A,A,A,A,A,A,A,A,A,A,A,A,A,A,A,A,A,A,P,P,A,P,A,A,A,A,A,P,A,A,P,A,P,A,A,A,A,A,A,A,A,P,A,P,A,A,A,2017-08-14,PRESIDENT,10:26:09,iPhone,23601,112225
1278,24,A,A,P,A,P,A,P,P,A,A,A,P,A,A,A,P,A,A,A,A,A,A,A,A,A,A,A,A,A,A,A,A,A,A,P,P,A,P,A,A,A,A,A,P,P,A,P,A,P,A,A,A,P,P,P,A,A,P,A,P,A,A,A,2017-08-12,PRESIDENT,23:25:25,iPhone,26774,127578
1279,22,A,A,P,A,P,A,A,P,A,A,P,A,A,A,P,P,A,A,A,A,A,P,A,A,A,P,A,A,P,A,A,A,A,A,P,P,A,A,A,A,A,A,P,P,A,A,A,A,P,A,A,A,A,P,A,A,P,A,A,A,P,P,A,2017-08-12,PRESIDENT,22:50:10,iPhone,15556,68383
1280,20,A,A,P,A,P,A,P,P,A,P,P,A,P,A,P,P,A,A,A,A,A,A,A,P,A,A,A,A,A,A,A,A,P,A,P,A,A,A,A,A,A,P,A,A,A,A,A,A,P,P,A,A,A,A,A,A,P,A,A,A,P,A,A,2017-08-12,PRESIDENT,21:49:47,Media Studio,33786,113556
1281,20,A,A,P,A,P,A,A,P,A,A,A,P,A,A,A,P,A,P,A,A,P,A,A,A,A,A,A,A,P,A,A,A,A,A,P,A,A,A,A,A,A,A,P,P,A,A,A,A,P,A,A,A,A,P,A,A,A,A,A,P,P,P,A,2017-08-12,PRESIDENT,21:19:23,Media Studio,17736,69710
1282,8,A,A,P,A,A,A,A,A,A,P,P,A,A,A,P,A,A,A,A,P,A,A,A,A,A,A,A,A,A,A,A,P,A,A,A,P,A,A,A,A,A,A,A,P,A,A,A,A,P,A,A,A,A,A,A,A,A,A,A,A,P,A,A,2017-08-12,PRESIDENT,20:23:15,iPhone,5263,32522
1283,25,A,A,P,A,A,A,A,P,A,A,P,A,A,P,P,A,A,A,A,A,A,P,P,A,A,A,A,A,A,A,A,A,A,A,P,P,A,A,A,P,A,A,A,P,A,P,P,P,P,A,A,A,A,A,A,A,P,A,A,A,A,A,A,2017-08-12,PRESIDENT,19:26:57,iPhone,11471,60599
1284,28,A,A,A,A,P,A,P,P,A,A,A,A,A,P,P,P,A,A,A,A,A,A,A,P,A,A,A,A,A,A,P,A,P,A,P,P,A,A,A,A,A,A,P,P,A,A,P,A,P,A,A,A,A,P,A,P,P,A,A,A,A,A,A,2017-08-12,PRESIDENT,18:00:28,iPhone,59652,195440
1285,13,A,A,P,A,A,A,A,A,A,A,P,A,A,A,A,P,A,A,A,A,A,A,A,A,A,A,A,A,P,A,A,A,A,A,P,A,A,A,A,A,A,A,A,P,A,A,A,A,P,A,A,A,A,A,A,A,A,A,A,A,P,A,A,2017-08-12,PRESIDENT,17:19:13,iPhone,11145,49032
1286,25,A,A,A,A,A,A,A,P,A,A,P,P,A,P,P,A,A,A,A,A,A,P,A,A,A,P,A,A,P,A,A,A,A,A,P,P,A,P,A,A,A,A,A,P,A,A,A,A,P,A,P,A,A,P,A,P,P,A,A,A,P,A,A,2017-08-12,PRESIDENT,02:06:16,Media Studio,15708,70638
1287,12,A,A,P,A,A,A,A,A,A,A,A,A,A,A,A,A,A,A,A,A,A,A,A,A,A,A,A,A,A,A,A,A,A,A,P,P,A,A,A,A,A,A,A,P,A,A,A,A,P,A,A,A,A,P,A,A,A,A,A,A,P,A,A,2017-08-11,PRESIDENT,21:43:10,Media Studio,11946,52445
1288,20,A,A,P,A,P,A,A,A,A,A,A,P,A,A,P,A,A,A,P,A,A,P,A,A,A,A,A,A,P,A,A,A,A,A,P,P,A,A,A,A,A,A,A,A,A,A,A,A,A,A,A,A,A,A,A,P,P,A,A,A,P,A,A,2017-08-11,PRESIDENT,20:42:45,iPhone,11141,51823
1289,23,P,A,P,A,P,A,A,P,A,A,P,A,A,P,A,P,A,A,A,A,A,A,A,P,A,P,A,A,P,A,A,A,P,A,P,P,A,P,A,A,A,A,A,P,A,A,A,A,P,P,A,A,A,A,A,A,A,A,A,P,A,A,A,2017-08-11,PRESIDENT,18:29:26,iPhone,60063,176749
1290,12,A,A,A,A,A,A,A,A,A,A,P,A,A,A,A,A,A,A,A,A,A,A,A,A,A,A,A,A,A,A,P,A,A,A,P,P,A,A,A,A,A,A,A,P,A,A,A,A,P,A,A,A,A,P,A,A,A,A,A,A,P,A,A,2017-08-11,PRESIDENT,11:29:31,iPhone,19993,79230
1291,16,A,A,A,A,A,A,P,A,A,A,P,P,A,A,A,P,A,P,A,A,A,A,A,A,A,P,P,A,P,A,A,A,P,A,P,P,A,A,A,A,A,A,A,P,A,A,A,A,P,A,A,A,A,A,A,A,A,A,A,A,A,A,A,2017-08-10,PRESIDENT,23:51:36,iPhone,18303,87293
1292,28,A,A,P,A,A,A,A,P,A,A,P,A,A,P,P,P,P,A,A,A,P,A,P,A,P,A,A,A,A,A,A,A,P,A,P,P,A,A,A,A,A,P,A,P,A,A,A,P,P,A,A,A,A,A,P,A,A,A,A,A,A,A,A,2017-08-10,PRESIDENT,20:18:30,iPhone,31253,123211
1293,24,A,P,A,A,A,A,A,P,A,A,P,A,A,P,A,P,A,A,A,A,A,A,P,P,P,A,A,A,A,P,A,A,A,A,P,P,A,A,A,P,A,A,A,P,A,A,A,P,P,P,P,A,P,P,P,A,A,A,A,A,A,A,A,2017-08-10,PRESIDENT,16:40:41,iPhone,24945,106233
1294,3,A,A,A,A,A,A,P,A,A,A,A,A,A,A,A,A,A,P,A,A,A,A,A,A,A,A,A,A,A,A,A,A,A,A,A,A,A,A,A,A,A,A,A,A,A,A,A,A,A,A,A,A,A,A,A,A,A,A,A,A,P,A,A,2017-08-10,PRESIDENT,10:54:18,iPhone,22873,84971
1295,24,A,P,P,P,A,A,A,P,P,A,P,A,A,A,P,P,P,A,A,A,A,A,A,A,A,A,A,A,P,P,A,A,A,A,P,P,A,P,P,A,A,A,A,P,A,A,A,P,P,P,P,P,A,A,A,A,P,A,A,A,A,P,A,2017-08-09,PRESIDENT,21:36:44,Media Studio,31529,122404
1296,27,A,P,P,A,P,A,A,A,P,A,P,P,A,P,P,A,A,A,A,A,P,P,A,A,A,P,A,A,A,A,A,A,P,A,P,P,A,A,A,A,A,A,A,P,A,A,A,A,A,A,A,A,A,A,A,A,P,P,A,A,A,A,A,2017-08-09,PRESIDENT,18:14:50,iPhone,30355,131370
1297,24,A,A,P,A,P,A,A,P,A,A,A,A,A,A,P,P,A,A,A,A,A,P,P,A,A,A,A,A,A,A,A,A,P,A,P,P,A,P,A,A,A,P,P,A,A,A,A,A,P,A,A,A,A,P,A,A,A,A,A,P,A,A,A,2017-08-09,PRESIDENT,12:03:21,iPhone,25729,107542
1298,24,A,A,P,A,A,A,A,P,A,A,A,P,A,P,P,P,A,A,P,A,P,A,A,A,A,A,A,A,P,A,A,A,A,A,P,P,A,A,A,P,A,A,A,P,A,A,A,P,P,A,A,A,A,P,A,A,P,A,P,A,A,A,A,2017-08-09,PRESIDENT,11:56:33,iPhone,13060,67083
1299,22,A,P,P,P,A,A,A,A,A,A,P,P,P,P,P,P,A,A,P,P,A,A,A,A,A,A,A,A,P,P,A,A,P,A,P,P,A,P,A,P,A,A,A,P,A,A,A,A,A,P,A,A,A,P,A,A,P,A,A,A,A,P,A,2017-08-09,PRESIDENT,01:16:33,iPhone,25703,111343
1300,18,A,A,P,A,P,A,A,P,A,A,A,P,A,A,A,P,A,A,A,A,A,A,A,A,A,A,A,A,A,A,A,A,A,A,P,P,A,P,A,A,A,A,P,P,A,A,A,A,P,P,A,A,A,A,A,A,A,A,A,A,A,A,A,2017-08-08,PRESIDENT,18:10:18,iPhone,24056,85946
1301,24,A,A,A,A,P,A,A,P,A,A,P,P,P,P,P,P,A,A,A,A,A,A,A,P,A,A,A,A,A,A,A,A,P,A,P,P,A,P,A,A,A,A,P,P,A,P,A,A,P,A,P,A,A,P,A,A,P,A,A,A,A,A,A,2017-08-08,PRESIDENT,18:00:30,iPhone,24362,110433
1302,24,A,A,P,A,A,A,A,A,A,A,P,P,A,A,P,A,A,A,A,A,P,A,A,A,A,P,A,A,A,P,A,A,A,A,P,P,A,A,A,A,A,P,A,P,A,P,A,A,P,A,A,A,A,A,A,A,P,A,A,P,A,A,A,2017-08-08,PRESIDENT,11:17:18,iPhone,14799,72667
1303,27,A,A,P,A,A,A,A,A,A,A,P,A,A,A,P,A,A,A,A,A,P,A,A,P,P,A,A,A,P,A,A,A,A,A,P,P,A,P,A,A,A,P,A,P,A,A,A,A,P,P,P,A,A,P,A,A,P,A,P,A,A,A,A,2017-08-08,PRESIDENT,11:11:49,iPhone,29933,115856
1304,21,A,A,P,A,A,P,A,P,A,A,P,P,A,A,A,A,A,A,A,A,A,A,P,A,A,P,A,A,P,A,A,A,P,A,P,P,A,A,A,A,A,P,A,P,A,A,A,A,A,A,A,P,A,A,A,A,A,A,A,A,A,P,A,2017-08-07,PRESIDENT,20:48:54,iPhone,17551,82202
1305,25,A,P,P,A,A,A,A,A,A,A,A,P,A,P,A,P,A,A,A,A,A,A,A,A,A,P,A,P,P,P,A,A,A,A,P,A,A,A,A,A,P,A,A,P,A,A,A,A,P,A,A,A,A,A,A,A,A,A,A,A,A,A,A,2017-08-07,PRESIDENT,20:39:46,iPhone,20272,85330
1306,21,A,A,P,A,A,A,P,P,A,A,A,P,A,P,A,A,A,P,A,A,A,A,A,A,A,A,A,A,A,A,A,A,A,A,P,P,A,A,A,P,A,A,A,P,A,A,A,A,P,A,A,A,P,A,A,A,A,A,A,A,P,A,A,2017-08-07,PRESIDENT,20:15:18,iPhone,15769,76310
1307,27,A,A,P,A,P,A,A,P,A,A,P,A,A,A,A,P,A,A,A,A,P,A,P,A,A,A,A,A,P,A,A,A,A,A,P,P,A,P,A,A,A,A,A,P,A,A,A,A,A,A,P,P,A,P,A,A,P,A,P,P,A,P,A,2017-08-07,PRESIDENT,18:03:42,iPhone,17375,74752
1308,23,A,A,A,A,A,A,A,P,A,A,A,A,A,A,A,P,A,A,P,A,A,A,A,A,A,A,A,A,A,A,A,A,A,A,P,P,A,P,A,A,A,P,A,P,A,A,P,A,P,A,P,A,A,P,A,A,P,A,P,A,A,A,A,2017-08-07,PRESIDENT,12:01:20,iPhone,19662,78666
1309,21,A,A,P,A,P,A,A,A,A,A,A,A,A,P,A,A,A,A,A,A,P,A,A,A,A,A,A,P,A,A,A,A,A,A,P,A,A,P,P,A,A,A,A,P,A,A,A,A,P,A,A,A,A,P,A,A,P,A,P,A,A,A,A,2017-08-07,PRESIDENT,11:52:32,iPhone,20919,80581
1310,22,A,A,P,A,A,A,A,A,A,A,A,A,A,A,A,P,A,A,A,A,A,A,A,A,A,A,A,P,P,A,A,A,A,A,P,A,A,A,A,A,A,A,P,P,A,A,A,A,P,A,A,A,A,P,A,A,A,A,A,P,A,A,A,2017-08-07,PRESIDENT,11:47:36,iPhone,13164,66731
1311,22,A,A,P,A,A,A,P,P,A,A,P,P,A,P,A,A,A,P,A,A,A,A,A,A,A,A,A,A,A,A,P,A,A,A,P,A,A,A,A,A,A,A,P,P,A,P,A,A,P,P,A,A,A,P,A,A,A,A,A,A,A,A,A,2017-08-07,PRESIDENT,11:32:56,iPhone,17420,74243
1312,21,P,A,P,A,A,A,A,P,A,A,P,P,A,P,A,P,A,A,A,A,A,A,A,A,A,P,A,A,P,A,A,A,P,A,P,P,A,A,A,P,A,A,A,A,A,A,A,A,P,A,A,A,A,A,A,A,A,A,A,A,A,A,A,2017-08-07,PRESIDENT,11:18:05,iPhone,14447,69591
1313,20,A,A,P,A,P,A,A,P,A,A,P,P,A,A,A,P,A,A,A,A,A,A,A,A,A,A,A,A,P,A,A,A,A,A,P,A,A,A,A,A,A,A,A,A,A,A,A,A,P,A,A,A,A,P,A,A,A,A,A,A,A,A,A,2017-08-07,PRESIDENT,11:09:36,iPhone,12005,59815
1314,24,A,A,P,A,P,P,A,P,P,A,P,P,P,A,A,P,A,A,A,P,A,A,A,A,A,A,A,P,A,A,A,A,P,A,P,A,A,A,A,A,A,A,P,P,A,A,A,A,P,A,A,A,A,P,A,A,A,A,A,A,A,A,A,2017-08-07,PRESIDENT,11:04:19,iPhone,19426,90640
1315,20,P,A,P,A,P,P,A,A,A,A,P,P,P,P,P,A,A,A,A,A,A,A,A,A,A,A,P,A,P,A,A,P,A,A,P,P,A,P,A,P,A,P,P,P,A,A,A,A,A,A,A,A,A,P,A,A,A,A,A,A,A,P,A,2017-08-07,PRESIDENT,10:58:09,iPhone,13598,65244
1316,22,P,A,P,A,A,A,A,P,A,A,A,A,A,A,A,P,A,A,A,A,A,A,A,A,A,A,A,A,P,P,A,A,P,A,P,P,A,P,A,A,A,A,A,P,A,A,A,A,P,A,P,A,A,A,A,A,A,A,A,A,A,A,A,2017-08-07,PRESIDENT,10:38:32,iPhone,20422,100546
1317,26,A,A,P,A,A,A,P,P,A,P,P,P,A,A,A,P,A,A,A,A,A,P,A,A,A,A,A,A,P,P,A,A,A,A,P,P,A,A,A,A,A,A,A,P,A,A,A,A,P,A,P,A,A,P,A,A,A,A,A,A,A,A,A,2017-08-07,PRESIDENT,01:22:08,iPhone,23061,95347
1318,5,A,A,P,A,A,A,P,A,A,A,A,A,A,P,A,A,A,A,A,P,A,A,A,A,A,A,A,A,A,A,A,A,A,A,A,P,A,A,A,A,A,A,A,A,A,A,A,A,P,A,A,A,A,A,A,A,A,A,A,P,P,A,A,2017-08-07,PRESIDENT,01:18:08,iPhone,34426,113900
1319,22,A,A,P,A,P,A,A,A,A,A,A,P,A,A,A,P,A,A,A,A,A,A,A,A,A,A,A,A,P,P,A,A,P,A,P,A,A,A,A,A,A,A,A,P,A,A,A,A,P,A,A,A,A,P,A,A,A,P,A,A,A,A,A,2017-08-06,PRESIDENT,13:15:41,iPhone,18347,83987
1320,4,A,A,A,A,A,A,A,A,A,A,A,A,A,P,A,A,A,A,A,A,A,A,A,A,A,A,A,A,A,A,A,A,A,P,A,A,A,A,A,A,A,A,A,A,A,A,A,A,P,A,A,A,A,A,P,A,A,A,A,A,P,A,A,2017-08-05,PRESIDENT,23:14:18,iPhone,10528,52192
1321,25,A,A,P,A,P,A,P,A,A,A,P,P,P,P,A,A,A,A,A,A,A,A,P,A,A,A,A,P,P,A,A,A,A,A,P,P,A,A,P,A,A,A,P,P,A,A,A,A,P,A,A,A,A,P,A,A,A,A,A,A,A,A,A,2017-08-05,PRESIDENT,23:01:05,iPhone,22371,103975
1322,22,P,A,P,A,A,A,A,P,A,A,A,P,A,P,P,P,A,A,A,A,A,P,A,A,A,A,A,A,P,A,P,P,P,A,P,P,A,P,A,A,A,A,A,P,A,A,A,A,P,A,A,A,A,A,A,A,A,A,A,A,A,A,A,2017-08-05,PRESIDENT,22:58:17,iPhone,25763,110129
1323,23,A,P,P,A,P,A,A,P,A,A,P,P,A,P,A,P,A,A,A,A,P,A,A,A,A,A,A,A,P,A,A,A,P,A,P,P,P,P,A,A,A,A,A,P,A,P,A,P,P,A,P,A,A,P,A,A,A,A,A,A,A,A,A,2017-08-05,PRESIDENT,22:44:34,iPhone,19955,87982
1324,9,A,A,P,A,A,A,P,A,A,A,P,A,A,A,A,A,A,P,P,A,A,A,A,A,A,A,A,A,A,A,A,A,P,A,A,P,A,A,A,A,A,A,A,P,A,A,A,A,P,A,A,A,A,P,A,A,A,A,A,A,P,A,A,2017-08-05,PRESIDENT,22:36:51,iPhone,14759,63757
1325,18,A,A,A,A,A,A,P,P,A,A,A,A,A,A,P,P,A,P,A,A,A,A,A,A,A,A,A,P,P,A,A,A,P,A,P,P,A,A,A,A,A,P,A,P,A,P,A,A,P,A,A,A,A,P,A,A,P,A,A,A,P,A,A,2017-08-05,PRESIDENT,22:12:26,iPhone,24010,92077
1326,24,A,A,P,A,P,A,A,P,A,A,A,A,A,P,P,P,A,A,A,A,P,P,A,A,A,A,P,A,P,A,A,A,A,A,P,P,A,A,A,A,A,P,A,P,A,A,A,P,A,A,A,A,A,P,A,A,A,A,A,A,P,A,A,2017-08-05,PRESIDENT,16:00:59,Media Studio,10103,49730
1327,26,A,A,P,A,A,A,P,P,A,A,P,P,A,P,P,P,A,P,A,A,A,P,A,A,A,A,P,A,A,A,P,A,P,P,P,P,A,A,A,A,A,A,A,P,A,A,A,A,A,A,P,A,A,A,P,A,A,A,A,A,P,A,A,2017-08-04,PRESIDENT,21:38:39,Media Studio,14202,63653
1328,22,A,A,P,A,A,A,P,P,A,A,A,A,P,P,P,P,A,A,A,A,A,P,A,A,A,A,A,A,P,A,A,A,P,A,P,P,A,P,A,P,A,A,A,P,A,A,A,A,P,A,A,A,A,A,A,A,P,A,A,A,A,A,A,2017-08-04,PRESIDENT,15:48:28,iPhone,19333,90292
1329,22,A,A,P,A,P,A,P,P,A,A,P,A,A,P,A,P,A,A,A,A,P,A,A,A,A,A,A,A,A,A,P,A,A,P,P,A,A,P,A,A,A,A,P,P,A,A,A,A,P,A,A,A,A,P,A,A,A,A,A,P,A,A,A,2017-08-04,PRESIDENT,12:45:50,iPhone,17395,84848
1330,25,A,A,P,A,P,A,A,P,A,A,A,A,P,P,A,P,A,A,A,A,P,P,A,A,A,A,A,A,P,P,A,A,P,A,P,P,A,A,A,A,A,A,A,P,A,A,A,A,A,A,A,A,A,P,A,A,A,A,A,A,A,A,A,2017-08-04,PRESIDENT,10:35:31,iPhone,14948,75633
1331,22,A,P,A,P,A,A,A,P,A,A,A,P,A,A,A,P,A,A,A,A,P,A,A,A,A,P,A,P,A,P,A,A,A,A,P,P,A,A,A,A,A,A,A,P,A,P,A,A,P,P,A,A,A,P,A,A,A,A,A,A,A,A,A,2017-08-04,PRESIDENT,10:26:16,iPhone,11235,60261
1332,26,A,A,P,A,A,A,A,P,A,A,A,P,A,P,A,P,A,A,A,A,P,P,A,A,A,A,A,A,P,P,A,A,A,A,P,P,A,A,A,A,A,A,A,P,A,A,A,A,P,A,A,A,A,A,A,A,A,A,A,A,A,A,A,2017-08-04,PRESIDENT,10:21:34,iPhone,26142,117780
1333,24,A,A,P,A,A,A,P,A,A,P,P,P,P,P,A,A,A,A,A,A,A,P,A,A,A,A,A,A,A,A,A,A,P,P,P,P,A,A,A,A,A,A,A,P,A,P,P,A,P,A,A,A,A,A,P,A,A,A,A,P,P,A,A,2017-08-04,PRESIDENT,10:02:24,iPhone,15828,68517
1334,23,A,A,P,A,A,A,P,A,A,A,A,A,A,P,A,P,A,P,A,P,P,A,A,A,A,A,A,A,A,P,A,A,P,A,P,P,A,P,A,A,A,A,A,P,A,A,A,A,P,A,A,A,A,A,A,A,A,A,A,P,A,A,A,2017-08-04,PRESIDENT,04:19:31,iPhone,10787,64611
1335,19,A,A,P,A,A,A,P,A,A,P,P,A,A,A,P,P,A,P,A,A,A,A,A,A,P,A,A,A,A,A,A,A,A,A,P,P,A,A,A,A,A,P,A,P,A,A,A,A,P,A,A,A,A,A,A,A,A,A,P,P,P,A,A,2017-08-03,PRESIDENT,22:52:16,iPhone,11806,48821
1336,23,A,A,P,A,A,A,P,A,A,A,P,P,A,P,P,P,A,P,A,A,A,P,A,A,A,A,A,A,A,A,A,A,P,A,P,P,A,P,A,A,A,P,A,P,A,P,A,A,P,A,P,A,A,A,A,A,P,A,A,P,P,A,A,2017-08-03,PRESIDENT,19:07:40,Media Studio,16273,70079
1337,10,A,A,A,A,A,A,A,A,A,P,P,A,A,P,A,A,A,P,A,A,A,A,A,A,A,A,A,A,A,A,A,A,A,A,A,A,A,A,P,A,A,A,A,A,A,A,A,A,P,A,A,A,A,A,P,A,A,A,A,P,P,A,A,2017-08-03,PRESIDENT,18:03:33,Media Studio,9524,44234
1338,25,P,P,P,A,P,A,P,P,A,A,P,P,A,P,P,P,A,A,A,A,P,A,A,A,P,A,A,A,A,A,A,P,P,A,P,P,A,A,A,A,A,P,A,P,A,A,A,A,P,A,A,A,P,P,P,A,A,A,A,A,A,A,A,2017-08-03,PRESIDENT,16:04:10,Media Studio,29173,92727
1339,26,A,A,P,A,P,A,A,P,P,A,A,A,P,P,P,P,A,A,A,A,A,P,A,A,A,P,A,A,P,A,A,A,A,A,P,P,A,P,A,A,A,A,P,P,A,P,A,P,A,A,A,A,A,A,A,A,P,A,A,A,A,A,A,2017-08-03,PRESIDENT,12:18:49,iPhone,19770,101225
1340,22,A,P,P,P,A,A,A,A,A,A,A,A,A,P,A,P,A,A,A,A,P,A,A,A,A,A,A,A,P,A,A,A,P,A,P,P,A,A,A,A,A,A,P,P,A,P,A,A,A,A,A,A,A,P,A,A,A,A,A,A,A,A,A,2017-08-03,PRESIDENT,12:12:21,iPhone,16533,82679
1341,27,P,A,P,A,A,P,P,A,P,A,P,P,A,A,P,P,A,A,A,A,P,A,P,A,A,A,A,A,A,A,P,A,P,A,P,A,A,P,P,P,A,A,A,P,A,A,A,A,P,A,P,A,A,A,A,P,P,P,A,A,A,A,A,2017-08-03,PRESIDENT,12:08:54,iPhone,32924,137752
1342,18,A,A,A,A,A,A,P,P,A,P,A,A,A,A,P,P,P,P,A,P,P,A,A,A,A,A,A,A,P,A,A,A,A,A,P,P,A,P,P,A,A,A,A,P,A,A,A,A,P,A,A,A,P,P,A,A,P,A,A,A,P,A,A,2017-08-03,PRESIDENT,01:29:46,iPhone,20342,78586
1343,12,A,A,A,A,A,A,A,A,A,A,A,P,A,A,A,A,A,A,A,A,P,A,A,A,A,A,A,A,A,A,A,A,P,A,A,P,A,P,A,A,A,A,A,A,A,A,A,A,P,A,A,A,A,A,A,A,A,A,A,A,P,P,A,2017-08-02,PRESIDENT,18:29:04,Media Studio,12432,56159
1344,30,A,A,P,A,P,A,P,P,A,A,P,P,A,P,P,A,A,A,A,A,P,P,P,A,A,A,A,A,A,A,A,A,A,A,P,P,A,P,A,A,A,P,A,P,A,A,A,A,A,A,A,A,P,P,A,A,A,A,A,A,P,A,A,2017-08-02,PRESIDENT,16:22:40,iPhone,16823,82161
1345,22,A,A,P,A,P,A,P,P,A,P,A,P,A,P,P,A,A,A,A,P,A,A,A,A,A,A,A,A,P,A,A,P,A,A,P,P,A,A,P,A,A,A,A,P,A,P,A,A,A,A,A,A,P,A,A,A,A,A,A,A,P,A,A,2017-08-02,PRESIDENT,14:09:37,Media Studio,11564,51840
1346,27,A,A,P,A,A,P,A,P,A,A,A,P,A,P,P,P,A,A,A,A,A,P,A,A,A,A,A,A,A,P,A,P,P,A,P,P,A,A,A,A,A,A,A,P,A,A,A,A,P,A,A,A,A,A,A,P,A,A,A,A,A,A,A,2017-08-02,PRESIDENT,13:38:00,iPhone,33675,140273
1347,23,A,A,A,A,A,A,P,A,A,A,P,A,P,P,A,P,A,A,A,A,A,A,A,A,A,A,P,A,P,A,A,A,P,P,P,P,A,A,P,P,A,A,A,P,A,P,A,A,P,A,A,A,A,A,P,A,P,A,P,P,A,A,A,2017-08-01,PRESIDENT,13:55:19,iPhone,16961,79661
1348,22,A,A,P,A,A,P,A,A,A,A,A,A,A,P,A,P,A,A,A,A,A,A,A,A,P,A,A,A,P,P,A,A,P,A,P,P,A,P,A,A,A,A,A,P,A,A,A,A,A,A,A,A,A,P,A,A,A,A,A,P,A,A,A,2017-08-01,PRESIDENT,13:03:59,iPhone,23445,107308
1349,7,A,A,P,A,A,A,A,A,A,A,A,P,A,P,A,A,A,A,A,A,P,A,A,A,A,A,A,A,A,A,A,A,A,A,P,A,A,A,A,A,A,A,A,P,A,A,A,A,P,A,A,A,A,A,A,A,A,A,A,A,A,A,A,2017-08-01,PRESIDENT,12:49:22,iPhone,25417,122378
1350,22,A,A,P,A,A,A,P,A,A,P,P,A,A,P,A,A,A,A,A,A,A,A,A,A,A,A,A,A,P,P,A,A,P,A,P,P,A,A,A,A,A,A,A,P,A,A,A,A,P,A,A,A,A,A,A,A,A,P,A,A,A,A,A,2017-07-31,PRESIDENT,22:19:11,iPhone,30726,126845
1351,25,A,P,P,A,A,A,A,P,A,A,P,P,A,A,A,A,A,A,A,A,A,A,P,P,A,A,A,A,A,A,A,A,A,A,P,P,A,A,A,A,A,A,A,A,A,P,A,A,P,A,A,P,A,P,A,A,A,A,A,A,A,P,A,2017-07-31,PRESIDENT,12:28:00,iPhone,35202,131252
1352,25,A,P,P,P,A,P,A,P,A,P,P,P,A,A,A,P,A,A,A,P,A,A,A,A,A,A,A,P,A,P,A,A,P,A,P,P,A,A,P,A,A,A,A,P,A,P,A,A,A,A,A,A,A,P,A,A,A,A,A,A,A,A,A,2017-07-31,PRESIDENT,12:16:46,iPhone,25010,106525
1353,24,A,A,A,A,A,A,P,A,A,A,P,A,A,P,P,P,A,A,A,A,A,P,A,A,P,P,A,A,A,A,A,P,P,A,P,P,A,A,A,A,A,A,A,P,A,A,A,P,P,A,A,A,A,A,A,A,P,A,P,A,A,A,A,2017-07-30,PRESIDENT,11:37:39,iPhone,24240,99285
1354,25,P,A,P,A,P,A,A,A,A,A,P,A,A,A,P,P,A,A,A,A,P,P,A,A,A,A,A,A,A,A,P,P,P,A,P,P,A,A,A,P,A,P,P,P,A,A,A,A,P,A,A,A,A,A,A,A,P,A,P,A,A,A,A,2017-07-29,PRESIDENT,23:35:13,iPhone,26681,101591
1355,24,P,P,A,P,P,A,P,A,A,A,P,P,A,P,P,P,A,P,A,A,A,A,A,A,A,A,A,A,P,A,A,A,P,A,P,P,A,P,A,A,A,P,P,P,A,A,P,A,A,A,A,A,A,P,A,P,P,A,A,A,A,P,A,2017-07-29,PRESIDENT,23:29:05,iPhone,18571,85767
1356,22,A,P,P,A,P,A,A,P,A,A,P,P,P,P,A,A,A,A,A,P,A,A,A,A,A,A,A,A,A,A,A,A,A,A,P,P,A,A,A,A,A,A,P,P,A,A,A,A,A,A,A,A,A,P,A,A,A,A,A,A,A,A,A,2017-07-29,PRESIDENT,23:15:57,iPhone,22095,92349
1357,8,A,A,A,A,A,A,A,A,A,A,A,A,A,P,A,A,A,A,A,A,A,A,A,A,A,A,A,P,P,A,P,A,A,A,A,A,A,A,A,A,A,A,A,P,A,A,A,A,P,A,A,A,A,A,A,A,A,A,A,A,A,A,A,2017-07-29,PRESIDENT,20:36:52,iPhone,22532,106915
1358,23,P,P,P,A,A,A,P,P,A,A,P,A,A,P,A,A,A,A,A,A,P,A,A,A,A,P,A,A,A,A,A,A,P,A,P,P,P,P,A,A,A,A,A,P,A,A,A,A,P,A,A,A,A,P,A,A,A,A,A,P,A,A,A,2017-07-29,PRESIDENT,17:04:20,iPhone,29095,106726
1359,23,A,A,P,A,A,A,A,P,A,A,P,P,A,P,P,A,P,A,A,A,A,P,A,A,A,A,A,A,A,P,A,A,P,A,P,P,P,P,A,A,A,P,A,P,A,P,A,A,P,A,A,A,A,A,A,A,A,A,A,A,A,A,A,2017-07-29,PRESIDENT,16:27:39,iPhone,19365,80415
1360,26,A,A,A,A,A,A,P,A,A,A,P,P,A,P,A,P,A,A,A,P,P,A,A,A,A,P,A,A,P,P,A,A,P,A,P,P,A,P,A,A,A,A,A,P,A,P,A,A,P,A,P,A,A,A,A,A,P,A,P,A,A,A,A,2017-07-29,PRESIDENT,16:19:12,iPhone,18985,75811
1361,22,P,A,P,A,A,A,A,P,A,A,P,P,A,P,A,P,A,A,A,P,A,A,A,A,A,P,A,A,A,P,A,A,A,A,P,P,A,A,A,A,P,A,P,P,A,A,A,A,P,A,A,A,A,A,A,A,A,A,A,A,A,A,A,2017-07-29,PRESIDENT,11:47:13,iPhone,17988,70383
1362,26,A,P,A,P,A,A,P,P,A,A,A,P,A,A,A,P,A,A,A,A,P,A,A,A,A,P,A,P,P,P,A,A,P,A,P,P,A,A,A,A,A,A,A,P,A,P,A,A,P,A,A,A,A,A,A,A,P,A,P,P,A,A,A,2017-07-29,PRESIDENT,11:39:25,iPhone,18092,73271
1363,25,P,A,P,A,P,A,P,P,A,A,P,P,A,P,A,P,A,A,A,A,A,A,P,P,A,A,A,A,P,P,A,A,A,A,P,P,A,A,A,A,A,A,A,P,P,P,A,A,P,A,A,A,A,P,A,A,P,A,A,P,A,A,A,2017-07-29,PRESIDENT,11:32:52,iPhone,17724,71934
1364,28,A,A,P,A,A,A,P,A,A,A,P,P,A,P,A,P,A,A,A,A,P,A,P,P,A,A,A,A,A,P,A,A,A,A,P,P,A,A,A,A,A,A,P,P,A,P,A,A,A,A,A,A,A,P,A,A,A,A,A,P,A,A,A,2017-07-29,PRESIDENT,11:28:57,iPhone,18453,69689
1365,25,A,P,P,A,P,A,A,P,A,A,P,P,A,P,P,P,A,A,A,A,A,A,A,A,A,A,A,A,P,P,A,A,A,A,P,A,A,P,A,A,A,A,A,P,A,A,A,A,P,A,A,A,A,P,A,P,P,A,A,A,P,P,A,2017-07-29,PRESIDENT,11:20:29,iPhone,19020,64793
1366,20,A,A,A,A,A,A,P,P,A,P,P,P,A,P,P,A,A,A,A,A,A,A,A,A,A,P,A,A,P,A,A,A,P,A,P,P,A,A,A,A,A,P,A,P,A,A,A,A,P,A,A,A,A,A,A,A,P,A,A,A,P,A,A,2017-07-29,PRESIDENT,11:07:18,iPhone,15037,62779
1367,26,A,A,A,A,P,A,A,P,A,A,A,A,A,P,P,P,A,A,A,A,P,P,A,A,A,P,A,A,P,A,A,P,P,A,P,P,A,P,A,A,A,P,P,P,A,A,A,A,P,A,A,A,A,A,A,P,P,A,P,A,A,A,A,2017-07-29,PRESIDENT,00:06:26,Media Studio,15792,80770
1368,23,A,A,P,A,P,A,A,P,A,A,A,A,A,A,P,P,A,A,A,A,P,A,A,A,A,A,A,A,P,A,A,A,P,A,P,A,A,A,A,P,A,P,A,P,A,A,A,P,P,A,A,A,A,P,A,A,P,A,P,A,A,A,A,2017-07-28,PRESIDENT,21:00:19,iPhone,14468,68485
1369,26,A,A,P,A,P,A,A,A,A,A,A,A,A,A,P,P,A,A,A,A,P,A,A,A,A,A,A,A,A,A,A,A,P,A,P,P,A,A,A,P,A,A,P,P,A,A,A,A,P,A,P,A,A,P,P,A,P,A,P,A,A,A,A,2017-07-28,PRESIDENT,20:54:43,iPhone,24516,92878
1370,23,A,P,P,A,P,A,P,A,A,A,A,A,A,A,P,P,A,P,A,A,P,A,A,A,A,P,A,A,A,A,A,A,A,A,P,A,A,A,A,A,A,A,P,P,A,A,A,A,P,A,A,A,A,P,A,A,P,A,A,P,P,A,A,2017-07-28,PRESIDENT,20:49:51,iPhone,13675,58914
1371,18,A,A,A,A,A,A,P,P,A,A,P,A,A,P,P,A,A,P,A,A,A,A,A,A,A,P,A,A,A,A,A,A,A,A,P,P,A,A,A,A,A,P,A,A,A,A,A,A,P,A,A,A,A,A,A,A,P,A,A,A,P,A,A,2017-07-28,PRESIDENT,16:24:30,iPhone,13971,62365
1372,25,P,A,P,A,A,A,A,P,P,A,P,A,A,A,A,P,A,A,A,A,A,A,A,A,P,A,A,A,A,P,P,A,A,A,P,P,A,A,A,A,A,A,A,P,A,A,A,A,A,A,A,A,A,A,A,P,A,A,A,A,A,A,A,2017-07-28,PRESIDENT,16:13:21,iPhone,10995,55356
1373,24,A,P,P,A,A,A,A,A,A,A,P,P,A,A,A,A,A,A,A,A,P,P,A,P,A,P,A,A,P,P,P,A,A,A,P,P,A,A,A,A,A,A,A,P,A,A,A,A,P,A,A,A,A,A,A,A,P,A,P,P,A,A,A,2017-07-28,PRESIDENT,14:00:42,iPhone,14432,63380
1374,22,A,A,P,A,A,A,A,P,A,A,P,P,A,P,P,P,A,A,A,P,A,A,A,A,A,A,A,A,A,P,A,A,P,A,P,P,A,P,P,A,A,A,A,P,A,A,A,A,P,A,P,A,A,A,A,A,P,A,A,A,A,A,A,2017-07-28,PRESIDENT,13:46:28,iPhone,27123,93756
1375,15,A,A,P,A,A,A,A,A,A,A,P,A,A,P,A,P,P,A,A,P,A,A,A,A,A,A,A,P,A,P,A,A,A,A,P,P,A,A,A,A,A,A,A,P,A,A,A,A,P,A,A,A,A,A,A,A,A,A,A,A,A,A,A,2017-07-28,PRESIDENT,06:25:33,iPhone,13641,73164
1376,25,A,A,P,A,P,A,P,A,A,A,A,P,A,P,P,A,A,A,A,A,P,P,P,A,A,A,A,A,A,P,A,A,A,A,P,P,A,P,A,A,A,P,A,P,A,A,A,A,P,A,A,A,A,P,A,A,A,P,A,A,P,A,A,2017-07-28,PRESIDENT,02:43:30,iPhone,13266,63785
1377,26,P,A,P,A,A,A,P,A,A,A,P,P,P,A,P,P,A,A,A,A,A,P,A,A,A,A,A,A,A,A,A,A,A,A,P,P,A,P,A,A,A,A,A,P,A,A,A,A,P,A,A,A,A,A,A,A,P,A,A,P,P,P,A,2017-07-27,PRESIDENT,22:49:05,Media Studio,12683,67187
1378,19,A,A,A,A,A,A,A,A,A,A,A,P,A,A,P,P,A,P,A,P,A,A,A,A,A,A,P,A,A,A,A,P,A,A,P,P,A,A,A,A,A,A,A,P,A,A,A,A,P,P,A,A,A,A,A,A,P,A,A,A,P,A,A,2017-07-27,PRESIDENT,21:36:51,Media Studio,7887,43084
1379,21,A,A,P,A,A,A,P,P,A,A,A,A,A,P,P,P,P,A,A,P,A,A,A,A,A,A,A,A,A,A,A,A,A,A,P,P,P,P,A,A,A,P,A,P,A,A,A,A,P,A,A,A,A,A,A,A,A,A,A,P,A,A,A,2017-07-27,PRESIDENT,19:08:58,iPhone,19433,94758
1380,19,A,P,P,A,A,A,A,A,A,A,A,A,A,P,A,P,A,A,A,A,A,A,A,A,A,A,P,A,A,A,A,A,P,A,P,A,A,A,A,A,A,A,A,A,A,A,A,A,P,A,A,P,A,A,A,A,A,A,A,A,A,P,A,2017-07-27,PRESIDENT,18:37:44,iPhone,12467,54808
1381,23,A,A,P,A,P,A,A,P,A,A,A,P,A,A,A,A,A,A,A,A,A,A,A,A,A,A,A,A,P,A,P,A,A,A,P,P,P,P,A,P,A,A,A,P,A,A,A,A,P,A,A,A,P,P,A,A,A,A,A,A,A,A,A,2017-07-27,PRESIDENT,13:45:22,iPhone,13164,57728
1382,25,A,P,P,P,P,A,A,A,A,A,P,P,A,P,A,P,A,A,A,P,A,P,P,A,P,A,A,P,A,P,A,A,P,A,P,P,A,A,A,A,A,P,A,P,A,A,A,P,P,A,A,A,A,P,P,A,A,A,A,A,A,A,A,2017-07-27,PRESIDENT,13:35:35,iPhone,21456,93516
1383,14,A,A,P,A,A,A,A,A,A,A,P,P,A,A,A,P,A,A,A,A,A,A,A,A,A,A,P,A,A,A,A,A,A,P,P,A,A,P,A,A,A,A,A,P,A,A,A,A,P,A,P,A,A,A,A,A,A,P,A,A,A,A,A,2017-07-27,PRESIDENT,11:24:52,iPhone,11826,55479
1384,21,A,A,P,A,A,A,P,A,A,A,P,P,A,P,A,A,P,A,A,A,A,A,A,A,A,A,A,P,A,P,A,A,A,P,P,A,A,A,A,A,A,A,A,P,A,A,A,A,P,A,A,A,A,A,P,A,A,A,A,A,P,A,A,2017-07-27,PRESIDENT,10:48:53,iPhone,21236,91566
1385,22,A,A,P,A,P,A,P,P,A,P,A,P,A,P,P,P,A,A,A,A,A,P,P,A,A,A,A,A,P,A,A,A,A,A,P,P,A,P,A,A,A,P,A,P,A,A,A,A,P,A,A,A,A,P,P,A,A,A,A,P,P,A,A,2017-07-27,PRESIDENT,00:01:35,Media Studio,10041,50280
1386,11,A,P,A,P,A,A,P,A,A,A,A,A,A,P,P,A,A,A,A,A,A,A,A,A,A,A,A,A,P,A,A,A,A,A,A,P,A,A,A,A,A,A,A,P,A,A,A,A,P,A,A,A,A,A,A,A,P,A,A,A,P,A,A,2017-07-26,PRESIDENT,20:54:14,Media Studio,37683,131013
1387,17,A,A,P,A,A,P,A,P,A,A,A,P,A,P,A,P,A,A,A,P,A,A,A,A,A,A,A,A,A,A,P,A,A,A,P,P,A,A,A,A,A,P,A,P,A,A,A,A,P,A,A,A,A,A,A,A,A,A,P,A,A,A,A,2017-07-26,PRESIDENT,17:21:19,iPhone,16929,74591
1388,22,A,P,A,A,P,A,P,A,P,A,P,A,A,A,A,A,A,A,A,A,P,A,A,A,A,A,A,A,P,A,A,A,A,A,P,P,A,P,A,A,A,A,A,P,A,A,A,A,P,A,A,A,P,P,A,A,A,A,A,A,A,P,A,2017-07-26,PRESIDENT,13:52:57,iPhone,16092,64335
1389,21,A,P,P,A,A,A,A,P,A,A,A,P,A,A,A,P,A,A,A,A,A,A,A,A,P,P,A,A,P,A,A,A,A,P,P,P,P,P,A,A,A,A,A,P,A,A,A,A,A,A,A,A,A,A,P,A,A,A,A,A,A,A,A,2017-07-26,PRESIDENT,13:48:02,iPhone,43406,143128
1390,20,A,A,P,A,A,A,A,P,A,A,A,P,P,A,P,P,A,A,A,A,A,P,A,P,A,A,A,A,P,A,A,A,A,A,P,P,P,P,A,A,A,P,A,P,A,A,A,A,P,A,A,A,A,A,A,A,A,A,A,A,A,A,A,2017-07-26,PRESIDENT,13:08:21,iPhone,45736,138148
1391,21,A,P,P,A,A,A,A,P,A,A,P,P,A,A,P,A,A,A,A,A,A,A,A,A,A,P,A,A,P,A,A,A,A,A,P,P,P,P,A,A,A,P,A,P,A,A,A,A,P,A,P,A,A,A,A,A,A,A,A,A,A,A,A,2017-07-26,PRESIDENT,13:04:39,iPhone,43443,127153
1392,19,P,A,P,A,A,A,A,P,A,A,P,P,A,P,P,P,A,A,A,A,A,A,A,A,A,A,P,A,A,A,A,A,P,A,P,P,A,A,A,A,A,P,A,P,A,A,A,A,P,A,A,A,A,A,A,A,A,A,A,P,A,A,A,2017-07-26,PRESIDENT,12:55:58,iPhone,14612,59522
1393,25,A,A,P,A,P,A,A,A,A,A,A,P,P,P,P,P,A,A,P,A,P,A,A,A,A,P,A,A,A,A,A,A,P,A,P,A,A,P,A,A,A,A,P,P,A,A,A,A,P,A,A,A,A,P,A,A,P,A,A,P,A,A,A,2017-07-26,PRESIDENT,11:13:28,iPhone,12643,76466
1394,13,P,A,P,A,P,A,A,A,A,A,A,A,A,P,A,P,A,A,A,A,P,A,A,A,A,A,A,A,A,A,A,A,A,P,P,A,A,A,A,A,A,A,P,P,A,A,A,A,P,A,A,A,A,A,P,A,A,A,A,A,P,P,A,2017-07-26,PRESIDENT,10:49:28,iPhone,10493,55359
1395,25,A,A,P,A,P,A,P,A,A,A,P,A,A,P,P,P,A,A,A,A,P,P,P,A,A,A,A,A,A,A,P,A,A,A,P,P,A,P,A,A,A,P,A,P,A,A,A,A,P,A,A,A,A,P,P,A,A,A,A,P,P,A,A,2017-07-26,PRESIDENT,04:40:09,Media Studio,12063,60984
1396,12,A,A,A,A,A,A,A,A,A,A,P,A,A,P,A,A,A,P,A,A,A,A,A,A,A,A,P,A,A,A,A,A,P,A,A,P,A,P,A,A,A,A,A,P,A,A,A,A,P,A,A,A,A,A,A,A,A,A,A,A,P,A,A,2017-07-26,PRESIDENT,04:05:03,Media Studio,9246,52162
1397,25,A,A,P,A,A,A,A,A,A,A,A,A,P,P,P,P,P,A,A,A,P,A,A,A,P,A,P,A,A,A,A,A,A,P,P,P,A,A,A,A,A,A,A,P,A,A,A,A,P,A,A,A,A,A,P,A,P,A,A,P,A,A,A,2017-07-25,PRESIDENT,22:15:50,iPhone,14599,67747
1398,18,A,A,A,A,A,A,A,A,A,A,A,A,A,P,P,P,A,A,A,P,A,A,A,A,A,A,A,A,A,A,A,P,A,A,P,P,A,A,A,A,A,A,A,P,A,A,A,A,P,A,A,A,A,A,A,A,A,A,A,P,P,A,A,2017-07-25,PRESIDENT,19:24:40,iPhone,4586,26651
1399,10,A,A,A,A,A,A,P,A,A,A,P,A,A,P,A,A,A,A,A,A,A,P,A,A,A,A,A,A,A,A,A,A,A,A,P,P,A,A,A,A,P,A,A,A,A,A,A,A,P,A,A,A,A,P,A,A,A,A,A,A,P,A,A,2017-07-25,PRESIDENT,19:07:42,iPhone,12527,51509
1400,25,A,A,P,A,P,A,A,P,A,A,A,P,A,P,A,P,A,A,A,A,A,A,A,A,A,A,A,A,P,P,A,A,P,A,P,P,A,A,A,P,A,A,A,P,A,A,A,A,A,A,A,A,A,P,A,A,A,A,A,P,P,A,A,2017-07-25,PRESIDENT,15:35:42,iPhone,13969,59968
1401,16,A,A,P,A,A,A,A,A,A,A,A,P,A,P,A,P,A,A,A,A,A,A,A,A,A,P,A,A,A,A,A,A,A,A,P,P,A,P,P,A,A,A,A,P,A,P,A,A,P,A,A,A,A,A,P,A,A,A,A,P,A,A,A,2017-07-25,PRESIDENT,15:20:01,Media Studio,12243,69155
1402,24,P,A,P,A,P,A,A,A,P,A,A,P,A,P,A,P,A,A,P,A,P,A,A,A,P,P,A,A,A,A,A,A,A,A,P,A,A,A,A,A,A,A,P,P,A,A,A,A,A,A,A,A,A,A,A,A,A,A,A,A,A,A,A,2017-07-25,PRESIDENT,12:29:03,iPhone,12075,58423
1403,25,P,A,P,A,P,A,P,P,A,A,A,P,A,P,A,P,A,A,A,A,A,A,A,A,P,A,A,A,A,A,A,A,A,A,P,A,A,A,A,A,A,A,P,P,A,A,A,A,P,A,A,A,A,P,A,A,A,A,A,A,A,A,A,2017-07-25,PRESIDENT,12:19:29,iPhone,16722,70843
1404,24,P,P,P,P,A,A,A,A,A,A,P,P,A,P,A,P,P,A,A,A,A,A,A,A,A,A,A,P,A,P,A,A,A,A,P,P,A,P,A,A,A,A,A,P,A,A,A,P,P,P,A,A,A,A,A,A,P,A,P,P,A,A,A,2017-07-25,PRESIDENT,12:16:34,iPhone,22579,91712
1405,16,P,A,P,A,A,A,A,A,A,A,A,A,A,P,A,P,A,A,A,A,A,P,A,A,A,A,A,P,A,A,A,A,P,P,P,A,A,A,A,A,A,A,A,A,A,P,A,A,P,A,A,A,A,P,P,A,A,A,A,A,A,A,A,2017-07-25,PRESIDENT,10:52:27,iPhone,22788,82480
1406,24,A,A,P,A,A,A,A,P,A,A,A,P,A,P,P,P,A,A,P,A,A,A,A,A,A,A,A,A,A,A,A,A,A,A,P,P,A,A,A,P,A,A,A,P,A,P,A,A,P,A,A,A,A,P,A,A,P,A,A,A,A,A,A,2017-07-25,PRESIDENT,10:44:06,iPhone,16409,70145
1407,25,A,P,P,A,P,A,A,P,A,A,P,P,A,P,P,P,A,A,A,A,A,A,A,A,A,P,A,P,A,P,A,A,A,A,P,P,A,A,P,A,A,A,P,P,A,A,A,A,A,A,A,A,A,A,A,A,P,A,A,P,A,P,A,2017-07-25,PRESIDENT,10:38:11,iPhone,13852,64975
1408,27,A,A,P,A,P,A,P,P,A,A,P,P,A,P,A,A,A,A,A,A,A,A,A,A,A,A,A,A,P,A,P,A,A,A,P,P,A,P,A,A,A,A,A,P,A,A,A,A,P,A,A,A,A,P,A,A,A,A,A,A,A,A,A,2017-07-25,PRESIDENT,10:27:47,iPhone,22532,72206
1409,23,P,A,P,A,A,P,P,P,A,A,A,A,A,P,A,A,A,A,A,A,P,A,A,A,A,A,A,A,P,A,A,A,A,A,P,P,A,A,A,P,A,A,A,P,A,A,A,A,P,A,A,A,A,P,A,A,A,A,A,A,A,P,A,2017-07-25,PRESIDENT,10:21:41,iPhone,19778,71253
1410,18,P,A,P,A,A,A,A,A,A,A,A,P,A,A,A,P,A,A,A,A,A,P,A,A,A,A,P,A,P,A,A,A,P,A,P,P,A,A,A,A,A,A,A,A,A,A,A,A,P,A,A,A,A,P,A,A,A,A,A,A,A,P,A,2017-07-25,PRESIDENT,10:12:24,iPhone,17167,58316
1411,22,A,A,P,A,A,A,A,A,A,A,A,A,A,A,A,A,P,A,A,A,P,P,A,A,A,A,A,A,A,A,A,A,A,A,P,P,P,P,A,A,A,A,A,P,A,A,A,A,P,A,A,P,A,P,A,A,A,A,A,A,A,A,A,2017-07-25,PRESIDENT,10:03:33,iPhone,17448,63048
1412,24,P,A,P,A,P,A,A,P,A,A,A,P,P,A,P,P,A,A,A,A,A,A,A,A,A,A,P,A,A,A,A,P,P,A,P,P,A,P,A,A,A,A,P,P,A,A,A,A,P,A,A,P,A,A,A,A,P,A,P,A,A,A,A,2017-07-25,PRESIDENT,02:36:17,iPhone,13338,55705
1413,20,A,A,P,A,A,A,A,P,A,A,P,P,A,A,P,A,A,A,A,A,A,A,A,A,A,A,A,A,P,A,A,A,A,A,P,P,A,P,A,A,A,A,P,P,A,A,A,A,P,A,A,A,A,A,A,A,A,A,A,A,A,A,A,2017-07-25,PRESIDENT,02:28:44,iPhone,15482,59829
1414,24,A,A,A,A,A,A,P,P,A,A,A,P,A,P,A,P,A,P,A,P,A,A,A,A,A,A,A,A,A,A,A,A,A,A,P,P,A,A,A,A,A,P,A,P,A,A,A,A,P,P,A,A,A,P,P,A,A,A,A,A,P,A,A,2017-07-25,PRESIDENT,02:23:18,iPhone,19511,71804
1415,20,A,A,A,A,P,A,P,A,A,P,A,P,P,P,A,A,P,P,A,A,A,A,A,A,A,A,A,A,A,A,A,A,A,A,P,A,A,A,A,A,A,A,P,P,A,P,A,A,P,A,P,A,P,P,P,A,A,A,A,A,P,A,A,2017-07-25,PRESIDENT,01:13:42,Media Studio,11724,42868
1416,11,A,A,A,A,A,A,A,P,A,A,P,A,A,A,A,A,A,A,A,A,A,A,A,A,A,A,P,A,A,A,A,A,A,A,A,A,A,A,A,A,A,A,A,P,A,A,A,A,P,A,A,A,A,A,A,A,A,A,A,A,P,A,A,2017-07-24,PRESIDENT,21:33:25,iPhone,10620,45954
1417,22,A,A,P,A,A,A,A,P,A,A,A,P,A,A,A,P,A,A,P,A,P,P,P,A,A,A,A,A,A,A,A,A,A,A,P,P,A,A,A,A,A,A,A,P,A,A,A,P,A,A,A,A,A,A,A,A,A,A,A,A,A,A,A,2017-07-24,PRESIDENT,20:15:25,iPhone,19819,83561
1418,22,P,A,P,A,A,A,A,A,A,A,P,P,A,P,A,A,A,A,A,A,A,A,A,A,A,A,A,A,A,A,A,A,A,A,P,P,A,A,A,A,A,P,A,P,A,A,P,A,P,A,A,A,A,P,A,A,A,A,P,A,A,A,A,2017-07-24,PRESIDENT,13:18:07,iPhone,21363,81461
1419,21,A,P,P,A,A,A,A,P,A,A,P,P,A,A,P,A,A,A,A,A,A,A,A,A,A,A,A,A,P,A,A,A,A,A,P,P,A,A,A,A,A,P,A,P,A,A,A,A,P,A,A,P,A,A,A,A,A,A,A,A,A,P,A,2017-07-24,PRESIDENT,13:12:59,iPhone,24879,88254
1420,21,A,P,A,A,A,A,A,A,A,A,P,A,A,A,P,P,A,A,A,A,A,A,A,P,A,A,A,A,P,P,A,A,P,A,P,P,P,P,A,A,A,A,A,P,A,A,A,A,P,P,P,A,A,A,A,A,A,A,A,A,A,A,A,2017-07-24,PRESIDENT,12:49:38,iPhone,28633,100874
1421,25,P,A,P,A,A,A,A,P,A,A,P,P,A,P,A,A,A,A,A,P,A,P,P,P,A,A,A,A,A,A,A,A,P,A,P,P,P,P,A,A,A,A,P,P,A,A,P,A,P,P,A,A,A,P,A,A,P,A,A,A,A,A,A,2017-07-24,PRESIDENT,10:52:39,iPhone,33079,117414
1422,25,A,A,P,A,A,A,P,A,A,A,P,P,A,P,A,P,P,A,A,A,P,A,A,A,A,A,P,A,P,P,A,A,A,P,P,P,A,A,A,A,A,A,A,P,A,A,A,A,P,A,A,A,A,A,P,A,A,A,A,A,A,A,A,2017-07-24,PRESIDENT,10:40:28,iPhone,20417,83996
1423,20,A,P,P,A,P,A,A,P,A,A,P,P,A,P,A,A,A,A,A,A,A,A,A,A,A,P,A,A,A,A,A,P,A,A,P,P,A,A,A,A,A,A,P,P,A,A,P,P,P,P,A,A,A,A,A,A,A,A,P,A,A,A,A,2017-07-24,PRESIDENT,00:23:40,iPhone,22133,89832
1424,24,A,A,A,A,P,A,A,P,A,A,P,P,P,P,A,A,A,A,A,A,A,A,P,P,A,A,A,A,A,A,A,A,P,A,P,P,A,A,A,A,A,A,P,A,P,A,A,A,P,A,A,A,A,P,A,A,P,A,A,A,A,A,A,2017-07-24,PRESIDENT,00:01:47,iPhone,15589,71155
1425,23,P,A,P,A,A,A,A,A,A,A,P,P,A,A,P,P,A,A,A,A,A,A,P,A,A,A,A,A,A,A,A,A,P,A,P,P,P,P,A,A,A,P,P,P,A,A,P,P,A,A,A,A,A,A,A,A,P,A,P,A,A,A,A,2017-07-23,PRESIDENT,23:57:36,iPhone,35200,134160
1426,23,A,A,P,A,A,A,A,P,A,A,P,P,A,P,A,A,A,A,A,A,P,A,A,A,A,A,A,A,P,P,A,A,A,A,P,P,A,A,A,A,A,A,A,P,A,P,A,A,P,A,P,A,A,P,A,A,A,A,A,A,A,A,A,2017-07-23,PRESIDENT,20:14:32,iPhone,20088,87621
1427,19,A,A,A,A,A,A,P,P,A,P,A,P,P,P,A,A,A,P,A,A,A,A,A,A,A,P,A,A,A,A,A,A,A,P,P,P,A,A,A,A,A,A,A,P,A,A,A,A,P,A,A,A,P,A,A,A,A,A,A,A,P,A,A,2017-07-23,PRESIDENT,20:09:05,iPhone,27239,111217
1428,23,A,A,A,A,P,A,P,P,A,P,A,P,A,P,A,A,A,P,A,A,P,A,A,A,P,A,A,A,A,P,A,A,A,A,P,P,A,A,A,P,A,A,P,P,A,A,A,A,P,A,A,A,A,A,A,A,A,A,A,A,P,A,A,2017-07-23,PRESIDENT,00:50:17,Media Studio,13339,56799
1429,26,A,A,P,A,P,A,P,P,A,A,A,P,A,A,A,P,A,P,A,A,P,A,P,A,A,A,P,A,A,A,A,A,P,A,P,P,A,A,A,A,A,A,P,P,A,A,A,A,P,A,A,A,P,P,A,A,A,P,A,A,P,A,A,2017-07-22,PRESIDENT,22:57:01,iPhone,16695,73092
1430,17,A,A,A,A,A,A,P,A,A,A,A,P,A,P,P,P,A,P,A,P,A,A,A,A,A,A,A,A,A,A,A,P,A,A,P,P,A,A,A,A,A,A,A,P,A,A,A,A,P,A,A,A,A,A,A,A,A,A,A,A,P,A,A,2017-07-22,PRESIDENT,19:22:35,Media Studio,8557,46317
1431,23,A,A,P,A,P,A,A,P,A,A,P,P,A,P,A,P,A,A,A,A,A,A,P,A,A,A,A,P,P,P,A,A,P,A,P,P,A,A,A,A,A,A,P,P,A,A,A,A,P,A,A,A,A,P,A,A,A,A,A,A,A,A,A,2017-07-22,PRESIDENT,14:43:18,iPhone,20453,84103
1432,24,A,A,P,A,A,A,P,P,A,A,P,P,A,P,A,P,A,A,A,P,A,A,A,P,A,A,A,P,A,P,A,A,A,A,P,P,A,A,A,A,A,A,A,P,A,A,A,A,A,A,A,A,A,A,A,A,A,A,A,A,A,A,A,2017-07-22,PRESIDENT,12:23:30,iPhone,19637,86049
1433,23,A,P,P,P,A,A,A,A,P,A,P,P,P,P,P,A,A,A,A,A,A,P,A,A,A,A,A,A,P,A,A,P,A,A,P,P,A,P,A,A,A,A,A,P,A,P,A,A,P,P,A,A,A,P,A,P,P,A,P,A,A,A,A,2017-07-22,PRESIDENT,12:17:54,iPhone,11206,58321
1434,23,A,A,P,A,A,P,A,P,P,A,A,P,A,P,P,A,A,A,A,A,A,A,A,A,A,A,A,A,P,P,A,A,P,A,P,P,A,P,A,A,A,P,A,P,A,A,A,A,P,A,A,A,A,A,A,A,A,A,P,A,A,A,A,2017-07-22,PRESIDENT,12:10:41,iPhone,27447,109944
1435,20,A,A,P,A,A,A,A,A,A,A,P,P,A,A,A,P,A,A,A,A,A,A,A,A,A,A,A,A,A,A,A,A,A,A,P,P,A,A,A,A,A,A,A,P,A,A,P,A,P,A,A,A,A,P,A,A,A,A,A,A,A,P,A,2017-07-22,PRESIDENT,12:00:30,iPhone,24813,87505
1436,24,P,P,P,A,P,A,A,P,A,A,A,P,P,A,A,P,A,A,A,A,A,A,A,A,A,A,A,P,A,P,A,A,A,A,P,P,A,P,A,A,A,A,A,A,A,P,A,A,P,A,P,P,A,A,A,A,A,A,A,A,A,P,A,2017-07-22,PRESIDENT,11:47:53,iPhone,29545,105571
1437,28,P,A,P,A,P,A,P,A,A,A,P,P,A,A,P,P,A,A,P,A,A,P,A,A,A,A,A,A,A,A,A,P,A,A,P,P,A,A,A,A,A,A,A,P,A,A,P,A,P,P,P,A,A,P,A,A,A,A,A,A,A,P,A,2017-07-22,PRESIDENT,11:44:29,iPhone,17458,72192
1438,24,A,A,P,A,A,A,A,A,A,A,P,P,A,A,P,P,A,A,A,A,A,A,A,A,A,P,A,A,A,A,A,A,A,A,P,P,A,A,A,A,A,A,A,P,A,A,A,A,P,A,A,A,A,A,A,A,P,P,A,P,A,A,A,2017-07-22,PRESIDENT,11:35:34,iPhone,12151,74010
1439,22,A,A,P,A,A,A,A,A,A,A,P,P,A,A,A,P,A,A,A,A,A,P,A,A,A,A,A,A,P,A,A,A,P,A,P,P,A,P,A,A,A,P,A,P,A,A,A,A,P,A,A,A,A,A,A,P,A,A,P,A,A,A,A,2017-07-22,PRESIDENT,10:52:00,iPhone,20637,69595
1440,22,A,A,P,A,A,A,P,A,A,A,P,P,A,P,A,P,A,A,A,A,P,A,A,P,A,A,A,A,A,A,A,A,A,A,P,P,A,A,A,A,P,A,A,P,A,A,A,A,P,A,A,A,A,A,A,A,A,A,A,A,A,A,A,2017-07-22,PRESIDENT,10:45:05,iPhone,19168,73455
1441,20,A,A,P,A,P,A,A,A,P,A,A,P,A,P,A,A,A,A,A,A,P,A,A,A,A,A,A,A,A,A,A,A,A,A,P,P,A,P,A,A,A,P,P,P,A,A,A,A,P,A,A,A,P,P,A,A,A,A,P,A,A,A,A,2017-07-22,PRESIDENT,10:33:01,iPhone,23056,120240
1442,18,A,A,A,A,P,A,P,A,A,P,P,P,A,A,P,P,A,P,A,A,A,P,P,A,A,A,P,A,A,A,A,A,A,A,P,P,A,P,A,A,A,P,A,P,A,A,A,A,P,A,A,A,A,P,A,A,A,A,A,P,P,A,A,2017-07-22,PRESIDENT,01:46:33,iPhone,14925,69792
1443,17,A,A,A,A,P,A,P,A,A,P,P,P,A,A,P,P,A,P,A,A,A,P,P,A,A,A,A,A,A,A,A,A,A,A,P,P,A,P,A,A,A,P,A,P,A,A,A,A,P,A,A,A,A,P,A,A,A,A,A,P,P,A,A,2017-07-21,PRESIDENT,22:47:40,Media Studio,459,1736
1444,20,A,A,P,A,A,A,A,A,A,P,A,P,A,A,A,A,A,A,A,A,A,A,A,A,A,A,P,A,A,A,P,A,A,A,P,P,A,P,A,P,A,A,A,P,A,A,A,A,A,A,P,A,A,P,A,A,A,A,A,A,P,A,A,2017-07-21,PRESIDENT,22:42:30,Media Studio,10206,41284
1445,25,A,A,P,A,P,A,P,A,A,A,P,P,A,P,P,A,A,P,A,A,P,A,P,A,A,A,P,A,A,A,A,A,P,A,P,P,P,P,A,A,A,A,A,P,A,A,A,A,P,A,A,A,A,P,A,A,P,P,A,P,P,A,A,2017-07-21,PRESIDENT,19:19:56,iPhone,13032,58876
1446,19,A,A,A,A,P,A,P,A,A,A,A,P,A,A,A,P,A,A,A,A,A,A,P,A,A,A,P,A,A,P,A,A,A,A,P,P,A,A,A,A,A,A,A,P,A,P,A,A,P,A,A,A,A,P,A,A,A,A,A,A,P,A,A,2017-07-21,PRESIDENT,16:06:04,Media Studio,15615,56880
1447,4,A,A,A,A,A,A,A,A,A,A,A,A,A,A,A,A,A,P,A,A,A,A,A,A,A,A,A,A,A,A,A,A,A,A,A,A,A,A,A,A,A,A,A,A,A,A,A,A,A,A,A,A,A,A,A,A,A,A,A,A,P,A,A,2017-07-21,PRESIDENT,15:28:38,Media Studio,9028,42436
1448,21,A,A,P,A,A,A,A,P,A,P,P,A,A,P,A,A,A,A,A,A,P,A,A,A,A,A,A,A,P,A,P,A,A,A,P,A,A,A,A,A,A,A,A,P,A,A,A,A,P,A,A,A,A,A,A,A,A,A,A,A,P,A,A,2017-07-21,PRESIDENT,13:41:01,iPhone,13909,59311
1449,21,A,A,P,A,A,A,A,P,A,A,P,A,P,A,P,P,A,P,A,A,A,P,A,A,A,A,A,A,A,A,A,A,A,A,P,A,A,A,A,A,A,P,A,P,A,P,A,A,P,P,P,A,A,A,P,A,P,A,A,P,P,A,A,2017-07-21,PRESIDENT,03:31:45,iPhone,34804,122092
1450,17,A,A,P,A,A,A,P,P,A,A,P,P,A,A,P,P,A,P,A,A,A,A,A,A,A,A,P,A,A,A,A,A,A,A,P,A,A,A,A,A,A,P,A,P,A,A,A,A,P,A,A,A,A,A,A,A,A,A,A,A,P,A,A,2017-07-20,PRESIDENT,20:08:58,Media Studio,13124,60572
1451,20,A,A,P,A,A,A,A,P,A,A,P,A,A,A,P,P,A,A,A,P,A,A,A,A,A,A,A,A,A,A,A,A,P,A,P,P,A,A,A,A,A,P,A,P,A,A,A,A,P,A,A,A,A,A,A,A,P,A,P,P,P,A,A,2017-07-20,PRESIDENT,17:27:40,iPhone,15805,84370
1452,25,A,A,P,A,A,A,P,P,A,A,P,P,A,P,A,P,A,A,A,A,A,A,P,A,A,P,A,A,A,A,A,A,P,A,P,P,A,A,A,A,A,P,P,P,A,A,A,A,P,A,P,A,A,P,A,A,A,A,P,A,A,P,A,2017-07-20,PRESIDENT,02:33:15,iPhone,16272,75511
1453,22,A,A,P,A,A,A,P,A,A,A,A,P,A,P,P,P,A,A,P,A,A,A,A,P,A,P,A,A,A,A,A,A,A,A,P,P,A,A,A,A,A,P,A,P,A,P,A,A,P,A,A,A,A,A,A,A,P,A,P,P,A,A,A,2017-07-19,PRESIDENT,12:46:14,iPhone,18641,93049
1454,24,A,A,P,A,A,A,A,P,A,A,A,P,A,P,A,A,A,A,A,A,P,P,A,A,A,A,A,A,A,P,A,A,P,A,P,P,P,P,A,A,A,A,P,P,A,P,A,A,P,A,A,A,A,P,A,A,A,A,A,A,A,A,A,2017-07-19,PRESIDENT,12:30:22,iPhone,27469,109127
1455,25,A,A,P,A,A,A,A,P,A,A,P,P,P,P,A,P,A,A,A,A,A,A,A,A,A,A,A,A,A,P,A,A,A,A,P,P,A,P,A,A,A,A,A,P,A,A,A,A,P,P,A,A,A,P,A,A,A,A,A,A,A,A,A,2017-07-19,PRESIDENT,00:59:56,iPhone,26708,98186
1456,26,A,A,P,A,A,A,A,A,P,A,A,P,A,P,A,P,A,A,A,A,P,A,A,P,A,A,A,A,P,P,P,A,P,A,P,P,A,A,A,A,A,A,A,P,A,A,A,A,A,A,A,A,A,A,A,P,A,A,A,A,A,A,A,2017-07-19,PRESIDENT,00:53:12,iPhone,19171,74152
1457,24,P,A,P,A,A,A,A,P,A,A,P,P,A,P,A,A,A,A,A,A,P,A,A,A,A,A,A,A,P,A,A,A,P,A,P,P,A,A,A,A,A,A,A,P,A,A,A,A,P,A,A,A,A,A,A,P,A,A,A,P,A,A,A,2017-07-18,PRESIDENT,13:26:47,iPhone,15648,67041
1458,20,A,A,P,A,A,A,A,P,A,A,P,A,A,P,P,P,A,A,A,A,P,A,A,A,A,A,A,A,A,A,A,A,P,A,P,P,A,P,A,P,A,A,A,A,A,A,A,P,P,A,P,A,A,A,A,A,P,A,A,A,A,A,A,2017-07-18,PRESIDENT,13:15:55,iPhone,18484,84372
1459,25,P,A,P,A,P,A,A,P,A,A,P,P,P,P,P,P,A,A,A,A,P,A,A,A,A,P,A,P,A,A,A,A,A,A,P,P,A,P,A,A,A,A,P,P,A,A,P,A,A,A,A,A,A,A,A,A,P,A,A,A,A,A,A,2017-07-18,PRESIDENT,11:58:22,iPhone,16670,78612
1460,25,A,A,P,A,A,A,P,P,A,A,A,A,A,P,A,P,A,A,A,A,P,A,A,P,A,P,A,A,A,A,A,A,P,A,P,P,A,A,A,A,A,A,A,P,A,A,A,A,P,A,A,A,P,A,A,A,A,A,A,P,A,A,A,2017-07-18,PRESIDENT,11:53:05,iPhone,28599,114485
1461,24,A,A,P,A,P,A,A,A,A,A,A,P,A,P,A,P,A,A,A,A,P,P,A,A,A,P,A,A,A,P,A,A,A,A,P,P,A,P,A,P,A,A,A,P,P,A,A,A,P,A,A,A,A,A,A,A,A,A,A,A,A,A,A,2017-07-18,PRESIDENT,02:17:50,iPhone,20486,102537
1462,17,A,A,P,A,A,A,A,P,A,A,P,P,A,P,A,A,A,A,A,A,A,A,A,A,A,P,A,A,P,A,A,A,P,A,P,P,P,P,A,A,A,A,A,P,A,A,A,A,P,A,A,A,A,A,A,A,A,A,A,P,A,A,A,2017-07-17,PRESIDENT,14:07:55,iPhone,15861,89884
1463,12,A,A,A,A,A,A,P,A,A,A,A,P,A,A,A,A,P,P,A,A,A,P,A,A,A,A,P,A,P,A,P,A,A,A,A,P,A,P,A,A,A,A,A,P,A,A,A,A,P,A,A,A,A,A,A,A,A,A,A,A,A,A,A,2017-07-17,PRESIDENT,00:24:28,iPhone,7168,48125
1464,20,P,A,P,A,P,A,P,A,A,A,A,P,P,P,P,P,A,P,A,A,P,A,A,A,A,A,P,A,A,A,A,A,A,A,P,P,A,A,A,A,A,A,A,P,A,A,A,A,A,A,A,A,A,P,A,A,P,A,A,A,A,A,A,2017-07-17,PRESIDENT,00:22:50,iPhone,7332,51984
1465,21,A,A,P,A,P,A,P,A,A,A,A,P,A,P,P,P,A,P,A,A,A,P,A,A,A,P,A,A,P,A,A,A,A,P,P,P,A,A,A,A,A,P,A,P,A,A,A,A,P,A,A,A,A,A,A,A,A,P,A,A,P,A,A,2017-07-16,PRESIDENT,21:00:03,iPhone,15103,69926
1466,24,A,P,P,A,P,A,P,A,P,A,P,P,A,P,A,A,A,A,A,A,A,A,A,A,A,A,A,A,P,A,P,A,P,A,P,P,A,P,A,A,A,A,P,P,A,A,A,A,P,A,A,A,A,P,A,A,A,P,A,A,A,A,A,2017-07-16,PRESIDENT,17:16:32,iPhone,14212,72783
1467,22,P,A,P,A,A,A,P,P,A,A,P,A,A,P,P,A,A,P,A,A,A,A,P,A,A,A,A,A,A,A,A,A,P,A,P,P,A,A,A,A,A,P,A,P,A,P,P,A,P,A,A,A,A,P,A,A,A,A,A,A,A,A,A,2017-07-16,PRESIDENT,14:10:25,iPhone,23939,96428
1468,22,P,A,P,A,P,A,A,A,A,A,A,A,A,A,P,P,P,A,A,A,A,A,A,A,A,A,A,A,A,A,A,A,P,P,P,A,A,P,A,A,A,P,A,P,A,A,A,A,P,A,P,A,A,P,P,A,A,A,A,A,A,A,A,2017-07-16,PRESIDENT,11:15:10,iPhone,19730,92061
1469,20,P,A,P,A,A,A,A,A,A,A,P,P,A,P,A,P,A,A,A,A,A,A,A,A,A,A,A,A,A,A,A,A,A,P,P,P,A,P,A,A,P,A,A,P,A,A,P,A,P,A,A,A,P,A,P,A,A,A,A,P,A,A,A,2017-07-16,PRESIDENT,11:04:07,iPhone,19513,112717
1470,25,A,A,P,A,A,A,A,P,P,A,A,P,A,A,P,A,A,A,A,A,A,A,A,A,P,A,A,A,P,P,A,A,P,A,P,P,A,P,A,A,A,P,A,P,A,P,A,A,P,A,A,P,A,P,A,A,A,A,A,A,A,A,A,2017-07-16,PRESIDENT,10:51:12,iPhone,38330,143851
1471,21,A,A,P,A,P,A,P,A,A,A,A,P,A,P,P,A,P,P,A,A,A,A,A,A,A,A,P,P,A,A,A,A,A,A,P,P,A,P,A,A,A,A,A,P,A,A,A,A,A,A,A,A,A,A,A,A,P,A,A,P,P,A,A,2017-07-16,PRESIDENT,10:35:44,iPhone,7506,46187
1472,23,P,A,P,A,P,A,P,A,A,A,P,P,A,P,A,P,A,P,A,A,A,A,A,A,A,A,A,P,P,A,P,A,P,A,P,P,A,P,A,A,A,A,P,P,A,A,A,A,P,A,A,A,A,A,A,A,A,A,A,A,A,A,A,2017-07-16,PRESIDENT,03:04:47,iPhone,11542,66479
1473,5,A,A,P,A,A,A,P,A,A,A,A,A,A,P,A,A,A,A,A,P,A,A,A,A,A,A,A,A,A,A,A,A,A,A,A,P,A,A,A,A,A,A,A,A,A,A,A,A,P,A,A,A,A,A,A,A,A,A,A,P,P,A,A,2017-07-15,PRESIDENT,20:29:54,iPhone,15555,65311
1474,19,A,A,P,A,A,A,P,A,A,A,A,P,A,A,A,P,A,P,A,A,A,P,A,A,A,P,A,A,P,A,A,A,A,A,P,P,A,A,A,A,A,A,A,P,A,A,A,A,P,A,A,A,A,P,A,A,A,A,A,P,P,A,A,2017-07-15,PRESIDENT,20:19:28,iPhone,13679,60683
1475,8,A,A,P,A,P,A,A,A,A,A,A,P,A,P,A,A,A,A,A,A,A,A,A,A,A,P,A,A,A,A,A,A,A,A,A,A,A,A,A,A,P,A,A,P,A,A,A,A,P,A,A,A,A,A,A,A,A,A,A,P,A,A,A,2017-07-15,PRESIDENT,17:56:57,Media Studio,6887,55281
1476,21,P,A,P,A,A,A,A,A,P,A,P,P,A,P,A,A,A,A,A,A,A,P,A,A,A,A,A,A,A,A,A,A,P,A,P,P,A,A,A,A,A,A,P,P,A,P,A,A,P,A,A,A,A,A,A,A,A,A,A,P,A,A,A,2017-07-15,PRESIDENT,16:33:34,iPhone,18658,87173
1477,20,A,A,P,A,P,A,A,P,A,A,A,A,A,P,A,A,A,A,A,A,A,A,P,A,A,P,A,A,A,A,A,A,A,A,P,A,A,A,A,A,A,A,P,P,A,A,A,A,P,A,A,A,P,A,A,A,A,A,A,A,A,A,A,2017-07-15,PRESIDENT,16:30:23,iPhone,16386,85526
1478,23,P,A,P,A,P,A,P,P,A,A,P,P,A,P,P,P,A,P,A,A,A,A,A,A,A,P,P,A,A,A,A,A,A,A,P,P,A,P,A,A,A,A,P,P,A,P,A,A,P,A,A,A,A,A,A,A,P,A,A,P,A,A,A,2017-07-15,PRESIDENT,16:21:12,iPhone,7710,50762
1479,22,A,A,P,A,A,A,A,P,A,A,A,P,A,P,P,P,A,A,A,A,P,P,A,A,A,A,A,A,A,A,A,A,A,A,P,P,A,P,A,A,A,P,A,P,A,A,A,A,P,A,A,A,A,A,P,A,A,A,A,A,P,A,A,2017-07-15,PRESIDENT,03:02:59,iPhone,23174,112362
1480,19,A,A,P,A,A,A,A,P,A,A,P,A,A,A,P,P,P,P,A,A,P,P,A,A,A,A,P,A,P,A,A,A,A,P,P,P,A,A,A,A,A,A,A,P,A,A,A,A,P,A,A,A,A,A,P,A,A,A,A,A,P,A,A,2017-07-15,PRESIDENT,01:34:31,iPhone,18800,79045
1481,21,A,A,P,A,P,A,A,P,A,A,P,A,A,P,A,P,A,A,A,A,P,A,P,A,A,A,P,A,A,P,A,A,P,A,P,P,A,P,A,A,A,A,A,P,A,A,A,A,P,A,A,A,A,P,A,A,A,A,A,A,A,A,A,2017-07-14,PRESIDENT,22:39:14,Media Studio,10359,61382
1482,20,A,A,P,A,A,A,P,P,A,A,P,P,A,A,A,P,A,P,A,A,A,A,A,A,A,P,A,A,P,A,A,A,A,A,P,P,A,P,A,A,A,P,A,P,A,P,A,A,P,A,A,A,A,A,A,A,A,P,P,P,A,A,A,2017-07-14,PRESIDENT,22:22:58,iPhone,9377,58385
1483,13,A,A,P,A,A,A,A,P,A,A,P,A,A,A,A,P,A,A,A,A,A,A,A,A,A,A,P,A,P,A,A,A,A,A,P,A,A,A,A,A,A,P,A,P,A,A,A,A,P,A,A,A,A,A,A,A,A,A,P,A,A,A,A,2017-07-14,PRESIDENT,14:16:34,iPhone,9169,51117
1484,20,A,A,A,A,A,A,A,A,A,A,P,P,A,A,P,P,A,A,A,A,A,A,A,A,A,A,A,A,P,A,A,A,A,A,P,P,A,A,A,A,A,P,A,P,A,A,A,A,P,A,A,A,A,P,A,A,P,A,A,A,P,A,A,2017-07-14,PRESIDENT,13:47:19,iPhone,11096,53025
1485,19,A,A,P,A,P,A,A,A,A,A,A,P,A,P,A,P,A,P,A,A,P,P,P,A,A,A,P,A,A,A,A,A,A,P,P,P,A,P,A,A,A,A,A,P,A,A,A,A,P,A,A,A,A,P,A,A,A,A,A,A,P,A,A,2017-07-14,PRESIDENT,13:39:47,iPhone,14740,67582
1486,22,A,A,P,P,A,A,A,P,A,A,A,P,A,A,P,P,A,A,A,A,A,P,A,A,A,A,P,A,A,A,A,A,P,A,P,P,A,A,A,A,A,P,A,P,A,P,A,A,P,A,A,A,A,P,A,A,A,A,A,A,A,P,A,2017-07-14,PRESIDENT,11:04:16,iPhone,11260,60424
1487,18,A,A,P,A,A,A,A,A,A,A,P,A,A,P,A,A,P,A,A,A,A,A,A,P,A,A,A,A,A,A,A,A,A,A,P,P,A,A,A,P,A,A,A,P,A,A,P,A,P,A,P,A,A,A,A,A,P,A,P,A,A,A,A,2017-07-14,PRESIDENT,08:09:05,iPhone,16005,74543
1488,20,P,A,P,A,A,A,A,A,A,A,P,A,A,P,A,P,A,A,A,A,A,A,A,P,A,A,P,A,A,A,A,A,A,A,P,P,A,P,A,A,A,A,A,P,A,A,A,A,P,A,A,A,A,A,A,A,A,A,A,A,A,A,A,2017-07-14,PRESIDENT,08:07:29,iPhone,9810,50000
1489,21,A,A,P,A,P,A,A,A,A,A,P,A,A,P,P,P,A,A,A,A,A,A,A,A,A,P,A,A,P,A,A,A,A,A,P,P,A,P,A,A,A,P,A,P,A,P,A,A,P,A,A,A,A,A,A,A,P,A,P,A,A,A,A,2017-07-14,PRESIDENT,08:05:36,iPhone,13878,70229
1490,21,A,A,P,A,A,A,A,P,A,A,A,A,A,A,A,P,A,A,A,A,A,A,A,A,A,A,P,A,A,A,A,A,P,A,P,A,A,P,A,A,A,A,A,P,A,A,A,A,P,A,A,A,A,A,A,A,A,A,A,A,P,A,A,2017-07-14,PRESIDENT,07:57:33,iPhone,8872,45347
1491,20,A,A,P,A,P,A,A,P,A,A,A,P,A,A,P,P,A,A,A,A,A,A,A,A,A,A,P,A,A,P,A,A,A,A,P,A,A,A,A,A,A,P,P,P,A,A,A,A,P,A,A,A,A,P,A,A,A,A,A,A,P,A,A,2017-07-14,PRESIDENT,07:56:26,iPhone,12681,58829
1492,14,A,A,P,A,A,A,A,A,A,A,P,P,A,P,A,A,A,A,A,A,A,A,A,A,A,A,P,A,A,A,A,A,A,P,P,A,A,A,A,A,A,A,A,P,A,A,A,A,P,A,A,A,A,A,P,A,A,A,A,P,P,A,A,2017-07-13,PRESIDENT,19:20:56,iPhone,11399,57924
1493,24,A,A,P,A,A,A,A,P,A,A,P,P,A,A,P,P,A,A,A,A,A,P,A,A,A,A,P,A,A,A,A,A,A,A,P,P,P,P,A,A,A,P,A,P,A,A,A,A,P,A,A,A,A,A,A,A,P,A,P,A,P,A,A,2017-07-13,PRESIDENT,18:45:49,iPhone,14527,70714
1494,9,A,A,A,A,A,A,A,A,A,A,P,A,A,A,A,P,A,A,A,A,A,A,A,A,A,A,P,A,A,A,A,A,P,A,A,P,A,P,A,A,A,A,A,P,A,A,A,A,P,A,A,A,A,A,A,A,A,A,A,A,P,A,A,2017-07-13,PRESIDENT,12:50:16,iPhone,13860,77588
1495,26,A,A,P,A,A,A,P,P,A,A,A,P,A,P,A,P,P,A,A,A,A,A,P,P,A,P,A,A,A,A,A,A,A,A,P,P,A,A,A,A,A,A,A,P,A,A,A,A,P,A,A,A,A,A,A,A,A,A,A,P,P,A,A,2017-07-13,PRESIDENT,08:06:11,Web Client,21554,70931
1496,5,A,A,A,A,A,A,P,A,A,A,P,A,A,P,A,A,A,P,A,A,A,A,A,A,A,A,A,A,A,A,A,A,A,A,P,A,A,A,A,A,A,A,A,A,A,A,A,A,A,A,A,A,A,A,A,A,A,A,A,A,P,A,A,2017-07-12,PRESIDENT,23:24:08,iPhone,23367,81023
1497,18,P,A,P,A,A,A,P,P,A,A,A,A,A,P,A,P,A,P,A,A,A,A,A,A,A,A,A,A,A,A,A,A,A,A,P,P,A,A,A,A,A,A,P,P,A,A,A,A,A,A,A,A,A,P,A,A,A,A,A,A,P,A,A,2017-07-12,PRESIDENT,23:12:03,iPhone,15993,65621
1498,25,A,A,A,A,A,A,P,P,A,A,A,P,A,A,A,P,A,A,A,A,A,P,A,A,A,A,A,A,P,A,A,A,A,A,P,P,A,A,A,A,A,A,P,P,A,A,A,A,P,A,A,A,A,P,A,A,A,A,A,A,A,A,A,2017-07-12,PRESIDENT,23:06:19,iPhone,14907,82798
1499,16,A,A,P,A,A,A,A,A,A,A,P,A,A,A,A,P,A,A,A,A,P,A,A,A,A,A,A,A,P,P,A,A,A,A,P,A,A,A,A,A,A,A,A,P,A,A,A,A,P,A,A,A,A,A,A,A,A,A,A,A,P,A,A,2017-07-12,PRESIDENT,22:35:53,iPhone,17717,69870
1500,22,P,A,P,A,A,A,A,P,A,A,P,P,P,A,P,P,P,A,P,A,A,A,A,A,A,A,A,A,A,A,A,A,A,A,P,P,A,P,P,A,A,A,A,P,A,P,A,A,P,A,A,A,A,P,A,A,P,A,A,A,A,A,A,2017-07-12,PRESIDENT,20:20:56,iPhone,20749,99408
1501,19,A,P,P,A,A,A,A,A,A,A,A,P,A,P,A,P,A,A,A,P,A,A,A,A,P,A,A,A,A,A,A,A,A,A,P,P,A,P,A,P,A,A,A,P,A,A,A,A,P,A,A,A,A,A,A,A,A,A,A,A,A,P,A,2017-07-12,PRESIDENT,13:39:25,iPhone,26011,104325
1502,16,A,A,P,A,A,A,A,A,A,A,A,P,A,A,A,P,A,A,P,A,A,P,A,A,A,A,P,A,P,A,A,A,P,A,P,P,A,A,A,A,A,A,A,P,A,A,A,A,P,A,A,A,A,A,A,A,A,A,A,A,A,A,A,2017-07-12,PRESIDENT,13:27:03,iPhone,15959,63060
1503,29,A,A,P,A,P,P,P,P,A,A,P,P,A,A,A,P,A,A,A,A,A,A,A,A,A,P,A,A,A,P,P,A,P,A,P,P,P,P,A,A,A,A,A,P,A,P,A,A,P,A,A,A,A,P,A,A,A,A,A,P,A,A,A,2017-07-12,PRESIDENT,12:12:42,iPhone,29725,127630
1504,23,A,P,P,P,A,A,A,P,A,A,P,P,A,A,A,P,A,A,A,P,A,A,A,A,A,A,A,P,A,A,A,A,A,A,P,P,P,A,P,A,A,A,A,P,A,A,A,A,A,P,P,A,A,A,P,A,A,A,A,A,A,A,A,2017-07-12,PRESIDENT,11:05:53,iPhone,31309,117629
1505,25,A,A,P,A,P,A,A,P,A,A,P,P,A,P,P,P,A,A,A,A,P,A,A,A,A,A,A,A,A,A,A,A,A,A,P,A,A,P,A,A,A,P,P,P,A,A,A,P,P,A,A,A,A,P,A,A,P,P,P,P,A,A,A,2017-07-12,PRESIDENT,10:32:56,iPhone,25705,120675
1506,21,A,A,P,A,P,A,A,A,A,A,P,A,A,P,P,A,A,A,A,A,P,A,A,A,A,P,P,A,A,P,A,A,A,A,P,P,A,P,A,A,A,P,A,P,A,A,A,A,P,A,A,A,P,P,A,P,P,A,P,P,A,A,A,2017-07-12,PRESIDENT,10:19:32,iPhone,17502,96284
1507,4,A,A,P,A,A,A,P,A,A,A,A,A,A,P,A,A,A,A,A,A,A,A,A,A,A,A,A,A,A,A,A,A,A,A,P,A,A,A,A,A,A,A,A,P,A,A,A,A,P,A,A,A,A,A,A,A,A,A,A,A,A,A,A,2017-07-12,PRESIDENT,00:24:10,iPhone,29001,129612
1508,16,A,A,P,A,P,A,A,P,A,A,A,A,A,P,P,P,A,A,A,A,A,A,A,A,A,A,A,A,A,A,A,A,A,A,P,P,A,A,A,A,A,P,P,P,A,A,P,A,P,A,A,A,A,P,A,A,P,P,A,A,A,A,A,2017-07-11,PRESIDENT,12:23:45,iPhone,22784,121286
1509,14,A,A,P,A,A,P,A,A,A,A,A,P,A,P,A,P,A,A,A,A,A,A,A,A,A,A,A,A,A,A,A,A,A,A,P,P,A,P,A,A,A,A,A,P,A,A,A,A,P,A,A,A,A,A,A,A,A,A,A,A,A,A,A,2017-07-11,PRESIDENT,12:09:22,iPhone,20083,108873
1510,24,A,P,P,P,P,A,A,P,A,A,A,P,A,P,A,P,A,A,A,A,A,A,A,A,P,A,A,A,A,P,P,A,P,A,P,P,A,A,A,P,A,A,A,P,A,A,P,A,A,A,P,A,A,P,A,A,P,A,P,A,A,A,A,2017-07-11,PRESIDENT,11:46:00,iPhone,28202,97500
1511,27,A,A,P,A,A,A,P,A,A,A,P,P,A,P,P,A,A,A,A,A,A,P,A,A,A,P,A,A,A,A,A,A,A,A,P,P,P,P,A,A,A,P,A,P,A,A,A,A,P,A,P,A,A,A,A,A,A,A,P,A,A,A,A,2017-07-11,PRESIDENT,10:59:58,iPhone,26620,108995
1512,24,P,A,P,A,A,A,A,P,A,A,P,A,A,P,P,P,A,A,A,A,A,P,A,A,A,A,A,A,A,A,A,A,A,A,P,P,A,P,A,A,A,A,A,P,A,A,A,A,P,A,P,A,A,P,A,A,P,A,A,A,A,A,A,2017-07-10,PRESIDENT,11:47:49,iPhone,18259,88831
1513,22,P,P,P,A,A,A,A,P,A,A,A,A,A,P,P,A,A,A,A,A,P,P,A,A,P,P,A,A,A,A,A,A,A,A,P,P,A,P,A,A,A,A,A,P,A,A,A,A,P,P,A,A,A,A,A,A,P,A,A,A,A,A,A,2017-07-10,PRESIDENT,11:31:33,iPhone,23155,102395
1514,12,P,A,P,A,P,A,P,A,A,A,A,P,A,P,A,P,A,A,A,A,A,A,A,A,A,A,A,A,P,A,A,A,A,A,P,P,A,P,A,A,A,A,P,P,A,A,A,A,P,A,A,A,A,P,A,A,A,A,A,A,A,A,A,2017-07-10,PRESIDENT,10:47:33,iPhone,30033,112155
1515,26,A,P,A,P,A,A,A,P,A,A,P,P,A,P,P,P,A,A,A,A,P,A,P,A,P,A,A,A,P,A,A,A,A,A,P,P,A,P,A,A,A,A,A,A,A,A,A,P,P,P,A,A,A,A,A,A,P,A,A,A,A,A,A,2017-07-10,PRESIDENT,10:40:16,iPhone,19730,91092
1516,16,A,A,P,A,A,A,A,A,A,A,A,A,P,P,A,P,A,A,A,A,A,P,A,A,P,A,A,A,A,A,A,A,A,A,P,P,P,P,A,A,A,A,A,P,A,P,A,A,A,A,A,A,A,P,A,P,A,A,A,A,A,A,A,2017-07-10,PRESIDENT,00:45:13,iPhone,20196,100274
1517,23,A,A,P,A,A,A,A,P,A,A,P,P,A,P,P,P,A,A,P,A,P,A,A,A,A,A,A,A,A,A,A,A,P,A,P,P,A,P,A,A,A,P,A,P,A,A,A,A,P,A,A,A,A,A,A,A,P,A,P,P,A,A,A,2017-07-09,PRESIDENT,20:09:52,iPhone,26582,110727
1518,5,A,A,P,A,A,A,P,A,A,A,A,A,A,P,A,A,A,A,A,P,A,A,A,A,A,A,A,A,A,A,A,A,A,A,A,P,A,A,A,A,A,A,A,A,A,A,A,A,P,A,A,A,A,A,A,A,A,A,A,P,P,A,A,2017-07-09,PRESIDENT,20:07:11,iPhone,24791,98445
1519,22,A,P,P,A,A,A,A,P,A,A,A,P,A,P,P,P,A,A,A,A,A,A,A,A,A,P,A,A,P,A,A,A,A,A,P,P,P,P,A,A,A,P,A,P,A,A,A,P,P,A,A,A,A,A,A,A,A,A,A,A,A,A,A,2017-07-09,PRESIDENT,12:57:58,Media Studio,19673,83119
1520,25,A,A,P,A,A,P,P,A,A,A,A,A,A,A,A,P,A,A,P,P,A,P,P,A,A,A,A,A,P,P,P,A,P,A,P,P,A,P,A,A,A,A,A,P,A,A,A,P,P,A,P,P,A,A,A,A,P,A,P,A,A,P,A,2017-07-09,PRESIDENT,12:31:23,iPhone,20187,89030
1521,26,A,P,P,A,A,A,P,P,A,A,P,P,A,A,A,P,A,A,A,A,A,P,A,A,A,A,A,A,P,P,A,A,P,A,P,P,P,P,A,A,A,P,A,P,A,A,A,P,P,A,P,A,A,A,A,A,A,A,P,A,A,P,A,2017-07-09,PRESIDENT,12:06:30,iPhone,18820,78813
1522,22,A,A,P,A,A,A,A,P,A,A,P,A,A,A,P,P,A,A,A,A,P,A,A,A,A,P,A,A,P,A,A,A,A,A,P,P,P,P,A,A,A,A,A,A,A,A,A,A,P,A,A,A,A,A,A,A,P,A,A,A,A,A,A,2017-07-09,PRESIDENT,11:57:55,iPhone,20029,83092
1523,24,A,A,A,A,P,A,A,A,A,A,A,A,A,P,P,P,P,A,A,A,P,P,P,A,A,P,A,A,A,A,A,A,P,A,P,P,A,P,A,A,A,A,A,P,A,A,A,A,P,A,A,A,P,P,A,A,P,A,A,P,A,A,A,2017-07-09,PRESIDENT,11:50:24,iPhone,22811,98082
1524,21,A,A,A,A,A,A,A,A,A,A,A,A,A,A,P,P,A,A,A,A,A,A,P,A,A,A,A,A,P,A,A,A,P,A,P,P,A,P,A,P,A,P,A,P,P,A,A,A,P,A,P,A,A,A,A,A,P,A,P,A,A,A,A,2017-07-09,PRESIDENT,11:37:42,iPhone,18913,83868
1525,28,A,A,P,A,P,A,A,A,A,A,A,P,P,P,A,P,A,A,A,A,P,A,P,P,A,P,A,A,A,P,A,A,A,A,P,P,P,P,A,P,A,A,A,P,A,A,A,P,P,A,P,A,A,P,A,A,A,A,A,A,A,A,A,2017-07-09,PRESIDENT,11:31:22,iPhone,17005,81459
1526,6,P,A,P,A,A,A,A,A,A,A,P,A,A,P,A,A,A,A,A,A,A,A,A,A,A,A,P,A,A,A,A,A,A,P,A,A,A,A,A,A,A,A,A,A,A,A,A,A,A,A,A,A,A,A,P,A,A,A,A,A,P,A,A,2017-07-09,PRESIDENT,11:15:58,iPhone,24263,87832
1527,24,A,A,P,A,A,A,P,P,A,A,P,P,A,A,P,P,A,A,P,A,P,A,A,A,A,A,A,A,A,A,A,A,P,A,P,P,A,P,A,A,P,A,A,P,A,A,A,A,P,A,A,A,A,A,A,A,P,A,A,A,A,A,A,2017-07-09,PRESIDENT,00:29:21,iPhone,18168,98393
1528,19,P,A,P,A,A,A,A,P,P,A,A,P,A,A,A,P,A,P,A,A,P,A,A,A,A,A,P,A,P,A,A,A,A,A,P,A,A,P,P,A,A,A,P,P,A,A,P,P,P,A,A,A,A,A,A,A,A,A,A,A,A,A,A,2017-07-08,PRESIDENT,18:55:23,iPhone,19447,93205
1529,16,A,A,P,A,P,A,A,P,A,A,A,P,A,P,A,P,A,P,A,A,P,A,A,A,A,A,A,P,A,A,A,A,P,P,P,A,A,P,A,A,A,A,A,P,A,A,A,A,P,A,A,A,A,P,P,A,A,A,A,A,A,A,A,2017-07-08,PRESIDENT,18:50:10,iPhone,15346,86036
1530,8,A,A,A,A,A,A,A,A,A,A,A,P,A,P,P,A,A,P,A,A,A,A,A,A,A,P,A,A,A,A,A,A,A,A,A,P,A,A,A,A,A,A,A,P,A,A,A,A,P,A,A,A,A,A,P,A,P,A,A,A,P,A,A,2017-07-08,PRESIDENT,18:20:56,iPhone,27003,99318
1531,20,A,A,P,A,A,A,P,A,A,A,P,P,A,P,A,P,A,P,A,A,A,A,A,A,A,A,A,P,A,A,P,A,A,A,P,A,A,A,A,A,A,A,A,P,A,A,A,A,P,A,A,A,A,A,A,A,A,A,A,A,P,A,A,2017-07-08,PRESIDENT,18:17:24,iPhone,18604,84512
1532,9,A,A,A,A,A,A,P,A,A,P,A,A,A,P,A,A,A,A,A,A,A,A,A,A,A,A,A,A,A,A,A,A,A,P,P,P,A,A,A,A,P,A,A,A,A,A,A,A,P,A,A,A,A,A,P,A,A,A,A,A,P,A,A,2017-07-07,PRESIDENT,23:33:26,iPhone,16321,68592
1533,25,A,A,P,A,A,A,P,P,P,A,A,A,A,P,P,A,A,P,A,A,A,A,P,A,A,P,A,A,A,A,A,P,P,A,P,P,A,A,A,A,A,P,A,P,A,A,A,A,P,A,A,A,A,P,A,A,P,A,A,A,A,P,A,2017-07-07,PRESIDENT,21:56:53,iPhone,33937,136965
1534,22,A,A,A,A,A,A,P,A,A,A,P,A,P,A,P,P,A,P,A,A,A,P,A,A,A,A,A,P,A,A,A,A,A,A,P,P,A,A,A,A,A,P,A,P,A,A,P,A,P,A,A,A,A,A,A,A,P,A,A,P,A,A,A,2017-07-07,PRESIDENT,07:44:07,iPhone,19323,96810
1535,21,A,A,P,A,A,A,P,P,A,A,A,P,A,P,A,P,A,A,A,A,A,P,A,A,A,A,A,P,A,A,A,A,A,A,P,P,A,P,A,A,A,A,A,P,A,P,P,A,P,A,P,A,A,P,A,A,A,A,A,A,A,P,A,2017-07-07,PRESIDENT,07:42:37,iPhone,33107,119041
1536,23,A,A,P,A,A,A,P,P,A,A,A,A,A,A,A,P,A,A,P,A,P,A,A,A,A,A,A,A,A,A,A,A,P,A,P,A,A,P,A,A,A,A,A,P,A,A,A,A,P,A,A,A,A,A,A,A,A,A,A,A,A,A,A,2017-07-07,PRESIDENT,07:40:42,iPhone,13291,76189
1537,23,A,A,P,A,P,A,A,A,A,A,P,P,A,P,P,P,A,A,A,A,P,A,A,A,A,A,A,A,A,A,P,A,A,P,P,P,A,P,A,A,A,P,A,P,A,A,P,A,P,A,A,A,A,P,P,A,A,A,A,P,A,A,A,2017-07-07,PRESIDENT,07:07:20,iPhone,26058,129353
1538,26,A,A,P,A,P,A,A,P,A,A,P,P,A,A,A,P,A,A,A,A,P,A,A,A,A,A,A,A,A,A,A,A,A,A,P,A,A,A,A,A,A,A,A,P,A,A,A,A,P,A,A,A,A,P,A,A,A,A,A,A,P,A,A,2017-07-07,PRESIDENT,06:59:02,iPhone,31801,117598
1539,20,A,A,A,A,A,A,P,P,A,A,A,P,A,P,P,P,A,A,A,A,A,A,A,A,A,P,A,A,P,A,A,A,A,A,P,P,P,A,A,A,A,P,A,A,A,A,A,A,P,A,A,A,A,A,A,A,A,A,A,A,P,A,A,2017-07-06,PRESIDENT,20:45:21,Web Client,37528,134381
1540,21,A,A,P,A,P,A,P,P,A,A,A,P,A,A,A,P,A,P,A,A,A,P,A,A,A,A,A,A,A,A,A,A,A,A,P,P,A,A,A,A,A,A,P,P,A,A,A,A,P,A,A,A,A,P,A,A,A,A,A,A,P,A,A,2017-07-06,PRESIDENT,17:21:18,Media Studio,22801,91612
1541,17,A,A,A,A,A,A,P,P,A,A,P,A,A,P,P,A,A,P,A,A,A,A,A,A,A,A,P,A,A,A,A,A,A,P,P,A,A,A,P,A,A,A,A,P,A,A,A,A,P,A,A,A,A,A,P,A,A,A,A,A,P,A,A,2017-07-06,PRESIDENT,16:02:25,Media Studio,20309,86331
1542,19,A,A,P,A,A,A,P,A,A,A,A,P,A,P,A,P,A,A,A,A,A,A,A,A,A,A,A,A,P,A,A,A,A,P,P,P,A,A,A,A,A,P,A,P,A,A,A,A,P,A,A,A,A,A,P,A,P,A,P,A,P,A,A,2017-07-06,PRESIDENT,14:02:13,iPhone,14620,76182
1543,28,P,A,A,A,A,A,A,P,P,A,A,P,A,P,P,P,A,A,A,A,P,P,P,A,A,A,A,A,A,A,P,P,A,A,P,P,A,P,A,A,A,A,A,P,A,A,P,A,P,A,A,A,A,A,A,A,P,A,A,A,A,A,A,2017-07-05,PRESIDENT,23:23:42,iPhone,24525,102191
1544,26,A,P,P,P,A,A,A,A,A,A,A,P,A,A,P,P,A,A,A,A,A,A,A,P,A,A,A,A,A,A,A,P,A,A,P,P,A,P,A,A,A,A,A,P,A,A,P,A,P,A,A,P,P,A,A,A,P,P,A,A,A,P,A,2017-07-05,PRESIDENT,11:21:23,iPhone,26831,129296
1545,21,A,A,A,A,A,A,A,A,A,A,P,P,A,A,P,P,A,A,A,A,A,A,A,A,A,P,A,A,A,A,A,A,P,A,A,P,A,A,A,A,A,A,P,P,A,A,A,A,P,A,A,A,A,A,A,A,P,A,A,A,A,A,A,2017-07-05,PRESIDENT,11:14:11,iPhone,16169,95884
1546,3,A,A,A,A,A,A,P,A,A,A,A,A,A,A,A,A,A,P,A,A,A,A,A,A,A,A,A,A,A,A,A,A,A,A,A,A,A,A,A,A,A,A,A,A,A,A,A,A,A,A,A,A,A,A,A,A,A,A,A,A,P,A,A,2017-07-05,PRESIDENT,10:51:59,iPhone,47259,205493
1547,21,A,A,P,A,P,A,A,A,A,A,A,P,A,P,P,P,A,A,A,A,A,P,A,A,A,P,A,A,A,P,A,P,P,A,P,A,A,A,P,A,A,A,P,P,A,A,A,A,P,A,A,A,A,A,A,P,P,P,P,A,A,A,A,2017-07-05,PRESIDENT,02:19:23,iPhone,31544,162421
1548,26,A,A,P,A,A,A,A,P,A,A,A,P,A,P,P,P,A,A,A,A,P,A,A,A,A,P,A,A,A,A,A,A,A,A,P,P,A,A,A,A,A,P,P,P,A,A,P,A,P,A,A,A,A,A,A,A,A,A,A,A,A,A,A,2017-07-04,PRESIDENT,19:55:28,iPhone,25478,138501
1549,5,A,A,A,A,A,A,P,A,A,A,A,A,A,A,A,A,A,P,A,A,A,A,A,A,A,A,A,A,A,A,A,A,A,A,A,A,A,A,A,A,A,A,A,A,A,A,A,A,A,A,A,A,A,A,A,A,A,A,A,A,P,A,A,2017-07-04,PRESIDENT,19:49:16,iPhone,30936,116835
1550,27,A,A,P,A,A,A,A,P,A,A,A,A,A,P,A,P,A,A,A,A,P,A,A,A,A,P,A,P,A,A,A,A,P,A,P,P,A,A,A,A,A,A,A,P,A,A,P,A,P,A,A,A,A,A,A,A,A,A,A,P,A,A,A,2017-07-04,PRESIDENT,10:38:40,iPhone,30583,116328
1551,24,A,A,A,A,A,A,A,A,A,A,A,A,A,A,A,P,A,A,P,P,A,P,A,A,A,A,A,A,A,A,A,A,P,A,P,P,A,A,A,P,A,P,A,P,A,A,P,P,P,P,A,P,A,P,A,A,A,A,P,A,A,A,A,2017-07-04,PRESIDENT,02:24:39,iPhone,51684,148904
1552,19,P,P,P,A,A,A,A,P,A,A,A,P,A,P,P,A,A,A,A,A,P,A,A,A,A,P,A,A,A,A,A,A,A,A,P,P,A,A,A,A,A,A,A,A,A,A,A,A,P,P,A,P,A,A,A,A,P,A,A,A,A,P,A,2017-07-04,PRESIDENT,02:19:02,iPhone,24956,113935
1553,26,P,P,P,P,A,A,A,P,A,A,P,P,A,P,P,A,A,A,A,P,A,P,A,A,A,A,A,A,A,A,A,A,P,A,P,P,A,A,A,P,A,A,A,P,A,P,A,A,A,A,A,A,A,A,A,P,P,A,A,P,A,A,A,2017-07-03,PRESIDENT,21:10:25,iPhone,20129,96173
1554,11,A,A,P,A,A,A,A,A,A,A,A,P,A,A,A,P,A,A,A,A,A,A,A,A,A,A,P,A,A,A,A,A,A,P,P,A,A,A,A,A,A,A,A,P,A,A,A,A,P,A,A,A,A,A,P,A,A,A,A,A,A,A,A,2017-07-03,PRESIDENT,20:54:08,iPhone,9535,61582
1555,23,A,A,P,A,A,A,A,P,A,A,P,P,A,A,P,P,A,P,A,A,A,P,A,A,P,P,A,A,A,A,A,A,A,A,P,P,P,P,A,A,A,P,A,P,A,A,A,P,P,A,A,A,A,A,A,A,P,A,A,A,A,A,A,2017-07-03,PRESIDENT,20:44:27,iPhone,37176,123341
1556,26,P,A,P,A,P,A,P,P,A,A,P,P,P,P,P,A,A,A,A,A,A,A,A,A,A,P,A,A,A,A,A,A,P,A,P,P,A,A,A,A,A,P,P,P,A,A,A,A,P,A,A,A,A,A,A,A,A,A,A,A,A,A,A,2017-07-03,PRESIDENT,14:00:21,iPhone,31314,131610
1557,7,A,A,A,A,A,A,A,A,A,A,A,A,A,P,A,A,A,A,A,A,A,A,A,A,A,P,A,A,A,A,A,A,A,A,P,A,A,A,A,A,A,A,A,P,A,P,A,A,P,A,P,A,A,A,A,A,A,A,A,P,A,A,A,2017-07-03,PRESIDENT,12:10:44,iPhone,10875,72540
1558,17,A,A,P,A,A,A,A,A,A,A,A,P,A,P,A,P,A,A,A,A,A,A,A,A,A,A,A,A,A,A,A,A,A,A,P,P,A,P,A,A,A,A,A,P,A,P,A,A,P,A,P,A,A,A,A,A,A,A,A,P,A,A,A,2017-07-03,PRESIDENT,11:38:20,iPhone,22408,85961
1559,9,A,A,A,A,A,A,A,P,A,A,A,A,A,A,A,P,A,A,A,A,A,A,A,A,A,P,A,A,A,A,A,A,A,A,P,A,A,A,A,A,A,A,A,P,A,P,A,A,P,A,P,A,A,A,A,A,A,A,A,P,A,A,A,2017-07-03,PRESIDENT,11:19:08,iPhone,11325,69696
1560,21,A,A,A,A,P,A,P,P,A,A,P,P,A,A,A,A,A,A,A,A,A,A,A,A,A,A,A,A,A,A,A,A,A,A,P,P,A,A,A,A,P,A,A,P,A,A,A,A,P,A,A,A,A,P,A,A,A,A,A,A,P,A,A,2017-07-03,PRESIDENT,11:00:56,iPhone,25922,104824
1561,24,A,A,P,A,P,P,A,P,A,A,P,A,P,P,P,A,A,A,A,A,A,A,A,A,A,P,A,P,P,A,A,A,A,A,P,P,A,A,A,P,A,P,P,P,A,A,A,A,A,A,A,A,A,P,A,A,A,P,A,A,A,A,A,2017-07-03,PRESIDENT,02:13:07,Media Studio,31927,136448
1562,19,A,A,P,A,A,A,P,A,A,A,A,P,A,A,P,A,P,A,A,A,A,A,A,A,A,P,A,A,A,A,A,P,A,A,P,P,A,A,A,A,A,P,A,P,A,A,A,A,P,A,A,A,A,A,A,A,A,A,A,A,P,A,A,2017-07-02,PRESIDENT,23:55:23,iPhone,28208,111220
1563,3,A,A,A,A,A,A,P,A,A,A,A,A,A,A,A,A,A,P,A,A,A,A,A,A,A,A,A,A,A,A,A,A,A,A,A,A,A,A,A,A,A,A,A,A,A,A,A,A,A,A,A,A,A,A,A,A,A,A,A,A,P,A,A,2017-07-02,PRESIDENT,20:04:24,Media Studio,369530,605098
1564,23,A,A,P,A,A,A,P,P,A,A,P,A,A,A,P,P,A,A,A,A,A,A,A,A,A,P,A,A,A,A,A,A,A,A,P,P,A,P,A,P,A,P,A,P,A,A,A,A,A,A,A,A,A,A,P,A,P,A,A,A,P,A,A,2017-07-02,PRESIDENT,13:21:42,iPhone,30040,129665
1565,16,A,P,P,A,P,A,P,A,A,A,A,A,A,P,P,P,A,A,A,P,A,A,P,A,A,A,A,A,A,A,A,A,A,A,P,P,A,A,A,A,A,P,P,P,P,A,A,A,P,A,A,A,A,P,A,A,P,A,A,P,A,A,A,2017-07-02,PRESIDENT,04:47:04,iPhone,56387,199049
1566,11,A,A,A,A,A,A,P,A,A,A,A,P,A,P,P,A,A,P,A,A,A,A,A,A,A,A,A,P,A,A,A,A,A,A,P,P,A,A,A,A,A,A,A,P,A,P,A,A,P,P,A,A,A,A,A,A,P,A,A,A,A,A,A,2017-07-01,PRESIDENT,22:41:58,iPhone,30847,121832
1567,21,A,A,P,A,A,A,P,P,A,A,P,P,A,P,P,P,A,P,A,A,A,P,A,A,A,P,A,A,P,P,A,A,A,A,P,P,A,P,A,A,A,A,A,P,A,A,A,P,P,A,A,A,A,A,A,A,P,A,A,A,A,A,A,2017-07-01,PRESIDENT,22:08:37,iPhone,18274,89370
1568,24,A,P,P,A,A,A,P,P,P,A,P,P,A,A,P,A,A,A,A,A,A,A,A,P,A,A,A,A,A,A,A,A,A,A,P,P,A,P,A,A,A,A,A,A,A,P,A,A,A,P,A,A,A,P,A,A,P,A,A,A,A,A,A,2017-07-01,PRESIDENT,22:02:27,iPhone,29823,129842
1569,20,P,A,P,A,A,A,P,A,A,A,A,A,A,A,P,A,A,A,A,A,A,A,A,A,A,A,A,A,A,A,A,A,A,A,P,P,A,A,A,A,A,P,P,P,A,A,P,A,A,A,A,A,A,A,A,A,A,A,A,A,P,A,A,2017-07-01,PRESIDENT,22:02:12,iPhone,11356,62718
1570,6,A,A,P,A,A,A,A,A,A,P,A,A,A,A,A,A,A,P,A,A,A,A,A,A,A,A,A,A,A,A,A,A,A,A,P,A,A,A,A,A,A,A,A,A,A,A,A,A,A,A,A,A,A,A,A,A,A,A,A,A,P,A,A,2017-07-01,PRESIDENT,21:38:32,iPhone,11420,50441
1571,26,P,P,P,A,P,A,P,P,P,A,P,A,A,P,A,P,A,A,A,A,P,A,A,A,A,A,A,A,A,A,A,A,A,A,P,P,A,P,A,A,A,P,A,P,A,A,A,A,P,A,A,A,A,P,A,A,A,A,P,A,A,A,A,2017-07-01,PRESIDENT,21:01:20,Media Studio,24262,101893
1572,20,P,A,A,A,P,A,A,P,A,A,A,A,A,P,P,P,A,P,A,A,A,A,P,A,A,A,P,A,A,A,A,A,P,A,P,P,P,P,P,P,A,A,P,P,P,A,A,A,P,A,A,A,A,P,A,A,P,A,A,A,A,A,A,2017-07-01,PRESIDENT,13:20:35,iPhone,41262,151428
1573,20,P,A,P,A,A,A,P,A,A,A,A,P,A,A,A,P,A,A,A,A,A,P,A,A,A,A,A,A,P,A,A,A,A,A,P,P,A,A,A,A,A,A,A,P,A,P,A,A,A,A,P,P,A,A,A,A,P,A,P,A,A,P,A,2017-07-01,PRESIDENT,13:12:40,iPhone,32189,110887
1574,28,A,A,A,A,P,A,A,P,A,A,A,A,A,A,A,A,A,A,A,A,A,P,A,A,A,A,P,A,A,A,A,A,P,A,P,P,A,P,A,A,A,A,A,P,A,A,A,A,P,A,P,A,A,P,A,A,P,A,P,A,A,A,A,2017-07-01,PRESIDENT,13:07:05,iPhone,20308,80092
1575,23,A,A,P,A,A,A,A,P,A,A,A,P,A,A,P,P,A,P,A,A,A,A,A,A,A,A,P,A,A,A,A,A,A,A,P,A,A,A,A,A,A,P,A,P,A,A,P,A,P,A,A,A,A,A,P,A,A,A,A,A,A,A,A,2017-07-01,PRESIDENT,12:59:52,iPhone,16360,78780
1576,21,A,A,P,A,A,A,P,A,A,A,A,P,A,A,P,P,A,A,A,A,A,P,A,A,A,P,A,A,P,A,P,A,P,A,P,P,A,A,A,A,A,A,A,P,A,A,A,A,P,P,A,A,A,A,A,A,P,A,A,P,P,A,A,2017-07-01,PRESIDENT,12:44:23,iPhone,19603,85823
1577,21,A,A,P,A,P,A,A,A,A,A,A,P,A,A,P,P,A,A,A,A,A,A,A,A,A,A,A,A,A,A,A,A,P,A,P,P,A,A,A,P,A,A,A,P,A,P,A,A,P,A,A,A,A,P,A,A,P,A,A,A,P,A,A,2017-06-30,PRESIDENT,22:43:58,Twitter Ads,17773,72750
1578,21,A,A,P,A,A,A,A,A,A,A,P,P,A,A,P,A,A,A,A,A,A,P,A,A,A,P,A,A,A,A,A,A,A,A,P,P,A,P,A,A,P,A,A,P,A,A,A,A,P,A,A,A,A,A,A,A,P,A,P,A,P,A,A,2017-06-30,PRESIDENT,20:55:44,iPhone,12384,57618
1579,26,A,A,P,A,A,A,P,A,A,A,A,A,A,P,P,P,A,A,A,A,P,P,A,A,A,A,P,A,A,A,A,P,A,A,P,P,A,P,P,A,A,A,A,P,A,A,A,A,A,A,P,A,A,A,A,A,P,A,P,A,A,A,A,2017-06-30,PRESIDENT,18:19:13,Web Client,19328,83669
1580,23,A,A,A,A,A,A,A,P,A,A,A,A,A,P,P,P,A,A,A,A,A,A,A,A,A,A,A,A,P,P,A,A,A,A,P,P,A,A,A,P,A,A,A,P,A,P,A,A,P,A,A,A,A,A,A,A,P,A,A,P,A,A,A,2017-06-30,PRESIDENT,12:55:08,iPhone,32567,120116
1581,24,A,A,P,A,P,A,P,P,A,A,P,A,A,P,A,A,A,A,A,A,P,A,A,P,A,A,A,A,A,A,A,A,P,A,P,P,A,A,A,A,A,A,P,P,A,P,A,A,A,A,A,A,A,A,A,A,P,A,P,P,A,P,A,2017-06-30,PRESIDENT,10:48:38,iPhone,24777,93597
1582,22,P,A,P,A,A,A,A,P,A,A,A,P,P,P,A,P,A,A,A,A,P,A,A,A,A,A,A,A,A,A,A,A,P,A,P,P,A,P,A,A,A,A,A,P,A,A,A,A,P,A,A,A,A,A,A,A,A,A,A,A,A,A,A,2017-06-30,PRESIDENT,10:37:57,iPhone,19755,92733
1583,24,A,A,P,A,P,A,P,P,A,A,A,P,A,A,P,P,A,A,A,A,P,A,A,A,A,P,A,A,A,A,P,A,A,A,P,P,A,A,A,A,A,P,A,P,A,A,A,A,P,A,A,A,A,A,A,A,P,A,A,A,P,A,A,2017-06-30,PRESIDENT,01:44:01,iPhone,18768,77736
1584,24,A,A,A,A,A,A,P,P,A,A,P,P,A,A,P,A,A,A,A,A,A,A,P,A,A,P,A,A,A,A,A,A,A,A,P,P,A,A,A,A,P,A,A,P,A,A,A,A,P,P,A,A,A,P,A,P,P,A,A,A,P,A,A,2017-06-29,PRESIDENT,23:10:47,Web Client,12068,55492
1585,14,A,A,A,A,A,A,A,P,A,A,A,A,A,A,A,P,A,A,A,A,A,A,A,A,A,A,A,A,P,A,A,A,A,A,P,P,A,A,A,A,P,A,A,P,A,A,A,A,P,A,A,A,A,A,A,A,A,A,A,A,P,A,A,2017-06-29,PRESIDENT,23:09:01,iPhone,12664,57604
1586,19,A,A,P,A,A,A,A,A,A,A,A,P,A,A,A,P,A,A,A,A,A,A,A,A,A,P,A,A,A,A,A,A,P,A,P,P,A,A,A,A,A,A,A,P,A,A,A,A,P,A,A,A,A,A,A,A,A,A,A,A,A,A,A,2017-06-29,PRESIDENT,22:53:49,iPhone,20630,94460
1587,10,A,A,P,A,A,A,A,A,A,A,P,A,A,A,A,P,A,P,A,A,A,A,A,A,A,P,A,A,A,A,A,A,P,A,P,P,A,P,A,A,A,A,A,A,A,A,A,A,P,A,A,A,A,A,A,A,A,A,A,A,A,A,A,2017-06-29,PRESIDENT,22:28:23,iPhone,23135,101416
1588,11,A,A,A,A,A,A,A,A,A,A,A,A,A,A,A,A,A,A,A,A,A,A,A,A,A,A,A,A,A,A,A,A,A,A,P,P,A,P,A,A,P,A,A,P,A,A,A,A,P,A,P,A,A,P,A,A,A,A,A,A,P,A,A,2017-06-29,PRESIDENT,21:37:02,iPhone,14651,59595
1589,13,A,A,A,A,A,A,P,P,A,A,P,A,A,A,P,P,A,P,A,P,A,A,A,A,A,A,P,A,A,A,A,P,A,A,A,P,A,A,A,A,A,A,A,P,A,A,A,A,A,A,A,A,A,A,A,A,A,A,A,A,P,A,A,2017-06-29,PRESIDENT,21:13:22,iPhone,4995,29944
1590,8,A,A,P,A,A,A,P,A,A,A,A,A,A,P,A,A,A,P,A,P,A,A,A,A,A,A,A,A,A,A,A,A,A,A,A,P,A,A,A,A,A,A,A,A,A,A,A,A,P,A,A,A,A,A,A,A,A,A,A,P,P,A,A,2017-06-29,PRESIDENT,19:31:13,iPhone,15347,65347
1591,17,A,A,P,A,A,A,A,P,A,P,P,P,A,A,P,A,A,P,A,A,A,A,A,A,A,A,A,A,A,P,A,A,A,A,P,A,A,A,A,A,P,A,A,P,A,A,A,A,P,A,A,A,A,A,A,A,A,A,A,P,P,A,A,2017-06-29,PRESIDENT,18:13:16,iPhone,19979,75538
1592,26,P,A,A,A,A,A,A,P,A,A,P,A,A,P,P,P,P,A,A,A,P,A,A,A,A,A,A,A,A,P,A,P,A,A,P,P,A,P,A,A,P,A,A,P,A,P,A,A,P,A,P,A,A,P,A,A,P,A,P,A,A,A,A,2017-06-29,PRESIDENT,16:53:44,iPhone,20927,80481
1593,24,P,P,P,P,A,P,A,A,A,A,P,A,A,A,P,P,A,A,A,A,A,A,A,A,A,A,P,A,A,A,A,P,P,A,A,P,A,P,P,A,A,A,P,P,A,A,A,A,P,A,P,A,A,P,A,A,P,A,A,A,A,P,A,2017-06-29,PRESIDENT,12:58:23,iPhone,21887,83771
1594,27,P,A,P,A,P,A,A,P,A,A,A,P,P,A,A,P,A,A,P,A,P,A,A,A,A,A,A,A,A,A,P,A,A,A,P,P,A,P,A,A,A,A,A,P,A,A,A,A,P,A,A,A,P,P,A,A,A,A,A,A,A,A,A,2017-06-29,PRESIDENT,12:52:17,iPhone,17960,83921
1595,20,A,A,A,A,A,A,A,P,A,A,A,P,A,A,A,P,A,P,A,A,A,P,A,P,A,A,A,A,A,A,A,A,A,A,P,P,A,A,A,A,A,A,A,P,A,A,A,A,P,A,A,A,A,A,A,A,A,A,A,P,P,A,A,2017-06-29,PRESIDENT,12:27:35,iPhone,21350,83031
1596,20,A,A,P,A,A,A,A,A,A,A,P,P,A,A,P,P,A,A,A,A,A,P,A,A,A,A,A,A,P,A,A,A,A,A,P,P,A,A,A,P,A,P,A,P,P,A,A,A,P,A,A,A,A,A,A,A,P,A,A,A,P,A,A,2017-06-29,PRESIDENT,01:51:18,Media Studio,11703,55478
1597,12,A,A,P,A,A,A,A,A,A,A,A,A,A,A,A,P,A,A,A,A,A,A,A,A,A,A,A,P,A,A,A,A,P,A,P,P,A,P,A,A,A,A,A,P,A,A,A,A,P,A,A,A,A,P,A,A,A,A,A,A,P,A,A,2017-06-28,PRESIDENT,22:32:47,iPhone,16480,51210
1598,20,A,A,P,A,A,A,A,P,A,A,P,A,A,A,P,P,A,A,A,P,P,A,A,A,A,A,A,A,P,P,A,A,A,A,P,P,A,P,P,A,A,A,A,P,A,A,A,A,P,A,A,A,A,A,A,A,P,A,A,P,P,A,A,2017-06-28,PRESIDENT,21:26:27,iPhone,8492,39782
1599,21,A,A,P,A,P,A,A,A,A,A,A,P,A,A,P,A,A,A,A,A,A,P,P,A,A,A,P,A,A,P,A,A,A,A,P,P,A,P,A,A,A,P,A,P,A,A,A,A,P,A,A,A,A,P,A,A,A,A,A,P,P,A,A,2017-06-28,PRESIDENT,21:15:37,iPhone,14024,74871
1600,20,A,A,P,A,A,A,P,A,A,P,P,P,A,A,P,P,P,P,P,A,A,A,A,A,A,A,P,A,A,A,A,A,A,A,P,A,A,P,A,A,P,A,A,P,A,A,A,A,P,A,A,A,A,A,A,A,P,A,A,A,P,A,A,2017-06-28,PRESIDENT,21:06:39,iPhone,10884,45347
1601,20,A,P,P,A,P,P,P,A,A,A,P,P,A,P,A,A,A,P,A,A,A,A,A,P,A,A,A,A,A,A,A,A,A,A,P,P,A,P,A,A,A,A,A,P,A,A,A,A,P,A,A,A,A,P,A,A,P,A,P,A,A,A,A,2017-06-28,PRESIDENT,20:19:38,Media Studio,13407,54720
1602,28,P,P,P,A,A,A,A,P,A,A,P,P,A,A,P,P,A,A,A,A,A,P,A,A,A,A,A,A,A,A,A,A,P,A,P,P,P,P,A,A,A,A,A,P,A,A,P,A,P,P,P,A,A,P,A,P,P,A,A,A,A,A,A,2017-06-28,PRESIDENT,13:06:14,iPhone,19282,91340
1603,26,A,P,P,P,A,A,A,A,A,A,A,P,A,P,P,P,A,A,A,A,P,P,A,A,A,A,P,A,A,A,A,P,P,A,P,P,A,A,A,A,A,A,A,P,A,A,A,A,A,A,P,A,A,P,A,A,P,A,P,A,A,A,A,2017-06-28,PRESIDENT,10:58:59,iPhone,20564,85278
1604,21,P,A,P,A,A,A,P,A,P,A,P,P,A,P,P,P,A,A,A,A,P,P,P,A,A,A,A,A,A,A,A,A,P,A,P,P,A,P,A,A,A,A,A,P,A,A,A,A,P,A,A,A,A,A,A,P,P,A,P,A,A,A,A,2017-06-28,PRESIDENT,10:49:22,iPhone,17808,92179
1605,22,A,A,P,A,A,A,P,P,A,A,P,P,A,P,A,A,A,A,A,A,P,P,A,A,A,A,A,A,A,P,A,A,A,A,P,P,A,A,A,A,A,A,A,P,A,P,A,A,P,A,A,A,A,A,A,A,A,A,A,A,A,A,A,2017-06-27,PRESIDENT,22:27:48,iPhone,15485,79017
1606,26,A,A,P,A,P,A,P,P,P,A,P,P,P,P,A,A,A,A,A,A,A,A,A,A,A,A,P,A,A,A,A,A,A,A,P,P,A,P,A,A,A,A,A,P,A,A,A,A,P,A,A,P,A,A,A,A,P,A,P,A,A,P,A,2017-06-27,PRESIDENT,22:22:55,iPhone,33366,112223
1607,23,A,A,P,A,A,A,P,A,A,A,A,A,A,P,A,P,A,A,A,A,A,A,A,A,A,A,A,P,P,A,A,A,P,A,P,P,P,P,A,A,A,P,A,A,A,P,A,A,P,A,A,A,A,P,A,A,P,A,P,A,A,A,A,2017-06-27,PRESIDENT,12:47:17,iPhone,33067,121670
1608,26,A,A,P,A,A,A,P,A,A,A,P,P,A,P,A,P,A,A,A,A,A,P,A,A,A,A,A,A,A,P,A,A,A,P,P,P,A,P,A,A,A,A,A,P,A,A,A,P,P,A,A,P,A,A,A,A,P,A,P,A,A,P,A,2017-06-27,PRESIDENT,12:30:38,iPhone,34028,124621
1609,24,A,A,P,A,A,A,P,P,A,A,P,P,A,P,P,P,A,A,A,A,A,A,A,A,A,P,A,A,P,A,A,A,A,A,P,P,A,A,A,A,P,A,A,P,A,A,A,A,P,A,A,A,A,A,A,A,P,A,A,A,A,A,A,2017-06-27,PRESIDENT,10:33:42,iPhone,24203,110626
1610,21,A,A,A,A,A,A,A,A,A,P,P,A,A,P,A,P,A,A,A,A,P,A,A,A,P,A,P,P,P,A,P,A,A,A,P,P,A,P,A,A,A,P,A,P,A,A,P,A,P,A,P,A,A,A,A,A,A,A,P,A,A,A,A,2017-06-27,PRESIDENT,02:31:16,iPhone,18383,73622
1611,17,P,A,P,A,A,A,P,A,A,A,A,P,A,P,P,P,A,A,A,A,A,A,A,P,A,A,A,A,A,P,A,A,A,A,P,P,A,A,A,A,A,A,A,P,A,A,A,A,P,A,A,A,A,A,A,A,P,A,A,A,A,A,A,2017-06-27,PRESIDENT,02:24:30,iPhone,35830,140532
1612,24,P,P,P,A,A,A,P,P,A,A,P,P,A,P,A,P,A,A,A,A,A,A,A,A,A,A,A,A,A,A,A,A,P,A,P,P,A,A,A,A,A,A,A,P,A,P,A,A,P,A,A,A,A,A,A,A,A,A,A,A,A,A,A,2017-06-26,PRESIDENT,18:25:18,iPhone,15454,71889
1613,24,A,A,A,A,P,A,A,P,A,A,P,A,A,P,P,P,A,A,P,A,P,A,A,P,A,A,A,A,P,A,A,A,A,A,P,P,P,A,A,A,A,A,A,P,A,A,A,A,P,A,A,A,A,P,A,A,P,A,P,A,A,A,A,2017-06-26,PRESIDENT,13:14:24,iPhone,19511,87496
1614,23,A,A,P,A,P,A,P,A,A,A,A,P,A,A,A,P,A,A,A,A,A,A,A,A,A,A,A,P,A,A,A,A,A,A,P,P,P,P,A,A,A,A,A,P,A,A,A,P,P,A,P,A,A,P,A,A,A,A,A,A,A,A,A,2017-06-26,PRESIDENT,13:05:01,iPhone,19276,76461
1615,25,A,P,P,P,A,A,A,P,A,A,P,P,A,A,A,P,A,A,A,A,A,A,P,A,A,A,A,A,A,A,A,A,A,A,P,P,A,P,A,A,A,A,A,A,A,A,A,P,P,A,A,A,A,A,A,P,P,A,P,A,A,A,A,2017-06-26,PRESIDENT,12:59:31,iPhone,16204,71698
1616,24,A,A,A,A,P,A,P,A,A,A,A,P,A,A,A,P,P,A,A,A,A,A,A,A,A,P,A,A,A,A,A,A,A,A,P,P,A,P,A,A,A,A,A,P,A,A,A,P,P,A,A,A,A,P,A,A,P,A,P,A,A,A,A,2017-06-26,PRESIDENT,12:50:15,iPhone,25091,92384
1617,23,A,A,P,P,P,A,P,P,P,A,P,P,A,P,A,P,A,A,P,A,A,A,A,A,A,A,A,A,A,A,A,A,A,A,P,A,A,A,A,P,A,A,A,A,A,A,P,A,P,A,P,A,A,P,A,A,P,A,P,A,A,A,A,2017-06-26,PRESIDENT,12:37:16,iPhone,20614,83433
1618,5,A,A,A,A,P,A,A,A,A,A,A,A,A,P,P,A,A,A,A,P,A,A,A,A,A,A,P,A,A,A,A,A,A,A,A,P,A,A,A,A,A,A,A,P,A,A,A,A,A,A,A,A,A,A,A,A,P,A,A,A,A,A,A,2017-06-26,PRESIDENT,12:30:12,iPhone,4556,29777
1619,23,P,A,P,A,A,A,A,A,A,A,A,P,A,P,A,P,A,A,A,A,A,P,A,A,A,A,A,A,A,A,A,A,A,A,P,P,A,P,A,A,A,A,A,P,A,A,A,A,P,A,A,P,A,P,A,A,P,A,P,A,A,A,A,2017-06-25,PRESIDENT,12:07:41,iPhone,26895,107302
1620,4,A,A,P,A,A,A,P,A,A,A,A,A,A,P,A,A,A,A,A,P,A,A,A,A,A,A,A,A,A,A,A,A,A,A,A,P,A,A,A,A,A,A,A,A,A,A,A,A,P,A,A,A,A,A,A,A,A,A,A,P,A,A,A,2017-06-25,PRESIDENT,12:00:37,iPhone,46890,162744
1621,21,P,P,P,A,A,A,A,A,A,A,A,P,A,P,P,A,A,A,A,A,P,P,A,A,P,P,A,A,A,A,A,A,P,A,P,P,A,A,A,A,A,A,A,A,A,A,A,A,P,P,A,A,A,A,A,A,P,A,A,A,A,A,A,2017-06-24,PRESIDENT,21:23:52,iPhone,19519,86830
1622,22,A,P,A,P,A,A,A,A,A,A,A,A,A,A,A,P,P,A,A,A,A,P,P,A,A,A,A,A,P,A,A,A,A,A,P,P,A,P,A,A,A,A,A,P,A,A,A,A,P,A,P,P,A,A,A,P,P,A,P,A,A,A,A,2017-06-24,PRESIDENT,20:50:56,iPhone,23108,88368
1623,24,A,P,A,A,A,A,A,A,A,A,P,P,A,P,A,A,A,A,A,P,A,A,A,A,A,A,A,A,P,P,A,P,A,A,P,P,P,P,A,A,A,A,A,P,A,P,A,A,P,A,P,P,A,P,A,A,A,A,P,A,A,P,A,2017-06-24,PRESIDENT,20:44:36,iPhone,21460,88955
1624,21,A,A,A,A,A,A,P,P,A,A,P,A,A,A,A,P,A,A,A,P,A,A,A,A,A,A,A,A,A,A,P,A,P,A,P,P,A,A,A,A,A,P,A,P,A,A,A,A,P,P,A,P,A,A,P,A,A,A,A,A,A,A,A,2017-06-24,PRESIDENT,20:28:46,iPhone,20917,81571
1625,22,A,A,A,A,A,A,P,A,A,P,A,P,A,A,A,P,A,A,A,A,A,A,P,A,A,A,A,A,P,A,A,A,P,A,P,P,A,P,A,A,A,A,A,P,A,A,A,A,P,P,A,P,A,A,A,A,A,A,A,A,A,P,A,2017-06-24,PRESIDENT,12:51:33,iPhone,30820,103975
1626,3,A,A,P,A,A,A,P,A,A,A,A,A,A,A,A,A,A,A,A,A,A,A,A,A,A,A,A,A,A,A,A,A,A,A,P,A,A,A,A,A,A,A,A,A,A,A,A,A,A,A,A,A,A,A,A,A,A,A,A,A,P,A,A,2017-06-24,PRESIDENT,00:43:48,iPhone,12308,49890
1627,20,A,A,P,A,P,A,P,A,A,A,P,P,A,A,P,A,A,P,A,A,P,P,P,A,A,A,A,A,A,A,A,P,A,A,P,P,A,P,A,A,A,P,A,P,A,A,A,A,P,A,P,A,A,P,A,A,A,A,A,P,P,A,A,2017-06-23,PRESIDENT,21:32:29,Media Studio,16739,73540
1628,22,A,A,P,A,A,A,A,P,A,A,P,A,A,P,P,P,A,A,A,A,A,A,A,A,A,A,A,A,P,P,A,A,P,A,P,P,A,P,A,P,A,A,A,P,P,A,A,A,A,A,A,A,A,A,A,A,P,A,A,A,A,A,A,2017-06-23,PRESIDENT,19:56:29,Media Studio,25607,121754
1629,5,A,A,A,A,P,A,A,A,A,A,A,A,A,P,A,P,A,A,A,P,A,A,A,A,A,P,P,A,A,A,A,A,A,A,A,P,A,A,A,A,A,A,A,P,A,A,A,A,A,A,A,A,A,A,A,A,A,A,A,A,A,A,A,2017-06-23,PRESIDENT,10:39:50,iPhone,6612,49717
1630,19,A,A,P,A,P,A,P,P,A,P,A,A,A,A,P,P,A,A,A,A,P,A,A,A,A,A,P,A,P,A,A,A,A,A,P,P,A,P,A,A,A,A,P,A,A,A,A,A,A,A,A,A,A,A,A,A,P,A,A,A,P,A,A,2017-06-23,PRESIDENT,10:07:50,iPhone,10160,54519
1631,8,A,A,A,A,P,A,A,A,A,A,A,A,A,P,P,A,A,P,A,A,A,A,A,A,A,A,P,A,A,A,A,A,A,A,A,A,A,A,A,A,A,A,A,P,P,A,P,A,A,P,A,A,A,A,P,A,P,A,A,A,P,A,A,2017-06-23,PRESIDENT,02:33:37,Media Studio,11857,56627
1632,11,A,A,P,A,A,A,P,A,A,A,P,A,A,P,P,A,A,P,A,A,A,P,A,A,A,P,A,A,A,A,A,A,P,A,A,P,A,A,A,A,A,A,A,A,A,A,A,A,P,A,A,A,A,A,A,A,P,A,A,P,P,A,A,2017-06-22,PRESIDENT,23:27:50,iPhone,13160,61765
1633,19,P,A,P,A,P,A,A,A,A,A,P,P,A,P,P,P,P,P,A,P,A,A,P,A,A,A,A,P,A,A,A,A,A,A,P,A,A,A,A,A,A,A,P,P,A,A,A,A,P,P,A,A,A,P,A,A,P,A,A,A,A,A,A,2017-06-22,PRESIDENT,23:12:12,iPhone,11200,55678
1634,25,A,A,P,A,P,A,P,A,A,A,P,P,A,P,P,P,A,A,A,A,A,A,A,A,A,P,A,A,A,A,A,A,P,A,P,P,P,P,A,A,A,A,A,P,A,A,A,A,P,A,A,A,A,P,A,A,P,P,A,A,A,A,A,2017-06-22,PRESIDENT,22:40:27,iPhone,43956,143033
1635,19,A,A,A,A,A,A,P,A,A,A,P,P,A,A,P,P,A,A,A,A,A,A,A,A,A,A,P,A,P,P,A,A,A,A,P,P,A,P,A,A,A,P,A,P,A,A,A,A,P,A,P,A,A,P,A,A,A,A,A,A,P,A,A,2017-06-22,PRESIDENT,22:15:39,iPhone,12946,51873
1636,24,A,P,A,P,A,A,A,P,P,A,P,A,P,A,P,P,A,A,A,A,A,A,A,A,A,A,A,A,P,A,A,A,A,A,P,P,A,P,A,A,A,P,A,P,A,A,A,A,P,A,A,A,A,A,A,A,P,A,A,A,A,P,A,2017-06-22,PRESIDENT,21:49:07,iPhone,13147,55734
1637,19,A,A,P,A,A,A,A,P,A,A,P,P,A,A,P,A,A,A,P,A,A,A,A,A,A,A,A,A,P,A,A,A,A,A,P,P,A,P,A,A,A,A,A,P,A,A,P,A,A,A,P,A,A,A,A,A,P,A,A,P,A,A,A,2017-06-22,PRESIDENT,16:55:02,iPhone,14534,63688
1638,26,P,P,A,P,P,A,A,P,A,A,A,P,A,P,P,P,A,A,A,A,A,A,A,A,A,P,A,P,A,A,A,A,P,A,P,P,A,A,A,A,A,A,P,P,A,A,A,A,P,P,P,A,A,A,A,A,P,A,A,A,A,A,A,2017-06-22,PRESIDENT,16:54:50,iPhone,26668,101602
1639,28,A,P,P,A,A,A,P,P,A,A,P,P,A,P,A,A,P,A,P,A,P,P,P,A,A,A,A,P,P,A,A,A,P,A,P,P,A,P,A,A,A,A,A,P,P,A,A,A,P,A,P,P,A,A,A,A,P,A,A,A,A,P,A,2017-06-22,PRESIDENT,14:15:48,iPhone,25178,93519
1640,24,A,A,P,A,A,P,P,A,A,A,A,P,A,P,A,P,A,A,A,A,P,P,P,A,A,A,A,P,P,A,A,A,P,A,P,P,A,P,A,A,A,A,A,P,A,A,A,A,P,A,A,A,A,A,A,A,P,A,A,A,A,P,A,2017-06-22,PRESIDENT,14:08:50,iPhone,19755,75311
1641,26,P,P,P,A,A,A,A,A,A,A,P,P,A,A,A,P,A,A,A,A,A,A,P,A,A,A,A,A,P,P,A,P,P,A,P,P,A,P,A,A,A,A,A,P,A,P,A,A,P,A,A,P,A,P,A,A,P,A,P,A,A,P,A,2017-06-22,PRESIDENT,14:01:10,iPhone,26454,95899
1642,22,A,A,P,A,P,A,A,P,A,A,A,A,A,A,A,P,A,A,A,A,A,A,A,A,A,A,A,A,P,A,A,A,A,A,P,A,A,P,A,A,A,A,P,P,A,A,A,A,P,A,A,A,A,P,A,A,A,P,A,A,A,A,A,2017-06-22,PRESIDENT,13:22:04,iPhone,19154,74394
1643,8,A,A,P,A,A,A,A,A,A,A,A,A,A,P,A,P,A,A,A,A,A,A,A,A,A,A,A,A,A,A,A,A,A,P,P,A,A,A,A,A,A,A,A,P,A,A,A,A,P,A,A,A,A,A,P,A,A,A,A,A,A,A,A,2017-06-22,PRESIDENT,13:18:09,iPhone,10209,68048
1644,20,A,A,P,A,A,A,P,A,A,A,A,P,A,A,A,P,A,A,A,A,P,A,A,A,A,A,A,A,P,A,A,A,A,P,P,P,A,A,A,A,A,A,A,P,A,A,A,A,P,A,A,A,A,A,P,A,A,A,A,P,P,A,A,2017-06-22,PRESIDENT,11:11:25,iPhone,8820,51527
1645,9,A,A,A,A,A,A,P,A,A,A,A,A,A,P,A,P,A,P,A,P,A,A,A,A,A,A,A,A,A,A,A,A,P,A,A,P,A,P,P,A,A,A,A,P,A,A,P,A,P,A,A,A,A,A,A,A,A,A,A,P,A,A,A,2017-06-21,PRESIDENT,23:48:58,iPhone,8273,62038
1646,22,P,P,P,P,A,A,A,A,A,A,P,A,A,P,A,P,A,A,A,A,P,A,A,A,A,P,A,A,P,A,A,A,P,A,P,P,A,P,A,A,A,A,A,P,A,A,A,P,P,A,A,A,A,A,A,A,P,A,P,A,A,A,A,2017-06-21,PRESIDENT,23:04:54,iPhone,28275,117542
1647,28,A,A,P,A,A,A,P,P,A,A,P,P,A,P,A,A,A,A,A,A,A,P,A,A,A,A,A,A,P,A,P,A,P,P,P,P,A,P,A,A,A,A,A,A,A,A,A,A,P,A,A,A,P,A,A,P,A,A,A,P,A,A,A,2017-06-21,PRESIDENT,10:32:46,iPhone,35330,131758
1648,25,A,A,P,A,P,A,A,A,A,A,A,P,A,P,P,P,A,A,A,A,P,P,A,A,A,A,A,A,A,A,A,A,P,A,P,P,A,P,A,A,P,P,A,P,A,A,A,A,P,A,A,A,A,A,P,A,P,A,A,P,A,A,A,2017-06-21,PRESIDENT,03:48:37,iPhone,15716,82411
1649,20,P,A,P,A,P,A,A,A,A,A,P,A,A,P,P,P,A,A,A,A,A,A,A,A,A,A,A,A,P,A,A,A,A,A,P,P,A,A,A,A,A,P,A,P,A,A,A,A,P,A,A,A,A,A,P,A,P,A,P,A,A,A,A,2017-06-21,PRESIDENT,03:12:00,iPhone,25197,119303
1650,15,A,A,P,A,A,A,P,P,A,A,A,A,A,A,A,P,A,A,A,A,A,A,A,A,A,A,P,A,P,A,A,A,A,P,P,A,A,A,A,A,A,A,A,P,A,A,A,A,P,A,A,A,A,A,P,A,A,A,A,A,A,A,A,2017-06-21,PRESIDENT,02:41:23,iPhone,18523,91654
1651,7,A,A,A,A,A,A,A,A,A,A,A,A,A,P,A,A,A,A,A,A,A,A,A,A,A,A,A,A,A,A,A,A,A,A,P,A,A,A,A,A,A,A,P,P,A,P,A,A,P,A,A,A,A,A,A,A,A,A,A,A,A,A,A,2017-06-21,PRESIDENT,02:33:40,iPhone,10188,69998
1652,21,A,A,P,A,P,A,A,A,A,A,A,P,A,A,A,P,A,A,A,A,P,P,P,A,A,A,P,A,A,A,A,A,A,A,P,P,A,P,A,A,A,A,A,P,A,A,A,A,P,A,A,A,A,P,A,A,A,A,A,P,P,A,A,2017-06-21,PRESIDENT,02:21:36,iPhone,9130,47291
1653,27,P,P,P,A,A,A,A,P,A,A,P,P,A,P,P,P,A,A,A,A,A,P,P,A,A,A,A,P,A,A,A,A,A,A,P,P,A,P,A,P,A,A,A,P,A,A,A,A,P,P,A,A,A,P,A,A,P,A,A,A,A,A,A,2017-06-21,PRESIDENT,01:42:59,iPhone,18358,83117
1654,20,A,A,P,A,A,A,A,A,A,P,A,P,A,A,P,P,A,A,A,A,A,A,P,A,A,A,A,A,P,A,A,A,A,A,P,P,A,A,A,A,A,P,A,P,A,A,A,A,P,A,A,A,A,P,A,A,P,P,A,P,P,A,A,2017-06-20,PRESIDENT,18:38:11,iPhone,14601,63708
1655,23,A,A,P,A,A,A,P,A,A,A,P,A,A,P,A,P,A,A,A,P,A,A,A,A,A,P,A,P,A,A,A,A,A,A,P,P,A,A,A,A,A,A,A,P,A,A,A,A,P,A,A,A,P,A,A,A,P,A,P,P,A,A,A,2017-06-20,PRESIDENT,16:41:10,iPhone,21313,82075
1656,25,A,P,P,P,P,A,A,P,A,A,P,P,A,A,A,P,A,A,A,A,A,P,A,A,A,A,A,A,P,A,A,A,P,A,P,P,A,A,A,A,A,P,P,P,A,A,A,A,P,A,A,A,P,P,P,P,A,P,A,A,A,A,A,2017-06-20,PRESIDENT,10:02:06,iPhone,19250,70567
1657,25,A,A,P,A,P,A,A,P,A,A,P,A,A,P,A,P,A,A,A,P,A,P,A,A,P,A,A,A,A,A,A,A,P,A,P,P,A,A,A,A,A,A,P,P,A,A,A,A,P,A,A,A,A,P,A,P,P,A,P,P,A,A,A,2017-06-20,PRESIDENT,09:49:50,iPhone,20698,82229
1658,17,A,A,P,A,A,A,A,P,A,P,A,P,A,A,P,P,A,A,A,A,A,A,A,A,A,A,A,A,P,A,A,A,A,A,P,A,A,A,A,A,A,P,A,P,A,A,A,A,P,A,P,A,A,A,A,A,P,P,A,A,P,A,A,2017-06-20,PRESIDENT,00:45:00,iPhone,17317,70714
1659,19,A,A,P,A,P,A,A,P,A,A,A,A,A,A,P,P,A,A,A,A,A,P,P,A,A,A,P,A,A,A,A,A,A,A,P,P,A,P,A,A,A,P,A,P,A,A,A,A,P,A,A,A,A,P,A,A,A,A,A,P,P,A,A,2017-06-19,PRESIDENT,23:44:02,iPhone,7109,38936
1660,17,A,P,A,P,A,A,A,P,A,A,P,A,A,P,A,P,A,P,A,A,A,P,A,A,A,A,A,A,A,A,A,A,P,A,P,P,A,A,A,A,A,A,A,P,A,A,A,A,P,A,A,A,A,P,A,P,P,A,P,A,A,A,A,2017-06-19,PRESIDENT,21:53:56,iPhone,10734,43659
1661,15,A,P,A,A,A,A,P,A,A,A,A,P,A,A,A,A,A,P,A,A,A,P,A,A,P,A,A,A,A,A,A,A,P,A,P,P,A,A,A,A,P,A,A,P,A,A,A,A,P,A,A,A,A,P,A,P,P,A,P,A,A,A,A,2017-06-19,PRESIDENT,20:35:37,iPhone,16696,56264
1662,16,A,P,A,P,A,A,A,P,A,A,P,A,A,P,A,P,A,P,A,A,A,P,A,A,A,A,A,A,A,A,A,A,A,A,P,P,A,A,A,A,A,A,A,P,A,A,A,A,P,A,A,A,A,P,A,P,P,A,P,A,A,A,A,2017-06-19,PRESIDENT,20:34:11,iPhone,1458,4996
1663,15,A,P,A,A,A,A,P,A,A,A,A,P,A,A,A,A,A,P,A,A,A,P,A,A,P,A,A,A,A,A,A,A,P,A,P,P,A,A,A,A,P,A,A,P,A,A,A,A,P,A,A,A,A,P,A,P,P,A,P,A,A,A,A,2017-06-19,PRESIDENT,20:29:59,iPhone,854,2906
1664,8,A,A,P,A,A,A,A,P,A,A,A,A,A,P,A,P,A,P,A,A,A,A,A,A,A,A,A,A,P,A,A,A,A,A,P,A,A,A,A,A,A,A,A,A,A,A,A,A,A,A,A,A,A,A,A,A,A,A,A,P,A,A,A,2017-06-19,PRESIDENT,20:29:38,iPhone,8245,40256
1665,22,A,A,P,A,P,A,P,P,A,A,P,A,A,A,P,A,P,A,A,A,P,A,A,A,A,P,A,A,A,A,A,P,A,A,P,P,A,A,A,A,P,A,A,P,A,P,A,A,P,A,A,A,P,P,A,A,A,A,A,A,A,A,A,2017-06-19,PRESIDENT,20:27:27,iPhone,13012,53526
1666,19,A,A,P,A,P,A,P,P,A,A,A,P,A,A,P,P,A,P,A,A,A,A,A,A,A,A,P,A,A,A,P,A,A,A,P,A,A,A,A,A,A,P,A,P,A,A,A,A,P,A,A,A,A,A,A,A,A,A,P,A,P,A,A,2017-06-19,PRESIDENT,20:27:10,iPhone,12454,56016
1667,26,A,A,P,A,P,A,A,P,A,A,P,P,A,A,A,P,A,A,A,P,A,P,A,A,A,A,A,A,P,P,A,A,A,A,P,P,A,A,A,A,A,P,P,P,A,A,A,A,P,A,A,A,A,P,A,P,A,A,P,P,A,A,A,2017-06-19,PRESIDENT,20:15:07,iPhone,22909,84993
1668,5,A,A,A,A,A,A,A,A,A,A,A,A,A,A,A,P,A,A,A,A,A,A,A,A,A,A,P,A,A,A,A,A,A,A,A,A,A,A,A,A,A,A,A,P,A,A,A,A,P,A,A,A,A,A,A,A,A,A,A,P,A,A,A,2017-06-19,PRESIDENT,12:27:01,iPhone,1174,5481
1669,28,P,A,P,A,P,A,A,P,A,A,A,P,A,P,A,P,A,A,A,A,P,P,P,A,A,A,A,A,A,A,A,A,P,A,P,P,A,A,A,P,A,A,P,P,A,A,A,P,P,A,A,A,A,P,A,A,P,A,P,A,A,P,A,2017-06-19,PRESIDENT,11:59:56,iPhone,18017,108462
1670,26,A,A,P,A,P,A,A,A,A,A,P,P,A,A,A,P,A,P,A,A,P,A,A,A,A,A,A,A,P,P,P,A,P,A,P,A,A,A,A,A,P,A,P,P,P,A,A,A,P,A,A,A,A,A,A,A,A,P,A,A,A,A,A,2017-06-18,PRESIDENT,21:51:39,iPhone,23060,104478
1671,21,A,A,P,A,A,A,A,P,A,A,P,A,A,P,A,P,A,A,A,A,A,A,A,A,A,A,A,A,P,A,A,A,A,A,P,P,A,P,A,A,A,A,A,P,A,A,A,A,P,A,A,A,A,A,A,A,A,A,A,A,A,A,A,2017-06-18,PRESIDENT,11:02:04,iPhone,18026,89002
1672,23,P,A,P,A,A,A,P,A,P,A,P,P,P,A,A,P,A,A,A,A,A,A,A,A,A,A,A,A,P,A,A,A,P,A,P,A,A,A,A,A,A,A,A,P,A,P,A,P,P,A,A,A,A,P,A,A,A,A,A,P,A,A,A,2017-06-18,PRESIDENT,10:46:35,iPhone,21269,102054
1673,21,A,A,P,A,A,A,P,P,A,A,A,P,A,A,P,P,A,A,A,A,A,A,A,A,A,A,A,A,A,A,A,A,A,P,P,A,A,A,A,A,A,P,A,P,A,A,A,A,P,A,A,A,A,A,P,A,A,A,P,A,P,A,A,2017-06-18,PRESIDENT,10:38:51,iPhone,20363,85868
1674,23,P,P,P,P,P,A,A,A,A,A,A,A,A,P,P,P,A,A,A,A,A,A,A,A,A,A,A,A,A,A,A,A,P,A,P,P,A,P,A,A,A,P,P,P,A,A,A,A,P,P,P,A,A,A,A,A,P,A,A,P,A,P,A,2017-06-17,PRESIDENT,14:08:48,iPhone,21073,105285
1675,16,A,A,P,A,A,A,A,A,A,A,A,P,A,A,A,A,P,A,A,A,A,A,A,A,A,A,A,A,P,A,A,A,A,A,P,A,A,A,A,A,A,A,A,P,A,A,A,A,P,A,A,A,A,A,A,A,A,A,A,A,P,A,A,2017-06-17,PRESIDENT,01:30:08,iPhone,9381,44120
1676,15,A,A,A,A,A,A,A,A,A,P,A,P,A,A,A,A,A,A,A,A,A,A,A,A,A,A,A,A,A,A,A,A,P,A,P,A,A,A,A,A,A,A,A,P,A,A,A,A,P,A,A,A,A,A,A,A,A,A,A,A,P,A,A,2017-06-16,PRESIDENT,22:32:20,iPhone,10546,46393
1677,4,A,A,P,A,A,A,P,A,A,A,A,A,A,P,A,A,A,P,A,A,A,A,A,A,A,A,A,A,A,A,A,A,A,A,P,A,A,A,A,A,A,A,A,A,A,A,A,A,A,A,A,A,A,A,A,A,A,A,A,A,P,A,A,2017-06-16,PRESIDENT,22:18:54,Media Studio,18156,73067
1678,22,A,A,A,A,A,A,P,A,A,A,A,P,A,P,P,A,P,A,A,A,A,P,A,A,A,A,A,A,A,A,A,P,P,A,P,P,A,P,A,A,A,A,A,P,A,P,A,A,P,A,P,A,P,A,A,A,P,A,A,A,A,A,A,2017-06-16,PRESIDENT,15:12:27,iPhone,47625,153281
1679,24,A,A,P,A,P,A,A,P,P,A,P,P,A,P,A,P,A,A,A,A,A,A,A,A,A,A,A,P,P,A,A,A,P,A,P,A,A,A,A,A,A,A,P,P,A,A,A,A,P,A,A,A,A,A,A,A,A,A,A,A,A,A,A,2017-06-16,PRESIDENT,13:07:55,iPhone,24781,112906
1680,28,P,A,P,A,P,A,A,A,A,A,A,P,A,P,P,A,A,A,A,A,A,P,A,A,P,A,A,P,A,P,A,P,A,A,P,P,A,A,A,P,A,P,A,P,A,A,A,A,A,A,A,A,A,P,A,P,P,A,P,A,A,P,A,2017-06-16,PRESIDENT,12:54:22,iPhone,29017,135395
1681,23,A,A,P,A,P,A,A,P,A,A,P,P,P,P,P,P,A,A,A,A,A,A,A,A,A,A,A,A,P,P,A,A,A,A,P,A,A,A,A,P,A,A,P,P,A,A,A,A,P,P,A,A,A,P,A,A,A,A,A,A,A,A,A,2017-06-16,PRESIDENT,12:23:08,iPhone,25548,110443
1682,3,A,A,A,A,A,A,A,A,A,A,A,A,A,A,A,A,A,P,A,A,A,A,A,A,A,A,A,A,A,A,A,A,A,A,A,A,A,A,A,A,A,A,A,A,A,A,A,A,A,A,A,A,A,A,A,A,A,A,A,A,P,A,A,2017-06-16,PRESIDENT,11:53:56,iPhone,17119,75576
1683,18,A,A,P,A,P,A,A,P,A,A,A,A,A,P,A,P,A,P,A,A,P,A,A,A,A,A,P,A,A,A,A,A,A,P,P,A,A,P,A,A,A,A,A,P,A,A,A,A,P,A,A,A,A,P,P,A,A,A,A,A,P,A,A,2017-06-15,PRESIDENT,23:49:24,Media Studio,9432,49507
1684,23,A,A,P,A,A,A,P,P,A,A,P,A,A,A,A,A,A,A,P,A,A,A,A,A,A,A,A,P,P,A,A,A,A,A,P,P,A,P,A,A,A,A,A,P,A,A,A,A,P,A,A,P,A,P,A,A,P,A,P,A,A,A,A,2017-06-15,PRESIDENT,21:43:14,Web Client,54056,154284
1685,19,A,P,A,A,P,A,A,P,P,A,P,A,A,A,P,A,A,A,A,A,A,A,A,A,A,A,A,P,A,A,A,A,A,A,P,A,P,A,A,A,A,P,A,P,A,A,A,A,P,A,A,P,A,P,A,A,A,A,A,A,A,P,A,2017-06-15,PRESIDENT,19:56:01,iPhone,36781,124937
1686,21,P,A,P,A,A,A,P,P,A,A,A,P,A,P,A,A,A,P,A,A,A,A,A,A,A,A,A,A,A,A,A,A,P,A,P,P,A,P,A,A,A,A,A,P,A,P,A,A,P,A,A,A,A,A,P,A,A,P,A,A,A,A,A,2017-06-15,PRESIDENT,19:43:31,iPhone,35463,122162
1687,26,P,A,P,A,A,A,A,A,A,A,P,P,A,A,A,P,A,A,A,A,P,A,A,A,A,A,A,P,P,P,A,A,A,A,P,P,A,P,A,A,A,A,A,P,A,A,A,A,P,P,A,A,A,A,A,A,P,A,P,P,A,A,A,2017-06-15,PRESIDENT,11:57:57,iPhone,42090,144441
1688,26,P,A,P,A,P,A,A,A,P,A,P,P,A,P,A,P,A,A,A,P,P,A,A,A,A,A,A,A,A,A,P,A,P,A,P,P,A,P,A,A,A,A,A,P,A,A,A,A,P,A,A,A,A,P,A,A,P,A,P,A,A,A,A,2017-06-15,PRESIDENT,10:55:37,iPhone,41305,195471
1689,21,A,A,P,A,P,A,P,P,A,A,P,A,A,P,P,P,A,A,A,A,A,A,A,A,A,A,A,A,P,A,A,A,A,P,P,A,A,A,A,A,A,P,A,P,A,A,A,A,P,A,A,A,A,A,P,A,A,A,A,A,A,A,A,2017-06-15,PRESIDENT,01:41:45,iPhone,30031,144619
1690,24,P,A,P,A,P,A,A,P,P,A,P,A,A,A,P,P,A,A,A,A,P,A,A,A,A,P,A,A,A,A,A,P,A,A,P,P,P,P,A,A,A,P,A,P,A,A,A,A,P,A,A,A,A,P,A,A,A,A,P,A,A,A,A,2017-06-14,PRESIDENT,14:07:31,iPhone,33044,142370
1691,9,A,A,P,A,A,A,A,A,A,A,P,A,A,P,A,P,A,A,A,A,A,A,A,A,A,A,A,A,A,A,A,A,P,A,P,P,A,P,A,A,A,A,A,P,A,A,A,A,P,A,A,A,A,A,A,A,A,A,A,A,A,A,A,2017-06-14,PRESIDENT,12:48:26,iPhone,11894,85859
1692,18,A,A,P,A,P,A,P,P,A,A,A,P,A,P,P,A,A,A,A,A,A,A,A,A,A,A,P,A,P,A,A,A,A,A,P,P,A,A,A,A,A,A,A,P,A,A,A,A,P,A,A,A,A,P,A,A,P,A,A,A,P,A,A,2017-06-14,PRESIDENT,02:53:45,iPhone,13965,58154
1693,11,A,A,A,A,A,A,P,A,A,A,P,A,A,P,A,A,A,P,A,A,A,P,A,A,A,A,A,A,A,A,A,A,P,A,P,P,A,P,A,A,A,A,A,P,A,A,A,A,P,A,A,A,A,A,A,A,A,A,A,A,P,A,A,2017-06-13,PRESIDENT,23:18:19,iPhone,12677,67349
1694,23,A,A,P,A,P,A,A,A,A,A,P,A,A,P,A,P,A,A,P,A,P,A,P,A,A,A,A,P,A,P,A,A,P,A,P,P,A,P,A,A,A,A,A,P,A,A,A,A,P,A,A,A,A,P,A,A,A,A,A,A,A,A,A,2017-06-13,PRESIDENT,20:41:37,iPhone,21456,83675
1695,23,A,A,P,A,A,A,P,A,A,A,P,P,A,P,A,P,A,A,A,A,A,P,A,A,A,A,A,P,A,A,A,A,A,A,P,P,P,P,A,A,A,A,A,P,A,P,A,A,P,A,A,A,A,P,A,A,A,A,A,A,A,A,A,2017-06-13,PRESIDENT,13:56:20,iPhone,13123,68603
1696,20,A,A,P,A,P,A,A,A,A,A,A,P,P,A,P,P,A,A,A,A,P,A,A,A,A,A,A,A,A,A,A,P,A,A,P,A,A,A,A,A,A,P,A,P,A,A,P,A,A,A,A,P,A,P,A,A,A,A,P,A,A,P,A,2017-06-13,PRESIDENT,13:29:59,iPhone,23231,96026
1697,19,P,A,P,A,A,A,A,P,A,A,A,A,A,P,A,P,A,A,A,A,P,A,A,A,A,A,A,A,P,A,A,A,A,A,P,P,A,P,A,A,A,A,A,P,A,A,A,A,P,A,A,A,A,A,A,A,A,A,A,A,A,A,A,2017-06-13,PRESIDENT,12:48:44,iPhone,28688,95369
1698,26,A,A,P,A,A,A,P,A,A,A,P,P,A,A,P,P,A,A,A,A,P,A,P,A,A,A,A,A,A,A,A,A,A,P,P,A,A,P,A,A,A,P,A,P,A,A,A,P,P,A,A,A,A,A,A,A,A,A,A,P,A,A,A,2017-06-13,PRESIDENT,12:45:11,iPhone,17015,67025
1699,25,P,A,P,A,P,A,A,P,A,A,A,P,A,P,A,P,A,A,A,A,A,P,A,A,A,A,A,A,A,A,A,A,P,A,P,P,A,A,A,P,A,P,P,P,A,A,A,A,A,A,A,A,A,P,A,P,A,A,P,A,A,A,A,2017-06-13,PRESIDENT,10:44:16,iPhone,25099,97362
1700,10,A,A,P,A,A,A,A,A,A,P,A,P,A,P,A,A,A,A,A,A,A,A,A,A,A,A,P,A,P,A,P,A,A,A,P,A,A,A,A,A,A,A,A,P,A,A,A,A,P,A,A,A,A,A,A,A,A,A,A,A,P,A,A,2017-06-13,PRESIDENT,10:35:55,iPhone,9745,46728
1701,20,A,A,P,A,A,A,A,P,A,A,P,A,A,A,P,P,A,A,A,A,A,A,A,A,P,A,P,A,P,A,A,A,P,A,P,P,A,P,A,A,A,A,A,P,A,A,A,A,P,A,A,A,A,A,A,A,P,A,A,P,P,A,A,2017-06-13,PRESIDENT,00:09:54,Web Client,16634,74839
1702,12,A,A,P,A,A,A,A,A,A,A,A,A,A,P,A,A,A,A,A,A,A,A,A,A,A,A,A,A,A,A,A,A,A,P,P,P,A,A,A,A,A,A,A,P,A,A,A,A,P,A,A,A,A,P,A,A,A,A,A,A,P,A,A,2017-06-12,PRESIDENT,21:10:10,Twitter Ads,17016,70386
1703,20,A,A,P,A,A,A,P,A,A,A,A,P,A,A,P,A,A,P,A,A,A,A,A,A,A,P,A,A,A,P,A,A,P,A,P,P,A,P,A,A,A,P,A,P,A,A,A,A,A,P,A,A,P,A,A,A,P,A,P,P,P,A,A,2017-06-12,PRESIDENT,17:59:27,iPhone,22775,90399
1704,4,A,A,A,A,A,A,A,A,A,A,A,A,A,P,A,A,A,A,A,A,A,A,A,A,A,A,P,A,A,A,A,A,A,A,A,A,A,A,A,A,A,A,A,P,A,A,A,A,P,A,A,A,A,A,A,A,A,A,A,P,A,A,A,2017-06-12,PRESIDENT,16:58:25,iPhone,5068,45592
1705,23,A,A,P,A,A,A,A,P,A,A,P,P,P,P,P,P,A,A,A,A,A,A,A,A,A,A,A,A,P,A,A,A,A,A,P,P,A,A,A,A,A,P,A,P,A,A,P,A,A,A,A,A,A,A,A,A,A,A,A,P,A,A,A,2017-06-12,PRESIDENT,10:55:27,iPhone,19144,89422
1706,10,A,A,A,A,P,A,A,A,A,A,P,A,A,P,P,P,A,A,A,P,A,A,A,A,A,P,P,A,A,A,A,A,A,A,P,P,A,A,A,A,A,P,A,P,A,A,A,A,P,A,A,A,A,A,A,A,A,A,A,P,A,A,A,2017-06-12,PRESIDENT,02:14:29,iPhone,8589,60025
1707,22,A,P,A,A,P,A,P,A,A,A,P,P,A,P,A,P,P,P,P,A,A,A,A,A,A,A,A,A,A,A,A,A,P,A,P,A,A,A,A,A,A,A,A,P,A,A,A,A,P,A,A,A,A,A,A,A,P,A,P,A,A,A,A,2017-06-12,PRESIDENT,02:02:23,iPhone,30589,111616
1708,20,P,A,P,A,P,A,A,A,A,A,A,P,A,A,P,P,A,A,A,A,A,A,A,A,A,P,A,A,A,A,A,A,P,A,P,A,A,P,A,A,A,A,P,A,A,A,P,A,P,P,A,P,A,A,A,A,P,A,A,A,A,A,A,2017-06-11,PRESIDENT,12:49:00,iPhone,24684,96527
1709,22,A,A,P,A,A,A,A,P,A,A,A,A,A,P,A,P,A,A,A,A,A,A,A,A,A,A,A,P,P,A,P,A,P,A,P,P,A,P,A,A,A,A,A,P,A,A,A,A,A,A,A,A,A,A,A,A,A,A,A,A,A,A,A,2017-06-11,PRESIDENT,12:29:46,iPhone,19014,88930
1710,22,A,P,P,P,A,A,P,P,A,A,A,P,A,A,A,P,A,P,A,A,A,A,A,A,A,A,A,P,P,A,P,A,A,A,P,A,A,A,A,A,A,A,A,P,A,A,A,A,P,A,P,A,A,A,A,A,A,A,A,A,A,A,A,2017-06-11,PRESIDENT,12:23:01,iPhone,24411,99607
1711,18,A,A,A,A,A,A,A,P,A,A,A,A,A,P,A,P,A,P,A,A,A,P,A,A,A,P,A,A,A,A,A,A,A,A,P,P,A,A,A,A,A,A,A,P,A,A,A,A,P,A,A,A,A,P,A,A,A,A,A,P,P,A,A,2017-06-11,PRESIDENT,12:22:20,iPhone,19809,80310
1712,22,A,A,A,A,P,A,A,P,A,A,P,A,A,A,P,P,A,A,A,A,A,P,P,A,A,A,A,A,A,A,A,A,A,A,P,P,A,A,A,A,A,P,A,P,A,A,A,A,P,A,A,A,A,P,A,A,A,A,A,A,P,A,A,2017-06-10,PRESIDENT,20:52:00,Twitter Ads,21877,94622
1713,25,A,A,A,A,P,A,P,P,A,A,P,A,A,P,P,A,P,P,A,A,A,P,P,A,A,A,A,P,A,A,A,A,A,A,P,P,A,A,A,A,A,P,A,P,A,A,A,A,P,A,A,A,A,P,A,A,A,A,A,A,P,A,A,2017-06-10,PRESIDENT,01:38:15,Twitter Ads,21822,92325
1714,17,A,A,P,A,A,A,A,P,A,A,A,P,A,A,A,A,A,A,A,A,P,P,A,A,A,A,P,A,A,A,A,A,A,A,P,P,A,A,A,A,A,A,A,P,A,A,A,A,P,A,A,A,A,A,A,A,A,A,A,A,P,A,A,2017-06-09,PRESIDENT,22:52:23,Web Client,12286,60282
1715,18,A,P,A,P,A,A,A,A,A,A,P,P,A,A,P,P,A,A,A,A,P,P,A,A,A,A,P,A,P,A,A,A,A,A,P,P,A,A,A,A,A,A,A,P,A,A,A,A,P,A,A,A,A,A,A,A,P,A,A,P,P,A,A,2017-06-09,PRESIDENT,18:48:54,Web Client,15214,60938
1716,21,A,A,P,A,A,A,P,P,A,A,A,P,A,P,A,P,A,A,A,A,A,P,A,A,A,A,A,A,P,P,A,A,A,A,P,P,A,A,A,A,A,A,A,P,A,A,A,A,P,A,A,A,A,A,A,A,A,A,A,A,A,A,A,2017-06-09,PRESIDENT,18:28:41,Web Client,17023,80398
1717,10,P,A,P,A,A,A,A,P,A,A,A,A,P,P,A,P,A,A,A,A,A,A,A,A,A,A,P,A,A,A,A,A,P,P,P,P,A,A,A,A,A,A,A,P,A,A,A,A,A,A,A,A,A,A,P,A,A,A,A,A,A,A,A,2017-06-09,PRESIDENT,14:22:00,iPhone,14648,85924
1718,17,P,A,P,A,P,A,P,P,P,A,P,A,P,P,A,A,A,A,A,A,P,A,A,A,A,A,A,A,P,A,A,A,A,P,P,A,A,A,A,A,A,A,A,A,A,A,A,A,P,A,A,A,A,P,A,A,A,A,A,A,A,A,A,2017-06-09,PRESIDENT,10:54:43,iPhone,37128,126953
1719,23,A,A,P,A,A,A,P,P,A,A,P,P,A,P,A,A,A,A,A,A,A,P,A,A,A,A,A,A,A,A,A,A,P,A,P,P,A,A,A,A,A,A,P,P,A,A,A,A,P,A,A,A,A,A,A,A,A,A,A,A,A,A,A,2017-06-09,PRESIDENT,10:10:37,iPhone,17063,90839
1720,23,A,A,P,A,P,A,P,A,A,A,P,P,A,A,P,P,A,A,A,A,P,P,A,A,A,P,A,A,A,A,A,A,A,A,P,P,A,A,A,A,A,A,A,P,A,P,A,A,P,A,A,A,A,A,A,A,P,A,A,A,A,A,A,2017-06-07,PRESIDENT,12:17:13,iPhone,24451,97952
1721,24,A,P,P,A,A,A,P,A,A,A,A,P,A,P,P,P,A,A,A,A,A,A,A,P,P,A,A,A,P,A,A,A,A,P,P,P,A,P,A,A,A,P,A,P,A,A,A,A,P,A,A,A,A,A,A,A,P,A,A,A,A,A,A,2017-06-07,PRESIDENT,11:44:37,iPhone,24787,104378
1722,9,A,A,A,A,A,A,P,A,A,P,A,A,A,A,A,A,A,P,A,A,A,A,A,A,A,A,A,A,P,A,A,A,A,A,P,A,A,A,A,A,A,A,A,P,A,A,A,A,P,A,A,A,A,A,A,A,A,A,A,A,P,A,A,2017-06-07,PRESIDENT,01:07:39,iPhone,7633,42059
1723,13,A,A,P,A,A,A,A,P,A,A,P,A,A,A,A,A,A,A,A,A,A,A,A,A,A,A,P,A,A,A,A,A,A,A,P,P,A,A,A,A,A,A,A,P,A,A,A,A,A,A,A,A,A,A,A,A,A,A,A,A,P,A,A,2017-06-07,PRESIDENT,00:44:56,iPhone,9205,45189
1724,21,A,A,A,A,A,A,P,P,A,A,A,P,A,A,P,P,A,P,A,A,A,A,A,A,A,A,A,A,A,P,A,A,P,A,P,P,A,P,A,A,A,P,A,P,A,A,A,A,P,P,A,A,P,A,A,A,P,A,A,P,P,A,A,2017-06-07,PRESIDENT,00:06:50,Twitter Ads,27081,101067
1725,22,A,A,A,A,P,A,A,P,A,A,P,P,P,P,A,P,A,A,A,A,A,A,A,A,A,P,A,A,A,A,A,A,P,A,P,P,A,A,A,A,A,A,A,P,A,P,A,A,P,A,A,A,A,P,A,A,A,A,A,A,A,A,A,2017-06-06,PRESIDENT,17:47:33,iPhone,43776,70116
1726,27,P,A,P,A,A,A,A,P,A,A,A,P,A,A,A,P,A,A,A,A,P,A,A,A,A,P,A,P,A,P,A,A,P,A,P,P,A,P,P,A,A,A,A,P,A,A,A,A,P,A,P,A,A,A,A,A,P,A,P,A,A,A,A,2017-06-06,PRESIDENT,13:44:55,iPhone,41498,68556
1727,28,A,A,P,A,A,A,P,P,P,A,P,P,A,A,P,A,A,A,P,A,A,A,A,A,A,P,A,A,A,P,A,A,A,A,P,P,A,A,A,P,A,A,A,P,A,A,A,A,P,A,A,A,A,A,A,A,P,A,A,A,A,A,A,2017-06-06,PRESIDENT,13:36:50,iPhone,26473,108333
1728,25,A,A,P,A,P,A,A,A,A,A,A,P,A,P,P,P,A,A,A,P,A,A,A,A,P,A,A,A,A,A,A,A,A,A,P,P,A,P,A,A,A,P,A,P,A,A,A,A,P,A,P,A,A,A,A,A,P,A,A,A,A,A,A,2017-06-06,PRESIDENT,12:15:36,iPhone,87163,79181
1729,28,P,P,P,A,A,A,P,P,A,A,A,P,A,A,P,P,A,A,A,A,A,P,A,A,P,A,A,A,A,A,A,P,A,A,P,P,A,A,A,A,A,A,A,A,A,P,A,A,P,A,A,A,A,P,A,P,P,A,P,A,A,A,A,2017-06-06,PRESIDENT,12:06:35,iPhone,28097,113941
1730,20,A,A,P,A,P,A,A,P,A,A,A,A,A,P,P,P,A,A,A,A,A,A,P,P,A,A,A,A,A,A,A,A,P,A,P,P,A,A,A,A,A,A,A,P,A,A,P,A,A,A,A,A,A,A,A,A,P,A,A,P,A,A,A,2017-06-06,PRESIDENT,11:58:00,iPhone,12932,72350
1731,23,A,P,P,A,P,A,P,A,A,A,P,A,A,P,P,A,A,A,A,A,P,A,A,A,A,P,A,A,A,A,A,P,P,A,P,P,A,A,A,A,A,P,P,P,P,A,A,A,A,A,A,A,P,A,A,P,P,A,A,A,A,A,A,2017-06-06,PRESIDENT,10:51:39,iPhone,32010,122724
1732,19,A,A,A,A,A,A,A,A,A,A,P,P,A,P,P,A,A,A,A,A,P,P,A,A,A,A,A,A,A,A,A,A,P,A,P,P,A,P,A,A,A,A,A,P,A,A,A,A,P,A,P,A,A,A,A,A,P,A,A,P,P,A,A,2017-06-06,PRESIDENT,01:20:17,iPhone,12804,60074
1733,21,A,A,P,A,A,A,P,A,A,A,A,P,A,P,P,P,A,A,A,A,A,A,A,A,A,A,A,A,A,A,P,A,A,A,P,P,A,A,A,A,P,P,A,P,A,A,A,A,P,A,A,A,A,P,A,A,A,P,A,A,P,A,A,2017-06-05,PRESIDENT,21:25:16,Twitter Ads,9650,43754
1734,27,A,A,P,A,P,A,P,A,A,A,A,A,A,P,A,P,A,A,A,A,A,P,P,A,A,A,A,A,P,A,A,A,P,A,P,P,A,P,A,A,A,A,P,P,A,P,A,A,P,P,A,A,P,P,A,A,A,A,P,A,A,A,A,2017-06-05,PRESIDENT,20:45:05,Twitter Ads,29370,97128
1735,18,A,A,A,A,P,A,P,A,P,A,P,A,A,P,P,P,A,A,A,P,A,P,A,A,A,A,P,A,A,A,A,A,P,A,P,P,A,A,A,A,A,P,A,A,A,P,A,A,P,A,A,A,A,A,A,P,P,A,P,A,A,A,A,2017-06-05,PRESIDENT,13:49:56,iPhone,21201,80877
1736,26,A,A,P,A,P,A,P,P,A,A,A,P,P,P,P,P,A,A,A,A,A,P,A,A,A,A,A,A,A,A,A,A,A,A,P,P,A,A,A,A,A,P,P,P,A,A,A,A,P,A,A,A,A,A,A,A,P,A,A,A,A,A,A,2017-06-05,PRESIDENT,13:35:00,iPhone,20282,90754
1737,24,P,A,P,A,A,A,A,P,A,A,A,P,P,P,A,P,A,A,A,A,P,A,A,P,A,A,A,P,A,A,A,A,A,A,P,P,A,A,P,A,A,A,A,P,A,A,A,A,P,A,P,A,A,A,A,A,A,A,A,A,A,A,A,2017-06-05,PRESIDENT,10:44:18,iPhone,15040,66932
1738,22,A,P,P,A,A,A,A,A,A,A,P,P,A,A,A,P,A,A,A,A,A,A,A,P,A,A,A,P,A,A,A,A,P,A,P,P,A,P,A,P,A,A,A,P,A,A,A,A,P,A,P,A,A,A,A,A,P,A,P,A,A,A,A,2017-06-05,PRESIDENT,10:37:59,iPhone,15606,72427
1739,27,A,A,A,A,A,A,P,P,P,A,P,P,A,P,P,A,A,A,A,A,P,A,P,A,P,A,A,A,A,A,A,A,A,P,P,P,A,A,A,A,A,A,A,A,A,P,A,A,A,A,P,A,A,P,A,P,P,A,P,A,A,P,A,2017-06-05,PRESIDENT,10:29:08,iPhone,21969,90410
1740,20,A,P,A,P,P,A,A,P,A,A,A,A,A,P,P,A,A,A,P,A,P,A,A,A,A,A,A,A,A,A,A,A,P,A,P,P,A,P,P,A,A,A,A,A,P,P,A,A,A,P,A,P,A,A,P,A,P,A,P,P,A,A,A,2017-06-05,PRESIDENT,10:25:02,iPhone,50591,168637
1741,22,A,A,P,A,P,A,A,P,A,A,A,A,A,P,A,A,A,A,A,A,A,P,A,A,A,A,A,A,A,A,P,A,A,A,P,P,A,P,A,A,A,A,P,P,A,A,A,A,P,A,P,A,A,P,A,A,A,A,A,A,A,A,A,2017-06-04,PRESIDENT,11:43:30,iPhone,63789,163688
1742,27,A,P,A,P,P,A,A,P,A,A,A,P,A,A,P,P,A,A,A,A,A,A,P,P,A,P,A,P,P,A,A,A,P,A,P,P,A,A,A,A,A,P,P,P,A,A,A,A,A,A,A,A,A,A,A,A,P,A,A,A,A,A,A,2017-06-04,PRESIDENT,11:31:00,iPhone,76260,246690
1743,25,A,A,A,A,P,A,P,P,A,A,P,P,A,P,P,P,A,A,A,A,A,P,A,A,P,P,A,P,A,A,A,A,A,P,P,P,A,A,A,A,A,A,A,P,A,A,A,P,P,A,A,A,A,A,P,A,P,A,A,A,A,P,A,2017-06-04,PRESIDENT,11:19:47,iPhone,65851,266026
1744,29,A,A,P,A,P,A,A,P,A,A,P,P,A,P,P,P,A,A,A,A,P,P,A,A,A,A,A,A,A,A,A,P,P,A,P,P,A,A,A,A,A,P,P,P,A,A,A,A,A,A,A,A,A,A,A,P,P,A,A,A,A,A,A,2017-06-03,PRESIDENT,23:24:45,iPhone,54075,180015
1745,3,A,A,A,A,A,A,A,A,A,A,A,A,A,A,A,A,A,P,A,A,A,A,A,A,A,A,A,A,A,A,A,A,A,A,A,A,A,A,A,A,A,A,A,A,A,A,A,A,A,A,A,A,A,A,A,A,A,A,A,A,P,A,A,2017-06-03,PRESIDENT,23:17:13,iPhone,12240,52698
1746,3,A,A,A,A,A,A,A,A,A,A,A,A,A,A,A,A,A,P,A,A,A,A,A,A,A,A,A,A,A,A,A,A,A,A,A,A,A,A,A,A,A,A,A,A,A,A,A,A,A,A,A,A,A,A,A,A,A,A,A,A,P,A,A,2017-06-03,PRESIDENT,19:35:33,Twitter Ads,16640,79292
1747,4,A,A,P,A,A,A,P,A,A,A,A,A,A,P,A,A,A,A,A,P,A,A,A,A,A,A,A,A,A,A,A,A,A,A,A,P,A,A,A,A,A,A,A,A,A,A,A,A,P,A,A,A,A,A,A,A,A,A,A,P,A,A,A,2017-06-02,PRESIDENT,18:30:41,iPhone,48844,165602
1748,21,A,A,A,A,P,A,A,A,A,A,A,A,A,A,P,P,A,P,A,A,P,P,A,A,A,A,A,A,A,A,A,A,A,A,P,P,A,A,A,A,A,P,A,P,A,A,P,P,P,A,A,A,A,P,A,A,A,A,A,A,P,A,A,2017-06-02,PRESIDENT,01:00:35,iPhone,22622,94084
1749,9,A,A,A,A,A,A,A,A,A,A,A,P,A,A,P,P,A,A,A,P,A,A,A,A,A,A,P,A,A,A,A,P,A,A,A,P,A,A,A,A,A,A,A,P,A,A,A,A,A,A,A,A,A,A,A,A,A,A,A,A,P,A,A,2017-06-01,PRESIDENT,22:50:29,Twitter Ads,7187,38990
1750,17,A,A,P,A,P,A,A,P,A,A,A,P,A,A,A,P,A,A,A,A,A,A,A,A,A,A,A,A,P,A,A,A,A,A,P,P,A,P,A,A,A,A,A,P,A,A,A,A,P,A,A,A,P,P,A,A,A,A,A,A,A,A,A,2017-06-01,PRESIDENT,19:03:10,iPhone,25862,93499
1751,22,A,A,P,A,A,A,P,A,A,A,P,P,A,P,P,P,A,A,A,P,A,A,A,A,A,P,A,A,A,P,A,A,A,A,P,P,A,A,A,A,A,P,A,P,A,P,A,A,P,A,P,A,A,A,A,A,P,A,A,P,A,A,A,2017-06-01,PRESIDENT,11:05:21,iPhone,17633,80485
1752,23,A,A,P,A,P,A,P,P,P,A,P,A,A,A,A,P,A,A,A,A,P,P,A,A,A,A,A,A,A,A,A,A,P,A,P,P,A,P,A,A,A,A,A,A,A,A,P,A,P,A,P,A,A,P,A,A,P,A,P,P,A,A,A,2017-06-01,PRESIDENT,01:05:17,iPhone,29836,116138
1753,20,A,A,A,A,P,A,A,A,A,A,P,P,A,A,A,P,A,A,A,A,P,P,P,A,A,A,P,A,A,A,A,A,A,A,P,P,A,P,A,A,A,A,A,P,A,A,A,A,P,A,A,A,A,P,A,A,A,A,A,P,P,A,A,2017-06-01,PRESIDENT,00:40:01,iPhone,7480,43852
1754,17,A,A,P,A,A,A,A,P,A,P,P,P,A,A,P,P,A,A,A,P,A,P,A,A,A,A,A,A,A,A,A,A,A,A,P,P,A,P,P,A,A,A,A,A,A,A,A,A,A,A,A,A,A,A,A,A,P,A,A,A,P,A,A,2017-05-31,PRESIDENT,21:52:54,iPhone,13237,60536
1755,19,A,A,P,A,A,A,P,A,A,A,A,P,P,P,P,P,A,A,A,P,A,A,A,A,A,P,A,A,A,A,A,A,A,A,P,P,A,A,A,A,A,P,A,P,A,P,A,A,P,A,P,A,A,A,A,A,P,A,A,P,A,A,A,2017-05-31,PRESIDENT,20:04:45,Twitter Ads,14084,73547
1756,22,A,A,P,A,A,P,P,P,A,A,P,A,A,A,A,P,A,A,A,A,P,A,A,A,P,A,A,A,A,A,A,A,P,A,P,P,A,P,A,A,A,A,A,A,A,A,A,A,A,A,A,A,A,A,A,A,A,A,A,A,A,A,A,2017-05-31,PRESIDENT,13:08:41,iPhone,12422,66248
1757,24,A,A,P,A,P,A,A,A,A,A,P,A,A,P,P,P,A,A,P,A,P,A,A,P,A,A,A,A,A,P,A,A,P,A,P,A,A,A,A,A,A,P,P,P,A,P,A,A,P,A,A,A,A,A,A,A,A,A,P,A,A,A,A,2017-05-31,PRESIDENT,13:05:14,iPhone,54196,195529
1758,24,A,A,P,A,A,A,A,P,A,A,P,P,A,P,A,A,P,A,A,A,A,P,A,A,A,A,A,A,A,A,A,P,P,A,P,P,A,A,A,A,A,P,A,P,A,A,A,A,P,P,A,A,A,P,A,P,A,A,P,P,A,A,A,2017-05-31,PRESIDENT,11:14:48,iPhone,13108,59792
1759,24,A,P,A,P,A,A,A,A,A,A,P,P,A,A,A,P,A,A,A,A,A,P,P,A,A,A,A,A,A,A,A,P,A,A,P,P,P,P,A,P,A,A,A,P,A,A,A,A,P,A,P,A,P,P,A,P,P,A,P,P,A,A,A,2017-05-31,PRESIDENT,10:45:27,iPhone,13947,56683
1760,10,A,A,P,A,A,A,A,A,A,A,A,P,A,P,A,A,A,A,A,P,A,A,A,A,P,A,A,P,A,A,A,A,A,A,P,P,A,A,A,A,A,A,A,P,A,A,A,A,A,A,A,P,A,A,A,A,A,A,A,A,A,P,A,2017-05-31,PRESIDENT,10:37:42,iPhone,85555,209543
1761,6,A,A,P,A,A,A,A,A,P,A,A,P,A,A,A,A,A,A,A,A,A,A,A,A,A,A,A,A,A,A,A,A,A,A,P,A,A,A,A,A,A,A,A,P,A,A,A,A,A,A,A,A,A,A,A,A,A,A,A,A,A,A,A,2017-05-31,PRESIDENT,10:09:22,iPhone,127507,162788
1762,25,A,A,P,A,A,A,P,P,A,A,P,P,A,P,A,P,A,A,A,A,A,A,P,P,A,P,A,A,A,P,A,A,A,A,P,P,A,P,A,A,A,A,A,P,A,A,A,P,P,A,A,A,A,A,A,A,A,A,A,P,A,A,A,2017-05-31,PRESIDENT,04:06:25,iPhone,19892,78400
1763,26,A,A,P,A,A,A,A,P,A,A,A,P,A,A,A,P,A,A,A,A,P,A,A,P,A,A,A,A,P,A,A,A,A,A,P,P,A,P,A,P,A,A,A,P,A,P,A,A,P,A,P,A,A,P,A,A,A,A,A,A,A,P,A,2017-05-30,PRESIDENT,13:59:28,iPhone,22034,87501
1764,27,P,A,P,A,A,A,P,P,A,A,P,A,A,A,P,P,A,A,P,A,P,A,A,P,A,P,A,A,A,A,A,A,A,A,P,P,A,A,A,A,A,A,A,P,A,A,A,A,P,A,A,A,A,A,A,A,P,A,P,A,A,A,A,2017-05-30,PRESIDENT,11:04:48,iPhone,22631,89874
1765,24,A,A,P,A,A,A,A,P,A,A,A,A,A,A,P,P,P,A,A,A,A,A,A,A,A,A,A,P,A,A,A,A,A,A,P,A,A,A,A,A,A,P,A,P,A,A,A,A,P,A,A,A,A,A,A,A,P,A,A,P,A,A,A,2017-05-30,PRESIDENT,10:40:36,iPhone,15186,92882
1766,25,A,A,P,A,A,A,P,P,A,A,P,P,A,P,P,P,P,A,A,A,A,A,A,A,A,A,A,A,A,A,A,A,A,P,P,P,A,P,A,A,A,P,A,P,A,A,A,A,P,P,A,A,P,A,P,A,P,A,A,P,A,A,A,2017-05-29,PRESIDENT,12:36:37,iPhone,36848,151852
1767,22,A,A,P,A,A,A,A,A,P,A,P,A,A,P,A,A,P,A,A,A,A,A,A,A,A,A,A,P,A,A,A,A,P,A,P,P,A,A,A,P,A,P,A,P,A,P,A,A,P,A,A,A,A,P,A,A,A,A,P,A,A,A,A,2017-05-29,PRESIDENT,12:35:34,iPhone,12587,65854
1768,24,A,A,P,A,A,A,A,P,A,A,P,P,A,A,A,P,A,P,A,A,A,A,A,A,A,A,A,A,A,A,A,A,A,A,P,P,A,P,A,A,A,A,A,P,A,A,A,A,P,A,A,A,P,A,A,A,A,A,A,A,A,A,A,2017-05-29,PRESIDENT,12:18:52,iPhone,26921,106579
1769,25,A,P,P,P,A,A,A,P,A,A,A,P,A,P,P,A,P,A,A,A,A,P,A,A,A,A,A,A,A,A,A,A,A,A,P,P,A,A,P,A,A,P,A,P,A,A,A,A,P,A,A,A,A,P,A,P,P,A,P,A,A,A,A,2017-05-29,PRESIDENT,12:11:59,iPhone,29919,116488
1770,24,P,A,P,A,A,A,P,A,A,A,P,P,A,P,P,P,A,A,A,A,A,A,A,A,A,A,A,A,A,A,A,A,P,A,P,A,A,A,A,P,A,A,A,P,A,P,P,A,A,A,P,A,A,P,A,A,P,A,A,A,A,A,A,2017-05-29,PRESIDENT,00:20:11,iPhone,15858,75896
1771,24,P,A,P,A,P,A,A,P,A,A,A,P,A,P,P,P,A,A,A,A,A,A,P,A,A,P,A,A,A,A,A,A,A,A,P,P,A,A,A,A,A,A,P,P,A,A,A,P,P,A,P,A,A,P,A,A,P,P,A,A,A,A,A,2017-05-29,PRESIDENT,00:07:01,iPhone,13708,70770
1772,23,P,A,P,A,P,A,A,A,A,A,A,P,A,P,P,P,A,A,A,A,A,A,A,A,P,A,A,A,A,A,A,P,A,A,P,P,P,P,A,A,A,A,P,P,A,A,A,A,P,A,A,A,A,P,A,A,A,A,A,A,A,A,A,2017-05-28,PRESIDENT,23:57:19,iPhone,16699,70377
1773,26,A,A,P,P,P,A,A,P,A,A,A,P,A,A,A,A,A,A,A,A,P,A,A,A,A,A,A,A,A,A,A,A,P,A,P,P,P,P,P,A,A,A,P,P,A,A,P,A,P,P,A,P,A,P,A,A,A,A,A,A,A,P,A,2017-05-28,PRESIDENT,14:43:53,iPhone,14925,71019
1774,21,P,P,P,P,P,A,A,A,P,A,A,P,A,P,A,P,A,P,A,A,A,A,P,A,A,A,A,P,A,A,A,A,A,A,P,P,A,A,A,A,A,A,P,P,A,A,A,A,A,A,A,A,A,P,A,A,A,A,A,A,A,A,A,2017-05-28,PRESIDENT,12:45:45,iPhone,13302,60156
1775,26,A,A,P,P,P,A,A,P,A,A,A,P,A,A,A,A,A,A,A,A,P,A,A,A,A,A,A,A,A,A,A,A,P,A,P,P,P,P,P,A,A,A,P,P,A,A,P,A,P,P,A,P,A,P,A,A,A,A,A,A,A,P,A,2017-05-28,PRESIDENT,12:45:16,iPhone,848,3463
1776,21,P,P,P,P,P,A,A,A,P,A,A,P,A,P,A,P,A,P,A,A,A,A,P,A,A,A,A,P,A,A,A,A,A,A,P,P,A,A,A,A,A,A,P,P,A,A,A,A,A,A,A,A,A,P,A,A,A,A,A,A,A,A,A,2017-05-28,PRESIDENT,12:40:33,iPhone,1502,5484
1777,17,A,P,P,P,A,A,A,P,A,A,P,P,A,A,A,A,A,A,A,A,A,A,A,A,A,A,A,A,A,A,A,A,A,A,P,A,A,A,P,A,A,A,A,P,A,A,A,A,A,A,P,A,A,A,P,A,P,A,P,A,A,A,A,2017-05-28,PRESIDENT,12:35:29,iPhone,19254,78731
1778,24,A,A,A,A,P,A,A,A,A,A,A,P,A,A,P,P,A,P,A,A,A,A,P,A,A,A,A,P,A,A,A,A,P,A,P,P,A,P,A,A,A,P,A,P,A,A,P,A,P,A,A,A,A,P,A,A,A,A,A,A,A,A,A,2017-05-28,PRESIDENT,12:34:44,iPhone,17617,72408
1779,16,A,A,P,A,P,A,A,A,P,A,A,A,A,P,A,P,A,A,A,A,P,A,A,A,A,A,A,A,A,A,A,A,P,A,P,P,A,P,A,A,A,A,A,P,A,A,A,A,P,A,A,A,A,P,A,A,A,A,A,A,A,A,A,2017-05-28,PRESIDENT,12:33:03,iPhone,14289,82738
1780,6,A,A,P,A,A,A,A,A,A,A,A,A,A,P,A,A,A,A,A,A,A,A,A,A,A,A,A,A,A,A,A,A,A,A,P,A,A,A,A,A,A,A,A,P,A,A,A,A,P,A,A,A,A,A,A,A,A,A,A,A,A,A,A,2017-05-28,PRESIDENT,12:10:43,iPhone,9739,64205
1781,24,P,P,P,A,A,A,P,A,A,A,P,A,A,A,A,P,A,A,P,A,P,A,A,P,A,A,A,A,A,A,A,A,P,A,P,P,A,P,A,A,A,A,A,P,A,A,A,A,P,A,P,A,A,A,A,A,P,A,P,A,A,A,A,2017-05-28,PRESIDENT,12:02:05,iPhone,416,1889
1782,7,A,A,P,A,A,A,A,A,A,A,A,A,A,P,P,A,A,A,A,A,A,A,A,A,A,A,A,A,A,A,A,A,A,A,P,A,A,A,A,A,A,A,A,P,A,A,A,A,P,A,A,A,A,A,A,A,P,A,A,A,A,A,A,2017-05-28,PRESIDENT,11:57:20,iPhone,428,1878
1783,20,A,A,A,A,A,A,P,A,A,A,P,P,A,P,A,A,A,A,A,A,A,A,A,A,A,P,A,A,A,A,P,A,P,A,P,A,A,A,A,A,A,A,A,P,A,A,A,A,P,P,A,A,A,A,A,A,A,A,A,A,A,P,A,2017-05-28,PRESIDENT,11:57:20,iPhone,24706,92580
1784,24,A,A,P,A,A,A,A,P,A,A,A,P,A,A,P,P,P,A,A,A,A,P,A,A,A,P,P,P,P,P,A,A,A,A,P,P,P,P,A,A,A,A,A,P,A,A,A,A,P,A,A,A,A,A,A,A,P,A,A,A,A,A,A,2017-05-27,PRESIDENT,17:19:37,iPhone,7859,42946
1785,16,A,A,P,A,A,A,A,A,A,A,A,P,P,A,P,P,A,A,A,A,P,A,A,A,A,A,A,A,A,A,A,A,P,A,P,P,A,A,A,A,A,A,A,P,A,A,A,A,P,A,A,A,A,A,A,A,P,A,A,A,A,A,A,2017-05-27,PRESIDENT,16:22:01,iPhone,7471,41671
1786,13,A,A,P,A,A,A,A,A,A,A,P,P,A,A,A,P,A,P,A,A,A,A,A,A,A,A,A,A,A,A,A,A,P,A,P,P,A,P,A,A,A,A,A,P,A,A,P,A,P,A,A,A,A,A,A,A,A,A,A,A,A,P,A,2017-05-27,PRESIDENT,16:17:30,iPhone,8056,46903
1787,12,A,A,P,A,A,A,A,A,A,A,A,P,A,P,P,A,A,A,A,A,A,A,A,A,A,P,A,A,A,A,A,A,A,A,P,P,A,A,A,A,A,P,A,P,A,A,A,A,P,A,A,A,A,A,A,A,P,A,A,P,A,A,A,2017-05-27,PRESIDENT,16:16:47,iPhone,10469,54099
1788,24,P,A,A,A,P,A,P,A,A,A,P,A,P,A,A,P,A,A,A,A,A,P,A,P,A,P,A,P,P,A,A,A,A,A,P,P,A,A,A,P,A,A,P,A,A,P,A,A,P,A,P,A,A,P,A,A,P,A,P,A,A,A,A,2017-05-27,PRESIDENT,12:17:51,iPhone,16574,76409
1789,20,P,A,P,A,P,A,A,A,A,A,P,P,A,A,A,P,A,P,A,A,A,A,A,A,A,A,A,A,A,P,A,A,A,A,P,A,A,A,A,A,A,A,A,P,A,A,P,A,A,A,A,A,A,P,A,A,A,A,A,P,A,A,A,2017-05-27,PRESIDENT,10:03:12,iPhone,9489,51123
1790,19,A,A,P,A,A,A,A,P,A,A,P,A,A,A,P,A,A,A,A,A,P,A,A,A,A,A,P,A,A,A,A,A,A,P,P,A,A,A,A,A,A,A,A,P,A,A,A,A,P,A,A,A,A,A,P,A,A,A,A,A,P,A,A,2017-05-27,PRESIDENT,09:58:37,iPhone,11987,62776
1791,23,A,A,A,A,A,A,A,P,A,A,A,A,A,A,A,A,A,A,A,A,P,P,P,A,A,A,A,A,A,A,A,A,P,A,P,P,P,P,A,A,A,A,A,P,A,A,P,A,A,A,A,A,A,P,A,A,A,A,A,A,P,P,A,2017-05-26,PRESIDENT,20:39:51,iPhone,20388,75014
1792,15,A,A,P,A,A,A,A,P,A,A,P,A,P,A,A,P,A,A,A,A,A,A,A,A,A,A,A,A,P,A,A,A,A,A,P,P,A,A,A,A,A,A,P,P,A,A,A,A,P,A,A,A,A,A,A,A,A,A,A,A,A,A,A,2017-05-26,PRESIDENT,20:26:55,iPhone,11322,63352
1793,26,P,A,A,A,P,A,P,P,A,A,A,P,P,A,P,P,A,A,A,A,A,A,A,A,A,A,A,A,A,A,P,A,P,A,P,P,A,P,A,P,A,A,P,P,A,A,A,A,P,A,A,A,A,P,A,A,P,A,A,A,A,A,A,2017-05-26,PRESIDENT,10:14:12,iPhone,13761,72558
1794,11,A,A,A,A,A,A,P,A,A,A,A,A,A,A,A,P,A,P,A,A,A,A,A,A,A,A,P,A,A,A,A,A,P,A,A,P,A,P,A,A,A,A,A,P,A,A,A,A,P,A,A,A,A,A,A,A,A,A,A,A,P,A,A,2017-05-26,PRESIDENT,10:13:41,iPhone,9847,54765
1795,17,A,A,P,A,A,A,P,P,A,A,P,A,A,P,P,P,A,P,A,A,A,A,A,A,A,P,A,A,A,A,A,A,P,P,P,P,A,A,A,A,A,P,A,P,A,A,A,A,P,A,A,A,A,A,P,A,P,A,A,P,P,A,A,2017-05-25,PRESIDENT,22:44:57,iPhone,16733,73422
1796,13,A,A,A,A,P,A,P,P,A,A,A,A,P,A,A,P,A,P,A,A,P,A,A,A,A,A,A,A,A,A,A,A,A,A,P,A,A,A,A,A,A,A,A,P,A,A,A,A,A,A,A,A,A,P,A,A,A,A,A,A,P,A,A,2017-05-25,PRESIDENT,20:06:09,iPhone,11394,50720
1797,12,A,A,P,A,A,A,A,A,A,A,P,P,A,P,A,A,A,A,A,A,A,A,A,A,A,A,A,A,A,A,A,A,A,P,P,A,A,A,A,A,A,A,A,P,A,A,A,A,P,A,A,A,A,A,P,A,A,A,A,P,P,A,A,2017-05-25,PRESIDENT,17:54:17,Twitter Ads,10949,57900
1798,22,A,A,P,A,A,A,P,A,A,A,A,P,A,A,P,P,A,A,A,A,P,P,A,A,A,A,A,A,P,A,A,A,P,A,P,P,A,A,A,A,A,P,A,P,A,A,A,A,P,A,A,A,A,A,A,A,P,A,P,A,P,A,A,2017-05-24,PRESIDENT,20:11:18,iPhone,25209,110689
1799,24,A,A,P,A,A,A,A,P,A,A,A,P,P,A,P,P,A,A,A,A,A,P,A,P,A,A,A,A,A,A,A,A,P,A,P,P,A,A,A,A,A,P,A,P,A,A,A,A,A,A,A,A,A,A,A,A,A,A,A,A,A,A,A,2017-05-24,PRESIDENT,12:20:07,iPhone,30140,120808
1800,24,A,A,P,A,P,A,P,P,A,A,P,P,A,A,A,P,A,P,A,A,A,A,A,A,A,A,A,A,A,A,A,A,P,A,A,A,A,P,A,A,A,A,P,P,A,A,A,A,P,A,A,A,A,A,A,A,A,A,A,A,A,A,A,2017-05-23,PRESIDENT,15:58:37,iPhone,12733,67826
1801,14,A,A,P,A,A,A,A,P,A,A,P,A,A,A,A,P,A,A,A,A,P,A,A,A,A,A,P,A,A,A,A,A,A,P,P,A,A,A,A,A,A,A,A,P,A,A,A,A,A,A,A,A,A,A,P,A,A,A,A,A,A,A,A,2017-05-23,PRESIDENT,15:47:21,iPhone,9799,61159
1802,13,A,A,P,A,A,A,A,A,A,A,A,P,A,A,P,P,A,A,A,A,A,A,A,A,A,A,A,A,P,A,A,A,A,A,P,P,A,A,A,A,A,A,A,P,A,A,A,A,P,A,A,A,A,A,A,A,P,A,A,A,P,A,A,2017-05-23,PRESIDENT,15:43:16,iPhone,34384,142171
1803,18,A,A,P,A,A,A,A,P,A,A,P,P,A,A,P,A,A,A,A,A,A,A,A,A,A,A,P,A,P,A,A,A,A,P,P,A,A,A,A,A,A,A,A,P,A,A,A,A,P,A,A,A,A,A,P,A,A,A,A,A,P,A,A,2017-05-23,PRESIDENT,12:04:48,iPhone,13640,67115
1804,3,A,A,A,A,A,A,P,A,A,A,A,A,A,A,A,A,A,P,A,A,A,A,A,A,A,A,A,A,A,A,A,A,A,A,A,A,A,A,A,A,A,A,A,A,A,A,A,A,A,A,A,A,A,A,A,A,A,A,A,A,P,A,A,2017-05-22,PRESIDENT,20:14:46,iPhone,18121,62535
1805,12,A,A,A,A,A,A,P,A,A,A,A,A,A,A,A,A,A,P,A,A,A,A,A,A,A,A,A,A,A,A,A,A,A,A,P,A,A,A,A,A,A,A,A,P,A,A,A,A,P,A,A,A,A,A,A,A,A,A,A,A,P,A,A,2017-05-21,PRESIDENT,21:51:53,iPhone,11498,43456
1806,22,A,A,P,A,A,A,P,P,A,A,P,P,A,A,P,A,A,A,A,A,A,P,A,A,A,A,A,A,A,A,A,A,A,P,P,P,A,A,A,P,A,P,A,P,A,A,A,A,P,A,A,A,P,A,P,A,A,A,A,A,P,A,A,2017-05-21,PRESIDENT,16:47:25,iPhone,19476,79015
1807,17,A,A,P,A,P,A,P,P,A,A,P,P,A,A,A,P,A,P,A,A,A,A,A,A,A,A,A,P,A,A,A,A,A,A,P,A,A,A,A,A,A,A,A,P,A,A,A,A,P,A,A,A,A,A,A,A,A,A,A,A,P,A,A,2017-05-20,PRESIDENT,15:50:29,iPhone,97922,104413
1808,4,A,A,A,A,A,A,A,A,A,A,A,A,A,A,A,A,A,P,A,A,A,A,A,A,A,A,A,A,A,A,A,A,A,A,A,A,A,A,A,A,A,A,A,A,A,A,A,A,A,A,A,A,A,A,A,A,A,A,A,A,P,A,A,2017-05-20,PRESIDENT,09:44:31,iPhone,7462,36320
1809,19,A,A,P,A,A,A,A,A,A,A,A,A,A,P,P,P,A,A,A,A,A,P,A,A,A,P,A,A,A,A,A,A,P,A,P,P,A,A,A,A,A,P,P,P,A,P,A,P,A,A,A,A,A,A,A,P,P,A,A,A,A,P,A,2017-05-19,PRESIDENT,22:16:06,iPhone,20489,108289
1810,12,A,A,A,A,A,A,A,A,A,A,A,A,A,A,A,P,A,P,A,A,A,A,A,A,A,A,A,A,A,A,P,A,A,A,P,A,A,A,A,A,A,A,A,P,A,A,A,A,P,A,P,A,A,P,A,A,A,A,A,A,P,A,A,2017-05-19,PRESIDENT,14:24:08,iPhone,12661,56437
1811,20,A,A,P,A,A,A,A,A,A,A,A,P,A,P,A,A,A,A,A,P,P,P,A,A,A,A,A,A,A,A,A,A,A,A,P,P,A,A,A,A,A,A,A,P,A,A,A,A,P,A,A,A,A,A,A,A,A,A,A,P,P,A,A,2017-05-19,PRESIDENT,02:03:58,iPhone,10016,52084
1812,23,A,A,P,A,P,A,A,P,A,A,P,P,A,P,A,A,A,A,A,A,P,A,A,A,A,A,A,A,P,A,A,A,A,A,P,P,A,P,A,A,A,A,A,P,A,A,P,A,P,A,A,A,P,P,A,A,A,A,A,A,A,A,A,2017-05-18,PRESIDENT,22:45:15,Twitter Ads,30639,107510
1813,13,A,A,P,A,P,A,A,A,A,A,A,P,A,P,A,A,A,A,A,A,P,A,A,A,A,A,A,A,A,A,A,A,A,A,P,A,A,A,A,A,A,A,A,P,A,A,A,A,P,A,A,A,A,P,A,A,A,P,A,A,A,A,A,2017-05-18,PRESIDENT,14:07:06,iPhone,36875,123598
1814,23,A,A,P,A,P,A,A,P,A,A,P,P,A,P,A,A,A,A,A,A,P,A,A,A,A,A,A,A,P,A,A,A,A,A,P,P,A,P,A,A,A,A,A,P,A,A,P,A,P,A,A,A,P,P,A,A,A,A,A,A,A,A,A,2017-05-18,PRESIDENT,11:52:14,iPhone,14300,43793
1815,19,A,A,P,A,P,A,P,A,A,A,A,P,A,A,P,P,A,P,A,A,A,P,P,A,A,A,P,A,P,A,P,A,A,A,P,P,A,P,A,A,A,P,A,P,A,A,A,A,P,A,A,A,A,P,A,A,A,A,A,A,P,A,A,2017-05-18,PRESIDENT,11:39:19,iPhone,13549,69370
1816,19,A,A,P,A,P,A,A,A,A,A,P,P,A,P,A,A,A,A,A,A,P,P,P,A,A,A,P,A,A,A,A,A,A,A,P,P,A,P,A,A,A,A,A,P,A,A,A,A,P,A,A,A,A,P,A,A,A,A,A,P,P,A,A,2017-05-17,PRESIDENT,20:36:02,Twitter Ads,19675,75883
1817,7,A,A,A,A,A,A,A,A,A,A,A,A,A,A,A,A,A,A,A,A,A,A,A,A,A,A,A,A,P,A,A,A,A,A,A,P,A,P,A,A,A,A,A,P,A,A,A,A,P,A,A,A,A,A,A,A,A,A,A,A,P,A,A,2017-05-16,PRESIDENT,19:38:42,Twitter Ads,12494,52833
1818,22,A,A,A,A,A,A,P,P,A,A,P,P,A,A,P,A,A,A,A,A,A,P,A,A,A,A,A,A,P,A,A,A,A,A,P,A,A,A,A,P,A,P,A,P,A,P,A,A,A,P,P,A,A,A,A,A,P,A,A,A,A,A,A,2017-05-16,PRESIDENT,16:02:17,iPhone,19953,80922
1819,22,P,A,P,A,A,A,P,P,A,A,P,A,A,A,P,P,A,A,A,A,A,A,A,A,A,A,A,P,A,A,A,A,A,A,P,P,A,A,A,A,A,P,A,P,A,A,A,A,P,A,A,A,A,A,A,P,P,A,P,A,A,A,A,2017-05-16,PRESIDENT,12:10:29,iPhone,18110,77454
1820,24,A,A,P,A,A,P,A,A,A,A,P,P,A,A,P,A,A,A,P,A,P,P,A,A,A,A,A,A,A,A,A,A,P,A,P,P,A,P,A,A,A,A,A,P,A,A,A,P,P,A,A,A,A,A,A,P,P,A,A,A,A,A,A,2017-05-16,PRESIDENT,11:13:00,iPhone,19636,77202
1821,6,A,A,A,A,A,A,A,P,A,P,A,A,A,A,A,A,A,P,A,A,A,A,A,A,A,A,A,A,P,A,A,A,A,A,A,A,A,A,A,A,A,A,A,A,A,A,A,A,P,A,A,A,A,A,A,A,A,A,A,A,P,A,A,2017-05-16,PRESIDENT,11:03:36,iPhone,18322,72674
1822,15,A,A,P,A,A,A,A,A,A,A,P,P,A,A,P,P,A,P,A,A,A,A,A,A,A,A,A,A,A,A,A,A,A,A,P,P,A,P,A,A,A,A,A,P,A,A,A,A,P,A,A,A,A,A,A,A,P,A,A,P,P,A,A,2017-05-16,PRESIDENT,01:47:43,iPhone,11326,55356
1823,21,A,A,P,A,A,A,A,P,A,A,A,P,A,P,A,A,A,P,A,A,P,A,A,A,A,A,P,A,A,A,A,A,A,A,P,A,A,A,A,A,A,A,A,P,A,A,P,A,P,A,A,A,A,A,A,P,A,A,A,A,A,A,A,2017-05-15,PRESIDENT,19:54:09,iPhone,21966,135259
1824,22,A,A,A,A,P,A,A,P,A,A,P,P,A,P,P,P,A,A,A,A,A,P,P,A,A,A,P,A,P,A,P,A,P,A,P,P,P,P,A,P,A,P,A,P,P,A,A,A,A,A,A,A,A,P,P,A,P,A,A,A,P,A,A,2017-05-14,PRESIDENT,15:13:45,iPhone,15678,72298
1825,13,A,A,A,A,A,P,A,A,A,A,A,A,A,P,A,P,A,A,A,P,A,A,A,A,A,P,P,A,A,P,A,A,A,A,P,P,A,P,A,A,A,A,A,P,A,A,A,A,P,A,A,A,A,A,A,A,A,A,A,A,A,A,A,2017-05-13,PRESIDENT,18:57:33,Twitter Ads,7672,46104
1826,1,A,A,A,A,A,A,A,A,A,A,A,A,A,A,P,A,A,A,A,A,A,A,A,A,A,A,A,A,A,A,A,A,A,A,A,A,A,A,A,A,A,A,A,A,A,A,A,A,A,A,A,A,A,A,A,A,P,A,A,A,A,A,A,2017-05-13,PRESIDENT,17:54:31,iPhone,560,482
1827,4,A,A,A,A,A,A,A,A,A,A,A,A,A,A,A,A,A,P,A,A,A,A,A,A,A,A,A,A,A,A,A,A,A,A,A,A,A,A,A,A,A,A,A,A,A,A,A,A,A,A,A,A,A,A,A,A,A,A,A,A,P,A,A,2017-05-13,PRESIDENT,17:31:14,iPhone,11067,46679
1828,19,A,A,A,A,A,A,P,A,A,A,P,P,A,P,P,P,A,P,A,A,A,A,A,A,A,A,A,A,A,A,A,A,A,P,P,P,A,P,P,A,A,A,A,P,A,A,A,A,P,A,A,A,A,A,A,A,P,A,A,P,P,A,A,2017-05-13,PRESIDENT,00:47:58,Twitter Ads,10873,52673
1829,25,A,A,P,A,P,A,P,A,A,A,P,P,A,A,A,P,A,A,A,A,P,P,P,A,A,A,P,A,A,A,A,A,P,A,P,P,A,P,A,A,P,A,A,P,A,A,A,A,P,A,P,A,A,P,A,A,A,A,A,P,P,A,A,2017-05-12,PRESIDENT,21:16:56,Twitter Ads,11970,56985
1830,24,A,A,P,A,P,A,P,P,A,A,P,P,A,P,A,P,A,A,A,A,A,P,A,A,A,P,A,A,A,A,A,A,P,A,P,P,P,P,A,A,A,A,A,P,A,A,A,A,P,A,P,A,A,P,A,A,A,A,A,P,A,A,A,2017-05-12,PRESIDENT,21:09:32,iPhone,31188,125594
1831,23,A,A,A,A,P,A,A,P,A,A,P,P,A,A,A,A,A,A,A,A,A,A,P,A,A,A,A,A,A,A,A,A,P,A,P,A,A,A,A,A,A,A,A,P,A,A,P,A,P,A,P,P,A,P,A,A,A,A,P,A,A,P,A,2017-05-12,PRESIDENT,13:20:04,iPhone,18349,73483
1832,19,A,A,P,A,A,A,A,A,A,A,A,P,A,P,P,A,A,A,A,A,A,A,A,A,A,A,A,A,P,A,A,A,A,A,P,P,A,A,A,A,A,P,A,P,A,A,A,A,P,A,A,A,A,P,A,A,P,A,P,A,A,A,A,2017-05-12,PRESIDENT,12:54:54,iPhone,25845,77509
1833,24,A,A,P,P,P,A,A,P,A,A,A,P,P,A,A,A,A,A,A,A,A,P,A,A,A,P,A,A,A,A,A,A,P,A,P,P,A,A,A,A,A,A,A,P,A,A,A,A,A,A,A,P,A,A,A,A,A,P,A,A,A,A,A,2017-05-12,PRESIDENT,12:26:15,iPhone,18824,81862
1834,24,P,P,P,A,P,A,A,A,A,A,P,A,A,P,P,A,A,A,A,A,P,P,P,A,A,A,A,A,A,A,A,A,A,A,P,P,A,A,A,A,A,P,P,P,A,A,P,A,A,A,A,A,A,P,A,A,A,A,A,A,A,A,A,2017-05-12,PRESIDENT,12:07:36,iPhone,13334,62986
1835,7,A,A,P,A,A,A,A,A,A,A,A,P,A,P,A,A,A,A,A,A,A,A,A,A,A,A,A,A,A,A,A,A,A,A,P,P,A,A,A,A,A,A,A,A,A,P,A,A,A,A,A,A,A,P,A,A,A,A,A,P,A,A,A,2017-05-12,PRESIDENT,11:59:00,iPhone,20433,80164
1836,24,A,A,A,A,P,A,A,P,A,A,P,P,A,A,A,P,P,A,A,A,P,A,A,A,A,A,A,A,P,A,A,A,A,A,P,P,A,P,A,A,A,A,A,P,A,A,A,A,P,A,A,A,A,P,A,A,A,A,A,P,A,A,A,2017-05-12,PRESIDENT,11:53:48,iPhone,19493,79116
1837,21,A,A,P,A,A,A,P,P,A,A,P,P,A,A,P,A,A,A,P,A,A,A,A,A,A,A,A,A,A,A,A,A,A,A,P,A,A,P,A,A,A,A,A,P,A,A,A,A,P,A,A,A,A,A,A,A,P,A,A,P,P,A,A,2017-05-12,PRESIDENT,11:51:56,iPhone,13018,53117
1838,22,A,A,A,A,A,A,P,A,A,A,A,P,A,A,A,P,P,A,A,A,P,A,P,P,A,A,A,P,P,A,A,A,P,A,P,A,A,A,P,A,A,P,A,P,A,P,A,A,P,A,P,A,A,A,A,A,A,A,P,A,A,A,A,2017-05-11,PRESIDENT,21:54:24,iPhone,25437,95102
1839,7,A,A,A,A,A,A,A,A,A,A,A,A,A,A,P,P,A,A,A,A,A,A,A,A,A,A,A,A,A,A,A,A,P,A,A,A,A,A,A,A,A,A,A,P,A,A,P,A,P,A,P,A,A,A,A,A,P,A,A,A,P,A,A,2017-05-11,PRESIDENT,20:34:25,iPhone,42044,123601
1840,14,A,A,P,A,A,A,A,A,A,A,A,P,A,A,A,A,A,A,A,A,A,A,A,A,A,A,A,A,P,A,A,A,A,A,P,A,A,A,A,A,A,A,A,P,A,A,A,A,A,A,A,A,A,A,A,A,A,A,A,A,P,A,A,2017-05-11,PRESIDENT,19:55:34,iPhone,9959,41657
1841,14,A,A,P,A,A,A,A,P,A,A,A,P,A,A,A,A,P,A,A,A,A,A,A,A,A,A,A,A,P,A,A,A,A,A,P,A,A,A,A,A,A,A,A,P,A,A,A,A,P,A,A,A,A,A,A,A,A,A,A,A,P,A,A,2017-05-11,PRESIDENT,19:35:22,iPhone,8399,38181
1842,11,A,A,A,A,P,A,A,A,A,A,A,P,A,P,A,P,A,P,A,A,P,A,A,P,A,A,A,A,A,A,A,A,A,A,P,A,A,A,A,A,A,A,P,A,A,A,A,A,A,A,A,A,A,P,A,A,A,A,A,A,P,A,A,2017-05-11,PRESIDENT,19:34:00,iPhone,42018,101939
1843,24,A,A,P,A,P,A,P,P,A,A,A,A,A,P,A,P,A,A,A,A,A,P,A,A,A,A,A,A,A,A,A,A,A,A,P,P,P,P,A,P,A,A,P,P,A,P,A,A,P,A,P,A,A,P,A,A,P,A,P,A,A,A,A,2017-05-11,PRESIDENT,00:14:58,iPhone,25650,95996
1844,26,A,P,P,A,P,A,A,A,A,A,A,P,A,A,P,P,A,A,A,A,P,P,A,A,A,A,P,A,A,A,A,A,A,A,P,P,A,P,A,P,A,P,P,P,A,A,A,P,P,A,A,A,A,P,A,A,A,A,A,A,A,A,A,2017-05-10,PRESIDENT,19:23:52,iPhone,15780,58364
1845,28,A,A,A,A,P,A,A,P,A,A,P,P,A,A,A,P,A,A,A,A,P,A,A,P,A,A,A,A,P,A,P,A,A,A,P,P,P,P,A,A,A,P,A,P,A,A,A,A,A,A,P,A,P,P,A,A,P,A,P,P,A,A,A,2017-05-10,PRESIDENT,12:57:16,iPhone,13771,61884
1846,23,A,A,P,A,P,A,A,P,A,A,P,A,A,A,A,P,A,A,A,A,P,A,A,A,A,P,A,A,A,A,A,A,A,A,P,P,A,P,A,A,A,P,A,P,A,A,A,A,P,A,A,A,A,P,A,A,P,A,P,A,A,P,A,2017-05-10,PRESIDENT,12:39:59,iPhone,14579,56941
1847,22,A,A,P,A,P,A,A,A,A,A,A,P,A,A,A,P,A,A,A,A,P,A,A,A,A,A,A,A,A,A,P,A,A,A,P,P,A,P,P,A,A,A,A,P,A,A,A,A,P,A,P,A,A,P,A,A,A,P,A,A,A,A,A,2017-05-10,PRESIDENT,12:30:51,iPhone,15037,57754
1848,22,A,A,P,A,A,A,A,P,A,A,P,P,A,P,P,P,A,A,A,A,A,A,A,A,A,P,A,P,A,A,A,P,P,A,P,P,A,P,A,A,A,A,A,P,A,P,P,A,P,A,A,A,A,A,A,A,P,A,P,A,A,A,A,2017-05-10,PRESIDENT,12:24:32,iPhone,18002,74805
1849,23,A,A,P,A,A,A,P,P,A,A,P,P,A,A,A,P,A,A,A,A,P,A,A,A,A,P,A,A,A,A,A,A,P,A,P,P,A,P,A,A,A,A,A,P,A,A,P,P,P,A,A,A,P,A,A,A,A,A,A,A,A,A,A,2017-05-10,PRESIDENT,11:27:13,iPhone,18385,80064
1850,26,P,A,P,A,A,A,A,A,P,A,P,P,A,P,A,A,A,A,A,A,A,A,A,P,A,A,A,A,A,A,A,A,A,A,P,P,P,P,A,P,A,A,A,P,A,A,P,A,P,A,P,A,A,A,A,A,P,P,P,P,A,A,A,2017-05-10,PRESIDENT,11:19:04,iPhone,19595,77022
1851,21,P,P,P,P,A,P,A,A,A,A,P,A,A,A,P,P,A,P,P,P,A,A,A,A,A,A,A,A,A,A,A,P,P,A,P,P,A,P,A,A,A,A,A,P,A,A,A,A,P,A,P,A,A,P,A,A,P,A,P,P,A,A,A,2017-05-10,PRESIDENT,11:10:48,iPhone,29846,96844
1852,11,A,A,P,A,A,A,P,A,A,A,P,P,A,A,A,P,A,A,A,A,A,A,A,A,A,A,A,A,A,A,A,A,A,A,P,P,A,A,A,A,A,A,A,P,A,A,A,A,P,A,A,A,A,P,A,A,A,P,A,A,A,A,A,2017-05-10,PRESIDENT,02:42:52,iPhone,9893,44303
1853,24,A,A,P,A,P,A,P,P,A,A,P,P,P,A,P,P,A,A,A,A,P,P,P,A,A,A,A,A,A,A,A,A,A,A,P,P,A,P,A,A,A,A,A,P,A,A,A,A,P,A,A,A,A,P,A,A,P,A,A,P,P,A,A,2017-05-09,PRESIDENT,21:38:51,iPhone,9988,53028
1854,18,A,P,P,A,P,A,A,P,A,A,A,P,A,P,A,P,A,P,A,A,A,A,A,A,A,A,A,A,A,A,A,A,A,A,P,A,A,A,A,A,A,A,A,P,A,A,A,A,P,A,A,P,A,P,A,A,A,P,A,P,A,P,A,2017-05-09,PRESIDENT,17:19:16,iPhone,14305,54604
1855,15,A,A,P,A,P,A,A,A,A,A,P,P,A,A,A,A,A,A,A,A,P,A,A,A,A,P,A,A,A,A,A,A,A,A,P,P,A,P,A,A,A,A,A,A,A,A,A,A,P,A,A,P,A,P,A,A,A,A,A,A,A,P,A,2017-05-08,PRESIDENT,22:50:45,iPhone,16471,64797
1856,16,P,A,P,A,A,A,A,A,P,A,A,P,A,P,A,A,A,A,A,A,A,A,A,A,A,A,A,A,A,A,A,A,A,A,P,P,A,P,A,A,A,A,A,A,A,A,A,A,P,A,P,A,A,A,A,A,P,A,P,P,A,A,A,2017-05-08,PRESIDENT,22:46:00,iPhone,11260,53342
1857,21,A,A,P,A,A,A,A,P,A,A,P,P,A,A,A,P,A,A,A,A,A,A,A,A,A,A,A,A,A,A,A,A,P,A,P,P,A,P,A,A,A,A,A,P,A,A,P,A,P,A,A,A,A,P,A,A,A,A,A,A,A,P,A,2017-05-08,PRESIDENT,22:43:39,iPhone,17639,67573
1858,17,A,A,A,A,A,A,A,A,A,A,P,P,A,A,A,A,A,A,A,A,A,P,A,A,A,A,P,A,A,A,A,A,A,A,A,P,A,P,A,A,A,A,A,P,A,A,A,A,P,A,A,A,A,A,A,A,A,A,A,P,P,A,A,2017-05-08,PRESIDENT,22:41:12,iPhone,6842,35879
1859,23,A,A,P,A,A,A,A,A,A,A,P,P,A,A,A,P,A,A,A,P,A,A,P,A,A,A,A,A,P,A,A,A,A,A,P,P,A,P,A,A,A,A,A,P,A,A,A,A,P,P,P,A,A,P,A,A,P,A,P,P,A,A,A,2017-05-08,PRESIDENT,17:42:32,iPhone,16658,60380
1860,23,A,A,P,A,A,A,A,A,A,A,P,P,A,A,A,P,A,A,A,P,A,A,P,A,A,A,A,A,P,A,A,A,A,A,P,P,A,P,A,A,A,A,A,P,A,A,A,A,P,P,P,A,A,P,A,A,P,A,P,P,A,A,A,2017-05-08,PRESIDENT,14:43:35,iPhone,6818,21739
1861,21,A,A,P,A,A,A,A,A,P,A,A,P,A,A,A,P,A,A,A,A,A,A,A,A,A,A,A,P,P,A,A,A,P,A,P,P,A,P,A,A,A,A,A,P,A,A,A,A,P,A,A,A,A,P,A,P,A,P,A,A,A,A,A,2017-05-08,PRESIDENT,12:14:21,iPhone,16501,59930
1862,22,A,A,P,A,P,A,A,P,A,A,A,A,A,P,A,P,A,A,A,A,P,A,A,A,A,A,P,P,P,A,A,A,A,A,P,P,A,P,A,A,A,P,A,P,A,A,A,A,P,A,A,A,P,P,A,A,A,A,P,P,A,A,A,2017-05-08,PRESIDENT,11:57:42,iPhone,10448,51262
1863,24,A,A,P,A,A,A,A,A,A,A,A,P,A,A,A,P,A,A,A,A,P,P,A,A,A,A,A,A,P,A,A,A,A,A,P,P,P,P,A,A,A,P,A,P,P,A,A,A,P,A,A,A,A,A,A,A,A,A,P,A,A,A,A,2017-05-08,PRESIDENT,11:32:24,iPhone,10426,44843
1864,24,P,A,P,A,A,A,A,A,A,A,A,P,A,P,P,P,P,A,A,A,A,A,A,A,A,A,A,A,P,A,A,P,P,A,P,A,A,A,A,A,A,P,P,P,A,A,A,A,P,A,A,A,A,A,A,A,P,A,P,P,A,A,A,2017-05-07,PRESIDENT,22:58:47,iPhone,22692,80945
1865,24,A,P,P,A,P,A,A,P,A,A,A,P,A,P,A,A,A,A,A,A,P,A,P,A,A,P,A,P,A,A,A,A,P,A,P,P,A,P,A,A,A,A,P,A,A,A,A,A,P,A,A,A,A,P,A,A,A,A,A,A,A,A,A,2017-05-07,PRESIDENT,19:22:17,iPhone,12994,60352
1866,26,A,P,P,A,A,A,P,P,A,A,A,P,A,A,A,A,A,A,A,A,A,P,A,A,A,P,A,A,A,A,A,A,A,A,P,P,A,A,A,A,A,P,A,P,A,A,A,A,P,A,P,P,A,A,A,A,A,A,P,A,A,P,A,2017-05-07,PRESIDENT,12:49:39,iPhone,18592,68200
1867,24,A,A,P,A,P,A,P,P,A,A,P,P,A,P,P,P,A,A,A,A,P,A,A,A,A,A,A,A,P,A,A,A,P,A,P,P,A,A,A,A,A,A,P,P,A,P,A,A,P,A,A,A,A,P,A,A,P,A,A,A,A,A,A,2017-05-07,PRESIDENT,11:15:26,iPhone,11079,63688
1868,10,A,A,P,A,P,A,A,A,A,A,A,A,P,P,A,A,A,A,A,A,A,A,P,A,A,A,A,A,A,A,A,A,A,A,P,A,A,A,A,A,A,A,A,P,A,A,A,A,A,A,A,A,A,P,A,A,A,A,A,P,A,A,A,2017-05-06,PRESIDENT,22:39:42,iPhone,12727,70188
1869,26,A,A,P,A,P,A,A,P,A,A,A,P,A,P,A,A,A,A,A,A,A,A,P,A,A,A,A,A,A,A,A,A,A,A,P,P,A,A,A,A,A,P,P,P,P,P,A,A,P,A,P,P,A,P,A,A,P,A,P,A,A,P,A,2017-05-05,PRESIDENT,23:34:36,iPhone,14503,64403
1870,25,A,A,P,A,A,A,A,A,A,A,P,P,A,P,A,P,A,A,A,A,A,P,P,A,A,A,A,A,A,A,A,A,P,P,P,P,A,P,A,A,A,P,P,P,A,A,P,P,P,A,A,A,A,A,A,A,A,A,A,A,A,A,A,2017-05-05,PRESIDENT,23:29:45,iPhone,13976,66676
1871,3,A,A,A,A,A,A,A,A,A,A,A,A,A,A,A,A,A,P,A,A,A,A,A,A,A,A,A,A,A,A,A,A,A,A,A,A,A,A,A,A,A,A,A,A,A,A,A,A,A,A,A,A,A,A,A,A,A,A,A,A,P,A,A,2017-05-05,PRESIDENT,23:22:22,iPhone,9996,39260
1872,4,A,A,A,A,A,A,P,A,A,A,P,A,A,P,A,A,A,A,A,A,A,A,A,A,A,A,A,A,A,A,A,A,A,A,P,A,A,A,A,A,A,A,A,A,A,A,A,A,A,A,A,A,A,A,A,A,A,A,A,A,P,A,A,2017-05-05,PRESIDENT,19:43:37,Twitter Ads,12907,47346
1873,22,A,A,P,A,P,A,A,A,P,A,A,P,A,P,P,P,A,A,P,A,A,A,A,A,A,P,A,A,A,A,A,A,A,A,P,A,A,A,A,A,A,P,P,P,A,A,P,P,P,A,A,A,A,P,A,A,P,A,A,P,A,A,A,2017-05-05,PRESIDENT,19:32:08,iPhone,12912,63624
1874,25,A,A,P,A,A,A,A,A,P,A,P,A,A,P,P,P,P,A,A,A,P,A,A,A,A,P,A,A,P,A,A,A,P,A,P,P,A,A,A,A,A,P,A,P,A,P,A,A,P,A,A,A,A,P,A,A,P,A,A,A,A,A,A,2017-05-05,PRESIDENT,19:13:54,iPhone,11961,66822
1875,24,P,A,P,A,A,A,A,A,P,A,P,P,A,P,P,A,A,A,P,A,A,A,A,A,A,P,A,A,A,A,P,A,P,A,P,P,A,A,A,A,A,A,A,P,A,A,P,A,A,A,A,A,A,P,A,A,P,A,A,A,A,A,A,2017-05-05,PRESIDENT,13:02:46,iPhone,10182,54711
1876,21,A,A,P,A,A,A,P,P,A,A,P,P,A,A,A,A,P,A,A,A,P,P,A,A,A,A,P,A,A,A,A,P,A,A,P,P,A,A,A,A,A,A,A,P,A,A,A,A,P,A,A,A,A,A,A,A,A,A,P,A,P,A,A,2017-05-05,PRESIDENT,12:52:36,iPhone,7146,38682
1877,25,A,A,P,A,P,A,P,P,A,A,A,P,A,P,A,A,A,A,A,A,P,A,P,A,A,A,A,A,A,A,A,A,A,A,P,P,A,P,A,A,A,A,A,P,A,A,A,A,P,A,A,A,P,P,A,A,A,A,A,A,P,A,A,2017-05-05,PRESIDENT,06:16:06,Twitter Ads,12850,59214
1878,22,A,A,P,A,A,A,A,A,A,A,P,P,A,P,A,A,A,A,P,A,P,A,A,A,A,P,A,A,A,A,A,A,A,A,P,A,A,A,A,A,A,A,A,P,A,P,A,A,P,A,A,A,A,A,A,A,A,A,A,P,A,A,A,2017-05-05,PRESIDENT,02:55:02,Twitter Ads,8492,49494
1879,20,A,A,P,A,P,A,A,P,A,A,A,A,A,P,P,P,A,A,A,A,A,A,P,A,A,P,A,A,A,A,A,A,A,A,P,P,A,A,A,A,A,P,P,A,A,P,A,A,P,A,A,A,A,P,A,A,A,A,A,A,A,A,A,2017-05-04,PRESIDENT,18:07:29,iPhone,12494,58383
1880,26,A,A,A,A,A,A,A,P,A,A,P,P,A,A,P,P,A,A,A,A,A,P,A,A,P,P,A,A,A,A,A,A,P,A,P,P,A,A,P,A,A,P,A,A,A,P,A,A,P,A,P,A,A,A,P,A,P,A,A,A,A,A,A,2017-05-04,PRESIDENT,17:56:51,iPhone,14676,61739
1881,19,A,A,P,A,A,A,P,A,A,P,P,P,A,A,P,P,A,P,A,P,P,A,A,A,A,A,A,A,A,A,A,P,A,A,P,P,A,A,A,A,A,A,A,P,A,A,A,A,P,A,A,A,A,A,A,A,A,A,A,P,P,A,A,2017-05-04,PRESIDENT,17:43:11,iPhone,8249,37555
1882,19,A,A,A,A,A,A,P,A,A,A,P,A,A,A,A,P,A,A,A,A,A,A,A,A,A,P,A,A,A,A,P,A,A,A,P,P,A,P,A,A,A,A,A,P,A,A,A,A,P,A,A,A,A,P,A,A,A,A,A,A,A,A,A,2017-05-04,PRESIDENT,15:26:00,iPhone,8296,29942
1883,8,A,A,P,A,A,A,A,A,A,A,A,A,A,A,A,P,A,A,A,A,A,A,P,A,A,A,P,A,P,A,A,A,A,A,P,A,A,A,A,A,A,P,A,P,A,A,A,A,A,A,A,A,A,A,A,A,A,A,A,A,A,A,A,2017-05-04,PRESIDENT,12:28:39,iPhone,6802,38184
1884,26,A,A,P,A,P,A,A,P,A,A,A,P,A,P,A,P,A,A,A,A,P,P,A,A,A,P,A,A,P,A,A,A,P,A,P,P,A,A,A,A,A,A,A,P,A,A,P,P,A,A,P,A,A,P,A,A,P,A,P,A,A,A,A,2017-05-04,PRESIDENT,11:07:35,iPhone,18941,73565
1885,8,A,P,P,A,A,A,A,A,A,A,A,A,A,P,A,P,P,A,A,A,A,A,A,A,A,A,A,A,P,A,A,A,A,A,P,A,A,A,A,A,A,A,A,P,A,A,A,A,P,A,A,A,A,A,A,A,A,A,A,A,A,A,A,2017-05-04,PRESIDENT,11:02:54,iPhone,9525,40980
1886,21,A,A,P,A,A,A,A,A,A,A,P,P,A,A,A,A,A,A,A,A,P,P,A,A,A,A,A,A,P,A,A,A,A,A,P,P,A,A,A,A,A,A,A,P,A,P,A,A,P,A,P,A,A,P,A,A,A,A,A,P,A,A,A,2017-05-04,PRESIDENT,10:49:10,iPhone,13956,47111
1887,21,A,A,P,A,A,A,P,A,A,A,A,P,A,A,A,P,A,A,A,A,P,P,P,A,P,A,A,P,A,A,A,A,P,A,P,P,A,A,A,A,A,A,A,P,A,A,P,A,P,A,A,A,A,A,A,A,A,A,A,P,P,A,A,2017-05-04,PRESIDENT,10:40:33,iPhone,6611,28769
1888,21,A,A,A,A,P,A,A,P,A,A,A,P,A,A,A,A,A,P,A,A,P,P,P,A,A,A,P,A,A,A,A,A,P,A,P,P,A,P,A,A,A,A,A,P,A,A,A,A,P,A,A,A,A,P,A,A,A,A,A,A,P,A,A,2017-05-03,PRESIDENT,22:01:42,iPhone,8738,41938
1889,22,A,A,P,A,P,A,A,A,A,A,A,P,A,A,A,P,P,A,A,A,P,A,A,A,A,A,A,A,P,A,A,A,P,A,P,P,A,P,A,A,A,A,A,P,A,A,A,A,P,A,A,P,A,P,A,A,A,A,A,A,A,A,A,2017-05-03,PRESIDENT,20:57:56,iPhone,18767,82992
1890,27,A,A,P,A,P,A,P,A,A,A,A,P,P,P,A,A,A,A,A,A,P,A,A,A,A,A,A,A,A,A,A,A,P,A,P,P,A,P,A,A,A,A,A,P,A,A,A,A,P,A,A,A,P,P,A,A,P,P,P,A,A,A,A,2017-05-03,PRESIDENT,03:06:16,iPhone,20585,80752
1891,15,A,A,P,A,A,A,A,A,A,P,P,P,A,P,A,A,A,A,A,P,A,A,A,A,A,A,A,A,P,A,A,A,A,A,P,A,A,A,P,A,P,A,A,P,A,A,A,A,P,A,A,A,A,A,A,A,A,A,A,A,P,A,A,2017-05-03,PRESIDENT,02:51:07,iPhone,8292,42230
1892,25,A,A,P,A,A,A,A,P,A,A,A,P,A,P,P,P,A,A,A,A,P,P,A,A,A,A,A,A,A,A,P,A,A,A,P,P,A,A,A,A,A,P,A,P,A,A,A,A,P,A,A,A,A,P,A,P,A,A,A,P,A,A,A,2017-05-02,PRESIDENT,21:08:14,iPhone,16972,66895
1893,25,A,P,A,A,P,A,A,P,A,A,A,P,A,P,P,A,A,A,A,A,A,A,A,A,A,A,A,A,A,P,A,A,A,A,P,P,A,P,A,A,A,A,A,P,A,A,A,A,P,A,A,A,P,P,A,P,P,A,A,A,A,A,A,2017-05-02,PRESIDENT,13:07:10,iPhone,10001,43751
1894,24,A,A,A,A,P,A,A,P,A,A,P,P,A,P,A,P,A,A,A,A,A,A,P,A,A,P,A,A,A,P,A,A,A,A,P,P,A,P,P,P,A,A,P,P,A,A,A,A,P,A,A,A,P,P,A,A,A,A,A,A,A,A,A,2017-05-02,PRESIDENT,13:01:41,iPhone,11802,57577
1895,20,A,A,A,A,A,A,P,P,A,P,A,A,A,A,P,P,A,P,A,A,A,P,A,A,A,A,A,A,A,P,A,A,A,A,P,P,A,P,A,A,A,P,A,P,A,A,A,A,P,A,A,A,A,A,A,A,P,A,A,A,P,A,A,2017-05-02,PRESIDENT,00:55:54,iPhone,8107,37321
1896,17,A,A,P,A,A,A,A,P,A,A,A,P,A,A,P,P,A,A,A,A,A,A,A,A,A,A,A,A,P,A,A,A,A,A,P,P,A,A,A,A,A,P,A,P,A,A,A,A,P,A,A,A,P,A,A,A,P,A,A,P,P,A,A,2017-05-01,PRESIDENT,20:30:42,Twitter Ads,7137,36229
1897,23,P,A,P,A,P,A,A,P,A,A,A,P,P,P,A,P,A,A,P,A,A,A,P,A,A,P,A,A,P,A,A,A,A,A,P,P,A,A,A,A,A,P,A,P,A,A,A,A,A,A,A,A,A,P,A,A,A,A,A,A,A,A,A,2017-05-01,PRESIDENT,19:29:41,iPhone,14276,75848
1898,23,A,P,P,A,P,A,A,A,A,A,A,A,A,A,A,P,A,A,A,A,A,P,A,A,P,A,A,P,A,A,P,A,A,A,P,P,A,A,A,A,A,A,P,P,A,A,P,A,P,A,A,A,A,P,P,P,A,A,A,A,A,A,A,2017-04-30,PRESIDENT,12:32:50,iPhone,13336,60839
1899,24,A,P,A,A,P,A,A,P,A,A,P,P,A,A,A,P,A,A,A,A,P,A,A,A,A,A,A,A,P,A,A,A,P,A,P,P,P,P,A,P,A,A,P,P,P,A,A,A,P,A,A,A,A,A,A,A,P,P,P,A,A,A,A,2017-04-30,PRESIDENT,12:28:04,iPhone,24380,95028
1900,18,A,A,P,A,A,A,P,P,A,A,A,P,A,P,A,P,A,A,A,P,A,A,A,A,A,A,A,A,P,A,A,A,A,A,P,P,A,A,A,A,A,A,A,P,A,A,A,A,P,A,A,A,A,A,A,A,A,A,A,P,A,A,A,2017-04-30,PRESIDENT,12:09:04,iPhone,11579,67068
1901,15,A,A,P,A,A,A,A,A,A,A,A,A,A,P,P,A,A,A,P,A,P,A,A,A,A,P,P,A,A,P,A,A,A,A,P,P,P,P,A,A,A,A,A,P,A,A,A,A,A,A,A,A,A,A,A,A,P,A,A,P,A,A,A,2017-04-30,PRESIDENT,12:05:31,iPhone,5813,39339
1902,20,A,A,P,A,A,P,P,P,A,A,P,A,A,P,P,A,A,A,A,A,A,P,A,A,A,A,A,A,P,P,A,A,A,A,P,P,A,A,A,A,A,P,A,P,A,A,A,A,A,A,P,A,A,P,A,A,A,A,A,A,A,A,A,2017-04-30,PRESIDENT,11:33:12,iPhone,19990,79930
1903,17,A,A,P,A,A,A,P,A,A,A,P,P,A,P,A,P,A,A,A,A,A,A,A,A,A,A,A,P,A,A,P,A,A,A,P,A,A,A,A,A,A,A,A,P,A,A,A,A,P,A,A,A,A,A,A,A,A,A,A,P,A,A,A,2017-04-29,PRESIDENT,17:39:48,iPhone,10293,59362
1904,16,A,A,P,A,P,A,A,A,A,A,A,A,A,P,A,P,A,A,A,A,A,A,A,A,A,A,P,A,A,A,A,A,P,P,P,A,A,P,A,A,P,A,P,P,A,A,A,A,P,A,P,A,A,A,P,A,A,A,A,A,A,A,A,2017-04-29,PRESIDENT,15:35:26,iPhone,15086,72825
1905,21,P,A,P,A,A,A,A,P,P,A,P,P,A,P,A,P,A,A,A,A,P,A,P,A,A,A,A,A,A,A,A,A,P,A,P,P,A,P,A,A,A,A,A,P,A,A,A,A,P,A,A,A,A,A,A,A,A,A,A,P,A,A,A,2017-04-29,PRESIDENT,02:40:11,iPhone,23417,85241
1906,12,A,A,A,A,A,A,A,A,A,A,A,A,A,P,P,P,A,A,A,P,A,A,A,A,A,P,P,A,A,A,P,A,A,A,A,P,A,P,A,A,A,A,A,P,A,A,A,A,A,A,A,A,A,A,A,A,P,A,A,P,A,A,A,2017-04-28,PRESIDENT,23:26:18,iPhone,5280,35278
1907,27,P,A,P,A,A,A,P,P,A,A,P,P,A,P,P,P,A,A,A,A,A,A,A,A,A,A,A,A,A,A,A,A,P,A,P,P,P,A,A,P,A,P,A,P,A,P,A,P,A,A,A,A,A,P,A,P,P,A,A,A,A,A,A,2017-04-28,PRESIDENT,22:31:25,iPhone,15697,80605
1908,16,A,A,A,A,A,A,A,P,A,P,P,P,A,A,P,A,P,A,A,A,P,A,A,A,A,A,P,A,P,A,A,A,A,A,P,P,A,P,A,A,A,A,A,P,A,A,A,A,P,A,A,A,A,A,A,A,P,A,A,P,P,A,A,2017-04-28,PRESIDENT,12:15:59,iPhone,10913,47053
1909,15,A,A,P,A,A,A,A,P,A,P,P,P,A,A,A,A,A,A,A,A,A,A,A,A,A,A,P,A,P,A,A,A,A,A,P,A,A,A,A,A,A,A,A,P,A,A,A,A,P,A,A,A,A,A,A,A,A,A,A,A,P,A,A,2017-04-27,PRESIDENT,22:43:19,Twitter Ads,5946,28134
1910,19,A,A,A,A,P,A,A,P,A,A,A,A,A,A,P,P,A,A,A,A,A,A,A,A,A,A,P,A,A,A,A,A,A,A,P,P,A,P,A,A,A,A,P,A,A,A,A,A,P,A,A,A,A,A,A,A,P,A,A,A,P,A,A,2017-04-27,PRESIDENT,21:42:47,iPhone,11929,53239
1911,21,A,A,P,A,A,A,A,P,A,A,A,P,A,P,P,P,A,A,A,A,A,P,A,A,A,A,A,P,P,A,A,P,A,A,P,P,A,A,A,A,A,P,A,P,A,A,A,A,A,A,A,A,A,A,A,A,A,A,P,A,A,A,A,2017-04-27,PRESIDENT,18:59:31,iPhone,15064,59887
1912,15,A,A,A,A,A,A,A,A,A,A,A,A,A,A,P,P,A,A,A,A,A,P,A,A,A,A,A,A,P,A,A,A,A,A,P,P,A,P,A,A,A,P,A,P,A,A,A,A,A,A,A,A,A,A,A,P,P,A,P,P,A,A,A,2017-04-27,PRESIDENT,14:39:25,iPhone,14266,58667
1913,22,A,A,A,A,P,A,A,A,A,A,A,P,A,A,P,P,A,P,A,A,A,P,P,A,A,A,A,P,A,A,A,A,A,A,P,P,A,A,A,A,A,P,A,P,A,A,A,A,A,A,A,A,A,P,A,A,A,A,P,A,A,A,A,2017-04-27,PRESIDENT,14:39:04,iPhone,11977,49085
1914,14,A,A,P,A,P,A,A,P,A,A,A,P,A,A,P,P,A,A,A,P,A,A,A,A,A,A,A,P,A,A,A,A,A,A,P,P,A,A,A,A,A,A,P,A,P,A,A,A,A,A,P,P,A,A,A,A,A,A,A,A,A,A,A,2017-04-27,PRESIDENT,14:38:14,iPhone,13824,60019
1915,18,A,A,P,A,A,A,A,P,A,A,A,P,A,P,P,P,A,A,A,A,A,P,A,A,A,A,A,P,P,A,A,A,A,A,P,P,A,A,A,A,A,P,A,A,A,A,A,A,A,A,P,A,A,A,A,P,P,A,A,A,A,A,A,2017-04-27,PRESIDENT,14:37:51,iPhone,13141,60294
1916,13,A,A,A,A,A,A,A,A,A,A,A,P,A,A,P,P,A,A,A,A,A,P,A,A,A,A,A,A,A,A,A,A,A,A,P,P,A,A,A,A,A,P,A,A,A,P,A,A,A,A,A,A,A,A,A,P,P,A,P,A,A,A,A,2017-04-27,PRESIDENT,14:37:30,iPhone,9735,45394
1917,24,A,P,A,P,A,A,P,P,A,A,A,P,A,P,P,P,A,A,A,A,A,P,A,A,A,A,A,P,P,A,P,A,A,A,P,P,A,A,A,A,A,P,A,P,A,A,A,A,P,A,A,A,A,A,A,P,P,A,P,A,A,A,A,2017-04-27,PRESIDENT,14:37:09,iPhone,17557,70192
1918,25,P,P,P,P,P,A,P,A,A,A,P,P,A,P,P,P,A,A,A,A,P,A,A,A,A,P,A,A,A,A,A,A,P,A,P,P,A,A,A,A,A,A,P,P,A,A,P,A,P,A,A,A,A,A,A,A,P,A,A,A,A,A,A,2017-04-27,PRESIDENT,11:30:20,iPhone,10122,49242
1919,23,A,A,A,A,A,A,P,P,P,A,A,P,A,A,P,P,A,A,A,A,A,P,A,A,A,A,A,A,A,A,A,A,A,A,P,P,A,P,A,A,A,A,A,P,A,A,A,A,P,A,P,A,A,P,A,A,P,A,A,A,A,A,A,2017-04-27,PRESIDENT,11:21:20,iPhone,16005,70086
1920,19,A,A,P,A,A,A,A,P,A,A,P,A,A,P,A,P,A,P,A,A,A,P,A,A,A,A,A,P,A,A,A,A,A,A,P,P,A,A,A,A,A,P,A,P,A,P,A,A,P,A,A,A,A,A,P,A,A,A,A,A,A,A,A,2017-04-27,PRESIDENT,11:12:12,iPhone,15446,53161
1921,24,A,A,P,A,A,A,A,P,A,A,P,P,A,A,A,A,A,A,A,A,P,P,A,A,A,A,A,A,A,A,A,A,P,A,P,P,A,A,A,A,A,A,A,P,A,A,A,A,A,P,A,A,A,A,A,A,A,A,A,A,P,A,A,2017-04-26,PRESIDENT,23:06:16,iPhone,9593,48969
1922,17,A,A,P,A,A,A,P,A,A,P,P,A,A,A,P,P,P,A,A,A,P,A,A,A,A,A,A,A,P,A,A,A,A,A,P,P,A,P,A,A,A,A,A,P,A,A,A,A,P,A,A,A,A,A,A,A,P,A,A,P,P,A,A,2017-04-26,PRESIDENT,22:27:29,iPhone,9090,40184
1923,20,A,A,A,A,A,A,A,A,A,P,P,P,A,A,P,P,A,A,A,A,P,A,A,A,A,A,P,A,P,A,A,A,A,A,P,P,A,P,A,A,A,A,A,P,A,A,A,A,P,A,A,A,A,A,A,A,P,A,A,P,P,A,A,2017-04-26,PRESIDENT,20:49:16,Twitter Ads,7175,33658
1924,8,A,A,P,A,A,A,P,A,A,A,P,A,A,P,P,A,A,A,A,A,A,A,A,A,A,A,P,A,A,A,A,A,A,A,P,A,A,A,A,A,A,A,A,P,A,A,A,A,P,A,A,A,A,A,A,A,A,A,A,A,P,A,A,2017-04-26,PRESIDENT,18:10:04,Twitter Ads,18178,84792
1925,22,P,A,P,A,A,P,P,A,A,A,A,P,A,A,A,P,A,A,A,P,A,A,P,A,A,A,A,P,A,P,P,A,P,A,P,P,A,P,A,A,A,A,A,P,A,A,A,A,P,A,A,A,A,A,A,A,A,P,A,A,A,A,A,2017-04-26,PRESIDENT,14:53:26,iPhone,9388,47225
1926,23,A,A,P,A,A,P,A,A,A,A,P,P,A,P,A,P,P,A,P,A,P,P,A,A,A,A,A,A,A,A,P,A,A,A,P,P,P,P,A,A,A,A,A,P,A,A,A,A,P,A,P,A,P,P,A,A,P,A,P,A,A,A,A,2017-04-26,PRESIDENT,10:51:06,iPhone,12781,56586
1927,25,P,A,P,P,A,A,A,P,A,A,P,P,P,A,P,A,A,A,A,A,A,A,A,A,A,A,A,A,A,A,A,A,A,A,P,P,P,P,P,A,A,P,A,P,A,A,P,A,A,P,A,A,A,P,A,A,A,A,A,P,A,A,A,2017-04-26,PRESIDENT,10:38:51,iPhone,10380,49005
1928,24,A,A,P,A,A,A,A,P,A,A,A,P,A,P,A,P,A,A,A,A,A,A,P,A,A,A,A,A,A,A,A,A,A,A,P,P,A,A,P,A,A,A,A,P,A,A,A,A,P,A,A,A,A,P,P,A,A,A,A,P,A,A,A,2017-04-26,PRESIDENT,10:30:54,iPhone,18022,68988
1929,13,A,A,P,A,A,A,A,P,A,P,A,A,A,A,A,A,P,A,A,A,A,A,A,A,A,A,A,A,P,A,A,A,A,A,P,A,A,A,A,A,A,A,A,P,A,A,A,A,P,A,A,A,A,A,A,A,A,A,A,A,P,A,A,2017-04-26,PRESIDENT,10:20:00,iPhone,8885,39714
1930,15,A,A,P,A,A,A,A,A,A,P,A,P,A,A,A,P,A,A,A,A,A,A,A,A,A,A,A,A,A,A,A,A,A,A,P,A,A,A,A,A,A,A,A,P,A,A,A,A,P,A,A,A,A,A,A,A,A,A,A,A,P,A,A,2017-04-25,PRESIDENT,23:32:13,iPhone,7491,36693
1931,27,A,P,P,P,A,A,P,P,A,A,P,P,A,A,P,P,A,A,A,P,A,A,P,A,A,P,A,A,P,A,A,A,A,A,P,P,P,P,A,P,A,P,A,P,A,A,A,A,A,A,P,A,A,A,P,A,P,A,A,A,A,A,A,2017-04-25,PRESIDENT,17:51:03,iPhone,26296,99995
1932,23,P,P,P,A,A,A,A,P,A,A,A,A,A,P,P,P,A,A,A,P,A,A,A,A,A,P,A,A,P,A,A,A,A,A,P,P,A,A,P,P,A,P,A,P,A,A,A,A,P,A,A,A,A,P,A,A,P,A,A,A,A,A,A,2017-04-25,PRESIDENT,12:36:28,iPhone,14456,62127
1933,20,A,A,P,A,A,A,A,A,A,A,A,P,A,P,A,P,P,A,A,A,A,A,A,A,A,A,P,P,A,A,A,A,A,A,P,A,A,A,P,A,A,P,A,P,A,A,A,A,P,A,P,A,A,A,A,A,A,A,P,A,P,A,A,2017-04-25,PRESIDENT,12:30:15,iPhone,6673,38213
1934,15,A,A,P,A,A,A,P,A,A,P,P,P,A,A,P,A,A,P,A,A,A,A,A,A,A,A,A,A,P,A,A,A,A,A,P,P,A,P,A,A,A,P,A,A,A,A,A,A,A,A,A,A,A,A,A,A,P,A,A,P,P,A,A,2017-04-25,PRESIDENT,11:23:08,iPhone,10428,44131
1935,23,A,A,P,A,P,A,A,P,A,A,P,A,A,P,P,P,A,A,A,A,P,A,A,A,A,P,A,P,A,A,A,A,A,A,P,P,A,A,P,A,A,P,P,P,A,A,A,A,P,A,A,A,A,P,P,A,A,A,A,A,A,A,A,2017-04-24,PRESIDENT,20:32:08,iPhone,13571,71615
1936,14,A,A,A,A,A,A,P,A,A,P,A,P,A,P,P,A,P,P,A,P,A,A,A,A,A,A,P,A,A,A,A,P,P,A,P,P,A,A,A,A,P,A,A,P,A,A,A,A,P,A,A,A,A,A,A,A,A,A,A,P,P,A,A,2017-04-24,PRESIDENT,17:18:32,iPhone,7469,37547
1937,22,A,P,A,A,P,A,P,A,A,A,P,P,A,P,A,A,A,P,A,A,A,A,P,P,A,P,A,A,P,A,A,A,A,A,P,P,P,P,A,A,A,A,A,A,A,A,A,A,A,A,A,A,A,P,A,A,A,A,A,A,A,A,A,2017-04-24,PRESIDENT,17:11:31,Twitter Ads,8029,37967
1938,2,A,A,A,A,A,A,A,A,A,A,A,A,A,P,A,A,A,P,A,A,A,A,A,A,A,A,A,A,A,A,A,A,A,A,A,A,A,A,A,A,A,A,A,A,A,A,A,A,A,A,A,A,A,A,A,A,A,A,A,A,P,A,A,2017-04-24,PRESIDENT,15:31:57,iPhone,5553,30050
1939,23,P,A,P,A,P,P,A,P,A,A,A,P,P,P,P,A,P,A,A,A,P,A,A,A,A,A,A,A,A,A,A,A,A,A,P,P,A,A,A,A,A,P,A,P,A,A,A,A,A,A,A,A,A,P,A,A,A,A,A,A,A,A,A,2017-04-24,PRESIDENT,14:02:01,iPhone,11354,51718
1940,23,P,A,P,A,P,A,P,P,A,A,P,P,A,P,A,P,A,A,A,P,A,A,A,A,A,A,A,A,A,P,A,A,A,A,P,P,A,P,P,A,A,A,P,P,A,A,A,A,P,A,A,A,A,A,A,A,A,A,A,P,A,A,A,2017-04-24,PRESIDENT,12:28:01,iPhone,9043,46670
1941,24,A,A,P,A,A,P,P,P,A,A,A,A,P,A,P,P,A,A,A,A,A,A,A,A,A,A,A,A,P,A,P,P,P,A,P,A,A,P,A,A,A,P,A,P,A,A,A,A,P,A,P,A,A,A,A,A,A,A,P,A,A,A,A,2017-04-24,PRESIDENT,12:15:45,iPhone,11947,60868
1942,24,P,A,P,A,P,A,P,P,A,A,A,P,A,A,A,P,A,A,A,A,A,A,A,A,A,P,A,A,A,A,A,A,P,A,P,P,A,A,A,A,A,A,P,P,A,A,P,A,P,A,A,A,A,P,A,A,A,A,A,P,A,A,A,2017-04-23,PRESIDENT,19:55:04,iPhone,11742,63642
1943,25,P,A,P,A,A,A,A,A,P,A,P,P,P,A,P,P,A,A,A,A,P,A,A,A,P,P,A,A,A,A,A,A,A,A,P,P,P,P,A,A,A,A,A,P,A,P,A,A,P,A,A,A,A,A,A,A,P,A,A,P,A,A,A,2017-04-23,PRESIDENT,19:48:16,iPhone,15090,64063
1944,26,P,P,P,P,A,A,P,P,P,A,A,P,A,A,A,P,A,A,A,A,A,A,P,A,A,P,A,A,A,P,A,A,A,A,P,P,A,A,A,A,A,A,A,P,A,A,A,A,P,A,A,A,A,A,A,P,A,A,A,A,A,A,A,2017-04-23,PRESIDENT,15:44:59,iPhone,16249,64482
1945,24,A,A,P,A,P,A,A,A,P,A,A,P,A,A,A,P,A,A,A,A,A,P,P,A,A,P,A,A,A,A,A,A,P,A,P,P,A,A,A,P,A,A,A,P,A,A,P,A,P,P,A,A,A,P,A,P,A,A,A,A,A,A,A,2017-04-23,PRESIDENT,15:42:07,iPhone,12233,58486
1946,6,A,A,A,A,A,A,A,A,A,A,P,A,A,A,A,P,A,A,A,A,A,A,A,A,A,A,P,A,A,A,A,A,A,P,A,A,A,A,A,A,A,A,A,A,A,A,A,A,P,A,A,A,A,A,P,A,A,A,A,A,A,A,A,2017-04-23,PRESIDENT,14:20:12,iPhone,4844,34704
1947,8,P,A,P,A,A,A,A,A,A,A,A,A,A,A,A,P,A,A,A,A,A,A,A,A,A,A,A,A,P,A,A,A,P,A,P,P,A,A,A,A,A,A,A,P,A,A,A,A,P,A,A,A,A,A,A,A,A,A,A,A,A,A,A,2017-04-23,PRESIDENT,14:07:52,iPhone,17186,63159
1948,21,A,A,P,A,A,A,A,P,P,A,A,A,A,P,P,P,P,A,A,A,A,A,A,A,A,A,A,A,P,A,A,A,A,A,P,P,P,P,A,A,A,P,A,P,A,A,A,A,A,P,A,A,A,P,A,A,P,A,A,A,A,A,A,2017-04-23,PRESIDENT,14:05:07,iPhone,18191,89211
1949,23,A,A,P,A,A,A,A,P,A,A,P,P,A,A,P,P,P,A,A,A,A,A,A,A,A,A,A,A,A,A,A,A,A,A,P,P,A,P,A,A,A,P,A,P,A,A,A,A,P,A,A,A,A,A,A,A,P,A,A,P,A,A,A,2017-04-22,PRESIDENT,21:49:10,iPhone,14707,80115
1950,11,A,A,P,A,A,A,P,P,A,A,A,A,A,A,A,P,A,A,A,A,A,A,A,A,A,P,A,A,P,A,A,A,A,A,P,A,P,P,A,A,A,A,A,A,A,A,A,A,P,A,P,A,A,A,A,A,A,A,A,P,A,A,A,2017-04-22,PRESIDENT,19:01:59,iPhone,16988,74989
1951,16,A,A,P,A,A,A,P,A,A,A,A,A,A,P,P,P,A,A,A,P,P,A,P,A,A,P,A,P,A,A,A,A,A,A,P,P,A,A,A,A,A,A,A,P,A,P,A,A,P,A,A,A,A,A,A,A,P,A,A,P,A,A,A,2017-04-22,PRESIDENT,16:15:01,iPhone,11786,58692
1952,19,A,A,P,A,A,A,A,P,A,A,A,A,A,P,P,P,P,A,A,A,A,A,A,A,A,A,A,P,A,A,A,A,A,A,P,P,A,A,P,A,A,A,P,P,A,A,A,A,P,A,A,A,A,A,A,A,A,P,A,A,A,A,A,2017-04-22,PRESIDENT,16:10:26,iPhone,10446,61868
1953,23,A,A,A,A,P,A,P,P,A,A,P,P,A,A,P,A,A,A,A,A,A,P,P,A,A,A,A,A,A,P,P,A,A,A,P,P,A,P,A,A,A,P,A,P,A,A,A,A,P,A,A,A,A,P,A,A,A,A,P,A,P,A,A,2017-04-22,PRESIDENT,16:05:37,iPhone,10397,54523
1954,13,A,A,P,A,A,A,A,P,A,P,A,A,A,A,A,A,P,A,A,A,A,A,A,A,A,A,A,A,A,A,A,A,A,A,P,P,A,A,A,A,A,A,A,P,A,A,A,A,A,A,A,A,A,A,A,A,A,A,A,A,P,A,A,2017-04-22,PRESIDENT,03:38:00,iPhone,9835,42823
1955,5,A,A,A,A,A,A,P,A,A,A,P,A,A,P,A,A,A,P,A,P,A,A,A,A,A,A,A,A,A,A,A,A,A,P,P,P,A,A,A,A,A,A,A,A,A,A,A,A,A,A,A,A,A,A,A,A,A,A,A,A,P,A,A,2017-04-22,PRESIDENT,00:43:21,Twitter Ads,19562,76038
1956,26,P,A,P,A,P,A,A,A,A,A,P,P,A,A,A,A,A,A,A,A,A,P,A,A,A,P,A,A,A,A,A,A,A,A,P,P,A,A,A,A,A,A,P,P,A,A,A,A,P,A,A,A,A,P,A,P,P,A,P,A,A,A,A,2017-04-21,PRESIDENT,20:22:14,iPhone,14382,66215
1957,27,A,A,P,A,P,P,A,P,A,A,P,P,A,P,P,P,A,A,A,A,P,A,P,A,A,P,A,A,A,P,A,A,A,A,P,P,A,A,A,P,A,A,A,P,A,A,P,A,P,A,A,A,A,P,A,A,P,A,A,A,A,P,A,2017-04-21,PRESIDENT,13:04:19,iPhone,14753,73399
1958,24,A,P,P,A,A,A,A,A,A,A,A,P,A,P,A,P,A,A,P,A,P,A,A,A,A,P,A,A,P,A,A,A,P,A,P,P,A,A,A,A,A,A,A,P,A,A,A,A,P,A,A,A,A,A,A,A,A,A,A,A,A,A,A,2017-04-21,PRESIDENT,10:50:33,iPhone,18717,75062
1959,21,A,A,P,A,A,A,P,A,A,A,A,P,A,P,A,A,A,P,A,A,P,P,A,A,A,A,A,A,A,A,A,A,A,A,P,P,A,A,A,A,A,A,A,P,A,A,A,A,P,A,A,A,A,A,A,A,A,A,A,P,P,A,A,2017-04-21,PRESIDENT,10:32:01,iPhone,7010,37208
1960,24,A,A,A,A,A,A,A,A,A,A,P,A,P,A,P,P,A,A,A,A,A,P,A,A,A,P,A,A,A,A,A,A,P,A,P,P,A,A,A,A,A,A,A,P,P,A,A,A,P,A,A,A,A,A,A,A,P,A,A,A,P,A,A,2017-04-20,PRESIDENT,21:35:05,Twitter Ads,11693,52450
1961,25,A,A,P,A,A,A,A,A,A,A,P,A,A,A,P,A,A,A,A,A,P,A,A,A,A,A,P,A,A,P,A,P,P,A,P,P,P,P,A,P,A,A,A,P,A,P,A,A,P,A,P,A,A,P,A,A,A,A,A,A,A,P,A,2017-04-20,PRESIDENT,19:33:46,iPhone,19178,81483
1962,18,A,A,P,A,A,A,A,A,A,A,A,P,A,A,A,P,A,A,A,A,P,P,A,A,A,A,P,A,P,A,A,A,A,A,P,P,A,A,A,A,A,A,A,P,A,A,A,A,P,A,A,A,A,A,A,A,A,A,A,P,P,A,A,2017-04-20,PRESIDENT,13:48:14,iPhone,9723,49049
1963,19,A,A,A,A,A,P,P,P,A,A,A,P,A,A,P,P,A,P,A,A,A,A,A,A,A,A,P,A,P,A,A,A,A,A,P,P,A,P,P,A,A,P,A,P,A,A,A,A,P,A,A,A,A,A,A,A,P,A,A,P,P,A,A,2017-04-20,PRESIDENT,01:34:10,Twitter Ads,10614,48196
1964,3,A,A,A,A,A,A,A,A,A,A,A,A,A,A,A,A,A,P,A,A,A,A,A,A,A,A,A,A,A,A,A,A,A,A,A,A,A,A,A,A,A,A,A,A,A,A,A,A,A,A,A,A,A,A,A,A,A,A,A,A,P,A,A,2017-04-19,PRESIDENT,20:26:45,iPhone,12938,54144
1965,23,A,A,P,A,P,A,A,P,A,A,A,A,A,P,A,P,A,A,A,A,A,A,P,A,A,A,A,A,A,A,A,A,A,A,P,P,A,P,A,A,A,A,A,P,A,P,A,A,P,A,A,A,A,P,A,A,A,A,A,P,A,A,A,2017-04-19,PRESIDENT,17:31:28,iPhone,15581,72852
1966,23,A,A,P,A,P,A,P,P,P,A,P,A,A,P,A,P,A,A,A,A,A,A,A,A,A,A,A,A,A,P,A,A,A,A,P,P,A,A,A,A,A,A,A,P,A,A,A,A,P,A,A,A,A,A,A,A,A,A,A,A,A,A,A,2017-04-19,PRESIDENT,12:43:18,iPhone,15355,77097
1967,4,A,A,A,A,A,A,A,A,A,A,A,A,A,A,A,A,A,P,A,A,A,A,A,A,A,A,A,A,A,A,A,A,A,A,A,A,A,A,A,A,A,A,A,A,A,A,A,A,A,A,A,A,A,A,A,A,A,A,A,A,P,A,A,2017-04-19,PRESIDENT,04:09:17,iPhone,6772,33968
1968,23,A,P,A,P,A,A,A,P,A,A,P,P,A,P,A,P,A,A,A,A,A,A,A,A,A,A,P,P,A,A,A,A,P,A,P,P,A,P,A,A,A,A,A,P,A,P,A,A,P,P,A,A,A,P,A,A,A,A,A,A,A,P,A,2017-04-18,PRESIDENT,20:56:16,iPhone,16473,63042
1969,27,A,A,P,A,A,A,P,P,A,A,A,A,A,P,A,P,A,A,A,P,P,A,A,P,A,P,A,P,A,A,P,A,A,A,P,P,A,A,A,A,A,P,A,P,A,A,A,A,P,A,A,A,A,A,P,A,A,A,A,P,A,A,A,2017-04-18,PRESIDENT,20:38:25,iPhone,16046,62665
1970,25,P,A,P,A,P,A,P,P,A,A,P,A,A,A,A,P,A,A,A,P,P,A,A,A,A,P,A,A,P,A,A,A,A,A,P,A,A,A,A,A,A,A,A,P,A,A,A,A,P,A,P,A,A,P,A,P,A,A,A,A,A,A,A,2017-04-18,PRESIDENT,10:46:19,iPhone,14367,56986
1971,13,A,A,A,A,A,A,A,A,A,A,A,A,A,P,P,A,A,A,A,A,A,A,A,A,A,P,P,A,A,P,A,A,P,A,A,P,A,P,A,A,A,A,A,P,A,A,A,A,A,A,A,A,A,A,A,A,P,A,A,A,A,A,A,2017-04-18,PRESIDENT,10:38:59,iPhone,4683,33641
1972,25,A,A,P,A,A,A,P,A,A,A,A,P,A,P,P,P,A,A,A,A,A,P,A,A,A,A,A,A,P,P,A,P,A,A,P,P,A,P,A,A,A,A,A,P,A,P,A,A,P,A,A,A,A,A,A,A,P,A,P,A,A,A,A,2017-04-18,PRESIDENT,09:48:10,iPhone,17597,72694
1973,24,A,A,P,A,P,P,A,P,A,A,P,A,A,P,A,P,A,A,A,P,P,A,A,A,A,P,A,A,A,P,A,A,A,A,P,P,A,A,A,A,A,A,A,P,A,A,A,A,P,A,A,A,A,A,A,A,A,A,A,A,A,A,A,2017-04-18,PRESIDENT,09:39:25,iPhone,13599,61163
1974,11,A,A,A,A,A,A,P,A,A,A,A,A,A,A,A,P,A,A,A,A,A,A,A,A,A,A,A,A,P,A,A,A,A,A,P,A,A,A,P,A,A,A,A,P,A,A,A,A,P,A,A,A,A,A,P,A,A,A,A,P,A,A,A,2017-04-18,PRESIDENT,02:18:38,iPhone,8319,42213
1975,5,A,A,A,A,A,A,P,A,A,A,A,A,A,A,A,A,A,A,A,A,A,A,A,A,A,A,A,A,A,A,P,A,A,A,P,P,A,A,A,A,A,A,A,A,A,A,A,A,P,A,A,A,A,A,A,A,A,A,A,A,P,A,A,2017-04-17,PRESIDENT,22:41:53,iPhone,10793,56216
1976,20,A,A,P,A,A,A,A,P,A,A,P,P,A,P,A,A,A,A,A,A,A,P,A,A,A,A,A,A,P,A,A,A,A,A,P,P,A,A,A,A,A,A,A,P,A,A,A,A,P,A,A,A,A,P,A,P,A,A,A,P,A,A,A,2017-04-17,PRESIDENT,22:38:30,iPhone,19415,61174
1977,26,P,P,P,A,P,P,A,A,A,A,A,P,P,P,P,P,A,A,A,A,A,P,A,A,A,A,A,A,P,A,A,P,P,A,P,P,A,A,A,P,A,A,P,P,A,A,A,A,A,A,A,A,A,P,A,A,P,A,P,A,A,A,A,2017-04-17,PRESIDENT,13:31:03,iPhone,18607,83488
1978,16,A,A,P,A,A,A,P,A,A,P,A,A,A,A,A,P,A,A,A,A,P,P,A,A,A,A,A,A,P,A,A,A,P,A,P,A,A,A,A,A,A,P,A,P,A,A,A,A,P,A,A,A,A,A,P,A,A,A,A,A,A,A,A,2017-04-17,PRESIDENT,12:17:59,iPhone,12663,53324
1979,23,P,A,P,A,A,A,A,A,A,A,A,P,A,P,P,P,A,A,A,A,A,A,A,A,A,A,P,A,A,P,A,A,A,A,P,P,A,A,A,P,A,P,A,P,A,A,A,A,A,A,A,A,A,P,A,A,A,A,A,A,A,A,A,2017-04-17,PRESIDENT,12:13:17,iPhone,16169,75933
1980,23,P,A,P,A,P,P,P,A,A,A,P,P,A,P,A,P,A,A,A,A,P,A,A,A,A,A,A,A,P,A,A,A,A,A,P,P,A,P,A,A,A,A,A,P,A,A,A,A,P,A,A,A,A,P,A,A,P,A,P,P,A,A,A,2017-04-17,PRESIDENT,12:07:16,iPhone,12804,64082
1981,17,A,A,A,A,P,A,A,P,A,A,P,A,A,P,P,P,A,A,P,A,A,A,A,A,A,A,A,A,A,A,A,A,P,A,P,A,A,A,A,A,A,P,P,A,A,P,A,A,A,A,A,A,A,P,A,A,P,A,A,A,A,A,A,2017-04-17,PRESIDENT,00:45:01,iPhone,20803,104462
1982,16,A,A,P,A,P,A,A,A,A,A,A,P,A,P,A,P,A,A,A,A,A,A,A,P,A,A,A,A,P,A,A,A,P,A,P,P,A,P,A,A,A,A,A,P,A,A,P,A,A,A,A,A,A,P,A,A,A,A,A,P,A,P,A,2017-04-16,PRESIDENT,13:41:47,iPhone,21244,95808
1983,25,A,A,P,P,P,A,A,A,A,A,A,P,A,P,P,A,A,A,A,A,P,P,A,A,A,A,A,P,A,A,A,A,A,A,P,P,P,P,A,A,A,A,A,P,A,A,A,P,P,A,A,P,A,P,A,A,P,A,A,P,A,P,A,2017-04-16,PRESIDENT,13:13:26,iPhone,12384,70664
1984,4,A,A,P,A,A,A,A,A,A,A,A,A,A,P,A,A,A,A,A,A,A,A,A,A,A,A,A,A,A,A,A,A,A,A,P,A,A,A,A,A,A,A,A,P,A,A,P,A,A,A,A,A,A,A,A,A,A,A,A,A,A,A,A,2017-04-16,PRESIDENT,13:07:11,iPhone,40671,186323
1985,24,A,A,A,A,A,A,A,A,A,A,A,P,A,P,P,A,A,A,A,A,P,A,A,A,A,P,A,A,A,A,A,P,A,A,P,P,A,A,P,A,A,A,A,P,A,P,A,A,P,A,P,P,A,P,A,A,P,A,P,A,A,P,A,2017-04-16,PRESIDENT,12:24:49,iPhone,15001,72649
1986,4,A,A,P,A,A,A,A,A,A,A,A,A,A,A,A,A,A,A,A,A,A,A,A,A,A,A,A,A,A,A,A,A,A,A,P,A,A,A,A,A,A,A,A,A,A,A,A,A,A,A,A,A,A,A,A,A,A,A,A,A,P,A,A,2017-04-16,PRESIDENT,12:18:40,iPhone,7089,33563
1987,18,A,A,P,A,P,A,A,A,A,A,A,P,A,P,A,A,A,A,A,A,P,P,P,A,A,A,A,A,A,A,A,A,A,A,P,P,A,P,A,A,P,A,A,P,A,A,A,A,P,A,A,A,A,P,A,A,A,A,A,P,P,A,A,2017-04-14,PRESIDENT,20:41:25,iPhone,13013,75042
1988,26,A,A,P,A,A,A,A,P,A,A,A,P,A,P,A,P,A,A,A,A,A,A,A,A,A,P,A,P,A,A,A,A,A,A,P,P,A,A,A,A,A,P,A,P,A,P,P,A,P,A,A,A,A,A,A,A,A,A,P,A,A,A,A,2017-04-13,PRESIDENT,19:21:07,iPhone,24326,111648
1989,26,P,A,P,A,P,A,A,A,A,A,P,P,A,P,P,P,A,A,P,A,A,A,P,A,A,P,A,A,A,A,A,A,P,A,P,P,A,A,A,A,A,P,P,P,A,A,A,P,P,A,A,A,A,A,A,A,P,A,P,A,A,A,A,2017-04-13,PRESIDENT,13:16:30,iPhone,28207,113289
1990,21,A,A,P,A,A,A,A,P,A,A,P,A,A,P,P,P,A,A,A,A,A,A,A,A,A,A,A,A,P,A,A,A,P,A,P,P,P,P,A,A,A,A,A,A,A,P,A,A,P,A,A,A,A,P,A,A,P,A,A,P,A,A,A,2017-04-13,PRESIDENT,13:08:20,iPhone,30950,139902
1991,21,A,A,P,A,A,A,A,A,A,A,P,P,A,P,P,P,A,A,A,A,A,A,A,A,A,A,A,A,P,A,P,A,P,A,P,P,A,A,A,A,A,P,A,P,A,P,A,A,A,A,A,A,A,A,A,A,P,A,A,A,A,A,A,2017-04-13,PRESIDENT,00:32:25,iPhone,17816,95427
1992,22,A,A,P,A,A,A,A,P,A,A,A,P,A,A,P,P,A,P,A,A,A,A,A,A,A,A,A,P,P,A,A,A,A,A,P,P,A,A,A,A,A,A,A,P,A,P,A,A,P,A,A,A,A,P,A,A,P,A,A,A,A,A,A,2017-04-12,PRESIDENT,23:10:37,iPhone,12143,65130
1993,23,A,A,P,A,A,A,P,P,A,A,A,P,A,A,P,P,P,A,A,A,A,P,A,A,A,A,A,A,A,A,A,A,A,A,P,P,A,P,A,A,A,P,A,P,A,A,A,A,P,A,P,A,A,A,A,A,P,A,P,A,P,A,A,2017-04-12,PRESIDENT,23:09:56,iPhone,10724,52838
1994,23,P,A,P,A,A,A,A,P,A,A,P,P,A,P,A,A,A,A,A,A,A,A,A,A,A,A,A,A,A,A,A,A,P,A,P,P,A,P,A,A,A,A,A,P,A,A,A,A,P,A,A,A,P,A,A,A,A,A,A,P,A,A,A,2017-04-12,PRESIDENT,21:48:48,iPhone,13165,72078
1995,18,P,A,P,A,A,A,A,A,A,A,A,P,A,A,A,P,A,A,A,A,P,A,A,A,A,A,A,A,A,A,A,A,A,A,P,P,A,P,A,A,A,A,A,P,A,A,A,A,P,A,A,A,A,A,A,A,A,A,A,P,A,A,A,2017-04-12,PRESIDENT,12:37:07,iPhone,19588,92666
1996,11,A,A,A,A,A,A,A,A,A,A,A,A,A,P,P,P,A,A,A,P,A,A,A,A,A,P,P,A,A,P,A,A,A,A,A,P,A,P,A,A,A,A,A,P,A,A,A,A,A,A,A,A,A,A,A,A,P,A,A,A,A,A,A,2017-04-12,PRESIDENT,12:22:22,iPhone,6222,40874
1997,20,A,A,P,A,A,A,P,P,A,A,A,P,A,A,P,A,A,A,A,A,A,A,A,A,A,A,A,A,A,A,A,A,A,A,P,A,A,A,A,A,A,P,A,P,A,A,A,A,P,A,A,A,A,A,A,A,A,A,A,P,P,A,A,2017-04-12,PRESIDENT,03:16:00,iPhone,8723,43875
1998,26,A,A,P,A,A,P,P,P,A,A,P,P,A,A,P,P,A,A,A,A,P,A,A,A,A,A,A,A,A,A,A,A,A,A,P,P,A,A,A,A,A,P,A,P,A,P,A,A,P,A,A,A,A,P,A,P,P,A,P,P,A,A,A,2017-04-11,PRESIDENT,20:27:35,iPhone,12262,58666
1999,25,A,P,A,A,P,A,A,A,A,A,P,P,A,P,P,P,A,A,A,A,A,P,A,A,A,P,A,A,A,A,A,P,A,A,P,P,A,A,A,A,A,A,P,P,A,P,A,A,P,P,A,A,A,P,A,A,P,A,P,A,A,A,A,2017-04-11,PRESIDENT,12:59:20,iPhone,53328,136091
2000,27,A,A,A,A,P,A,A,A,A,A,A,P,A,P,P,A,A,A,A,A,P,A,A,A,A,P,A,A,A,A,A,P,A,A,P,P,A,P,A,A,A,A,P,P,A,A,A,A,P,A,P,A,A,A,A,A,P,A,P,A,A,A,A,2017-04-11,PRESIDENT,12:03:43,iPhone,19145,81554
2001,17,A,A,P,A,A,A,A,P,A,A,P,P,A,A,A,P,A,P,A,A,A,A,A,A,A,A,A,A,A,A,A,A,A,A,P,P,A,A,A,A,A,A,A,P,A,A,P,A,P,A,A,A,A,A,A,A,A,A,A,A,A,A,A,2017-04-11,PRESIDENT,11:59:04,iPhone,16731,89320
2002,20,A,A,P,A,A,A,A,A,A,A,A,P,A,A,A,P,A,A,A,A,P,A,A,A,A,A,A,A,P,A,A,A,A,A,P,A,A,A,A,A,A,P,A,P,A,A,A,A,P,A,A,A,A,A,A,A,A,A,P,A,P,A,A,2017-04-10,PRESIDENT,23:56:35,iPhone,15760,79752
2003,5,A,A,A,A,A,A,P,A,A,A,A,A,A,P,A,A,A,P,A,A,A,A,A,A,A,A,P,A,A,A,A,A,A,P,A,A,A,A,A,A,A,A,A,A,A,A,A,A,A,A,A,A,A,A,P,A,A,A,A,A,P,A,A,2017-04-10,PRESIDENT,21:59:10,Twitter Ads,14540,71754
2004,9,A,A,A,A,A,A,A,A,A,A,A,A,A,A,A,P,A,A,A,A,A,A,A,A,A,P,A,A,P,A,A,A,P,A,P,P,A,A,A,A,A,A,A,A,A,A,A,A,P,A,A,A,A,A,A,A,A,A,A,A,A,A,A,2017-04-10,PRESIDENT,01:35:45,iPhone,10391,56646
2005,16,P,A,P,A,A,A,A,A,A,A,A,P,A,A,P,P,A,A,P,A,A,A,A,A,A,A,A,A,A,A,A,A,P,A,P,P,A,A,P,A,A,A,A,P,A,A,A,A,P,A,A,A,A,P,A,A,P,A,A,A,A,A,A,2017-04-09,PRESIDENT,15:21:07,iPhone,15606,77604
2006,29,P,A,P,A,P,A,A,A,A,A,A,P,A,P,A,P,A,A,A,P,P,A,A,A,A,P,A,A,A,P,A,P,A,A,P,P,P,A,A,A,A,A,A,P,A,A,A,A,P,A,P,A,A,A,A,A,P,A,P,A,A,A,A,2017-04-09,PRESIDENT,15:20:39,iPhone,18538,101425
2007,21,A,P,P,P,P,P,A,P,A,A,A,P,A,P,A,A,A,A,A,A,A,A,A,A,A,A,A,P,A,A,A,A,P,A,P,P,A,A,A,A,A,A,P,A,A,A,A,A,A,A,A,A,A,P,P,A,P,A,P,A,A,A,A,2017-04-08,PRESIDENT,19:58:32,iPhone,11769,61631
2008,22,P,A,P,A,A,A,A,P,A,A,P,P,A,A,P,P,P,A,A,A,A,A,A,A,A,A,A,A,P,A,A,A,P,A,P,A,A,A,A,A,A,P,A,P,A,A,A,A,P,A,A,A,A,A,A,A,A,A,A,A,A,A,A,2017-04-08,PRESIDENT,19:00:08,iPhone,27363,135259
2009,12,A,A,A,A,A,A,A,P,P,A,P,A,A,A,A,P,A,A,A,A,A,A,A,A,A,P,A,A,A,A,A,A,P,A,P,P,P,P,A,A,A,A,A,P,A,A,A,A,A,A,P,A,A,P,A,A,A,A,A,A,A,A,A,2017-04-08,PRESIDENT,14:54:24,iPhone,7231,48718
2010,24,A,A,P,A,P,A,A,P,A,A,A,P,A,A,P,P,A,A,P,A,P,P,P,A,A,A,A,A,A,A,A,A,A,A,P,P,A,P,A,A,A,P,A,P,A,A,A,A,P,A,A,A,A,P,A,A,A,A,A,A,A,A,A,2017-04-08,PRESIDENT,14:51:10,iPhone,10521,67145
2011,21,A,A,A,A,P,A,P,A,A,A,P,P,A,A,P,A,A,P,A,A,P,P,P,A,A,A,P,A,A,A,A,A,A,A,P,P,A,P,A,A,A,P,A,P,A,A,A,A,P,A,A,A,A,P,A,A,A,A,A,P,P,A,A,2017-04-08,PRESIDENT,14:50:59,iPhone,10767,60570
2012,5,A,A,A,A,A,A,P,A,A,A,P,A,A,P,A,A,A,A,A,A,A,A,A,A,A,A,A,A,A,A,A,A,A,A,P,A,A,A,A,A,A,A,A,A,A,A,A,A,A,A,A,A,A,A,A,A,A,A,A,A,P,A,A,2017-04-06,PRESIDENT,18:30:49,iPhone,23000,83555
2013,17,P,A,P,A,A,A,A,P,A,A,A,A,A,A,P,A,P,A,A,A,A,A,A,A,A,A,A,A,A,A,A,A,A,A,P,P,P,P,A,A,P,P,A,P,A,A,A,A,P,A,A,A,A,A,A,A,P,A,A,A,P,A,A,2017-04-06,PRESIDENT,02:12:43,iPhone,13159,67325
2014,14,A,A,P,A,A,A,P,P,A,A,A,A,A,P,P,P,A,P,A,A,A,A,A,A,A,P,A,A,A,A,A,A,A,A,P,P,A,A,A,A,A,A,A,P,A,A,A,A,P,A,A,A,A,A,A,A,P,A,A,A,P,A,A,2017-04-05,PRESIDENT,21:18:08,Twitter Ads,9150,49321
2015,20,A,A,P,A,A,A,P,P,A,A,A,P,A,A,P,P,P,P,A,A,A,P,A,A,A,A,A,A,A,A,A,P,A,P,P,P,A,A,A,A,A,A,A,P,A,A,A,A,P,A,P,A,A,A,P,A,A,A,A,A,P,A,A,2017-04-04,PRESIDENT,21:03:51,iPhone,9447,48800
2016,5,A,A,A,A,A,A,P,A,A,A,A,A,A,A,A,P,A,P,A,A,A,A,A,A,A,A,P,A,A,A,A,A,A,A,A,A,A,A,A,A,A,A,A,A,A,A,A,A,A,A,A,A,A,A,A,A,A,A,A,A,P,A,A,2017-04-04,PRESIDENT,19:38:59,Twitter Ads,8409,38111
2017,22,A,A,P,A,P,A,A,A,A,A,A,P,A,A,P,A,A,A,A,A,P,P,P,A,A,A,P,A,A,A,A,A,A,A,P,P,A,P,A,A,A,A,A,P,A,A,A,A,P,A,A,A,A,P,A,A,P,A,A,A,P,A,A,2017-04-04,PRESIDENT,18:38:13,iPhone,13265,58198
2018,20,A,A,P,A,A,P,A,A,A,A,A,P,A,A,P,A,P,A,A,A,A,A,A,A,A,A,P,P,A,A,A,A,A,A,P,P,A,A,A,A,A,P,A,P,A,A,A,A,A,A,A,A,A,A,A,A,A,A,A,A,P,A,A,2017-04-03,PRESIDENT,19:39:05,iPhone,11042,56195
2019,23,A,A,P,A,A,A,A,P,A,A,P,P,A,A,P,P,A,A,A,A,P,A,A,A,A,A,A,P,A,A,A,A,A,A,P,P,A,A,A,A,A,A,P,P,A,A,A,A,P,A,A,A,A,A,A,A,P,A,A,A,A,A,A,2017-04-03,PRESIDENT,17:56:55,iPhone,12841,76027
2020,19,A,A,P,A,P,A,A,P,A,P,P,A,A,A,A,P,A,A,A,A,A,A,A,A,A,A,P,A,A,A,A,A,A,A,P,P,A,P,A,A,A,A,P,P,A,A,A,A,P,A,A,A,A,P,A,A,A,A,A,A,A,A,A,2017-04-03,PRESIDENT,16:00:33,iPhone,22045,69597
2021,14,A,A,A,A,A,A,A,A,A,A,A,P,A,P,A,A,P,A,A,A,A,A,A,A,A,A,A,A,A,A,A,A,P,A,P,P,A,P,A,A,A,A,A,P,A,A,A,A,P,A,P,P,A,A,A,A,A,A,A,A,A,A,A,2017-04-03,PRESIDENT,12:51:01,iPhone,27505,108357
2022,19,A,A,P,A,A,A,A,A,A,A,A,P,A,A,A,A,A,A,A,A,A,P,A,A,A,A,A,A,P,A,A,A,A,A,P,P,A,P,A,A,A,A,A,P,A,A,A,A,P,P,A,P,A,P,A,A,A,A,A,A,A,A,A,2017-04-03,PRESIDENT,11:21:11,iPhone,20532,71599
2023,20,A,A,P,A,A,A,A,P,A,A,A,P,A,A,P,P,A,A,A,A,A,A,A,A,A,A,P,A,P,A,A,P,P,A,P,P,A,P,P,A,A,A,A,P,A,A,A,A,A,A,A,A,A,A,A,A,A,A,A,A,A,A,A,2017-04-03,PRESIDENT,11:16:52,iPhone,19995,73263
2024,19,A,A,A,A,P,A,P,P,A,A,P,P,A,A,P,P,A,P,A,P,A,A,A,A,A,A,P,P,A,A,A,P,A,A,P,P,A,A,A,A,A,A,P,P,A,A,A,A,P,A,A,A,A,A,A,A,P,A,A,P,P,A,A,2017-04-03,PRESIDENT,10:15:17,iPhone,25161,113112
2025,13,A,A,P,A,P,A,P,P,A,A,A,P,A,P,A,P,A,A,A,P,A,P,A,A,A,A,A,P,A,A,A,A,A,A,P,P,A,A,A,A,A,A,A,P,A,A,A,A,A,P,A,A,A,P,A,A,A,A,A,A,A,A,A,2017-04-03,PRESIDENT,00:58:29,iPhone,21334,82776
2026,24,A,A,A,A,A,A,A,P,A,A,P,A,A,A,A,P,A,A,A,A,P,A,A,A,A,P,A,P,A,A,A,A,P,A,P,P,P,P,A,P,A,A,A,P,A,A,A,A,P,A,A,A,A,P,A,A,A,A,A,A,A,A,A,2017-04-02,PRESIDENT,13:34:16,iPhone,13677,73325
2027,25,A,P,P,P,P,P,A,P,A,A,A,P,A,P,A,A,A,A,A,A,A,A,A,A,A,A,A,A,A,A,A,A,P,A,P,P,A,A,A,A,A,A,P,P,A,A,P,A,P,P,A,A,A,P,A,A,A,A,A,A,A,P,A,2017-04-02,PRESIDENT,13:03:43,iPhone,16341,80080
2028,15,A,A,A,A,A,A,A,A,A,A,A,A,A,A,P,A,A,P,A,A,A,P,A,A,A,P,P,A,P,A,A,A,P,P,A,P,A,A,A,A,A,P,P,A,A,A,A,A,A,A,A,A,A,P,P,A,A,A,A,A,P,A,A,2017-04-02,PRESIDENT,12:56:49,iPhone,13760,53703
2029,26,P,P,P,P,P,A,A,A,A,A,P,A,A,A,A,P,A,A,A,A,A,A,A,A,A,P,A,A,A,A,A,A,A,A,P,P,P,P,P,A,A,A,P,P,A,A,A,A,P,A,A,A,A,P,A,A,P,A,P,A,A,A,A,2017-04-01,PRESIDENT,22:21:02,iPhone,15671,64746
2030,20,A,A,P,A,P,A,A,A,A,P,P,A,A,A,A,P,A,A,A,A,A,A,A,A,A,A,P,A,A,A,A,A,P,P,P,P,A,P,A,A,A,A,P,A,A,A,P,A,P,A,A,A,A,P,A,A,A,A,A,A,A,A,A,2017-04-01,PRESIDENT,17:02:29,iPhone,16136,61205
2031,22,A,A,P,A,P,A,A,P,P,A,P,A,A,A,A,P,A,A,A,P,A,P,A,A,A,P,A,A,A,A,A,A,A,A,P,P,A,A,A,A,A,A,P,P,A,A,A,A,P,A,A,A,A,P,A,A,A,A,A,A,A,P,A,2017-04-01,PRESIDENT,16:50:36,iPhone,10001,51102
2032,23,A,A,A,A,P,A,A,A,A,A,P,P,A,A,A,P,A,A,A,A,A,A,P,A,A,P,P,A,A,A,A,A,P,A,P,P,A,A,A,A,A,A,A,P,A,A,A,A,P,A,P,A,A,P,A,A,A,A,A,A,A,A,A,2017-04-01,PRESIDENT,16:06:14,iPhone,11203,48508
2033,28,A,A,P,A,P,A,A,A,A,A,A,P,A,P,A,P,A,A,A,A,P,A,P,A,A,A,A,A,A,A,A,A,A,A,P,P,A,P,A,A,A,A,A,P,A,P,A,A,P,A,P,A,P,P,A,A,A,A,A,P,A,A,A,2017-04-01,PRESIDENT,15:59:36,iPhone,22380,86222
2034,22,A,A,P,A,A,A,P,P,A,A,A,P,A,A,A,A,A,A,A,A,A,A,A,A,A,P,P,P,A,A,A,A,A,A,P,P,A,A,A,A,A,A,A,P,A,A,A,A,P,A,A,P,A,A,A,A,A,A,A,A,A,P,A,2017-04-01,PRESIDENT,13:02:32,iPhone,21797,78221
2035,23,A,A,A,A,P,A,A,P,A,A,A,P,A,A,P,P,A,A,A,A,P,P,P,A,A,P,A,A,A,A,A,A,A,A,P,P,A,A,A,A,A,P,A,P,A,A,A,A,P,A,A,A,A,P,A,A,P,A,A,A,P,A,A,2017-04-01,PRESIDENT,12:43:32,iPhone,14593,65695
2036,15,A,A,P,A,A,A,A,A,A,A,A,A,A,A,A,A,A,A,A,A,A,A,A,A,A,A,A,A,A,P,A,A,A,A,P,P,A,A,A,A,A,A,A,P,A,A,A,A,P,P,A,A,A,P,A,A,A,P,A,A,P,A,A,2017-03-31,PRESIDENT,21:31:44,Twitter Ads,9595,44123
2037,11,A,A,P,A,P,A,A,A,A,A,A,A,A,P,P,A,A,P,A,A,P,A,P,A,A,A,A,A,A,A,A,A,A,A,P,A,A,A,A,A,A,P,A,P,A,A,A,A,A,A,A,A,A,P,A,A,A,A,A,A,P,A,A,2017-03-31,PRESIDENT,19:37:00,iPhone,13694,58319
2038,3,A,A,A,A,A,A,P,A,A,A,A,A,A,A,A,A,A,P,A,A,A,A,A,A,A,A,A,A,A,A,A,A,A,A,A,A,A,A,A,A,A,A,A,A,A,A,A,A,A,A,A,A,A,A,A,A,A,A,A,A,P,A,A,2017-03-31,PRESIDENT,18:30:38,Twitter Ads,10927,48064
2039,16,A,A,P,A,A,A,P,A,A,A,P,A,A,P,A,A,A,P,A,A,P,A,A,A,A,A,A,A,A,A,A,A,A,A,P,A,A,A,A,A,A,A,A,P,A,A,A,A,P,A,A,A,A,A,A,A,A,A,A,P,P,A,A,2017-03-31,PRESIDENT,17:45:10,iPhone,10435,57145
2040,20,A,A,A,A,P,A,A,A,A,A,P,P,A,A,A,A,A,A,A,A,P,P,P,A,A,A,P,A,A,A,A,A,A,A,P,P,A,P,A,A,A,A,A,P,A,A,A,A,P,A,A,A,A,P,A,A,A,A,A,A,P,A,A,2017-03-31,PRESIDENT,17:28:44,iPhone,6903,40720
2041,25,A,A,P,A,P,P,A,P,A,A,P,A,A,P,A,A,A,A,A,A,P,A,A,P,A,A,A,A,P,A,A,A,P,A,P,P,A,A,A,A,A,A,A,P,A,A,A,A,P,A,P,A,A,P,A,A,A,A,A,A,A,A,A,2017-03-31,PRESIDENT,14:35:47,iPhone,17963,74530
2042,19,A,A,P,A,P,A,A,A,A,A,A,P,A,A,P,A,P,P,A,A,A,A,A,A,A,P,A,A,A,A,A,A,P,A,P,A,A,A,A,A,A,P,P,P,A,A,A,A,A,A,A,A,A,A,A,A,P,A,A,A,P,A,A,2017-03-31,PRESIDENT,11:04:32,iPhone,13485,59387
2043,13,A,A,P,A,P,A,A,P,A,A,A,A,A,A,A,P,A,A,A,A,A,A,A,P,A,A,A,P,A,A,A,A,A,A,P,A,A,A,A,A,A,A,P,A,A,A,A,A,A,A,A,A,A,A,A,A,A,A,A,A,A,A,A,2017-03-31,PRESIDENT,01:43:35,iPhone,7587,42307
2044,22,P,A,P,A,P,A,A,A,A,A,A,P,A,A,P,A,A,A,P,A,P,A,A,A,P,P,A,A,A,A,P,A,A,A,P,A,A,A,A,A,A,A,A,P,A,A,A,A,P,A,A,A,A,A,A,A,P,A,A,P,A,A,A,2017-03-30,PRESIDENT,22:16:50,iPhone,12126,58102
2045,8,A,A,A,A,A,A,P,P,A,A,P,A,A,A,A,A,A,P,A,A,A,A,A,A,A,A,P,A,A,A,A,A,A,A,A,A,A,A,A,A,A,A,A,A,A,A,A,A,A,A,A,P,A,A,A,A,A,A,A,A,A,P,A,2017-03-30,PRESIDENT,22:16:17,iPhone,5895,30401
2046,21,A,A,P,A,A,A,A,P,A,A,P,A,P,A,P,P,A,A,P,A,A,A,A,A,A,P,P,A,A,A,A,A,A,A,P,P,A,A,A,A,A,A,A,P,A,A,A,A,A,A,A,A,A,A,A,A,P,A,A,A,A,A,A,2017-03-30,PRESIDENT,21:21:50,iPhone,7722,38242
2047,21,A,A,P,A,A,A,A,P,A,A,P,A,P,A,P,P,A,A,P,A,A,A,A,A,A,P,P,A,A,A,A,A,A,A,P,P,A,A,A,A,A,A,A,P,A,A,A,A,A,A,A,A,A,A,A,A,P,A,A,A,A,A,A,2017-03-30,PRESIDENT,21:20:44,iPhone,348,1550
2048,17,A,A,P,A,A,A,A,A,A,A,A,P,A,A,P,P,A,P,A,A,A,A,A,A,A,A,P,P,A,A,A,P,A,A,P,P,A,A,A,A,A,A,A,P,A,P,P,A,A,A,A,A,A,A,A,A,A,A,A,A,P,A,A,2017-03-30,PRESIDENT,21:18:57,iPhone,6645,31807
2049,19,A,A,P,A,A,A,A,A,A,A,A,P,A,A,P,P,A,A,A,A,A,A,A,A,A,A,P,A,A,P,A,P,A,A,P,P,A,A,A,P,A,A,A,P,A,A,A,A,A,A,A,P,A,P,A,A,A,A,A,A,P,A,A,2017-03-30,PRESIDENT,21:17:30,iPhone,13280,54377
2050,26,A,P,P,P,A,A,A,P,A,A,P,P,A,P,P,P,A,A,A,A,A,A,A,P,A,P,A,A,A,A,P,P,A,A,P,P,A,A,A,A,A,A,A,P,A,A,A,A,P,A,A,A,A,A,A,A,P,A,P,A,A,A,A,2017-03-30,PRESIDENT,14:27:14,iPhone,13845,60193
2051,17,A,A,P,A,A,A,P,A,A,A,A,P,A,A,P,P,A,P,A,A,A,A,A,A,A,A,A,A,A,A,A,A,A,A,P,P,A,P,A,A,A,P,A,P,A,A,A,A,P,A,A,A,A,A,A,A,P,A,A,P,P,A,A,2017-03-30,PRESIDENT,13:07:42,iPhone,16788,73882
2052,19,A,A,A,A,P,A,A,P,A,A,A,P,A,A,P,P,A,A,A,A,A,A,A,A,A,A,P,A,P,A,A,A,P,A,P,P,A,P,A,A,P,A,P,P,A,A,A,A,P,A,A,A,A,A,A,A,P,A,A,P,P,A,A,2017-03-30,PRESIDENT,02:12:09,iPhone,10386,54285
2053,17,A,A,A,A,A,A,P,P,A,A,A,P,A,A,A,P,P,A,A,P,P,A,A,A,A,A,A,A,P,A,A,A,A,A,P,P,A,P,P,A,A,A,A,P,A,A,A,A,P,A,A,A,A,A,A,A,A,A,A,A,P,A,A,2017-03-29,PRESIDENT,23:58:11,Media Studio,8686,40545
2054,21,A,A,P,A,A,A,A,P,A,A,A,P,A,P,P,A,A,A,A,A,A,A,A,A,P,A,A,A,P,A,A,A,P,A,P,P,A,P,P,A,A,P,A,P,A,A,A,A,A,A,A,A,A,P,A,A,A,A,A,A,A,P,A,2017-03-29,PRESIDENT,21:39:01,iPhone,20281,98068
2055,21,P,A,P,A,P,A,A,A,A,A,P,P,A,P,A,P,A,A,A,P,A,A,P,A,A,A,P,A,P,A,A,A,P,A,P,P,A,P,A,A,A,P,P,P,A,A,A,A,A,P,A,A,A,P,A,A,A,A,P,P,A,P,A,2017-03-29,PRESIDENT,12:21:02,iPhone,15624,74900
2056,23,A,P,P,A,A,A,A,P,A,A,A,A,A,A,A,A,A,A,A,A,A,A,A,A,A,A,P,P,A,A,A,A,P,A,P,P,A,P,A,A,A,A,A,P,A,A,A,A,P,A,A,P,A,P,A,A,A,A,A,A,A,P,A,2017-03-29,PRESIDENT,12:01:52,iPhone,25726,86933
2057,11,A,A,P,A,A,A,P,A,A,P,A,A,A,P,A,A,A,P,A,A,P,A,A,A,A,A,A,A,A,A,A,A,A,A,P,A,A,A,A,A,A,A,A,P,A,A,A,A,P,A,A,A,A,A,A,A,A,A,A,A,P,A,A,2017-03-28,PRESIDENT,22:41:09,iPhone,9616,45784
2058,22,A,A,P,A,P,A,P,P,A,A,A,P,A,A,A,P,A,A,A,A,P,P,P,A,A,A,P,A,A,A,A,A,A,P,P,P,A,P,A,A,A,A,A,P,A,A,A,A,P,A,A,A,A,P,P,A,A,A,A,P,P,A,A,2017-03-28,PRESIDENT,21:48:40,iPhone,7082,39199
2059,12,P,A,P,A,P,A,A,A,A,A,A,P,A,P,A,A,A,A,A,A,A,A,A,A,A,P,P,A,A,A,A,A,A,A,P,A,A,P,A,A,A,A,P,A,A,A,A,P,A,A,A,A,A,A,A,A,P,A,P,A,P,A,A,2017-03-28,PRESIDENT,20:57:17,iPhone,13142,56580
2060,7,A,A,A,A,A,A,A,P,A,A,A,A,A,P,A,A,A,A,A,P,A,A,A,A,A,A,P,A,A,A,A,A,A,A,A,A,A,A,P,A,A,A,A,P,A,A,A,A,P,A,A,A,A,A,A,A,A,A,A,P,A,A,A,2017-03-28,PRESIDENT,15:26:23,iPhone,9248,47086
2061,23,A,A,P,A,A,A,P,A,A,A,A,A,A,P,A,P,A,A,A,A,A,P,A,A,A,A,A,P,P,P,A,A,P,A,P,P,P,P,A,A,A,A,A,P,A,A,A,A,P,A,A,A,A,A,A,A,A,A,A,P,A,A,A,2017-03-28,PRESIDENT,11:16:44,iPhone,23340,109338
2062,26,P,P,P,P,P,A,A,A,A,A,P,P,A,P,P,P,A,A,A,P,P,A,A,A,A,P,A,A,A,A,A,P,A,A,P,P,A,A,A,A,A,A,A,P,A,A,A,A,P,A,A,A,A,A,A,A,P,A,A,P,A,A,A,2017-03-28,PRESIDENT,10:36:02,iPhone,16103,80864
2063,26,P,A,P,A,P,A,A,A,A,A,A,P,P,P,A,P,A,A,A,A,P,A,A,A,A,A,A,A,A,A,A,A,A,A,P,P,A,P,A,A,A,A,P,P,A,A,A,A,P,A,A,A,A,P,A,A,P,A,P,A,A,A,A,2017-03-28,PRESIDENT,02:03:17,iPhone,9632,52179
2064,23,A,A,A,A,P,A,P,P,A,A,P,P,A,P,A,P,A,P,A,A,P,A,A,A,A,A,A,A,A,A,A,A,P,A,P,A,A,A,A,A,A,A,A,P,A,A,A,A,P,A,A,A,A,P,A,A,A,A,A,A,A,A,A,2017-03-28,PRESIDENT,01:41:15,iPhone,19170,69350
2065,23,A,P,P,A,A,A,A,P,A,A,P,P,A,A,A,A,A,A,A,A,A,P,A,A,A,A,A,A,A,A,A,A,A,A,P,P,A,P,A,A,A,A,A,P,A,A,A,A,P,A,A,A,P,A,A,A,A,A,A,A,A,P,A,2017-03-28,PRESIDENT,01:35:35,iPhone,26423,89095
2066,23,A,P,P,A,P,A,A,A,A,A,A,P,A,A,A,P,A,A,A,A,P,P,A,A,A,A,A,A,A,A,A,A,P,A,P,P,A,A,A,A,A,A,A,P,A,P,P,P,P,A,A,A,A,P,A,A,A,A,A,A,A,A,A,2017-03-28,PRESIDENT,01:26:04,iPhone,21319,108475
2067,24,A,A,A,A,A,A,A,P,A,A,P,P,A,P,A,A,A,A,A,A,A,A,A,A,A,A,A,A,A,A,A,A,A,A,P,P,A,P,A,P,A,A,A,P,A,P,A,A,P,A,A,A,A,A,A,A,A,A,A,A,A,A,A,2017-03-27,PRESIDENT,01:04:42,iPhone,15590,64422
2068,18,A,A,P,A,A,A,P,A,A,A,A,P,A,P,P,P,A,A,A,A,A,A,A,A,A,P,A,A,A,A,A,A,A,P,P,P,A,A,A,A,A,A,A,P,A,A,P,A,P,A,A,A,A,A,P,A,P,A,A,P,A,A,A,2017-03-26,PRESIDENT,12:21:58,iPhone,21430,117494
2069,8,A,A,A,A,A,A,A,A,A,A,A,A,A,A,A,A,A,A,A,P,A,A,A,A,A,A,P,A,A,P,A,A,A,A,A,A,A,A,P,A,A,A,A,P,A,A,A,A,A,A,A,A,A,A,A,A,A,A,A,P,A,A,A,2017-03-25,PRESIDENT,22:37:02,iPhone,10116,51247
2070,22,A,P,P,P,A,A,P,P,A,A,A,P,A,P,P,P,A,A,A,P,P,A,A,A,A,P,A,A,A,A,A,A,P,A,P,P,A,A,A,A,A,A,A,P,A,A,P,A,P,A,A,A,A,A,A,A,P,A,A,A,A,A,A,2017-03-25,PRESIDENT,14:41:14,Android,22518,104321
2071,8,A,A,P,A,A,A,A,A,A,A,A,A,A,P,P,A,A,P,A,A,A,A,A,A,A,A,A,A,A,A,A,A,A,A,P,A,A,A,A,A,A,P,A,P,A,A,A,A,A,A,A,A,A,A,A,A,A,A,A,A,P,A,A,2017-03-25,PRESIDENT,14:37:52,Android,14139,68302
2072,23,A,A,P,A,A,A,P,P,A,A,P,P,A,A,P,P,A,A,A,A,P,P,A,A,A,A,A,A,P,P,P,A,A,P,P,P,P,P,A,A,A,A,A,P,A,A,A,A,P,A,P,A,A,P,P,A,P,A,A,P,P,A,A,2017-03-25,PRESIDENT,13:29:17,iPhone,20212,89339
2073,19,A,A,P,A,P,A,A,A,A,A,P,P,A,A,P,P,A,P,A,A,P,A,A,A,A,A,A,A,A,A,A,A,A,A,P,A,A,P,A,A,A,A,P,P,A,A,A,A,P,A,P,A,A,P,A,A,P,A,A,P,P,A,A,2017-03-24,PRESIDENT,17:59:42,iPhone,12933,66692
2074,24,P,A,A,A,P,A,A,P,A,A,P,P,A,P,A,A,A,A,A,A,A,P,A,A,A,A,A,A,A,A,A,A,A,A,P,P,A,A,A,A,A,A,P,P,A,A,A,A,P,A,A,A,P,P,A,A,P,A,P,A,A,A,A,2017-03-24,PRESIDENT,17:03:46,iPhone,13364,61991
2075,21,A,A,P,A,P,P,A,P,A,A,P,A,A,P,A,A,A,A,A,A,P,A,A,A,A,A,A,A,A,P,A,A,P,A,P,P,A,A,A,A,A,P,A,P,A,A,A,A,P,A,A,A,A,P,P,A,A,A,A,A,A,A,A,2017-03-24,PRESIDENT,12:23:00,iPhone,12566,68241
2076,18,P,A,A,A,P,A,A,P,A,A,A,P,P,P,A,A,A,A,A,A,P,P,P,A,A,A,P,A,A,A,A,A,A,A,P,P,A,P,A,A,A,A,A,P,A,A,A,A,A,A,A,A,A,P,A,A,A,A,A,P,P,A,A,2017-03-24,PRESIDENT,12:14:32,iPhone,16516,77882
2077,18,A,A,A,A,A,A,P,P,A,A,A,A,A,P,P,P,A,P,A,P,A,A,A,A,A,A,A,A,P,A,A,P,A,A,P,P,A,A,A,A,A,P,A,P,A,P,A,A,P,A,P,A,A,A,P,A,P,A,P,A,P,A,A,2017-03-23,PRESIDENT,22:19:43,iPhone,9250,41226
2078,22,A,A,P,A,P,A,A,P,A,A,P,P,A,A,P,P,A,A,A,A,P,A,A,A,A,A,A,A,A,A,A,A,A,A,P,P,P,P,A,A,A,P,A,P,A,A,A,A,P,A,A,A,A,P,A,A,A,A,P,A,A,A,A,2017-03-23,PRESIDENT,16:07:55,iPhone,23258,117021
2079,20,P,A,P,A,A,A,P,P,A,A,A,P,A,P,A,P,A,A,A,A,A,A,A,A,A,A,A,A,A,A,A,A,P,A,P,A,A,P,P,A,A,A,A,P,A,A,A,A,P,A,A,A,A,A,A,A,A,A,A,A,A,A,A,2017-03-23,PRESIDENT,15:16:24,iPhone,21324,94648
2080,24,P,A,P,A,P,A,A,P,A,A,A,P,A,A,A,P,A,A,A,A,A,P,A,A,P,A,A,P,A,A,A,A,A,A,P,A,A,A,A,A,A,A,P,P,A,A,A,P,P,A,P,A,A,P,A,A,P,A,P,P,A,A,A,2017-03-23,PRESIDENT,12:18:33,iPhone,19750,117705
2081,6,A,A,P,A,A,A,A,A,A,A,A,A,A,P,A,P,A,A,A,A,A,A,A,A,A,A,A,A,A,A,A,A,A,A,P,A,A,A,A,A,A,A,A,P,A,A,A,A,A,A,A,A,A,A,A,A,A,A,A,A,A,A,A,2017-03-23,PRESIDENT,01:33:54,iPhone,13100,89890
2082,19,A,A,P,A,P,A,A,P,A,A,P,A,A,A,P,P,A,P,A,A,A,A,A,A,A,A,A,A,P,A,A,A,A,A,P,P,A,A,A,A,A,P,P,P,A,A,A,A,P,A,A,A,A,A,A,A,P,A,P,P,P,A,A,2017-03-22,PRESIDENT,13:09:35,iPhone,14861,67189
2083,19,A,A,A,A,A,A,P,P,A,A,P,P,A,A,P,P,A,A,A,A,A,P,A,A,A,A,A,A,P,P,A,A,A,A,P,P,A,P,A,A,P,A,A,P,A,A,A,A,P,A,A,A,A,A,A,A,P,A,A,P,P,A,A,2017-03-21,PRESIDENT,18:12:05,iPhone,14933,66831
2084,14,A,A,A,A,A,A,P,A,A,A,A,P,A,A,A,P,A,P,A,A,A,A,A,A,A,A,P,A,A,A,A,A,A,A,P,A,A,P,A,A,A,A,A,P,A,A,A,A,P,A,A,A,A,A,A,A,A,A,A,P,P,A,A,2017-03-21,PRESIDENT,17:33:23,iPhone,6104,36015
2085,14,A,A,P,A,A,A,P,P,A,A,P,A,A,P,P,P,A,A,A,A,A,A,A,A,A,P,A,A,A,A,A,A,P,P,A,P,A,A,A,A,A,A,A,A,A,A,A,A,P,A,A,A,A,A,P,A,P,A,A,P,P,A,A,2017-03-21,PRESIDENT,17:02:31,iPhone,14694,76178
2086,9,A,A,A,A,A,A,P,A,A,A,P,A,A,P,P,A,A,P,A,A,A,A,A,A,A,A,A,A,A,A,A,A,A,P,P,A,A,A,A,A,A,P,A,P,A,A,A,A,P,A,A,A,A,A,P,A,A,A,A,A,P,A,A,2017-03-21,PRESIDENT,02:18:20,iPhone,11182,61295
2087,14,P,A,P,A,A,A,A,P,A,A,A,P,A,P,A,P,A,A,A,A,A,A,A,A,A,A,A,A,P,A,P,A,A,A,A,A,A,A,A,A,A,A,A,P,A,A,A,A,P,A,A,A,A,A,P,A,A,A,A,A,P,A,A,2017-03-20,PRESIDENT,23:03:36,iPhone,13712,101328
2088,28,A,P,P,A,P,A,P,P,A,A,P,P,A,A,A,A,A,A,A,A,A,P,P,A,A,P,A,A,A,A,A,A,P,A,P,P,A,A,A,A,A,A,A,P,A,A,P,A,P,A,A,P,A,P,A,A,A,A,A,A,A,P,A,2017-03-20,PRESIDENT,17:15:18,iPhone,21762,82212
2089,26,P,A,P,A,P,A,P,A,P,A,A,P,P,A,A,P,A,A,A,A,P,A,A,A,A,A,A,A,P,A,A,A,P,A,P,A,A,P,P,A,A,P,A,P,A,P,A,P,P,A,A,A,A,P,A,A,A,A,P,P,A,A,A,2017-03-20,PRESIDENT,13:14:49,iPhone,18554,90586
2090,24,A,A,P,A,P,A,P,P,A,A,P,P,P,P,A,P,A,A,A,A,A,A,A,P,A,A,A,A,P,A,A,A,A,A,P,P,A,A,A,A,A,A,A,P,A,P,A,A,P,P,A,A,A,P,A,A,A,A,A,P,A,A,A,2017-03-20,PRESIDENT,12:35:14,iPhone,16524,64829
2091,24,A,A,P,A,A,A,A,P,A,A,A,P,A,P,A,P,P,A,A,A,P,A,A,A,A,A,A,P,A,A,A,A,A,A,P,P,A,P,A,A,A,A,A,P,A,A,A,A,P,A,A,A,A,A,A,A,A,A,A,A,A,A,A,2017-03-20,PRESIDENT,11:02:57,iPhone,20285,88161
2092,23,A,A,P,A,P,A,P,P,A,A,A,A,A,P,A,P,A,A,A,A,A,A,P,A,A,A,A,A,A,A,A,A,A,A,P,P,A,P,A,A,A,A,A,P,A,A,P,A,P,P,P,A,A,P,A,A,A,A,A,A,A,A,A,2017-03-20,PRESIDENT,10:49:48,iPhone,17306,71349
2093,6,A,A,A,A,A,A,P,A,A,P,A,A,A,A,A,A,A,P,A,A,A,A,A,A,A,A,A,A,A,A,A,A,A,A,A,A,A,A,A,A,A,A,A,A,A,A,A,A,P,A,A,A,A,A,A,A,A,A,A,A,P,A,A,2017-03-20,PRESIDENT,10:35:28,iPhone,7472,36626
2094,25,P,A,P,A,A,A,P,P,A,A,P,P,A,P,A,A,A,A,A,A,A,A,P,P,A,A,A,A,A,A,A,A,P,A,P,P,P,P,A,A,A,A,A,P,A,A,A,A,P,A,A,A,A,P,A,A,A,A,A,A,A,A,A,2017-03-19,PRESIDENT,20:20:22,iPhone,19439,86753
2095,22,A,A,P,A,A,A,P,A,P,A,P,P,A,A,P,P,A,A,P,A,P,A,A,A,A,A,A,A,A,A,A,A,A,A,P,P,A,P,P,P,A,A,A,P,A,A,A,A,P,A,A,A,A,P,P,A,P,A,A,A,A,P,A,2017-03-18,PRESIDENT,13:23:37,iPhone,21088,95449
2096,12,A,A,P,A,A,A,A,A,A,A,A,P,A,P,A,A,A,A,A,A,A,A,A,A,A,A,P,A,A,A,A,A,A,A,P,A,A,A,A,A,A,A,A,P,A,A,A,A,A,A,A,A,A,A,A,A,A,A,A,P,P,A,A,2017-03-18,PRESIDENT,13:15:41,iPhone,8244,46668
2097,9,A,A,P,A,A,A,A,A,A,A,A,P,A,A,A,P,A,A,P,A,A,A,A,A,A,A,A,A,P,A,A,A,A,A,P,P,A,P,A,A,A,A,A,A,A,A,A,A,A,A,A,A,A,P,A,A,A,A,A,A,P,A,A,2017-03-17,PRESIDENT,15:39:10,iPhone,11473,51602
2098,21,P,A,P,A,A,A,A,A,A,A,A,P,A,P,A,P,A,A,A,A,A,A,A,A,A,A,A,A,A,A,A,A,P,A,P,P,A,A,A,P,A,A,A,P,A,P,A,P,P,A,A,A,A,P,A,A,P,A,P,A,A,A,A,2017-03-17,PRESIDENT,14:07:26,iPhone,20995,89407
2099,11,A,A,P,A,A,A,A,A,A,A,A,A,A,P,P,A,A,A,A,A,A,A,A,A,A,A,A,A,A,A,A,A,A,A,P,A,A,A,A,A,A,P,A,P,A,A,P,A,P,A,A,A,A,A,A,A,A,A,A,A,A,A,A,2017-03-17,PRESIDENT,13:07:15,iPhone,12118,68486
2100,24,A,A,P,A,A,A,P,P,A,A,A,P,A,P,P,P,A,A,P,P,P,A,A,A,A,A,A,P,A,A,A,A,A,A,P,A,A,P,A,A,A,P,A,P,A,A,A,A,P,A,A,A,A,A,A,A,A,A,A,P,A,A,A,2017-03-17,PRESIDENT,12:12:04,iPhone,10595,64627
2101,10,A,A,P,A,A,A,A,A,A,A,A,A,A,P,A,P,A,A,A,A,A,A,A,A,A,A,A,A,P,A,A,A,P,A,P,P,P,P,A,A,A,A,A,P,A,A,A,A,A,A,A,A,A,A,A,A,A,A,A,A,A,A,A,2017-03-16,PRESIDENT,22:43:32,iPhone,11256,70239
2102,18,A,A,A,A,A,A,A,A,A,A,P,P,A,A,A,P,A,A,A,A,P,P,A,A,A,A,P,A,A,A,A,A,A,A,P,P,A,A,A,A,A,A,A,P,A,A,A,A,P,A,A,A,A,A,A,A,A,A,A,P,P,A,A,2017-03-16,PRESIDENT,21:54:02,iPhone,10786,53018
2103,20,A,A,A,A,P,A,A,A,A,P,A,A,A,A,A,P,A,P,A,A,P,A,P,P,P,A,A,A,P,P,A,A,A,A,P,P,A,A,A,A,A,A,A,P,A,A,A,A,P,A,A,A,P,P,A,A,A,A,A,A,P,A,A,2017-03-16,PRESIDENT,20:09:38,iPhone,14546,68627
2104,5,A,A,A,A,A,A,A,A,A,A,P,A,A,P,A,A,A,A,A,A,A,A,A,A,A,A,A,A,A,A,A,A,A,P,A,A,A,A,A,A,A,A,A,A,A,A,A,A,P,A,A,A,A,A,P,A,A,A,A,A,P,A,A,2017-03-16,PRESIDENT,15:52:22,iPhone,15166,80319
2105,9,A,A,P,A,A,A,P,A,A,A,P,A,A,P,P,A,A,A,A,A,A,A,A,A,A,A,A,A,A,A,A,A,A,A,A,P,A,A,A,A,A,A,A,P,A,A,A,A,P,A,A,A,A,A,A,A,A,A,A,P,P,A,A,2017-03-16,PRESIDENT,04:20:41,iPhone,16683,86434
2106,7,A,A,A,A,A,A,P,A,A,A,A,A,A,P,A,A,A,P,A,A,A,A,A,A,A,A,A,A,A,A,A,A,A,P,A,A,A,A,A,A,A,A,A,A,A,A,A,A,P,A,A,A,A,A,P,A,A,A,A,A,P,A,A,2017-03-16,PRESIDENT,00:03:23,iPhone,13334,66816
2107,13,A,A,A,A,A,A,A,A,A,A,A,A,A,P,P,P,A,A,A,P,A,A,A,A,A,P,P,A,A,P,A,A,A,A,A,P,A,P,A,A,A,A,A,P,A,A,A,A,A,A,A,A,A,A,A,A,P,A,A,P,A,A,A,2017-03-15,PRESIDENT,23:25:25,iPhone,9500,59957
2108,25,A,A,P,A,A,A,P,P,A,A,A,A,A,P,P,P,A,A,A,A,A,P,P,A,A,P,A,A,P,A,P,A,P,A,P,P,A,A,A,A,A,P,P,P,A,A,A,A,A,A,A,A,A,A,A,A,P,P,A,A,A,A,A,2017-03-15,PRESIDENT,20:55:52,iPhone,14336,80595
2109,19,A,A,P,A,P,A,A,A,A,A,P,A,A,P,A,P,A,A,A,A,P,A,A,A,A,P,A,P,A,A,A,A,A,A,P,P,A,P,A,A,A,A,A,P,A,A,A,A,P,A,A,A,A,A,A,A,A,A,A,P,A,A,A,2017-03-15,PRESIDENT,12:14:20,iPhone,14352,84918
2110,23,A,A,P,A,A,P,A,P,A,A,P,A,A,P,A,A,P,A,A,A,P,A,A,A,A,P,A,A,P,A,A,A,P,A,P,P,A,A,A,A,A,A,A,P,A,A,A,A,P,A,A,A,A,A,A,A,A,A,A,P,A,A,A,2017-03-15,PRESIDENT,11:29:05,iPhone,14913,89398
2111,25,A,A,A,A,P,A,A,P,A,A,P,P,A,P,A,A,A,A,A,A,A,A,A,A,P,P,P,A,A,A,A,A,A,A,P,P,A,P,A,P,A,A,A,P,A,A,A,A,P,P,A,P,A,A,P,A,A,A,A,A,A,P,A,2017-03-15,PRESIDENT,11:13:58,iPhone,40630,127012
2112,24,P,A,P,A,A,A,P,P,A,A,P,A,A,P,P,A,A,A,A,A,P,A,A,A,A,A,P,A,A,A,A,A,P,A,P,P,A,P,P,A,A,P,A,P,A,A,P,A,A,P,A,P,A,P,A,A,A,A,P,A,A,A,A,2017-03-15,PRESIDENT,11:02:40,iPhone,25824,102694
2113,12,A,A,P,A,P,A,A,P,A,A,A,P,A,P,A,A,A,A,A,A,A,A,A,A,A,P,A,A,A,A,A,A,P,A,P,A,A,A,A,A,A,A,P,P,A,A,A,A,P,A,A,A,A,A,A,A,A,A,A,A,P,A,A,2017-03-15,PRESIDENT,10:55:30,iPhone,12406,62952
2114,4,A,A,A,A,A,A,P,A,A,A,P,A,A,P,A,A,A,A,A,A,A,A,A,A,A,A,A,A,A,A,A,A,A,A,P,A,A,A,A,A,A,A,A,A,A,A,A,A,A,A,A,A,A,A,A,A,A,A,A,A,P,A,A,2017-03-14,PRESIDENT,16:12:22,iPhone,24676,99054
2115,17,A,A,P,A,A,A,P,P,A,A,P,A,A,A,A,A,A,A,A,A,A,A,A,A,A,A,P,A,P,A,A,A,A,A,P,A,A,A,A,A,A,A,A,P,A,A,A,A,P,A,A,A,A,A,A,A,A,A,A,A,P,A,A,2017-03-14,PRESIDENT,15:00:25,iPhone,8053,48515
2116,20,A,A,P,A,P,A,A,A,A,A,A,A,A,A,P,P,A,A,A,A,A,A,A,A,A,A,A,A,A,A,A,A,P,A,P,P,A,P,A,A,A,P,P,P,A,A,A,A,P,A,A,A,A,A,A,A,A,A,A,P,P,A,A,2017-03-13,PRESIDENT,22:54:16,iPhone,15791,71930
2117,11,A,A,A,A,A,A,A,P,A,P,A,A,A,A,A,P,A,P,A,P,A,A,A,A,A,A,P,A,A,A,A,A,A,A,P,P,A,A,P,A,A,A,A,P,A,A,A,A,A,A,A,A,A,A,A,A,A,A,A,A,P,A,A,2017-03-13,PRESIDENT,20:57:02,iPhone,6846,39015
2118,25,P,A,P,A,P,A,A,P,A,A,P,P,A,P,A,P,A,A,A,A,P,A,P,A,A,P,A,A,A,A,P,A,P,A,P,P,A,A,A,A,A,A,A,A,A,P,A,A,P,A,A,A,A,P,A,A,A,P,A,A,A,A,A,2017-03-13,PRESIDENT,17:20:15,iPhone,10454,58300
2119,23,P,A,P,A,P,A,A,A,A,A,P,P,A,P,P,P,A,A,A,P,A,A,P,A,A,P,A,A,A,A,A,A,A,A,P,P,A,A,A,A,A,A,P,P,A,A,P,P,A,A,A,A,A,P,P,A,A,A,A,A,A,P,A,2017-03-13,PRESIDENT,13:11:17,iPhone,19556,100557
2120,22,A,A,P,A,A,A,A,P,A,A,A,A,A,P,P,P,A,A,A,A,A,P,A,A,A,P,A,A,A,A,A,A,P,A,P,P,A,A,A,A,A,A,P,P,A,P,A,P,P,A,A,A,A,P,A,A,P,A,A,A,A,A,A,2017-03-13,PRESIDENT,12:52:29,iPhone,16563,103623
2121,10,A,A,P,A,A,A,P,A,A,A,A,P,A,P,A,A,A,P,A,A,A,A,A,A,A,A,P,A,A,P,A,A,A,A,P,A,A,A,A,A,A,A,A,P,A,A,A,A,A,A,A,A,A,A,A,A,A,A,A,A,P,A,A,2017-03-11,PRESIDENT,14:39:07,iPhone,8650,42988
2122,19,A,A,A,A,A,A,A,A,A,A,A,P,A,A,A,P,A,A,A,A,A,P,A,A,A,A,P,A,P,A,A,A,A,A,P,P,A,P,A,A,A,A,A,P,A,A,A,A,P,A,A,A,A,A,A,A,A,A,A,A,P,A,A,2017-03-10,PRESIDENT,15:40:53,iPhone,10506,56480
2123,14,A,A,P,A,A,A,A,A,A,A,A,A,A,A,A,A,A,A,A,A,P,A,P,A,A,A,A,A,A,A,A,A,P,A,P,P,A,P,A,A,A,A,A,P,A,A,A,A,P,A,A,A,A,A,A,A,A,P,A,A,P,A,A,2017-03-09,PRESIDENT,23:11:27,iPhone,16144,67344
2124,26,A,A,P,A,A,A,A,P,P,A,P,P,P,P,P,P,A,A,A,A,P,A,P,A,A,P,A,P,A,A,A,A,P,A,P,P,A,A,P,A,A,A,P,P,A,P,A,A,A,A,A,A,A,P,P,A,P,A,A,A,A,P,A,2017-03-09,PRESIDENT,22:36:27,iPhone,21021,111369
2125,15,A,A,P,A,A,A,P,A,A,A,P,A,A,P,P,P,A,P,A,A,A,A,A,A,A,P,A,A,A,A,A,A,P,A,P,P,A,A,A,A,A,A,A,P,A,P,A,A,P,A,A,A,A,A,A,A,P,A,A,A,P,A,A,2017-03-09,PRESIDENT,17:01:17,iPhone,21965,89867
2126,9,A,A,P,A,A,A,A,A,A,A,A,P,A,P,A,P,A,A,A,A,A,A,A,A,A,A,P,A,A,A,A,A,A,A,P,A,A,P,A,A,A,A,A,P,A,A,A,A,A,A,A,A,A,A,A,A,A,A,A,P,A,A,A,2017-03-08,PRESIDENT,23:54:16,iPhone,7824,54222
2127,18,A,A,P,A,P,A,A,P,A,P,A,P,A,A,A,A,P,A,A,A,A,A,A,A,A,A,A,A,A,A,P,A,A,A,P,A,A,P,A,A,A,A,A,P,A,A,A,A,P,A,A,A,A,A,A,A,A,P,A,A,A,A,A,2017-03-08,PRESIDENT,23:50:25,iPhone,15769,84906
2128,20,A,A,P,A,A,A,A,P,A,A,P,P,A,A,P,P,P,A,A,A,A,A,A,A,A,A,A,A,A,A,A,P,A,A,P,P,A,A,A,A,P,A,A,P,A,A,A,A,P,A,A,A,A,A,A,A,A,A,A,A,A,A,A,2017-03-08,PRESIDENT,12:11:25,Android,21689,115070
2129,24,A,A,P,A,P,A,A,P,A,A,A,P,P,A,P,P,A,A,P,A,A,A,A,A,A,A,A,A,A,A,A,A,A,A,P,P,A,A,A,A,A,P,P,P,A,A,A,A,A,A,A,A,A,A,A,A,P,A,P,A,A,A,A,2017-03-08,PRESIDENT,11:13:44,iPhone,23139,120999
2130,25,A,A,P,A,P,A,A,P,A,A,A,P,A,P,P,A,A,A,A,A,P,A,A,A,A,P,P,A,A,A,A,A,P,A,P,P,A,A,P,A,A,P,P,P,A,A,A,A,P,P,A,A,A,P,A,A,P,A,P,A,A,A,A,2017-03-08,PRESIDENT,11:12:39,iPhone,15496,81422
2131,26,A,P,P,P,P,A,P,P,A,A,P,P,A,P,P,P,A,A,A,P,A,A,A,A,A,A,A,A,A,A,A,A,P,A,P,P,A,A,A,A,A,A,P,P,A,P,A,P,P,A,P,A,A,P,P,A,P,A,A,A,A,A,A,2017-03-08,PRESIDENT,00:14:30,iPhone,25982,121937
2132,25,A,A,P,A,P,A,A,A,A,A,A,P,A,P,P,P,A,A,A,A,P,A,A,A,A,P,A,A,P,A,A,A,P,A,P,P,A,A,A,A,A,A,A,P,A,P,A,A,A,A,A,A,A,A,A,A,P,A,A,A,A,P,A,2017-03-07,PRESIDENT,14:14:03,Android,23777,124413
2133,22,A,P,A,P,P,A,A,P,A,A,P,A,A,A,A,P,A,A,A,P,A,A,A,A,A,P,P,A,P,A,P,A,A,A,P,P,A,A,A,A,A,A,P,P,A,A,A,A,A,A,A,A,P,A,A,A,A,A,A,A,A,A,A,2017-03-07,PRESIDENT,13:46:28,Android,16405,82197
2134,19,A,A,P,A,A,A,A,P,A,A,P,A,A,P,A,P,A,A,A,A,A,A,A,A,A,A,P,A,A,P,A,A,A,A,P,P,A,P,A,A,A,A,P,P,A,A,A,A,P,A,A,A,A,A,A,A,A,A,A,A,A,A,A,2017-03-07,PRESIDENT,13:41:58,Android,17573,78880
2135,22,A,A,P,A,P,A,A,P,A,A,A,A,A,P,P,P,A,A,A,A,P,A,A,A,A,A,A,A,P,A,A,A,A,A,P,P,A,A,A,A,A,P,A,P,A,P,A,A,P,A,A,A,A,P,A,A,A,A,A,P,A,A,A,2017-03-07,PRESIDENT,13:13:20,Android,15068,81473
2136,19,A,A,P,A,A,A,A,A,A,A,P,P,A,P,A,P,A,A,A,A,A,A,A,A,A,A,A,A,P,P,A,A,P,A,P,P,A,P,A,P,A,A,A,P,A,A,A,A,P,A,A,A,A,A,A,A,A,A,A,A,A,A,A,2017-03-07,PRESIDENT,12:13:59,Android,22911,92823
2137,22,A,A,P,A,A,A,P,P,A,A,A,P,A,P,A,A,A,A,A,A,A,A,A,A,A,A,P,A,P,P,A,A,A,P,P,P,A,A,A,A,A,P,A,P,A,P,A,A,P,A,A,A,P,P,P,A,A,A,A,A,A,A,A,2017-03-07,PRESIDENT,12:04:13,Android,19379,99441
2138,22,A,A,A,A,P,A,P,P,A,P,P,P,A,P,P,P,A,A,A,P,A,A,A,A,A,A,P,A,A,A,A,A,A,P,P,P,A,A,A,A,A,P,A,P,A,A,A,A,P,A,A,A,P,P,P,A,A,A,A,A,A,A,A,2017-03-07,PRESIDENT,03:50:49,iPhone,16192,87209
2139,17,A,A,P,A,P,A,P,A,A,A,A,P,A,P,A,A,A,A,A,A,P,A,A,A,A,A,A,A,A,A,A,A,P,A,P,P,A,A,A,A,A,A,A,P,A,A,A,A,A,A,A,A,A,P,A,A,A,A,A,A,P,A,A,2017-03-07,PRESIDENT,03:49:54,iPhone,25176,108591
2140,20,A,A,A,A,A,A,A,P,A,A,P,P,A,P,P,P,A,A,A,A,A,A,A,A,A,A,A,A,P,P,A,A,P,A,P,P,A,A,A,A,A,A,A,P,A,P,A,A,P,A,A,A,A,A,A,A,P,A,A,P,A,A,A,2017-03-06,PRESIDENT,23:49:53,iPhone,24663,116785
2141,22,A,A,A,A,P,A,P,P,A,P,P,P,A,P,P,P,A,A,A,P,A,A,A,A,A,A,P,A,A,A,A,A,A,P,P,P,A,A,A,A,A,P,A,P,A,A,A,A,P,A,A,A,P,P,P,A,A,A,A,A,A,A,A,2017-03-06,PRESIDENT,21:22:15,iPhone,13723,65634
2142,10,A,A,A,A,A,A,A,A,A,A,A,A,A,A,A,P,A,A,A,A,A,A,A,A,A,A,A,A,P,A,A,A,A,A,P,A,A,A,A,A,A,A,A,P,A,A,A,A,P,A,A,A,A,A,A,A,A,A,A,A,A,A,A,2017-03-06,PRESIDENT,21:21:32,iPhone,12846,70675
2143,16,A,A,P,A,A,A,A,A,A,A,A,P,A,P,A,P,A,A,A,P,A,A,A,A,A,A,A,A,A,A,A,A,A,P,P,P,A,A,A,A,A,A,A,P,A,A,P,A,P,A,A,A,A,A,P,A,A,A,A,P,A,A,A,2017-03-06,PRESIDENT,21:19:04,iPhone,30764,172217
2144,20,A,A,P,A,A,A,A,A,A,A,P,P,A,A,P,A,A,A,P,A,A,A,P,A,A,P,P,P,P,A,A,A,P,A,A,A,A,P,A,A,A,A,A,P,P,A,A,A,P,A,P,P,P,P,A,A,P,A,A,A,A,P,A,2017-03-05,PRESIDENT,17:30:11,iPhone,37134,126453
2145,26,A,P,P,A,P,A,P,P,A,A,A,P,A,A,A,A,A,A,A,A,A,P,P,A,P,P,A,A,P,A,A,A,A,A,P,P,P,P,A,A,A,A,P,A,A,A,A,A,P,P,P,P,A,P,A,A,A,A,A,A,A,A,A,2017-03-05,PRESIDENT,11:40:20,Android,24515,96318
2146,23,A,P,P,A,A,P,A,A,A,A,P,P,A,A,P,P,A,A,A,A,A,A,A,A,A,A,A,A,A,A,A,P,P,A,P,P,A,P,A,A,A,A,A,P,A,P,A,A,P,A,A,A,A,P,A,A,P,A,P,A,A,A,A,2017-03-05,PRESIDENT,11:32:22,Android,23117,106606
2147,23,P,A,P,A,P,P,A,P,A,A,A,P,A,P,P,P,A,A,A,A,A,P,A,A,A,A,A,A,P,A,A,A,A,A,P,P,A,A,A,A,A,P,A,P,A,A,A,A,P,A,A,A,A,P,A,A,A,A,A,A,A,P,A,2017-03-04,PRESIDENT,13:19:29,Android,52836,162336
2148,27,A,A,P,A,A,A,A,A,A,A,P,P,A,P,P,A,A,A,A,A,P,A,A,A,P,P,A,A,P,A,A,A,P,A,P,P,A,A,A,A,A,P,A,P,P,P,A,A,P,A,A,A,A,P,A,A,P,A,A,A,A,A,A,2017-03-04,PRESIDENT,12:02:48,Android,37162,131657
2149,27,A,A,P,A,A,A,P,A,A,A,A,A,A,P,A,P,A,A,A,A,P,P,P,A,A,A,A,P,P,A,A,A,P,A,P,P,A,P,A,A,A,A,A,P,A,A,A,A,A,A,A,P,A,P,A,A,A,A,A,P,A,A,A,2017-03-04,PRESIDENT,11:52:54,Android,36359,123508
2150,23,A,A,P,A,A,A,A,P,A,P,P,P,A,A,A,P,A,A,A,A,A,A,A,A,A,A,A,A,A,P,A,A,P,A,P,P,A,P,A,A,A,A,A,P,A,A,A,A,P,A,A,A,P,A,A,A,A,A,A,P,A,A,A,2017-03-04,PRESIDENT,11:49:00,Android,37452,121080
2151,22,A,A,P,A,P,A,A,A,A,A,A,P,A,P,P,P,A,A,P,A,A,A,A,A,A,A,A,P,A,A,A,A,P,A,P,P,A,P,A,A,A,A,A,P,A,A,A,A,P,P,A,A,A,P,A,A,A,A,A,A,A,A,A,2017-03-04,PRESIDENT,11:42:59,Android,50573,143525
2152,23,A,A,A,A,A,A,A,A,A,A,A,P,A,A,A,A,A,A,P,A,A,A,A,A,A,A,A,P,P,P,A,A,A,A,P,P,A,P,A,A,A,A,A,P,A,A,A,A,P,A,A,A,A,P,A,A,A,A,A,A,A,A,A,2017-03-04,PRESIDENT,11:35:20,Android,24412,88057
2153,5,A,A,P,A,A,A,P,A,A,A,A,A,A,P,A,A,A,A,A,P,A,A,A,A,A,A,A,A,A,A,A,A,A,A,A,P,A,A,A,A,A,A,A,A,A,A,A,A,P,A,A,A,A,A,A,A,A,A,A,P,P,A,A,2017-03-04,PRESIDENT,11:26:47,Android,36635,122851
2154,21,A,A,P,A,A,A,A,P,A,A,P,A,A,A,P,P,A,A,A,A,P,A,P,A,A,A,A,A,P,A,A,A,P,A,P,A,A,A,A,A,A,P,A,P,A,A,A,A,P,A,P,A,A,A,A,A,P,A,P,A,P,A,A,2017-03-03,PRESIDENT,22:13:10,iPhone,39957,121937
2155,21,A,A,P,A,A,A,A,P,A,A,P,A,A,A,P,P,A,A,A,A,P,A,P,A,A,A,A,A,P,A,A,A,A,A,P,P,A,A,A,A,A,P,A,P,A,A,A,A,P,A,P,A,A,A,A,A,P,A,P,A,P,A,A,2017-03-03,PRESIDENT,21:02:23,iPhone,11,4
2156,22,A,A,P,A,A,A,A,A,A,A,A,A,A,A,P,P,A,A,A,A,A,P,A,P,A,A,A,A,P,A,A,A,A,A,P,P,A,A,A,A,A,P,A,P,A,A,A,A,P,A,A,A,A,A,A,A,P,A,A,P,P,A,A,2017-03-03,PRESIDENT,20:49:53,iPhone,16510,83126
2157,22,A,A,P,A,A,A,A,P,A,A,P,A,A,A,P,P,A,A,A,A,P,A,P,A,A,A,A,A,P,A,A,A,P,A,P,A,A,A,P,A,A,P,A,P,A,A,A,A,P,A,P,A,A,A,A,A,P,A,P,A,P,A,A,2017-03-03,PRESIDENT,20:48:21,iPhone,41,93
2158,19,A,A,P,A,A,A,A,P,A,A,A,A,A,P,P,P,A,A,A,A,P,A,A,P,A,A,P,A,P,A,A,A,A,A,P,P,A,A,A,A,A,P,A,P,A,A,A,A,P,A,A,A,A,A,A,A,P,A,P,A,P,A,A,2017-03-03,PRESIDENT,20:47:30,iPhone,54593,150081
2159,6,A,A,P,A,A,A,A,A,A,P,A,A,A,A,P,A,A,A,A,A,A,A,A,A,A,A,A,A,A,A,A,P,A,A,P,A,A,A,A,A,A,A,A,A,A,A,A,A,A,A,A,A,A,A,A,A,A,A,A,A,P,A,A,2017-03-03,PRESIDENT,17:54:30,iPhone,10173,53969
2160,14,P,P,P,A,P,A,A,A,A,A,A,P,A,A,P,P,A,A,A,A,A,A,P,A,A,A,A,A,A,A,A,A,P,A,P,P,A,A,A,P,A,P,P,A,A,A,A,A,A,A,A,A,A,P,A,A,A,A,A,A,A,A,A,2017-03-03,PRESIDENT,16:41:55,iPhone,27814,136744
2161,22,A,A,P,A,P,A,A,A,A,A,P,P,A,P,A,P,A,A,A,A,P,P,A,P,A,A,P,A,A,A,A,A,A,A,P,P,A,A,A,A,A,A,A,A,A,A,A,A,P,A,A,A,A,P,A,A,A,A,A,A,A,A,A,2017-03-03,PRESIDENT,12:19:12,Android,13812,66624
2162,17,A,A,P,A,P,A,A,P,A,A,A,P,A,P,A,P,A,A,A,A,P,A,P,A,A,A,A,A,P,A,A,A,A,A,P,A,A,A,A,A,A,A,A,P,A,A,P,A,A,A,A,A,A,P,A,A,A,A,A,A,A,A,A,2017-03-03,PRESIDENT,12:00:39,Android,18089,93134
2163,24,A,A,P,A,A,A,A,P,A,A,P,P,A,A,A,P,A,A,A,A,A,P,A,A,A,A,A,A,P,A,A,A,A,A,P,P,A,P,A,P,A,P,A,P,A,P,A,A,A,A,A,A,A,A,A,A,P,A,P,P,A,A,A,2017-03-03,PRESIDENT,02:38:48,Android,23200,109820
2164,21,A,A,P,A,P,A,A,A,A,A,A,A,A,A,A,P,P,A,A,A,P,A,A,A,A,A,A,A,P,A,A,A,A,A,P,P,A,P,A,A,A,A,P,P,A,A,P,A,A,P,A,A,A,P,A,A,P,A,P,A,A,A,A,2017-03-03,PRESIDENT,02:35:33,Android,17470,90273
2165,25,A,P,P,P,P,A,A,A,P,A,P,A,A,A,A,P,A,A,A,A,P,A,P,A,P,A,A,A,A,A,A,A,P,A,P,A,A,P,A,P,A,P,A,A,A,A,P,A,P,A,P,A,A,P,A,A,P,A,P,A,A,A,A,2017-03-03,PRESIDENT,02:27:29,Android,19804,102261
2166,24,A,A,A,A,P,A,P,P,A,A,P,P,A,P,A,P,A,A,A,A,P,A,A,A,A,A,A,A,P,P,P,A,A,A,P,P,A,A,A,P,A,A,A,P,A,A,A,A,P,A,A,A,A,P,A,A,A,A,A,A,A,A,A,2017-03-03,PRESIDENT,02:22:49,Android,37270,175684
2167,2,A,A,A,A,A,A,P,A,A,A,A,A,A,P,A,A,A,A,A,A,A,A,A,A,A,A,A,A,A,A,A,A,A,P,A,A,A,A,A,A,A,A,A,A,A,A,A,A,A,A,A,A,A,A,P,A,A,A,A,A,A,A,A,2017-03-02,PRESIDENT,11:00:41,Android,27371,183969
2168,3,A,A,A,A,A,A,P,A,A,A,A,A,A,A,A,A,A,P,A,A,A,A,A,A,A,A,A,A,A,A,A,A,A,A,A,A,A,A,A,A,A,A,A,A,A,A,A,A,A,A,A,A,A,A,A,A,A,A,A,A,P,A,A,2017-03-01,PRESIDENT,13:38:44,Android,10160,63709
2169,9,A,A,A,A,A,A,A,A,A,A,A,A,A,A,P,A,A,P,A,P,A,A,A,A,A,A,A,A,A,P,A,P,A,A,A,P,A,A,A,A,A,A,A,P,A,A,A,A,A,A,A,A,A,A,A,A,A,A,A,A,P,A,A,2017-03-01,PRESIDENT,01:42:16,iPhone,7388,54871
2170,10,A,A,A,A,A,A,A,A,A,A,A,A,A,P,P,A,A,A,A,A,A,A,A,A,A,P,P,A,A,P,A,A,A,A,A,P,P,P,A,A,A,A,A,P,A,A,A,A,A,A,A,A,A,A,A,A,P,A,A,A,A,A,A,2017-03-01,PRESIDENT,01:30:49,iPhone,11039,82888
2171,16,A,A,A,A,A,P,P,A,A,P,P,A,A,A,A,A,A,A,A,A,A,A,A,A,A,A,P,A,A,A,A,A,P,A,P,P,A,P,A,A,A,A,A,P,A,A,A,A,P,A,A,A,A,A,A,A,A,A,A,P,P,A,A,2017-02-28,PRESIDENT,02:43:03,Android,14662,70544
2172,19,A,A,P,A,A,A,P,A,A,A,A,P,A,A,A,A,P,A,A,A,A,A,A,A,A,A,A,A,A,A,A,A,A,A,P,P,A,A,A,A,A,A,A,P,A,A,A,A,P,A,A,A,P,A,A,A,A,A,A,A,P,A,A,2017-02-27,PRESIDENT,21:48:21,iPhone,15400,89597
2173,14,A,A,P,A,A,A,A,A,A,A,P,A,A,A,A,P,A,A,A,A,A,P,A,A,A,A,A,A,A,A,A,A,A,A,P,P,P,P,A,A,A,A,A,P,A,A,P,A,P,A,A,A,A,A,A,A,A,A,A,P,A,A,A,2017-02-27,PRESIDENT,17:06:23,iPhone,15716,105941
2174,28,A,A,P,A,P,A,P,P,A,A,P,P,A,P,A,A,A,A,A,A,A,P,A,A,A,A,A,P,P,A,A,A,P,A,P,P,A,P,A,A,A,A,A,P,A,A,A,A,P,A,A,A,A,P,A,A,A,A,A,A,A,A,A,2017-02-26,PRESIDENT,20:13:52,Android,24677,113140
2175,24,A,A,P,A,A,P,A,P,A,A,A,P,A,P,A,P,A,A,A,P,P,P,P,A,A,P,P,A,P,A,P,A,P,A,P,P,A,A,A,A,A,A,A,P,A,A,A,A,A,A,A,A,A,A,A,A,A,A,A,A,A,A,A,2017-02-26,PRESIDENT,18:16:41,Android,21792,109318
2176,22,P,A,A,A,A,A,P,A,A,A,P,P,A,P,A,P,A,A,P,A,P,A,A,A,A,A,A,A,A,A,A,A,A,A,P,P,A,P,A,A,P,A,A,P,A,A,A,A,P,A,A,A,A,P,A,A,A,A,P,A,A,A,A,2017-02-26,PRESIDENT,11:42:39,Android,19073,87092
2177,25,A,P,A,A,P,A,P,P,A,A,P,P,A,P,P,P,A,A,A,A,A,A,A,A,P,A,A,A,P,A,A,P,P,A,P,P,P,P,A,P,A,A,P,P,A,A,A,A,P,A,A,A,P,P,A,A,P,A,P,A,A,A,A,2017-02-26,PRESIDENT,11:33:16,Android,28744,130499
2178,22,A,P,P,A,A,A,A,P,A,A,A,P,A,P,P,P,A,A,P,P,P,A,A,A,A,P,A,A,P,A,A,A,P,A,P,P,A,A,A,A,A,A,A,A,A,P,P,A,P,A,A,A,A,A,A,P,P,A,A,P,A,A,A,2017-02-25,PRESIDENT,22:02:22,Android,23860,123926
2179,6,A,A,P,A,A,A,A,A,A,P,A,A,A,A,A,A,A,A,A,A,A,A,A,A,A,A,P,A,A,A,A,A,A,A,P,A,A,A,A,A,A,A,A,P,A,A,A,A,A,A,A,A,A,A,A,A,A,A,A,A,P,A,A,2017-02-25,PRESIDENT,21:53:21,Android,10068,45735
2180,24,A,A,P,A,A,A,P,P,A,A,P,P,A,P,A,P,A,A,P,A,P,A,A,A,A,A,A,A,P,P,A,A,A,A,P,P,A,A,A,A,A,A,A,P,A,A,A,A,P,A,A,A,A,A,A,A,A,A,A,A,A,A,A,2017-02-25,PRESIDENT,18:12:25,iPhone,19846,104027
2181,27,A,P,A,A,A,A,A,A,A,A,A,P,A,A,P,P,A,A,A,A,P,A,A,A,A,A,A,A,A,P,P,A,P,A,P,P,A,P,A,P,A,P,A,P,A,A,A,A,P,A,P,A,A,P,A,A,A,A,A,A,A,A,A,2017-02-25,PRESIDENT,13:27:04,Android,62450,201400
2182,25,A,A,P,A,P,A,P,A,A,A,A,P,A,P,A,P,A,A,P,A,A,P,P,P,A,P,A,A,A,A,P,P,P,A,P,P,A,P,A,A,A,P,A,P,A,A,A,A,P,A,A,A,P,A,A,A,A,P,P,P,A,A,A,2017-02-25,PRESIDENT,13:19:18,Android,34603,158646
[truncated: 3,593,817 more chars]
