# Supplementary material for: Stylistic variation on the Donald Trump Twitter account: A linguistic analysis of tweets posted between 2009 and 2018
Source: PLoS One. 2019 Sep 25;14(9):e0222062. doi: 10.1371/journal.pone.0222062 (PMC6760825; doi:10.1371/journal.pone.0222062)
Supplement: S3 File — This file contains the full dataset, R code, and output for the quantitative analysis conducted for this study. (ZIP) [file pone.0222062.s003.zip › R_ANALYSIS/TRUMP_3D_SHORT.txt]

DATE	TIME	FREQ	R	G	B
2009-05-04	18:50	1	0	0	1
2009-05-05	01:00	1	0	0	1
2009-05-08	13:30	1	0	0	1
2009-05-08	20:40	1	0	0	1
2009-05-12	14:00	1	0	0	1
2009-05-12	19:20	1	0	0	1
2009-05-13	17:30	1	0	0	1
2009-05-14	16:30	1	0	0	1
2009-05-15	14:10	1	0	0	1
2009-05-16	22:20	1	0	0	1
2009-05-17	15:00	1	0	0	1
2009-05-18	14:20	1	0	0	1
2009-05-19	17:40	1	0	0	1
2009-05-20	13:20	1	0	0	1
2009-05-20	22:20	1	0	0	1
2009-05-22	02:50	1	0	0	1
2009-05-22	16:20	1	0	0	1
2009-05-23	16:10	1	0	0	1
2009-05-26	14:40	1	0	0	1
2009-05-27	14:10	1	0	0	1
2009-05-28	18:00	1	0	0	1
2009-06-03	18:10	1	0	0	1
2009-06-05	18:20	1	0	0	1
2009-06-08	20:10	1	0	0	1
2009-06-14	14:20	1	0	0	1
2009-06-15	23:10	1	0	0	1
2009-06-18	13:20	1	0	0	1
2009-06-21	14:40	1	0	0	1
2009-06-23	13:40	1	0	0	1
2009-06-24	22:00	1	0	0	1
2009-06-26	16:50	1	0	0	1
2009-06-30	13:30	1	0	0	1
2009-07-04	23:10	1	0	0	1
2009-07-13	14:00	1	0	0	1
2009-07-15	13:40	1	0	0	1
2009-07-22	15:30	1	0	0	1
2009-07-28	15:50	1	0	0	1
2009-08-04	13:50	1	0	0	1
2009-08-11	14:50	1	0	0	1
2009-08-14	14:30	1	0	0	1
2009-08-20	13:40	1	0	0	1
2009-08-21	14:30	1	0	0	1
2009-08-23	21:10	1	0	0	1
2009-08-29	16:20	1	0	0	1
2009-09-01	13:50	1	0	0	1
2009-09-14	15:50	1	0	0	1
2009-09-29	15:20	1	0	0	1
2009-10-05	14:30	1	0	0	1
2009-10-14	14:10	1	0	0	1
2009-10-22	13:50	1	0	0	1
2009-10-27	15:30	1	0	0	1
2009-11-02	14:50	1	0	0	1
2009-11-16	21:00	1	0	0	1
2009-11-26	19:50	1	0	0	1
2009-12-03	19:30	1	0	0	1
2009-12-23	17:30	1	0	0	1
2010-01-12	18:00	1	0	0	1
2010-01-15	16:20	1	0	0	1
2010-01-21	16:50	1	0	0	1
2010-01-22	20:50	1	0	0	1
2010-02-07	16:50	1	0	0	1
2010-02-10	15:10	1	0	0	1
2010-02-11	19:50	1	0	0	1
2010-02-26	21:10	1	0	0	1
2010-03-05	14:50	1	0	0	1
2010-03-12	20:30	1	0	0	1
2010-03-15	18:20	1	0	0	1
2010-03-17	15:10	1	0	0	1
2010-03-18	18:10	1	0	0	1
2010-03-19	14:00	1	0	0	1
2010-03-23	16:20	1	0	0	1
2010-03-24	17:10	1	0	0	1
2010-03-29	19:30	1	0	0	1
2010-03-31	13:40	1	0	0	1
2010-04-01	18:50	1	0	0	1
2010-04-06	13:30	1	0	0	1
2010-04-06	14:30	1	0	0	1
2010-04-06	18:00	1	0	0	1
2010-04-07	19:20	1	0	0	1
2010-04-09	16:30	1	0	0	1
2010-04-12	17:30	1	0	0	1
2010-04-13	13:40	1	0	0	1
2010-04-14	20:40	1	0	0	1
2010-04-16	15:50	1	0	0	1
2010-04-20	20:10	1	0	0	1
2010-04-21	14:40	1	0	0	1
2010-04-22	14:30	1	0	0	1
2010-04-23	15:20	1	0	0	1
2010-04-26	13:50	1	0	0	1
2010-04-28	14:10	1	0	0	1
2010-04-29	15:20	1	0	0	1
2010-04-30	15:50	1	0	0	1
2010-05-03	16:30	2	0	0	1
2010-05-03	16:40	1	0	0	1
2010-05-05	19:50	1	0	0	1
2010-05-13	21:50	1	0	0	1
2010-05-17	16:40	1	0	0	1
2010-05-19	16:50	1	0	0	1
2010-05-20	14:30	1	0	0	1
2010-05-20	16:20	1	0	0	1
2010-05-21	13:50	1	0	0	1
2010-05-24	15:00	1	0	0	1
2010-05-25	13:10	1	0	0	1
2010-05-25	15:30	1	0	0	1
2010-05-26	13:50	1	0	0	1
2010-05-26	19:50	1	0	0	1
2010-05-27	17:20	1	0	0	1
2010-05-28	16:20	1	0	0	1
2010-06-02	20:30	1	0	0	1
2010-06-04	14:20	1	0	0	1
2010-06-04	18:00	1	0	0	1
2010-06-05	23:30	1	0	0	1
2010-06-08	18:50	1	0	0	1
2010-06-09	13:00	1	0	0	1
2010-06-09	13:40	1	0	0	1
2010-06-10	16:10	1	0	0	1
2010-06-15	13:40	1	0	0	1
2010-06-15	13:50	1	0	0	1
2010-06-17	14:30	2	0	0	1
2010-06-21	13:10	1	0	0	1
2010-06-21	15:10	1	0	0	1
2010-06-22	16:00	1	0	0	1
2010-06-24	18:40	1	0	0	1
2010-06-28	14:20	1	0	0	1
2010-07-01	14:10	1	0	0	1
2010-07-02	13:40	1	0	0	1
2010-07-02	15:20	1	0	0	1
2010-07-06	14:50	1	0	0	1
2010-07-14	16:20	1	0	0	1
2010-07-19	20:20	1	0	0	1
2010-07-19	20:30	1	0	0	1
2010-07-19	21:00	1	0	0	1
2010-07-20	15:10	1	0	0	1
2010-07-29	21:00	2	0	0	1
2010-07-29	21:10	1	0	0	1
2010-07-30	15:40	1	0	0	1
2010-08-04	14:10	2	0	0	1
2010-08-09	13:30	1	0	0	1
2010-08-12	14:40	1	0	0	1
2010-08-12	20:30	1	0	0	1
2010-08-12	20:40	2	0	0	1
2010-08-12	20:50	2	0	0	1
2010-08-19	18:30	1	0	0	1
2010-08-19	19:10	1	0	0	1
2010-08-23	13:50	1	0	0	1
2010-08-24	14:00	1	0	0	1
2010-08-26	20:40	1	0	0	1
2010-08-30	19:50	1	0	0	1
2010-08-31	20:00	1	0	0	1
2010-09-01	21:30	1	0	0	1
2010-09-02	16:20	1	0	0	1
2010-09-02	16:30	1	0	0	1
2010-09-07	16:00	1	0	0	1
2010-09-07	18:00	1	0	0	1
2010-09-09	16:20	1	0	0	1
2010-09-14	20:50	1	0	0	1
2010-09-15	13:40	1	0	0	1
2010-09-16	15:20	1	0	0	1
2010-09-17	18:50	1	0	0	1
2010-09-23	18:20	1	0	0	1
2010-09-24	20:20	1	0	0	1
2010-09-30	15:10	1	0	0	1
2010-10-01	15:50	1	0	0	1
2010-10-06	13:40	1	0	0	1
2010-10-07	14:10	1	0	0	1
2010-10-07	14:20	1	0	0	1
2010-10-14	14:00	1	0	0	1
2010-10-14	17:40	1	0	0	1
2010-10-21	16:30	1	0	0	1
2010-10-27	13:10	1	0	0	1
2010-10-28	18:50	1	0	0	1
2010-11-03	20:10	1	0	0	1
2010-11-04	15:00	1	0	0	1
2010-11-11	15:20	1	0	0	1
2010-11-15	19:40	1	0	0	1
2010-11-18	15:40	1	0	0	1
2010-11-18	17:10	1	0	0	1
2010-11-22	17:20	1	0	0	1
2010-11-24	15:50	1	0	0	1
2010-11-24	17:20	1	0	0	1
2010-11-24	18:40	1	0	0	1
2010-11-29	15:50	1	0	0	1
2010-12-02	15:30	1	0	0	1
2010-12-09	20:00	1	0	0	1
2010-12-10	14:40	1	0	0	1
2010-12-13	16:30	2	0	0	1
2010-12-13	16:40	1	0	0	1
2010-12-14	20:50	1	0	0	1
2010-12-16	14:30	1	0	0	1
2010-12-23	16:20	1	0	0	1
2010-12-30	21:40	1	0	0	1
2011-01-12	15:20	1	0	0	1
2011-01-12	19:30	1	0	0	1
2011-01-13	16:10	1	0	0	1
2011-01-21	17:20	1	0	0	1
2011-01-21	18:20	1	0	0	1
2011-01-27	21:10	2	0	0	1
2011-01-31	14:00	1	0	0	1
2011-01-31	14:20	1	0	0	1
2011-02-07	14:10	1	0	0	1
2011-02-10	18:20	1	0	0	1
2011-02-11	14:50	1	0	0	1
2011-02-15	14:20	1	0	0	1
2011-02-15	14:30	1	0	0	1
2011-02-15	18:50	1	0	0	1
2011-02-16	20:50	2	0	0	1
2011-02-17	16:00	1	0	0	1
2011-02-17	22:40	1	0	0	1
2011-02-18	15:10	1	0	0	1
2011-02-22	19:30	1	0	0	1
2011-02-23	21:40	1	0	0	1
2011-02-28	17:30	1	0	0	1
2011-02-28	17:40	1	0	0	1
2011-02-28	21:50	1	0	0	1
2011-03-02	00:00	1	0	0	1
2011-03-02	15:40	1	0	0	1
2011-03-03	14:50	1	0	0	1
2011-03-04	15:10	1	0	0	1
2011-03-07	19:00	1	0	0	1
2011-03-07	22:20	1	0	0	1
2011-03-08	20:40	1	0	0	1
2011-03-10	21:00	1	0	0	1
2011-03-11	20:30	1	0	0	1
2011-03-14	20:10	1	0	0	1
2011-03-14	21:00	1	0	0	1
2011-03-15	14:30	1	0	0	1
2011-03-15	14:50	2	0	0	1
2011-03-15	15:30	1	0	0	1
2011-03-15	20:20	1	0	0	1
2011-03-16	16:00	1	0	0	1
2011-03-16	19:10	1	0	0	1
2011-03-16	20:30	1	0	0	1
2011-03-17	15:40	1	0	0	1
2011-03-17	19:20	1	0	0	1
2011-03-18	13:10	1	0	0	1
2011-03-18	13:20	1	0	0	1
2011-03-21	13:40	1	0	0	1
2011-03-21	15:30	1	0	0	1
2011-03-21	17:30	1	0	0	1
2011-03-21	20:40	1	0	0	1
2011-03-22	14:40	1	0	0	1
2011-03-22	20:50	1	0	0	1
2011-03-23	21:20	1	0	0	1
2011-03-28	16:20	1	0	0	1
2011-03-28	18:00	1	0	0	1
2011-03-30	13:50	1	0	0	1
2011-03-30	15:20	1	0	0	1
2011-03-31	16:00	1	0	0	1
2011-03-31	21:00	1	0	0	1
2011-04-01	13:40	1	0	0	1
2011-04-12	20:00	1	0	0	1
2011-04-19	16:00	1	0	0	1
2011-04-25	21:20	1	0	0	1
2011-04-29	13:00	1	0	0	1
2011-05-03	14:20	1	0	0	1
2011-05-09	14:50	1	0	0	1
2011-05-13	13:00	1	0	0	1
2011-05-13	19:20	1	0	0	1
2011-05-16	14:20	1	0	0	1
2011-05-16	18:40	1	0	0	1
2011-05-17	21:10	1	0	0	1
2011-05-19	13:30	1	0	0	1
2011-05-20	15:50	1	0	0	1
2011-05-23	16:00	1	0	0	1
2011-05-23	16:20	1	0	0	1
2011-05-26	22:00	1	0	0	1
2011-05-27	14:40	1	0	0	1
2011-06-01	15:30	1	0	0	1
2011-06-01	16:20	1	0	0	1
2011-06-02	22:10	1	0	0	1
2011-06-06	14:40	1	0	0	1
2011-06-07	18:40	1	0	0	1
2011-06-09	17:20	1	0	0	1
2011-06-14	19:00	1	0	0	1
2011-06-14	20:10	1	0	0	1
2011-06-16	20:40	1	0	0	1
2011-06-20	13:30	1	0	0	1
2011-06-21	13:50	1	0	0	1
2011-06-21	18:10	1	0	0	1
2011-06-23	18:50	1	0	0	1
2011-06-24	20:50	1	0	0	1
2011-06-27	14:10	1	0	0	1
2011-06-27	15:10	1	0	0	1
2011-07-01	16:40	1	0	0	1
2011-07-01	16:50	1	0	0	1
2011-07-05	18:10	1	0	0	1
2011-07-05	19:50	1	0	0	1
2011-07-06	14:30	1	0	0	1
2011-07-07	16:10	2	0	0	1
2011-07-07	16:20	1	0	0	1
2011-07-08	15:10	1	0	0	1
2011-07-08	15:20	1	0	0	1
2011-07-08	16:20	2	0	0	1
2011-07-11	19:10	1	0	0	1
2011-07-11	21:50	1	0	0	1
2011-07-12	13:10	1	0	0	1
2011-07-12	19:00	1	0	0	1
2011-07-12	20:00	1	0	0	1
2011-07-13	19:30	1	0	0	1
2011-07-14	13:30	1	0	0	1
2011-07-14	16:20	1	0	0	1
2011-07-14	17:40	1	0	0	1
2011-07-14	19:20	1	0	0	1
2011-07-14	20:30	1	0	0	1
2011-07-14	20:40	2	0	0	1
2011-07-14	21:10	1	0	0	1
2011-07-15	14:10	1	0	0	1
2011-07-15	19:20	1	0	0	1
2011-07-15	19:30	1	0	0	1
2011-07-18	15:30	1	0	0	1
2011-07-22	16:00	1	0	0	1
2011-07-22	19:00	1	0	0	1
2011-07-25	19:40	1	0	0	1
2011-07-26	16:50	1	0	0	1
2011-07-28	18:20	1	0	0	1
2011-07-28	19:40	1	0	0	1
2011-07-30	15:10	1	0	0	1
2011-07-30	15:40	1	0	0	1
2011-08-02	18:50	1	0	0	1
2011-08-02	21:00	1	0	0	1
2011-08-03	19:50	1	0	0	1
2011-08-05	15:20	1	0	0	1
2011-08-05	15:50	1	0	0	1
2011-08-08	20:00	1	0	0	1
2011-08-11	00:50	1	0	0	1
2011-08-15	18:20	1	0	0	1
2011-08-15	21:30	1	0	0	1
2011-08-16	16:00	1	0	0	1
2011-08-18	14:20	1	0	0	1
2011-08-18	18:00	1	0	0	1
2011-08-19	15:00	1	0	0	1
2011-08-19	18:40	1	0	0	1
2011-08-19	19:50	1	0	0	1
2011-08-25	20:00	1	0	0	1
2011-08-26	18:40	1	0	0	1
2011-08-29	15:30	1	0	0	1
2011-08-29	16:00	1	0	0	1
2011-08-29	18:30	1	0	0	1
2011-08-31	15:10	1	0	0	1
2011-09-12	21:00	1	0	0	1
2011-09-12	21:10	1	0	0	1
2011-09-12	21:30	1	0	0	1
2011-09-12	21:50	1	0	0	1
2011-09-12	22:00	1	0	0	1
2011-09-12	22:50	1	0	0	1
2011-09-13	01:20	1	0	0	1
2011-09-16	21:10	1	0	0	1
2011-09-16	21:20	1	0	0	1
2011-09-19	01:50	1	0	0	1
2011-09-22	22:00	1	0	0	1
2011-09-23	15:10	1	0	0	1
2011-09-23	17:50	1	0	0	1
2011-09-23	19:20	1	0	0	1
2011-09-28	22:20	1	0	0	1
2011-10-13	21:00	1	0	0	1
2011-10-19	15:50	1	0	0	1
2011-10-20	19:50	1	0	0	1
2011-10-24	17:30	1	0	0	1
2011-10-25	18:10	1	0	0	1
2011-10-25	19:10	1	0	0	1
2011-10-26	16:20	2	0	0	1
2011-10-27	14:50	1	0	0	1
2011-10-31	16:10	1	0	0	1
2011-11-01	18:00	1	0	0	1
2011-11-01	21:00	1	0	0	1
2011-11-04	17:00	1	0	0	1
2011-11-08	19:10	1	0	0	1
2011-11-10	20:30	1	0	0	1
2011-11-11	17:20	1	0	0	1
2011-11-11	17:40	1	0	0	1
2011-11-11	19:30	1	0	0	1
2011-11-11	19:40	1	0	0	1
2011-11-11	20:00	1	0	0	1
2011-11-11	20:20	1	0	0	1
2011-11-11	20:30	1	0	0	1
2011-11-11	20:40	1	0	0	1
2011-11-14	20:10	1	0	0	1
2011-11-14	22:30	1	0	0	1
2011-11-15	17:00	1	0	0	1
2011-11-15	17:20	1	0	0	1
2011-11-15	21:20	2	0	0	1
2011-11-16	00:10	1	0	0	1
2011-11-28	19:40	1	0	0	1
2011-11-29	21:20	1	0	0	1
2011-12-01	18:30	1	0	0	1
2011-12-01	20:00	1	0	0	1
2011-12-09	13:40	1	0	0	1
2011-12-09	17:50	1	0	0	1
2011-12-13	20:10	1	0	0	1
2011-12-13	20:40	1	0	0	1
2011-12-14	15:10	1	0	0	1
2011-12-14	16:40	1	0	0	1
2011-12-14	17:10	1	0	0	1
2011-12-14	17:20	1	0	0	1
2011-12-14	19:10	1	0	0	1
2011-12-15	15:50	2	0	0	1
2011-12-15	17:40	1	0	0	1
2011-12-15	18:30	1	0	0	1
2011-12-15	20:00	1	0	0	1
2011-12-16	17:20	1	0	0	1
2011-12-16	18:20	1	0	0	1
2011-12-16	18:40	1	0	0	1
2011-12-16	19:00	1	0	0	1
2011-12-16	19:30	1	0	0	1
2011-12-16	20:10	1	0	0	1
2011-12-16	20:30	1	0	0	1
2011-12-16	21:10	1	0	0	1
2011-12-16	21:50	1	0	0	1
2011-12-19	15:00	1	0	0	1
2011-12-19	21:20	2	0	0	1
2011-12-19	21:30	1	0	0	1
2011-12-20	14:20	1	0	0	1
2011-12-20	14:30	1	0	0	1
2011-12-20	15:00	1	0	0	1
2011-12-20	15:10	1	0	0	1
2011-12-20	15:50	2	0	0	1
2011-12-20	16:40	1	0	0	1
2011-12-20	18:40	1	0	0	1
2011-12-20	18:50	1	0	0	1
2011-12-20	19:30	1	0	0	1
2011-12-20	20:10	1	0	0	1
2011-12-20	20:40	1	0	0	1
2011-12-21	14:50	1	0	0	1
2011-12-21	18:10	1	0	0	1
2011-12-21	18:20	2	0	0	1
2011-12-21	18:40	1	0	0	1
2011-12-21	18:50	1	0	0	1
2011-12-21	19:20	1	0	0	1
2011-12-21	19:30	1	0	0	1
2011-12-21	20:10	1	0	0	1
2011-12-21	20:30	1	0	0	1
2011-12-22	19:10	1	0	0	1
2011-12-22	19:30	1	0	0	1
2011-12-22	20:00	2	0	0	1
2011-12-22	20:30	1	0	0	1
2011-12-22	20:50	2	0	0	1
2011-12-22	21:20	1	0	0	1
2011-12-27	18:40	1	0	0	1
2011-12-27	19:00	1	0	0	1
2011-12-27	19:30	1	0	0	1
2011-12-27	20:50	1	0	0	1
2011-12-28	14:50	1	0	0	1
2011-12-28	16:00	1	0	0	1
2011-12-28	16:20	1	0	0	1
2011-12-28	19:10	1	0	0	1
2011-12-29	16:30	1	0	0	1
2011-12-29	16:40	1	0	0	1
2011-12-29	18:20	1	0	0	1
2011-12-29	20:20	1	0	0	1
2011-12-29	20:40	1	0	0	1
2011-12-30	17:50	1	0	0	1
2011-12-30	18:10	1	0	0	1
2011-12-30	18:40	1	0	0	1
2011-12-30	19:00	1	0	0	1
2012-01-03	18:40	1	0	0	1
2012-01-03	19:10	1	0	0	1
2012-01-03	19:20	1	0	0	1
2012-01-03	19:30	1	0	0	1
2012-01-03	19:50	1	0	0	1
2012-01-03	20:00	1	0	0	1
2012-01-03	20:30	1	0	0	1
2012-01-03	21:20	1	0	0	1
2012-01-03	21:30	1	0	0	1
2012-01-03	21:50	1	0	0	1
2012-01-04	17:30	1	0	0	1
2012-01-04	17:40	2	0	0	1
2012-01-04	17:50	1	0	0	1
2012-01-04	18:30	1	0	0	1
2012-01-04	18:50	1	0	0	1
2012-01-04	19:00	1	0	0	1
2012-01-04	19:20	1	0	0	1
2012-01-04	19:30	1	0	0	1
2012-01-04	21:00	1	0	0	1
2012-01-05	15:20	1	0	0	1
2012-01-05	15:40	1	0	0	1
2012-01-05	18:30	1	0	0	1
2012-01-05	19:00	1	0	0	1
2012-01-05	19:50	1	0	0	1
2012-01-06	17:30	1	0	0	1
2012-01-06	19:00	1	0	0	1
2012-01-06	19:30	1	0	0	1
2012-01-06	20:00	1	0	0	1
2012-01-06	20:20	1	0	0	1
2012-01-09	15:30	1	0	0	1
2012-01-09	15:50	1	0	0	1
2012-01-09	16:00	1	0	0	1
2012-01-09	18:40	1	0	0	1
2012-01-09	20:20	1	0	0	1
2012-01-09	20:50	1	0	0	1
2012-01-10	17:00	1	0	0	1
2012-01-10	19:30	1	0	0	1
2012-01-10	19:40	1	0	0	1
2012-01-10	20:00	1	0	0	1
2012-01-10	21:00	1	0	0	1
2012-01-10	21:10	1	0	0	1
2012-01-11	18:50	1	0	0	1
2012-01-11	20:30	1	0	0	1
2012-01-12	20:40	1	0	0	1
2012-01-12	21:10	1	0	0	1
2012-01-12	21:30	1	0	0	1
2012-01-13	17:30	1	0	0	1
2012-01-13	20:10	1	0	0	1
2012-01-13	21:00	1	0	0	1
2012-01-16	17:20	1	0	0	1
2012-01-17	17:10	1	0	0	1
2012-01-17	20:50	1	0	0	1
2012-01-18	19:50	1	0	0	1
2012-01-18	20:10	1	0	0	1
2012-01-18	20:50	1	0	0	1
2012-01-18	21:50	1	0	0	1
2012-01-18	22:10	1	0	0	1
2012-01-19	19:30	1	0	0	1
2012-01-19	19:40	1	0	0	1
2012-01-19	20:10	1	0	0	1
2012-01-19	20:30	1	0	0	1
2012-01-19	20:40	1	0	0	1
2012-01-19	21:00	1	0	0	1
2012-01-20	17:00	1	0	0	1
2012-01-20	18:30	1	0	0	1
2012-01-20	18:40	1	0	0	1
2012-01-20	19:30	1	0	0	1
2012-01-20	19:50	1	0	0	1
2012-01-23	15:40	1	0	0	1
2012-01-23	15:50	1	0	0	1
2012-01-23	19:00	1	0	0	1
2012-01-23	20:00	1	0	0	1
2012-01-24	19:20	1	0	0	1
2012-01-24	19:40	1	0	0	1
2012-01-24	20:00	1	0	0	1
2012-01-24	20:20	1	0	0	1
2012-01-25	16:20	1	0	0	1
2012-01-25	16:40	1	0	0	1
2012-01-25	19:00	1	0	0	1
2012-01-25	20:10	1	0	0	1
2012-01-25	20:30	1	0	0	1
2012-01-25	21:10	1	0	0	1
2012-01-25	21:20	1	0	0	1
2012-01-25	21:30	1	0	0	1
2012-01-26	17:10	1	0	0	1
2012-01-26	17:20	1	0	0	1
2012-01-26	19:50	1	0	0	1
2012-01-26	20:20	1	0	0	1
2012-01-26	21:00	2	0	0	1
2012-01-26	21:50	1	0	0	1
2012-01-27	18:20	1	0	0	1
2012-01-27	18:30	1	0	0	1
2012-01-27	18:40	1	0	0	1
2012-01-27	19:10	1	0	0	1
2012-01-27	19:20	1	0	0	1
2012-01-27	19:50	1	0	0	1
2012-01-27	20:10	1	0	0	1
2012-01-27	20:40	1	0	0	1
2012-01-30	16:40	1	0	0	1
2012-01-30	19:40	1	0	0	1
2012-01-30	20:00	1	0	0	1
2012-01-30	20:30	1	0	0	1
2012-01-31	16:30	1	0	0	1
2012-01-31	17:20	2	0	0	1
2012-01-31	17:30	1	0	0	1
2012-01-31	19:30	1	0	0	1
2012-01-31	20:00	1	0	0	1
2012-01-31	20:30	1	0	0	1
2012-02-01	14:50	1	0	0	1
2012-02-01	15:50	1	0	0	1
2012-02-01	16:10	1	0	0	1
2012-02-01	18:20	1	0	0	1
2012-02-01	18:50	1	0	0	1
2012-02-01	20:20	1	0	0	1
2012-02-01	22:00	1	0	0	1
2012-02-02	21:30	1	0	0	1
2012-02-03	15:40	1	0	0	1
2012-02-03	18:40	2	0	0	1
2012-02-03	19:50	1	0	0	1
2012-02-03	20:50	1	0	0	1
2012-02-05	16:50	1	0	0	1
2012-02-05	17:00	1	0	0	1
2012-02-05	22:30	1	0	0	1
2012-02-06	15:50	1	0	0	1
2012-02-06	20:20	1	0	0	1
2012-02-06	21:50	1	0	0	1
2012-02-07	19:00	1	0	0	1
2012-02-07	20:20	1	0	0	1
2012-02-07	21:00	1	0	0	1
2012-02-07	21:20	1	0	0	1
2012-02-08	16:00	1	0	0	1
2012-02-08	18:20	1	0	0	1
2012-02-08	18:30	1	0	0	1
2012-02-08	19:00	3	0	0	1
2012-02-08	19:10	2	0	0	1
2012-02-08	19:20	1	0	0	1
2012-02-08	19:30	1	0	0	1
2012-02-08	19:40	2	0	0	1
2012-02-08	20:00	3	0	0	1
2012-02-08	21:10	1	0	0	1
2012-02-08	22:10	1	0	0	1
2012-02-09	00:30	1	0	0	1
2012-02-09	16:00	1	0	0	1
2012-02-09	16:20	1	0	0	1
2012-02-09	17:30	1	0	0	1
2012-02-09	17:40	1	0	0	1
2012-02-09	17:50	1	0	0	1
2012-02-09	18:50	1	0	0	1
2012-02-09	19:00	2	0	0	1
2012-02-09	19:50	1	0	0	1
2012-02-09	20:00	1	0	0	1
2012-02-09	20:10	1	0	0	1
2012-02-10	16:30	1	0	0	1
2012-02-10	20:10	1	0	0	1
2012-02-10	21:00	1	0	0	1
2012-02-10	21:40	1	0	0	1
2012-02-10	22:00	2	0	0	1
2012-02-13	16:00	1	0	0	1
2012-02-13	16:10	1	0	0	1
2012-02-13	17:30	1	0	0	1
2012-02-13	17:40	1	0	0	1
2012-02-14	14:20	1	0	0	1
2012-02-14	16:20	1	0	0	1
2012-02-14	16:30	1	0	0	1
2012-02-14	18:20	2	0	0	1
2012-02-14	18:50	1	0	0	1
2012-02-14	19:40	1	0	0	1
2012-02-14	19:50	1	0	0	1
2012-02-15	18:40	1	0	0	1
2012-02-15	18:50	1	0	0	1
2012-02-15	19:50	1	0	0	1
2012-02-15	20:00	1	0	0	1
2012-02-15	20:10	3	0	0	1
2012-02-15	20:30	1	0	0	1
2012-02-15	20:40	3	0	0	1
2012-02-15	21:00	1	0	0	1
2012-02-15	21:30	1	0	0	1
2012-02-15	21:40	1	0	0	1
2012-02-16	13:50	2	0	0	1
2012-02-16	14:10	1	0	0	1
2012-02-16	14:20	1	0	0	1
2012-02-16	15:30	1	0	0	1
2012-02-16	16:00	1	0	0	1
2012-02-16	16:40	1	0	0	1
2012-02-16	20:30	2	0	0	1
2012-02-16	20:40	1	0	0	1
2012-02-16	21:00	2	0	0	1
2012-02-16	21:20	1	0	0	1
2012-02-17	17:50	1	0	0	1
2012-02-17	20:40	2	0	0	1
2012-02-17	21:10	1	0	0	1
2012-02-21	17:20	1	0	0	1
2012-02-23	16:50	1	0	0	1
2012-02-23	17:10	1	0	0	1
2012-02-23	17:30	1	0	0	1
2012-02-23	19:10	1	0	0	1
2012-02-23	19:30	1	0	0	1
2012-02-23	19:40	1	0	0	1
2012-02-23	19:50	1	0	0	1
2012-02-24	13:40	1	0	0	1
2012-02-24	13:50	1	0	0	1
2012-02-24	16:40	1	0	0	1
2012-02-24	17:00	2	0	0	1
2012-02-24	17:20	1	0	0	1
2012-02-24	18:50	1	0	0	1
2012-02-27	16:50	1	0	0	1
2012-02-27	19:30	1	0	0	1
2012-02-27	20:00	1	0	0	1
2012-02-27	20:10	1	0	0	1
2012-02-28	15:40	1	0	0	1
2012-02-28	16:00	1	0	0	1
2012-02-28	16:40	2	0	0	1
2012-02-28	17:00	1	0	0	1
2012-02-28	19:50	1	0	0	1
2012-02-29	17:20	2	0	0	1
2012-02-29	17:30	1	0	0	1
2012-02-29	18:40	1	0	0	1
2012-02-29	19:50	1	0	0	1
2012-02-29	20:10	1	0	0	1
2012-03-01	19:10	1	0	0	1
2012-03-01	19:20	1	0	0	1
2012-03-01	20:00	1	0	0	1
2012-03-05	20:20	1	0	0	1
2012-03-05	21:00	1	0	0	1
2012-03-05	21:10	1	0	0	1
2012-03-05	21:20	1	0	0	1
2012-03-06	17:00	1	0	0	1
2012-03-06	17:20	1	0	0	1
2012-03-06	18:30	1	0	0	1
2012-03-06	18:50	1	0	0	1
2012-03-06	20:00	1	0	0	1
2012-03-07	18:10	2	0	0	1
2012-03-07	18:20	1	0	0	1
2012-03-07	18:50	1	0	0	1
2012-03-07	19:10	1	0	0	1
2012-03-07	19:20	1	0	0	1
2012-03-07	20:00	1	0	0	1
2012-03-08	21:20	2	0	0	1
2012-03-08	21:30	1	0	0	1
2012-03-08	21:40	1	0	0	1
2012-03-09	13:50	1	0	0	1
2012-03-09	14:10	1	0	0	1
2012-03-09	14:50	1	0	0	1
2012-03-09	17:10	1	0	0	1
2012-03-09	20:40	1	0	0	1
2012-03-12	17:30	1	0	0	1
2012-03-12	17:40	1	0	0	1
2012-03-12	18:10	1	0	0	1
2012-03-12	18:30	1	0	0	1
2012-03-12	19:10	1	0	0	1
2012-03-13	17:00	1	0	0	1
2012-03-13	17:10	2	0	0	1
2012-03-13	18:50	1	0	0	1
2012-03-13	19:40	1	0	0	1
2012-03-13	19:50	1	0	0	1
2012-03-13	20:10	1	0	0	1
2012-03-13	20:20	1	0	0	1
2012-03-13	20:30	1	0	0	1
2012-03-13	20:50	1	0	0	1
2012-03-14	18:00	1	0	0	1
2012-03-15	20:20	1	0	0	1
2012-03-16	14:30	1	0	0	1
2012-03-16	15:20	1	0	0	1
2012-03-16	15:30	1	0	0	1
2012-03-16	15:40	1	0	0	1
2012-03-16	17:10	2	0	0	1
2012-03-16	19:20	1	0	0	1
2012-03-16	21:00	1	0	0	1
2012-03-17	17:50	1	0	0	1
2012-03-19	16:00	2	0	0	1
2012-03-19	16:20	1	0	0	1
2012-03-19	18:30	1	0	0	1
2012-03-19	20:30	1	0	0	1
2012-03-20	14:40	1	0	0	1
2012-03-20	14:50	1	0	0	1
2012-03-20	15:10	1	0	0	1
2012-03-20	15:50	1	0	0	1
2012-03-20	17:20	1	0	0	1
2012-03-20	17:40	1	0	0	1
2012-03-20	18:00	1	0	0	1
2012-03-20	18:50	1	0	0	1
2012-03-20	19:20	1	0	0	1
2012-03-21	16:40	1	0	0	1
2012-03-23	14:00	1	0	0	1
2012-03-23	14:20	1	0	0	1
2012-03-23	18:10	1	0	0	1
2012-03-26	16:30	1	0	0	1
2012-03-26	16:40	1	0	0	1
2012-03-26	18:00	1	0	0	1
2012-03-26	18:10	1	0	0	1
2012-03-26	19:30	1	0	0	1
2012-03-26	20:20	1	0	0	1
2012-03-28	17:50	1	0	0	1
2012-03-28	20:10	1	0	0	1
2012-03-28	20:20	1	0	0	1
2012-03-29	15:50	2	0	0	1
2012-03-29	18:10	1	0	0	1
2012-03-29	18:30	1	0	0	1
2012-03-29	18:40	1	0	0	1
2012-03-29	18:50	1	0	0	1
2012-03-29	21:30	1	0	0	1
2012-03-30	16:10	1	0	0	1
2012-03-30	17:20	1	0	0	1
2012-03-30	17:50	2	0	0	1
2012-03-30	18:30	1	0	0	1
2012-03-30	18:50	1	0	0	1
2012-03-30	19:20	2	0	0	1
2012-04-02	16:10	1	0	0	1
2012-04-02	17:20	1	0	0	1
2012-04-02	17:30	1	0	0	1
2012-04-02	18:00	1	0	0	1
2012-04-03	17:20	1	0	0	1
2012-04-03	19:00	1	0	0	1
2012-04-03	20:30	1	0	0	1
2012-04-04	16:10	1	0	0	1
2012-04-04	21:20	1	0	0	1
2012-04-05	13:50	1	0	0	1
2012-04-05	14:40	1	0	0	1
2012-04-05	18:20	1	0	0	1
2012-04-05	21:20	1	0	0	1
2012-04-06	14:10	1	0	0	1
2012-04-06	14:20	1	0	0	1
2012-04-06	15:40	3	0	0	1
2012-04-06	16:10	1	0	0	1
2012-04-06	17:20	1	0	0	1
2012-04-06	18:20	1	0	0	1
2012-04-06	18:50	1	0	0	1
2012-04-09	16:30	1	0	0	1
2012-04-09	17:20	1	0	0	1
2012-04-10	16:40	1	0	0	1
2012-04-10	20:00	1	0	0	1
2012-04-10	20:50	1	0	0	1
2012-04-11	15:00	1	0	0	1
2012-04-11	18:10	3	0	0	1
2012-04-11	19:20	1	0	0	1
2012-04-11	20:00	1	0	0	1
2012-04-11	21:00	1	0	0	1
2012-04-12	13:10	1	0	0	1
2012-04-12	17:30	1	0	0	1
2012-04-12	17:50	1	0	0	1
2012-04-13	13:30	1	0	0	1
2012-04-13	13:50	1	0	0	1
2012-04-13	14:30	1	0	0	1
2012-04-13	16:00	1	0	0	1
2012-04-13	17:00	1	0	0	1
2012-04-13	17:10	1	0	0	1
2012-04-13	17:40	1	0	0	1
2012-04-13	18:00	1	0	0	1
2012-04-13	18:10	1	0	0	1
2012-04-14	19:00	1	0	0	1
2012-04-14	19:50	1	0	0	1
2012-04-16	00:40	1	0	0	1
2012-04-16	01:30	1	0	0	1
2012-04-16	13:10	1	0	0	1
2012-04-16	13:20	1	0	0	1
2012-04-16	14:10	1	0	0	1
2012-04-16	16:10	1	0	0	1
2012-04-16	21:20	1	0	0	1
2012-04-17	16:10	2	0	0	1
2012-04-17	18:30	1	0	0	1
2012-04-18	14:10	1	0	0	1
2012-04-18	15:00	1	0	0	1
2012-04-18	15:40	1	0	0	1
2012-04-18	18:00	1	0	0	1
2012-04-18	18:50	1	0	0	1
2012-04-19	14:10	1	0	0	1
2012-04-19	15:20	1	0	0	1
2012-04-19	16:10	2	0	0	1
2012-04-19	16:50	1	0	0	1
2012-04-19	19:00	1	0	0	1
2012-04-19	19:30	1	0	0	1
2012-04-19	23:00	1	0	0	1
2012-04-20	15:00	1	0	0	1
2012-04-20	21:20	2	0	0	1
2012-04-22	17:00	1	0	0	1
2012-04-23	00:30	2	0	0	1
2012-04-23	15:10	1	0	0	1
2012-04-23	16:20	1	0	0	1
2012-04-23	17:50	2	0	0	1
2012-04-23	18:00	1	0	0	1
2012-04-23	18:20	1	0	0	1
2012-04-23	19:40	1	0	0	1
2012-04-23	19:50	1	0	0	1
2012-04-23	20:10	1	0	0	1
2012-04-24	12:40	1	0	0	1
2012-04-24	12:50	1	0	0	1
2012-04-24	14:20	1	0	0	1
2012-04-24	16:30	1	0	0	1
2012-04-24	16:40	1	0	0	1
2012-04-24	17:50	1	0	0	1
2012-04-24	18:40	1	0	0	1
2012-04-26	13:40	1	0	0	1
2012-04-26	14:10	1	0	0	1
2012-04-26	14:30	1	0	0	1
2012-04-26	15:10	1	0	0	1
2012-04-26	16:00	1	0	0	1
2012-04-26	17:30	1	0	0	1
2012-04-26	18:40	1	0	0	1
2012-04-27	17:40	1	0	0	1
2012-04-27	18:20	1	0	0	1
2012-04-27	19:20	1	0	0	1
2012-04-27	19:40	1	0	0	1
2012-04-27	20:10	1	0	0	1
2012-04-27	21:10	1	0	0	1
2012-04-30	14:50	1	0	0	1
2012-04-30	15:20	1	0	0	1
2012-04-30	16:00	1	0	0	1
2012-04-30	16:30	1	0	0	1
2012-04-30	16:50	1	0	0	1
2012-04-30	18:00	1	0	0	1
2012-04-30	18:20	1	0	0	1
2012-04-30	18:50	1	0	0	1
2012-04-30	19:40	1	0	0	1
2012-05-01	17:50	1	0	0	1
2012-05-01	18:20	1	0	0	1
2012-05-01	18:50	1	0	0	1
2012-05-01	19:00	1	0	0	1
2012-05-02	16:20	1	0	0	1
2012-05-02	16:30	1	0	0	1
2012-05-02	17:50	1	0	0	1
2012-05-02	18:20	1	0	0	1
2012-05-02	18:50	1	0	0	1
2012-05-02	19:20	2	0	0	1
2012-05-02	19:30	1	0	0	1
2012-05-03	16:00	1	0	0	1
2012-05-03	18:20	1	0	0	1
2012-05-03	18:40	1	0	0	1
2012-05-03	19:00	1	0	0	1
2012-05-03	19:20	1	0	0	1
2012-05-04	16:20	2	0	0	1
2012-05-04	19:40	2	0	0	1
2012-05-04	19:50	2	0	0	1
2012-05-04	20:00	1	0	0	1
2012-05-04	20:10	1	0	0	1
2012-05-04	20:30	1	0	0	1
2012-05-07	00:30	1	0	0	1
2012-05-07	01:10	1	0	0	1
2012-05-07	01:20	1	0	0	1
2012-05-07	01:40	2	0	0	1
2012-05-07	01:50	3	0	0	1
2012-05-07	02:00	3	0	0	1
2012-05-07	02:10	2	0	0	1
2012-05-07	02:20	2	0	0	1
2012-05-07	02:30	3	0	0	1
2012-05-07	02:40	1	0	0	1
2012-05-07	02:50	2	0	0	1
2012-05-07	15:30	2	0	0	1
2012-05-07	18:10	1	0	0	1
2012-05-07	18:20	1	0	0	1
2012-05-07	18:30	1	0	0	1
2012-05-07	18:50	1	0	0	1
2012-05-07	19:20	1	0	0	1
2012-05-07	19:50	1	0	0	1
2012-05-07	20:00	2	0	0	1
2012-05-07	20:20	1	0	0	1
2012-05-08	19:00	1	0	0	1
2012-05-08	19:10	1	0	0	1
2012-05-08	19:20	1	0	0	1
2012-05-08	19:30	1	0	0	1
2012-05-08	20:00	1	0	0	1
2012-05-08	20:20	1	0	0	1
2012-05-08	21:30	1	0	0	1
2012-05-09	13:50	1	0	0	1
2012-05-09	18:40	1	0	0	1
2012-05-09	18:50	1	0	0	1
2012-05-09	19:00	1	0	0	1
2012-05-09	19:10	1	0	0	1
2012-05-09	19:30	1	0	0	1
2012-05-09	20:00	1	0	0	1
2012-05-10	15:10	2	0	0	1
2012-05-10	15:30	1	0	0	1
2012-05-10	18:10	1	0	0	1
2012-05-11	13:00	1	0	0	1
2012-05-11	14:10	1	0	0	1
2012-05-11	17:50	1	0	0	1
2012-05-11	18:30	1	0	0	1
2012-05-11	18:40	1	0	0	1
2012-05-11	19:00	1	0	0	1
2012-05-11	19:30	1	0	0	1
2012-05-11	19:40	1	0	0	1
2012-05-11	19:50	1	0	0	1
2012-05-14	14:00	1	0	0	1
2012-05-14	14:10	1	0	0	1
2012-05-14	18:10	1	0	0	1
2012-05-14	19:50	1	0	0	1
2012-05-14	20:00	1	0	0	1
2012-05-14	20:10	1	0	0	1
2012-05-14	20:20	1	0	0	1
2012-05-15	13:00	2	0	0	1
2012-05-15	15:40	1	0	0	1
2012-05-15	15:50	1	0	0	1
2012-05-15	18:40	1	0	0	1
2012-05-15	18:50	1	0	0	1
2012-05-15	19:00	1	0	0	1
2012-05-15	19:10	1	0	0	1
2012-05-15	19:30	1	0	0	1
2012-05-15	19:40	1	0	0	1
2012-05-15	20:10	1	0	0	1
2012-05-15	20:20	1	0	0	1
2012-05-16	15:30	1	0	0	1
2012-05-16	16:20	1	0	0	1
2012-05-16	17:20	1	0	0	1
2012-05-16	17:50	1	0	0	1
2012-05-16	18:50	1	0	0	1
2012-05-16	19:50	1	0	0	1
2012-05-17	16:00	1	0	0	1
2012-05-17	17:10	1	0	0	1
2012-05-17	17:40	1	0	0	1
2012-05-17	18:20	1	0	0	1
2012-05-17	18:50	1	0	0	1
2012-05-18	16:10	1	0	0	1
2012-05-18	16:20	1	0	0	1
2012-05-18	19:20	1	0	0	1
2012-05-18	19:30	1	0	0	1
2012-05-18	19:40	1	0	0	1
2012-05-18	20:40	1	0	0	1
2012-05-20	22:30	1	0	0	1
2012-05-21	17:30	1	0	0	1
2012-05-21	18:20	1	0	0	1
2012-05-21	19:10	1	0	0	1
2012-05-22	14:10	1	0	0	1
2012-05-22	14:40	1	0	0	1
2012-05-22	15:10	1	0	0	1
2012-05-22	15:20	1	0	0	1
2012-05-22	15:50	1	0	0	1
2012-05-22	16:10	1	0	0	1
2012-05-22	18:40	1	0	0	1
2012-05-22	19:00	1	0	0	1
2012-05-22	19:10	1	0	0	1
2012-05-22	19:30	1	0	0	1
2012-05-22	19:40	1	0	0	1
2012-05-22	21:10	1	0	0	1
2012-05-22	22:00	1	0	0	1
2012-05-23	16:40	1	0	0	1
2012-05-23	17:40	1	0	0	1
2012-05-23	18:10	1	0	0	1
2012-05-23	18:20	1	0	0	1
2012-05-23	18:40	1	0	0	1
2012-05-23	19:50	1	0	0	1
2012-05-23	20:00	1	0	0	1
2012-05-23	20:30	1	0	0	1
2012-05-23	20:40	1	0	0	1
2012-05-24	13:30	1	0	0	1
2012-05-24	14:10	1	0	0	1
2012-05-24	15:00	1	0	0	1
2012-05-24	15:20	1	0	0	1
2012-05-24	18:30	1	0	0	1
2012-05-24	18:50	1	0	0	1
2012-05-24	19:00	2	0	0	1
2012-05-24	19:30	1	0	0	1
2012-05-24	19:50	1	0	0	1
2012-05-24	20:10	1	0	0	1
2012-05-27	23:00	1	0	0	1
2012-05-29	15:40	1	0	0	1
2012-05-29	17:40	1	0	0	1
2012-05-29	18:50	1	0	0	1
2012-05-29	19:50	1	0	0	1
2012-05-29	20:00	1	0	0	1
2012-05-29	20:10	1	0	0	1
2012-05-29	20:20	1	0	0	1
2012-05-30	13:10	1	0	0	1
2012-05-30	15:30	1	0	0	1
2012-05-30	15:40	1	0	0	1
2012-05-30	16:00	1	0	0	1
2012-05-30	16:40	1	0	0	1
2012-05-30	16:50	1	0	0	1
2012-05-30	17:20	1	0	0	1
2012-05-30	18:30	1	0	0	1
2012-05-30	18:40	1	0	0	1
2012-05-30	18:50	1	0	0	1
2012-05-30	20:10	2	0	0	1
2012-05-30	20:20	1	0	0	1
2012-05-31	12:50	1	0	0	1
2012-05-31	13:50	1	0	0	1
2012-05-31	17:40	1	0	0	1
2012-05-31	17:50	1	0	0	1
2012-05-31	18:00	1	0	0	1
2012-05-31	18:10	1	0	0	1
2012-05-31	19:20	2	0	0	1
2012-05-31	20:20	1	0	0	1
2012-06-01	14:20	1	0	0	1
2012-06-01	14:40	1	0	0	1
2012-06-01	14:50	1	0	0	1
2012-06-01	15:10	1	0	0	1
2012-06-01	16:00	1	0	0	1
2012-06-01	18:00	2	0	0	1
2012-06-01	18:20	2	0	0	1
2012-06-01	19:20	1	0	0	1
2012-06-01	20:10	2	0	0	1
2012-06-01	20:30	3	0	0	1
2012-06-01	21:00	1	0	0	1
2012-06-02	17:00	1	0	0	1
2012-06-03	16:30	1	0	0	1
2012-06-03	23:30	1	0	0	1
2012-06-04	00:50	1	0	0	1
2012-06-04	03:00	1	0	0	1
2012-06-04	15:40	2	0	0	1
2012-06-04	16:10	1	0	0	1
2012-06-04	16:20	1	0	0	1
2012-06-04	17:50	1	0	0	1
2012-06-04	18:40	1	0	0	1
2012-06-04	18:50	1	0	0	1
2012-06-04	19:20	1	0	0	1
2012-06-05	17:00	1	0	0	1
2012-06-05	17:50	1	0	0	1
2012-06-05	18:50	1	0	0	1
2012-06-05	19:00	1	0	0	1
2012-06-05	19:30	1	0	0	1
2012-06-05	19:40	1	0	0	1
2012-06-05	20:10	1	0	0	1
2012-06-06	14:00	1	0	0	1
2012-06-06	14:30	1	0	0	1
2012-06-06	15:10	1	0	0	1
2012-06-06	15:40	1	0	0	1
2012-06-06	16:40	1	0	0	1
2012-06-06	16:50	1	0	0	1
2012-06-06	17:30	1	0	0	1
2012-06-07	15:00	1	0	0	1
2012-06-07	16:20	1	0	0	1
2012-06-07	17:40	1	0	0	1
2012-06-07	18:10	1	0	0	1
2012-06-07	19:00	1	0	0	1
2012-06-07	19:30	1	0	0	1
2012-06-07	20:30	1	0	0	1
2012-06-08	19:00	1	0	0	1
2012-06-08	19:40	1	0	0	1
2012-06-08	20:10	1	0	0	1
2012-06-08	20:30	1	0	0	1
2012-06-09	22:00	2	0	0	1
2012-06-09	22:20	1	0	0	1
2012-06-09	22:30	3	0	0	1
2012-06-11	16:20	1	0	0	1
2012-06-11	16:40	1	0	0	1
2012-06-11	17:10	1	0	0	1
2012-06-11	17:30	1	0	0	1
2012-06-11	19:30	1	0	0	1
2012-06-11	20:00	2	0	0	1
2012-06-12	02:40	1	0	0	1
2012-06-12	14:10	1	0	0	1
2012-06-12	14:30	1	0	0	1
2012-06-12	15:30	1	0	0	1
2012-06-12	16:20	1	0	0	1
2012-06-12	17:30	2	0	0	1
2012-06-12	17:50	1	0	0	1
2012-06-12	18:10	1	0	0	1
2012-06-12	18:30	1	0	0	1
2012-06-12	19:10	1	0	0	1
2012-06-12	19:30	1	0	0	1
2012-06-12	19:40	1	0	0	1
2012-06-12	19:50	1	0	0	1
2012-06-13	13:20	1	0	0	1
2012-06-13	14:30	1	0	0	1
2012-06-13	17:50	1	0	0	1
2012-06-13	18:20	1	0	0	1
2012-06-13	18:40	1	0	0	1
2012-06-13	19:20	1	0	0	1
2012-06-13	19:30	1	0	0	1
2012-06-13	19:50	1	0	0	1
2012-06-13	20:10	2	0	0	1
2012-06-14	16:30	1	0	0	1
2012-06-14	18:10	2	0	0	1
2012-06-14	19:00	1	0	0	1
2012-06-14	19:30	1	0	0	1
2012-06-14	20:10	1	0	0	1
2012-06-14	20:20	1	0	0	1
2012-06-15	17:50	2	0	0	1
2012-06-15	18:20	1	0	0	1
2012-06-15	19:00	1	0	0	1
2012-06-15	19:10	1	0	0	1
2012-06-15	19:30	1	0	0	1
2012-06-15	20:00	1	0	0	1
2012-06-18	19:00	1	0	0	1
2012-06-18	19:50	1	0	0	1
2012-06-18	20:30	1	0	0	1
2012-06-19	18:50	2	0	0	1
2012-06-19	19:10	1	0	0	1
2012-06-19	19:30	1	0	0	1
2012-06-19	22:10	2	0	0	1
2012-06-20	19:10	1	0	0	1
2012-06-20	19:20	1	0	0	1
2012-06-20	19:30	1	0	0	1
2012-06-20	19:50	2	0	0	1
2012-06-20	20:00	1	0	0	1
2012-06-20	20:10	1	0	0	1
2012-06-20	20:30	1	0	0	1
2012-06-21	14:40	1	0	0	1
2012-06-21	19:20	1	0	0	1
2012-06-21	19:30	1	0	0	1
2012-06-21	20:30	2	0	0	1
2012-06-22	14:30	1	0	0	1
2012-06-22	15:40	1	0	0	1
2012-06-22	16:30	1	0	0	1
2012-06-22	17:30	1	0	0	1
2012-06-22	18:00	1	0	0	1
2012-06-22	18:50	1	0	0	1
2012-06-22	19:20	1	0	0	1
2012-06-25	13:50	1	0	0	1
2012-06-25	14:00	1	0	0	1
2012-06-25	17:20	1	0	0	1
2012-06-25	17:30	1	0	0	1
2012-06-25	18:20	1	0	0	1
2012-06-25	19:40	1	0	0	1
2012-06-25	19:50	1	0	0	1
2012-06-26	16:10	1	0	0	1
2012-06-26	17:50	1	0	0	1
2012-06-26	18:40	1	0	0	1
2012-06-26	19:10	1	0	0	1
2012-06-26	20:10	1	0	0	1
2012-06-27	18:10	1	0	0	1
2012-06-27	18:20	1	0	0	1
2012-06-27	19:20	1	0	0	1
2012-06-27	19:50	1	0	0	1
2012-06-27	20:00	1	0	0	1
2012-06-28	16:20	2	0	0	1
2012-06-28	17:40	1	0	0	1
2012-06-28	17:50	1	0	0	1
2012-06-28	19:00	1	0	0	1
2012-06-28	19:40	1	0	0	1
2012-06-28	20:10	1	0	0	1
2012-06-29	17:30	1	0	0	1
2012-06-29	17:40	1	0	0	1
2012-06-29	18:20	2	0	0	1
2012-06-29	19:10	1	0	0	1
2012-06-29	19:20	1	0	0	1
2012-06-29	19:30	1	0	0	1
2012-06-29	19:50	1	0	0	1
2012-07-02	18:50	1	0	0	1
2012-07-02	20:20	2	0	0	1
2012-07-02	20:30	3	0	0	1
2012-07-02	20:40	1	0	0	1
2012-07-02	20:50	2	0	0	1
2012-07-03	14:00	1	0	0	1
2012-07-03	14:20	1	0	0	1
2012-07-03	15:00	1	0	0	1
2012-07-03	16:10	2	0	0	1
2012-07-03	16:30	1	0	0	1
2012-07-03	17:10	1	0	0	1
2012-07-03	17:20	1	0	0	1
2012-07-03	17:50	2	0	0	1
2012-07-03	18:40	1	0	0	1
2012-07-03	18:50	1	0	0	1
2012-07-05	19:20	1	0	0	1
2012-07-05	20:00	1	0	0	1
2012-07-05	20:10	1	0	0	1
2012-07-05	20:20	1	0	0	1
2012-07-05	20:40	1	0	0	1
2012-07-05	20:50	1	0	0	1
2012-07-06	20:10	2	0	0	1
2012-07-06	22:00	2	0	0	1
2012-07-06	23:20	2	0	0	1
2012-07-07	16:00	1	0	0	1
2012-07-09	15:50	1	0	0	1
2012-07-10	13:20	2	0	0	1
2012-07-10	13:30	1	0	0	1
2012-07-10	17:10	1	0	0	1
2012-07-10	18:20	1	0	0	1
2012-07-10	19:40	1	0	0	1
2012-07-10	20:00	1	0	0	1
2012-07-11	14:10	1	0	0	1
2012-07-11	15:50	1	0	0	1
2012-07-11	16:30	1	0	0	1
2012-07-11	16:40	1	0	0	1
2012-07-11	16:50	1	0	0	1
2012-07-11	17:10	1	0	0	1
2012-07-11	18:40	2	0	0	1
2012-07-11	19:00	1	0	0	1
2012-07-11	19:30	1	0	0	1
2012-07-11	19:40	1	0	0	1
2012-07-11	20:10	1	0	0	1
2012-07-12	13:30	1	0	0	1
2012-07-12	16:00	1	0	0	1
2012-07-12	17:20	1	0	0	1
2012-07-12	20:20	1	0	0	1
2012-07-12	21:30	1	0	0	1
2012-07-13	14:40	1	0	0	1
2012-07-13	15:20	1	0	0	1
2012-07-13	15:30	1	0	0	1
2012-07-13	17:00	1	0	0	1
2012-07-13	17:40	1	0	0	1
2012-07-13	18:00	1	0	0	1
2012-07-13	18:20	1	0	0	1
2012-07-13	19:20	1	0	0	1
2012-07-13	19:50	2	0	0	1
2012-07-13	20:00	2	0	0	1
2012-07-13	20:10	2	0	0	1
2012-07-16	16:20	1	0	0	1
2012-07-16	17:30	1	0	0	1
2012-07-16	19:50	1	0	0	1
2012-07-17	13:00	1	0	0	1
2012-07-17	13:50	1	0	0	1
2012-07-17	14:00	1	0	0	1
2012-07-17	14:30	1	0	0	1
2012-07-17	14:40	1	0	0	1
2012-07-17	15:00	2	0	0	1
2012-07-17	15:30	1	0	0	1
2012-07-17	16:30	1	0	0	1
2012-07-17	16:50	1	0	0	1
2012-07-17	17:10	1	0	0	1
2012-07-17	17:20	1	0	0	1
2012-07-17	18:50	1	0	0	1
2012-07-17	19:50	2	0	0	1
2012-07-17	20:00	1	0	0	1
2012-07-17	20:10	1	0	0	1
2012-07-17	20:30	1	0	0	1
2012-07-17	20:50	1	0	0	1
2012-07-18	13:20	2	0	0	1
2012-07-18	13:40	2	0	0	1
2012-07-18	14:20	1	0	0	1
2012-07-18	14:30	1	0	0	1
2012-07-18	15:00	1	0	0	1
2012-07-18	15:20	1	0	0	1
2012-07-18	15:30	1	0	0	1
2012-07-18	15:50	1	0	0	1
2012-07-18	16:00	1	0	0	1
2012-07-18	16:20	1	0	0	1
2012-07-18	17:40	2	0	0	1
2012-07-18	18:10	1	0	0	1
2012-07-18	19:00	1	0	0	1
2012-07-18	19:20	1	0	0	1
2012-07-18	20:40	2	0	0	1
2012-07-18	21:00	1	0	0	1
2012-07-18	22:20	1	0	0	1
2012-07-19	13:40	1	0	0	1
2012-07-19	14:40	1	0	0	1
2012-07-19	17:00	1	0	0	1
2012-07-19	17:10	1	0	0	1
2012-07-19	17:50	1	0	0	1
2012-07-19	18:20	1	0	0	1
2012-07-19	18:50	1	0	0	1
2012-07-19	19:20	1	0	0	1
2012-07-19	20:20	1	0	0	1
2012-07-19	20:30	2	0	0	1
2012-07-19	22:10	1	0	0	1
2012-07-20	13:10	1	0	0	1
2012-07-20	13:20	1	0	0	1
2012-07-20	13:30	1	0	0	1
2012-07-20	14:00	1	0	0	1
2012-07-20	16:10	1	0	0	1
2012-07-20	18:30	2	0	0	1
2012-07-20	19:10	1	0	0	1
2012-07-20	19:40	1	0	0	1
2012-07-20	20:00	1	0	0	1
2012-07-23	15:50	1	0	0	1
2012-07-23	16:40	1	0	0	1
2012-07-23	18:40	1	0	0	1
2012-07-23	20:20	2	0	0	1
2012-07-23	20:40	1	0	0	1
2012-07-23	21:30	1	0	0	1
2012-07-24	13:30	1	0	0	1
2012-07-24	18:30	1	0	0	1
2012-07-24	18:40	1	0	0	1
2012-07-24	19:00	1	0	0	1
2012-07-24	19:20	1	0	0	1
2012-07-24	19:50	1	0	0	1
2012-07-24	20:10	1	0	0	1
2012-07-24	20:40	1	0	0	1
2012-07-25	13:20	1	0	0	1
2012-07-25	16:20	1	0	0	1
2012-07-25	18:50	1	0	0	1
2012-07-25	19:10	1	0	0	1
2012-07-25	20:00	1	0	0	1
2012-07-25	20:10	1	0	0	1
2012-07-25	20:20	1	0	0	1
2012-07-25	20:50	1	0	0	1
2012-07-25	21:00	1	0	0	1
2012-07-26	13:50	1	0	0	1
2012-07-26	14:40	1	0	0	1
2012-07-27	19:10	1	0	0	1
2012-07-27	19:30	1	0	0	1
2012-07-27	19:40	1	0	0	1
2012-07-27	19:50	1	0	0	1
2012-07-27	20:00	1	0	0	1
2012-07-27	20:10	1	0	0	1
2012-07-30	13:00	1	0	0	1
2012-07-30	19:00	1	0	0	1
2012-07-30	19:40	1	0	0	1
2012-07-30	20:10	2	0	0	1
2012-07-30	20:30	1	0	0	1
2012-07-30	20:40	1	0	0	1
2012-07-31	12:50	1	0	0	1
2012-07-31	13:20	1	0	0	1
2012-07-31	14:30	1	0	0	1
2012-07-31	16:20	2	0	0	1
2012-07-31	17:40	1	0	0	1
2012-07-31	18:10	1	0	0	1
2012-07-31	18:20	1	0	0	1
2012-07-31	18:40	1	0	0	1
2012-07-31	18:50	1	0	0	1
2012-07-31	19:00	1	0	0	1
2012-07-31	19:40	1	0	0	1
2012-07-31	20:30	1	0	0	1
2012-08-01	13:50	1	0	0	1
2012-08-01	14:40	1	0	0	1
2012-08-01	14:50	1	0	0	1
2012-08-01	15:40	1	0	0	1
2012-08-01	18:20	1	0	0	1
2012-08-01	18:30	1	0	0	1
2012-08-01	18:40	1	0	0	1
2012-08-01	19:30	1	0	0	1
2012-08-01	20:00	1	0	0	1
2012-08-01	20:20	1	0	0	1
2012-08-01	20:30	1	0	0	1
2012-08-01	20:50	1	0	0	1
2012-08-02	15:50	1	0	0	1
2012-08-02	16:00	1	0	0	1
2012-08-02	16:30	1	0	0	1
2012-08-02	17:30	1	0	0	1
2012-08-02	18:20	1	0	0	1
2012-08-02	18:50	1	0	0	1
2012-08-02	19:10	1	0	0	1
2012-08-02	19:20	1	0	0	1
2012-08-02	19:40	2	0	0	1
2012-08-02	20:10	1	0	0	1
2012-08-06	18:50	1	0	0	1
2012-08-06	19:00	2	0	0	1
2012-08-06	19:40	2	0	0	1
2012-08-06	20:20	3	0	0	1
2012-08-06	20:30	1	0	0	1
2012-08-06	20:40	1	0	0	1
2012-08-07	13:20	1	0	0	1
2012-08-07	13:30	1	0	0	1
2012-08-07	14:00	1	0	0	1
2012-08-07	14:40	1	0	0	1
2012-08-07	14:50	1	0	0	1
2012-08-07	16:00	1	0	0	1
2012-08-07	16:30	2	0	0	1
2012-08-07	16:50	2	0	0	1
2012-08-07	17:50	1	0	0	1
2012-08-07	18:00	2	0	0	1
2012-08-07	18:40	1	0	0	1
2012-08-07	18:50	2	0	0	1
2012-08-07	19:10	1	0	0	1
2012-08-07	19:30	1	0	0	1
2012-08-07	19:40	1	0	0	1
2012-08-07	20:30	1	0	0	1
2012-08-08	13:20	1	0	0	1
2012-08-08	13:50	1	0	0	1
2012-08-08	14:50	1	0	0	1
2012-08-08	15:10	1	0	0	1
2012-08-08	16:00	1	0	0	1
2012-08-08	16:10	1	0	0	1
2012-08-08	17:50	1	0	0	1
2012-08-08	18:00	1	0	0	1
2012-08-08	18:20	1	0	0	1
2012-08-08	18:50	2	0	0	1
2012-08-08	19:30	1	0	0	1
2012-08-08	20:20	1	0	0	1
2012-08-08	20:30	1	0	0	1
2012-08-09	12:50	1	0	0	1
2012-08-09	13:00	1	0	0	1
2012-08-09	14:00	1	0	0	1
2012-08-09	14:30	2	0	0	1
2012-08-09	16:30	1	0	0	1
2012-08-09	18:00	2	0	0	1
2012-08-09	18:10	1	0	0	1
2012-08-09	18:20	1	0	0	1
2012-08-09	18:40	1	0	0	1
2012-08-09	19:00	1	0	0	1
2012-08-09	19:30	1	0	0	1
2012-08-09	19:50	2	0	0	1
2012-08-09	20:00	1	0	0	1
2012-08-09	20:50	2	0	0	1
2012-08-10	13:10	1	0	0	1
2012-08-10	13:50	1	0	0	1
2012-08-10	14:20	3	0	0	1
2012-08-10	15:30	1	0	0	1
2012-08-10	15:50	1	0	0	1
2012-08-10	16:00	1	0	0	1
2012-08-10	16:20	1	0	0	1
2012-08-10	16:30	1	0	0	1
2012-08-10	17:50	1	0	0	1
2012-08-10	18:00	1	0	0	1
2012-08-10	18:30	1	0	0	1
2012-08-10	19:00	1	0	0	1
2012-08-10	19:40	1	0	0	1
2012-08-10	20:00	1	0	0	1
2012-08-10	20:10	1	0	0	1
2012-08-13	16:00	1	0	0	1
2012-08-13	18:10	1	0	0	1
2012-08-13	19:30	1	0	0	1
2012-08-13	20:00	1	0	0	1
2012-08-13	20:40	1	0	0	1
2012-08-13	21:10	2	0	0	1
2012-08-13	21:20	1	0	0	1
2012-08-14	11:10	1	0	0	1
2012-08-14	16:00	2	0	0	1
2012-08-14	16:20	1	0	0	1
2012-08-14	18:00	2	0	0	1
2012-08-14	18:50	1	0	0	1
2012-08-14	19:00	1	0	0	1
2012-08-14	19:10	1	0	0	1
2012-08-14	19:30	1	0	0	1
2012-08-14	19:40	1	0	0	1
2012-08-14	20:10	1	0	0	1
2012-08-15	14:00	2	0	0	1
2012-08-15	18:10	3	0	0	1
2012-08-15	18:30	1	0	0	1
2012-08-15	18:50	1	0	0	1
2012-08-15	19:00	1	0	0	1
2012-08-15	19:10	2	0	0	1
2012-08-15	19:20	2	0	0	1
2012-08-15	19:30	1	0	0	1
2012-08-15	20:00	1	0	0	1
2012-08-15	20:50	1	0	0	1
2012-08-16	13:20	1	0	0	1
2012-08-16	13:50	1	0	0	1
2012-08-16	14:10	1	0	0	1
2012-08-16	14:30	1	0	0	1
2012-08-16	15:10	1	0	0	1
2012-08-16	17:50	1	0	0	1
2012-08-16	18:00	1	0	0	1
2012-08-16	18:10	1	0	0	1
2012-08-16	18:30	1	0	0	1
2012-08-16	19:10	1	0	0	1
2012-08-16	19:20	1	0	0	1
2012-08-16	19:30	3	0	0	1
2012-08-16	19:40	1	0	0	1
2012-08-16	20:00	1	0	0	1
2012-08-16	20:20	2	0	0	1
2012-08-16	20:40	1	0	0	1
2012-08-16	21:30	2	0	0	1
2012-08-17	12:50	1	0	0	1
2012-08-17	13:10	2	0	0	1
2012-08-17	13:40	1	0	0	1
2012-08-17	14:00	1	0	0	1
2012-08-17	15:20	1	0	0	1
2012-08-17	15:50	2	0	0	1
2012-08-17	16:10	1	0	0	1
2012-08-17	17:40	1	0	0	1
2012-08-17	17:50	1	0	0	1
2012-08-17	18:00	1	0	0	1
2012-08-17	18:10	1	0	0	1
2012-08-17	18:30	1	0	0	1
2012-08-17	18:50	1	0	0	1
2012-08-17	19:20	1	0	0	1
2012-08-17	19:40	1	0	0	1
2012-08-17	20:10	1	0	0	1
2012-08-17	20:30	1	0	0	1
2012-08-20	20:20	1	0	0	1
2012-08-20	20:50	2	0	0	1
2012-08-21	13:30	1	0	0	1
2012-08-21	13:40	1	0	0	1
2012-08-21	14:00	1	0	0	1
2012-08-21	14:30	1	0	0	1
2012-08-21	16:30	1	0	0	1
2012-08-21	16:40	1	0	0	1
2012-08-21	18:00	2	0	0	1
2012-08-21	18:10	2	0	0	1
2012-08-21	18:20	1	0	0	1
2012-08-21	18:40	1	0	0	1
2012-08-21	19:20	1	0	0	1
2012-08-21	19:30	2	0	0	1
2012-08-21	19:40	1	0	0	1
2012-08-21	19:50	1	0	0	1
2012-08-21	20:00	2	0	0	1
2012-08-21	20:30	1	0	0	1
2012-08-21	20:40	1	0	0	1
2012-08-22	12:50	1	0	0	1
2012-08-22	13:00	1	0	0	1
2012-08-22	13:40	1	0	0	1
2012-08-22	14:00	1	0	0	1
2012-08-22	14:50	1	0	0	1
2012-08-22	15:10	1	0	0	1
2012-08-22	15:40	1	0	0	1
2012-08-22	18:40	1	0	0	1
2012-08-22	18:50	2	0	0	1
2012-08-22	19:40	1	0	0	1
2012-08-22	20:00	1	0	0	1
2012-08-22	20:10	1	0	0	1
2012-08-22	20:20	1	0	0	1
2012-08-22	20:30	1	0	0	1
2012-08-23	13:30	1	0	0	1
2012-08-23	13:40	1	0	0	1
2012-08-23	14:10	2	0	0	1
2012-08-23	16:00	1	0	0	1
2012-08-23	16:10	1	0	0	1
2012-08-23	16:40	1	0	0	1
2012-08-23	17:30	1	0	0	1
2012-08-23	17:40	1	0	0	1
2012-08-23	18:00	1	0	0	1
2012-08-23	18:10	2	0	0	1
2012-08-23	18:50	1	0	0	1
2012-08-23	19:20	4	0	0	1
2012-08-23	20:00	1	0	0	1
2012-08-23	20:50	1	0	0	1
2012-08-24	12:50	1	0	0	1
2012-08-24	13:20	1	0	0	1
2012-08-24	14:00	2	0	0	1
2012-08-24	14:40	2	0	0	1
2012-08-24	16:30	1	0	0	1
2012-08-24	16:50	2	0	0	1
2012-08-24	18:50	2	0	0	1
2012-08-24	19:00	2	0	0	1
2012-08-24	19:20	2	0	0	1
2012-08-24	19:40	1	0	0	1
2012-08-24	19:50	1	0	0	1
2012-08-24	20:10	1	0	0	1
2012-08-27	14:20	1	0	0	1
2012-08-27	14:50	1	0	0	1
2012-08-27	15:20	1	0	0	1
2012-08-27	15:50	1	0	0	1
2012-08-27	17:40	1	0	0	1
2012-08-27	19:10	1	0	0	1
2012-08-27	19:20	1	0	0	1
2012-08-27	19:30	1	0	0	1
2012-08-27	20:50	1	0	0	1
2012-08-28	12:40	1	0	0	1
2012-08-28	12:50	1	0	0	1
2012-08-28	13:30	1	0	0	1
2012-08-28	13:50	1	0	0	1
2012-08-28	14:10	1	0	0	1
2012-08-28	14:20	1	0	0	1
2012-08-28	14:50	1	0	0	1
2012-08-28	15:50	1	0	0	1
2012-08-28	16:00	1	0	0	1
2012-08-28	17:50	1	0	0	1
2012-08-28	18:20	1	0	0	1
2012-08-28	18:30	1	0	0	1
2012-08-28	18:40	1	0	0	1
2012-08-28	18:50	1	0	0	1
2012-08-28	19:00	2	0	0	1
2012-08-28	19:10	1	0	0	1
2012-08-28	19:20	1	0	0	1
2012-08-28	19:50	2	0	0	1
2012-08-28	20:30	1	0	0	1
2012-08-28	20:40	1	0	0	1
2012-08-29	13:00	1	0	0	1
2012-08-29	14:00	1	0	0	1
2012-08-29	14:20	1	0	0	1
2012-08-29	16:10	2	0	0	1
2012-08-29	17:00	2	0	0	1
2012-08-29	17:10	1	0	0	1
2012-08-29	17:40	1	0	0	1
2012-08-29	17:50	1	0	0	1
2012-08-29	18:00	1	0	0	1
2012-08-29	19:00	1	0	0	1
2012-08-29	19:30	1	0	0	1
2012-08-30	12:50	1	0	0	1
2012-08-30	13:00	1	0	0	1
2012-08-30	13:30	1	0	0	1
2012-08-30	14:00	1	0	0	1
2012-08-30	14:10	1	0	0	1
2012-08-30	17:10	2	0	0	1
2012-08-30	17:30	1	0	0	1
2012-08-30	17:40	1	0	0	1
2012-08-30	18:00	1	0	0	1
2012-08-30	18:20	1	0	0	1
2012-08-30	18:40	1	0	0	1
2012-08-30	19:00	1	0	0	1
2012-08-30	19:30	1	0	0	1
2012-08-30	20:00	1	0	0	1
2012-08-30	20:10	1	0	0	1
2012-08-31	12:50	1	0	0	1
2012-08-31	13:10	1	0	0	1
2012-08-31	14:20	1	0	0	1
2012-08-31	16:20	1	0	0	1
2012-08-31	16:30	1	0	0	1
2012-08-31	17:00	2	0	0	1
2012-08-31	17:10	2	0	0	1
2012-08-31	17:40	1	0	0	1
2012-08-31	18:10	1	0	0	1
2012-08-31	22:30	1	0	0	1
2012-09-01	02:20	1	0	0	1
2012-09-01	13:00	1	0	0	1
2012-09-01	18:30	1	0	0	1
2012-09-02	19:10	1	0	0	1
2012-09-02	19:20	1	0	0	1
2012-09-02	22:10	2	0	0	1
2012-09-04	13:10	1	0	0	1
2012-09-04	18:20	1	0	0	1
2012-09-04	19:00	2	0	0	1
2012-09-04	19:40	1	0	0	1
2012-09-04	19:50	2	0	0	1
2012-09-04	20:10	1	0	0	1
2012-09-04	20:20	1	0	0	1
2012-09-05	13:30	2	0	0	1
2012-09-05	14:20	2	0	0	1
2012-09-05	14:40	1	0	0	1
2012-09-05	15:00	1	0	0	1
2012-09-05	15:20	3	0	0	1
2012-09-05	17:30	1	0	0	1
2012-09-05	17:50	1	0	0	1
2012-09-05	18:20	2	0	0	1
2012-09-05	18:40	1	0	0	1
2012-09-05	19:00	1	0	0	1
2012-09-05	19:10	1	0	0	1
2012-09-05	19:20	1	0	0	1
2012-09-05	19:40	1	0	0	1
2012-09-05	19:50	1	0	0	1
2012-09-05	20:20	1	0	0	1
2012-09-06	13:50	1	0	0	1
2012-09-06	15:40	1	0	0	1
2012-09-06	16:30	1	0	0	1
2012-09-06	16:40	1	0	0	1
2012-09-06	17:20	1	0	0	1
2012-09-06	17:50	1	0	0	1
2012-09-06	18:10	1	0	0	1
2012-09-06	18:50	1	0	0	1
2012-09-06	19:20	1	0	0	1
2012-09-06	19:30	1	0	0	1
2012-09-06	19:50	1	0	0	1
2012-09-06	20:00	1	0	0	1
2012-09-06	20:20	1	0	0	1
2012-09-06	20:30	1	0	0	1
2012-09-07	14:40	1	0	0	1
2012-09-07	15:00	1	0	0	1
2012-09-07	15:20	1	0	0	1
2012-09-07	15:30	1	0	0	1
2012-09-07	15:40	1	0	0	1
2012-09-07	15:50	1	0	0	1
2012-09-07	17:00	1	0	0	1
2012-09-07	17:20	1	0	0	1
2012-09-07	17:50	1	0	0	1
2012-09-07	18:20	1	0	0	1
2012-09-07	19:20	1	0	0	1
2012-09-07	19:30	1	0	0	1
2012-09-07	20:00	2	0	0	1
2012-09-10	20:40	1	0	0	1
2012-09-11	13:20	1	0	0	1
2012-09-11	13:40	2	0	0	1
2012-09-11	15:20	1	0	0	1
2012-09-11	15:30	2	0	0	1
2012-09-11	15:40	1	0	0	1
2012-09-11	17:10	1	0	0	1
2012-09-11	17:20	1	0	0	1
2012-09-11	17:40	1	0	0	1
2012-09-11	18:10	1	0	0	1
2012-09-11	18:20	1	0	0	1
2012-09-11	18:40	1	0	0	1
2012-09-11	19:00	1	0	0	1
2012-09-11	19:20	2	0	0	1
2012-09-11	19:40	2	0	0	1
2012-09-11	19:50	1	0	0	1
2012-09-11	20:10	1	0	0	1
2012-09-12	12:50	1	0	0	1
2012-09-12	14:00	1	0	0	1
2012-09-12	15:10	1	0	0	1
2012-09-12	18:40	3	0	0	1
2012-09-12	19:00	3	0	0	1
2012-09-12	19:10	2	0	0	1
2012-09-12	19:40	2	0	0	1
2012-09-12	20:00	1	0	0	1
2012-09-12	20:10	1	0	0	1
2012-09-12	20:20	1	0	0	1
2012-09-12	20:30	1	0	0	1
2012-09-13	12:50	1	0	0	1
2012-09-13	13:00	1	0	0	1
2012-09-13	13:10	2	0	0	1
2012-09-13	13:50	1	0	0	1
2012-09-13	14:00	1	0	0	1
2012-09-13	14:20	1	0	0	1
2012-09-13	15:40	1	0	0	1
2012-09-13	16:40	1	0	0	1
2012-09-13	16:50	1	0	0	1
2012-09-13	17:10	3	0	0	1
2012-09-13	17:20	1	0	0	1
2012-09-13	17:40	1	0	0	1
2012-09-13	17:50	1	0	0	1
2012-09-13	18:20	1	0	0	1
2012-09-13	18:30	1	0	0	1
2012-09-13	18:40	1	0	0	1
2012-09-13	18:50	1	0	0	1
2012-09-13	19:30	1	0	0	1
2012-09-13	19:40	1	0	0	1
2012-09-13	20:10	1	0	0	1
2012-09-13	20:20	1	0	0	1
2012-09-14	13:00	1	0	0	1
2012-09-14	15:30	1	0	0	1
2012-09-14	15:50	1	0	0	1
2012-09-14	16:00	1	0	0	1
2012-09-14	17:10	1	0	0	1
2012-09-14	17:20	2	0	0	1
2012-09-14	17:50	1	0	0	1
2012-09-14	18:00	2	0	0	1
2012-09-14	18:30	2	0	0	1
2012-09-14	18:40	1	0	0	1
2012-09-14	19:10	1	0	0	1
2012-09-14	19:20	1	0	0	1
2012-09-14	19:30	1	0	0	1
2012-09-14	20:00	1	0	0	1
2012-09-17	12:40	1	0	0	1
2012-09-17	12:50	1	0	0	1
2012-09-17	13:50	1	0	0	1
2012-09-17	15:30	1	0	0	1
2012-09-17	17:50	1	0	0	1
2012-09-17	18:00	1	0	0	1
2012-09-17	18:10	1	0	0	1
2012-09-17	18:40	1	0	0	1
2012-09-17	18:50	1	0	0	1
2012-09-17	19:10	1	0	0	1
2012-09-17	19:40	1	0	0	1
2012-09-17	19:50	1	0	0	1
2012-09-17	20:00	1	0	0	1
2012-09-17	20:10	1	0	0	1
2012-09-17	20:20	2	0	0	1
2012-09-17	20:40	1	0	0	1
2012-09-18	13:40	2	0	0	1
2012-09-18	13:50	1	0	0	1
2012-09-18	14:20	1	0	0	1
2012-09-18	14:30	2	0	0	1
2012-09-18	14:50	1	0	0	1
2012-09-18	19:10	3	0	0	1
2012-09-18	19:20	2	0	0	1
2012-09-18	19:30	1	0	0	1
2012-09-18	20:00	1	0	0	1
2012-09-18	20:10	1	0	0	1
2012-09-18	20:20	2	0	0	1
2012-09-18	20:30	1	0	0	1
2012-09-18	20:50	1	0	0	1
2012-09-19	12:40	1	0	0	1
2012-09-19	12:50	1	0	0	1
2012-09-19	13:00	2	0	0	1
2012-09-19	13:50	1	0	0	1
2012-09-19	14:00	1	0	0	1
2012-09-19	14:10	1	0	0	1
2012-09-19	14:50	1	0	0	1
2012-09-19	16:00	1	0	0	1
2012-09-19	16:50	2	0	0	1
2012-09-19	17:00	1	0	0	1
2012-09-19	17:10	2	0	0	1
2012-09-19	17:50	1	0	0	1
2012-09-19	18:10	1	0	0	1
2012-09-19	18:30	1	0	0	1
2012-09-19	20:40	1	0	0	1
2012-09-19	21:10	1	0	0	1
2012-09-20	17:30	1	0	0	1
2012-09-20	18:10	1	0	0	1
2012-09-20	18:20	2	0	0	1
2012-09-20	18:40	1	0	0	1
2012-09-20	18:50	1	0	0	1
2012-09-20	19:00	1	0	0	1
2012-09-20	19:10	1	0	0	1
2012-09-20	19:20	3	0	0	1
2012-09-20	20:10	3	0	0	1
2012-09-20	20:30	1	0	0	1
2012-09-21	15:50	2	0	0	1
2012-09-21	16:10	1	0	0	1
2012-09-21	18:00	2	0	0	1
2012-09-21	18:40	1	0	0	1
2012-09-21	19:30	2	0	0	1
2012-09-21	19:50	1	0	0	1
2012-09-21	20:10	1	0	0	1
2012-09-21	20:50	1	0	0	1
2012-09-21	21:00	1	0	0	1
2012-09-24	17:00	1	0	0	1
2012-09-24	17:10	1	0	0	1
2012-09-24	17:20	2	0	0	1
2012-09-24	17:40	1	0	0	1
2012-09-24	19:10	2	0	0	1
2012-09-24	19:30	1	0	0	1
2012-09-24	19:40	1	0	0	1
2012-09-24	20:10	2	0	0	1
2012-09-24	20:30	1	0	0	1
2012-09-24	20:40	1	0	0	1
2012-09-24	21:00	1	0	0	1
2012-09-25	14:00	1	0	0	1
2012-09-25	14:10	1	0	0	1
2012-09-25	14:20	1	0	0	1
2012-09-25	14:40	2	0	0	1
2012-09-25	15:00	1	0	0	1
2012-09-25	15:10	1	0	0	1
2012-09-25	15:40	1	0	0	1
2012-09-25	16:00	1	0	0	1
2012-09-25	16:40	2	0	0	1
2012-09-25	16:50	1	0	0	1
2012-09-25	17:30	1	0	0	1
2012-09-25	17:40	1	0	0	1
2012-09-25	17:50	1	0	0	1
2012-09-25	18:00	1	0	0	1
2012-09-25	18:10	2	0	0	1
2012-09-25	18:30	1	0	0	1
2012-09-25	18:40	3	0	0	1
2012-09-25	19:10	2	0	0	1
2012-09-25	19:40	1	0	0	1
2012-09-25	19:50	1	0	0	1
2012-09-25	20:20	2	0	0	1
2012-09-25	20:30	1	0	0	1
2012-09-26	12:50	1	0	0	1
2012-09-26	14:00	1	0	0	1
2012-09-26	14:10	2	0	0	1
2012-09-26	14:50	1	0	0	1
2012-09-26	15:10	1	0	0	1
2012-09-26	15:20	2	0	0	1
2012-09-26	15:50	1	0	0	1
2012-09-26	16:10	1	0	0	1
2012-09-26	18:10	1	0	0	1
2012-09-26	19:30	1	0	0	1
2012-09-26	19:50	2	0	0	1
2012-09-26	20:10	1	0	0	1
2012-09-26	20:20	1	0	0	1
2012-09-26	20:30	3	0	0	1
2012-09-26	20:40	1	0	0	1
2012-09-26	21:30	1	0	0	1
2012-09-27	01:20	4	0	0	1
2012-09-27	13:20	1	0	0	1
2012-09-27	13:30	1	0	0	1
2012-09-27	14:50	2	0	0	1
2012-09-27	15:20	1	0	0	1
2012-09-27	15:50	2	0	0	1
2012-09-27	16:00	1	0	0	1
2012-09-27	16:20	1	0	0	1
2012-09-27	17:40	1	0	0	1
2012-09-27	18:00	1	0	0	1
2012-09-27	18:10	1	0	0	1
2012-09-27	18:30	1	0	0	1
2012-09-27	18:40	1	0	0	1
2012-09-27	19:30	1	0	0	1
2012-09-27	19:40	1	0	0	1
2012-09-27	19:50	1	0	0	1
2012-09-27	20:00	1	0	0	1
2012-09-27	20:20	1	0	0	1
2012-09-27	20:40	1	0	0	1
2012-09-27	20:50	1	0	0	1
2012-09-28	13:20	1	0	0	1
2012-09-28	13:50	1	0	0	1
2012-09-28	14:20	1	0	0	1
2012-09-28	14:50	1	0	0	1
2012-09-28	15:30	1	0	0	1
2012-09-28	16:10	1	0	0	1
2012-09-28	17:10	2	0	0	1
2012-09-28	17:40	1	0	0	1
2012-09-28	18:00	3	0	0	1
2012-09-28	18:30	2	0	0	1
2012-09-28	19:00	1	0	0	1
2012-09-28	19:10	1	0	0	1
2012-09-28	19:30	2	0	0	1
2012-09-28	19:50	1	0	0	1
2012-10-01	14:00	1	0	0	1
2012-10-01	14:30	1	0	0	1
2012-10-01	17:50	1	0	0	1
2012-10-01	19:20	1	0	0	1
2012-10-01	19:30	1	0	0	1
2012-10-01	19:40	1	0	0	1
2012-10-01	20:50	1	0	0	1
2012-10-01	21:20	2	0	0	1
2012-10-02	13:10	1	0	0	1
2012-10-02	13:20	1	0	0	1
2012-10-02	13:30	1	0	0	1
2012-10-02	14:00	1	0	0	1
2012-10-02	14:20	1	0	0	1
2012-10-02	14:30	1	0	0	1
2012-10-02	14:40	1	0	0	1
2012-10-02	14:50	1	0	0	1
2012-10-02	15:10	1	0	0	1
2012-10-02	15:40	1	0	0	1
2012-10-02	17:00	1	0	0	1
2012-10-02	17:10	1	0	0	1
2012-10-02	18:20	1	0	0	1
2012-10-02	18:30	1	0	0	1
2012-10-02	18:40	2	0	0	1
2012-10-02	18:50	1	0	0	1
2012-10-02	19:00	1	0	0	1
2012-10-02	19:20	1	0	0	1
2012-10-02	20:10	1	0	0	1
2012-10-02	20:30	1	0	0	1
2012-10-02	20:40	1	0	0	1
2012-10-02	21:00	1	0	0	1
2012-10-03	13:10	1	0	0	1
2012-10-03	13:20	2	0	0	1
2012-10-03	13:30	1	0	0	1
2012-10-03	14:10	1	0	0	1
2012-10-03	15:10	1	0	0	1
2012-10-03	15:20	1	0	0	1
2012-10-03	15:30	1	0	0	1
2012-10-03	16:40	1	0	0	1
2012-10-03	18:30	1	0	0	1
2012-10-03	18:40	3	0	0	1
2012-10-03	19:00	2	0	0	1
2012-10-03	19:10	1	0	0	1
2012-10-03	19:20	3	0	0	1
2012-10-03	19:40	1	0	0	1
2012-10-03	20:10	1	0	0	1
2012-10-03	20:20	1	0	0	1
2012-10-03	20:50	2	0	0	1
2012-10-04	03:10	2	0	0	1
2012-10-04	13:20	1	0	0	1
2012-10-04	13:40	1	0	0	1
2012-10-04	13:50	1	0	0	1
2012-10-04	14:20	1	0	0	1
2012-10-04	15:00	1	0	0	1
2012-10-04	15:20	1	0	0	1
2012-10-04	15:30	1	0	0	1
2012-10-04	15:40	1	0	0	1
2012-10-04	17:40	1	0	0	1
2012-10-04	18:00	1	0	0	1
2012-10-04	18:20	1	0	0	1
2012-10-04	18:30	1	0	0	1
2012-10-04	18:40	1	0	0	1
2012-10-04	18:50	2	0	0	1
2012-10-04	19:20	1	0	0	1
2012-10-04	19:40	1	0	0	1
2012-10-04	20:10	1	0	0	1
2012-10-05	16:40	2	0	0	1
2012-10-05	18:00	1	0	0	1
2012-10-05	18:30	1	0	0	1
2012-10-05	19:00	1	0	0	1
2012-10-05	19:30	1	0	0	1
2012-10-05	20:10	1	0	0	1
2012-10-05	20:30	1	0	0	1
2012-10-08	13:10	1	0	0	1
2012-10-08	16:40	1	0	0	1
2012-10-08	18:10	1	0	0	1
2012-10-08	18:50	1	0	0	1
2012-10-08	19:30	2	0	0	1
2012-10-08	19:50	2	0	0	1
2012-10-08	20:00	1	0	0	1
2012-10-08	20:50	1	0	0	1
2012-10-09	14:00	1	0	0	1
2012-10-09	14:10	1	0	0	1
2012-10-09	14:30	1	0	0	1
2012-10-09	14:40	1	0	0	1
2012-10-09	15:00	1	0	0	1
2012-10-09	15:20	1	0	0	1
2012-10-09	15:30	1	0	0	1
2012-10-09	17:10	3	0	0	1
2012-10-09	17:20	2	0	0	1
2012-10-09	17:40	1	0	0	1
2012-10-09	17:50	1	0	0	1
2012-10-09	18:20	1	0	0	1
2012-10-09	18:30	1	0	0	1
2012-10-09	20:20	1	0	0	1
2012-10-09	20:40	1	0	0	1
2012-10-09	21:10	1	0	0	1
2012-10-09	21:30	1	0	0	1
2012-10-09	22:00	1	0	0	1
2012-10-10	13:20	1	0	0	1
2012-10-10	14:00	1	0	0	1
2012-10-10	14:40	1	0	0	1
2012-10-10	14:50	1	0	0	1
2012-10-10	15:30	2	0	0	1
2012-10-10	16:00	1	0	0	1
2012-10-10	16:40	1	0	0	1
2012-10-10	17:00	1	0	0	1
2012-10-10	18:00	1	0	0	1
2012-10-10	18:40	1	0	0	1
2012-10-10	18:50	1	0	0	1
2012-10-10	19:20	2	0	0	1
2012-10-10	19:40	2	0	0	1
2012-10-10	20:00	1	0	0	1
2012-10-10	20:10	1	0	0	1
2012-10-10	20:20	2	0	0	1
2012-10-10	20:40	2	0	0	1
2012-10-10	20:50	1	0	0	1
2012-10-11	13:00	1	0	0	1
2012-10-11	15:40	1	0	0	1
[truncated: 14,161 more rows]
