# Supplementary material for: Stylistic variation on the Donald Trump Twitter account: A linguistic analysis of tweets posted between 2009 and 2018
Source: PLoS One. 2019 Sep 25;14(9):e0222062. doi: 10.1371/journal.pone.0222062 (PMC6760825; doi:10.1371/journal.pone.0222062)
Supplement: S4 File — This file contains the 100 tweets with the highest and lowest coordinates on each of the five dimension, as well as coordinates for the full set of tweets in the corpus scored on the five dimensions. (ZIP) [file pone.0222062.s004.zip]

Archive with 15 entries (12 files):
- TWEET_EXAMPLES/
- TWEET_EXAMPLES/D1_TOP100_TWEETS.txt
- __MACOSX/
- __MACOSX/TWEET_EXAMPLES/
- __MACOSX/TWEET_EXAMPLES/._D1_TOP100_TWEETS.txt
- TWEET_EXAMPLES/D4_TOP100_TWEETS.txt
- __MACOSX/TWEET_EXAMPLES/._D4_TOP100_TWEETS.txt
- TWEET_EXAMPLES/D5_TOP100_TWEETS.txt
- __MACOSX/TWEET_EXAMPLES/._D5_TOP100_TWEETS.txt
- TWEET_EXAMPLES/D3_TOP100_TWEETS.txt
- __MACOSX/TWEET_EXAMPLES/._D3_TOP100_TWEETS.txt
- TWEET_EXAMPLES/ALL_TWEETS_AND_DIMS.txt
- __MACOSX/TWEET_EXAMPLES/._ALL_TWEETS_AND_DIMS.txt
- TWEET_EXAMPLES/D2_TOP100_TWEETS.txt
- __MACOSX/TWEET_EXAMPLES/._D2_TOP100_TWEETS.txt
