# Supplementary material for: Stylistic variation on the Donald Trump Twitter account: A linguistic analysis of tweets posted between 2009 and 2018
Source: PLoS One. 2019 Sep 25;14(9):e0222062. doi: 10.1371/journal.pone.0222062 (PMC6760825; doi:10.1371/journal.pone.0222062)
Supplement: S4 File — This file contains the 100 tweets with the highest and lowest coordinates on each of the five dimension, as well as coordinates for the full set of tweets in the corpus scored on the five dimensions. (ZIP) [file pone.0222062.s004.zip › TWEET_EXAMPLES/ALL_TWEETS_AND_DIMS.txt]

INDEX	Dim 1	Dim 2	Dim 3	Dim 4	Dim 5	Dim 6	TWEET
1	0.518475415	0.172882824	0.041449607	0.6022138	-0.358433348	0.283117863	1.ÊÊÊÊ ....cameras running. Another False Accusation. Why doesnÕt @washingtonpost report the story of the women taking money to make up stories about me? One had her home mortgage paid off. Only @FoxNews so reported...doesnÕt fit the Mainstream Media narrative.
2	0.77883862	0.165362777	0.056607583	0.265637431	0.022009218	0.238178147	2.ÊÊÊÊ A woman I donÕt know and, to the best of my knowledge, never met, is on the FRONT PAGE of the Fake News Washington Post saying I kissed her (for two minutes yet) in the lobby of Trump Tower 12 years ago. Never happened! Who would do this in a public space with live security......
3	0.182113061	0.138819753	-0.011126657	-0.336008621	0.057718956	-0.087214546	3.ÊÊÊÊ I have been much tougher on Russia than Obama, just look at the facts. Total Fake News!
4	0.468730819	0.335851591	0.013302439	0.333792281	0.451720504	0.184592291	4.ÊÊÊÊ Hope Republicans in the Great State of Pennsylvania challenge the new ÒpushedÓ Congressional Map, all the way to the Supreme Court, if necessary. Your Original was correct! DonÕt let the Dems take elections away from you so that they can raise taxes & waste money!
5	0.158528339	0.022241262	-0.017912814	-0.222490088	0.204242345	0.005634795	5.ÊÊÊÊ Matt Schlapp and CPAC are getting ready for another exciting event. Big difference from those days when President Obama held the White House. YouÕve come a long way Matt!
6	0.2585098	-0.023108935	0.239981932	-0.04116399	0.003873118	0.154295179	6.ÊÊÊÊ Republicans are now leading the Generic Poll, perhaps because of the popular Tax Cuts which the Dems want to take away. Actually, they want to raise you taxes, substantially. Also, they want to do nothing on DACA, RÕs want to fix!
7	0.598962645	0.30463947	0.061881897	0.334302778	0.12991562	-0.046969726	7.ÊÊÊÊ ....The President Obama quote just before election. ThatÕs because he thought Crooked Hillary was going to win and he didnÕt want to Òrock the boat.Ó When I easily won the Electoral College, the whole game changed and the Russian excuse became the narrative of the Dems.
8	0.64765486	0.212445352	-0.015755669	0.11466445	0.107908949	-0.251077072	8.ÊÊÊÊ ÒThere is no serious person out there who would suggest somehow that you could even rig AmericaÕs elections, thereÕs no evidence that that has happened in the past or that it will happen this time, and so IÕd invite Mr. Trump to stop whining and make his case to get votes.Ó .....
9	0.29499807	0.077006628	0.278357472	-0.284105635	0.066972318	0.325756713	9.ÊÊÊÊ Thank you to @foxandfriends for the great timeline on all of the failures the Obama Administration had against Russia, including Crimea, Syria and so much more. We are now starting to win again!
10	0.164371727	-0.009546115	-0.167491323	-0.244685016	0.255830108	0.141309255	10. ÒThe Faith of Donald Trump,Ó a book just out by David Brody and Scott Lamb, is a very interesting read. Enjoy!
11	0.395361613	-0.064096825	-0.046748475	-0.389955237	0.019679669	0.195646363	11. The U.S. economy is looking very good, in my opinion, even better than anticipated. Companies are pouring back into our country, reversing the long term trend of leaving. The unemployment numbers are looking great, and Regulations & Taxes have been massively Cut! JOBS, JOBS, JOBS
12	0.460774634	-0.011049081	0.077039782	-0.19859824	-0.218997871	0.036299746	12. .@MittRomney has announced he is running for the Senate from the wonderful State of Utah. He will make a great Senator and worthy successor to @OrrinHatch, and has my full support and endorsement!
13	0.300335469	0.205422988	-0.167733363	0.314618061	-0.204260491	0.061308987	13. Obama was President up to, and beyond, the 2016 Election. So why didnÕt he do something about Russian meddling?
14	-0.178305266	0.012046705	-0.066837051	-0.094587323	0.087357583	0.133696937	14. Have a great, but very reflective, PresidentÕs Day!
15	0.677063147	0.207875768	-0.010823832	-0.034218142	0.172721341	0.107892896	15. Just watched a very insecure Oprah Winfrey, who at one point I knew very well, interview a panel of people on 60 Minutes. The questions were biased and slanted, the facts incorrect. Hope Oprah runs so she can be exposed and defeated just like all of the others!
16	0.279198242	-0.117962128	0.287670285	-0.248275356	0.122157918	0.106313093	16. My great friends from NASCAR are having their big race today, The Daytona 500. Brian France and the France family are special people. Enjoy the race!
17	-0.106107216	-0.042442679	0.079848506	-0.143718559	0.187957746	0.210732847	17. Thank you to KenStarr, former Independent Counsel, Whitewater, for your insight and powerful words on FISA abuse, Russian meddling etc. Really great interview with @MariaBartiromo
18	0.44531602	0.067906882	0.342305527	-0.02998518	-0.14003912	0.079682085	18. Great Pollster John McLaughlin now has the GOP up in the Generic Congressional Ballot. Big gain over last 4 weeks. I guess people are loving the big Tax Cuts given them by the Republicans, the Cuts the Dems want to take away. We need more Republicans!
19	-0.215750538	-0.244077655	-0.101554319	-0.018411388	0.030469732	0.04567078	19. The Fake News of big ratings loser CNN. https://t.co/rYsv90cnvs
20	0.60864061	0.014075017	-0.006181882	-0.192345391	0.127022447	0.134535114	20. If it was the GOAL of Russia to create discord, disruption and chaos within the U.S. then, with all of the Committee Hearings, Investigations and Party hatred, they have succeeded beyond their wildest dreams. They are laughing their asses off in Moscow. Get smart America!
21	0.661444929	0.197019978	-0.100108202	0.127643813	-0.192925089	0.070218281	21. Now that Adam Schiff is starting to blame President Obama for Russian meddling in the election, he is probably doing so as yet another excuse that the Democrats, lead by their fearless leader, Crooked Hillary Clinton, lost the 2016 election. But wasnÕt I a great candidate?
22	0.583623707	0.265413101	0.037895275	0.255731908	0.025534448	0.085250106	22. I never said Russia did not meddle in the election, I said Òit may be Russia, or China or another country or group, or it may be a 400 pound genius sitting in bed and playing with his computer.Ó The Russian ÒhoaxÓ was that the Trump campaign colluded with Russia - it never did!
23	0.379699333	0.173173458	0.102344686	-0.165923108	0.143305731	0.257963152	23. Finally, LiddleÕ Adam Schiff, the leakinÕ monster of no control, is now blaming the Obama Administration for Russian meddling in the 2016 Election. He is finally right about something. Obama was President, knew of the threat, and did nothing. Thank you Adam!
24	0.179194668	-0.160442989	-0.167115728	-0.228877884	0.083425989	0.001059925	24. Never gotten over the fact that Obama was able to send $1.7 Billion Dollars in CASH to Iran and nobody in Congress, the FBI or Justice called for an investigation!
25	0.366501972	-0.079355837	-0.038199146	0.05923481	0.230937933	0.292776642	25. General McMaster forgot to say that the results of the 2016 election were not impacted or changed by the Russians and that the only Collusion was between Russia and Crooked H, the DNC and the Dems. Remember the Dirty Dossier, Uranium, Speeches, Emails and the Podesta Company!
26	0.683532747	0.265658182	0.229146538	-0.048569175	0.091420979	0.046210215	26. Very sad that the FBI missed all of the many signals sent out by the Florida school shooter. This is not acceptable. They are spending too much time trying to prove Russian collusion with the Trump campaign - there is no collusion. Get back to the basics and make us all proud!
27	0.424721801	0.142429715	0.189717663	0.306047031	-0.052577996	0.337648259	27. Just like they donÕt want to solve the DACA problem, why didnÕt the Democrats pass gun control legislation when they had both the House & Senate during the Obama Administration. Because they didnÕt want to, and now they just talk!
28	0.425827854	-0.048345093	0.053014417	0.063231454	-0.049006741	0.161698686	28. ÒI have seen all of the Russian ads and I can say very definitively that swaying the election was *NOT* the main goal.ÓRob GoldmanVice President of Facebook Ads https://t.co/A5ft7cGJkE
29	-0.023841205	-0.191092857	-0.02056861	-0.005325311	0.164981189	0.130706077	29. The Fake News Media never fails. Hard to ignore this fact from the Vice President of Facebook Ads, Rob Goldman! https://t.co/XGC7ynZwYJ
30	0.641395271	0.251536711	0.214921123	0.414989558	-0.254011878	0.277426089	30. Funny how the Fake News Media doesnÕt want to say that the Russian group was formed in 2014, long before my run for President. Maybe they knew I was going to run even though I didnÕt know!
31	0.155995946	-0.233492317	-0.355666081	-0.028231533	0.023128494	-0.001759679	31. Deputy A.G. Rod Rosenstein stated at the News Conference: ÒThere is no allegation in the indictment that any American was a knowing participant in this illegal activity. There is no allegation in the indictment that the charged conduct altered the outcome of the 2016 election.
32	0.339333568	-0.061774495	-0.318491177	-0.097159604	-0.096104537	0.047278622	32. ÒCharges Deal Don A Big Win,Ó written by Michael Goodwin of the @nypost, succinctly states that Òthe Russians had no impact on the election results.Ó There was no Collusion with the Trump Campaign. ÒShe lost the old-fashioned way, by being a terrible candidate. Case closed.Ó
33	0.334834023	0.045290989	0.331333753	-0.13065979	-0.173000423	0.102708384	33. Melania and I met such incredible people last night in Broward County, Florida. Will never forget them, or the evening!
34	0.348015545	-0.104812385	0.232112616	-0.057713018	0.004917889	0.215645674	34. Our entire Nation, w/one heavy heart, continues to pray for the victims & their families in Parkland, FL. To teachers, law enforcement, first responders & medical professionals who responded so bravely in the face of danger: We THANK YOU for your courage! https://t.co/3yJsrebZMG https://t.co/ti791dENTy
35	0.427568394	-0.004311292	0.269699694	-0.04233736	-0.300338442	0.248466104	35. Russia started their anti-US campaign in 2014, long before I announced that I would run for President. The results of the election were not impacted. The Trump campaign did nothing wrong - no collusion!
36	0.26903252	0.103085977	-0.066633249	0.174399429	-0.035866801	0.332385134	36. Cannot believe how BADLY DACA recipients have been treated by the Democrats...totally abandoned! Republicans are still working hard.
37	0.559750057	0.204000099	-0.096050368	-0.248844897	0.056412455	-0.140798707	37. I will be leaving for Florida today to meet with some of the bravest people on earth - but people whose lives have been totally shattered. Am also working with Congress on many fronts.
38	-0.16301726	-0.378933321	-0.124141621	0.140601977	0.094812406	0.052675019	38. Presidential Proclamation Honoring the Victims of the Tragedy in Parkland, Florida: https://t.co/RTQWAKiSnR https://t.co/Nhs32bm5zB
39	0.384415334	0.023936697	-0.140507132	-0.30920922	0.070524681	-0.060802317	39. ...lottery, continues deadly catch-and-release, and bars enforcement even for FUTURE illegal immigrants. Voting for this amendment would be a vote AGAINST law enforcement, and a vote FOR open borders. If Dems are actually serious about DACA, they should support the Grassley bill!
40	0.316339226	0.053723908	-0.258694339	0.239789112	0.162133595	0.009416897	40. The Schumer-Rounds-Collins immigration bill would be a total catastrophe. @DHSgov says it would be Òthe end of immigration enforcement in America.Ó It creates a giant amnesty (including for dangerous criminals), doesnÕt build the wall, expands chain migration, keeps the visa...
41	0.225065369	-0.065571876	-0.113995602	-0.148998236	0.198135592	0.002436258	41. In times of tragedy, the bonds that sustain us are those of family, faith, community, and country. These bonds are stronger than the forces of hatred and evil - and these bonds grow even stronger in the hours of our greatest need. https://t.co/bu140nscez https://t.co/OoTXMCSexB
42	0.452689576	-0.040643163	0.22378921	-0.224666648	-0.191864168	0.299601313	42. While the Republicans and Democrats in Congress are working hard to come up with a solution to DACA, they should be strongly considering a system of Merit Based Immigration so that we will have the people ready, willing and able to help all of those companies moving into the USA!
43	0.561618325	0.162109996	-0.182896635	-0.307268007	-0.016959856	0.019381936	43. So many signs that the Florida shooter was mentally disturbed, even expelled from school for bad and erratic behavior. Neighbors and classmates knew he was a big problem. Must always report such instances to authorities, again and again!
44	0.153392613	-0.07628561	0.040313816	-0.020212543	-0.17100717	0.08046932	44. Just spoke to Governor Rick Scott. We are working closely with law enforcement on the terrible Florida school shooting.
45	0.166031982	0.03068346	-0.031103698	-0.193589565	0.147226014	0.055982628	45. My prayers and condolences to the families of the victims of the terrible Florida shooting. No child, teacher or anyone else should ever feel unsafe in an American school.
46	0.346653141	-0.168034713	-0.031527552	-0.165181313	0.046639047	-0.226040643	46. Today, I was honored to be joined by Republicans and Democrats from both the House and Senate, as well as members of my Cabinet - to discuss the urgent need to rebuild and restore AmericaÕs depleted infrastructure. https://t.co/8ByoQJsjTT https://t.co/BVBRDvHfcC
47	0.271982598	-0.219595047	0.13256645	0.200617019	-0.081090822	-0.006945029	47. As we come together to celebrate the extraordinary contributions of African-Americans to our nation, our thoughts turn to the heroes of the civil rights movement whose courage and sacrifice have inspired us all. Proclamation: https://t.co/Sw1iGIJgWV https://t.co/Nx0AEKZy5p
48	0.773846398	0.255314214	0.145001182	-0.144025047	0.148914703	-0.03698096	48. Negotiations on DACA have begun. Republicans want to make a deal and Democrats say they want to make a deal. WouldnÕt it be great if we could finally, after so many years, solve the DACA puzzle. This will be our last chance, there will never be another opportunity! March 5th.
49	0.389822601	0.006010802	0.044491493	-0.043611586	-0.067604815	0.096838122	49. Our infrastructure plan has been put forward and has received great reviews by everyone except, of course, the Democrats. After many years we have taken care of our Military, now we have to fix our roads, bridges, tunnels, airports and more. Bipartisan, make deal Dems?
50	0.30124555	-0.132463531	0.284769911	-0.107962311	0.231569418	0.033910447	50. The journey to #MAGA began @CPAC 2011 and the opportunity to reconnect with friends and supporters is something I look forward to every year. See you at #CPAC2018!
51	0.362827138	0.16372445	0.308953487	-0.090361399	-0.098372238	0.262764236	51. Thank you to Sue Kruczek, who lost her wonderful and talented son Nick to the Opioid scourge, for your kind words while on @foxandfriends. We are fighting this terrible epidemic hard - Nick will not have died in vain!
52	0.399493115	-0.118492226	0.122017721	-0.367345995	0.187545758	-0.028367641	52. This will be a big week for Infrastructure. After so stupidly spending $7 trillion in the Middle East, it is now time to start investing in OUR Country!
53	0.156507944	-0.005514783	-0.195924822	-0.120374282	0.088498877	0.087739688	53. Just spoke to @JohnKasich to express condolences and prayers to all for the horrible shooting of two great police officers from @WestervillePD. This is a true tragedy!
54	0.614879423	0.162565328	0.078818302	-0.37821171	0.064238115	0.019763927	54. Rep. Lou Barletta, a Great Republican from Pennsylvania who was one of my very earliest supporters, will make a FANTASTIC Senator. He is strong & smart, loves Pennsylvania & loves our Country! Voted for Tax Cuts, unlike Bob Casey, who listened to Tax Hikers Pelosi and Schumer!
55	0.312824248	0.006468021	0.095820494	-0.391725017	0.098895424	-0.237211524	55. 4.2 million hard working Americans have already received a large Bonus and/or Pay Increase because of our recently Passed Tax Cut &amp; Jobs Bill....and it will only get better! We are far ahead of schedule.
56	0.469191379	0.132304865	0.222142125	0.27797405	0.283739012	0.452241331	56. So many positive things going on for the U.S.A. and the Fake News Media just doesnÕt want to go there. Same negative stories over and over again! No wonder the People no longer trust the media, whose approval ratings are correctly at their lowest levels in history! #MAGA
57	0.249294389	-0.337627393	-0.161896706	-0.110805755	0.024037458	0.093987632	57. My Administration has identified three major priorities for creating a safe, modern and lawful immigration system: fully securing the border, ending chain migration, and canceling the visa lottery. Congress must secure the immigration system and protect Americans. https://t.co/xV1lgfhjBU
58	0.006670981	-0.08911928	0.01712737	-0.024621732	0.017275461	-0.144185224	58. My thoughts and prayers are with the two police officers, their families, and everybody at the @WestervillePD. https://t.co/AoingY77Ky
59	0.646193632	0.12853073	0.164451802	0.102848623	0.197577962	0.421990726	59. Republicans want to fix DACA far more than the Democrats do. The Dems had all three branches of government back in 2008-2011, and they decided not to do anything about DACA. They only want to use it as a campaign issue. Vote Republican!
60	0.675679545	0.143132822	0.206078614	0.255966233	0.031786345	0.0677184	60. ....agencies, not just the FBI & DOJ, now the State Department to dig up dirt on him in the days leading up to the Election. Comey had conversations with Donald Trump, which I donÕt believe were accurate...he leaked information (corrupt).Ó Tom Fitton of Judicial Watch on @FoxNews
61	0.709352026	0.188005697	-0.021456037	0.017867484	0.044928668	-0.011954334	61. ÒMy view is that not only has Trump been vindicated in the last several weeks about the mishandling of the Dossier and the lies about the Clinton/DNC Dossier, it shows that heÕs been victimized. HeÕs been victimized by the Obama Administration who were using all sorts of.......
62	0.22134276	0.11450996	-0.387580249	-0.018295584	0.062901293	-0.0368796	62. Peoples lives are being shattered and destroyed by a mere allegation. Some are true and some are false. Some are old and some are new. There is no recovery for someone falsely accused - life and career are gone. Is there no such thing any longer as Due Process?
63	0.663971868	-0.107362664	0.289950872	-0.030955331	0.090424685	0.073255484	63. According to the @nytimes, a Russian sold phony secrets on ÒTrumpÓ to the U.S. Asking price was $10 million, brought down to $1 million to be paid over time. I hope people are now seeing & understanding what is going on here. It is all now starting to come out - DRAIN THE SWAMP!
64	0.547395273	0.21707807	0.056726262	-0.152804701	-0.110975883	-0.056023363	64. The Democrats sent a very political and long response memo which they knew, because of sources and methods (and more), would have to be heavily redacted, whereupon they would blame the White House for lack of transparency. Told them to re-do and send back in proper form!
65	-0.14583605	-0.08576713	-0.102555297	-0.116237297	-0.056960847	0.117682445	65. Jobless claims have dropped to a 45 year low!
66	0.681054177	0.078338576	0.219321116	-0.04266418	0.195583613	0.266421135	66. Costs on non-military lines will never come down if we do not elect more Republicans in the 2018 Election, and beyond. This Bill is a BIG VICTORY for our Military, but much waste in order to get Dem votes. Fortunately, DACA not included in this Bill, negotiations to start now!
67	0.460498191	0.173220432	0.079269352	-0.157542217	0.032436575	0.052466576	67. Without more Republicans in Congress, we were forced to increase spending on things we do not like or want in order to finally, after many years of depletion, take care of our Military. Sadly, we needed some Dem votes for passage. Must elect more Republicans in 2018 Election!
68	0.601260895	0.272536636	0.299280018	-0.241730171	0.011368948	-0.13846547	68. Just signed Bill. Our Military will now be stronger than ever before. We love and need our Military and gave them everything Ñ and more. First time this has happened in a long time. Also means JOBS, JOBS, JOBS!
69	0.248698055	0.318939724	0.075012466	0.183291007	-0.200390691	0.37038712	69. Wow! -Senator Mark Warner got caught having extensive contact with a lobbyist for a Russian oligarch. Warner did not want a Òpaper trailÓ on a ÒprivateÓ meeting (in London) he requested with Steele of fraudulent Dossier fame. All tied into Crooked Hillary.
70	-0.134050948	-0.138805422	-0.135060228	0.056825341	-0.059401642	0.078270142	70. Time to end the visa lottery. Congress must secure the immigration system and protect Americans. https://t.co/yukxm48x9X
71	0.216356077	-0.22760821	0.088909853	-0.139444318	0.099543321	-0.134754488	71. As long as we open our eyes to GodÕs grace - and open our hearts to GodÕs love - then America will forever be the land of the free, the home of the brave, and a light unto all nations. #NationalPrayerBreakfast https://t.co/1cwxs3l0uK
72	0.09034307	-0.089710774	0.166381381	-0.127040407	-0.10325655	-0.015859816	72. I will be meeting with Henry Kissinger at 1:45pm. Will be discussing North Korea, China and the Middle East.
73	0.132827802	-0.344607149	0.175735378	-0.011921479	-0.138476561	-0.064134994	73. Our founders invoked our Creator four times in the Declaration of Independence. Our currency declares ÒIN GOD WE TRUST.Ó And we place our hands on our hearts as we recite the Pledge of Allegiance and proclaim that we are ÒOne Nation Under God.Ó #NationalPrayerBreakfast https://t.co/zukP40Ezpo
74	0.34726899	-0.103236224	0.303951419	-0.317348901	0.208156516	0.120523966	74. Will be heading over shortly to make remarks at The National Prayer Breakfast in Washington. Great religious and political leaders, and many friends, including T.V. producer Mark Burnett of our wonderful 14 season Apprentice triumph, will be there. Looking forward to seeing all!
75	0.53195719	0.218556971	0.000641711	-0.161117948	0.026197644	-0.24141308	75. The Budget Agreement today is so important for our great Military. It ends the dangerous sequester and gives Secretary Mattis what he needs to keep America Great. Republicans and Democrats must support our troops and support this Bill!
76	0.136747581	-0.222277272	-0.174159787	-0.050351342	0.053047023	0.011304066	76. Congratulations to the Republic of Korea on what will be a MAGNIFICENT Winter Olympics! What the South Korean people have built is truly an inspiration! https://t.co/giN2B1h6Ph
77	0.158396884	-0.111788406	-0.17392098	0.18134907	0.385170514	0.121258889	77. Best wishes to the Republic of Korea on hosting the @Olympics! What a wonderful opportunity to show everyone that you are a truly GREAT NATION! https://t.co/aboM2Up48y
78	-0.289039187	-0.02680562	-0.056423297	-0.126268687	0.048569311	-0.017861913	78. NEW FBI TEXTS ARE BOMBSHELLS!
79	0.399649865	0.059481018	0.194406072	-0.296587052	-0.240578114	0.177200909	79. In the Òold days,Ó when good news was reported, the Stock Market would go up. Today, when good news is reported, the Stock Market goes down. Big mistake, and we have so much good (great) news about the economy!
80	0.094151768	-0.324935699	-0.090055922	-0.00695687	0.35563151	0.160032042	80. Congratulations @ElonMusk and @SpaceX on the successful #FalconHeavy launch. This achievement, along with @NASAÕs commercial and international partners, continues to show American ingenuity at its best! https://t.co/eZfLSpyJPK
81	-0.134603051	-0.252253391	0.165259317	-0.096700586	0.046314464	0.071146142	81. HAPPY BIRTHDAY to our 40th President of the United States of America, Ronald Reagan! https://t.co/JtEglBhm4c
82	0.212494218	-0.287704847	0.391704171	0.124233463	0.264433572	-0.090070286	82. Today, we heard the experiences of law enforcement professionals and community leaders working to combat the threat of MS-13, and the reforms we need from Congress to defeat it. Watch here: https://t.co/VPMTnko7Ik https://t.co/4OaXXuj9Va
83	0.087440768	-0.0113359	-0.016507558	-0.068503396	0.062124605	-0.016448913	83. We need a 21st century MERIT-BASED immigration system. Chain migration and the visa lottery are outdated programs that hurt our economic and national security. https://t.co/rP9Gtr2E5N
84	0.537618506	-0.088137537	-0.240093176	0.015395766	0.131636449	-0.007188671	84. Polling shows nearly 7 in 10 Americans support an immigration reform package that includes DACA, fully secures the border, ends chain migration & cancels the visa lottery. If DÕs oppose this deal, they arenÕt serious about DACA-they just want open borders. https://t.co/XDMcDOr9vM
85	0.398555892	-0.059658083	-0.297707268	-0.16651025	-0.025896708	0.131123983	85. My prayers and best wishes are with the family of Edwin Jackson, a wonderful young man whose life was so senselessly taken. @Colts
86	0.573206725	-0.051418658	-0.067665313	-0.391448684	0.053870348	-0.021279089	86. So disgraceful that a person illegally in our country killed @Colts linebacker Edwin Jackson. This is just one of many such preventable tragedies. We must get the Dems to get tough on the Border, and with illegal immigration, FAST!
87	0.165782648	-0.178721454	0.349699034	-0.216354487	0.099171327	0.201249834	87. Thanks to the historic TAX CUTS that I signed into law, your paychecks are going way UP, your taxes are going way DOWN, and America is once again OPEN FOR BUSINESS! https://t.co/GISFbDDGXX
88	0.401447958	0.129011782	-0.097030492	0.15735163	-0.21704436	0.248825547	88. Representative Devin Nunes, a man of tremendous courage and grit, may someday be recognized as a Great American Hero for what he has exposed and what he has had to endure!
89	0.463502316	0.04005009	-0.071661239	0.128070777	0.333650374	0.367497106	89. Any deal on DACA that does not include STRONG border security and the desperately needed WALL is a total waste of time. March 5th is rapidly approaching and the Dems seem not to care about DACA. Make a deal!
90	0.444030423	-0.069938553	-0.345995023	-0.313577536	0.071273264	0.323135341	90. Little Adam Schiff, who is desperate to run for higher office, is one of the biggest liars and leakers in Washington, right up there with Comey, Warner, Brennan and Clapper! Adam leaves closed committee hearings to illegally leak confidential information. Must be stopped!
91	0.012396629	0.245015544	-0.13571132	-0.095583579	0.371005773	-0.119412004	91. Thank you to @foxandfriends for exposing the truth. Perhaps thatÕs why your ratings are soooo much better than your untruthful competition!
92	0.205128294	0.169310225	0.089231705	-0.131454854	0.175411988	0.171462415	92. The Democrats are pushing for Universal HealthCare while thousands of people are marching in the UK because their U system is going broke and not working. Dems want to greatly raise taxes for really bad and non-personal medical care. No thanks!
93	-0.169725224	-0.127492391	-0.172143289	-0.100509707	0.045249394	0.149635376	93. Congratulations to the Philadelphia Eagles on a great Super Bowl victory!
94	0.275612284	0.293003321	0.23154109	-0.16824301	0.055213331	-0.02017086	94. My thoughts and prayers are with all of the victims involved in this mornings train collision in South Carolina. Thank you to our incredible First Responders for the work theyÕve done!
95	0.511371967	0.141577674	-0.269982721	-0.07671331	0.206915425	0.123807605	95. ...a tool of anti-Trump political actors. This is unacceptable in a democracy and ought to alarm anyone who wants the FBI to be a nonpartisan enforcer of the law....The FBI wasnÕt straight with Congress, as it hid most of these facts from investigators.Ó Wall Street Journal
96	0.314233986	-0.127610829	-0.149096729	0.02725898	-0.117054025	0.133279594	96. ÒThe four page memo released Friday reports the disturbing fact about how the FBI and FISA appear to have been used to influence the 2016 election and its aftermath....The FBI failed to inform the FISA court that the Clinton campaign had funded the dossier....the FBI became....
97	0.367823495	0.071812351	-0.134913041	-0.181953167	0.040772991	0.196814865	97. Great jobs numbers and finally, after many years, rising wages- and nobody even talks about them. Only Russia, Russia, Russia, despite the fact that, after a year of looking, there is No Collusion!
98	0.522391373	0.022966021	-0.104762526	-0.238526889	0.147930899	0.104802422	98. This memo totally vindicates ÒTrumpÓ in probe. But the Russian Witch Hunt goes on and on. Their was no Collusion and there was no Obstruction (the word now used because, after one year of looking endlessly and finding NOTHING, collusion is dead). This is an American disgrace!
99	0.498615415	0.06187855	-0.049618193	0.018840442	-0.124539419	0.223859837	99. Rasmussen just announced that my approval rating jumped to 49%, a far better number than I had in winning the Election, and higher than certain Òsacred cows.Ó Other Trump polls are way up also. So why does the media refuse to write this? Oh well, someday!
100	0.255371082	-0.317641655	-0.051962241	0.010661742	0.203878275	-0.184314052	100.ÊÊÊÊÊÊÊÊÊÊÊÊÊÊÊ Today, it was my honor to join the great men and women of @DHSgov, @CustomsBorder, @ICEgov and @USCIS at the U.S. Customs and Border Protection National Targeting Center in Sterling, Virginia. Fact sheet: https://t.co/Q027Wgdzdo https://t.co/NecuA0y1Sk
101	-0.200775211	-0.230937056	-0.192988958	0.098699933	-0.088487662	-0.042803224	101.ÊÊÊÊÊÊÊÊÊÊÊÊÊÊÊ ÒTrump the orator outlines the greatness of America to DemocratsÕ disgustÓ https://t.co/XpirrtTY6V
102	0.178368587	-0.386123136	0.138585688	-0.197735487	0.075347515	0.121700381	102.ÊÊÊÊÊÊÊÊÊÊÊÊÊÊÊ With 3.5 million Americans receiving bonuses or other benefits from their employers as a result of TAX CUTS, 2018 is off to great start!_Unemployment rate at 4.1%._Average earnings up 2.9% in the last year._200,000 new American jobs._#MAGA____ https://t.co/upqSvBhRqJ
103	0.485360144	0.000454239	-0.016888966	-0.090693626	0.100256641	0.325268689	103.ÊÊÊÊÊÊÊÊÊÊÊÊÊÊÊ ÒYou had Hillary Clinton and the Democratic Party try to hide the fact that they gave money to GPS Fusion to create a Dossier which was used by their allies in the Obama Administration to convince a Court misleadingly, by all accounts, to spy on the Trump Team.Ó Tom Fitton, JW
104	0.279280166	-0.013204417	-0.173616177	-0.336060204	0.209631387	0.120903863	104.ÊÊÊÊÊÊÊÊÊÊÊÊÊÊÊ The top Leadership and Investigators of the FBI and the Justice Department have politicized the sacred investigative process in favor of Democrats and against Republicans - something which would have been unthinkable just a short time ago. Rank & File are great people!
105	0.588168552	0.09934852	0.40209012	-0.049966122	0.056314556	0.076402307	105.ÊÊÊÊÊÊÊÊÊÊÊÊÊÊÊ The Democrats just arenÕt calling about DACA. Nancy Pelosi and Chuck Schumer have to get moving fast, or theyÕll disappoint you again. We have a great chance to make a deal or, blame the Dems! March 5th is coming up fast.
106	0.141110954	-0.100372921	0.022540689	-0.230870457	0.340440276	0.511343957	106.ÊÊÊÊÊÊÊÊÊÊÊÊÊÊÊ Thank you for all of the nice compliments and reviews on the State of the Union speech. 45.6 million people watched, the highest number in history. @FoxNews beat every other Network, for the first time ever, with 11.7 million people tuning in. Delivered from the heart!
107	0.41075779	-0.054876874	0.275931618	-0.070796378	-0.046797726	0.169519989	107.ÊÊÊÊÊÊÊÊÊÊÊÊÊÊÊ March 5th is rapidly approaching and the Democrats are doing nothing about DACA. They Resist, Blame, Complain and Obstruct - and do nothing. Start pushing Nancy Pelosi and the Dems to work out a DACA fix, NOW!
108	0.504313574	-0.039575546	0.290865156	-0.144225144	0.021835699	0.164816446	108.ÊÊÊÊÊÊÊÊÊÊÊÊÊÊÊ Heading to beautiful West Virginia to be with great members of the Republican Party. Will be planning Infrastructure and discussing Immigration and DACA, not easy when we have no support from the Democrats. NOT ONE DEM VOTED FOR OUR TAX CUT BILL! Need more Republicans in Ô18.
109	-0.267183833	-0.284205784	0.372617051	0.119475956	-0.028245144	-0.082552071	109.ÊÊÊÊÊÊÊÊÊÊÊÊÊÊÊ Join me live for the #SOTUhttps://t.co/0SLktWxfHi
110	-0.242268528	-0.343003838	-0.125192995	0.002585185	0.010874161	0.013552363	110.ÊÊÊÊÊÊÊÊÊÊÊÊÊÊÊ Congratulations to AmericaÕs new Secretary of @HHSGov, Alex Azar! https://t.co/Y9inQaCt7o
111	0.54265817	0.058729658	-0.019001923	-0.363398376	0.232802241	-0.077343158	111.ÊÊÊÊÊÊÊÊÊÊÊÊÊÊÊ Our economy is better than it has been in many decades. Businesses are coming back to America like never before. Chrysler, as an example, is leaving Mexico and coming back to the USA. Unemployment is nearing record lows. We are on the right track!
112	0.413758735	-0.141223045	-0.063840593	-0.230399319	-0.046714453	0.259006593	112.ÊÊÊÊÊÊÊÊÊÊÊÊÊÊÊ Somebody please inform Jay-Z that because of my policies, Black Unemployment has just been reported to be at the LOWEST RATE EVER RECORDED!
113	0.276339698	0.045244322	0.101406184	-0.001562022	-0.260173444	0.179119939	113.ÊÊÊÊÊÊÊÊÊÊÊÊÊÊÊ Democrats are not interested in Border Safety & Security or in the funding and rebuilding of our Military. They are only interested in Obstruction!
114	0.545287561	-0.002622664	0.232317088	0.354681986	0.123175545	0.19080434	114.ÊÊÊÊÊÊÊÊÊÊÊÊÊÊÊ I have offered DACA a wonderful deal, including a doubling in the number of recipients & a twelve year pathway to citizenship, for two reasons: (1) Because the Republicans want to fix a long time terrible problem. (2) To show that Democrats do not want to solve DACA, only use it!
115	0.231899838	0.018418715	0.314178525	-0.104342378	0.041174987	0.11071008	115.ÊÊÊÊÊÊÊÊÊÊÊÊÊÊÊ Taliban targeted innocent Afghans, brave police in Kabul today. Our thoughts and prayers go to the victims, and first responders. We will not allow the Taliban to win!
116	0.26800113	-0.282452111	0.258400425	-0.03964294	0.037781023	0.170653333	116.ÊÊÊÊÊÊÊÊÊÊÊÊÊÊÊ On Holocaust Remembrance Day we mourn and grieve the murder of 6 million innocent Jewish men, women and children, and the millions of others who perished in the evil Nazi Genocide. We pledge with all of our might and resolve: Never Again! https://t.co/PfHM7UiZ0C https://t.co/25W0SZHTOu
117	0.265821108	0.01304936	0.29607524	-0.155905594	-0.010517548	0.166699732	117.ÊÊÊÊÊÊÊÊÊÊÊÊÊÊÊ Thank you to Brandon Judd of the National Border Patrol Council for his strong statement on @foxandfriends that we very badly NEED THE WALL. Must also end loophole of Òcatch & releaseÓ and clean up the legal and other procedures at the border NOW for Safety & Security reasons.
118	-0.525306597	-0.071645066	0.149546582	0.000542024	0.144293907	0.066995551	118.ÊÊÊÊÊÊÊÊÊÊÊÊÊÊÊ Thank you for the wonderful welcome @WEF! #Davos2018 https://t.co/IQkoQJxR5B
119	0.340089737	-0.027693082	-0.196557529	-0.207498372	-0.138127454	-0.089120507	119.ÊÊÊÊÊÊÊÊÊÊÊÊÊÊÊ DACA has been made increasingly difficult by the fact that CryinÕ Chuck Schumer took such a beating over the shutdown that he is unable to act on immigration!
120	0.388909381	-0.193548139	0.15287539	-0.328560813	-0.166360114	0.145733175	120.ÊÊÊÊÊÊÊÊÊÊÊÊÊÊÊ Heading back from a very exciting two days in Davos, Switzerland. Speech on AmericaÕs economic revival was well received. Many of the people I met will be investing in the U.S.A.! #MAGA
121	-0.069549749	-0.398499625	0.403499991	-0.032549875	0.08407402	0.084938613	121.ÊÊÊÊÊÊÊÊÊÊÊÊÊÊÊ Join me live at the 2018 World Economic Forum in Davos, Switzerland! #WEF18 https://t.co/fdHejCmv73 https://t.co/DuKJlVTWB8
122	0.09533111	-0.258931121	0.207325448	-0.077583586	0.076829223	-0.169674506	122.ÊÊÊÊÊÊÊÊÊÊÊÊÊÊÊ Great bilateral meeting with President @Alain_Berset of the Swiss Confederation - as we continue to strengthen our great friendship. Such an honor to be in Switzerland! #WEF18 https://t.co/87pLrCpQkZ
123	0.136876734	-0.195737395	0.032740772	-0.19885302	0.227907669	-0.062984767	123.ÊÊÊÊÊÊÊÊÊÊÊÊÊÊÊ It was an honor to meet with Republic of Rwanda President Paul Kagame this morning in Davos, Switzerland. Many great discussions! #WEF18 https://t.co/SaPzwVhDiB
124	-0.05551682	-0.381651607	0.32360167	-0.020501746	0.094400149	0.086854509	124.ÊÊÊÊÊÊÊÊÊÊÊÊÊÊÊ Will be interviewed on @SquawkCNBC by @JoeSquawk coming up at 6:00amE from Davos, Switzerland. Enjoy! #WEF18 https://t.co/7egYlxnFBd
125	0.293270862	-0.231446929	0.068192682	0.22581157	-0.1921483	0.016570194	125.ÊÊÊÊÊÊÊÊÊÊÊÊÊÊÊ Today, Americans everywhere remember the brave men and women of @NASA who lost their lives in our NationÕs eternal quest to expand the boundaries of human potential. https://t.co/clBsJTGz8B https://t.co/jTJkusdBQA
126	-0.260702122	-0.299793098	0.112172486	-0.096928297	0.063226537	0.010927162	126.ÊÊÊÊÊÊÊÊÊÊÊÊÊÊÊ Very productive bilateral meeting with Prime Minister Benjamin @Netanyahu of Israel - in Davos, Switzerland! #WEF18 https://t.co/2sZM9YI7tJ
127	0.117180067	-0.288183372	0.161632892	0.07003265	0.185392481	0.145961645	127.ÊÊÊÊÊÊÊÊÊÊÊÊÊÊÊ Great bilateral meeting with Prime Minister Theresa May of the United Kingdom, affirming the special relationship and our commitment to work together on key national security challenges and economic opportunities. #WEF18 https://t.co/FPP8aRDAyt
128	0.529232837	0.091514969	0.311858593	-0.138256053	-0.014395468	0.008648701	128.ÊÊÊÊÊÊÊÊÊÊÊÊÊÊÊ Will soon be heading to Davos, Switzerland, to tell the world how great America is and is doing. Our economy is now booming and with all I am doing, will only get better...Our country is finally WINNING again!
129	0.646181398	-0.123854197	-0.017180753	-0.097083988	0.162548744	0.069383257	129.ÊÊÊÊÊÊÊÊÊÊÊÊÊÊÊ It was my great honor to welcome MayorÕs from across America to the WH. My Administration will always support local government - and listen to the leaders who know their communities best. Together, we will usher in a bold new era of Peace and Prosperity! https://t.co/dmYECTnk0a https://t.co/RSv7V7r0DT
130	0.380358993	-0.033965671	0.167497695	-0.169027436	-0.067742243	0.06583084	130.ÊÊÊÊÊÊÊÊÊÊÊÊÊÊÊ Earlier today, I spoke with @GovMattBevin of Kentucky regarding yesterdayÕs shooting at Marshall County High School. My thoughts and prayers are with Bailey Holt, Preston Cope, their families, and all of the wounded victims who are in recovery. We are with you!
131	0.603549083	0.041068984	-0.004782794	-0.354021496	-0.007297201	0.163545361	131.ÊÊÊÊÊÊÊÊÊÊÊÊÊÊÊ Tremendous investment by companies from all over the world being made in America. There has never been anything like it. Now Disney, J.P. Morgan Chase and many others. Massive Regulation Reduction and Tax Cuts are making us a powerhouse again. Long way to go! Jobs, Jobs, Jobs!
132	0.442611396	0.138379982	0.088605179	-0.151638397	0.039077488	0.057257896	132.ÊÊÊÊÊÊÊÊÊÊÊÊÊÊÊ CryinÕ Chuck Schumer fully understands, especially after his humiliating defeat, that if there is no Wall, there is no DACA. We must have safety and security, together with a strong Military, for our great people!
133	-0.095844001	-0.172501784	-0.083650644	0.116697197	-0.058489517	0.173488029	133.ÊÊÊÊÊÊÊÊÊÊÊÊÊÊÊ Where are the 50,000 important text messages between FBI lovers Lisa Page and Peter Strzok? Blaming Samsung!
134	0.515005223	0.309060204	0.131573982	-0.300619891	0.2910713	0.142283318	134.ÊÊÊÊÊÊÊÊÊÊÊÊÊÊÊ Thank you to General John Kelly, who is doing a fantastic job, and all of the Staff and others in the White House, for a job well done. Long hours and Fake reporting makes your job more difficult, but it is always great to WIN, and few have won more than us!
135	0.513661081	0.118929299	-0.13498967	-0.14011215	0.301207779	0.159158391	135.ÊÊÊÊÊÊÊÊÊÊÊÊÊÊÊ Nobody knows for sure that the Republicans & Democrats will be able to reach a deal on DACA by February 8, but everyone will be trying....with a big additional focus put on Military Strength and Border Security. The Dems have just learned that a Shutdown is not the answer!
136	0.260822235	-0.147019197	-0.003745275	-0.352653459	0.187849562	0.309406479	136.ÊÊÊÊÊÊÊÊÊÊÊÊÊÊÊ In one of the biggest stories in a long time, the FBI now says it is missing five months worth of lovers Strzok-Page texts, perhaps 50,000, and all in prime time. Wow!
137	0.224451914	-0.147330962	-0.011553223	-0.322230857	0.155836445	0.276641767	137.ÊÊÊÊÊÊÊÊÊÊÊÊÊÊÊ In one of the biggest stories in a long time, the FBI says it is now missing five months worth of lovers Strzok - Page texts, perhaps 50,000, all in prime time. Wow!
138	0.00527756	-0.135636218	0.160169234	-0.088777002	0.1254357	0.193316138	138.ÊÊÊÊÊÊÊÊÊÊÊÊÊÊÊ Even Crazy Jim Acosta of Fake News CNN agrees: ÒTrump World and WH sources dancing in end zone: Trump wins again...Schumer and Dems caved...gambled and lost.Ó Thank you for your honesty Jim!
139	0.476023996	0.131976841	0.279886862	-0.285040387	0.374158118	0.05757781	139.ÊÊÊÊÊÊÊÊÊÊÊÊÊÊÊ Big win for Republicans as Democrats cave on Shutdown. Now I want a big win for everyone, including Republicans, Democrats and DACA, but especially for our Great Military and Border Security. Should be able to get there. See you at the negotiating table!
140	-0.388537832	-0.074505266	-0.071490131	0.031458411	-0.000103466	0.024202476	140.ÊÊÊÊÊÊÊÊÊÊÊÊÊÊÊ End the Democrats Obstruction! https://t.co/tzBXilvW1b
141	0.537345529	0.499452983	0.106412265	0.244332799	0.143620791	-0.023976825	141.ÊÊÊÊÊÊÊÊÊÊÊÊÊÊÊ Democrats have shut down our government in the interests of their far left base. They donÕt want to do it but are powerless!
142	0.024314096	0.025533142	-0.063693432	0.009303698	0.084659457	0.285997724	142.ÊÊÊÊÊÊÊÊÊÊÊÊÊÊÊ The Democrats are turning down services and security for citizens in favor of services and security for non-citizens. Not good!
143	0.027695826	-0.045615828	0.031737282	-0.251177601	0.186752054	0.278876383	143.ÊÊÊÊÊÊÊÊÊÊÊÊÊÊÊ Thank you to Brad Blakeman on @FoxNews for grading year one of my presidency with an ÒAÓ-and likewise to Doug Schoen for the very good grade and statements. Working hard!
144	0.360567474	-0.067645165	0.154935372	-0.120324946	-0.019510197	0.148250229	144.ÊÊÊÊÊÊÊÊÊÊÊÊÊÊÊ Great to see how hard Republicans are fighting for our Military and Safety at the Border. The Dems just want illegal immigrants to pour into our nation unchecked. If stalemate continues, Republicans should go to 51% (Nuclear Option) and vote on real, long term budget, no C.R.Õs!
145	-0.397275482	-0.081727131	0.068145917	-0.067416979	-0.088119981	-0.065584767	145.ÊÊÊÊÊÊÊÊÊÊÊÊÊÊÊ Eric Trump on @JudgeJeanine on @FoxNews now!
146	0.407040533	-0.027747331	-0.196961212	-0.146864106	0.088046142	0.004530274	146.ÊÊÊÊÊÊÊÊÊÊÊÊÊÊÊ The Trump Administration has terminated more UNNECESSARY Regulation, in just twelve months, than any other Administration has terminated during their full term in office, no matter what the length. The good news is, THERE IS MUCH MORE TO COME!
147	0.164504036	-0.151011601	-0.004144204	-0.351271792	0.185928798	0.294291897	147.ÊÊÊÊÊÊÊÊÊÊÊÊÊÊÊ Unprecedented success for our Country, in so many ways, since the Election. Record Stock Market, Strong on Military, Crime, Borders, & ISIS, Judicial Strength & Numbers, Lowest Unemployment for Women & ALL, Massive Tax Cuts, end of Individual Mandate - and so much more. Big 2018!
148	0.459462237	-0.140957338	0.042278713	-0.301728924	0.289490901	0.410172423	148.ÊÊÊÊÊÊÊÊÊÊÊÊÊÊÊ Beautiful weather all over our great country, a perfect day for all Women to March. Get out there now to celebrate the historic milestones and unprecedented economic success and wealth creation that has taken place over the last 12 months. Lowest female unemployment in 18 years!
149	0.169384567	0.176191156	0.084506508	0.171241033	-0.045689299	0.163980016	149.ÊÊÊÊÊÊÊÊÊÊÊÊÊÊÊ Democrats are holding our Military hostage over their desire to have unchecked illegal immigration. CanÕt let that happen!
150	-0.548165142	0.029738489	0.152336577	-0.018553117	-0.031428605	-0.030318599	150.ÊÊÊÊÊÊÊÊÊÊÊÊÊÊÊ #AMERICA FIRST!
151	0.622427001	0.112967025	-0.019884078	0.045944692	-0.059562465	-0.046543508	151.ÊÊÊÊÊÊÊÊÊÊÊÊÊÊÊ For those asking, the Republicans only have 51 votes in the Senate, and they need 60. That is why we need to win more Republicans in 2018 Election! We can then be even tougher on Crime (and Border), and even better to our Military & Veterans!
152	0.247630205	-0.039615035	0.060621764	-0.064235387	-0.000538139	-0.052961551	152.ÊÊÊÊÊÊÊÊÊÊÊÊÊÊÊ This is the One Year Anniversary of my Presidency and the Democrats wanted to give me a nice present. #DemocratShutdown
153	0.424614516	0.253074828	0.132847586	0.028644681	-0.093950414	0.0768179	153.ÊÊÊÊÊÊÊÊÊÊÊÊÊÊÊ Democrats are far more concerned with Illegal Immigrants than they are with our great Military or Safety at our dangerous Southern Border. They could have easily made a deal but decided to play Shutdown politics instead. #WeNeedMoreRepublicansIn18 in order to power through mess!
154	0.499302051	0.339250195	0.050209669	0.126790499	-0.028230062	0.024012585	154.ÊÊÊÊÊÊÊÊÊÊÊÊÊÊÊ Not looking good for our great Military or Safety & Security on the very dangerous Southern Border. Dems want a Shutdown in order to help diminish the great success of the Tax Cuts, and what they are doing for our booming economy.
155	0.10779756	-0.091467716	-0.08812763	-0.300518189	0.222746616	-0.128258124	155.ÊÊÊÊÊÊÊÊÊÊÊÊÊÊÊ Excellent preliminary meeting in Oval with @SenSchumer - working on solutions for Security and our great Military together with @SenateMajLdr McConnell and @SpeakerRyan. Making progress - four week extension would be best!
156	0.577338099	0.107384881	0.069066159	-0.178444174	-0.083154896	0.224592913	156.ÊÊÊÊÊÊÊÊÊÊÊÊÊÊÊ Just signed 702 Bill to reauthorize foreign intelligence collection. This is NOT the same FISA law that was so wrongly abused during the election. I will always do the right thing for our country and put the safety of the American people first!
157	0.257972605	-0.253208609	0.188099905	-0.096336808	0.206183894	-0.250279403	157.ÊÊÊÊÊÊÊÊÊÊÊÊÊÊÊ Today, I was honored and proud to address the 45th Annual @March_for_Life! You are living witnesses of this yearÕs March for Life theme: #LoveSavesLives. https://t.co/DMST4qhDmp
158	0.441064218	0.102018373	0.126348483	0.290889333	0.162421881	0.120411261	158.ÊÊÊÊÊÊÊÊÊÊÊÊÊÊÊ ÒShutting down the government is a very serious thing. People die, accidents happen. I donÕt know how I would vote right now on a CR, OK?ÓSen. Dianne Feinstein (D-Calif)https://t.co/7xP3CBnv5j
159	-0.237947671	-0.2127238	-0.140326918	0.00991863	0.002936624	-0.025721508	159.ÊÊÊÊÊÊÊÊÊÊÊÊÊÊÊ .@WhiteHouse Briefing with Director Marc Short and Director Mick Mulvaney...https://t.co/0O0VsYXmHB
160	0.535066106	0.100247935	0.00373863	-0.028989426	-0.167224543	-0.004546841	160.ÊÊÊÊÊÊÊÊÊÊÊÊÊÊÊ Government Funding Bill past last night in the House of Representatives. Now Democrats are needed if it is to pass in the Senate - but they want illegal immigration and weak borders. Shutdown coming? We need more Republican victories in 2018!
161	0.144967651	0.058342842	0.11930024	-0.155456266	0.060550727	-0.052465003	161.ÊÊÊÊÊÊÊÊÊÊÊÊÊÊÊ House of Representatives needs to pass Government Funding Bill tonight. So important for our country - our Military needs it!
162	0.307536033	-0.258672595	0.20689198	-0.143137785	0.362093559	0.057108244	162.ÊÊÊÊÊÊÊÊÊÊÊÊÊÊÊ AMERICA will once again be a NATION that thinks big, dreams bigger, and always reaches for the stars. YOU are the ones who will shape AmericaÕs destiny. YOU are the ones who will restore our prosperity. And YOU are the ones who are MAKING AMERICA GREAT AGAIN! #MAGA https://t.co/f2abNK47II
163	0.4728108	-0.056385676	0.242355489	-0.138709314	0.207506321	-0.138668221	163.ÊÊÊÊÊÊÊÊÊÊÊÊÊÊÊ Departing Pittsburgh now, where it was my great honor to stand with our incredible workers, and to show the world that AMERICA is back - and we are coming back bigger and better and stronger than ever before! https://t.co/kWPgylqFzj
164	0.100540987	0.10314007	-0.072090581	-0.274876757	0.172369704	-0.076869228	164.ÊÊÊÊÊÊÊÊÊÊÊÊÊÊÊ A government shutdown will be devastating to our military...something the Dems care very little about!
165	0.015871685	-0.110611955	-0.108751884	-0.125687356	0.128202298	0.175562672	165.ÊÊÊÊÊÊÊÊÊÊÊÊÊÊÊ CHIP should be part of a long term solution, not a 30 Day, or short term, extension!
166	0.403571332	-0.092386141	0.0587116	-0.283308537	0.122423845	0.074223492	166.ÊÊÊÊÊÊÊÊÊÊÊÊÊÊÊ We need the Wall for the safety and security of our country. We need the Wall to help stop the massive inflow of drugs from Mexico, now rated the number one most dangerous country in the world. If there is no Wall, there is no Deal!
167	0.417174585	-0.075490876	0.243090778	-0.221888189	0.074572253	-0.082203905	167.ÊÊÊÊÊÊÊÊÊÊÊÊÊÊÊ Will be going to Pennsylvania today in order to give my total support to RICK SACCONE, running for Congress in a Special Election (March 13). Rick is a great guy. We need more Republicans to continue our already successful agenda!
168	0.390663615	-0.150741402	-0.192346483	-0.194430329	-0.039893069	0.351487445	168.ÊÊÊÊÊÊÊÊÊÊÊÊÊÊÊ ....The Wall will be paid for, directly or indirectly, or through longer term reimbursement, by Mexico, which has a ridiculous $71 billion dollar trade surplus with the U.S. The $20 billion dollar Wall is ÒpeanutsÓ compared to what Mexico makes from the U.S. NAFTA is a bad joke!
169	0.484469298	0.050413607	-0.049763666	-0.08307379	-0.031972732	-0.028917181	169.ÊÊÊÊÊÊÊÊÊÊÊÊÊÊÊ The Wall is the Wall, it has never changed or evolved from the first day I conceived of it. Parts will be, of necessity, see through and it was never intended to be built in areas where there is natural protection such as mountains, wastelands or tough rivers or water.....
170	0.528876345	0.115412007	0.05929784	-0.231200836	0.252498373	-0.016229885	170.ÊÊÊÊÊÊÊÊÊÊÊÊÊÊÊ ISIS is in retreat, our economy is booming, investments and jobs are pouring back into the country, and so much more! Together there is nothing we canÕt overcome--even a very biased media. We ARE Making America Great Again!
171	0.277904151	0.185829837	0.113906788	-0.288457595	0.187037257	-0.010022173	171.ÊÊÊÊÊÊÊÊÊÊÊÊÊÊÊ Despite some very corrupt and dishonest media coverage, there are many great reporters I respect and lots of GOOD NEWS for the American people to be proud of!
172	-0.277027915	-0.102861269	-0.120145234	-0.036430381	0.100638995	-0.041917224	172.ÊÊÊÊÊÊÊÊÊÊÊÊÊÊÊ And the FAKE NEWS winners are...https://t.co/59G6x2f7fD
173	0.006452353	-0.217928399	-0.208454379	-0.148597864	0.17488667	0.057053323	173.ÊÊÊÊÊÊÊÊÊÊÊÊÊÊÊ Main Street is BACK! Strongest Holiday Sales bump since the Great Recession -- beating forecasts by BILLIONS OF DOLLARS. https://t.co/kDcGbMieSt
174	0.49754314	-0.092913861	0.231732923	-0.194869489	0.103043233	-0.031416089	174.ÊÊÊÊÊÊÊÊÊÊÊÊÊÊÊ During the campaign, I promised to MAKE AMERICA GREAT AGAIN by bringing businesses and jobs back to our country. I am very proud to see companies like Chrysler moving operations from Mexico to Michigan where there are so many great American workers! https://t.co/hz2q9UTfnF
175	0.324818454	-0.196774587	0.309467857	-0.12961137	-0.050473092	0.105693897	175.ÊÊÊÊÊÊÊÊÊÊÊÊÊÊÊ I promised that my policies would allow companies like Apple to bring massive amounts of money back to the United States. Great to see Apple follow through as a result of TAX CUTS. Huge win for American workers and the USA! https://t.co/OwXVUyLOb1
176	0.188048609	-0.356115508	0.178273094	-0.189082637	0.120730907	0.10136083	176.ÊÊÊÊÊÊÊÊÊÊÊÊÊÊÊ Today, we witnessed an incredible moment in history Ð the presentation of CongressÕ highest civilian honor to our friend, and true AMERICAN HERO, Bob Dole. #CongressionalGoldMedal https://t.co/qNQqDLRmCk
177	-0.397275482	-0.081727131	0.068145917	-0.067416979	-0.088119981	-0.065584767	177.ÊÊÊÊÊÊÊÊÊÊÊÊÊÊÊ Eric Trump on @foxandfriends now!
178	0.276064804	-0.105463767	-0.061676618	-0.060106361	0.054063558	-0.033479746	178.ÊÊÊÊÊÊÊÊÊÊÊÊÊÊÊ ....we need to keep America safe, including moving away from a random chain migration and lottery system, to one that is merit-based. https://t.co/7PtoSFK1n2
179	0.345789159	0.015617711	-0.090711057	-0.13917789	-0.054800832	-0.162903188	179.ÊÊÊÊÊÊÊÊÊÊÊÊÊÊÊ New report from DOJ & DHS shows that nearly 3 in 4 individuals convicted of terrorism-related charges are foreign-born. We have submitted to Congress a list of resources and reforms....
180	0.131495047	-0.199986869	0.099607922	-0.071350618	0.056337632	-0.196927525	180.ÊÊÊÊÊÊÊÊÊÊÊÊÊÊÊ Today, it was my honor to welcome President Nursultan Nazarbayev of Kazakhstan to the @WhiteHouse! https://t.co/TerYFZViax
181	-0.203172145	-0.120286298	-0.146468527	0.01049349	-0.089208655	-2.47E-05	181.ÊÊÊÊÊÊÊÊÊÊÊÊÊÊÊ ÒPresident Donald J. Trump Proclaims January 16, 2018, as Religious Freedom DayÓ https://t.co/bD3R2dJfyp
182	0.250630821	0.001987029	-0.185341109	-0.276642178	0.293819511	0.167504505	182.ÊÊÊÊÊÊÊÊÊÊÊÊÊÊÊ Unemployment for Black Americans is the lowest ever recorded. Trump approval ratings with Black Americans has doubled. Thank you, and it will get even (much) better! @FoxNews
183	0.062175478	-0.068757788	-0.219731168	-0.216494566	0.132627783	-0.158703594	183.ÊÊÊÊÊÊÊÊÊÊÊÊÊÊÊ Ò90% of Trump 2017 news coverage was negativeÓ -and much of it contrived!@foxandfriends
184	0.494869954	0.410849616	-0.010948402	0.201687164	0.523363265	0.283594806	184.ÊÊÊÊÊÊÊÊÊÊÊÊÊÊÊ Do you notice the Fake News Mainstream Media never likes covering the great and record setting economic news, but rather talks about anything negative or that can be turned into the negative. The Russian Collusion Hoax is dead, except as it pertains to the Dems. Public gets it!
185	0.519449301	0.056942403	0.135295264	-0.287666494	0.247624102	0.131807589	185.ÊÊÊÊÊÊÊÊÊÊÊÊÊÊÊ The Democrats want to shut down the Government over Amnesty for all and Border Security. The biggest loser will be our rapidly rebuilding Military, at a time we need it more than ever. We need a merit based system of immigration, and we need it now! No more dangerous Lottery.
186	0.292663993	0.008423669	0.226534627	-0.192834755	-0.095634533	0.200717015	186.ÊÊÊÊÊÊÊÊÊÊÊÊÊÊÊ We must have Security at our VERY DANGEROUS SOUTHERN BORDER, and we must have a great WALL to help protect us, and to help stop the massive inflow of drugs pouring into our country!
187	0.399378495	0.11127515	0.020713718	0.061654059	-0.152937711	0.130505637	187.ÊÊÊÊÊÊÊÊÊÊÊÊÊÊÊ Senator Dicky Durbin totally misrepresented what was said at the DACA meeting. Deals canÕt get made when there is no trust! Durbin blew DACA and is hurting our Military.
188	0.55665588	0.298078218	0.226241748	-0.067976361	0.131496595	-0.083373645	188.ÊÊÊÊÊÊÊÊÊÊÊÊÊÊÊ ...to stop drugs, they want to take money away from our military which we cannot do.Ó My standard is very simple, AMERICA FIRST & MAKE AMERICA GREAT AGAIN!
189	0.65012445	0.190709736	0.233638483	0.373247568	0.250831698	0.0212547	189.ÊÊÊÊÊÊÊÊÊÊÊÊÊÊÊ Statement by me last night in Florida: ÒHonestly, I donÕt think the Democrats want to make a deal. They talk about DACA, but they donÕt want to help..We are ready, willing and able to make a deal but they donÕt want to. They donÕt want security at the border, they donÕt want.....
190	0.130051314	-0.026018643	0.040587829	-0.107638736	0.176521289	0.178834131	190.ÊÊÊÊÊÊÊÊÊÊÊÊÊÊÊ ...big unnecessary regulation cuts made it all possibleÓ (among many other things). ÒPresident Trump reversed the policies of President Obama, and reversed our economic decline.Ó Thank you Stuart Varney. @foxandfriends
191	0.524603109	-0.032907243	-0.024121197	-0.095016805	-0.012599835	0.024725807	191.ÊÊÊÊÊÊÊÊÊÊÊÊÊÊÊ ÒPresident Trump is not getting the credit he deserves for the economy. Tax Cut bonuses to more than 2,000,000 workers. Most explosive Stock Market rally that weÕve seen in modern times. 18,000 to 26,000 from Election, and grounded in profitability and growth. All Trump, not 0...
192	0.383964119	0.097704154	0.446982963	-0.287376885	0.088807685	-0.121820808	192.ÊÊÊÊÊÊÊÊÊÊÊÊÊÊÊ I, as President, want people coming into our Country who are going to help us become strong and great again, people coming in through a system based on MERIT. No more Lotteries! #AMERICA FIRST
193	0.591389865	0.314050786	0.066957308	0.14393137	0.107757295	-0.124047532	193.ÊÊÊÊÊÊÊÊÊÊÊÊÊÊÊ DACA is probably dead because the Democrats donÕt really want it, they just want to talk and take desperately needed money away from our Military.
194	0.153711562	0.269165507	0.144482321	0.112929873	-0.223138402	0.067694882	194.ÊÊÊÊÊÊÊÊÊÊÊÊÊÊÊ ...and they knew exactly what I said and meant. They just wanted a story. FAKE NEWS!
195	0.530986028	0.209506248	0.268984824	0.230737482	-0.177374491	0.040176864	195.ÊÊÊÊÊÊÊÊÊÊÊÊÊÊÊ The Wall Street Journal stated falsely that I said to them ÒI have a good relationship with Kim Jong UnÓ (of N. Korea). Obviously I didnÕt say that. I said ÒIÕd have a good relationship with Kim Jong Un,Ó a big difference. Fortunately we now record conversations with reporters...
196	0.807045345	0.366252989	-0.071920379	-0.058051134	0.008393884	0.160639373	196.ÊÊÊÊÊÊÊÊÊÊÊÊÊÊÊ So much Fake News is being reported. They donÕt even try to get it right, or correct it when they are wrong. They promote the Fake Book of a mentally deranged author, who knowingly writes false information. The Mainstream Media is crazed that WE won the election!
197	0.781599381	0.304577359	0.143121651	0.126757997	0.208950109	0.257950969	197.ÊÊÊÊÊÊÊÊÊÊÊÊÊÊÊ I donÕt believe the Democrats really want to see a deal on DACA. They are all talk and no action. This is the time but, day by day, they are blowing the one great opportunity they have. Too bad!
198	0.442734695	-0.061908609	-0.018107957	-0.375328582	0.054127511	0.163773734	198.ÊÊÊÊÊÊÊÊÊÊÊÊÊÊÊ Yesterday was another big day for jobs and the Stock Market. Chrysler coming back to U.S. (Michigan) from Mexico and many more companies paying out Tax Cut money to employees. If Dems won in November, Market would have TANKED! It was headed for disaster.
199	-0.477060038	0.014912559	0.066568905	-0.049548727	-0.084387112	0.008910776	199.ÊÊÊÊÊÊÊÊÊÊÊÊÊÊÊ AMERICA FIRST!
200	0.299352053	0.143567734	-0.001878579	-0.227326895	-0.098283903	0.110778683	200.ÊÊÊÊÊÊÊÊÊÊÊÊÊÊÊ The Democrats are all talk and no action. They are doing nothing to fix DACA. Great opportunity missed. Too bad!
201	0.537117528	-0.049962672	0.100183944	-0.413440385	0.140979525	0.034682258	201.ÊÊÊÊÊÊÊÊÊÊÊÊÊÊÊ Yesterday was a big day for the stock market. Jobs are coming back to America. Chrysler is coming back to the USA, from Mexico and many others will follow. Tax cut money to employees is pouring into our economy with many more companies announcing. American business is hot again!
202	0.410044471	-0.212151449	0.079897455	-0.101977161	0.052297851	-0.189200862	202.ÊÊÊÊÊÊÊÊÊÊÊÊÊÊÊ Today, it was my great honor to proclaim January 15, 2018, as Martin Luther King Jr., Federal Holiday. I encourage all Americans to observe this day with appropriate civic, community, and service activities in honor of Dr. King's life and legacy. https://t.co/samlJsz1Nt
203	0.502339831	0.164299113	0.13713188	-0.204177881	-0.374731371	0.208331751	203.ÊÊÊÊÊÊÊÊÊÊÊÊÊÊÊ Never said anything derogatory about Haitians other than Haiti is, obviously, a very poor and troubled country. Never said Òtake them out.Ó Made up by Dems. I have a wonderful relationship with Haitians. Probably should record future meetings - unfortunately, no trust!
204	0.239014752	-0.034800156	0.231603708	0.027803908	0.253398349	0.274277464	204.ÊÊÊÊÊÊÊÊÊÊÊÊÊÊÊ Sadly, Democrats want to stop paying our troops and government workers in order to give a sweetheart deal, not a fair deal, for DACA. Take care of our Military, and our Country, FIRST!
205	0.45063374	0.174767941	-0.066645214	-0.084857926	0.025957149	0.035933236	205.ÊÊÊÊÊÊÊÊÊÊÊÊÊÊÊ The language used by me at the DACA meeting was tough, but this was not the language used. What was really tough was the outlandish proposal made - a big setback for DACA!
206	0.865149575	0.360788663	0.279992575	0.047224151	0.038145464	0.198689845	206.ÊÊÊÊÊÊÊÊÊÊÊÊÊÊÊ ....Because of the Democrats not being interested in life and safety, DACA has now taken a big step backwards. The Dems will threaten Òshutdown,Ó but what they are really doing is shutting down our military, at a time we need it most. Get smart, MAKE AMERICA GREAT AGAIN!
207	0.491762947	0.231165694	0.137142495	-0.027712273	-0.057927451	0.246468389	207.ÊÊÊÊÊÊÊÊÊÊÊÊÊÊÊ ....countries which are doing badly. I want a merit based system of immigration and people who will help take our country to the next level. I want safety and security for our people. I want to stop the massive inflow of drugs. I want to fund our military, not do a Dem defund....
208	0.410286649	-0.016077292	-0.056854932	-0.247755922	0.086862692	0.030942207	208.ÊÊÊÊÊÊÊÊÊÊÊÊÊÊÊ The so-called bipartisan DACA deal presented yesterday to myself and a group of Republican Senators and Congressmen was a big step backwards. Wall was not properly funded, Chain & Lottery were made worse and USA would be forced to take large numbers of people from high crime.....
209	0.638299257	-0.079429741	0.079873514	-0.176037954	0.034558377	0.189219101	209.ÊÊÊÊÊÊÊÊÊÊÊÊÊÊÊ Reason I canceled my trip to London is that I am not a big fan of the Obama Administration having sold perhaps the best located and finest embassy in London for Òpeanuts,Ó only to build a new one in an off location for 1.2 billion dollars. Bad deal. Wanted me to cut ribbon-NO!
210	0.560920875	0.074407322	0.062705707	-0.154328784	0.180964535	0.091114014	210.ÊÊÊÊÊÊÊÊÊÊÊÊÊÊÊ The Democrats seem intent on having people and drugs pour into our country from the Southern Border, risking thousands of lives in the process. It is my duty to protect the lives and safety of all Americans. We must build a Great Wall, think Merit and end Lottery & Chain. USA!
211	0.377456935	0.052690257	-0.118334889	-0.260309693	-0.254650264	0.250172482	211.ÊÊÊÊÊÊÊÊÊÊÊÊÊÊÊ Democrat Dianne Feinstein should never have released secret committee testimony to the public without authorization. Very disrespectful to committee members and possibly illegal. She blamed her poor decision on the fact she had a cold - a first!
212	0.268502544	0.285187224	-0.068789301	-0.325559975	0.116330504	0.030492299	212.ÊÊÊÊÊÊÊÊÊÊÊÊÊÊÊ Chrysler is moving a massive plant from Mexico to Michigan, reversing a years long opposite trend. Thank you Chrysler, a very wise decision. The voters in Michigan are very happy they voted for Trump/Pence. Plenty of more to follow!
213	0.15313875	-0.43416607	0.038183936	0.062259815	0.003629615	0.069047835	213.ÊÊÊÊÊÊÊÊÊÊÊÊÊÊÊ More great news as a result of historical Tax Cuts and Reform: Fiat Chrysler announces plan to invest more than $1 BILLION in Michigan plant, relocating their heavy-truck production from Mexico to Michigan, adding 2,500 new jobs and paying $2,000 bonus to U.S. employees! https://t.co/47azKD0l9B
214	0.133771896	0.05025359	-0.300627713	-0.226434513	0.142940181	0.30807541	214.ÊÊÊÊÊÊÊÊÊÊÊÊÊÊÊ Small Business Poll has highest approval numbers in the polls history. All business is just at the beginning of something really special!
215	0.0565572	0.003978893	-0.07664047	-0.182770769	0.291661186	0.047315241	215.ÊÊÊÊÊÊÊÊÊÊÊÊÊÊÊ Thank you Adam Levine, The Federalist, in interview on @foxandfriends ÒDonald Trump is the greatest President our Country has ever seen.Ó
216	0.463807711	-0.244678027	0.397479809	-0.071383461	-0.007877447	0.312260185	216.ÊÊÊÊÊÊÊÊÊÊÊÊÊÊÊ Yesterday, I signed the #INTERDICTAct (H.R. 2142) with bipartisan members of Congress to help end the flow of drugs into our country. Together, we are committed to doing everything we can to combat the deadly scourge of drug addiction and overdose in the United States! https://t.co/ELZvFol5Lo
217	-0.141813422	-0.152416733	0.157302888	-0.116605033	0.094826767	0.066292505	217.ÊÊÊÊÊÊÊÊÊÊÊÊÊÊÊ Great news, as a result of our TAX CUTS & JOBS ACT! https://t.co/SLvhLxP3Jl
218	0.456002014	0.207861659	0.016876222	-0.226213308	0.049251597	-0.064274338	218.ÊÊÊÊÊÊÊÊÊÊÊÊÊÊÊ With that being said, I have personally directed the fix to the unmasking process since taking office and todayÕs vote is about foreign surveillance of foreign bad guys on foreign land. We need it! Get smart!
219	-0.209512398	-0.156720267	-0.128901917	-0.067759172	0.012052986	0.001530098	219.ÊÊÊÊÊÊÊÊÊÊÊÊÊÊÊ Ò45 year low in illegal immigration this year.Ó @foxandfriends
220	0.431951967	-0.055371596	-0.283975889	-0.113057719	-0.051895202	0.30435018	220.ÊÊÊÊÊÊÊÊÊÊÊÊÊÊÊ ÒHouse votes on controversial FISA ACT today.Ó This is the act that may have been used, with the help of the discredited and phony Dossier, to so badly surveil and abuse the Trump Campaign by the previous administration and others?
221	0.192239098	-0.150069601	-0.266227845	-0.185648694	0.167973822	0.149489696	221.ÊÊÊÊÊÊÊÊÊÊÊÊÊÊÊ In new Quinnipiac Poll, 66% of people feel the economy is ÒExcellent or Good.Ó That is the highest number ever recorded by this poll.
222	0.344519665	-0.02536078	-0.181227458	0.09629855	0.118053035	0.04660422	222.ÊÊÊÊÊÊÊÊÊÊÊÊÊÊÊ Disproven and paid for by Democrats ÒDossier used to spy on Trump Campaign. Did FBI use Intel tool to influence the Election?Ó @foxandfriends Did Dems or Clinton also pay Russians? Where are hidden and smashed DNC servers? Where are Crooked Hillary Emails? What a mess!
223	0.182620053	-0.131083818	0.121070266	-0.100581998	0.044628718	0.284142886	223.ÊÊÊÊÊÊÊÊÊÊÊÊÊÊÊ Good news: Toyota and Mazda announce giant new Huntsville, Alabama, plant which will produce over 300,000 cars and SUVÕs a year and employ 4000 people. Companies are coming back to the U.S. in a very big way. Congratulations Alabama!
224	0.368578145	-0.309171093	0.236696611	-0.077912193	-0.176423366	0.073431813	224.ÊÊÊÊÊÊÊÊÊÊÊÊÊÊÊ Cutting taxes and simplifying regulations makes America the place to invest! Great news as Toyota and Mazda announce they are bringing 4,000 JOBS and investing $1.6 BILLION in Alabama, helping to further grow our economy! https://t.co/Kcg8IVH6iA
225	0.235780275	-0.239330978	0.12518343	-0.169448767	0.120273028	0.056323033	225.ÊÊÊÊÊÊÊÊÊÊÊÊÊÊÊ The United States needs the security of the Wall on the Southern Border, which must be part of any DACA approval. The safety and security of our country is #1! https://t.co/4CFzQXb5aS
226	0.231412544	-0.305917697	0.038259616	-0.050971352	0.192316431	-0.16600125	226.ÊÊÊÊÊÊÊÊÊÊÊÊÊÊÊ Today, it was my great honor to welcome Prime Minister Erna Solberg of Norway to the @WhiteHouse - a great friend and ally of the United States! Joint press conference: https://t.co/qWR1BhfQZI https://t.co/PJvwznjRCO
227	0.549796859	-0.270760439	0.211437094	-0.211311296	0.073947864	0.065138139	227.ÊÊÊÊÊÊÊÊÊÊÊÊÊÊÊ I want to thank my @Cabinet for working tirelessly on behalf of our country. 2017 was a year of monumental achievement and we look forward to the year ahead. Together, we are delivering results and MAKING AMERICA GREAT AGAIN! https://t.co/ptXa1hAPwW https://t.co/yv6RALkQf3
228	0.533007467	0.124462645	-0.20402935	-0.125894594	0.004899823	0.136496522	228.ÊÊÊÊÊÊÊÊÊÊÊÊÊÊÊ The single greatest Witch Hunt in American history continues. There was no collusion, everybody including the Dems knows there was no collusion, & yet on and on it goes. Russia & the world is laughing at the stupidity they are witnessing. Republicans should finally take control!
229	0.602428965	0.159329442	-0.276688171	-0.175412097	-0.119043664	0.431091153	229.ÊÊÊÊÊÊÊÊÊÊÊÊÊÊÊ The fact that Sneaky Dianne Feinstein, who has on numerous occasions stated that collusion between Trump/Russia has not been found, would release testimony in such an underhanded and possibly illegal way, totally without authorization, is a disgrace. Must have tough Primary!
230	0.454583927	0.016789745	-0.152947522	0.059112366	0.130604039	0.052307935	230.ÊÊÊÊÊÊÊÊÊÊÊÊÊÊÊ It just shows everyone how broken and unfair our Court System is when the opposing side in a case (such as DACA) always runs to the 9th Circuit and almost always wins before being reversed by higher courts.
231	0.208981192	0.061901216	0.076111308	-0.099285142	0.352804723	0.025172374	231.ÊÊÊÊÊÊÊÊÊÊÊÊÊÊÊ .@ICEgov HSI agents and ERO officers, on behalf of an entire Nation, THANK YOU for what you are doing 24/7/365 to keep fellow AmericanÕs SAFE. Everyone is so grateful!#LawEnforcementAppreciationDayPresident @realDonaldTrump https://t.co/HXCpTlruVo
232	-0.224373948	0.091625599	0.481465226	0.199468093	0.034664028	0.048200685	232.ÊÊÊÊÊÊÊÊÊÊÊÊÊÊÊ Thank you @GOPLeader Kevin McCarthy! CouldnÕt agree w/you more. TOGETHER, we are #MAGA____ https://t.co/QaxtqpyXTR
233	0.453784865	-0.013260731	0.016250345	-0.3077123	-0.052067409	0.066669403	233.ÊÊÊÊÊÊÊÊÊÊÊÊÊÊÊ As I made very clear today, our country needs the security of the Wall on the Southern Border, which must be part of any DACA approval.
234	0.680954922	0.001307858	0.108148459	-0.293475425	-0.084910179	0.061601413	234.ÊÊÊÊÊÊÊÊÊÊÊÊÊÊÊ Today, it was my great honor to sign a new Executive Order to ensure Veterans have the resources they need as they transition back to civilian life. We must ensure that our HEROES are given the care and support they so richly deserve! https://t.co/0MdP9DDIAS https://t.co/LP2a8KCBAp
235	0.134025678	0.067589216	0.33575006	-0.200551587	-0.056863273	0.157981149	235.ÊÊÊÊÊÊÊÊÊÊÊÊÊÊÊ HAPPY NEW YEAR! We are MAKING AMERICA GREAT AGAIN, and much faster than anyone thought possible!
236	0.441332633	0.188427741	0.066316698	-0.344161818	0.183335737	-0.112612861	236.ÊÊÊÊÊÊÊÊÊÊÊÊÊÊÊ As our Country rapidly grows stronger and smarter, I want to wish all of my friends, supporters, enemies, haters, and even the very dishonest Fake News Media, a Happy and Healthy New Year. 2018 will be a great year for America!
237	0.24299545	-0.079389033	-0.160107139	-0.068018375	0.053128963	0.299314296	237.ÊÊÊÊÊÊÊÊÊÊÊÊÊÊÊ Iran, the Number One State of Sponsored Terror with numerous violations of Human Rights occurring on an hourly basis, has now closed down the Internet so that peaceful demonstrators cannot communicate. Not good!
238	0.272480727	0.014905672	0.255508746	-0.09948484	-0.063946968	-0.082312163	238.ÊÊÊÊÊÊÊÊÊÊÊÊÊÊÊ What a year itÕs been, and we're just getting started. Together, we are MAKING AMERICA GREAT AGAIN! Happy New Year!! https://t.co/qsMNyN1UJG
239	0.263236093	-0.16607021	0.307217967	-0.112865632	-0.003163346	0.06486647	239.ÊÊÊÊÊÊÊÊÊÊÊÊÊÊÊ My deepest condolences to the victims of the terrible shooting in Douglas County @DCSheriff, and their families. We love our police and law enforcement - God Bless them all! #LESM
240	0.635822473	0.082037176	-0.042112914	0.10411342	-0.021498312	0.05679445	240.ÊÊÊÊÊÊÊÊÊÊÊÊÊÊÊ Why would smart voters want to put Democrats in Congress in 2018 Election when their policies will totally kill the great wealth created during the months since the Election. People are much better off now not to mention ISIS, VA, Judges, Strong Border, 2nd A, Tax Cuts & more?
241	0.400415997	-0.133678954	0.188742854	-0.183904928	-0.078416586	0.272928158	241.ÊÊÊÊÊÊÊÊÊÊÊÊÊÊÊ If the Dems (Crooked Hillary) got elected, your stocks would be down 50% from values on Election Day. Now they have a great future - and just beginning! https://t.co/9TzSC8F8vY
242	0.624968482	0.170460668	0.061449456	-0.0608596	-0.032713384	0.088156003	242.ÊÊÊÊÊÊÊÊÊÊÊÊÊÊÊ Big protests in Iran. The people are finally getting wise as to how their money and wealth is being stolen and squandered on terrorism. Looks like they will not take it any longer. The USA is watching very closely for human rights violations!
243	-0.245170717	-0.390004445	-0.067380096	0.193231378	-0.016080547	-0.058113556	243.ÊÊÊÊÊÊÊÊÊÊÊÊÊÊÊ ÒTrump Rally: Stocks put 2017 in the record booksÓ https://t.co/0foQGaFjMh
244	0.300641736	-0.045649815	0.028990337	-0.231416402	0.171266995	0.188821707	244.ÊÊÊÊÊÊÊÊÊÊÊÊÊÊÊ Jobs are kicking in and companies are coming back to the U.S. Unnecessary regulations and high taxes are being dramatically Cut, and it will only get better. MUCH MORE TO COME!
245	0.72023471	0.177177677	0.078642008	-0.261982463	0.080603749	0.165678743	245.ÊÊÊÊÊÊÊÊÊÊÊÊÊÊÊ I use Social Media not because I like to, but because it is the only way to fight a VERY dishonest and unfair Òpress,Ó now often referred to as Fake News Media. Phony and non-existent ÒsourcesÓ are being used more often than ever. Many stories & reports a pure fiction!
246	0.299456498	-0.364442201	-0.197397897	-0.233133232	0.234882375	0.039727751	246.ÊÊÊÊÊÊÊÊÊÊÊÊÊÊÊ On Taxes: ÒThis is the biggest corporate rate cut ever, going back to the corporate income tax rate of roughly 80 years ago.This is a huge pro-growth stimulus for the economy. Every year the Obama WH overstated how the economy would grow. Now real economics and jobs.Ó @WSJ Report
247	0.117535063	0.094215935	-0.00059169	0.067748543	0.193880967	0.182765542	247.ÊÊÊÊÊÊÊÊÊÊÊÊÊÊÊ Oppressive regimes cannot endure forever, and the day will come when the Iranian people will face a choice. The world is watching! https://t.co/kvv1uAqcZ9
248	0.1563898	-0.093760113	-0.214812847	0.235085483	0.042506481	-0.063711176	248.ÊÊÊÊÊÊÊÊÊÊÊÊÊÊÊ The entire world understands that the good people of Iran want change, and, other than the vast military power of the United States, that IranÕs people are what their leaders fear the most.... https://t.co/W8rKN9B6RT
249	0.471914875	-0.121841959	0.013046062	-0.082303187	-0.037979	0.173166122	249.ÊÊÊÊÊÊÊÊÊÊÊÊÊÊÊ Many reports of peaceful protests by Iranian citizens fed up with regimeÕs corruption & its squandering of the nationÕs wealth to fund terrorism abroad. Iranian govt should respect their peopleÕs rights, including right to express themselves. The world is watching! #IranProtests
250	0.62047168	0.09447519	0.01874992	-0.228147426	-0.093018864	0.282970328	250.ÊÊÊÊÊÊÊÊÊÊÊÊÊÊÊ The Democrats have been told, and fully understand, that there can be no DACA without the desperately needed WALL at the Southern Border and an END to the horrible Chain Migration & ridiculous Lottery System of Immigration etc. We must protect our Country at all cost!
251	0.4011465	-0.092075658	-0.13890343	0.049498636	-0.19925268	0.306381632	251.ÊÊÊÊÊÊÊÊÊÊÊÊÊÊÊ Why is the United States Post Office, which is losing many billions of dollars a year, while charging Amazon and others so little to deliver their packages, making Amazon richer and the Post Office dumber and poorer? Should be charging MUCH MORE!
252	0.487975398	0.036478426	0.027083658	-0.03094854	0.085974763	0.221746249	252.ÊÊÊÊÊÊÊÊÊÊÊÊÊÊÊ While the Fake News loves to talk about my so-called low approval rating, @foxandfriends just showed that my rating on Dec. 28, 2017, was approximately the same as President Obama on Dec. 28, 2009, which was 47%...and this despite massive negative Trump coverage & Russia hoax!
253	0.577844239	0.02503136	0.019657655	0.002520818	0.264442869	0.068510396	253.ÊÊÊÊÊÊÊÊÊÊÊÊÊÊÊ In the East, it could be the COLDEST New YearÕs Eve on record. Perhaps we could use a little bit of that good old Global Warming that our Country, but not other countries, was going to pay TRILLIONS OF DOLLARS to protect against. Bundle up!
254	-0.154307957	-0.096232993	0.374361569	-0.142136895	-0.128432411	-0.024100193	254.ÊÊÊÊÊÊÊÊÊÊÊÊÊÊÊ Together, we are MAKING AMERICA GREAT AGAIN! https://t.co/OeyTdFyl1Q https://t.co/wdLQkfdy4m
255	0.03220514	0.033380487	0.155685949	6.04E-05	3.62E-05	-0.342271836	255.ÊÊÊÊÊÊÊÊÊÊÊÊÊÊÊ I've been saying it for a long, long time. #NoKo https://t.co/LQl7tGhMdO
256	0.254204232	-0.063845413	-0.144579104	-0.276242973	0.051332288	0.076658523	256.ÊÊÊÊÊÊÊÊÊÊÊÊÊÊÊ Caught RED HANDED - very disappointed that China is allowing oil to go into North Korea. There will never be a friendly solution to the North Korea problem if this continues to happen!
257	0.325737585	0.3225177	0.134528299	-0.088480186	0.287520882	-0.133627486	257.ÊÊÊÊÊÊÊÊÊÊÊÊÊÊÊ Retail sales are at record numbers. WeÕve got the economy going better than anyone ever dreamt - and you havenÕt seen anything yet!
258	0.684424291	-0.055226752	-0.129914536	-0.191826054	-0.020659716	0.171021608	258.ÊÊÊÊÊÊÊÊÊÊÊÊÊÊÊ Vanity Fair, which looks like it is on its last legs, is bending over backwards in apologizing for the minor hit they took at Crooked H. Anna Wintour, who was all set to be Amb to Court of St JamesÕs & a big fundraiser for CH, is beside herself in grief & begging for forgiveness!
259	-0.293106135	-0.29392026	0.022888677	0.033361217	-0.015179342	-0.00033797	259.ÊÊÊÊÊÊÊÊÊÊÊÊÊÊÊ ÒArrests of MS-13 Members, Associates Up 83% Under TrumpÓ https://t.co/70iPHy2Yqn
260	0.2293778	-0.408285817	-0.192151398	-0.166784242	-0.072394629	0.239330934	260.ÊÊÊÊÊÊÊÊÊÊÊÊÊÊÊ ÒOn 1/20 - the day Trump was inaugurated - an estimated 35,000 ISIS fighters held approx 17,500 square miles of territory in both Iraq and Syria. As of 12/21, the U.S. military est the remaining 1,000 or so fighters occupy roughly 1,900 square miles..Ó @jamiejmcintyre @dcexaminer https://t.co/OgYEuDgzD2
261	0.430917975	0.147959858	0.239079952	-0.097678312	-0.227123373	0.109745384	261.ÊÊÊÊÊÊÊÊÊÊÊÊÊÊÊ Just left West Palm Beach Fire & Rescue #2. Met with great men and women as representatives of those who do so much for all of us. Firefighters, paramedics, first responders - what amazing people they are!
262	0.2293778	-0.408285817	-0.192151398	-0.166784242	-0.072394629	0.239330934	262.ÊÊÊÊÊÊÊÊÊÊÊÊÊÊÊ ÒOn 1/20 - the day Trump was inaugurated - an estimated 35,000 ISIS fighters held approx 17,500 square miles of territory in both Iraq and Syria. As of 12/21, the U.S. military estimates the remaining 1,000 or so fighters occupy roughly 1,900 square miles...Ó via @jamiejmcintyre https://t.co/0lXKMUoPE9
263	0.465524847	0.090135546	0.079588914	-0.455926653	0.199121889	-0.041596939	263.ÊÊÊÊÊÊÊÊÊÊÊÊÊÊÊ All signs are that business is looking really good for next year, only to be helped further by our Tax Cut Bill. Will be a great year for Companies and JOBS! Stock Market is poised for another year of SUCCESS!
264	0.416087774	0.157215187	-0.043507436	-0.042561908	0.027911765	0.069547501	264.ÊÊÊÊÊÊÊÊÊÊÊÊÊÊÊ WOW, @foxandfrlends ÒDossier is bogus. Clinton Campaign, DNC funded Dossier. FBI CANNOT (after all of this time) VERIFY CLAIMS IN DOSSIER OF RUSSIA/TRUMP COLLUSION. FBI TAINTED.Ó And they used this Crooked Hillary pile of garbage as the basis for going after the Trump Campaign!
265	0.43523193	-0.071516852	0.056759852	-0.384255258	-0.190528758	0.274914492	265.ÊÊÊÊÊÊÊÊÊÊÊÊÊÊÊ Based on the fact that the very unfair and unpopular Individual Mandate has been terminated as part of our Tax Cut Bill, which essentially Repeals (over time) ObamaCare, the Democrats & Republicans will eventually come together and develop a great new HealthCare plan!
266	0.480557674	0.218359675	0.12904466	0.077248353	0.13188993	-0.236958499	266.ÊÊÊÊÊÊÊÊÊÊÊÊÊÊÊ I hope everyone is having a great Christmas, then tomorrow itÕs back to work in order to Make America Great Again (which is happening faster than anyone anticipated)!
267	-0.465223616	-0.098815297	0.060625025	-0.043681443	-0.047499913	0.018642213	267.ÊÊÊÊÊÊÊÊÊÊÊÊÊÊÊ MERRY CHRISTMAS!!! https://t.co/mYtV5GNdLl
268	-0.465223616	-0.098815297	0.060625025	-0.043681443	-0.047499913	0.018642213	268.ÊÊÊÊÊÊÊÊÊÊÊÊÊÊÊ MERRY CHRISTMAS!! https://t.co/xa2qxcisVV
269	0.26338637	-0.016823727	0.152158459	-0.341331847	-0.023025639	-0.152729309	269.ÊÊÊÊÊÊÊÊÊÊÊÊÊÊÊ People are proud to be saying Merry Christmas again. I am proud to have led the charge against the assault of our cherished and beautiful phrase. MERRY CHRISTMAS!!!!!
270	0.587992543	0.442227436	0.119831036	0.15772555	0.401099589	0.166590328	270.ÊÊÊÊÊÊÊÊÊÊÊÊÊÊÊ The Tax Cut/Reform Bill, including Massive Alaska Drilling and the Repeal of the highly unpopular Individual Mandate, brought it all together as to what an incredible year we had. DonÕt let the Fake News convince you otherwise...and our insider Polls are strong!
271	0.729089007	0.195107139	0.50418722	0.090240771	-0.025456629	0.052884332	271.ÊÊÊÊÊÊÊÊÊÊÊÊÊÊÊ The Fake News refuses to talk about how Big and how Strong our BASE is. They show Fake Polls just like they report Fake News. Despite only negative reporting, we are doing well - nobody is going to beat us. MAKE AMERICA GREAT AGAIN!
272	0.560590686	0.204312659	0.019799052	0.231984902	0.040982934	0.191833304	272.ÊÊÊÊÊÊÊÊÊÊÊÊÊÊÊ .@FoxNews-FBIÕs Andrew McCabe, Òin addition to his wife getting all of this money from M (Clinton Puppet), he was using, allegedly, his FBI Official Email Account to promote her campaign. You obviously cannot do this. These were the people who were investigating Hillary Clinton.Ó
273	0.515137399	0.024227936	0.265564997	-0.065713156	0.054829079	0.065975176	273.ÊÊÊÊÊÊÊÊÊÊÊÊÊÊÊ Remember, the Republicans are 5-0 in Congressional races this year. In Senate, I said Roy M would lose in Alabama and supported Big Luther Strange - and Roy lost. Virginia candidate was not a ÒTrumper,Ó and he lost. Good Republican candidates will win BIG!
274	0.401035489	-0.045347217	-0.183183372	-0.374470929	0.016705307	0.17629465	274.ÊÊÊÊÊÊÊÊÊÊÊÊÊÊÊ The Stock Market is setting record after record and unemployment is at a 17 year low. So many things accomplished by the Trump Administration, perhaps more than any other President in first year. Sadly, will never be reported correctly by the Fake News Media!
275	-0.195220833	-0.126696716	0.00446741	-0.058534591	-0.062222534	0.111096524	275.ÊÊÊÊÊÊÊÊÊÊÊÊÊÊÊ Wow, ÒFBI lawyer James Baker reassigned,Ó according to @FoxNews.
276	0.043544246	-0.190361713	-0.057508162	-0.126656388	-0.004108233	0.134514641	276.ÊÊÊÊÊÊÊÊÊÊÊÊÊÊÊ FBI Deputy Director Andrew McCabe is racing the clock to retire with full benefits. 90 days to go?!!!
277	0.266485779	-0.243816871	-0.17004521	0.367025655	-0.219765242	0.195570701	277.ÊÊÊÊÊÊÊÊÊÊÊÊÊÊÊ How can FBI Deputy Director Andrew McCabe, the man in charge, along with leakinÕ James Comey, of the Phony Hillary Clinton investigation (including her 33,000 illegally deleted emails) be given $700,000 for wifeÕs campaign by Clinton Puppets during investigation?
278	0.315826796	-0.005512682	-0.103597458	-0.042378686	0.014840324	0.195498683	278.ÊÊÊÊÊÊÊÊÊÊÊÊÊÊÊ Remember, the most hated part of ObamaCare is the Individual Mandate, which is being terminated under our just signed Tax Cut Bill.
279	0.229576075	-0.255025003	-0.018371687	-0.058578951	0.302875528	-0.105638241	279.ÊÊÊÊÊÊÊÊÊÊÊÊÊÊÊ Today, it was my great honor to sign the largest TAX CUTS and reform in the history of our country. Full remarks: https://t.co/kMxoxEB68G https://t.co/OeAoA0sLfx
280	0.114211845	-0.028754431	-0.156658934	-0.020090021	0.030059619	0.272089114	280.ÊÊÊÊÊÊÊÊÊÊÊÊÊÊÊ The United Nations Security Council just voted 15-0 in favor of additional Sanctions on North Korea. The World wants Peace, not Death!
281	0.406536006	0.07946406	0.146917887	-0.228463168	-0.00669378	-0.016842716	281.ÊÊÊÊÊÊÊÊÊÊÊÊÊÊÊ Congressman Ron DeSantis is a brilliant young leader, Yale and then Harvard Law, who would make a GREAT Governor of Florida. He loves our Country and is a true FIGHTER!
282	0.203062516	-0.064751937	0.099691052	-0.110039128	0.245826107	0.298267941	282.ÊÊÊÊÊÊÊÊÊÊÊÊÊÊÊ 95% of Americans will pay less or, at worst, the same amount of taxes (mostly far less). The Dems only want to raise your taxes!
283	0.191026025	-0.032835874	-0.133232325	-0.156712034	0.050071164	0.256192505	283.ÊÊÊÊÊÊÊÊÊÊÊÊÊÊÊ Will be signing the biggest ever Tax Cut and Reform Bill in 30 minutes in Oval Office. Will also be signing a much needed 4 billion dollar missile defense bill.
284	0.444774161	-0.018882313	-0.053800119	-0.073771913	-0.058734112	-0.219092979	284.ÊÊÊÊÊÊÊÊÊÊÊÊÊÊÊ With all my Administration has done on Legislative Approvals (broke Harry TrumanÕs Record), Regulation Cutting, Judicial Appointments, Building Military, VA, TAX CUTS & REFORM, Record Economy/Stock Market and so much more, I am sure great credit will be given by mainstream news?
285	0.431851178	0.06553975	0.179044228	-0.271435343	0.045186107	0.240953194	285.ÊÊÊÊÊÊÊÊÊÊÊÊÊÊÊ ÒThe President has accomplished some absolutely historic things during this past year.Ó Thank you Charlie Kirk of Turning Points USA. Sadly, the Fake Mainstream Media will NEVER talk about our accomplishments in their end of year reviews. We are compiling a long & beautiful list.
286	0.530144617	-0.031160742	0.020630916	-0.333537978	0.115683523	0.000545754	286.ÊÊÊÊÊÊÊÊÊÊÊÊÊÊÊ At some point, and for the good of the country, I predict we will start working with the Democrats in a Bipartisan fashion. Infrastructure would be a perfect place to start. After having foolishly spent $7 trillion in the Middle East, it is time to start rebuilding our country!
287	-0.478193776	0.076168923	-0.011483	-0.072215207	-0.067478295	0.002789902	287.ÊÊÊÊÊÊÊÊÊÊÊÊÊÊÊ So true! https://t.co/1c8hu6O5t9
288	0.523425522	0.099029677	-0.081519477	-0.272722001	0.099745013	0.053336307	288.ÊÊÊÊÊÊÊÊÊÊÊÊÊÊÊ Our big and very popular Tax Cut and Reform Bill has taken on an unexpected new source of ÒloveÓ - that is big companies and corporations showering their workers with bonuses. This is a phenomenon that nobody even thought of, and now it is the rage. Merry Christmas!
289	0.093265123	-0.042686653	0.482952572	-0.191654442	-0.076484267	0.213807174	289.ÊÊÊÊÊÊÊÊÊÊÊÊÊÊÊ THANK YOU to everyone who joined me at the @WhiteHouse yesterday. Together, we are MAKING AMERICA GREAT AGAIN! https://t.co/9HgcBKDSxo https://t.co/dTMU8OwmWB
290	0.441533868	0.036524507	0.288366789	0.061029176	0.268746478	0.425332133	290.ÊÊÊÊÊÊÊÊÊÊÊÊÊÊÊ House Democrats want a SHUTDOWN for the holidays in order to distract from the very popular, just passed, Tax Cuts. House Republicans, donÕt let this happen. Pass the C.R. TODAY and keep our Government OPEN!
291	-0.125969142	-0.297755145	0.103063043	-0.154863725	0.177610555	0.178520075	291.ÊÊÊÊÊÊÊÊÊÊÊÊÊÊÊ Home Sales hit BEST numbers in 10 years! MAKE AMERICA GREAT AGAIN
292	0.229562387	0.021694777	-0.177306205	0.168313515	0.126835209	0.204255619	292.ÊÊÊÊÊÊÊÊÊÊÊÊÊÊÊ Was @foxandfriends just named the most influential show in news? You deserve it - three great people! The many Fake News Hate Shows should study your formula for success!
293	0.460760893	0.18737713	0.013490188	-0.277590019	0.097658942	-0.070493884	293.ÊÊÊÊÊÊÊÊÊÊÊÊÊÊÊ The Massive Tax Cuts, which the Fake News Media is desperate to write badly about so as to please their Democrat bosses, will soon be kicking in and will speak for themselves. Companies are already making big payments to workers. Dems want to raise taxes, hate these big Cuts!
294	-0.228222191	-0.10016967	0.355656867	-0.118334978	-0.161564435	-0.087926319	294.ÊÊÊÊÊÊÊÊÊÊÊÊÊÊÊ WE ARE MAKING AMERICA GREAT AGAIN! https://t.co/HY353gXV0R
295	-0.107846372	-0.224365279	0.294322848	-0.044807204	-0.047158631	-0.045357931	295.ÊÊÊÊÊÊÊÊÊÊÊÊÊÊÊ We are delivering HISTORIC TAX RELIEF for the American people!#TaxCutsandJobsAct https://t.co/lLgATrCh5o
296	-0.154307957	-0.096232993	0.374361569	-0.142136895	-0.128432411	-0.024100193	296.ÊÊÊÊÊÊÊÊÊÊÊÊÊÊÊ Together, we are MAKING AMERICA GREAT AGAIN! https://t.co/47k9i4p3J2
297	0.509137029	0.157087331	0.239569921	0.071725277	-0.014961711	0.198155413	297.ÊÊÊÊÊÊÊÊÊÊÊÊÊÊÊ I would like to congratulate @SenateMajLdr on having done a fantastic job both strategically & politically on the passing in the Senate of the MASSIVE TAX CUT & Reform Bill. I could have not asked for a better or more talented partner. Our team will go onto many more VICTORIES!
298	0.482186747	0.238824714	-0.030313636	-0.311893229	0.078402341	-0.063528514	298.ÊÊÊÊÊÊÊÊÊÊÊÊÊÊÊ The Tax Cuts are so large and so meaningful, and yet the Fake News is working overtime to follow the lead of their friends, the defeated Dems, and only demean. This is truly a case where the results will speak for themselves, starting very soon. Jobs, Jobs, Jobs!
299	0.298658911	-0.177612393	-0.230773205	-0.292569782	0.116649005	0.097207775	299.ÊÊÊÊÊÊÊÊÊÊÊÊÊÊÊ The United States Senate just passed the biggest in history Tax Cut and Reform Bill. Terrible Individual Mandate (ObamaCare)Repealed. Goes to the House tomorrow morning for final vote. If approved, there will be a News Conference at The White House at approximately 1:00 P.M.
300	-0.0045563	-0.052471313	-0.03063974	-0.158268227	0.153425501	0.385247692	300.ÊÊÊÊÊÊÊÊÊÊÊÊÊÊÊ Congratulations to Paul Ryan, Kevin McCarthy, Kevin Brady, Steve Scalise, Cathy McMorris Rodgers and all great House Republicans who voted in favor of cutting your taxes!
301	0.64480689	0.222739107	0.028295745	0.025184232	-0.059333749	-0.008011973	301.ÊÊÊÊÊÊÊÊÊÊÊÊÊÊÊ A story in the @washingtonpost that I was close to ÒrescindingÓ the nomination of Justice Gorsuch prior to confirmation is FAKE NEWS. I never even wavered and am very proud of him and the job he is doing as a Justice of the U.S. Supreme Court. The unnamed sources donÕt exist!
302	0.408279168	0.046401483	-0.074705181	-0.220716535	0.221127579	0.466877812	302.ÊÊÊÊÊÊÊÊÊÊÊÊÊÊÊ Stocks and the economy have a long way to go after the Tax Cut Bill is totally understood and appreciated in scope and size. Immediate expensing will have a big impact. Biggest Tax Cuts and Reform EVER passed. Enjoy, and create many beautiful JOBS!
303	-0.061672378	-0.29314481	0.141639096	-0.130849472	0.118511121	0.192828713	303.ÊÊÊÊÊÊÊÊÊÊÊÊÊÊÊ DOW RISES 5000 POINTS ON THE YEAR FOR THE FIRST TIME EVER - MAKE AMERICA GREAT AGAIN!
304	0.242192288	-0.270652564	-0.024088595	-0.05539832	0.177887203	0.060331771	304.ÊÊÊÊÊÊÊÊÊÊÊÊÊÊÊ Together, our task is to strengthen our families, to build up our communities, to serve our citizens, and to celebrate AMERICAN GREATNESS as a shining example to the world.... https://t.co/ds6tZlgJpA
305	0.295179456	-0.331660177	0.224996596	-0.137426352	0.040201142	-0.261597004	305.ÊÊÊÊÊÊÊÊÊÊÊÊÊÊÊ With the strategy that I announced today, we are declaring that AMERICA is in the game and AMERICA is DETERMINED to WIN!OUR FOUR PILLARS OF NATIONAL SECURITY STRATEGY: https://t.co/B3POaMVID8
306	0.124266862	-0.024947349	0.155343468	-0.351717245	-0.107244757	0.072323177	306.ÊÊÊÊÊÊÊÊÊÊÊÊÊÊÊ 70 Record Closes for the Dow so far this year! We have NEVER had 70 Dow Records in a one year period. Wow!
307	-0.550939858	0.050622827	0.160439134	0.023690828	0.027702648	0.078008164	307.ÊÊÊÊÊÊÊÊÊÊÊÊÊÊÊ Thank you Maria B! https://t.co/v1UR63CqLK
308	-0.443792671	0.006490689	-0.007986143	-0.088734545	-0.081999913	0.009222088	308.ÊÊÊÊÊÊÊÊÊÊÊÊÊÊÊ So true Ivanka! https://t.co/BNGUJG69Ki
309	0.234415111	-0.080716727	0.079099977	-0.245211811	0.374048083	-0.084860453	309.ÊÊÊÊÊÊÊÊÊÊÊÊÊÊÊ As the world watches, we are days away from passing HISTORIC TAX CUTS for American families and businesses. It will be the BIGGEST TAX CUT and TAX REFORM in the HISTORY of our country! https://t.co/EvcAkjuf8w
310	0.215761309	-0.290259157	0.201514772	-0.161244657	0.033540138	0.367493319	310.ÊÊÊÊÊÊÊÊÊÊÊÊÊÊÊ When the American People speak, ALL OF US should listen. Just over one year ago, you spoke loud and clear. On November 8, 2016, you voted to MAKE AMERICA GREAT AGAIN! https://t.co/3AOv53S0PU
311	0.410046003	-0.236344684	0.041723111	-0.271014364	0.108016416	-0.007277461	311.ÊÊÊÊÊÊÊÊÊÊÊÊÊÊÊ Over the past 11 months, I have travelled tens of thousands of miles, to visit 13 countries. I have met with more than 100 world leaders and everywhere I traveled, it was my highest privilege and greatest honor to represent the AMERICAN PEOPLE! https://t.co/7SDsEeIhJH
312	0.194950604	-0.171916953	-0.060237174	-0.118120174	0.084762951	-0.037731495	312.ÊÊÊÊÊÊÊÊÊÊÊÊÊÊÊ Our deepest sympathies and most heartfelt prayers are with the victims of the train derailment in Washington State. We are closely monitoring the situation and coordinating with local authorities... https://t.co/Gyf5BdVm4G
313	0.250762017	0.138022317	0.138120931	-0.197917697	0.089443218	0.226037554	313.ÊÊÊÊÊÊÊÊÊÊÊÊÊÊÊ My thoughts and prayers are with everyone involved in the train accident in DuPont, Washington. Thank you to all of our wonderful First Responders who are on the scene. We are currently monitoring here at the White House.
314	0.601044107	-0.049047258	0.114711759	0.07379152	-0.223472058	0.410988013	314.ÊÊÊÊÊÊÊÊÊÊÊÊÊÊÊ The train accident that just occurred in DuPont, WA shows more than ever why our soon to be submitted infrastructure plan must be approved quickly. Seven trillion dollars spent in the Middle East while our roads, bridges, tunnels, railways (and more) crumble! Not for long!
315	-0.189376943	-0.056267297	-0.041509444	-0.027771225	-0.266356025	0.016731414	315.ÊÊÊÊÊÊÊÊÊÊÊÊÊÊÊ Ivanka Trump will be interviewed on @foxandfriends.
316	0.574374097	0.025616601	0.309188523	-0.060568116	-0.144355164	0.086653097	316.ÊÊÊÊÊÊÊÊÊÊÊÊÊÊÊ Remember, Republicans are 5-0 in Congressional Races this year. The media refuses to mention this. I said Gillespie and Moore would lose (for very different reasons), and they did. I also predicted ÒIÓ would win. Republicans will do well in 2018, very well! @foxandfriends
317	0.183011959	-0.326176684	-0.03549441	0.202764828	0.209459688	0.264239473	317.ÊÊÊÊÊÊÊÊÊÊÊÊÊÊÊ More than a century after conquering flight, the #WrightBrothers continue to motivate & inspire Americans, who never tire of exploration & innovation. This GREAT AMERICAN SPIRIT can be found in the design of every new supersonic jet and next generation: https://t.co/NeKPMgkdg8 https://t.co/pODjl00lAy
318	-0.046021743	-0.1588235	-0.130397043	-0.086010634	-0.00034635	0.029004608	318.ÊÊÊÊÊÊÊÊÊÊÊÊÊÊÊ Wonderful weekend at Camp David. A very special place. A lot of very important work done. Heading back to the @WhiteHouse now. https://t.co/cKxlsdr1ut
319	0.345022636	-0.10833421	0.19108379	-0.20855008	-0.03676214	0.012885081	319.ÊÊÊÊÊÊÊÊÊÊÊÊÊÊÊ As a candidate, I promised we would pass a massive TAX CUT for the everyday working American families who are the backbone and the heartbeat of our country. Now, we are just days away... https://t.co/MADTGUMktX
320	-0.406692086	-0.115771937	-0.050150367	0.047993014	-0.015651887	-0.012754119	320.ÊÊÊÊÊÊÊÊÊÊÊÊÊÊÊ WEEKLY ADDRESS____ https://t.co/1sH20Hb33x
321	-0.055088714	-0.308360723	0.071042428	-0.123172753	0.119323077	0.183116208	321.ÊÊÊÊÊÊÊÊÊÊÊÊÊÊÊ TAX CUTS will increase investment in the American economy and in U.S. workers, leading to higher growth, higher wages, and more JOBS! https://t.co/4GxM8psMU1
322	0.195675936	-0.057866799	0.042401576	-0.130957575	-0.125410635	0.186994953	322.ÊÊÊÊÊÊÊÊÊÊÊÊÊÊÊ Congratulations to two great and hardworking guys, Corey Lewandowski and David Bossie, on the success of their just out book, ÒLet Trump Be Trump.Ó Finally people with real knowledge are writing about our wonderful and exciting campaign!
323	-0.150123147	-0.049625894	0.164419926	-0.073805666	0.123055641	-0.094035377	323.ÊÊÊÊÊÊÊÊÊÊÊÊÊÊÊ Great job Kevin, we are all proud of you! https://t.co/K6hEEaOxKt
324	-0.244168199	-0.340876383	0.154758419	-0.093915316	0.104003561	0.099191454	324.ÊÊÊÊÊÊÊÊÊÊÊÊÊÊÊ DOW, S&P 500 and NASDAQ close at record highs! #MAGA https://t.co/hvqwnqSGuG
325	0.430956431	-0.010409875	0.242210954	-0.25922877	0.347969692	-0.087802416	325.ÊÊÊÊÊÊÊÊÊÊÊÊÊÊÊ Today, it was my tremendous honor to visit Marine Helicopter Squadron One (HMX-1) at the Marine Corps Air Facility in Quantico, Virginia. I am honored to serve as your Commander-in-Chief. On behalf of an entire Nation, THANK YOU for your sacrifice and service. We love you! https://t.co/eLOTc7do52
326	-0.001562578	-0.163678741	0.363356706	-0.156263741	0.290764389	0.117572978	326.ÊÊÊÊÊÊÊÊÊÊÊÊÊÊÊ You are always there for us Ð THE MEN AND WOMEN IN BLUE.Thank you to our police, thank you to our sheriffs, and thank you to our law enforcement families. God Bless you all, and GOD BLESS AMERICA! #LESM https://t.co/9ejiddVL9h
327	-0.152997643	-0.272890919	-0.030284535	-0.112829679	0.117198918	0.170144446	327.ÊÊÊÊÊÊÊÊÊÊÊÊÊÊÊ To each member of the graduating class from the National Academy at Quantico, CONGRATULATIONS! https://t.co/bGT8S33ZLU
328	-0.228734688	0.157815674	0.138342176	-0.092063684	0.189846605	-0.131190655	328.ÊÊÊÊÊÊÊÊÊÊÊÊÊÊÊ It was my honor. THANK YOU! https://t.co/1LvqbRQ1bi
329	-0.277650348	-0.238267729	-0.227353864	0.035643622	0.054703649	0.017299445	329.ÊÊÊÊÊÊÊÊÊÊÊÊÊÊÊ ÒManufacturing Optimism Rose to Another All-Time High in the Latest @ShopFloorNAM Outlook SurveyÓ https://t.co/LuV4BMp0Xc
330	0.450466493	-0.271474643	0.235565852	-0.243476659	0.185361384	-0.040590033	330.ÊÊÊÊÊÊÊÊÊÊÊÊÊÊÊ In 1960, there were approximately 20,000 pages in the Code of Federal Regulations. Today there are over 185,000 pages, as seen in the Roosevelt Room.Today, we CUT THE RED TAPE! It is time to SET FREE OUR DREAMS and MAKE AMERICA GREAT AGAIN! https://t.co/teAVNzjvcx
331	0.37157052	0.06350854	-0.098646934	-0.0964984	0.067160128	-0.125649374	331.ÊÊÊÊÊÊÊÊÊÊÊÊÊÊÊ When Americans are free to thrive, innovate, & prosper, there is no challenge too great, no task too large, & no goal beyond our reach. We are a nation of explorers, pioneers, innovators & inventors. We are nation of people who work hard, dream big, & who never, ever give up... https://t.co/9LVdp6zOgZ
332	0.404173054	-0.419858657	0.174809211	-0.196619792	0.042143605	0.079549399	332.ÊÊÊÊÊÊÊÊÊÊÊÊÊÊÊ Today, we gathered in the Roosevelt Room for one single reason: to CUT THE RED TAPE! For many decades, an ever-growing maze of regs, rules, and restrictions has cost our country trillions of dollars, millions of jobs, countless American factories, & devastated entire industries. https://t.co/ostXOVnckf
333	0.380512942	-0.112357421	0.350498684	-0.065544348	0.091189915	0.26456114	333.ÊÊÊÊÊÊÊÊÊÊÊÊÊÊÊ As a candidate, I promised we would pass a massive tax cut for the everyday, working Americans. If you make your voices heard, this moment will be forever remembered as a great new beginning Ð the dawn of a brilliant American future shining with PATRIOTISM, PROSPERITY AND PRIDE! https://t.co/exsBzrlCdw
334	0.027861286	0.124682669	-0.083108845	-0.236801649	0.113020669	0.102240117	334.ÊÊÊÊÊÊÊÊÊÊÊÊÊÊÊ Republican Tax Cuts are looking very good. All are working hard. In the meantime, the Stock Market hit another record high!
335	-0.081908539	0.140748421	0.317797047	-0.060616275	-0.032576419	0.073910835	335.ÊÊÊÊÊÊÊÊÊÊÊÊÊÊÊ Thank you Omarosa for your service! I wish you continued success.
336	0.332084755	0.100390167	0.162457457	0.062321428	0.148338218	0.190356894	336.ÊÊÊÊÊÊÊÊÊÊÊÊÊÊÊ If last nightÕs election proved anything, it proved that we need to put up GREAT Republican candidates to increase the razor thin margins in both the House and Senate.
337	0.355211378	0.023868069	-0.021241611	-0.263331533	0.107149161	-0.006164866	337.ÊÊÊÊÊÊÊÊÊÊÊÊÊÊÊ Wow, more than 90% of Fake News Media coverage of me is negative, with numerous forced retractions of untrue stories. Hence my use of Social Media, the only way to get the truth out. Much of Mainstream Meadia has become a joke! @foxandfriends
338	0.788578194	0.201406612	0.243765013	-0.11571008	-0.198862961	0.009598609	338.ÊÊÊÊÊÊÊÊÊÊÊÊÊÊÊ The reason I originally endorsed Luther Strange (and his numbers went up mightily), is that I said Roy Moore will not be able to win the General Election. I was right! Roy worked hard but the deck was stacked against him!
339	0.389361874	0.168561494	-0.274772956	-0.353830292	0.245277576	0.020635789	339.ÊÊÊÊÊÊÊÊÊÊÊÊÊÊÊ Congratulations to Doug Jones on a hard fought victory. The write-in votes played a very big factor, but a win is a win. The people of Alabama are great, and the Republicans will have another shot at this seat in a very short period of time. It never ends!
340	0.085585807	-0.165059031	0.05660401	0.01159762	-0.036575757	0.016621128	340.ÊÊÊÊÊÊÊÊÊÊÊÊÊÊÊ Wishing all of those celebrating #Hanukkah around the world a happy and healthy eight nights in the company of those they love. https://t.co/A5W0PDWBxp https://t.co/D9MVVPq39x
341	0.245757413	-0.147348868	-0.042418391	-0.227769535	0.321243531	-0.035666036	341.ÊÊÊÊÊÊÊÊÊÊÊÊÊÊÊ Consumer Confidence is at an All-Time High, along with a Record High Stock Market. Unemployment is at a 17 year low. MAKE AMERICA GREAT AGAIN! Working to pass MASSIVE TAX CUTS (looking good).
342	0.26338783	0.028309424	0.087607632	-0.258579941	0.291550032	-0.053314405	342.ÊÊÊÊÊÊÊÊÊÊÊÊÊÊÊ The people of Alabama will do the right thing. Doug Jones is Pro-Abortion, weak on Crime, Military and Illegal Immigration, Bad for Gun Owners and Veterans and against the WALL. Jones is a Pelosi/Schumer Puppet. Roy Moore will always vote with us. VOTE ROY MOORE!
343	0.649220462	0.091906868	0.249490229	-0.138312334	-0.118938895	0.279167508	343.ÊÊÊÊÊÊÊÊÊÊÊÊÊÊÊ Lightweight Senator Kirsten Gillibrand, a total flunky for Chuck Schumer and someone who would come to my office ÒbeggingÓ for campaign contributions not so long ago (and would do anything for them), is now in the ring fighting against Trump. Very disloyal to Bill & Crooked-USED!
344	0.633815209	0.215966023	0.160132532	0.000337781	0.105770263	0.138258295	344.ÊÊÊÊÊÊÊÊÊÊÊÊÊÊÊ Despite thousands of hours wasted and many millions of dollars spent, the Democrats have been unable to show any collusion with Russia - so now they are moving on to the false accusations and fabricated stories of women who I donÕt know and/or have never met. FAKE NEWS!
345	0.357815425	-0.228345937	0.214097862	-0.294723647	0.03383644	0.21110303	345.ÊÊÊÊÊÊÊÊÊÊÊÊÊÊÊ Another false story, this time in the Failing @nytimes, that I watch 4-8 hours of television a day - Wrong! Also, I seldom, if ever, watch CNN or MSNBC, both of which I consider Fake News. I never watch Don Lemon, who I once called the Òdumbest man on television!Ó Bad Reporting.
346	0.548757044	0.132965113	0.039675642	-0.189879156	-0.130961691	0.172503627	346.ÊÊÊÊÊÊÊÊÊÊÊÊÊÊÊ Very little discussion of all the purposely false and defamatory stories put out this week by the Fake News Media. They are out of control - correct reporting means nothing to them. Major lies written, then forced to be withdrawn after they are exposed...a stain on America!
347	0.246371641	0.199548459	-0.009709638	-0.194232161	0.276494689	0.129552328	347.ÊÊÊÊÊÊÊÊÊÊÊÊÊÊÊ Getting closer and closer on the Tax Cut Bill. Shaping up even better than projected. House and Senate working very hard and smart. End result will be not only important, but SPECIAL!
348	0.350003954	-0.185479261	0.127184235	-0.356189961	0.104714381	0.243126275	348.ÊÊÊÊÊÊÊÊÊÊÊÊÊÊÊ Things are going really well for our economy, a subject the Fake News spends as little time as possible discussing! Stock Market hit another RECORD HIGH, unemployment is now at a 17 year low and companies are coming back into the USA. Really good news, and much more to come!
349	0.201077176	-0.015206123	0.01195497	-0.009924235	-0.250811141	0.071243779	349.ÊÊÊÊÊÊÊÊÊÊÊÊÊÊÊ No American should be separated from their loved ones because of preventable crime committed by those illegally in our country. Our cities should be Sanctuaries for Americans Ð not for criminal aliens! https://t.co/CvtkCG1pln
350	0.034133407	-0.308657216	-0.190500557	-0.13942391	0.050148455	0.166954622	350.ÊÊÊÊÊÊÊÊÊÊÊÊÊÊÊ Great Army - Navy Game. Army wins 14 to 13 and brings home the COMMANDER-IN-CHIEFÕS TROPHY! Congratulations!
351	0.020202133	-0.229284509	-0.107007588	-0.185497653	-0.058616207	0.211590655	351.ÊÊÊÊÊÊÊÊÊÊÊÊÊÊÊ Great Army - Navy Game. Army wins 14 to 13 and brings home the COMMANDER-IN-CHIEFÕS TROPHY (last time was 1996). Wow! Congratulations!
352	0.675356275	0.046604068	-0.081011312	0.148787816	-0.339684138	-0.148846911	352.ÊÊÊÊÊÊÊÊÊÊÊÊÊÊÊ .@daveweigel of the Washington Post just admitted that his picture was a FAKE (fraud?) showing an almost empty arena last night for my speech in Pensacola when, in fact, he knew the arena was packed (as shown also on T.V.). FAKE NEWS, he should be fired.
353	0.364856896	-0.220215735	0.276251407	-0.174996853	-0.11870966	0.121592333	353.ÊÊÊÊÊÊÊÊÊÊÊÊÊÊÊ .@DaveWeigel @WashingtonPost put out a phony photo of an empty arena hours before I arrived @ the venue, w/ thousands of people outside, on their way in. Real photos now shown as I spoke. Packed house, many people unable to get in. Demand apology & retraction from FAKE NEWS WaPo! https://t.co/XAblFGh1ob
354	0.027950654	-0.121035488	0.744364722	-0.162949559	0.379707053	-0.008418002	354.ÊÊÊÊÊÊÊÊÊÊÊÊÊÊÊ Have a great game today, @USArmy and @USNavy - I will be watching. We love our U.S. Military. On behalf of an entire Nation, THANK YOU for your sacrifice and service! #ArmyNavyGame #USA____ https://t.co/8m1W9rFwIh
355	0.388596488	-0.172368447	-0.100882519	-0.121609153	0.109737169	-0.056286161	355.ÊÊÊÊÊÊÊÊÊÊÊÊÊÊÊ It was my great honor to celebrate the opening of two extraordinary museums-the Mississippi State History Museum & the Mississippi Civil Rights Museum. We pay solemn tribute to our heroes of the past & dedicate ourselves to building a future of freedom, equality, justice & peace. https://t.co/5AkgVpV8aa
356	0.167803127	-0.167842084	0.048394647	-0.06675041	0.12654089	0.303762729	356.ÊÊÊÊÊÊÊÊÊÊÊÊÊÊÊ Heading to the great state of Mississippi at the invitation of their popular and respected Governor, @PhilBryantMS. Look forward to seeing the new Civil Rights Museum!
357	0.644172689	0.114285384	-0.361338152	-0.042070533	0.117439204	0.309062733	357.ÊÊÊÊÊÊÊÊÊÊÊÊÊÊÊ CNNÕS slogan is CNN, THE MOST TRUSTED NAME IN NEWS. Everyone knows this is not true, that this could, in fact, be a fraud on the American Public. There are many outlets that are far more trusted than Fake News CNN. Their slogan should be CNN, THE LEAST TRUSTED NAME IN NEWS!
358	0.5789526	-0.014779702	-0.028650249	0.159413507	-0.109064664	-0.056864801	358.ÊÊÊÊÊÊÊÊÊÊÊÊÊÊÊ Fake News CNN made a vicious and purposeful mistake yesterday. They were caught red handed, just like lonely Brian Ross at ABC News (who should be immediately fired for his ÒmistakeÓ). Watch to see if @CNN fires those responsible, or was it just gross incompetence?
359	0.484310323	0.319001945	0.331174851	0.124630265	0.065416684	0.259793523	359.ÊÊÊÊÊÊÊÊÊÊÊÊÊÊÊ A big contingent of very enthusiastic Roy Moore fans at the rally last night. We canÕt have a Pelosi/Schumer Liberal Democrat, Jones, in that important Alabama Senate seat. Need your vote to Make America Great Again! Jones will always vote against what we must do for our Country.
360	0.460029998	0.261720556	0.192991849	-0.361717297	0.153354948	-0.018364943	360.ÊÊÊÊÊÊÊÊÊÊÊÊÊÊÊ GREAT EVENING last night in Pensacola, Florida. Arena was packed to the rafters, the crowd was loud, loving and really smart. They definitely get whatÕs going on. Thank you Pensacola!
361	0.118651056	-0.213848744	0.227062255	-0.04747214	-0.039417217	0.111371736	361.ÊÊÊÊÊÊÊÊÊÊÊÊÊÊÊ We believe that every American should stand for the National Anthem, and we proudly pledge allegiance to one NATION UNDER GOD! https://t.co/r2ITtWwfVs
362	0.467567253	0.079020063	0.213649366	-0.198620751	0.163713634	0.082918345	362.ÊÊÊÊÊÊÊÊÊÊÊÊÊÊÊ This is your land, this is your home, and it's your voice that matters the most. So speak up, be heard, and fight, fight, fight for the change you've been waiting for your entire life!MERRY CHRISTMAS and THANK YOU Pensacola, Florida! https://t.co/geWGzpzRp6
363	-0.012580556	-0.402676475	0.359246255	0.007622059	-0.045280307	0.005400759	363.ÊÊÊÊÊÊÊÊÊÊÊÊÊÊÊ Just arrived at the Pensacola Bay Center. Join me LIVE on @FoxNews in 10 minutes! #MAGA https://t.co/RQFqOkcpNV
364	-0.134900729	-0.233933808	0.533890398	-0.068895577	0.274171416	-0.023201806	364.ÊÊÊÊÊÊÊÊÊÊÊÊÊÊÊ On my way to Pensacola, Florida. See everyone soon! #MAGA https://t.co/ijwxVSYQ52
365	0.091599	-0.293252267	-0.35665298	-0.051871076	0.064636062	0.165583359	365.ÊÊÊÊÊÊÊÊÊÊÊÊÊÊÊ ÒThe unemployment rate remains at a 17-year low of 4.1%. The unemployment rate in manufacturing dropped to 2.6%, the lowest ever recorded. The unemployment rate among Hispanics dropped to 4.7%, the lowest ever recorded...Ó@SecretaryAcosta @USDOL https://t.co/vou28s0yHN
366	-0.366695407	-0.169351176	0.236928064	-0.045768735	0.06462599	0.049322812	366.ÊÊÊÊÊÊÊÊÊÊÊÊÊÊÊ MAKE AMERICA GREAT AGAIN! https://t.co/64a93S07s7
367	0.532534673	0.212272744	0.168398022	-0.085674341	-0.331775911	0.211312223	367.ÊÊÊÊÊÊÊÊÊÊÊÊÊÊÊ Fines and penalties against Wells Fargo Bank for their bad acts against their customers and others will not be dropped, as has incorrectly been reported, but will be pursued and, if anything, substantially increased. I will cut Regs but make penalties severe when caught cheating!
368	0.547630367	0.17816286	0.322865339	-0.343761416	0.187931545	-0.299839966	368.ÊÊÊÊÊÊÊÊÊÊÊÊÊÊÊ LAST thing the Make America Great Again Agenda needs is a Liberal Democrat in Senate where we have so little margin for victory already. The Pelosi/Schumer Puppet Jones would vote against us 100% of the time. HeÕs bad on Crime, Life, Border, Vets, Guns & Military. VOTE ROY MOORE!
369	0.401016941	0.160216264	0.343327423	-0.266393169	0.052657395	0.235401945	369.ÊÊÊÊÊÊÊÊÊÊÊÊÊÊÊ Big crowd expected today in Pensacola, Florida, for a Make America Great Again speech. We have done so much in so short a period of time...and yet are planning to do so much more! See you there!
370	-0.168290173	-0.020064185	0.170129815	0.116895538	-0.30135025	-0.139686934	370.ÊÊÊÊÊÊÊÊÊÊÊÊÊÊÊ I fulfilled my campaign promise - others didnÕt! https://t.co/bYdaOHmPVJ
371	0.354551507	-0.172674581	0.316117222	-0.097160894	-0.276008603	0.011883062	371.ÊÊÊÊÊÊÊÊÊÊÊÊÊÊÊ Tonight, @FLOTUS Melania and I were thrilled to welcome so many wonderful friends to the @WhiteHouse Ð and wish them all a very #HappyHanukkahhttps://t.co/wyPkpTsP1i https://t.co/XhNXZSBEC8
372	0.085361679	-0.382504414	-0.035320955	0.246132008	0.137081674	0.126439406	372.ÊÊÊÊÊÊÊÊÊÊÊÊÊÊÊ Across the battlefields, oceans, and harrowing skies of Europe and the Pacific throughout the war, one great battle cry could be heard by AmericaÕs friends and foes alike:ÒREMEMBER PEARL HARBOR.Ó https://t.co/dfev02TwIr
373	0.653615147	-0.13185656	0.058133818	-0.133260821	0.020804145	0.021360272	373.ÊÊÊÊÊÊÊÊÊÊÊÊÊÊÊ Today, as we Remember Pearl Harbor, it was an incredible honor to be joined with surviving Veterans of the attack on 12/7/1941. They are HEROES, and they are living witnesses to American History. All American hearts are filled with gratitude for their service and their sacrifice. https://t.co/x5LDl25o30
374	-0.096890273	-0.274161195	-0.090842866	-0.000104526	0.001703897	-0.060885026	374.ÊÊÊÊÊÊÊÊÊÊÊÊÊÊÊ Today, the U.S. flag flies at half-staff at the @WhiteHouse, in honor of National Pearl Harbor Remembrance Day. https://t.co/LkXsBx2JF8 https://t.co/ogmpydr5LK
375	0.261024819	-0.235347228	0.16685797	0.106970111	0.060146143	0.146853439	375.ÊÊÊÊÊÊÊÊÊÊÊÊÊÊÊ Today, our entire nation pauses to REMEMBER PEARL HARBORÑand the brave warriors who on that day stood tall and fought for America. God Bless our HEROES who wear the uniform, and God Bless the United States of America. #PearlHarborRemembranceDay____ https://t.co/qGhlsPlxtH
376	-0.084689515	-0.114038721	0.017686813	-0.10647449	-0.040160073	0.149211372	376.ÊÊÊÊÊÊÊÊÊÊÊÊÊÊÊ National Pearl Harbor Remembrance Day - ÒA day that will live in infamy!Ó December 7, 1941
377	-0.039690146	-0.133856648	-0.121124192	-0.033380789	0.062935982	0.105556902	377.ÊÊÊÊÊÊÊÊÊÊÊÊÊÊÊ Go get the new book on Andrew Jackson by Brian Kilmeade...Really good. @foxandfriends
378	0.272556928	-0.016816103	-0.079881306	0.09233341	0.028116219	-0.231598568	378.ÊÊÊÊÊÊÊÊÊÊÊÊÊÊÊ I have determined that it is time to officially recognize Jerusalem as the capital of Israel. I am also directing the State Department to begin preparation to move the American Embassy from Tel Aviv to Jerusalem... https://t.co/YwgWmT0O8m
379	-0.312675146	-0.208218836	0.295247765	0.181291999	-0.055889107	-0.15369863	379.ÊÊÊÊÊÊÊÊÊÊÊÊÊÊÊ Join me live from the @WhiteHouse via #Periscopehttps://t.co/wLXKoISSTG
380	0.165013525	-0.085387716	0.226070077	-0.170727244	0.160689489	0.101932086	380.ÊÊÊÊÊÊÊÊÊÊÊÊÊÊÊ Our thoughts and prayers are with everyone in the path of CaliforniaÕs wildfires. I encourage everyone to heed the advice and orders of local and state officials. THANK YOU to all First Responders for your incredible work! https://t.co/g9y9PkB352
381	-0.333886562	-0.06884611	0.209033967	-0.09348542	0.055412165	0.096186408	381.ÊÊÊÊÊÊÊÊÊÊÊÊÊÊÊ MAKE AMERICA GREAT AGAIN!
382	-0.108158627	-0.33720747	0.361785519	0.094908675	0.076609787	-0.048125523	382.ÊÊÊÊÊÊÊÊÊÊÊÊÊÊÊ Join me this Friday in Pensacola, Florida at the Pensacola Bay Center! Tickets: https://t.co/zA7SGgWqBE https://t.co/QzFdxQdgAL
383	0.5714286	-0.241175177	0.034923847	-0.315372032	0.002955533	-0.009093299	383.ÊÊÊÊÊÊÊÊÊÊÊÊÊÊÊ Yesterday, I was thrilled to be with so many WONDERFUL friends, in UtahÕs MAGNIFICENT Capitol.It was my honor to sign two Presidential Proclamations that will modify the national monuments designations of both Bears Ears and Grand Staircase Escalante...https://t.co/jiTHcPovCi https://t.co/dIpdAUVoRB
384	0.239818533	-0.230770315	-0.143004882	0.107664199	0.113580973	0.18052043	384.ÊÊÊÊÊÊÊÊÊÊÊÊÊÊÊ A must watch: Legal Scholar Alan Dershowitz was just on @foxandfriends talking of what is going on with respect to the greatest Witch Hunt in U.S. political history. Enjoy!
385	-0.046469462	-0.029743359	-0.036483527	-0.095626382	0.344263328	0.188602794	385.ÊÊÊÊÊÊÊÊÊÊÊÊÊÊÊ With the great vote on Cutting Taxes, this could be a big day for the Stock Market - and YOU!
386	0.279409872	-0.115285574	0.339136046	-0.219992532	0.275189505	0.341096597	386.ÊÊÊÊÊÊÊÊÊÊÊÊÊÊÊ Putting Pelosi/Schumer Liberal Puppet Jones into office in Alabama would hurt our great Republican Agenda of low on taxes, tough on crime, strong on military and borders...& so much more. Look at your 401-kÕs since Election. Highest Stock Market EVER! Jobs are roaring back!
387	0.464396987	0.048931038	0.005244518	-0.041192856	-0.015092897	0.013185039	387.ÊÊÊÊÊÊÊÊÊÊÊÊÊÊÊ Democrats refusal to give even one vote for massive Tax Cuts is why we need Republican Roy Moore to win in Alabama. We need his vote on stopping crime, illegal immigration, Border Wall, Military, Pro Life, V.A., Judges 2nd Amendment and more. No to Jones, a Pelosi/Schumer Puppet!
388	-0.12287984	-0.153645455	0.057060728	0.046982695	0.023897919	-0.085170253	388.ÊÊÊÊÊÊÊÊÊÊÊÊÊÊÊ Report: ÒANTI-TRUMP FBI AGENT LED CLINTON EMAIL PROBEÓ Now it all starts to make sense!
389	0.512322147	-0.228545324	-0.116328841	-0.275143015	-0.392698118	0.303525855	389.ÊÊÊÊÊÊÊÊÊÊÊÊÊÊÊ People who lost money when the Stock Market went down 350 points based on the False and Dishonest reporting of Brian Ross of @ABC News (he has been suspended), should consider hiring a lawyer and suing ABC for the damages this bad reporting has caused - many millions of dollars!
390	0.538520211	0.11414422	0.038085985	-0.036345299	0.308729571	0.061283298	390.ÊÊÊÊÊÊÊÊÊÊÊÊÊÊÊ After years of Comey, with the phony and dishonest Clinton investigation (and more), running the FBI, its reputation is in Tatters - worst in History! But fear not, we will bring it back to greatness.
391	0.038382992	-0.230952616	-0.181126986	0.07649412	-0.18625452	0.059927293	391.ÊÊÊÊÊÊÊÊÊÊÊÊÊÊÊ Tainted (no, very dishonest?) FBI ÒagentÕs role in Clinton probe under review.Ó Led Clinton Email probe. @foxandfriends Clinton money going to wife of another FBI agent in charge.
392	-0.276490395	-0.175650269	-0.08056168	-0.042035849	0.006308872	0.035683088	392.ÊÊÊÊÊÊÊÊÊÊÊÊÊÊÊ Such a total miscarriage of Justice in San Francisco! https://t.co/MSIkBCKF3t
393	0.034295978	0.06550256	0.125123835	-0.057630846	-0.263596234	0.054623897	393.ÊÊÊÊÊÊÊÊÊÊÊÊÊÊÊ I never asked Comey to stop investigating Flynn. Just more Fake News covering another Comey lie!
394	0.148127325	-0.057846495	-0.11133368	-0.109754973	-0.052122246	0.248108534	394.ÊÊÊÊÊÊÊÊÊÊÊÊÊÊÊ Congratulations to @ABC News for suspending Brian Ross for his horrendously inaccurate and dishonest report on the Russia, Russia, Russia Witch Hunt. More Networks and ÒpapersÓ should do the same with their Fake News!
395	0.553851386	-0.082681436	0.069102438	-0.009642432	-0.157757047	0.289740418	395.ÊÊÊÊÊÊÊÊÊÊÊÊÊÊÊ Many people in our Country are asking what the ÒJusticeÓ Department is going to do about the fact that totally Crooked Hillary, AFTER receiving a subpoena from the United States Congress, deleted and Òacid washedÓ 33,000 Emails? No justice!
396	0.428608062	-0.083811384	-0.210598252	-0.086011737	-0.005880464	-0.007403253	396.ÊÊÊÊÊÊÊÊÊÊÊÊÊÊÊ So General Flynn lies to the FBI and his life is destroyed, while Crooked Hillary Clinton, on that now famous FBI holiday ÒinterrogationÓ with no swearing in and no recording, lies many times...and nothing happens to her? Rigged system, or just a double standard?
397	-0.383447784	-0.105059102	-0.03814374	-0.016153154	-0.035106056	0.020141002	397.ÊÊÊÊÊÊÊÊÊÊÊÊÊÊÊ Great job First Lady Melania! https://t.co/TRuvaftPcD
398	-0.042580961	-0.300736516	-0.051538868	-0.089120196	-0.072535585	0.160043972	398.ÊÊÊÊÊÊÊÊÊÊÊÊÊÊÊ 62 years ago this week, a brave seamstress in Montgomery, Alabama uttered one word that changed history... https://t.co/eOvCBcMIKX
399	0.545591564	0.075249389	-0.052346926	-0.24052434	-0.026840519	-0.18438937	399.ÊÊÊÊÊÊÊÊÊÊÊÊÊÊÊ I had to fire General Flynn because he lied to the Vice President and the FBI. He has pled guilty to those lies. It is a shame because his actions during the transition were lawful. There was nothing to hide!
400	0.09103212	-0.049156993	0.102498019	-0.29177744	0.211421576	0.361110039	400.ÊÊÊÊÊÊÊÊÊÊÊÊÊÊÊ Biggest Tax Bill and Tax Cuts in history just passed in the Senate. Now these great Republicans will be going for final passage. Thank you to House and Senate Republicans for your hard work and commitment!
401	0.202882723	-0.338856535	0.256986452	-0.094860871	0.11469687	0.131907647	401.ÊÊÊÊÊÊÊÊÊÊÊÊÊÊÊ We are one step closer to delivering MASSIVE tax cuts for working families across America. Special thanks to @SenateMajLdr Mitch McConnell and Chairman @SenOrrinHatch for shepherding our bill through the Senate. Look forward to signing a final bill before Christmas! https://t.co/gmWTny3SfS
402	0.044431913	-0.282018132	0.15813863	0.189391374	0.214906099	0.015893395	402.ÊÊÊÊÊÊÊÊÊÊÊÊÊÊÊ Economists on the TAX CUTS and JOBS ACT:ÒThe enactment of a comprehensive overhaul - complete with a lower corporate tax rate - will IGNITE our ECONOMY with levels of GROWTH not SEEN IN GENERATIONS...Ó https://t.co/2vCBDtLh3C
403	0.622762241	-0.000117631	0.275403073	-0.187952798	-0.254631728	-0.146990997	403.ÊÊÊÊÊÊÊÊÊÊÊÊÊÊÊ The media has been speculating that I fired Rex Tillerson or that he would be leaving soon - FAKE NEWS! HeÕs not leaving and while we disagree on certain subjects, (I call the final shots) we work well together and America is highly respected again!https://t.co/FrqiPLFJ1E
404	0.691794313	0.322614153	-0.02945706	-0.183658264	0.190954722	-0.085547684	404.ÊÊÊÊÊÊÊÊÊÊÊÊÊÊÊ Republicans Senators are working hard to pass the biggest Tax Cuts in the history of our Country. The Bill is getting better and better. This is a once in a generation chance. Obstructionist Dems trying to block because they think it is too good and will not be given the credit!
405	0.511826449	0.057094493	-0.249230045	-0.176593675	-0.181512593	-0.022864614	405.ÊÊÊÊÊÊÊÊÊÊÊÊÊÊÊ The jury was not told the killer of Kate was a 7 time felon. The Schumer/Pelosi Democrats are so weak on Crime that they will pay a big price in the 2018 and 2020 Elections.
406	0.524893749	0.081125562	-0.100414322	-0.11127969	0.199430445	0.246483526	406.ÊÊÊÊÊÊÊÊÊÊÊÊÊÊÊ The Kate Steinle killer came back and back over the weakly protected Obama border, always committing crimes and being violent, and yet this info was not used in court. His exoneration is a complete travesty of justice. BUILD THE WALL!
407	0.114228613	0.115970138	-0.13883069	-0.201395546	0.230357217	-0.085771476	407.ÊÊÊÊÊÊÊÊÊÊÊÊÊÊÊ A disgraceful verdict in the Kate Steinle case! No wonder the people of our Country are so angry with Illegal Immigration.
408	0.354313529	-0.125253344	-0.117181146	0.086647812	0.043959022	0.151212438	408.ÊÊÊÊÊÊÊÊÊÊÊÊÊÊÊ The Christmas Story begins 2,000 years ago with a mother, a father, their baby son and the most extraordinary gift of allÑthe gift of GodÕs love for all of humanity.Whatever our beliefs, we know that the birth of Jesus Christ and the story of his life... https://t.co/P94C3LjWlx
409	0.696507404	0.113789967	0.399201394	-0.31833065	0.308297113	-0.345267355	409.ÊÊÊÊÊÊÊÊÊÊÊÊÊÊÊ Today is a day that IÕve been looking very much forward to ALL YEAR LONG. It is one that you have heard me speak about many times before. Now, as President of the United States, it is my tremendous honor to finally wish America and the world, a very MERRY CHRISTMAS! https://t.co/cTvdlUkfHV
410	-0.291156041	-0.310389256	0.307396322	-0.019783357	-0.009554937	-0.081662736	410.ÊÊÊÊÊÊÊÊÊÊÊÊÊÊÊ Our FIFTH 1K milestone of 2017!#DOW24K #MAGA https://t.co/NoVt1uFp0y
411	0.470661947	-0.354713242	0.101199087	-0.127241555	-0.085916974	-0.239067469	411.ÊÊÊÊÊÊÊÊÊÊÊÊÊÊÊ Today, it was my great honor to meet with the Crown Prince of Bahrain at the @WhiteHouse. Bahrain and the United States are important partners.During the Crown PrinceÕs visit, he is advancing $9 BILLION in commercial deals, including finalizing the purchase of F-16Õs... https://t.co/vYuw7UGYmN
412	-0.377597583	-0.055071513	0.329637127	-0.121296316	0.070884754	0.045329221	412.ÊÊÊÊÊÊÊÊÊÊÊÊÊÊÊ Thank you @SenOrrinHatch. LetÕs continue MAKING AMERICA GREAT AGAIN! https://t.co/PIv9OAVZcf https://t.co/6egRvuwj1l
413	0.335887784	-0.13471681	-0.195594815	-0.258449576	-0.056895229	0.318806329	413.ÊÊÊÊÊÊÊÊÊÊÊÊÊÊÊ The Dow just broke 24,000 for the first time (another all-time Record). If the Dems had won the Presidential Election, the Market would be down 50% from these levels and Consumer Confidence, which is also at an all-time high, would be Òlow and glum!Ó
414	-0.157731796	0.085118991	-0.102186897	-0.081951898	0.024105715	0.13465093	414.ÊÊÊÊÊÊÊÊÊÊÊÊÊÊÊ Stock Market hits new Record High. Confidence and enthusiasm abound. More great numbers coming out!
415	0.519222156	0.026085957	-0.085786585	0.085191245	0.063158932	0.446127806	415.ÊÊÊÊÊÊÊÊÊÊÊÊÊÊÊ The Chinese Envoy, who just returned from North Korea, seems to have had no impact on Little Rocket Man. Hard to believe his people, and the military, put up with living in such horrible conditions. Russia and China condemned the launch.
416	0.322481339	-0.015716084	-0.089088014	-0.144284227	-0.20247237	0.097432374	416.ÊÊÊÊÊÊÊÊÊÊÊÊÊÊÊ The Failing @nytimes has totally gone against the Social Media Guidelines that they installed to preserve some credibility after many of their biased reporters went Rogue! @foxandfriends
417	0.444788998	0.201109155	0.053179131	-0.260119493	-0.039108847	-0.236105797	417.ÊÊÊÊÊÊÊÊÊÊÊÊÊÊÊ The Failing @nytimes, the pipe organ for the Democrat Party, has become a virtual lobbyist for them with regard to our massive Tax Cut Bill. They are wrong so often that now I know we have a winner!
418	-0.004683091	-0.152141877	0.016338939	-0.078166642	0.047850307	0.156564662	418.ÊÊÊÊÊÊÊÊÊÊÊÊÊÊÊ Funny to hear the Democrats talking about the National Debt when President Obama doubled it in only 8 years!
419	0.080081764	-0.333420706	-0.187370658	-0.015832811	-0.265552831	0.145425265	419.ÊÊÊÊÊÊÊÊÊÊÊÊÊÊÊ ÒHad the information (Crooked HillaryÕs emails) been released there would have been harm to National Security...."Charles McCulloughFmr Intel Comm Inspector General https://t.co/b0tLW5TVhX
420	0.315580978	0.361232511	-0.170852973	0.394728082	0.251157287	0.203926342	420.ÊÊÊÊÊÊÊÊÊÊÊÊÊÊÊ The only people who donÕt like the Tax Cut Bill are the people that donÕt understand it or the Obstructionist Democrats that know how really good it is and do not want the credit and success to go to the Republicans!
421	0.275866475	-0.238106072	-0.087967498	-0.093104437	0.161455231	0.307343617	421.ÊÊÊÊÊÊÊÊÊÊÊÊÊÊÊ The House of Representatives seeks contempt citations(?) against the JusticeDepartment and the FBI for withholding key documents and an FBI witness which could shed light on surveillance of associates of Donald Trump. Big stuff. Deep State. Give this information NOW! @FoxNews
422	0.38107446	0.146201556	0.134685834	0.209863495	-0.124735758	0.219339372	422.ÊÊÊÊÊÊÊÊÊÊÊÊÊÊÊ .@Theresa_May, donÕt focus on me, focus on the destructive Radical Islamic Terrorism that is taking place within the United Kingdom. We are doing just fine!
423	0.38107446	0.146201556	0.134685834	0.209863495	-0.124735758	0.219339372	423.ÊÊÊÊÊÊÊÊÊÊÊÊÊÊÊ Theresa @theresamay, donÕt focus on me, focus on the destructive Radical Islamic Terrorism that is taking place within the United Kingdom. We are doing just fine!
424	0.371219685	-0.229437353	0.142925908	-0.139498142	-0.095729181	0.17705299	424.ÊÊÊÊÊÊÊÊÊÊÊÊÊÊÊ Now, we have a once in a lifetime opportunity to RESTORE AMERICAN PROSPERITY Ð and RECLAIM AMERICAÕS DESTINY.But in order to achieve this bright and glowing future, the SENATE MUST PASS TAX CUTS Ð and bring Main Street roaring back to life!https://t.co/jMNwEMrbbr https://t.co/3Niu0thp1D
425	0.210285451	-0.143967252	0.001993048	-0.147156219	0.262559502	-0.062080128	425.ÊÊÊÊÊÊÊÊÊÊÊÊÊÊÊ A vote to CUT TAXES is a vote to PUT AMERICA FIRST. It is time to take care of OUR WORKERS, to protect OUR COMMUNITIES, and to REBUILD OUR GREAT COUNTRY! https://t.co/wW3QNxcCHf https://t.co/sRL2yRK6k2
426	0.391784734	-0.073704356	0.251970941	-0.185544113	0.072011182	0.026411849	426.ÊÊÊÊÊÊÊÊÊÊÊÊÊÊÊ This week, the Senate can join the House & take a strong stand for the Middle Class families who are the backbone of America. Together, we will give the American people a big, beautiful Christmas present-a massive tax cut that lets Americans keep more of their HARD-EARNED MONEY! https://t.co/9jddEW2Oo5
427	0.245140874	-0.360512535	0.339474568	-0.171048999	0.005850583	0.080706407	427.ÊÊÊÊÊÊÊÊÊÊÊÊÊÊÊ Departing @JBA_NAFW for St. Charles, Missouri to help push our plan for HISTORIC TAX CUTS across the finish line.A successful vote in the Senate this week will bring us one giant step closer to delivering an incredible victory for the American people!https://t.co/jR1DEUnm2h https://t.co/XF9sRwdV8u
428	0.228283859	-0.217321588	0.270440488	-0.236295399	-0.024355539	0.053453549	428.ÊÊÊÊÊÊÊÊÊÊÊÊÊÊÊ Economy growing! Excluding hurricane effects, CEA estimates that real GDP growth would have been 3.9% in Q3.Stock market at a new high, unemployment at a low. We are winning and TAX CUTS will shift our economy into high gear! https://t.co/HrKIF72VqE
429	0.175567204	-0.190983058	0.092696895	-0.206943361	-0.139145464	0.315326864	429.ÊÊÊÊÊÊÊÊÊÊÊÊÊÊÊ Just spoke to President XI JINPING of China concerning the provocative actions of North Korea. Additional major sanctions will be imposed on North Korea today. This situation will be handled!
430	0.338292586	-0.055205889	0.068619186	0.126160613	-0.276883443	0.175745599	430.ÊÊÊÊÊÊÊÊÊÊÊÊÊÊÊ So now that Matt Lauer is gone when will the Fake News practitioners at NBC be terminating the contract of Phil Griffin? And will they terminate low ratings Joe Scarborough based on the Òunsolved mysteryÓ that took place in Florida years ago? Investigate!
431	0.360507621	-0.082449844	0.146927165	0.069421253	-0.260507448	0.158678807	431.ÊÊÊÊÊÊÊÊÊÊÊÊÊÊÊ So now tha Matt Lauer is gone when will the Fake News practitioners at NBC be terminating the contract of Phil Griffin? And will they terminate low ratings Joe Scarborough based on the Òunsolved mysteryÓ that took place in Florida years ago? Investigate!
432	0.377367626	-0.028135044	0.020950925	-0.167668429	-0.026471323	0.480182295	432.ÊÊÊÊÊÊÊÊÊÊÊÊÊÊÊ Wow, Matt Lauer was just fired from NBC for Òinappropriate sexual behavior in the workplace.Ó But when will the top executives at NBC &amp; Comcast be fired for putting out so much Fake News. Check out Andy LackÕs past!
433	0.27590206	0.170836726	0.171326377	0.007847829	0.007308024	-0.070754493	433.ÊÊÊÊÊÊÊÊÊÊÊÊÊÊÊ Looks like another great day for the Stock Market. Consumer Confidence is at Record High. I guess somebody likes me (my policies)!
434	0.224323513	-0.001501473	0.121834535	-0.152173924	-0.128605708	-0.121957066	434.ÊÊÊÊÊÊÊÊÊÊÊÊÊÊÊ Great, and we should boycott Fake News CNN. Dealing with them is a total waste of time! https://t.co/8zJ3j7g5el
435	-0.002977478	0.06204875	0.172562299	-0.021918151	0.018826554	-0.205009421	435.ÊÊÊÊÊÊÊÊÊÊÊÊÊÊÊ .@foxandfriends, we are in record territory in all things having to do with our economy! https://t.co/VB0Ao3s18d
436	0.075559289	0.02743465	-0.024331347	-0.249871997	0.173218581	0.040610184	436.ÊÊÊÊÊÊÊÊÊÊÊÊÊÊÊ Great day for Tax Cuts and the Republican Party. But the biggest Winner will be our great Country!
437	-0.383447784	-0.105059102	-0.03814374	-0.016153154	-0.035106056	0.020141002	437.ÊÊÊÊÊÊÊÊÊÊÊÊÊÊÊ Great work Ivanka! https://t.co/AQL4JLvnDh
438	0.077915763	-0.175123388	-0.105402875	-0.17864265	0.046095196	0.300143859	438.ÊÊÊÊÊÊÊÊÊÊÊÊÊÊÊ Just won the lawsuit on leadership of Consumer Financial Protection Bureau, CFPB. A big win for the Consumer!
439	0.385916125	-0.057049101	-0.133708293	0.314280707	-0.248373108	0.264082658	439.ÊÊÊÊÊÊÊÊÊÊÊÊÊÊÊ Charles McCullough, the respected fmr Intel Comm Inspector General, said public was misled on Crooked Hillary Emails. ÒEmails endangered National Security.Ó Why arenÕt our deep State authorities looking at this? Rigged &amp; corrupt? @TuckerCarlson @seanhannity
440	0.545065355	0.175363135	0.09777025	-0.047398431	0.040793353	0.07927024	440.ÊÊÊÊÊÊÊÊÊÊÊÊÊÊÊ After North Korea missile launch, it's more important than ever to fund our gov't &amp; military! Dems shouldn't hold troop funding hostage for amnesty &amp; illegal immigration. I ran on stopping illegal immigration and won big. They can't now threaten a shutdown to get their demands.
441	0.263253717	-0.228762133	-0.325681925	-0.148520608	0.180524235	-0.092551367	441.ÊÊÊÊÊÊÊÊÊÊÊÊÊÊÊ ÒThe Conference Board said that consumer sentiment was at its highest level in nearly 17 years in November. The Consumer Confidence Index rose from 126.2 in October to 129.5, notching its best reading since December 2000...Ó https://t.co/iNOtT3K8Vn
442	-0.042446816	-0.344551608	0.050862634	-0.124321007	0.003463147	0.236345228	442.ÊÊÊÊÊÊÊÊÊÊÊÊÊÊÊ Dow, S&amp;P 500 and Nasdaq all finished the day at new RECORD HIGHS! https://t.co/wJyB9d00hh
443	-0.202015943	-0.221274739	-0.107763409	0.014804611	0.029172243	-0.001953488	443.ÊÊÊÊÊÊÊÊÊÊÊÊÊÊÊ Remarks from the Roosevelt Room with @SenateMajLdr Mitch McConnell, @SpeakerRyan and Secretary of Defense, General James Mattis. https://t.co/lZMqK5jBvh
444	-0.431440104	-0.163176074	-0.009037738	0.070248601	-0.009751701	-0.090024659	444.ÊÊÊÊÊÊÊÊÊÊÊÊÊÊÊ ÒStatement from President Donald J. Trump on #GivingTuesdayÓ https://t.co/NrfnmixAwR
445	0.555208723	0.180798021	0.190778688	0.014533779	0.279079207	-0.003402516	445.ÊÊÊÊÊÊÊÊÊÊÊÊÊÊÊ Meeting with ÒChuck and NancyÓ today about keeping government open and working. Problem is they want illegal immigrants flooding into our Country unchecked, are weak on Crime and want to substantially RAISE Taxes. I donÕt see a deal!
446	0.614641177	0.498602018	0.331234489	0.21140009	-0.12819344	0.248505769	446.ÊÊÊÊÊÊÊÊÊÊÊÊÊÊÊ Melania, our great and very hard working First Lady, who truly loves what she is doing, always thought that Òif you run, you will win.Ó She would tell everyone that, Òno doubt, he will win.Ó I also felt I would win (or I would not have run) - and Country is doing great!
447	0.46244981	-0.123520837	0.119823978	-0.414161939	-0.108156697	0.408869755	447.ÊÊÊÊÊÊÊÊÊÊÊÊÊÊÊ At least 24 players kneeling this weekend at NFL stadiums that are now having a very hard time filling up. The American public is fed up with the disrespect the NFL is paying to our Country, our Flag and our National Anthem. Weak and out of control!
448	-0.619676679	0.080464767	0.141514264	0.007834595	0.040398171	0.051112085	448.ÊÊÊÊÊÊÊÊÊÊÊÊÊÊÊ Thank you Rand! https://t.co/NvPeleVmub
449	0.24180091	0.19093161	0.103012832	-0.081165901	-0.003157358	0.065493262	449.ÊÊÊÊÊÊÊÊÊÊÊÊÊÊÊ New home sales reach a 10 year high. Stock Market has more record gains. Hopefully Republican Senators will give us the much needed Tax Cuts to keep it all going! Democrats want big Tax Increases.
450	0.202745364	0.263309759	-0.230354214	-0.318210534	0.290208429	0.094653413	450.ÊÊÊÊÊÊÊÊÊÊÊÊÊÊÊ The Tax Cut Bill is coming along very well, great support. With just a few changes, some mathematical, the middle class and job producers can get even more in actual dollars and savings and the pass through provision becomes simpler and really works well!
451	-0.037906814	0.053870919	-0.13782447	-0.087407833	0.082060505	-0.169559746	451.ÊÊÊÊÊÊÊÊÊÊÊÊÊÊÊ The good news is that their ratings are terrible, nobody cares! https://t.co/I7h4Ryin3h
452	0.68259909	0.188253114	0.085063266	0.047410102	0.016792599	0.110474174	452.ÊÊÊÊÊÊÊÊÊÊÊÊÊÊÊ We should have a contest as to which of the Networks, plus CNN and not including Fox, is the most dishonest, corrupt and/or distorted in its political coverage of your favorite President (me). They are all bad. Winner to receive the FAKE NEWS TROPHY!
453	0.414868846	0.045401826	0.151588854	-0.342760137	0.157048754	-0.044576362	453.ÊÊÊÊÊÊÊÊÊÊÊÊÊÊÊ Back in D.C., big week for Tax Cuts and many other things of great importance to our Country. Senate Republicans will hopefully come through for all of us. The Tax Cut Bill is getting better and better. The end result will be great for ALL!
454	0.602830379	0.032798189	0.274839953	-0.289441074	0.324055742	0.323891492	454.ÊÊÊÊÊÊÊÊÊÊÊÊÊÊÊ Since the first day I took office, all you hear is the phony Democrat excuse for losing the election, Russia, Russia,Russia. Despite this I have the economy booming and have possibly done more than any 10 month President. MAKE AMERICA GREAT AGAIN!
455	0.433852694	0.24943314	0.081862636	-0.018598054	0.06308569	-0.124281347	455.ÊÊÊÊÊÊÊÊÊÊÊÊÊÊÊ I endorsed Luther Strange in the Alabama Primary. He shot way up in the polls but it wasnÕt enough. CanÕt let Schumer/Pelosi win this race. Liberal Jones would be BAD!
456	0.462588504	0.0512835	0.066399428	-0.279073147	0.209025264	-0.054904254	456.ÊÊÊÊÊÊÊÊÊÊÊÊÊÊÊ The last thing we need in Alabama and the U.S. Senate is a Schumer/Pelosi puppet who is WEAK on Crime, WEAK on the Border, Bad for our Military and our great Vets, Bad for our 2nd Amendment, AND WANTS TO RAISES TAXES TO THE SKY. Jones would be a disaster!
457	0.132693479	0.479258406	0.449511645	0.317427962	0.196362138	0.33330998	457.ÊÊÊÊÊÊÊÊÊÊÊÊÊÊÊ Wow, even I didnÕt realize we did so much. Wish the Fake News would report! Thank you. https://t.co/ApVbu2b0Jd
458	0.664648044	0.250789162	0.167552993	0.04916147	0.099882919	-0.072206601	458.ÊÊÊÊÊÊÊÊÊÊÊÊÊÊÊ .@FoxNews is MUCH more important in the United States than CNN, but outside of the U.S., CNN International is still a major source of (Fake) news, and they represent our Nation to the WORLD very poorly. The outside world does not see the truth from them!
459	0.366234993	-0.068036744	-0.175089913	0.032087462	0.141438253	0.126124808	459.ÊÊÊÊÊÊÊÊÊÊÊÊÊÊÊ Check out the recent Editorial in the Wall Street Journal @WSJ about what a complete disaster the @CFPB has been under its leader from previous Administration, who just quit!
460	0.480141519	-0.022492706	-0.033415894	-0.355921492	-0.00047816	0.066495594	460.ÊÊÊÊÊÊÊÊÊÊÊÊÊÊÊ The Consumer Financial Protection Bureau, or CFPB, has been a total disaster as run by the previous Administrations pick. Financial Institutions have been devastated and unable to properly serve the public. We will bring it back to life!
461	-0.013562985	-0.332848499	0.091637265	0.000633151	0.249948156	0.147747849	461.ÊÊÊÊÊÊÊÊÊÊÊÊÊÊÊ Happy #SmallBusinessSaturday!A great day to support your community and AmericaÕs JOB creators by shopping locally at a #SmallBiz. #ShopSmall https://t.co/pBQaBHvl7k
462	0.522086813	0.062398623	0.158268826	-0.274107709	-0.122979095	0.078068978	462.ÊÊÊÊÊÊÊÊÊÊÊÊÊÊÊ Time Magazine called to say that I was PROBABLY going to be named ÒMan (Person) of the Year,Ó like last year, but I would have to agree to an interview and a major photo shoot. I said probably is no good and took a pass. Thanks anyway!
463	0.451078709	0.097317415	0.228210681	-0.318264355	0.021392081	0.032284932	463.ÊÊÊÊÊÊÊÊÊÊÊÊÊÊÊ Will be calling the President of Egypt in a short while to discuss the tragic terrorist attack, with so much loss of life. We have to get TOUGHER AND SMARTER than ever before, and we will. Need the WALL, need the BAN! God bless the people of Egypt.
464	0.451535715	0.149882141	0.110881179	0.051916673	-0.190855678	0.209440398	464.ÊÊÊÊÊÊÊÊÊÊÊÊÊÊÊ Horrible and cowardly terrorist attack on innocent and defenseless worshipers in Egypt. The world cannot tolerate terrorism, we must defeat them militarily and discredit the extremist ideology that forms the basis of their existence!
465	0.337450619	-0.097177834	0.182485735	-0.19692236	-0.034088673	0.103937428	465.ÊÊÊÊÊÊÊÊÊÊÊÊÊÊÊ After Turkey call I will be heading over to Trump National Golf Club, Jupiter, to play golf (quickly) with Tiger Woods and Dustin Johnson. Then back to Mar-a-Lago for talks on bringing even more jobs and companies back to the USA!
466	0.577603278	0.035877209	0.333143629	-0.039964102	-0.18414844	0.129849149	466.ÊÊÊÊÊÊÊÊÊÊÊÊÊÊÊ Will be speaking to President Recep Tayyip Erdogan of Turkey this morning about bringing peace to the mess that I inherited in the Middle East. I will get it all done, but what a mistake, in lives and dollars (6 trillion), to be there in the first place!
467	0.116065869	0.09917465	0.035104085	0.10550818	0.321505837	0.086724399	467.ÊÊÊÊÊÊÊÊÊÊÊÊÊÊÊ Can you believe that the disrespect for our Country, our Flag, our Anthem continues without penalty to the players. The Commissioner has lost control of the hemorrhaging league. Players are the boss! https://t.co/udXP5MR8BC
468	-0.400145148	-0.094391104	-0.032929044	-0.022496257	-0.03191245	0.02271445	468.ÊÊÊÊÊÊÊÊÊÊÊÊÊÊÊ Two great people! https://t.co/5cVnMhnmuH
469	-0.27165756	-0.113290288	-0.078551836	-0.005388214	-0.011076729	0.006539258	469.ÊÊÊÊÊÊÊÊÊÊÊÊÊÊÊ A great guy (with great ratings)! https://t.co/S0S6xqrjSC
470	0.679012393	0.227771274	0.215965486	0.073440451	0.095519735	0.121607897	470.ÊÊÊÊÊÊÊÊÊÊÊÊÊÊÊ ObamaCare premiums are going up, up, up, just as I have been predicting for two years. ObamaCare is OWNED by the Democrats, and it is a disaster. But do not worry. Even though the Dems want to Obstruct, we will Repeal &amp; Replace right after Tax Cuts!
471	-0.011966002	-0.349156309	0.306660035	-0.074216383	0.084580813	0.022129237	471.ÊÊÊÊÊÊÊÊÊÊÊÊÊÊÊ My great honor to join our incredible men and women of the @USCG, at the Lake Worth Inlet Station, in Riviera Beach, Florida today!#HappyThanksgiving https://t.co/C35HR9opbP
472	-0.40206574	-0.094964731	0.018484876	-0.021487789	0.005407636	0.03021275	472.ÊÊÊÊÊÊÊÊÊÊÊÊÊÊÊ HAPPY THANKSGIVING! https://t.co/nQhi7XopMW
473	0.167877607	-0.149451834	-0.002717571	-0.159832533	0.042069443	0.224875291	473.ÊÊÊÊÊÊÊÊÊÊÊÊÊÊÊ Will be doing a live Thanksgiving Video Teleconference with Members of the Military at 9:00 A.M. Afghanistan, Iraq, USS Monterey, Turkey &amp; Bahrain. Then going to Coast Guard Quarters, Florida.
474	-0.333886562	-0.06884611	0.209033967	-0.09348542	0.055412165	0.096186408	474.ÊÊÊÊÊÊÊÊÊÊÊÊÊÊÊ MAKE AMERICA GREAT AGAIN!
475	-0.423453283	0.050695432	0.186405956	-0.129724581	0.00417467	0.116163591	475.ÊÊÊÊÊÊÊÊÊÊÊÊÊÊÊ @ThePlumLineGS MAKE AMERICA GREAT AGAIN!
476	0.472325158	0.022546866	0.200046195	-0.271174793	0.240914346	0.139288159	476.ÊÊÊÊÊÊÊÊÊÊÊÊÊÊÊ HAPPY THANKSGIVING, your Country is starting to do really well. Jobs coming back, highest Stock Market EVER, Military getting really strong, we will build the WALL, V.A. taking care of our Vets, great Supreme Court Justice, RECORD CUT IN REGS, lowest unemployment in 17 years....!
477	-0.20436473	0.013698588	-0.001968083	-0.065701086	0.143794446	-0.188521969	477.ÊÊÊÊÊÊÊÊÊÊÊÊÊÊÊ ....And it will get even better with Tax Cuts! https://t.co/75wozGJQoP
478	0.437084918	0.145077984	0.127672212	0.021592388	-0.145057663	0.111620997	478.ÊÊÊÊÊÊÊÊÊÊÊÊÊÊÊ I have long given the order to help Argentina with the Search and Rescue mission of their missing submarine. 45 people aboard and not much time left. May God be with them and the people of Argentina!
479	0.127843614	-0.212088708	-0.047123283	-0.200569506	0.022758716	0.170939953	479.ÊÊÊÊÊÊÊÊÊÊÊÊÊÊÊ 51 Million American to travel this weekend - highest number in twelve years (AAA). Traffic and airports are running very smoothly! @FoxNews
480	0.105889265	-0.148147933	-0.075029414	-0.040814273	-0.04439014	-0.072358084	480.ÊÊÊÊÊÊÊÊÊÊÊÊÊÊÊ The @USNavy is conducting search and rescue following aircraft crash. We are monitoring the situation. Prayers for all involved. https://t.co/1AxmegKqvu
481	0.305196694	-0.087843786	-0.00078072	-0.31010353	0.020969873	0.102596665	481.ÊÊÊÊÊÊÊÊÊÊÊÊÊÊÊ Will be having meetings and working the phones from the Winter White House in Florida (Mar-a-Lago). Stock Market hit new Record High yesterday - $5.5 trillion gain since E. Many companies coming back to the U.S. Military building up and getting very strong.
482	-0.383447784	-0.105059102	-0.03814374	-0.016153154	-0.035106056	0.020141002	482.ÊÊÊÊÊÊÊÊÊÊÊÊÊÊÊ Another Crooked Hillary Fan! https://t.co/1LidydhORD
483	0.385832315	0.106214962	0.053471063	0.036003744	0.229636567	0.1396717	483.ÊÊÊÊÊÊÊÊÊÊÊÊÊÊÊ The NFL is now thinking about a new idea - keeping teams in the Locker Room during the National Anthem next season. ThatÕs almost as bad as kneeling! When will the highly paid Commissioner finally get tough and smart? This issue is killing your league!.....
484	0.595628356	0.266561794	0.033979878	0.090933771	0.421196789	0.011568549	484.ÊÊÊÊÊÊÊÊÊÊÊÊÊÊÊ ...LaVar, you could have spent the next 5 to 10 years during Thanksgiving with your son in China, but no NBA contract to support you. But remember LaVar, shoplifting is NOT a little thing. ItÕs a really big deal, especially in China. Ungrateful fool!
485	0.633111193	0.126493381	-0.083241798	-0.003876742	0.02490633	0.137834478	485.ÊÊÊÊÊÊÊÊÊÊÊÊÊÊÊ It wasnÕt the White House, it wasnÕt the State Department, it wasnÕt father LaVarÕs so-called people on the ground in China that got his son out of a long term prison sentence - IT WAS ME. Too bad! LaVar is just a poor manÕs version of Don King, but without the hair. Just think..
486	0.283096974	-0.247595007	0.109845591	-0.126413533	-0.129382453	-0.021916985	486.ÊÊÊÊÊÊÊÊÊÊÊÊÊÊÊ Today, we continued a wonderful American Tradition at the White House. Drumstick and Wishbone will live out their days in the beautiful Blue Ridge Mountains at GobblerÕs Rest... https://t.co/fsS8B8f5UR
487	-0.166378871	-0.254076327	-0.114855953	0.054168347	-0.020051629	-0.015977835	487.ÊÊÊÊÊÊÊÊÊÊÊÊÊÊÊ President Donald J. Trump and @FLOTUS Melania Participate in the Pardoning of the National Thanksgiving Turkey at the White House. https://t.co/Zauqz4jfWv
488	-0.051472968	-0.186910951	-0.041654685	-0.128661625	0.019323026	0.104539791	488.ÊÊÊÊÊÊÊÊÊÊÊÊÊÊÊ Under President Trump unemployment rate will drop below 4%. Analysts predict economic boom for 2018! @foxandfriends and @Varneyco
489	0.281653555	-0.158477679	0.081506523	-0.104847382	-0.208187496	0.11325715	489.ÊÊÊÊÊÊÊÊÊÊÊÊÊÊÊ Marshawn Lynch of the NFLÕs Oakland Raiders stands for the Mexican Anthem and sits down to boos for our National Anthem. Great disrespect! Next time NFL should suspend him for remainder of season. Attendance and ratings way down.
490	0.462268651	0.458819155	0.033625632	0.060622664	0.064400189	-0.035329149	490.ÊÊÊÊÊÊÊÊÊÊÊÊÊÊÊ Republican Senators are working very hard to get Tax Cuts and Tax Reform approved. Hopefully it will not be long and they do not want to disappoint the American public!
491	0.233508475	0.019017687	0.166999793	-0.289759765	-0.146952084	0.19151681	491.ÊÊÊÊÊÊÊÊÊÊÊÊÊÊÊ Border Patrol Officer killed at Southern Border, another badly hurt. We will seek out and bring to justice those responsible. We will, and must, build the Wall!
492	0.422863032	0.177448441	-0.047774837	-0.288928924	-0.028421973	-0.077785261	492.ÊÊÊÊÊÊÊÊÊÊÊÊÊÊÊ Big-game trophy decision will be announced next week but will be very hard pressed to change my mind that this horror show in any way helps conservation of Elephants or any other animal.
493	0.728933142	0.283584648	0.030332807	-0.021001921	-0.466869225	-0.01264328	493.ÊÊÊÊÊÊÊÊÊÊÊÊÊÊÊ Shoplifting is a very big deal in China, as it should be (5-10 years in jail), but not to father LaVar. Should have gotten his son out during my next trip to China instead. China told them why they were released. Very ungrateful!
494	0.550102005	0.156576693	-0.040200603	-0.00554732	-0.03358305	-0.226572721	494.ÊÊÊÊÊÊÊÊÊÊÊÊÊÊÊ Sen. Jeff Flake(y), who is unelectable in the Great State of Arizona (quit race, anemic polls) was caught (purposely) on ÒmikeÓ saying bad things about your favorite President. HeÕll be a NO on tax cuts because his political career anyway is Òtoast.Ó
495	0.517770609	0.095944821	0.076927465	-0.112929516	-0.341011357	0.020608541	495.ÊÊÊÊÊÊÊÊÊÊÊÊÊÊÊ Now that the three basketball players are out of China and saved from years in jail, LaVar Ball, the father of LiAngelo, is unaccepting of what I did for his son and that shoplifting is no big deal. I should have left them in jail!
496	0.580839609	0.291690468	-0.1776613	0.007032608	0.335964475	0.012568686	496.ÊÊÊÊÊÊÊÊÊÊÊÊÊÊÊ Crooked Hillary Clinton is the worst (and biggest) loser of all time. She just canÕt stop, which is so good for the Republican Party. Hillary, get on with your life and give it another try in three years!
497	-0.070006288	0.114703933	0.371653274	-0.179557559	0.231701895	0.117133556	497.ÊÊÊÊÊÊÊÊÊÊÊÊÊÊÊ Put big game trophy decision on hold until such time as I review all conservation facts. Under study for years. Will update soon with Secretary Zinke. Thank you!
498	0.067721882	-0.466258668	0.07881439	0.019198634	0.201678636	-0.204133834	498.ÊÊÊÊÊÊÊÊÊÊÊÊÊÊÊ Today, it was an honor to celebrate the Collegiate National Champions of 2016/2017 at the @WhiteHouse! #NCAAChampions__Photos: https://t.co/Ecl2phhzyl https://t.co/w8jE24pLwa
499	0.317914885	-0.260229186	0.323848378	-0.084117438	0.094063812	-0.071274643	499.ÊÊÊÊÊÊÊÊÊÊÊÊÊÊÊ Together, we're going to restore safety to our streets and peace to our communities, and we're going to destroy the vile criminal cartel, #MS13, and many other gangs...'Hundreds arrested in MS-13 crackdown'https://t.co/Mp268d8RaU https://t.co/mrynwnTuoO
500	0.290091889	0.31135523	0.152881659	-0.035187743	0.089217054	-0.063593567	500.ÊÊÊÊÊÊÊÊÊÊÊÊÊÊÊ If Democrats were not such obstructionists and understood the power of lower taxes, we would be able to get many of their ideas into Bill!
501	0.110869231	0.088830137	0.14650864	-0.248399294	0.071698739	0.11573834	501.ÊÊÊÊÊÊÊÊÊÊÊÊÊÊÊ Great numbers on Stocks and the Economy. If we get Tax Cuts and Reform, we'll really see some great results!
502	0.424315733	0.094198893	-0.01227846	0.178176766	-0.199826248	0.100822454	502.ÊÊÊÊÊÊÊÊÊÊÊÊÊÊÊ .And to think that just last week he was lecturing anyone who would listen about sexual harassment and respect for women. Lesley Stahl tape?
503	0.407017257	0.084007995	-0.221219067	0.072143884	-0.163823038	-0.195911648	503.ÊÊÊÊÊÊÊÊÊÊÊÊÊÊÊ The Al Frankenstien picture is really bad, speaks a thousand words. Where do his hands go in pictures 2, 3, 4, 5 &amp; 6 while she sleeps? .....
504	0.399006627	0.023184609	0.329986534	-0.126054792	-0.056138555	0.185992487	504.ÊÊÊÊÊÊÊÊÊÊÊÊÊÊÊ Big win today in the House for GOP Tax Cuts and Reform, 227-205. Zero Dems, they want to raise taxes much higher, but not for our military!
505	0.039085214	-0.374078613	0.168367098	-0.034858836	0.099817206	0.131671937	505.ÊÊÊÊÊÊÊÊÊÊÊÊÊÊÊ Congratulations to the House of Representatives for passing the #TaxCutsandJobsAct Ñ a big step toward fulfilling our promise to deliver historic TAX CUTS for the American people by the end of the year! https://t.co/8FjefMj6hh
506	0.213407305	0.036433155	-0.004588446	0.256355485	0.143591694	0.262505491	506.ÊÊÊÊÊÊÊÊÊÊÊÊÊÊÊ Need all on the UN Security Council to vote to renew the Joint Investigative Mechanism for Syria to ensure that Assad Regime does not commit mass murder with chemical weapons ever again.
507	0.178338466	-0.037281652	0.077766468	-0.035602225	-0.007948543	0.047699564	507.ÊÊÊÊÊÊÊÊÊÊÊÊÊÊÊ China is sending an Envoy and Delegation to North Korea - A big move, we'll see what happens!
508	0.111255003	0.054077102	0.050678852	-0.198158436	0.494130024	0.136777311	508.ÊÊÊÊÊÊÊÊÊÊÊÊÊÊÊ ....your release possible and, HAVE A GREAT LIFE! Be careful, there are many pitfalls on the long and winding road of life!
509	0.249959926	-0.042418516	0.164976866	-0.084949909	0.234569193	-0.099289946	509.ÊÊÊÊÊÊÊÊÊÊÊÊÊÊÊ To the three UCLA basketball players I say: You're welcome, go out and give a big Thank You to President Xi Jinping of China who made.....
510	-0.126595421	0.043435675	-0.059042994	-0.216842903	0.087746356	-0.028256526	510.ÊÊÊÊÊÊÊÊÊÊÊÊÊÊÊ Big vote tomorrow in the House. Tax cuts are getting close!
511	-0.048677912	-0.147136539	-0.163707457	0.32872459	-0.015526906	0.106686843	511.ÊÊÊÊÊÊÊÊÊÊÊÊÊÊÊ Why are Democrats fighting massive tax cuts for the middle class and business (jobs)? The reason: Obstruction and Delay!
512	0.211038123	0.032819002	-0.276163117	0.079866971	0.188772977	-0.165960892	512.ÊÊÊÊÊÊÊÊÊÊÊÊÊÊÊ It is actually hard to believe how naive (or dumb) the Failing @nytimes is when it comes to foreign policy...weak and ineffective!
513	0.399728671	0.199038943	0.06315359	-0.020973243	-0.026968326	0.13747193	513.ÊÊÊÊÊÊÊÊÊÊÊÊÊÊÊ ...They should realize that these relationships are a good thing, not a bad thing. The U.S. is being respected again. Watch Trade!
514	0.144623579	-0.098532168	-0.050473275	-0.048567691	-0.11989375	-0.043850662	514.ÊÊÊÊÊÊÊÊÊÊÊÊÊÊÊ The failing @nytimes hates the fact that I have developed a great relationship with World leaders like Xi Jinping, President of China.....
515	0.124592768	0.111587106	0.25659862	0.338249538	-0.20865528	0.303122542	515.ÊÊÊÊÊÊÊÊÊÊÊÊÊÊÊ Do you think the three UCLA Basketball Players will say thank you President Trump? They were headed for 10 years in jail!
516	-0.654077784	0.150143002	0.138017407	0.024353933	0.05491979	0.044679899	516.ÊÊÊÊÊÊÊÊÊÊÊÊÊÊÊ Thank you! https://t.co/EQMwv1XbiM
517	-0.507595947	0.11003792	0.149121714	-0.025146737	0.10642599	0.169091437	517.ÊÊÊÊÊÊÊÊÊÊÊÊÊÊÊ Thank you, working hard! https://t.co/TmNdNPBJ3m
518	0.449445067	0.266584279	0.08424512	0.010315071	0.222287994	-0.158235402	518.ÊÊÊÊÊÊÊÊÊÊÊÊÊÊÊ While in the Philippines I was forced to watch @CNN, which I have not done in months, and again realized how bad, and FAKE, it is. Loser!
519	0.276190766	-0.012959026	0.131555481	-0.058648099	0.097722616	0.11510237	519.ÊÊÊÊÊÊÊÊÊÊÊÊÊÊÊ .@foxandfriends will be showing much of our successful trip to Asia, and the friendships &amp; benefits that will endure for years to come!
520	0.288958019	0.029371871	0.232913053	-0.188008622	0.062933367	0.199156154	520.ÊÊÊÊÊÊÊÊÊÊÊÊÊÊÊ Our great country is respected again in Asia. You will see the fruits of our long but successful trip for many years to come!
521	0.017513316	-0.047221102	-0.138583922	-0.233381294	-0.036876604	0.082093342	521.ÊÊÊÊÊÊÊÊÊÊÊÊÊÊÊ Just returned from Asia after 12 very successful days. Great to be home!
522	0.116466	-0.088467296	-0.224007834	-0.049720386	0.150907971	0.061668183	522.ÊÊÊÊÊÊÊÊÊÊÊÊÊÊÊ May God be with the people of Sutherland Springs, Texas. The FBI and Law Enforcement has arrived.
523	-0.640597529	-0.033971401	0.290904266	0.000456894	0.104827133	0.034818829	523.ÊÊÊÊÊÊÊÊÊÊÊÊÊÊÊ THANK YOU ASIA! #USA____ https://t.co/FziKSbrzcu
524	-0.064867648	-0.113402877	0.267232004	-0.033847936	0.256950808	0.283668828	524.ÊÊÊÊÊÊÊÊÊÊÊÊÊÊÊ THANK YOU to the amazing staff and their families of the United States Embassy in the Philippines. Keep up the GREAT WORK! https://t.co/3ABVXTsJM0
525	0.612226425	0.075203751	0.300369305	-0.009058055	0.288998533	-0.299094123	525.ÊÊÊÊÊÊÊÊÊÊÊÊÊÊÊ One of the most accurate polls last time around. But #FakeNews likes to say weÕre in the 30Õs. They are wrong. Some people think numbers could be in the 50's. Together, WE will MAKE AMERICA GREAT AGAIN! https://t.co/YhrwkdObhP
526	0.280802652	-0.072864895	0.022880063	-0.119684259	0.017727906	-0.124350864	526.ÊÊÊÊÊÊÊÊÊÊÊÊÊÊÊ I will be making a major statement from the @WhiteHouse upon my return to D.C. Time and date to be set.
527	0.288524566	-0.131754781	0.186420915	-0.140980808	0.093847322	0.176599061	527.ÊÊÊÊÊÊÊÊÊÊÊÊÊÊÊ Just arrived at #ASEAN50 in the Philippines for my final stop with World Leaders. Will lead to FAIR TRADE DEALS, unlike the horror shows from past Administrations. Will then be leaving for D.C. Made many good friends!
528	0.515912403	-0.02558333	0.066187059	-0.18716381	-0.164247663	0.33836821	528.ÊÊÊÊÊÊÊÊÊÊÊÊÊÊÊ After my tour of Asia, all Countries dealing with us on TRADE know that the rules have changed. The United States has to be treated fairly and in a reciprocal fashion. The massive TRADE deficits must go down quickly!
529	0.233133433	-0.09327235	0.337704869	-0.123516612	-0.143134934	-0.027686046	529.ÊÊÊÊÊÊÊÊÊÊÊÊÊÊÊ Great to see @RandPaul looking well and back on the Senate floor. He will help us with TAX CUTS and REFORM!
530	-0.028398322	-0.162749913	0.13880243	-0.068022748	0.052799045	0.150194001	530.ÊÊÊÊÊÊÊÊÊÊÊÊÊÊÊ Excited to be heading home to see the House pass a GREAT Tax Bill with the middle class getting big TAX CUTS!#MakeAmericaGreatAgain____
531	0.447735967	0.033482493	0.202348087	-0.107287061	0.20317216	-0.178054723	531.ÊÊÊÊÊÊÊÊÊÊÊÊÊÊÊ I am proud of the Rep. House &amp; Senate for working so hard on cutting taxes {&amp; reform.} WeÕre getting close! Now, how about ending the unfair &amp; highly unpopular Indiv Mandate in OCare &amp; reducing taxes even further? Cut top rate to 35% w/all of the rest going to middle income cuts?
532	0.361823177	0.012531495	0.207483393	-0.213287051	-0.088146511	-0.026590273	532.ÊÊÊÊÊÊÊÊÊÊÊÊÊÊÊ Happy to announce, I am nominating Alex Azar to be the next HHS Secretary. He will be a star for better healthcare and lower drug prices!
533	0.243258815	-0.191318478	0.332170904	-0.328206207	-0.066790953	0.202523911	533.ÊÊÊÊÊÊÊÊÊÊÊÊÊÊÊ Will be leaving the Philippines tomorrow after many days of constant mtgs &amp; work in order to #MAGA! My promises are rapidly being fulfilled.
534	0.039325357	-0.216556731	0.365896618	-0.075226901	0.042020467	-0.140300057	534.ÊÊÊÊÊÊÊÊÊÊÊÊÊÊÊ Great day of bilateral meetings at #ASEANSummit on trade, which we are turning around to be great deals for our country! https://t.co/2ahAvm4n9s
535	-0.654077784	0.150143002	0.138017407	0.024353933	0.05491979	0.044679899	535.ÊÊÊÊÊÊÊÊÊÊÊÊÊÊÊ Thank you! https://t.co/TD0rYcWN8C
536	-0.057237679	-0.121009192	0.389331859	-0.225864913	0.134898797	0.164133064	536.ÊÊÊÊÊÊÊÊÊÊÊÊÊÊÊ We had a wonderful visit to Vietnam, thank you President Tran Dai Quang! Heading to the #ASEANSummit 50th Anniv Gala in the Philippines now. https://t.co/WfSd8EE3Nm
537	-0.001188455	-0.229929357	-0.068680285	-0.112189787	0.009350487	0.236630511	537.ÊÊÊÊÊÊÊÊÊÊÊÊÊÊÊ Just landed in the Philippines after a great day of meetings and events in Hanoi, Vietnam! https://t.co/YxHRNhhPWo
538	0.03162039	-0.129424291	-0.096574383	-0.159906472	0.000136663	0.283494107	538.ÊÊÊÊÊÊÊÊÊÊÊÊÊÊÊ Just landed in the Philippines after a great day of meetings and events in Hanoi, Vietnam!
539	0.332349946	0.132036485	0.332987933	0.006715388	-0.265447995	0.027495077	539.ÊÊÊÊÊÊÊÊÊÊÊÊÊÊÊ Why would Kim Jong-un insult me by calling me "old," when I would NEVER call him "short and fat?" Oh well, I try so hard to be his friend - and maybe someday that will happen!
540	0.624466781	0.172128887	-0.040841275	0.307061554	-0.313436385	0.019169861	540.ÊÊÊÊÊÊÊÊÊÊÊÊÊÊÊ Does the Fake News Media remember when Crooked Hillary Clinton, as Secretary of State, was begging Russia to be our friend with the misspelled reset button? Obama tried also, but he had zero chemistry with Putin.
541	0.573762863	0.337966779	0.087409722	0.160639319	0.166937767	0.100744827	541.ÊÊÊÊÊÊÊÊÊÊÊÊÊÊÊ When will all the haters and fools out there realize that having a good relationship with Russia is a good thing, not a bad thing. There always playing politics - bad for our country. I want to solve North Korea, Syria, Ukraine, terrorism, and Russia can greatly help!
542	0.346990983	-0.082514064	-0.014243015	0.043438797	0.070607113	0.201464952	542.ÊÊÊÊÊÊÊÊÊÊÊÊÊÊÊ Met with President Putin of Russia who was at #APEC meetings. Good discussions on Syria. Hope for his help to solve, along with China the dangerous North Korea crisis. Progress being made.
543	0.124499472	-0.058783311	-0.115758173	-0.081994773	0.026165964	0.194247078	543.ÊÊÊÊÊÊÊÊÊÊÊÊÊÊÊ Will be doing a joint press conference in Hanoi, Vietnam then heading for final destination of trip, the Phillipines.
544	0.330054214	-0.014363064	0.074675704	0.066471908	-0.477171877	-8.92E-06	544.ÊÊÊÊÊÊÊÊÊÊÊÊÊÊÊ President Xi of China has stated that he is upping the sanctions against #NoKo. Said he wants them to denuclearize. Progress is being made.
545	-0.176721255	-0.283759884	-0.154400162	0.052001112	0.001349962	0.078444526	545.ÊÊÊÊÊÊÊÊÊÊÊÊÊÊÊ ÒPresidential Proclamation Commemorating the 50th Anniversary of the Vietnam WarÓ __https://t.co/hgUQP9leqK __https://t.co/9C0yyIv9Ws https://t.co/f9snmRUA4a
546	-0.009359033	-0.006881175	0.398013819	-0.051921657	0.094273399	0.119735433	546.ÊÊÊÊÊÊÊÊÊÊÊÊÊÊÊ On this wonderful Veterans Day, I want to express the incredible gratitude of the entire American Nation to our GREAT VETERANS. Thank you! https://t.co/GhQbCA7yII
547	-0.139649442	-0.310571371	0.068049089	-0.117093985	0.15326362	0.155423297	547.ÊÊÊÊÊÊÊÊÊÊÊÊÊÊÊ On behalf of an entire nation, Happy 242nd Birthday to the men and women of the United States Marines!#USMC242 #SemperFi https://t.co/ecgoSJP5Uc
548	0.390739569	-0.161912276	-0.013872898	-0.13491612	0.142728386	-0.106626765	548.ÊÊÊÊÊÊÊÊÊÊÊÊÊÊÊ The United States has been reminded time and again in recent years that economic security is not merely RELATED to national security - economic security IS national security. It is vital to our national strength. #APEC2017 https://t.co/8gKQUhit2X
549	0.390739569	-0.161912276	-0.013872898	-0.13491612	0.142728386	-0.106626765	549.ÊÊÊÊÊÊÊÊÊÊÊÊÊÊÊ The United States has been reminded time and again in recent years that economic security is not merely RELATED to national security -economic security IS national security. It is vital to our national strength. #APEC2017 https://t.co/mGPeyZEyqm
550	0.302644469	-0.105750426	0.207242699	-0.133387618	0.29584029	-0.130364852	550.ÊÊÊÊÊÊÊÊÊÊÊÊÊÊÊ The United States is prepared to work with each of the leaders in this room today to achieve mutually beneficial commerce that is in the interests of both your countries and mine. That is the message I am here to deliver today. #APEC2017 https://t.co/CM3Hqt16A8
551	0.275578963	-0.273994677	0.308161088	-0.07625127	0.067942265	0.080878635	551.ÊÊÊÊÊÊÊÊÊÊÊÊÊÊÊ Today I am here to offer a renewed partnership with America -- to work together to strengthen the bonds of friendship and commerce between all of the nations of the Indo-Pacific, and together, to promote our prosperity and security. #APEC2017 https://t.co/gN2YbS9CYB
552	0.076705903	-0.277729788	0.065258725	-0.068751627	-0.063011274	0.120939784	552.ÊÊÊÊÊÊÊÊÊÊÊÊÊÊÊ In more and more places throughout this region, citizens of SOVEREIGN and INDEPENDENT nations have taken greater control of their destinies, and unlocked the potential of their people. #APEC2017 https://t.co/a570IIGe0I
553	0.351108054	0.011929615	0.023464592	0.08918082	0.059007826	-0.004965456	553.ÊÊÊÊÊÊÊÊÊÊÊÊÊÊÊ Throughout my travels, I've had the pleasure of sharing the good news from America. I've had the honor of sharing our vision for a free &amp; open Indo-Pacific -- a place where sovereign &amp; independent nations, w/diverse cultures &amp; many different dreams, can all prosper side-by-side. https://t.co/qBOCY3u7YV
554	-0.031833317	-0.243341838	0.031178228	0.008485588	-0.009878938	0.140774896	554.ÊÊÊÊÊÊÊÊÊÊÊÊÊÊÊ Just landed in Da Nang, Vietnam to deliver a speech at #APEC2017
555	0.221892272	-0.206630255	0.257215941	-0.0596956	0.062261804	-0.05485926	555.ÊÊÊÊÊÊÊÊÊÊÊÊÊÊÊ I am leaving China for #APEC2017 in Vietnam. @FLOTUS Melania is staying behind to see the zoo, and of course, the Great WALL of China before going to Alaska to greet our AMAZING troops.
556	0.497758334	0.217754417	-0.031451032	-0.325017834	-0.032308922	-0.230602847	556.ÊÊÊÊÊÊÊÊÊÊÊÊÊÊÊ My meetings with President Xi Jinping were very productive on both trade and the subject of North Korea. He is a highly respected and powerful representative of his people. It was great being with him and Madame Peng Liyuan!
557	0.656327678	0.303467266	0.129247638	0.525329671	-0.00817158	0.509517821	557.ÊÊÊÊÊÊÊÊÊÊÊÊÊÊÊ I donÕt blame China, I blame the incompetence of past Admins for allowing China to take advantage of the U.S. on trade leading up to a point where the U.S. is losing $100's of billions. How can you blame China for taking advantage of people that had no clue? I would've done same!
558	0.061324076	-0.208133107	0.051080826	-0.083291574	0.014034518	0.087780518	558.ÊÊÊÊÊÊÊÊÊÊÊÊÊÊÊ In the coming months and years ahead I look forward to building an even STRONGER relationship between the United States and China. ________ https://t.co/mK3SB7t3EV
559	-0.032054379	0.058288036	-0.115440297	-0.193381219	0.304103621	0.080613022	559.ÊÊÊÊÊÊÊÊÊÊÊÊÊÊÊ President Xi, thank you for such an incredible welcome ceremony. It was a truly memorable and impressive display! __https://t.co/J9x51h1LBe https://t.co/g4Z7mO5cV9
560	0.205627556	-0.308581189	0.133823032	-0.107985299	-0.114028686	0.25338892	560.ÊÊÊÊÊÊÊÊÊÊÊÊÊÊÊ Congratulations to all of the ÓDEPLORABLESÓ and the millions of people who gave us a MASSIVE (304-227) Electoral College landslide victory! https://t.co/7ifv5gT7Ur
561	0.109798946	-0.057556921	0.381533969	-0.104004878	0.338378078	0.057853588	561.ÊÊÊÊÊÊÊÊÊÊÊÊÊÊÊ Looking forward to a full day of meetings with President Xi and our delegations tomorrow. THANK YOU for the beautiful welcome China! @FLOTUS Melania and I will never forget it! https://t.co/sQoUWIGAiQ
562	0.206746708	-0.051726387	-0.043582445	0.190612121	0.030888759	-0.031873501	562.ÊÊÊÊÊÊÊÊÊÊÊÊÊÊÊ NoKo has interpreted America's past restraint as weakness. This would be a fatal miscalculation. Do not underestimate us. AND DO NOT TRY US. https://t.co/4llqLrNpK3
563	0.071668828	-0.145812241	0.370991531	-0.209924809	0.11149478	0.180500333	563.ÊÊÊÊÊÊÊÊÊÊÊÊÊÊÊ On behalf of @FLOTUS Melania and I, THANK YOU for an unforgettableÊafternoon and eveningÊat theÊForbidden City in Beijing, President Xi and Madame Peng Liyuan. We are looking forward to rejoining you tomorrow morning! https://t.co/ma0F7SHbVU
564	-0.068634415	0.102650059	-0.039318914	-0.301396772	0.104913816	-0.098153562	564.ÊÊÊÊÊÊÊÊÊÊÊÊÊÊÊ Leaving South Korea now heading to China. Looking very much forward to meeting and being with President Xi!
565	0.260492341	-0.061206758	0.036697126	-0.263207127	-0.074433344	-0.104330836	565.ÊÊÊÊÊÊÊÊÊÊÊÊÊÊÊ Together, we dream of a Korea that is free, a peninsula that is safe, and families that are reunited once again! https://t.co/9tsZRCC83j
566	0.212487573	-0.027102064	-0.054973132	0.051582019	0.207552766	0.143260919	566.ÊÊÊÊÊÊÊÊÊÊÊÊÊÊÊ Anyone who doubts the strength or determination of the U.S. should look to our past....and you will doubt it no longer. https://t.co/zyuYc0fIH6
567	0.328006893	0.024640119	-0.196840399	-0.144530067	0.164325253	-0.159932625	567.ÊÊÊÊÊÊÊÊÊÊÊÊÊÊÊ The North Korean regime has pursued its nuclear &amp; ballistic missile programs in defiance of every assurance, agreement, &amp; commmitment it has made to the U.S. and its allies. It's broken all of those commitments... https://t.co/xJ4jUpA8d8
568	0.627370674	0.022244263	0.102066514	-0.305837348	0.051909933	-0.157314537	568.ÊÊÊÊÊÊÊÊÊÊÊÊÊÊÊ The U.S., under my administration, is completely rebuilding its military, and they're spending hundreds of billions of dollars to the newest and finest military equipment anywhere in the world, being built right now. I want peace through strength! https://t.co/2YXkIvRIFi
569	-0.314661081	-0.259472408	0.399908933	0.132931873	-0.045625789	-0.121994698	569.ÊÊÊÊÊÊÊÊÊÊÊÊÊÊÊ Join me LIVE in South Korea________#NationalAssembly #POTUSinAsia __https://t.co/M3iEhPdkas https://t.co/hSxdtd2UnY
570	0.530403471	0.322367441	0.374952854	0.448207865	0.044481116	0.359781147	570.ÊÊÊÊÊÊÊÊÊÊÊÊÊÊÊ Ed Gillespie worked hard but did not embrace me or what I stand for. DonÕt forget, Republicans won 4 out of 4 House seats, and with the economy doing record numbers, we will continue to win, even bigger than before!
571	0.579445959	0.126752458	-0.079789948	-0.143187217	-0.249417135	0.119139926	571.ÊÊÊÊÊÊÊÊÊÊÊÊÊÊÊ Getting ready to make a major speech to the National Assembly here in South Korea, then will be headed to China where I very much look forward to meeting with President Xi who is just off his great political victory.
572	0.168112215	0.217736868	0.136525064	-0.108982529	0.055532254	0.348189596	572.ÊÊÊÊÊÊÊÊÊÊÊÊÊÊÊ Thank you to all Americans who participated in Nat'l Rx Drug Take Back Day. A record amount of drugs collected &amp; disposed. We can do this!
573	-0.145120098	-0.255258804	0.079427993	-0.081155213	0.194746717	0.100377756	573.ÊÊÊÊÊÊÊÊÊÊÊÊÊÊÊ Franklin, such a great photo. HAPPY 99th BIRTHDAY to your father, @BillyGraham! https://t.co/l0c7RvvOa1
574	0.032896832	-0.123546616	0.224315079	-0.334361532	0.136484042	0.293754048	574.ÊÊÊÊÊÊÊÊÊÊÊÊÊÊÊ .@EdWGillespie will totally turn around the high crime and poor economic performance of VA. MS-13 and crime will be gone. Vote today, ASAP!
575	-0.035276252	-0.012634105	-0.089744597	-0.213622696	0.20522908	-0.237363879	575.ÊÊÊÊÊÊÊÊÊÊÊÊÊÊÊ ....and has been horrible on Virginia economy. Vote @EdWGillespie today!
576	0.22606539	0.116780537	0.134377428	-0.120400287	0.125456604	-0.43136783	576.ÊÊÊÊÊÊÊÊÊÊÊÊÊÊÊ Ralph Northam will allow crime to be rampant in Virginia. HeÕs weak on crime, weak on our GREAT VETS, Anti-Second Amendment....
577	0.055014486	-0.021094509	-0.065344727	-0.242128744	0.075473484	0.193945109	577.ÊÊÊÊÊÊÊÊÊÊÊÊÊÊÊ ....is making. Working very hard on TAX CUTS for the middle class, companies and jobs!
578	0.11238864	0.013267688	-0.1056144	-0.108408682	0.094522224	-0.059629774	578.ÊÊÊÊÊÊÊÊÊÊÊÊÊÊÊ Stock market hit yet another all-time record high yesterday. There is great confidence in the moves that my Administration....
579	-0.11857863	0.025426103	-0.016158138	0.028353856	0.121596495	0.171370656	579.ÊÊÊÊÊÊÊÊÊÊÊÊÊÊÊ Thank you to President Moon of South Korea for the beautiful welcoming ceremony. It will always be remembered. https://t.co/bMvJz1iV2a
580	0.158864508	-0.090022494	-0.019162221	-0.097170229	0.123349269	-0.087626978	580.ÊÊÊÊÊÊÊÊÊÊÊÊÊÊÊ It was my great honor to have lunch with our INCREDIBLE U.S. and ROK troops at Camp Humphreys, in South Korea. ________ https://t.co/5NJirz4iNM https://t.co/kNLyONhBCC
581	0.028744189	0.110574197	0.116604098	-0.022704359	-0.232009836	-0.00157126	581.ÊÊÊÊÊÊÊÊÊÊÊÊÊÊÊ ....Some of those they are harshly treating have been ÒmilkingÓ their country for years!
582	0.234319861	0.139789799	0.069791875	0.171841801	-0.173668835	0.117347891	582.ÊÊÊÊÊÊÊÊÊÊÊÊÊÊÊ I have great confidence in King Salman and the Crown Prince of Saudi Arabia, they know exactly what they are doing....
583	0.190448643	0.114612647	0.086598141	-0.282897056	0.146919989	-0.111599609	583.ÊÊÊÊÊÊÊÊÊÊÊÊÊÊÊ Getting ready to leave for South Korea and meetings with President Moon, a fine gentleman. We will figure it all out!
584	0.066943323	-0.086986342	0.217758413	-0.239572539	0.082197006	0.133212879	584.ÊÊÊÊÊÊÊÊÊÊÊÊÊÊÊ My visit to Japan and friendship with PM Abe will yield many benefits, for our great Country. Massive military &amp; energy orders happening+++!
585	0.2008228	0.106250815	-0.025895346	-0.230215492	0.235183218	-0.157401968	585.ÊÊÊÊÊÊÊÊÊÊÊÊÊÊÊ The state of Virginia economy, under Democrat rule, has been terrible. If you vote Ed Gillespie tomorrow, it will come roaring back!
586	-0.585600334	-0.091573784	0.111595432	0.09864437	-0.043274303	-0.120149063	586.ÊÊÊÊÊÊÊÊÊÊÊÊÊÊÊ #USA____ #Japan____ https://t.co/EvxFqAVnFS
587	0.165154901	-0.229553169	-0.05215438	0.172092262	0.080155348	0.081324801	587.ÊÊÊÊÊÊÊÊÊÊÊÊÊÊÊ ...Americans do what we do best: we pull together. We join hands. We lock arms and through the tears and the sadness, we stand strong... https://t.co/qkCPgtKGkA
588	0.055662755	-0.024286894	0.018404609	-0.045290876	0.11911406	-0.044502974	588.ÊÊÊÊÊÊÊÊÊÊÊÊÊÊÊ May God be w/ the people of Sutherland Springs, Texas. The FBI &amp; law enforcement are on the scene. I am monitoring the situation from Japan.
589	-0.164406191	-0.163958042	-0.009054504	-0.018204962	-0.012865999	-0.021407172	589.ÊÊÊÊÊÊÊÊÊÊÊÊÊÊÊ Heading into the 12 days with great negotiating strength because of our tremendous economy. https://t.co/4HnXkR3EhW
590	0.020469829	-0.192867294	-0.053933092	-0.079343692	0.060417385	-0.19838211	590.ÊÊÊÊÊÊÊÊÊÊÊÊÊÊÊ It was a true honor to be at Yokota Air Base with our GREAT @USForcesJapan! https://t.co/KEXnIkkQks
591	-0.227614244	-0.236502375	0.001534637	-0.099371297	0.044164116	0.110117396	591.ÊÊÊÊÊÊÊÊÊÊÊÊÊÊÊ Playing golf with Prime Minister Abe and Hideki Matsuyama, two wonderful people! https://t.co/vYLULe0o2K
592	0.098410647	-0.201575308	-0.073274724	-0.030585322	0.077919665	0.191737143	592.ÊÊÊÊÊÊÊÊÊÊÊÊÊÊÊ Just gave a speech to the great men and women at Yokota Air Base in Tokyo, Japan. Leaving to see Prime Minister Abe. https://t.co/6LRAgojvDB
593	0.158733082	0.072279201	0.42965304	0.113201437	0.270409927	-0.054185345	593.ÊÊÊÊÊÊÊÊÊÊÊÊÊÊÊ I am landing shortly. CanÕt wait to be with our GREAT MILITARY. See you soon! https://t.co/AVLrrOxmm4
594	0.098010464	0.001567065	0.083863661	-0.158481714	-0.065409634	0.131666755	594.ÊÊÊÊÊÊÊÊÊÊÊÊÊÊÊ Would very much appreciate Saudi Arabia doing their IPO of Aramco with the New York Stock Exchange. Important to the United States!
595	0.187180993	-0.128257089	-0.086773688	-0.118723545	-0.052134027	0.157508356	595.ÊÊÊÊÊÊÊÊÊÊÊÊÊÊÊ Unemployment is down to 4.1%, lowest in 17 years. 1.5 million new jobs created since I took office. Highest stock Market ever, up $5.4 trill
596	-0.004209327	-0.060522935	0.518448584	0.011849089	0.429896787	-0.112981342	596.ÊÊÊÊÊÊÊÊÊÊÊÊÊÊÊ Thank you to our GREAT Military/Veterans and @PacificCommand.Remember #PearlHarbor. Remember the @USSArizona!A day IÕll never forget. https://t.co/CMkB0kTkSc
597	-0.112159185	-0.140252213	0.185093728	-0.013473817	0.12128991	0.017921561	597.ÊÊÊÊÊÊÊÊÊÊÊÊÊÊÊ Thank you for such a beautiful welcome Hawaii. My great honor to visit @PacificCommand upon arrival. Heading to Pearl Harbor w/ @FLOTUS now. https://t.co/6gDME9cmnS
598	-0.015744086	0.052909203	-0.018919457	-0.241025695	0.047845148	-0.017926831	598.ÊÊÊÊÊÊÊÊÊÊÊÊÊÊÊ Getting ready to land in Hawaii. Looking so much forward to meeting with our great Military/Veterans at Pearl Harbor!
599	0.056128739	-0.026852444	-0.196930043	-0.154451733	0.093859317	-0.073462407	599.ÊÊÊÊÊÊÊÊÊÊÊÊÊÊÊ The decision on Sergeant Bergdahl is a complete and total disgrace to our Country and to our Military.
600	-0.41361126	-0.078782293	0.078340267	-0.003145892	0.01426261	0.014538143	600.ÊÊÊÊÊÊÊÊÊÊÊÊÊÊÊ JOBS, JOBS, JOBS! https://t.co/twUNktGbnb
601	0.040605179	-0.258158601	-0.004462467	-0.266122584	0.07290183	0.286681475	601.ÊÊÊÊÊÊÊÊÊÊÊÊÊÊÊ The rigged Dem Primary, one of the biggest political stories in years, got ZERO coverage on Fake News Network TV last night. Disgraceful!
602	0.091101179	-0.073206589	0.199451299	-0.146572768	0.106492032	0.298876241	602.ÊÊÊÊÊÊÊÊÊÊÊÊÊÊÊ Just took off for ceremony @ Pearl Harbor. Will then be heading to Japan, SKorea, China, Vietnam &amp; the Philippines. Will never let you down!
603	0.350761836	0.062198978	0.070920606	-0.079441873	0.010087555	-0.006839975	603.ÊÊÊÊÊÊÊÊÊÊÊÊÊÊÊ I always felt I would be running and winning against Bernie Sanders, not Crooked H, without cheating, I was right.
604	0.010028368	0.040791067	-0.188188252	-0.176031497	0.140658809	-0.01538772	604.ÊÊÊÊÊÊÊÊÊÊÊÊÊÊÊ Bernie Sanders supporters have every right to be apoplectic of the complete theft of the Dem primary by Crooked Hillary!
605	0.440962709	-0.019482251	0.161071769	-0.349995226	-0.272553809	0.069104708	605.ÊÊÊÊÊÊÊÊÊÊÊÊÊÊÊ ...Based on that, the Military has hit ISIS "much harder" over the last two days. They will pay a big price for every attack on us!
606	0.315746536	-0.061657525	-0.131000646	-0.152424868	-0.172749129	0.256721731	606.ÊÊÊÊÊÊÊÊÊÊÊÊÊÊÊ ISIS just claimed the Degenerate Animal who killed, and so badly wounded, the wonderful people on the West Side, was "their soldier." .....
607	0.133895758	-0.141243124	0.100462424	-0.185136222	-0.079639377	0.249480373	607.ÊÊÊÊÊÊÊÊÊÊÊÊÊÊÊ Pocahontas just stated that the Democrats, lead by the legendary Crooked Hillary Clinton, rigged the Primaries! Lets go FBI &amp; Justice Dept.
608	0.121018095	-0.197738232	-0.230738147	-0.191262919	0.032004428	0.084488745	608.ÊÊÊÊÊÊÊÊÊÊÊÊÊÊÊ The real story on Collusion is in Donna B's new book. Crooked Hillary bought the DNC &amp; then stole the Democratic Primary from Crazy Bernie!
609	0.36595825	0.101974196	-0.265318283	-1.93E-05	0.301314544	0.093129648	609.ÊÊÊÊÊÊÊÊÊÊÊÊÊÊÊ ....People are angry. At some point the Justice Department, and the FBI, must do what is right and proper. The American public deserves it!
610	0.234444021	0.008820513	-0.147355278	0.062390818	-0.271505618	0.086627428	610.ÊÊÊÊÊÊÊÊÊÊÊÊÊÊÊ ...New Donna B book says she paid for and stole the Dem Primary. What about the deleted E-mails, Uranium, Podesta, the Server, plus, plus...
611	0.276082592	-0.054064054	-0.122166372	0.198739579	-0.042275107	0.246439385	611.ÊÊÊÊÊÊÊÊÊÊÊÊÊÊÊ Everybody is asking why the Justice Department (and FBI) isn't looking into all of the dishonesty going on with Crooked Hillary &amp; the Dems..
612	0.394480404	-0.018480999	-0.022497024	-0.028460624	-0.201105384	0.152187285	612.ÊÊÊÊÊÊÊÊÊÊÊÊÊÊÊ My Twitter account was taken down for 11 minutes by a rogue employee. I guess the word must finally be getting out-and having an impact.
613	-0.130264299	0.019119271	0.299317225	-0.047938006	-0.14152381	-0.087636693	613.ÊÊÊÊÊÊÊÊÊÊÊÊÊÊÊ I will be interviewed by @IngrahamAngle on @FoxNews at 10:00. Enjoy!
614	0.313341066	-0.195402512	-0.112502501	-0.36706223	0.177548159	-0.136526615	614.ÊÊÊÊÊÊÊÊÊÊÊÊÊÊÊ The @TuckerCarlson opening statement about our once cherished and great FBI was so sad to watch. James Comey's leadership was a disaster!
615	0.099969373	0.055762545	-0.215153733	0.189123162	-0.01056392	-0.071570635	615.ÊÊÊÊÊÊÊÊÊÊÊÊÊÊÊ ....This is real collusion and dishonesty. Major violation of Campaign Finance Laws and Money Laundering - where is our Justice Department?
616	0.050567248	-0.170831053	-0.097290098	-0.074164324	-0.105335542	0.211358222	616.ÊÊÊÊÊÊÊÊÊÊÊÊÊÊÊ Donna Brazile just stated the DNC RIGGED the system to illegally steal the Primary from Bernie Sanders. Bought and paid for by Crooked H....
617	0.265935761	0.082694265	0.01983452	0.069290158	0.081870036	0.263943147	617.ÊÊÊÊÊÊÊÊÊÊÊÊÊÊÊ Great Tax Cut rollout today. The lobbyists are storming Capital Hill, but the Republicans will hold strong and do what is right for America!
618	0.244814011	-0.184419736	-0.056125783	-0.092148592	0.08391563	-0.146280722	618.ÊÊÊÊÊÊÊÊÊÊÊÊÊÊÊ Today, it was my pleasure and great honor to announce my nomination of Jerome Powell to be the next Chairman of the @FederalReserve. https://t.co/6aDuRy3zws
619	-0.145735577	-0.408342154	-0.079245735	-0.069246815	0.027179971	0.069061561	619.ÊÊÊÊÊÊÊÊÊÊÊÊÊÊÊ Broadcom's move to America=$20 BILLION of annual rev into U.S.A., $3+ BILLION/yr. in research/engineering &amp; $6 BILLION/yr. in manufacturing. https://t.co/NsJ4PtVTtl
620	0.416138513	-0.218940353	0.189738238	-0.031242315	-0.3716219	-0.057135778	620.ÊÊÊÊÊÊÊÊÊÊÊÊÊÊÊ Today, we are thrilled to welcome @Broadcom CEO Hock Tan to the WH to announce he is moving their HQÕs from Singapore back to the U.S.A..... https://t.co/WrqUXBndyZ
621	0.219178009	-0.045950804	0.103157085	0.016909441	-0.060092415	0.021782636	621.ÊÊÊÊÊÊÊÊÊÊÊÊÊÊÊ Congress must end chain migration so that we can have a system that is SECURITY BASED! We need to make AMERICA SAFE! #USA____ https://t.co/d7L1YW5iVY
622	0.244151704	-0.21077265	0.062511041	0.012792595	-0.146278057	0.014131326	622.ÊÊÊÊÊÊÊÊÊÊÊÊÊÊÊ I am calling on Congress to TERMINATE the diversity visa lottery program that presents significant vulnerabilities to our national security. https://t.co/tW4wOlI4vu
623	-0.364502996	-0.32898337	0.013236557	0.076702705	-0.009139618	-0.048763562	623.ÊÊÊÊÊÊÊÊÊÊÊÊÊÊÊ Congratulations to the Houston @Astros, 2017 #WorldSeries Champions__#HoustonStrong #EarnHistory https://t.co/BP7OEzdhFi
624	0.304533228	0.07118984	-0.043272967	-0.151702084	-0.209053737	0.07026426	624.ÊÊÊÊÊÊÊÊÊÊÊÊÊÊÊ ...There is also something appropriate about keeping him in the home of the horrible crime he committed. Should move fast. DEATH PENALTY!
625	0.15510957	-0.105863831	-0.015572748	0.032355504	0.031230881	0.187546108	625.ÊÊÊÊÊÊÊÊÊÊÊÊÊÊÊ Would love to send the NYC terrorist to Guantanamo but statistically that process takes much longer than going through the Federal system...
626	0.409130871	0.010497372	-0.009824017	-0.274646588	-0.188595015	-0.098095548	626.ÊÊÊÊÊÊÊÊÊÊÊÊÊÊÊ NYC terrorist was happy as he asked to hang ISIS flag in his hospital room. He killed 8 people, badly injured 12. SHOULD GET DEATH PENALTY!
627	0.224677448	-0.061114245	0.350458254	-0.096629389	-0.039995715	0.045449836	627.ÊÊÊÊÊÊÊÊÊÊÊÊÊÊÊ Great mtg w/ @Cabinet today. Tomorrow, I will be announcing the new head of the Fed. I think you will be extremely impressed by this person! https://t.co/5ASJVLGAiG
628	-0.163105157	-0.054493676	-0.099186941	-0.104014983	0.060588301	0.124494896	628.ÊÊÊÊÊÊÊÊÊÊÊÊÊÊÊ Happy birthday to @garyplayer, a truly great Champion and Person!
629	-0.020894456	-0.073726591	0.054686302	-0.015467036	0.005049015	-0.088285754	629.ÊÊÊÊÊÊÊÊÊÊÊÊÊÊÊ It is finally happening for our great clean coal miners! https://t.co/suAnjs6Ccz
630	0.179878571	0.014920984	0.092655783	-0.334075124	0.034728375	-0.105472294	630.ÊÊÊÊÊÊÊÊÊÊÊÊÊÊÊ The United States will be immediately implementing much tougher Extreme Vetting Procedures. The safety of our citizens comes first!
631	0.220565128	0.004174847	-0.009850392	-0.102449091	-0.192375207	0.135237588	631.ÊÊÊÊÊÊÊÊÊÊÊÊÊÊÊ Just spoke to President Macri of Argentina about the five proud and wonderful men killed in the West Side terror attack. God be with them!
632	0.427870347	0.129044167	0.131643458	-0.047789261	0.07623017	0.025418782	632.ÊÊÊÊÊÊÊÊÊÊÊÊÊÊÊ CHAIN MIGRATION must end now! Some people come in, and they bring their whole family with them, who can be truly evil. NOT ACCEPTABLE! https://t.co/PQGeTTdRtX
633	-0.014258719	0.009307409	0.035660151	-0.183222484	-0.070943678	0.164592656	633.ÊÊÊÊÊÊÊÊÊÊÊÊÊÊÊ @SenateMajLdr @SenateGOP ...and Appeals Court Judges at a record clip! Our courts are rapidly changing for the better!
634	-0.156327087	-0.024015839	0.132459528	-0.090012471	-0.15822397	0.00479165	634.ÊÊÊÊÊÊÊÊÊÊÊÊÊÊÊ Thanks to @SenateMajLdr McConnell and the @SenateGOP we are appointing high-quality Federal District...
635	-0.018504714	-0.134145337	0.08921887	-0.254443953	0.202100799	0.386022195	635.ÊÊÊÊÊÊÊÊÊÊÊÊÊÊÊ Thank you to the GREAT NYPD, First Responders and all govt officials for having handled the terrible West Side attack so professionally! https://t.co/imPIdOzjAn
636	-0.027027039	0.033376697	-0.016144007	-0.10651839	-0.057639909	0.056198224	636.ÊÊÊÊÊÊÊÊÊÊÊÊÊÊÊ @NYGovCuomo @NYCMayor ...fully supports any and all of their efforts with respect to the West Side attack. #NYCStrong
637	0.113958811	-0.052747933	-0.021855894	0.178779554	-0.27557946	0.134285669	637.ÊÊÊÊÊÊÊÊÊÊÊÊÊÊÊ Just spoke with @NYGovCuomo and @NYCMayor de Blasio to let them know that the federal government...
638	0.27847357	-0.130220232	0.038945797	-0.077742778	-0.215209354	0.07022277	638.ÊÊÊÊÊÊÊÊÊÊÊÊÊÊÊ We mourn the horrifying terrorist attack in NYC. All of America is praying and grieving for the families who lost their precious loved ones. https://t.co/WZFHXoJE3K
639	0.081187831	-0.203940881	-0.198025088	-0.101447786	0.149028705	0.227772188	639.ÊÊÊÊÊÊÊÊÊÊÊÊÊÊÊ ....for the Middle Class. The House and Senate should consider ASAP as the process of final approval moves along. Push Biggest Tax Cuts EVER
640	0.109502578	0.102644631	-0.183559442	-0.089463527	0.213916351	-0.124682427	640.ÊÊÊÊÊÊÊÊÊÊÊÊÊÊÊ Wouldn't it be great to Repeal the very unfair and unpopular Individual Mandate in ObamaCare and use those savings for further Tax Cuts.....
641	-0.585600334	-0.091573784	0.111595432	0.09864437	-0.043274303	-0.120149063	641.ÊÊÊÊÊÊÊÊÊÊÊÊÊÊÊ #NYCStrong #USA____ https://t.co/6K3Xw5P87d
642	0.011761221	0.007763764	0.178988452	-0.019254542	-0.270893036	-0.073925468	642.ÊÊÊÊÊÊÊÊÊÊÊÊÊÊÊ "Senator Chuck Schumer helping to import Europes problems" said Col.Tony Shaffer. We will stop this craziness! @foxandfriends
643	0.290690036	-0.00411687	0.016694742	-0.213558454	-0.139952784	-0.041611235	643.ÊÊÊÊÊÊÊÊÊÊÊÊÊÊÊ We are fighting hard for Merit Based immigration, no more Democrat Lottery Systems. We must get MUCH tougher (and smarter). @foxandfriends
644	0.371887675	-0.0012996	-0.059313567	0.041632172	-0.260151164	0.129412353	644.ÊÊÊÊÊÊÊÊÊÊÊÊÊÊÊ The terrorist came into our country through what is called the "Diversity Visa Lottery Program," a Chuck Schumer beauty. I want merit based.
645	0.386218382	0.272239974	0.00401135	-0.05289603	0.123797532	-0.051528934	645.ÊÊÊÊÊÊÊÊÊÊÊÊÊÊÊ I have just ordered Homeland Security to step up our already Extreme Vetting Program. Being politically correct is fine, but not for this!
646	0.297164071	0.204460114	0.046625109	-0.162946499	0.24687565	-0.070555559	646.ÊÊÊÊÊÊÊÊÊÊÊÊÊÊÊ The Republican House members are working hard (and late) toward the Massive Tax Cuts that they know you deserve. These will be biggest ever!
647	-0.013522158	0.030733973	0.069108228	-0.190548102	0.252083302	0.086757512	647.ÊÊÊÊÊÊÊÊÊÊÊÊÊÊÊ My thoughts, condolences and prayers to the victims and families of the New York City terrorist attack. God and your country are with you!
648	0.33389199	0.034743847	0.303328683	-0.011119773	-0.183651383	0.146178996	648.ÊÊÊÊÊÊÊÊÊÊÊÊÊÊÊ We must not allow ISIS to return, or enter, our country after defeating them in the Middle East and elsewhere. Enough!
649	0.274468474	-0.044445671	-0.101915857	-0.143684316	0.14097652	0.352104127	649.ÊÊÊÊÊÊÊÊÊÊÊÊÊÊÊ In NYC, looks like another attack by a very sick and deranged person. Law enforcement is following this closely. NOT IN THE U.S.A.!
650	-0.350887772	-0.257502371	0.026572184	-0.006916045	0.018141247	-0.024849024	650.ÊÊÊÊÊÊÊÊÊÊÊÊÊÊÊ U.S. COAL PRODUCTIONUp__7.8% past year. Down__31.5% last 10 years. #EndingWarOnCoal https://t.co/xr20OBb2DV
651	-0.270073334	-0.329545781	-0.086471524	0.174866654	0.010129711	-0.055334099	651.ÊÊÊÊÊÊÊÊÊÊÊÊÊÊÊ ÒHome Prices Reach New All-Time Highs in AugustÓ Read more: https://t.co/XzJiZgGQ8R https://t.co/STBtR6mO2j
652	-0.224007728	-0.40686054	-0.147106837	0.127073311	0.067295937	0.007078538	652.ÊÊÊÊÊÊÊÊÊÊÊÊÊÊÊ "Consumer Confidence Hits Highest Level Since December 2000" Read more: https://t.co/w7WkcobFun https://t.co/nLo5XCnuIx
653	-0.367130919	-0.011649324	0.118662042	-0.029394898	0.053541194	0.046347475	653.ÊÊÊÊÊÊÊÊÊÊÊÊÊÊÊ Wishing everyone a safe and Happy Halloween!#Halloween2017 https://t.co/BRpgXVRI8Y
654	-0.649384843	0.096867852	0.12427045	0.047796664	0.038746283	-0.003530541	654.ÊÊÊÊÊÊÊÊÊÊÊÊÊÊÊ Thank you @LuisRiveraMarin! https://t.co/BK7sDv9phU
655	0.010981557	-0.235100754	-0.184915621	0.074843076	-0.077603275	0.029154975	655.ÊÊÊÊÊÊÊÊÊÊÊÊÊÊÊ ÒStatement by President Trump on the Apprehension of Mustafa al-Imam for His Alleged Role in Benghazi AttacksÓ https://t.co/2U7WJmfGlM
656	0.316520403	0.281717201	0.12204734	-0.12607386	-0.094254271	0.117724679	656.ÊÊÊÊÊÊÊÊÊÊÊÊÊÊÊ ....earth shattering. He and his brother could Drain The Swamp, which would be yet another campaign promise fulfilled. Fake News weak!
657	0.425767985	0.041195915	-0.217544225	0.012216257	0.032301961	0.097934961	657.ÊÊÊÊÊÊÊÊÊÊÊÊÊÊÊ The biggest story yesterday, the one that has the Dems in a dither, is Podesta running from his firm. What he know about Crooked Dems is....
658	0.192457934	-0.045809576	0.208154181	0.012268114	0.001117145	0.062481961	658.ÊÊÊÊÊÊÊÊÊÊÊÊÊÊÊ I hope people will start to focus on our Massive Tax Cuts for Business (jobs) and the Middle Class (in addition to Democrat corruption)!
659	0.408772686	-0.014371717	-0.121228686	-0.108347902	0.133206891	0.277272999	659.ÊÊÊÊÊÊÊÊÊÊÊÊÊÊÊ ....came to the campaign. Few people knew the young, low level volunteer named George, who has already proven to be a liar. Check the DEMS!
660	0.2361824	-0.015718701	-0.096899789	-0.070853029	-0.264167584	0.077423412	660.ÊÊÊÊÊÊÊÊÊÊÊÊÊÊÊ The Fake News is working overtime. As Paul Manaforts lawyer said, there was "no collusion" and events mentioned took place long before he...
661	-0.243627191	0.064543285	-0.079881832	-0.096150478	0.069413879	-0.053059119	661.ÊÊÊÊÊÊÊÊÊÊÊÊÊÊÊ ....Also, there is NO COLLUSION!
662	0.221630728	0.134137198	-0.348894276	0.249193516	-0.015071128	0.146333375	662.ÊÊÊÊÊÊÊÊÊÊÊÊÊÊÊ Sorry, but this is years ago, before Paul Manafort was part of the Trump campaign. But why aren't Crooked Hillary &amp; the Dems the focus?????
663	-0.200694662	-0.11155347	-0.183341674	-0.007669865	-0.041686643	0.011283076	663.ÊÊÊÊÊÊÊÊÊÊÊÊÊÊÊ Great job by MichaelCaputo on @foxandfriends.
664	0.187402703	-0.065550558	-0.207538283	0.288417264	-0.189091762	0.11171369	664.ÊÊÊÊÊÊÊÊÊÊÊÊÊÊÊ Report out that Obama Campaign paid $972,000 to Fusion GPS. The firm also got $12,400,000 (really?) from DNC. Nobody knows who OK'd!
665	0.27086297	0.02240713	-0.055132116	0.130470075	-0.063168088	0.224448138	665.ÊÊÊÊÊÊÊÊÊÊÊÊÊÊÊ All of this "Russia" talk right when the Republicans are making their big push for historic Tax Cuts &amp; Reform. Is this coincidental? NOT!
666	0.234617464	0.044954315	0.111965409	-0.280917065	0.294537435	0.16455354	666.ÊÊÊÊÊÊÊÊÊÊÊÊÊÊÊ ...are now fighting back like never before. There is so much GUILT by Democrats/Clinton, and now the facts are pouring out. DO SOMETHING!
667	0.20603921	0.128081174	0.024105396	0.180447567	-0.029451581	0.161518524	667.ÊÊÊÊÊÊÊÊÊÊÊÊÊÊÊ ..."collusion," which doesn't exist. The Dems are using this terrible (and bad for our country) Witch Hunt for evil politics, but the R's...
668	0.284339225	0.027714508	-0.033762534	-0.122933754	-0.171989059	0.235295386	668.ÊÊÊÊÊÊÊÊÊÊÊÊÊÊÊ ...the Uranium to Russia deal, the 33,000 plus deleted Emails, the Comey fix and so much more. Instead they look at phony Trump/Russia,....
669	0.194333955	-0.265748265	0.173295174	0.030941155	-0.137534076	0.063562326	669.ÊÊÊÊÊÊÊÊÊÊÊÊÊÊÊ Never seen such Republican ANGER &amp; UNITY as I have concerning the lack of investigation on Clinton made Fake Dossier (now $12,000,000?),....
670	0.260866424	0.025828111	0.296096563	-0.169934443	0.020189547	0.084461646	670.ÊÊÊÊÊÊÊÊÊÊÊÊÊÊÊ As usual, the ObamaCare premiums will be up (the Dems own it), but we will Repeal &amp; Replace and have great Healthcare soon after Tax Cuts!
671	-0.070512837	-0.170574362	0.016428247	-0.142318784	-0.124129196	0.26315063	671.ÊÊÊÊÊÊÊÊÊÊÊÊÊÊÊ JFK Files are released, long ahead of schedule!
672	0.338229058	0.113990614	-0.081290728	-0.237388209	0.058892281	-0.018493407	672.ÊÊÊÊÊÊÊÊÊÊÊÊÊÊÊ While not at all presidential I must point out that the Sloppy Michael Moore Show on Broadway was a TOTAL BOMB and was forced to close. Sad!
673	0.082381765	-0.074848042	0.324075778	-0.200651639	0.329160861	-0.120835593	673.ÊÊÊÊÊÊÊÊÊÊÊÊÊÊÊ Happy #FirstRespondersDay to all of our HEROES out there. We are forever grateful to you for your service, sacrifice and courage 24/7/365! https://t.co/vOcTlyOeyw
674	-0.100459974	0.054537545	-0.078192339	0.010729099	0.036249378	0.095856357	674.ÊÊÊÊÊÊÊÊÊÊÊÊÊÊÊ ...in order to put any and all conspiracy theories to rest.
675	0.222887811	0.14742194	0.016778849	-0.073506259	-0.078058408	0.136201698	675.ÊÊÊÊÊÊÊÊÊÊÊÊÊÊÊ ...addresses of any mentioned person who is still living. I am doing this for reasons of full disclosure, transparency and...
676	0.121390547	-0.210939613	0.249838979	-0.154835051	0.029315113	0.056022697	676.ÊÊÊÊÊÊÊÊÊÊÊÊÊÊÊ After strict consultation with General Kelly, the CIA and other Agencies, I will be releasing ALL #JFKFiles other than the names and...
677	0.091870997	-0.200646163	-0.075747166	-0.05521164	0.247869784	0.072720886	677.ÊÊÊÊÊÊÊÊÊÊÊÊÊÊÊ Today is National Prescription Drug Take Back Day. Everyone can help fight the #OpioidEpidemic by participating! https://t.co/ONObTWOaOn https://t.co/CYG11DnxH7
678	0.173323856	0.144416046	0.230338718	-0.085874136	-0.132223448	0.20478319	678.ÊÊÊÊÊÊÊÊÊÊÊÊÊÊÊ Just read the nice remarks by President Jimmy Carter about me and how badly I am treated by the press (Fake News). Thank you Mr. President!
679	0.136234412	-0.087222601	-0.015729452	-0.229891859	-0.062185676	0.245751144	679.ÊÊÊÊÊÊÊÊÊÊÊÊÊÊÊ Very little reporting about the GREAT GDP numbers announced yesterday (3.0 despite the big hurricane hits). Best consecutive Q's in years!
680	0.004449886	-0.152504459	0.195443041	0.182093134	-0.14595844	0.008223092	680.ÊÊÊÊÊÊÊÊÊÊÊÊÊÊÊ ÒWHAT HAPPENEDÓÒHow Team Hillary played the press for fools on RussiaÓ__https://t.co/GqpIidk017NOW WE KNOW! https://t.co/SgWL1HZmkI
681	-0.585600334	-0.091573784	0.111595432	0.09864437	-0.043274303	-0.120149063	681.ÊÊÊÊÊÊÊÊÊÊÊÊÊÊÊ #JFKFiles https://t.co/AnPBSJFh3J
682	-0.449859947	-0.143508322	0.033876976	0.038285188	0.001678943	-0.067298813	682.ÊÊÊÊÊÊÊÊÊÊÊÊÊÊÊ Happy Birthday @TheLeeGreenwood!#FlashbackFriday https://t.co/MCrMK6Eurm
683	0.080801846	-0.155865714	0.03839369	0.069274205	-0.050549953	-0.113679714	683.ÊÊÊÊÊÊÊÊÊÊÊÊÊÊÊ People are anxiously awaiting my decision as to who the next head of the Fed will be....__https://t.co/PEj1KNYcAO
684	-0.277930598	-0.370752512	-0.083768267	0.130595628	0.053849676	-0.10867222	684.ÊÊÊÊÊÊÊÊÊÊÊÊÊÊÊ .@FoxNews Chris Wallace: ÒMore evidence of Dem collusion with Russia than GOPÓ https://t.co/nACQerJSiu
685	0.152815644	-0.128984966	0.048087093	0.011536508	-0.224370488	0.02164698	685.ÊÊÊÊÊÊÊÊÊÊÊÊÊÊÊ We are inspired by the stories of everyday heroes who pull their communities from the depths of despair through leadership and love. https://t.co/DL3oan4Fm7
686	0.1023926	-0.12886428	-0.070880106	-0.112513013	-0.020767067	0.323101406	686.ÊÊÊÊÊÊÊÊÊÊÊÊÊÊÊ Diane Black of Tennessee, the highly respected House Budget Committee Chairwoman, did a GREAT job in passing Budget, setting up big Tax Cuts
687	-0.613607722	0.117870988	0.030884819	0.087273916	0.038892636	-0.041232944	687.ÊÊÊÊÊÊÊÊÊÊÊÊÊÊÊ Thank you @FLGovScott. https://t.co/rgdU9plvFK
688	0.245180498	-0.048246957	-0.052494762	-0.305062539	0.025984055	0.100045175	688.ÊÊÊÊÊÊÊÊÊÊÊÊÊÊÊ It is now commonly agreed, after many months of COSTLY looking, that there was NO collusion between Russia and Trump. Was collusion with HC!
689	0.065067078	-0.185108625	0.155384948	-0.164465657	0.277298242	0.205869463	689.ÊÊÊÊÊÊÊÊÊÊÊÊÊÊÊ Happy birthday to the great @TheLeeGreenwood. You and your beautiful song have made such a difference. MAKE AMERICA GREAT AGAIN!
690	0.402125748	0.002558317	0.06972807	-0.226111272	-0.003894732	0.04533652	690.ÊÊÊÊÊÊÊÊÊÊÊÊÊÊÊ JFK Files are being carefully released. In the end there will be great transparency. It is my hope to get just about everything to public!
691	0.065067078	-0.185108625	0.155384948	-0.164465657	0.277298242	0.205869463	691.ÊÊÊÊÊÊÊÊÊÊÊÊÊÊÊ Happy birthday to the great @leegreenwood83. You and your beautiful song have made such a difference. MAKE AMERICA GREAT AGAIN!
692	0.094986289	0.127292241	-0.021167208	-0.084333477	-0.0972142	0.078497737	692.ÊÊÊÊÊÊÊÊÊÊÊÊÊÊÊ Good luck to @Joy_Villa on her decision to enter the wonderful world of politics. She has many fans!
693	-0.051872748	-0.21721691	-0.200763781	-0.166566674	0.167865245	0.160124103	693.ÊÊÊÊÊÊÊÊÊÊÊÊÊÊÊ Congratulations to @SpeakerRyan, @GOPLeader, @SteveScalise and to the Republican Party on Budget passage yesterday. Now for biggest Tax Cuts
694	-0.360383866	0.206166689	-0.001533053	-0.163428333	0.140302829	0.163043795	694.ÊÊÊÊÊÊÊÊÊÊÊÊÊÊÊ Thank you @foxandfriends. Really great job and show!
695	0.258016689	-0.05693928	0.159693521	-0.289095976	-0.115190155	0.154273145	695.ÊÊÊÊÊÊÊÊÊÊÊÊÊÊÊ Wacky &amp; totally unhinged Tom Steyer, who has been fighting me and my Make America Great Again agenda from beginning, never wins elections!
696	0.127305091	-0.289784505	0.274513209	-0.086995257	0.077685322	0.018535032	696.ÊÊÊÊÊÊÊÊÊÊÊÊÊÊÊ WORKING TOGETHER, we will defeat this #OpioidEpidemic &amp; free our nation from the terrible affliction of drug abuse. https://t.co/iAZjqGMwav https://t.co/mZI5uQN4oZ
697	0.079863642	-0.333575334	0.168916664	-0.10971466	0.005496568	0.078645342	697.ÊÊÊÊÊÊÊÊÊÊÊÊÊÊÊ Effective today, my administration officially declared the #OpioidCrisis a NATIONAL PUBLIC HEALTH EMERGENCY under federal law. https://t.co/YosOBurdCw
698	-0.226685422	0.032307074	-0.064186778	-0.050118417	-0.112678758	0.148392071	698.ÊÊÊÊÊÊÊÊÊÊÊÊÊÊÊ Big news - Budget just passed!
699	-0.089365518	0.021439806	0.005192183	0.233027002	0.100596573	0.282047046	699.ÊÊÊÊÊÊÊÊÊÊÊÊÊÊÊ Do not underestimate the UNITY within the Republican Party!
700	0.336883383	0.306572113	0.039939159	0.066937474	0.310013322	0.125194425	700.ÊÊÊÊÊÊÊÊÊÊÊÊÊÊÊ Ed Gillespie will be a great Governor of Virginia. His opponent doesn't even show up to meetings/work, and will be VERY weak on crime!
701	0.255014109	0.049243128	0.28453208	-0.13611395	-0.016019984	0.071684375	701.ÊÊÊÊÊÊÊÊÊÊÊÊÊÊÊ Ed Gillespie will turn the really bad Virginia economy #'s around, and fast. Strong on crime, he might even save our great statues/heritage!
702	-0.350523473	-0.043599628	0.008039819	-0.044757614	0.00649774	-0.166308732	702.ÊÊÊÊÊÊÊÊÊÊÊÊÊÊÊ Will be another Sean success! https://t.co/SlNTENvJLA
703	-0.261453213	-0.07570408	0.472989993	-0.080256587	-0.111715037	-0.151687745	703.ÊÊÊÊÊÊÊÊÊÊÊÊÊÊÊ Together, we will Make America Great Again!#AmericaFirst____ https://t.co/ajiC3flNkI
704	0.088048742	-0.221238758	0.290968254	-0.016682065	0.304876814	-0.227377489	704.ÊÊÊÊÊÊÊÊÊÊÊÊÊÊÊ This will be the biggest TAX CUT in the history of our country - and we need it! #TaxReform Read more: https://t.co/o3W9bJkz5k https://t.co/JYckXWEmLu
705	-0.206770238	-0.219094072	0.090203142	0.081779033	0.07257577	0.020782383	705.ÊÊÊÊÊÊÊÊÊÊÊÊÊÊÊ Interview with @LouDobbs coming up at 7pmE on @FoxBusiness. Enjoy! https://t.co/9V9z015kVl
706	-0.123419149	-0.206889277	0.23020085	-0.061497697	0.353726862	0.312577952	706.ÊÊÊÊÊÊÊÊÊÊÊÊÊÊÊ Texas @GovAbbott &amp; Lt. Gov. @DanPatrick,Thank you for todays briefing on hurricane recovery efforts here in TX. Keep up the great work! https://t.co/rBel6IWrJl
707	-0.055100419	-0.178077054	0.180055023	-0.258831789	0.078304916	0.091132893	707.ÊÊÊÊÊÊÊÊÊÊÊÊÊÊÊ The long anticipated release of the #JFKFiles will take place tomorrow. So interesting!
708	0.097587317	-0.122723501	0.109439638	-0.061141038	-0.008439309	-0.04890155	708.ÊÊÊÊÊÊÊÊÊÊÊÊÊÊÊ Melania and I look forward to being with President Xi &amp; Madame Peng Liyuan in China in two weeks for what will hopefully be a historic trip! https://t.co/uFMonzza7N
709	0.323099461	-0.033904855	0.123078613	-0.122330473	-0.211530964	0.280339672	709.ÊÊÊÊÊÊÊÊÊÊÊÊÊÊÊ Spoke to President Xi of China to congratulate him on his extraordinary elevation. Also discussed NoKo &amp; trade, two very important subjects!
710	-0.163051422	-0.137386527	0.118750353	-0.070328727	-0.214939466	-0.010226866	710.ÊÊÊÊÊÊÊÊÊÊÊÊÊÊÊ Just interviewed by @LouDobbs. Will be aired tonight at 7pmE on @FoxBusiness. #Dobbs
711	0.006964789	0.166135678	0.127243606	-0.260233516	0.334957309	-0.315168436	711.ÊÊÊÊÊÊÊÊÊÊÊÊÊÊÊ Congrats to @Reince Priebus, a really good and talented man. WeÕre proud of you Reince! https://t.co/7AsjAMrSnV
712	-0.366695407	-0.169351176	0.236928064	-0.045768735	0.06462599	0.049322812	712.ÊÊÊÊÊÊÊÊÊÊÊÊÊÊÊ MAKE AMERICA GREAT AGAIN! https://t.co/CbEwJSQ1A3
713	0.360883172	0.059272157	0.277331831	-0.162389922	-0.421667491	0.061750943	713.ÊÊÊÊÊÊÊÊÊÊÊÊÊÊÊ Jeff Flake, with an 18% approval rating in Arizona, said "a lot of my colleagues have spoken out." Really, they just gave me a standing O!
714	0.090737287	-0.085478827	-0.213077077	-0.326617233	0.273997563	0.137339146	714.ÊÊÊÊÊÊÊÊÊÊÊÊÊÊÊ Working hard on the biggest tax cut in U.S. history. Great support from so many sides. Big winners will be the middle class, business &amp; JOBS
715	0.12329738	-0.165629317	-0.116845375	-0.308311971	0.134214359	0.161307056	715.ÊÊÊÊÊÊÊÊÊÊÊÊÊÊÊ The meeting with Republican Senators yesterday, outside of Flake and Corker, was a love fest with standing ovations and great ideas for USA!
716	0.430145608	0.049566624	-0.120098938	-0.423408551	-0.091864938	0.060995157	716.ÊÊÊÊÊÊÊÊÊÊÊÊÊÊÊ The reason Flake and Corker dropped out of the Senate race is very simple, they had zero chance of being elected. Now act so hurt &amp; wounded!
717	0.119999564	-0.175676986	-0.273781607	-0.131557277	0.00549567	0.074190575	717.ÊÊÊÊÊÊÊÊÊÊÊÊÊÊÊ "Clinton campaign &amp; DNC paid for research that led to the anti-Trump Fake News Dossier. The victim here is the President." @FoxNews
718	0.081524112	0.014874133	-0.069173865	-0.257364502	0.114821653	0.12251831	718.ÊÊÊÊÊÊÊÊÊÊÊÊÊÊÊ So nice being with Republican Senators today. Multiple standing ovations! Most are great people who want big Tax Cuts and success for U.S.
719	-0.153831078	-0.248261322	-0.12330253	0.138458091	-0.044970083	-0.03981852	719.ÊÊÊÊÊÊÊÊÊÊÊÊÊÊÊ ÒPresident Donald J. Trump Proclaims October 24, 2017, as United Nations DayÓ Read more: https://t.co/cyRAQAKhy2 https://t.co/HVD0kLYlBk
720	-0.204593116	0.192867616	-0.097441237	-0.136108239	0.00922573	-0.050834568	720.ÊÊÊÊÊÊÊÊÊÊÊÊÊÊÊ Stock Market just hit another record high! Jobs looking very good.
721	0.266423754	-0.094077143	0.322057531	-0.231259091	-0.237155135	0.070963145	721.ÊÊÊÊÊÊÊÊÊÊÊÊÊÊÊ ...the entire World WAS laughing and taking advantage of us. People like liddle' Bob Corker have set the U.S. way back. Now we move forward!
722	0.492802451	0.286418343	-0.231095077	0.293963559	-0.039433077	0.186244167	722.ÊÊÊÊÊÊÊÊÊÊÊÊÊÊÊ Sen. Corker is the incompetent head of the Foreign Relations Committee, &amp; look how poorly the U.S. has done. He doesn't have a clue as.....
723	0.146100007	0.014477075	0.042909087	0.009554412	0.08821925	0.257396286	723.ÊÊÊÊÊÊÊÊÊÊÊÊÊÊÊ Isn't it sad that lightweight Senator Bob Corker, who couldn't get re-elected in the Great State of Tennessee, will now fight Tax Cuts plus!
724	0.550514813	0.135053993	0.34841617	-0.141362086	-0.031941049	-0.102167698	724.ÊÊÊÊÊÊÊÊÊÊÊÊÊÊÊ ...Corker dropped out of the race in Tennesse when I refused to endorse him, and now is only negative on anything Trump. Look at his record!
725	0.332400957	-0.026718093	0.064665354	0.030462076	-0.191354992	0.299246202	725.ÊÊÊÊÊÊÊÊÊÊÊÊÊÊÊ Bob Corker, who helped President O give us the bad Iran Deal &amp; couldn't get elected dog catcher in Tennessee, is now fighting Tax Cuts....
726	0.171031815	-0.10874442	0.178739267	0.098309308	-0.223665742	-0.08116646	726.ÊÊÊÊÊÊÊÊÊÊÊÊÊÊÊ We will never forget the 241 American service members killed by Hizballah in Beirut. They died in service to our nation. https://t.co/BaQZDA3s2e
727	0.30349331	0.081540453	0.057793735	-0.239168879	-0.194549909	0.168322793	727.ÊÊÊÊÊÊÊÊÊÊÊÊÊÊÊ I had a very respectful conversation with the widow of Sgt. La David Johnson, and spoke his name from beginning, without hesitation!
728	0.143300708	-0.137186633	0.178796643	-0.076700239	0.128556304	0.221566072	728.ÊÊÊÊÊÊÊÊÊÊÊÊÊÊÊ Two dozen NFL players continue to kneel during the National Anthem, showing total disrespect to our Flag &amp; Country. No leadership in NFL!
729	0.191760384	0.095176198	-0.007623981	-0.209878028	0.309461327	-0.006366993	729.ÊÊÊÊÊÊÊÊÊÊÊÊÊÊÊ There will be NO change to your 401(k). This has always been a great and popular middle class tax break that works, and it stays!
730	0.218586577	0.022849501	0.146504943	-0.047889991	-0.032285161	0.087218915	730.ÊÊÊÊÊÊÊÊÊÊÊÊÊÊÊ It is finally sinking through. 46% OF PEOPLE BELIEVE MAJOR NATIONAL NEWS ORGS FABRICATE STORIES ABOUT ME. FAKE NEWS, even worse! Lost cred.
731	0.239577337	0.002842312	-0.179826429	-0.167523081	0.276642565	0.236992009	731.ÊÊÊÊÊÊÊÊÊÊÊÊÊÊÊ Wacky Congresswoman Wilson is the gift that keeps on giving for the Republican Party, a disaster for Dems. You watch her in action &amp; vote R!
732	-0.189916437	-0.309440824	0.196334711	-0.05180701	0.060679919	0.025674914	732.ÊÊÊÊÊÊÊÊÊÊÊÊÊÊÊ Doing interview today with Maria Bartiromo at 10:00 A.M. on @FoxNews - ENJOY!
733	-0.164918524	-0.251873429	-0.083618211	-0.173585193	0.132786704	0.216405967	733.ÊÊÊÊÊÊÊÊÊÊÊÊÊÊÊ ...2nd Amendment, Strong Military, ISIS, historic VA improvement, Supreme Court Justice, Record Stock Market, lowest unemployment in 17 yrs!
734	-0.203320626	-0.073241515	-0.167445525	-0.057970046	0.048378847	0.107727756	734.ÊÊÊÊÊÊÊÊÊÊÊÊÊÊÊ ...9 months than this Administration. Over 50 Legislation approvals, massive regulation cuts, energy freedom, pipelines, border security....
735	0.379210662	0.245305799	-0.025870948	-0.044335815	-0.112699115	-0.299007294	735.ÊÊÊÊÊÊÊÊÊÊÊÊÊÊÊ I agree getting Tax Cuts approved is important (we will also get HealthCare), but perhaps no Administration has done more in its first.....
736	0.012264049	-0.28119057	-0.190044857	0.034928141	-0.041840259	0.116999837	736.ÊÊÊÊÊÊÊÊÊÊÊÊÊÊÊ Just out, but lightly reported: "Fewest jobless claims since 1973 show firm U.S. Job Market" Lowest since March 1973. @bpolitics
737	0.345088422	0.105595638	0.045470737	-0.023077872	-0.117703439	0.018875676	737.ÊÊÊÊÊÊÊÊÊÊÊÊÊÊÊ Crooked Hillary Clinton spent hundreds of millions of dollars more on Presidential Election than I did. Facebook was on her side, not mine!
738	0.123229157	-0.186784869	0.012369108	0.189933218	0.0646783	0.254747013	738.ÊÊÊÊÊÊÊÊÊÊÊÊÊÊÊ Keep hearing about "tiny" amount of money spent on Facebook ads. What about the billions of dollars of Fake News on CNN, ABC, NBC &amp; CBS?
739	0.14047975	-0.151628246	-0.07818662	-0.10569178	-0.10397452	0.168622194	739.ÊÊÊÊÊÊÊÊÊÊÊÊÊÊÊ Officials behind the now discredited "Dossier" plead the Fifth. Justice Department and/or FBI should immediately release who paid for it.
740	-0.117056733	-0.313122138	-0.146799877	0.038860029	0.007429366	0.042415419	740.ÊÊÊÊÊÊÊÊÊÊÊÊÊÊÊ ÒTrump hails liberation of Raqqa as critical breakthrough in anti-ISIS campaignÓ https://t.co/2eoYXJB7h0
741	0.13591362	0.011871551	-0.129215522	0.159156811	0.049519149	0.339824749	741.ÊÊÊÊÊÊÊÊÊÊÊÊÊÊÊ Stock Market hits another all time high on Friday. 5.3 trillion dollars up since Election. Fake News doesn't spent much time on this!
742	-0.230166443	-0.003086498	-0.01955762	0.174064893	-0.114042624	-0.011218581	742.ÊÊÊÊÊÊÊÊÊÊÊÊÊÊÊ People get what is going on! https://t.co/Pdg7VqQv6M
743	0.296502556	-0.12655592	0.148786381	-0.173683747	-0.152878866	0.186320212	743.ÊÊÊÊÊÊÊÊÊÊÊÊÊÊÊ Subject to the receipt of further information, I will be allowing, as President, the long blocked and classified JFK FILES to be opened.
744	0.161712981	0.104390903	0.089978028	-0.00219773	-0.119929586	0.07018361	744.ÊÊÊÊÊÊÊÊÊÊÊÊÊÊÊ I hope the Fake News Media keeps talking about Wacky Congresswoman Wilson in that she, as a representative, is killing the Democrat Party!
745	0.288360552	-0.073537878	-0.23737186	-0.222260116	0.072051908	0.228471691	745.ÊÊÊÊÊÊÊÊÊÊÊÊÊÊÊ Budget that just passed is a really big deal, especially in terms of what will be the biggest tax cut in U.S. history - MSM barely covered!
746	-0.0509265	-0.066710423	-0.039143136	-0.092312783	-0.099769441	0.227779541	746.ÊÊÊÊÊÊÊÊÊÊÊÊÊÊÊ Great book just out, "A Place Called Heaven," by Dr. Robert Jeffress - A wonderful man!
747	0.112016339	-0.250707022	0.139433225	0.090505494	0.130747142	-0.136206995	747.ÊÊÊÊÊÊÊÊÊÊÊÊÊÊÊ This is a once-in-a-generation opportunity to offer historic tax relief to the American people! Join me today: https://t.co/9czcJDbmVW https://t.co/s3kXpvbYih
748	0.330802676	0.022701798	0.176670792	-0.039164859	0.088239377	-0.127633078	748.ÊÊÊÊÊÊÊÊÊÊÊÊÊÊÊ Today, it was an honor to have @UNSecretary-General @AntonioGuterres at the @WhiteHouse. Speaking for the U.S.A., we appreciate all you do! https://t.co/Sk0Jcazzxw
749	-0.562621025	0.130475103	0.197592708	0.081743215	0.092673516	0.020824712	749.ÊÊÊÊÊÊÊÊÊÊÊÊÊÊÊ Thank you @GeraldoRivera @FoxandFriends. Agree! https://t.co/8cZLdAbgzw
750	0.142878677	-0.089384215	0.042806847	0.069783395	-0.076688131	0.039904494	750.ÊÊÊÊÊÊÊÊÊÊÊÊÊÊÊ Just out report: "United Kingdom crime rises 13% annually amid spread of Radical Islamic terror." Not good, we must keep America safe!
751	0.137976958	0.000513591	0.00877573	-0.166110482	0.148433389	-0.027340077	751.ÊÊÊÊÊÊÊÊÊÊÊÊÊÊÊ ....This now allows for the passage of large scale Tax Cuts (and Reform), which will be the biggest in the history of our country!
752	0.263080023	-0.219497308	0.252742458	-0.186775248	-0.238051392	0.015062878	752.ÊÊÊÊÊÊÊÊÊÊÊÊÊÊÊ The Budget passed late last night, 51 to 49. We got ZERO Democrat votes with only Rand Paul (he will vote for Tax Cuts) voting against.....
753	-0.239780085	-0.453281113	0.059296155	-0.051794522	0.052511434	0.054009632	753.ÊÊÊÊÊÊÊÊÊÊÊÊÊÊÊ Great news on the 2018 budget @SenateMajLdr McConnell - first step toward delivering MASSIVE tax cuts for the American people! #TaxReform https://t.co/aBzQR7KR0c
754	-0.101167639	-0.160997496	0.125748876	-0.149028869	0.049149208	0.075507191	754.ÊÊÊÊÊÊÊÊÊÊÊÊÊÊÊ Big ratings getter @seanhannity and Apprentice Champion John Rich are right now going on stage in Las Vegas for #VegasStrong. Great Show!
755	0.332896289	-0.043794218	-0.129095642	-0.151067348	-0.085524711	0.12526986	755.ÊÊÊÊÊÊÊÊÊÊÊÊÊÊÊ The Fake News is going crazy with wacky Congresswoman Wilson(D), who was SECRETLY on a very personal call, and gave a total lie on content!
756	0.223219266	-0.123726458	0.279369246	-0.063557011	0.295014762	-0.079791892	756.ÊÊÊÊÊÊÊÊÊÊÊÊÊÊÊ Keep up the GREAT work. I am with you 100%!"ISIS is losing its grip..."Army Colonel Ryan DillonCJTFÐOIRhttps://t.co/jVGuvv5mzm https://t.co/PSCXg38CtS
757	0.10093536	-0.040011807	0.341584438	-0.127547302	0.096394322	-0.372951581	757.ÊÊÊÊÊÊÊÊÊÊÊÊÊÊÊ It was great to have Governor @RicardoRossello of #PuertoRico____with us at the @WhiteHouse today. We are with you! #PRStrong https://t.co/Op2xDZxvNc
758	-0.217623545	-0.143836083	-0.114737362	0.018996113	-0.16897762	0.020712593	758.ÊÊÊÊÊÊÊÊÊÊÊÊÊÊÊ .@foxandfriends "Russia sent millions to Clinton Foundation"
759	0.195526275	-0.086149302	-0.163413877	0.181283027	-0.05636709	0.169662902	759.ÊÊÊÊÊÊÊÊÊÊÊÊÊÊÊ Workers of firm involved with the discredited and Fake Dossier take the 5th. Who paid for it, Russia, the FBI or the Dems (or all)?
760	0.226957155	0.050740799	-0.18637094	0.168364921	0.317444228	0.287335961	760.ÊÊÊÊÊÊÊÊÊÊÊÊÊÊÊ Uranium deal to Russia, with Clinton help and Obama Administration knowledge, is the biggest story that Fake Media doesn't want to follow!
761	0.280905299	0.182383714	7.43E-05	0.262116787	-0.122079074	0.059171116	761.ÊÊÊÊÊÊÊÊÊÊÊÊÊÊÊ Republicans are going for the big Budget approval today, first step toward massive tax cuts. I think we have the votes, but who knows?
762	0.351408761	0.082962304	-0.205161121	-0.108311425	0.151477765	-0.190880146	762.ÊÊÊÊÊÊÊÊÊÊÊÊÊÊÊ "46% of Americans think the Media is inventing stories about Trump &amp; his Administration." @FoxNews It is actually much worse than this!
763	-0.298335662	-0.032875655	0.191651242	-0.171593699	0.308624508	0.2357085	763.ÊÊÊÊÊÊÊÊÊÊÊÊÊÊÊ .@DanaPerino &amp; @BradThor,Thank you so much for the wonderful compliment. Working hard! #MAGA https://t.co/AKWlsMsCVH
764	-0.391650835	-0.362281955	0.176013862	-0.001831213	-0.030279537	-0.089402364	764.ÊÊÊÊÊÊÊÊÊÊÊÊÊÊÊ "20,000__21,000__22,000__ 23,000__this year...FOUR one thousand milestones this year..." #Dow23K #MAGA https://t.co/GQ5f2eVvEI
765	-0.112275897	-0.105777986	0.123821343	0.043759394	0.102546891	-0.144872149	765.ÊÊÊÊÊÊÊÊÊÊÊÊÊÊÊ This is what REAL PRIDE in our COUNTRY is all about! #USA____ https://t.co/kyv866prdE
766	0.012436682	-0.106451506	-0.129853027	0.15819969	0.245436419	0.144069572	766.ÊÊÊÊÊÊÊÊÊÊÊÊÊÊÊ .@NFL: Too much talk, not enough action. Stand for the National Anthem.
767	0.073664553	-0.239215294	-0.216924517	0.028262171	0.120640524	-0.007199291	767.ÊÊÊÊÊÊÊÊÊÊÊÊÊÊÊ "Iran hides behind its assertion of technical compliance w/the nuclear deal, while it brazenly violates the other limits.."Amb. @NikkiHaley https://t.co/xvHgx7d1cT
768	0.132956812	-0.254461181	-0.143530617	-0.070314249	0.157974491	-0.157583867	768.ÊÊÊÊÊÊÊÊÊÊÊÊÊÊÊ It was an honor to welcome Republican and Democratic members of the Senate Finance Committee to the @WhiteHouse today. #TaxReform https://t.co/ge4Xic9fId
769	0.179919226	-0.082079199	0.147865412	-0.102966031	0.095752778	0.013272433	769.ÊÊÊÊÊÊÊÊÊÊÊÊÊÊÊ Our hearts are with all affected by the wildfires in California. God bless our brave First Responders and @FEMA team. We support you! https://t.co/YaoPbaVI5L
770	-0.073687588	-0.227557286	-0.111441762	-0.004351004	0.250940466	-0.126243119	770.ÊÊÊÊÊÊÊÊÊÊÊÊÊÊÊ The current tax code is a burden on American taxpayers &amp; harmful to job-creators. Americans need #TaxReform! More: https://t.co/qXyiYiFWCO https://t.co/NGIjJOc3TP
771	0.372107543	0.18014397	-0.079578126	-0.094023963	0.086849492	-0.003375951	771.ÊÊÊÊÊÊÊÊÊÊÊÊÊÊÊ I am supportive of Lamar as a person &amp; also of the process, but I can never support bailing out ins co's who have made a fortune w/ O'Care.
772	0.401278191	0.047131848	-0.006513874	-0.084192843	-0.243524591	0.284900996	772.ÊÊÊÊÊÊÊÊÊÊÊÊÊÊÊ Democrat Congresswoman totally fabricated what I said to the wife of a soldier who died in action (and I have proof). Sad!
773	0.275046794	0.050681806	0.099164749	0.055729477	0.119713511	0.06468486	773.ÊÊÊÊÊÊÊÊÊÊÊÊÊÊÊ The NFL has decided that it will not force players to stand for the playing of our National Anthem. Total disrespect for our great country!
774	0.514528329	0.12050335	-0.217906616	-0.296404973	-0.068472997	0.161066502	774.ÊÊÊÊÊÊÊÊÊÊÊÊÊÊÊ As it has turned out, James Comey lied and leaked and totally protected Hillary Clinton. He was the best thing that ever happened to her!
775	-0.030111472	-0.08067029	-0.192930952	-0.169881864	0.123433154	0.177616771	775.ÊÊÊÊÊÊÊÊÊÊÊÊÊÊÊ The Democrats will only vote for Tax Increases. Hopefully, all Senate Republicans will vote for the largest Tax Cuts in U.S. history.
776	0.310317462	0.27003775	-0.126543273	0.621373756	-0.32741434	0.123366662	776.ÊÊÊÊÊÊÊÊÊÊÊÊÊÊÊ ...people not interviewed, including Clinton herself. Comey stated under oath that he didn't do this-obviously a fix? Where is Justice Dept?
777	-0.024381094	0.064389734	-0.193294133	-0.183799936	0.052469945	-0.019826642	777.ÊÊÊÊÊÊÊÊÊÊÊÊÊÊÊ Wow, FBI confirms report that James Comey drafted letter exonerating Crooked Hillary Clinton long before investigation was complete. Many..
778	0.143114893	-0.200181008	-0.176822535	0.176579468	0.237012913	-0.045725133	778.ÊÊÊÊÊÊÊÊÊÊÊÊÊÊÊ The most important truth our FOUNDERS understood was: FREEDOM is NOT a gift from Govt. FREEDOM is a GIFT from GOD. __https://t.co/rmAzGt8SuG https://t.co/SrPavwrt2R
779	-0.021538449	-0.130236381	0.149837351	-0.101863754	0.273801939	0.077059875	779.ÊÊÊÊÊÊÊÊÊÊÊÊÊÊÊ Thank you @Heritage! This is our once-in-a-generation opportunity to revitalize our economy, revive our industry &amp; renew the AMERICAN DREAM! https://t.co/HI30nojsGo
780	-0.619759441	0.04711509	0.138821026	-0.030486265	-0.039946761	0.012590858	780.ÊÊÊÊÊÊÊÊÊÊÊÊÊÊÊ WOW! https://t.co/eKfRktNVuy
781	-0.405896523	-0.080764912	0.045010141	0.020067197	-0.025662063	-0.003476583	781.ÊÊÊÊÊÊÊÊÊÊÊÊÊÊÊ BORDER WALL prototypes underway! https://t.co/arFNO80zmO
782	0.134578576	0.015157708	-0.166682586	-0.127786577	-0.10081455	-0.031923675	782.ÊÊÊÊÊÊÊÊÊÊÊÊÊÊÊ Any increase in ObamaCare premiums is the fault of the Democrats for giving us a "product" that never had a chance of working.
783	0.118680273	0.012024992	-0.15581281	-0.139271832	0.065428459	0.339696039	783.ÊÊÊÊÊÊÊÊÊÊÊÊÊÊÊ So much Fake News being put in dying magazines and newspapers. Only place worse may be @NBCNews, @CBSNews, @ABC and @CNN. Fiction writers!
784	0.154130774	-0.22247802	0.113624959	-0.13498922	0.089648239	-0.116538545	784.ÊÊÊÊÊÊÊÊÊÊÊÊÊÊÊ It was my great honor to welcome Prime Minister Alexis Tsipras of Greece to the WH today! __https://t.co/Bn1vM6fYW9 __https://t.co/j0roMFT3YL https://t.co/MPe5HWFcZ1
785	-0.03399916	-0.311404014	0.221357682	0.057513593	-0.021814563	0.005423641	785.ÊÊÊÊÊÊÊÊÊÊÊÊÊÊÊ Join me LIVE from the Rose Garden at 1:30pmE with Prime Minister Alexis Tsipras of Greece. __https://t.co/Bn1vM6fYW9 https://t.co/dZB4mDBKpi
786	-0.04457201	-0.355450787	-0.076258569	0.007169617	-0.039696704	0.098222112	786.ÊÊÊÊÊÊÊÊÊÊÊÊÊÊÊ "Dow Passes 23,000 for the First Time, Fueled by Strong Earnings"#Dow23K__https://t.co/wnkrddYlb9 https://t.co/wlP0NCNcou
787	0.397615505	0.079020872	0.068559963	-0.173082282	-0.252035405	-0.128485489	787.ÊÊÊÊÊÊÊÊÊÊÊÊÊÊÊ Rep.Tom Marino has informed me that he is withdrawing his name from consideration as drug czar. Tom is a fine man and a great Congressman!
788	-0.300219084	-0.058277063	0.081955557	-0.070115294	0.229222086	0.16461093	788.ÊÊÊÊÊÊÊÊÊÊÊÊÊÊÊ Always great to see the wonderful people of South Carolina. Thank you for the beautiful welcome at Greenville-Spartanburg Int'l Airport! https://t.co/maO9Nc0sTe
789	0.332230866	-0.03587655	0.261295736	0.077184885	-0.300087251	0.089419867	789.ÊÊÊÊÊÊÊÊÊÊÊÊÊÊÊ I was recently asked if Crooked Hillary Clinton is going to run in 2020? My answer was, "I hope so!"
790	0.089085556	-0.162647611	-0.201736593	-0.18231079	0.012515869	0.216041336	790.ÊÊÊÊÊÊÊÊÊÊÊÊÊÊÊ The U.S. has gained more than 5.2 trillion dollars in Stock Market Value since Election Day! Also, record business enthusiasm.
791	0.183010751	-0.142779648	-0.29107003	-0.211588957	0.182892486	0.010665886	791.ÊÊÊÊÊÊÊÊÊÊÊÊÊÊÊ Since Election Day on November 8, the Stock Market is up more than 25%, unemployment is at a 17 year low &amp; companies are coming back to U.S.
792	0.4403411	0.18254695	0.145461269	-0.089394117	0.045774613	-0.207892461	792.ÊÊÊÊÊÊÊÊÊÊÊÊÊÊÊ Dem Senator Schumer hated the Iran deal made by President Obama, but now that I am involved, he is OK with it. Tell that to Israel, Chuck!
793	0.161356562	0.383381932	0.028975606	-0.037691293	0.106697618	-0.304158173	793.ÊÊÊÊÊÊÊÊÊÊÊÊÊÊÊ The Democrats only want to increase taxes and obstruct. That's all they are good at!
794	0.329789942	0.145020171	-0.012752458	0.433240691	-0.091234298	0.28421913	794.ÊÊÊÊÊÊÊÊÊÊÊÊÊÊÊ Art Laffer just said that he doesn't know how a Democrat could vote against the big tax cut/reform bill and live with themselves! @FoxNews
795	0.073526649	-0.133059578	0.114584165	-0.188021959	0.130213218	0.251740056	795.ÊÊÊÊÊÊÊÊÊÊÊÊÊÊÊ ...approvals of The Keystone XL &amp; Dakota Access pipelines. Also, look at the recent EPA cancelations &amp; our great new Supreme Court Justice!
796	0.168656798	-0.216844958	0.001174162	-0.10896949	-0.19730292	0.13192415	796.ÊÊÊÊÊÊÊÊÊÊÊÊÊÊÊ The Failing @nytimes, in a story by Peter Baker, should have mentioned the rapid terminations by me of TPP &amp; The Paris Accord &amp; the fast....
797	0.119624142	0.010072723	0.037650162	-0.121858481	-0.064293652	0.196392784	797.ÊÊÊÊÊÊÊÊÊÊÊÊÊÊÊ The Democrats in the Southwest part of Virginia have been abandoned by their Party. Republican Ed Gillespie will never let you down!
798	0.0440203	0.052115173	0.120665576	-0.100861079	-0.046704656	0.075019475	798.ÊÊÊÊÊÊÊÊÊÊÊÊÊÊÊ Very proud of my Executive Order which will allow greatly expanded access and far lower costs for HealthCare. Millions of people benefit!
799	0.188118794	-0.037913281	0.228252616	-0.164178325	-0.28816712	0.075322071	799.ÊÊÊÊÊÊÊÊÊÊÊÊÊÊÊ Health Insurance stocks, which have gone through the roof during the ObamaCare years, plunged yesterday after I ended their Dems windfall!
800	0.118920212	0.048024929	-0.224748704	0.105435526	0.118656264	-0.028882953	800.ÊÊÊÊÊÊÊÊÊÊÊÊÊÊÊ Such a wonderful statement from the great @LouDobbs. "We take up what may be the most accomplished presidency in modern American history."
801	0.335055844	0.109578589	-0.166671938	-0.279218301	0.03464806	0.192857379	801.ÊÊÊÊÊÊÊÊÊÊÊÊÊÊÊ ObamaCare is causing such grief and tragedy for so many. It is being dismantled but in the meantime, premiums &amp; deductibles are way up!
802	0.311560905	0.12200477	-0.211494596	-0.254293498	-0.0608485	-0.127396856	802.ÊÊÊÊÊÊÊÊÊÊÊÊÊÊÊ Money pouring into Insurance Companies profits, under the guise of ObamaCare, is over. They have made a fortune.Dems must get smart &amp; deal!
803	0.113949862	-0.061493954	0.180417589	-0.19878352	0.055428257	0.137592038	803.ÊÊÊÊÊÊÊÊÊÊÊÊÊÊÊ Many people talking, with much agreement, on my Iran speech today. Participants in the deal are making lots of money on trade with Iran!
804	0.3704463	0.150583392	0.124041806	-0.062808097	-0.093838418	-0.065699271	804.ÊÊÊÊÊÊÊÊÊÊÊÊÊÊÊ Starting to develop a much better relationship with Pakistan and its leaders. I want to thank them for their cooperation on many fronts.
805	-0.601383483	-0.031989921	0.05146996	0.120498343	-0.069266377	-0.136652997	805.ÊÊÊÊÊÊÊÊÊÊÊÊÊÊÊ #WeeklyAddress____ https://t.co/riqEiBNwk2
806	0.195449401	0.012469753	0.182782211	-0.039617098	-0.212288883	0.003573847	806.ÊÊÊÊÊÊÊÊÊÊÊÊÊÊÊ Today, I announced our strategy to confront the Iranian regimeÕs hostile actions and to ensure that they never acquire a nuclear weapon. https://t.co/N4ISdjuEdC
807	-0.273348795	-0.278885515	-0.170272834	-0.00089129	0.023057365	0.046872393	807.ÊÊÊÊÊÊÊÊÊÊÊÊÊÊÊ "Consumer confidence soars to highest level since 2004"__https://t.co/RvxCPAFI2A https://t.co/U8MS9K45fX
808	-0.130302203	0.003522551	0.232325369	0.348693324	0.003562934	-0.000466739	808.ÊÊÊÊÊÊÊÊÊÊÊÊÊÊÊ In America, we don't worship government - we worship God. #ValuesVotersSummit https://t.co/YQ3iDlWylK
809	0.032566514	-0.161580926	0.357742781	-0.000565851	0.144041581	0.040565722	809.ÊÊÊÊÊÊÊÊÊÊÊÊÊÊÊ I have no greater privilege than to serve as your Commander-in-Chief. HAPPY BIRTHDAY to the incredible men and women @USNavy!#242NavyBday https://t.co/qcdB4U8CqA
810	0.258984167	0.058156071	0.167339916	-0.074395411	-0.154251171	-0.105774397	810.ÊÊÊÊÊÊÊÊÊÊÊÊÊÊÊ The wonderful people of Puerto Rico, with their unmatched spirit, know how bad things were before the H's. I will always be with them!
811	0.299969076	0.119286323	-0.062254817	-0.098774783	-0.152298418	0.099195676	811.ÊÊÊÊÊÊÊÊÊÊÊÊÊÊÊ Hard to believe that the Democrats, who have gone so far LEFT that they are no longer recognizable, are fighting so hard for Sanctuary crime
812	0.27702645	0.008424675	0.008554817	-0.270021962	0.098088187	-0.135974096	812.ÊÊÊÊÊÊÊÊÊÊÊÊÊÊÊ ObamaCare is a broken mess. Piece by piece we will now begin the process of giving America the great HealthCare it deserves!
813	0.180550542	0.100303474	-0.002520769	-0.030505132	0.031103391	-0.07227318	813.ÊÊÊÊÊÊÊÊÊÊÊÊÊÊÊ Sadly, they and others are Fake News, and the public is just beginning to figure it out! https://t.co/8B8AyA7V1s
814	0.345128347	-0.016145318	0.055622323	-0.076961066	-0.360876305	0.060823313	814.ÊÊÊÊÊÊÊÊÊÊÊÊÊÊÊ The Democrats ObamaCare is imploding. Massive subsidy payments to their pet insurance companies has stopped. Dems should call me to fix!
815	0.094880325	-0.245743179	0.155567369	-0.083219297	0.260432303	-0.108398247	815.ÊÊÊÊÊÊÊÊÊÊÊÊÊÊÊ It is time to take care of OUR COUNTRY, to rebuild OUR COMMUNITIES, and to protect our GREAT AMERICAN WORKERS! #TaxReform https://t.co/FEjGjT4xp9
816	0.268239672	0.16992778	-0.095371975	0.130361554	0.154760188	-0.087886883	816.ÊÊÊÊÊÊÊÊÊÊÊÊÊÊÊ People are just now starting to find out how dishonest and disgusting (FakeNews) @NBCNews is. Viewers beware. May be worse than even @CNN!
817	-0.552111869	-0.024405504	0.086267225	0.009168141	-0.02053348	-0.037091096	817.ÊÊÊÊÊÊÊÊÊÊÊÊÊÊÊ Happy #NationalFarmersDay!__https://t.co/dN39R1IMlA https://t.co/QbUG1pztaI
818	0.226854067	-0.061475645	0.09263788	-0.130478946	0.118723683	-0.152211012	818.ÊÊÊÊÊÊÊÊÊÊÊÊÊÊÊ We need a tax system that is FAIR to working FAMILIES &amp; that encourages companies to STAY in AMERICA, GROW in AMERICA, and HIRE in AMERICA! https://t.co/DdI1yWi7YZ
819	0.01821646	-0.228108872	-0.065086565	-0.083173981	0.094076417	0.180739059	819.ÊÊÊÊÊÊÊÊÊÊÊÊÊÊÊ The time has come to take action to IMPROVE access, INCREASE choices, and LOWER COSTS for HEALTHCARE! __https://t.co/mz5fdveTVh https://t.co/dDZLsKuNSe
820	0.009244183	-0.008424746	-0.079498169	-0.067979449	0.032881976	0.168602674	820.ÊÊÊÊÊÊÊÊÊÊÊÊÊÊÊ The Fake News Is going all out in order to demean and denigrate! Such hatred!
821	0.390746684	0.046413045	-0.022783065	-0.110029906	0.167385118	0.103306208	821.ÊÊÊÊÊÊÊÊÊÊÊÊÊÊÊ ...We cannot keep FEMA, the Military &amp; the First Responders, who have been amazing (under the most difficult circumstances) in P.R. forever!
822	0.270644431	0.0613963	-0.262140816	0.166050269	0.014185644	0.094403973	822.ÊÊÊÊÊÊÊÊÊÊÊÊÊÊÊ ...accountability say the Governor. Electric and all infrastructure was disaster before hurricanes. Congress to decide how much to spend....
823	0.238914549	-0.083047879	-0.123660275	-0.098455333	-0.166635092	0.122004424	823.ÊÊÊÊÊÊÊÊÊÊÊÊÊÊÊ "Puerto Rico survived the Hurricanes, now a financial crisis looms largely of their own making." says Sharyl Attkisson. A total lack of.....
824	-0.166824536	-0.057313951	0.014736138	-0.128160143	0.173483577	0.069717755	824.ÊÊÊÊÊÊÊÊÊÊÊÊÊÊÊ Clips from tax speech and @seanhannity on @foxandfriends now. Have a great day!
825	0.180936566	-0.248770524	-0.01826737	-0.091695011	0.087732718	0.093319916	825.ÊÊÊÊÊÊÊÊÊÊÊÊÊÊÊ In even the darkest moments, the light of our people has shown through their goodness, their courage and their love. #USA____ https://t.co/8JK8aM2a1L
826	0.189021765	0.298622453	-0.267190584	-0.254544988	-0.069415694	0.096925213	826.ÊÊÊÊÊÊÊÊÊÊÊÊÊÊÊ Network news has become so partisan, distorted and fake that licenses must be challenged and, if appropriate, revoked. Not fair to public!
827	-0.313367687	-0.18371378	0.169284687	0.004948222	0.038049627	-0.059436507	827.ÊÊÊÊÊÊÊÊÊÊÊÊÊÊÊ Joining @SeanHannity tonight at 9pmE on @FoxNews. Enjoy! https://t.co/RCfiJus5Rw
828	0.222227722	-0.082282851	0.024002637	-0.060998144	0.09766416	-0.195177881	828.ÊÊÊÊÊÊÊÊÊÊÊÊÊÊÊ We need a tax system that is FAIR to working families &amp; that encourages companies to STAY in America, GROW in America, and HIRE in America____ https://t.co/u9ZgijgLE3
829	-0.054904311	-0.027877812	0.361264016	-0.111462359	-0.12714823	-0.089738547	829.ÊÊÊÊÊÊÊÊÊÊÊÊÊÊÊ I will be interviewed tonight on @FoxNews by @SeanHannity at 9pmE. Enjoy!
830	-0.120857779	-0.35956643	0.45731714	0.022461028	0.035623676	0.011806654	830.ÊÊÊÊÊÊÊÊÊÊÊÊÊÊÊ Join me LIVE at 5:45pmE from Harrisburg, Pennsylvania! #TaxReform #USA____https://t.co/fDUEMpRTcE https://t.co/1mMjl1HNpl
831	0.123058001	-0.240160797	0.070621765	0.003784838	-0.208336743	-0.024481156	831.ÊÊÊÊÊÊÊÊÊÊÊÊÊÊÊ Happy to announce we are awarding $1M to Las Vegas - in order to help local law enforcement working OT to respond to last SundayÕs tragedy.
832	0.261223421	0.02331859	-0.117886133	0.120753368	0.063244365	0.034117215	832.ÊÊÊÊÊÊÊÊÊÊÊÊÊÊÊ With all of the Fake News coming out of NBC and the Networks, at what point is it appropriate to challenge their License? Bad for country!
833	0.290291019	-0.09875242	0.224748068	-0.080815763	-0.034566413	0.144009213	833.ÊÊÊÊÊÊÊÊÊÊÊÊÊÊÊ Fake @NBCNews made up a story that I wanted a "tenfold" increase in our U.S. nuclear arsenal. Pure fiction, made up to demean. NBC = CNN!
834	0.189717338	-0.093847891	-0.067761156	-0.120209301	0.090097374	-0.105175954	834.ÊÊÊÊÊÊÊÊÊÊÊÊÊÊÊ It is about time that Roger Goodell of the NFL is finally demanding that all players STAND for our great National Anthem-RESPECT OUR COUNTRY
835	-0.012223807	-0.066178197	-0.041876569	-0.164952229	0.196666301	0.275145634	835.ÊÊÊÊÊÊÊÊÊÊÊÊÊÊÊ The Democrats want MASSIVE tax increases &amp; soft, crime producing borders.The Republicans want the biggest tax cut in history &amp; the WALL!
836	0.106557987	0.199472503	-0.225711544	-0.14844641	0.172106251	-0.187033254	836.ÊÊÊÊÊÊÊÊÊÊÊÊÊÊÊ It would be really nice if the Fake News Media would report the virtually unprecedented Stock Market growth since the election.Need tax cuts
837	0.311703133	-0.139987712	0.304494195	-0.092301567	-0.183734305	-0.039671946	837.ÊÊÊÊÊÊÊÊÊÊÊÊÊÊÊ ...if Congress gives us the massive tax cuts (and reform) I am asking for, those numbers will grow by leaps and bounds. #MAGA
838	0.183122162	-0.206396452	-0.375303938	-0.200474272	0.11591143	0.262135332	838.ÊÊÊÊÊÊÊÊÊÊÊÊÊÊÊ Stock Market has increased by 5.2 Trillion dollars since the election on November 8th, a 25% increase. Lowest unemployment in 16 years and..
839	0.313690707	0.019563661	0.115720285	-0.265086062	-0.082780111	0.251368822	839.ÊÊÊÊÊÊÊÊÊÊÊÊÊÊÊ ...fired. This story is totally made up by the dishonest media.The Chief is doing a FANTASTIC job for me and, more importantly, for the USA!
840	0.451650639	-0.027998388	0.024342247	-0.037171853	0.028919634	-0.090080723	840.ÊÊÊÊÊÊÊÊÊÊÊÊÊÊÊ The Fake News is at it again, this time trying to hurt one of the finest people I know, General John Kelly, by saying he will soon be.....
841	-0.047949182	-0.471021821	0.341671699	-0.065002693	0.030703408	-0.026046333	841.ÊÊÊÊÊÊÊÊÊÊÊÊÊÊÊ My great honor to host the 2017 back-to-back #StanleyCup Champion Pittsburgh Penguins at the WH with @FLOTUS today!https://t.co/qyT4bcHVuR https://t.co/rBwGmhMnPX
842	0.581622022	-0.041562149	0.008472899	-0.039485105	-0.249095025	0.242222853	842.ÊÊÊÊÊÊÊÊÊÊÊÊÊÊÊ The Failing @nytimes set Liddle' Bob Corker up by recording his conversation. Was made to sound a fool, and that's what I am dealing with!
843	0.033667765	-0.170234767	-0.095504444	-0.139986747	-0.074431428	0.260475802	843.ÊÊÊÊÊÊÊÊÊÊÊÊÊÊÊ Highly respected author, Christopher Bedford, just came out with book, "The Art of the Donald, Lessons from America's...." Really good book!
844	0.063459222	-0.051106994	-0.109585833	-0.193244234	0.078641278	-0.013952147	844.ÊÊÊÊÊÊÊÊÊÊÊÊÊÊÊ With Jemele Hill at the mike, it is no wonder ESPN ratings have "tanked," in fact, tanked so badly it is the talk of the industry!
845	0.307185665	0.034439905	0.190111569	0.109052533	0.068175172	0.071041048	845.ÊÊÊÊÊÊÊÊÊÊÊÊÊÊÊ Since Congress can't get its act together on HealthCare, I will be using the power of the pen to give great HealthCare to many people - FAST
846	0.338796074	0.119576077	-0.175437647	0.29147935	-0.004189856	0.114141789	846.ÊÊÊÊÊÊÊÊÊÊÊÊÊÊÊ The problem with agreeing to a policy on immigration is that the Democrats don't want secure borders,they don't care about safety for U.S.A.
847	0.122657822	-0.125994884	0.027486319	0.112155313	-0.043001644	0.143155318	847.ÊÊÊÊÊÊÊÊÊÊÊÊÊÊÊ Why is the NFL getting massive tax breaks while at the same time disrespecting our Anthem, Flag and Country? Change tax law!
848	-0.300412037	0.070758377	0.194807614	-0.004055567	-0.235468681	-0.115025884	848.ÊÊÊÊÊÊÊÊÊÊÊÊÊÊÊ We have just begun! https://t.co/x8pSdEB2Ur
849	0.16174416	-0.110640814	0.134605242	-0.249335617	0.079485278	0.232261725	849.ÊÊÊÊÊÊÊÊÊÊÊÊÊÊÊ A big salute to Jerry Jones, owner of the Dallas Cowboys, who will BENCH players who disrespect our Flag."Stand for Anthem or sit for game!"
850	-0.382080393	-0.096088145	0.015277272	0.061144846	-0.116831072	-0.10741961	850.ÊÊÊÊÊÊÊÊÊÊÊÊÊÊÊ "President Donald J. Trump Proclaims October 9, 2017, as #ColumbusDay" https://t.co/cbQRst4lN4
851	0.326628411	0.069271758	-0.199778222	-0.08604289	-0.051295464	-0.128808286	851.ÊÊÊÊÊÊÊÊÊÊÊÊÊÊÊ The trip by @VP Pence was long planned. He is receiving great praise for leaving game after the players showed such disrespect for country!
852	0.298336492	0.014710666	0.110320605	0.08885735	-0.086447132	0.248919196	852.ÊÊÊÊÊÊÊÊÊÊÊÊÊÊÊ Our country has been unsuccessfully dealing with North Korea for 25 years, giving billions of dollars &amp; getting nothing. Policy didn't work!
853	-0.015436512	-0.096180068	-0.041235701	-0.076206253	0.052215339	0.28891737	853.ÊÊÊÊÊÊÊÊÊÊÊÊÊÊÊ "The Republican Party is racking up record amounts of small dollar donations - fueled by Trump supporters....." @nypost Thank you!
854	0.09882652	0.08721466	0.14840313	0.079807338	0.027023304	-0.158934057	854.ÊÊÊÊÊÊÊÊÊÊÊÊÊÊÊ Nobody could have done what IÕve done for #PuertoRico with so little appreciation. So much work! https://t.co/k2jAkIpfjI
855	0.390359631	0.274623133	0.218740595	0.011714326	0.050838006	-0.133890082	855.ÊÊÊÊÊÊÊÊÊÊÊÊÊÊÊ Bob Corker gave us the Iran Deal, &amp; that's about it. We need HealthCare, we need Tax Cuts/Reform, we need people that can get the job done!
856	0.098178997	-0.071932189	0.106218464	-0.256281289	0.013576433	0.177667159	856.ÊÊÊÊÊÊÊÊÊÊÊÊÊÊÊ FEMA and first responders are working hard (yet again) on Hurricane Nate. Military helping. Very much under control!
857	0.352030761	0.099388123	0.148371856	-0.058705737	-0.228112255	-0.288955884	857.ÊÊÊÊÊÊÊÊÊÊÊÊÊÊÊ I asked @VP Pence to leave stadium if any players kneeled, disrespecting our country. I am proud of him and @SecondLady Karen.
858	0.470954925	0.308427196	0.137451683	0.009973277	0.089845432	0.222015989	858.ÊÊÊÊÊÊÊÊÊÊÊÊÊÊÊ ...Hence, I would fully expect Corker to be a negative voice and stand in the way of our great agenda. Didn't have the guts to run!
859	0.38972164	0.149093372	0.108186986	-0.197767656	-0.057040509	-0.099281314	859.ÊÊÊÊÊÊÊÊÊÊÊÊÊÊÊ ..my endorsement). He also wanted to be Secretary of State, I said "NO THANKS." He is also largely responsible for the horrendous Iran Deal!
860	0.253923563	0.120461216	0.301741804	0.280855457	-0.349123365	0.051400244	860.ÊÊÊÊÊÊÊÊÊÊÊÊÊÊÊ Senator Bob Corker "begged" me to endorse him for re-election in Tennessee. I said "NO" and he dropped out (said he could not win without...
861	-0.585600334	-0.091573784	0.111595432	0.09864437	-0.043274303	-0.120149063	861.ÊÊÊÊÊÊÊÊÊÊÊÊÊÊÊ #LasVegasStrong #USA______https://t.co/4iGwdL4kia
862	0.00743617	-0.080029146	-0.133494542	-0.174549055	-0.12848961	0.268638134	862.ÊÊÊÊÊÊÊÊÊÊÊÊÊÊÊ Leaving the White House for the Great State of North Carolina. Big progress being made on many fronts!
863	-0.449636631	0.012657561	0.140826303	0.026281801	0.126716879	0.062585918	863.ÊÊÊÊÊÊÊÊÊÊÊÊÊÊÊ Thanks for your support! https://t.co/iqUM1RfQso
864	0.34948799	0.062703736	-0.228221994	-0.184924924	0.108926962	0.078822383	864.ÊÊÊÊÊÊÊÊÊÊÊÊÊÊÊ ...hasn't worked, agreements violated before the ink was dry, makings fools of U.S. negotiators. Sorry, but only one thing will work!
865	0.159757023	-0.154956305	-0.022592328	-0.084987353	-0.172844563	0.214397758	865.ÊÊÊÊÊÊÊÊÊÊÊÊÊÊÊ Presidents and their administrations have been talking to North Korea for 25 years, agreements made and massive amounts of money paid......
866	-0.239848894	-0.164479536	0.259346326	-0.038570409	0.010863798	-0.094713625	866.ÊÊÊÊÊÊÊÊÊÊÊÊÊÊÊ Will be joining @GovMikeHuckabee tonight at 8pmE on @TBN. Enjoy! https://t.co/Y5hGPpYZfl
867	0.175330629	-0.070968809	0.157602708	-0.18390175	0.410833475	-0.031925865	867.ÊÊÊÊÊÊÊÊÊÊÊÊÊÊÊ Our great team at @FEMA is prepared for #HurricaneNate. Everyone in LA, MS, AL, and FL please listen to your local authorities &amp; be safe!
868	0.326630396	0.071493285	-0.098185091	-0.117708565	0.206346139	-0.076109079	868.ÊÊÊÊÊÊÊÊÊÊÊÊÊÊÊ .@NBCNews is so knowingly inaccurate with their reporting. The good news is that the PEOPLE get it, which is really all that matters! Not #1
869	0.447453092	0.251862191	0.194727747	0.023314289	-0.18350731	0.178249716	869.ÊÊÊÊÊÊÊÊÊÊÊÊÊÊÊ I called Chuck Schumer yesterday to see if the Dems want to do a great HealthCare Bill. ObamaCare is badly broken, big premiums. Who knows!
870	0.19995523	-0.058151142	0.12477745	0.167543155	-0.334907783	0.214961533	870.ÊÊÊÊÊÊÊÊÊÊÊÊÊÊÊ More and more people are suggesting that Republicans (and me) should be given Equal Time on T.V. when you look at the one-sided coverage?
871	0.197770018	0.074843429	0.163438321	-0.098905091	-0.266089757	0.071530446	871.ÊÊÊÊÊÊÊÊÊÊÊÊÊÊÊ Late Night host are dealing with the Democrats for their very "unfunny" &amp; repetitive material, always anti-Trump! Should we get Equal Time?
872	0.446315498	0.021073889	0.212652679	-0.155094991	-0.046275102	0.055879476	872.ÊÊÊÊÊÊÊÊÊÊÊÊÊÊÊ ...contributions. The RNC is taking in far more $'s than the Dems, and much of it by my wonderful small donors. I am working hard for them!
873	0.324236712	0.093655461	-0.142378874	0.250384136	0.021390622	0.015845419	873.ÊÊÊÊÊÊÊÊÊÊÊÊÊÊÊ Can't believe I finally got a good story in the @washingtonpost. It discusses the enthusiasm of "Trump" voters through campaign....
874	0.107754969	-0.137135195	-0.002331502	-0.163927515	0.158028128	0.283699324	874.ÊÊÊÊÊÊÊÊÊÊÊÊÊÊÊ Ralph Northam,who is running for Governor of Virginia,is fighting for the violent MS-13 killer gangs &amp; sanctuary cities. Vote Ed Gillespie!
875	0.241983438	-0.098411978	-0.073766351	-0.031846256	-0.077441406	-0.013019543	875.ÊÊÊÊÊÊÊÊÊÊÊÊÊÊÊ Rex Tillerson never threatened to resign. This is Fake News put out by @NBCNews. Low news and reporting standards. No verification from me.
876	-0.038470439	-0.205060531	-0.198463426	-0.172030433	0.150320079	0.200974496	876.ÊÊÊÊÊÊÊÊÊÊÊÊÊÊÊ Stock Market hits an ALL-TIME high! Unemployment lowest in 16 years! Business and manufacturing enthusiasm at highest level in decades!
877	0.345940891	0.00284105	0.110883173	0.057999309	-0.096236937	0.284037714	877.ÊÊÊÊÊÊÊÊÊÊÊÊÊÊÊ Why Isn't the Senate Intel Committee looking into the Fake News Networks in OUR country to see why so much of our news is just made up-FAKE!
878	-0.654077784	0.150143002	0.138017407	0.024353933	0.05491979	0.044679899	878.ÊÊÊÊÊÊÊÊÊÊÊÊÊÊÊ Thank you! https://t.co/YMuqSvvTSB
879	0.241880622	0.074555325	0.224084212	-0.210048001	0.008112651	-0.040220606	879.ÊÊÊÊÊÊÊÊÊÊÊÊÊÊÊ So wonderful to be in Las Vegas yesterday and meet with people, from police to doctors to the victims themselves, who I will never forget!
880	-0.003955182	-0.102611458	0.004782931	0.061585907	0.105949929	0.283559516	880.ÊÊÊÊÊÊÊÊÊÊÊÊÊÊÊ On behalf of a GRATEFUL NATION, THANK YOU to all of the First Responders (HEROES) who saved countless lives in Las Vegas on Sunday night. https://t.co/ZxuMYWnNHv
881	-0.385829541	0.047099382	0.367242599	0.040969183	-0.031594221	-0.101509133	881.ÊÊÊÊÊÊÊÊÊÊÊÊÊÊÊ WE LOVE YOU LAS VEGAS! https://t.co/nxRWeR1gEz
882	0.188467044	-0.037310021	0.234065046	-0.070403446	-0.10078944	-0.169453976	882.ÊÊÊÊÊÊÊÊÊÊÊÊÊÊÊ I will be landing in Las Vegas shortly to pay my respects with @FLOTUS Melania. Everyone remains in our thoughts and prayers.
883	0.352935916	-0.01923452	-0.091036389	-0.242306184	-0.125601807	-0.13390282	883.ÊÊÊÊÊÊÊÊÊÊÊÊÊÊÊ The @NBCNews story has just been totally refuted by Sec. Tillerson and @VP Pence. It is #FakeNews. They should issue an apology to AMERICA!
884	0.143143627	0.032989711	0.020229016	-0.076304032	0.102358231	-0.08649242	884.ÊÊÊÊÊÊÊÊÊÊÊÊÊÊÊ NBC news is #FakeNews and more dishonest than even CNN. They are a disgrace to good reporting. No wonder their news ratings are way down!
885	0.32367787	0.404533545	0.153917025	-0.131385474	-0.062615973	0.022464205	885.ÊÊÊÊÊÊÊÊÊÊÊÊÊÊÊ Wow, so many Fake News stories today. No matter what I do or say, they will not write or speak truth. The Fake News Media is out of control!
886	0.231552355	0.079913555	-0.266157632	-0.188283958	0.249491383	0.009754601	886.ÊÊÊÊÊÊÊÊÊÊÊÊÊÊÊ A great day in Puerto Rico yesterday. While some of the news coverage is Fake, most showed great warmth and friendship.
887	0.199106287	-0.32408043	0.249418361	-0.090649551	-0.127438412	0.094928969	887.ÊÊÊÊÊÊÊÊÊÊÊÊÊÊÊ My Administration will continue to work around the clock with Governor @RicardoRossello &amp; his team. Great progress being made! #PRStrong____ https://t.co/1aL9YrwTvC
888	0.289637067	0.224357051	-0.219316828	0.050404506	0.00584611	-0.102412588	888.ÊÊÊÊÊÊÊÊÊÊÊÊÊÊÊ It is a "miracle" how fast the Las Vegas Metropolitan Police were able to find the demented shooter and stop him from even more killing!
889	-0.297435596	-0.078571754	0.077767166	-0.132160535	0.172374226	0.165553968	889.ÊÊÊÊÊÊÊÊÊÊÊÊÊÊÊ So proud of @FEMA, Military, and First Responders! Thank you! https://t.co/kWVMqVelri
890	0.160002184	-0.072415844	-0.102598668	-0.119137628	0.054151149	-0.292698794	890.ÊÊÊÊÊÊÊÊÊÊÊÊÊÊÊ Great meeting with Governor Mapp of the #USVI. He is very thankful for the great job done by @FEMA and First Responders. https://t.co/AtBGEpDF9C
891	0.096334704	-0.097118104	0.13049604	-0.070887551	0.077348298	-0.198844899	891.ÊÊÊÊÊÊÊÊÊÊÊÊÊÊÊ Leaving Puerto Rico now for D.C. Will be in Las Vegas early tomorrow to pay my respects. Everyone is in my thoughts and prayers. https://t.co/dBvZUIUfr0
892	0.090621299	0.122065752	0.041065478	-0.258634649	0.037902975	-0.221785155	892.ÊÊÊÊÊÊÊÊÊÊÊÊÊÊÊ I am so proud of our great Country. God bless America!
893	0.000293281	-0.067766575	0.039345969	-0.148404074	0.209046066	0.222143297	893.ÊÊÊÊÊÊÊÊÊÊÊÊÊÊÊ My warmest condolences and sympathies to the victims and families of the terrible Las Vegas shooting. God bless you!
894	-0.25433526	-0.36248657	0.136491861	0.045027482	0.174142919	0.066058047	894.ÊÊÊÊÊÊÊÊÊÊÊÊÊÊÊ Congratulations to #TeamUSA______on your great @PresidentsCup victory! https://t.co/fZeP1e9mo7
895	0.315465217	0.118836087	0.106836784	0.141280059	-0.126550568	-0.152749658	895.ÊÊÊÊÊÊÊÊÊÊÊÊÊÊÊ Being nice to Rocket Man hasn't worked in 25 years, why would it work now? Clinton failed, Bush failed, and Obama failed. I won't fail.
896	0.10591086	0.245035481	0.32034973	0.368802262	0.034086117	0.179967031	896.ÊÊÊÊÊÊÊÊÊÊÊÊÊÊÊ ...Save your energy Rex, we'll do what has to be done!
897	0.238865301	-0.014824878	0.115712946	0.021741553	-0.349003034	-0.047295201	897.ÊÊÊÊÊÊÊÊÊÊÊÊÊÊÊ I told Rex Tillerson, our wonderful Secretary of State, that he is wasting his time trying to negotiate with Little Rocket Man...
898	0.071800348	0.196309561	0.158037379	-0.233226952	0.13616702	0.355927999	898.ÊÊÊÊÊÊÊÊÊÊÊÊÊÊÊ ...for safety. Thank you to the Governor of P.R. and to all of those who are working so closely with our First Responders. Fantastic job!
899	0.426211252	-0.027715707	0.066240236	-0.104587365	-0.05415583	0.227129806	899.ÊÊÊÊÊÊÊÊÊÊÊÊÊÊÊ ...people are now starting to recognize the amazing work that has been done by FEMA and our great Military. All buildings now inspected.....
900	0.135604226	0.005130198	-0.090599365	-0.11740613	-0.071201006	0.090533679	900.ÊÊÊÊÊÊÊÊÊÊÊÊÊÊÊ We have done a great job with the almost impossible situation in Puerto Rico. Outside of the Fake News or politically motivated ingrates,...
901	-0.30878269	-0.205516511	0.320468177	0.025360914	-0.032979167	-0.071057913	901.ÊÊÊÊÊÊÊÊÊÊÊÊÊÊÊ 19,000 RESPECTING our National Anthem! #StandForOurAnthem____ https://t.co/czutyGaMQV
902	0.291380695	-0.158464634	0.113647224	-0.123003328	-0.104467617	0.228248881	902.ÊÊÊÊÊÊÊÊÊÊÊÊÊÊÊ In analyzing the Alabama Primary race,FAKE NEWS always fails to mention that the candidate I endorsed went up MANY points after endorsement!
903	0.291380695	-0.158464634	0.113647224	-0.123003328	-0.104467617	0.228248881	903.ÊÊÊÊÊÊÊÊÊÊÊÊÊÊÊ In analyzing the Alabama Primary race, Fake News always fails to mention that the candidate I endorsed went up MANY points after Election!
904	0.309574554	-0.068928545	0.405083133	0.038399744	0.046982845	0.122031077	904.ÊÊÊÊÊÊÊÊÊÊÊÊÊÊÊ Because of #FakeNews my people are not getting the credit they deserve for doing a great job. As seen here, they are ALL doing a GREAT JOB! https://t.co/1ltW2t3rwy
905	0.110721886	-0.134439975	0.288240123	-0.273837792	0.193937608	0.193803322	905.ÊÊÊÊÊÊÊÊÊÊÊÊÊÊÊ Very important that NFL players STAND tomorrow, and always, for the playing of our National Anthem. Respect our Flag and our Country!
906	0.321076264	0.056223701	0.162077825	-0.115656252	-0.044301021	-0.035159372	906.ÊÊÊÊÊÊÊÊÊÊÊÊÊÊÊ I will be in PR on Tues. to further ensure we continue doing everything possible to assist &amp; support the people in their time of great need.
907	0.176509807	0.025905419	0.265799444	-0.008704628	-0.07255498	0.079642735	907.ÊÊÊÊÊÊÊÊÊÊÊÊÊÊÊ Results of recovery efforts will speak much louder than complaints by San Juan Mayor. Doing everything we can to help great people of PR!
908	0.168119501	0.06772166	-0.086475153	-0.18798577	0.019174153	-0.133940195	908.ÊÊÊÊÊÊÊÊÊÊÊÊÊÊÊ We must all be united in offering assistance to everyone suffering in Puerto Rico and elsewhere in the wake of this terrible disaster.
909	-0.005116385	0.11738143	0.298553158	-0.103384933	0.001790242	-0.057186317	909.ÊÊÊÊÊÊÊÊÊÊÊÊÊÊÊ @ricardorossello ......#FakeNews critics are working overtime, but we're getting great marks from the people that truly matter! #PRStrong____
910	0.134070763	-0.175602308	0.048155317	-0.013677375	-0.010793808	0.081258588	910.ÊÊÊÊÊÊÊÊÊÊÊÊÊÊÊ My Administration, Governor @RicardoRossello, and many others are working together to help the people of Puerto Rico in every way...
911	-0.213088439	-0.088681129	0.102139372	0.169452186	0.10860468	0.11233857	911.ÊÊÊÊÊÊÊÊÊÊÊÊÊÊÊ To the people of Puerto Rico:Do not believe the #FakeNews!#PRStrong____
912	0.03537177	0.125123572	-0.207963467	-0.29021542	0.289861401	0.043821081	912.ÊÊÊÊÊÊÊÊÊÊÊÊÊÊÊ Congresswoman Jennifer Gonzalez-Colon of Puerto Rico has been wonderful to deal with and a great representative of the people. Thank you!
913	0.016896487	-0.026537979	0.193167393	-0.126338827	0.057165036	0.437972719	913.ÊÊÊÊÊÊÊÊÊÊÊÊÊÊÊ Just spoke to Governor Kenneth Mapp of the U.S. Virgin Islands who stated that #FEMA and Military are doing a GREAT job! Thank you Governor!
914	0.111699177	0.130539748	-0.132906461	-0.319965762	0.242901558	0.265882746	914.ÊÊÊÊÊÊÊÊÊÊÊÊÊÊÊ The Governor of Puerto Rico, Ricardo Rossello, is a great guy and leader who is really working hard. Thank you Ricky!
915	0.131307066	0.045164745	-0.205351026	-0.147936999	-0.020042257	0.270233045	915.ÊÊÊÊÊÊÊÊÊÊÊÊÊÊÊ Despite the Fake News Media in conjunction with the Dems, an amazing job is being done in Puerto Rico. Great people!
916	0.160993767	-0.009379602	0.034299662	-0.139592106	-0.041634548	0.164809669	916.ÊÊÊÊÊÊÊÊÊÊÊÊÊÊÊ The Fake News Networks are working overtime in Puerto Rico doing their best to take the spirit away from our soldiers and first R's. Shame!
917	0.169837065	0.031319551	-0.029636174	-0.148456938	-0.001545909	-0.253301082	917.ÊÊÊÊÊÊÊÊÊÊÊÊÊÊÊ I will be going to Puerto Rico on Tuesday with Melania. Will hopefully be able to stop at the U.S. Virgin Islands (people working hard).
918	0.192641867	0.007934865	0.159556578	-0.008568321	-0.047193896	0.128888617	918.ÊÊÊÊÊÊÊÊÊÊÊÊÊÊÊ Fake News CNN and NBC are going out of their way to disparage our great First Responders as a way to "get Trump." Not fair to FR or effort!
919	0.295366419	0.06443326	-0.271051972	-0.203346366	-0.142842559	0.316841685	919.ÊÊÊÊÊÊÊÊÊÊÊÊÊÊÊ The military and first responders, despite no electric, roads, phones etc., have done an amazing job. Puerto Rico was totally destroyed.
920	0.30101399	0.098860134	0.023210733	-0.023939306	-0.008605656	0.02945544	920.ÊÊÊÊÊÊÊÊÊÊÊÊÊÊÊ ...want everything to be done for them when it should be a community effort. 10,000 Federal workers now on Island doing a fantastic job.
921	0.340190157	0.139835223	-0.122271599	0.038144381	0.062290761	-0.024578592	921.ÊÊÊÊÊÊÊÊÊÊÊÊÊÊÊ ...Such poor leadership ability by the Mayor of San Juan, and others in Puerto Rico, who are not able to get their workers to help. They....
922	0.300433887	0.1428935	-0.277242348	-0.321925299	0.028747808	0.025258756	922.ÊÊÊÊÊÊÊÊÊÊÊÊÊÊÊ The Mayor of San Juan, who was very complimentary only a few days ago, has now been told by the Democrats that you must be nasty to Trump.
923	-0.216209398	-0.010899304	0.183889028	-0.149134684	0.288423592	0.383962248	923.ÊÊÊÊÊÊÊÊÊÊÊÊÊÊÊ @IMPDnews @POTUS THANK YOU to the amazing Indianapolis Metropolitan Police Department and all law enforcement officers, for all you do 24/7/365! #LESM https://t.co/XFqxbMBEbP
924	-0.326622891	-0.126163634	0.38059733	0.173984332	-0.045741803	-0.152313142	924.ÊÊÊÊÊÊÊÊÊÊÊÊÊÊÊ Join me for my #WeeklyAddress____https://t.co/QeeKnFuHue https://t.co/NnM2jOkEs0
925	0.014699393	-0.158517789	-0.025117539	-0.080414294	0.146846916	-0.051243097	925.ÊÊÊÊÊÊÊÊÊÊÊÊÊÊÊ My thoughts are with all those observing Yom Kippur, the holiest day of the Jewish year. https://t.co/0LuZCZl29D
926	-0.263312384	-0.096260686	0.135195583	-0.103084433	0.279520317	-0.039087052	926.ÊÊÊÊÊÊÊÊÊÊÊÊÊÊÊ Thank you @ShopFloorNAM. An honor to be with you today. Great news! Manufacturers report record-high economic optimism in 2017. #TaxReform https://t.co/4sgMWGotOF
927	0.018031981	-0.194325033	0.114858362	-0.049681602	-0.163433037	-0.021068384	927.ÊÊÊÊÊÊÊÊÊÊÊÊÊÊÊ This week we came one step closer to reaching the goal of aligning the skills taught in our nationÕs classrooms with the jobs of the future. https://t.co/9s1ggeIJJ5
928	-0.25240037	-0.17525587	0.045420356	-0.09075137	-0.007848875	0.08133678	928.ÊÊÊÊÊÊÊÊÊÊÊÊÊÊÊ RECORD HIGH FOR S &amp; P 500!
929	0.088835632	0.074380394	0.320581916	-0.305239695	0.225550954	0.324019825	929.ÊÊÊÊÊÊÊÊÊÊÊÊÊÊÊ Thank you to FEMA, our great Military &amp; all First Responders who are working so hard,against terrible odds,in Puerto Rico. See you Tuesday!
930	0.245826143	-0.042653871	-0.185013478	-0.231769369	-0.058594735	0.042009545	930.ÊÊÊÊÊÊÊÊÊÊÊÊÊÊÊ ...The fact is that Puerto Rico has been destroyed by two hurricanes. Big decisions will have to be made as to the cost of its rebuilding!
931	0.206097014	-0.017798817	0.07732617	0.083234349	-0.205752969	-0.153270971	931.ÊÊÊÊÊÊÊÊÊÊÊÊÊÊÊ Puerto Rico Governor Ricardo Rossello just stated: "The Administration and the President, every time we've spoken, they've delivered......
932	0.356689659	0.167671521	0.016444418	-0.223356338	0.092597698	-0.216148472	932.ÊÊÊÊÊÊÊÊÊÊÊÊÊÊÊ GDP was revised upward to 3.1 for last quarter. Many people thought it would be years before that happened. We have just begun!
933	0.104577137	0.066937188	-0.140047827	-0.275360804	0.073637464	-0.010512219	933.ÊÊÊÊÊÊÊÊÊÊÊÊÊÊÊ Puerto Rico is devastated. Phone system, electric grid many roads, gone. FEMA and First Responders are amazing. Governor said "great job!"
934	0.4288945	0.226498364	0.286349386	-0.257527698	0.035844381	-0.096109023	934.ÊÊÊÊÊÊÊÊÊÊÊÊÊÊÊ ...really hard to help but many have lost their homes. Military is now on site and I will be there Tuesday. Wish press would treat fairly!
935	0.045832722	-0.084501518	-0.0719627	-0.088133009	-0.066283915	0.179103042	935.ÊÊÊÊÊÊÊÊÊÊÊÊÊÊÊ FEMA &amp; First Responders are doing a GREAT job in Puerto Rico. Massive food &amp; water delivered. Docks &amp; electric grid dead. Locals trying....
936	-0.474936536	-0.106772759	0.197040595	0.128817926	0.02797322	-0.071243477	936.ÊÊÊÊÊÊÊÊÊÊÊÊÊÊÊ Welcome back @SteveScalise!#TeamScalise https://t.co/CoRed8rfL2
937	0.062172168	-0.05319725	-0.216034078	-0.227480392	0.090210915	-0.011658307	937.ÊÊÊÊÊÊÊÊÊÊÊÊÊÊÊ The electric power grid in Puerto Rico is totally shot. Large numbers of generators are now on Island. Food and water on site.
938	0.103636275	0.196587907	-0.243362561	0.581204999	0.031636703	0.21174932	938.ÊÊÊÊÊÊÊÊÊÊÊÊÊÊÊ Democrats don't want massive tax cuts - how does that win elections? Great reviews for Tax Cut and Reform Bill.
939	0.068401247	-0.218129368	0.191962998	-0.08591804	0.229658601	-0.136044312	939.ÊÊÊÊÊÊÊÊÊÊÊÊÊÊÊ It is time to take care of OUR people, to rebuild OUR NATION, and to fight for OUR GREAT AMERICAN WORKERS! #TaxReform #USA____ https://t.co/LsZvHg3got
940	0.263092442	-0.252173128	0.163815671	-0.180698576	0.051527348	-0.053542213	940.ÊÊÊÊÊÊÊÊÊÊÊÊÊÊÊ This is the right TAX CUT @ the RIGHT TIME. We will ALL succeed &amp; grow TOGETHER Ð as one team, one people, &amp; one American family. #TaxReform https://t.co/rtLWANJjIQ
941	0.024324065	-0.242253121	0.435167496	-0.151456693	-0.046348154	0.00851791	941.ÊÊÊÊÊÊÊÊÊÊÊÊÊÊÊ Just arrived in Indianapolis, Indiana to make an announcement on #TaxReform! Together, we are going to MAKE AMERICA GREAT AGAIN! https://t.co/Dy9UwhkWHL
942	0.27521285	0.174978103	-0.108345698	-0.093964403	-0.119762783	-0.179250099	942.ÊÊÊÊÊÊÊÊÊÊÊÊÊÊÊ ..But the people were Pro-Trump! Virtually no President has accomplished what we have accomplished in the first 9 months-and economy roaring
943	0.167424381	0.017176523	-0.359775211	0.010726047	-0.014740218	-0.095931275	943.ÊÊÊÊÊÊÊÊÊÊÊÊÊÊÊ Facebook was always anti-Trump.The Networks were always anti-Trump hence,Fake News, @nytimes(apologized) &amp; @WaPo were anti-Trump. Collusion?
944	0.196754754	0.170569873	0.234598215	6.11E-05	0.153577325	0.0223781	944.ÊÊÊÊÊÊÊÊÊÊÊÊÊÊÊ We will have the votes for Healthcare but not for the reconciliation deadline of Friday, after which we need 60. Get rid of Filibuster Rule!
945	0.355813739	-0.05400888	0.175192484	-0.10018082	-0.055598164	0.251897662	945.ÊÊÊÊÊÊÊÊÊÊÊÊÊÊÊ With one Yes vote in hospital &amp; very positive signs from Alaska and two others (McCain is out), we have the HCare Vote, but not for Friday!
946	0.300819815	0.120614297	-0.031186723	0.10672645	0.011621012	0.086486211	946.ÊÊÊÊÊÊÊÊÊÊÊÊÊÊÊ Spoke to Jerry Jones of the Dallas Cowboys yesterday. Jerry is a winner who knows how to get things done. Players will stand for Country!
947	0.317362397	-0.070439981	0.16304457	-0.249749505	-0.195409242	0.121697872	947.ÊÊÊÊÊÊÊÊÊÊÊÊÊÊÊ Spoke to Roy Moore of Alabama last night for the first time. Sounds like a really great guy who ran a fantastic race. He will help to #MAGA!
948	0.163153028	-0.10690735	-0.021001434	-0.168024347	-0.015693543	0.257266806	948.ÊÊÊÊÊÊÊÊÊÊÊÊÊÊÊ Congratulations to Roy Moore on his Republican Primary win in Alabama. Luther Strange started way back &amp; ran a good race. Roy, WIN in Dec!
949	0.163153028	-0.10690735	-0.021001434	-0.168024347	-0.015693543	0.257266806	949.ÊÊÊÊÊÊÊÊÊÊÊÊÊÊÊ Congratulations to Roy Moore on his Republican Primary win in Alabama. Luther Strange started way back &amp; ran a good race. Roy, WIN in Nov!
950	0.183910173	-0.292352515	0.115811853	-0.110684289	0.128145554	0.296072707	950.ÊÊÊÊÊÊÊÊÊÊÊÊÊÊÊ Even Usain Bolt from Jamaica, one of the greatest runners and athletes of all time, showed RESPECT for our National Anthem! ________ https://t.co/zkenuAP9RS
951	0.1399316	-0.282971863	0.038534891	-0.252723719	0.002723024	0.334563168	951.ÊÊÊÊÊÊÊÊÊÊÊÊÊÊÊ 70 years ago today, the National Security Council met for the first time. Great history of advising Presidents-then &amp; now! Thanks NSC Staff!
952	-0.085677395	-0.146031022	0.442352584	0.002606815	0.261844102	0.15046387	952.ÊÊÊÊÊÊÊÊÊÊÊÊÊÊÊ Thank you to our wonderful team @USUN and their families. Keep up the GREAT work! #USA____ https://t.co/s7KhlSMEqY
953	0.136189388	-0.117295552	0.094756756	0.000957451	0.168119547	-0.095767664	953.ÊÊÊÊÊÊÊÊÊÊÊÊÊÊÊ It was an honor to welcome President @MarianoraJoy of Spain. Thank you for standing w/ us in our efforts to isolate the brutal #NoKo regime. https://t.co/43U4T34JgF
954	0.248096348	-0.137286892	0.227522798	-0.014821922	-0.165361462	0.017292947	954.ÊÊÊÊÊÊÊÊÊÊÊÊÊÊÊ I want to express our support and extend our prayers to all those affected by the vile terror attack in Spain last month. ________ https://t.co/5mT0QXFlnL
955	0.043549261	-0.282125717	0.23247744	-0.11451196	0.032107053	-0.191878054	955.ÊÊÊÊÊÊÊÊÊÊÊÊÊÊÊ America's hearts &amp; prayers are with the people of #PuertoRico &amp; the #USVI. We will get through this - and we will get through this TOGETHER! https://t.co/NcmsF4Fqpr
956	-0.002949486	-0.145806209	0.15074572	-0.006271168	0.033417799	0.110688815	956.ÊÊÊÊÊÊÊÊÊÊÊÊÊÊÊ Heading over to the @UN to meet with Ambassador @NikkiHaley and all of her great representatives! #USA____
957	-0.024326735	-0.301633683	0.171943455	0.039502348	0.07311634	0.068222171	957.ÊÊÊÊÊÊÊÊÊÊÊÊÊÊÊ Honored to welcome Republican and Democrat members of the House Ways and Means Committee to the White House today! #USA____ https://t.co/nWnX9CDP0d
958	0.127752128	0.017635424	0.496044097	-0.119358826	-0.101404858	0.042441911	958.ÊÊÊÊÊÊÊÊÊÊÊÊÊÊÊ ALABAMA, get out and vote for Luther Strange - he has proven to me that he will never let you down! #MAGA
959	0.462687797	0.136377364	0.07302956	0.057566168	0.198547756	0.186058298	959.ÊÊÊÊÊÊÊÊÊÊÊÊÊÊÊ The NFL has all sorts of rules and regulations. The only way out for them is to set a rule that you can't kneel during our National Anthem!
960	0.125278241	0.013929557	0.253537925	-0.181907234	0.128451995	0.216014758	960.ÊÊÊÊÊÊÊÊÊÊÊÊÊÊÊ Thank you to Carmen Yulin Cruz, the Mayor of San Juan, for your kind words on FEMA etc.We are working hard. Much food and water there/on way
961	0.017541741	-0.312650956	-0.253690829	0.074031711	-0.061909301	0.027326563	961.ÊÊÊÊÊÊÊÊÊÊÊÊÊÊÊ Great interview on @foxandfriends with the parents of Otto Warmbier: 1994 - 2017. Otto was tortured beyond belief by North Korea.
962	0.179476802	-0.147674184	0.072075521	-0.098606109	0.056886823	0.089236275	962.ÊÊÊÊÊÊÊÊÊÊÊÊÊÊÊ Luther Strange has been shooting up in the Alabama polls since my endorsement. Finish the job - vote today for "Big Luther."
963	0.383337329	0.267894264	0.245396132	-0.038486433	0.005661545	-0.076664797	963.ÊÊÊÊÊÊÊÊÊÊÊÊÊÊÊ But while Dallas dropped to its knees as a team, they all stood up for our National Anthem. Big progress being made-we all love our country!
964	0.368867166	0.116052911	0.240433284	-0.113740653	-0.152783799	0.134137622	964.ÊÊÊÊÊÊÊÊÊÊÊÊÊÊÊ ...But while Dallas dropped to it knees as a team, they ALL stood up for our National Anthem. Big progress being made - we love our country!
965	0.480667915	0.003976236	-0.029391205	-0.198501044	0.174962433	-0.187228246	965.ÊÊÊÊÊÊÊÊÊÊÊÊÊÊÊ The booing at the NFL football game last night, when the entire Dallas team dropped to its knees, was loudest I have ever heard. Great anger
966	0.37066812	-0.001802808	0.175046155	0.016118097	0.006383574	0.142812176	966.ÊÊÊÊÊÊÊÊÊÊÊÊÊÊÊ Ratings for NFL football are way down except before game starts, when people tune in to see whether or not our country will be disrespected!
967	0.054411129	-0.102734314	0.167659782	-0.164290731	0.34760678	0.294023531	967.ÊÊÊÊÊÊÊÊÊÊÊÊÊÊÊ Big election tomorrow in the Great State of Alabama. Vote for Senator Luther Strange, tough on crime &amp; border - will never let you down!
968	0.11713815	0.034396445	0.122819753	-0.124944286	-0.059430841	0.067897603	968.ÊÊÊÊÊÊÊÊÊÊÊÊÊÊÊ A few of the many clips of John McCain talking about Repealing &amp; Replacing O'Care. My oh my has he changed-complete turn from years of talk! https://t.co/t9cXG2Io86
969	0.243915623	-0.125413312	-0.123948852	-0.037289697	-0.061804023	0.263096307	969.ÊÊÊÊÊÊÊÊÊÊÊÊÊÊÊ ...owed to Wall Street and the banks which, sadly, must be dealt with. Food, water and medical are top priorities - and doing well. #FEMA
970	0.377876781	0.124292828	-0.238439457	-0.174278433	0.081618945	-0.176775901	970.ÊÊÊÊÊÊÊÊÊÊÊÊÊÊÊ ...It's old electrical grid, which was in terrible shape, was devastated. Much of the Island was destroyed, with billions of dollars....
971	0.209098743	0.093077744	-0.216390808	-0.090441554	0.039229239	0.136149501	971.ÊÊÊÊÊÊÊÊÊÊÊÊÊÊÊ Texas &amp; Florida are doing great but Puerto Rico, which was already suffering from broken infrastructure &amp; massive debt, is in deep trouble..
972	-0.019166349	-0.087533763	0.134320462	-0.057633948	0.213285803	-0.190097031	972.ÊÊÊÊÊÊÊÊÊÊÊÊÊÊÊ Tremendous backlash against the NFL and its players for disrespect of our Country.#StandForOurAnthem____
973	0.339624911	0.030414207	0.159731106	-0.072000702	-0.286875855	0.074173445	973.ÊÊÊÊÊÊÊÊÊÊÊÊÊÊÊ General John Kelly totally agrees w/ my stance on NFL players and the fact that they should not be disrespecting our FLAG or GREAT COUNTRY!
974	0.236897593	-0.186274569	0.108787177	-0.149713112	-0.144463402	-0.004673028	974.ÊÊÊÊÊÊÊÊÊÊÊÊÊÊÊ .@CNN is #FakeNews. Just reported COS (John Kelly) was opposed to my stance on NFL players disrespecting FLAG, ANTHEM, COUNTRY. Total lie!
975	-0.568574637	0.068515145	0.023575863	0.072781659	-0.078480202	-0.089789401	975.ÊÊÊÊÊÊÊÊÊÊÊÊÊÊÊ #StandForOurAnthem
976	0.001681156	0.181567614	-0.125597405	0.036827652	0.152520436	0.046394131	976.ÊÊÊÊÊÊÊÊÊÊÊÊÊÊÊ The White House never looked more beautiful than it did returning last night. Important meetings taking place today. Big tax cuts &amp; reform.
977	0.323490238	0.032694111	0.037247423	-0.14729028	0.107225634	0.063213176	977.ÊÊÊÊÊÊÊÊÊÊÊÊÊÊÊ The issue of kneeling has nothing to do with race. It is about respect for our Country, Flag and National Anthem. NFL must respect this!
978	0.295928515	0.057487615	-0.106151812	-0.141555583	-0.034795578	0.045613539	978.ÊÊÊÊÊÊÊÊÊÊÊÊÊÊÊ Many people booed the players who kneeled yesterday (which was a small percentage of total). These are fans who demand respect for our Flag!
979	0.31588519	0.141076328	0.27318856	-0.103695512	-0.142843834	0.070287657	979.ÊÊÊÊÊÊÊÊÊÊÊÊÊÊÊ So proud of NASCAR and its supporters and fans. They won't put up with disrespecting our Country or our Flag - they said it loud and clear!
980	0.156153379	-0.012423009	0.040033962	0.179584166	-0.038663057	-0.214940927	980.ÊÊÊÊÊÊÊÊÊÊÊÊÊÊÊ Making America Safe is my number one priority. We will not admit those into our country we cannot safely vet.https://t.co/KJ886okyfC
981	0.154745875	0.080087924	0.018918612	0.169098505	-0.044926963	0.340197605	981.ÊÊÊÊÊÊÊÊÊÊÊÊÊÊÊ Sports fans should never condone players that do not stand proud for their National Anthem or their Country. NFL should change policy!
982	0.090161739	-0.050746025	-0.185030638	-0.062288169	0.147025231	0.150220848	982.ÊÊÊÊÊÊÊÊÊÊÊÊÊÊÊ Alaska, Arizona, Maine and Kentucky are big winners in the Healthcare proposal. 7 years of Repeal &amp; Replace and some Senators not there.
983	0.184519048	-0.105013146	0.329821308	-0.205116855	-0.041933896	0.037567199	983.ÊÊÊÊÊÊÊÊÊÊÊÊÊÊÊ Courageous Patriots have fought and died for our great American Flag --- we MUST honor and respect it! MAKE AMERICA GREAT AGAIN!
984	0.144974941	-0.112385382	0.356893925	-0.062723847	-0.064179602	0.088800818	984.ÊÊÊÊÊÊÊÊÊÊÊÊÊÊÊ Please to inform that the Champion Pittsburgh Penguins of the NHL will be joining me at the White House for Ceremony. Great team!
985	0.203829518	0.145305	-0.097448525	-0.129441378	0.171383607	-0.020339138	985.ÊÊÊÊÊÊÊÊÊÊÊÊÊÊÊ Great solidarity for our National Anthem and for our Country. Standing with locked arms is good, kneeling is not acceptable. Bad ratings!
986	0.218882902	0.213765695	0.108567308	-0.136961417	-0.08774999	-0.045530057	986.ÊÊÊÊÊÊÊÊÊÊÊÊÊÊÊ ...NFL attendance and ratings are WAY DOWN. Boring games yes, but many stay away because they love our country. League should back U.S.
987	0.112062917	-0.04778852	0.396611546	-0.105172553	0.176180895	0.154649594	987.ÊÊÊÊÊÊÊÊÊÊÊÊÊÊÊ If NFL fans refuse to go to games until players stop disrespecting our Flag &amp; Country, you will see change take place fast. Fire or suspend!
988	0.14281606	0.117497647	0.120530411	-0.00928835	-0.123535518	-0.013460024	988.ÊÊÊÊÊÊÊÊÊÊÊÊÊÊÊ Just heard Foreign Minister of North Korea speak at U.N. If he echoes thoughts of Little Rocket Man, they won't be around much longer!
989	0.343416552	-0.053891849	0.280505499	0.106876578	0.001795564	0.215561191	989.ÊÊÊÊÊÊÊÊÊÊÊÊÊÊÊ Roger Goodell of NFL just put out a statement trying to justify the total disrespect certain players show to our country.Tell them to stand!
990	0.187098179	-0.083822218	-0.111197376	-0.142686251	-0.310195321	0.337208016	990.ÊÊÊÊÊÊÊÊÊÊÊÊÊÊÊ Democrats are laughingly saying that McCain had a "moment of courage." Tell that to the people of Arizona who were deceived. 116% increase!
991	0.335526704	0.10619938	0.041601342	-0.024259831	-0.194901237	0.229200198	991.ÊÊÊÊÊÊÊÊÊÊÊÊÊÊÊ Iran just test-fired a Ballistic Missile capable of reaching Israel.They are also working with North Korea.Not much of an agreement we have!
992	0.14845611	0.054360118	-0.0359674	-0.116719783	-0.114787519	-0.289587861	992.ÊÊÊÊÊÊÊÊÊÊÊÊÊÊÊ Very proud of our incredible First Lady (@FLOTUS.) She is a truly great representative for our country! https://t.co/yFv0WIjgby
993	0.456007073	0.228179366	0.341068165	0.172051081	0.234001095	0.346944854	993.ÊÊÊÊÊÊÊÊÊÊÊÊÊÊÊ ...our Great American Flag (or Country) and should stand for the National Anthem. If not, YOU'RE FIRED. Find something else to do!
994	0.428179252	-0.075086148	-0.067708988	0.027665804	-0.25686844	0.299908205	994.ÊÊÊÊÊÊÊÊÊÊÊÊÊÊÊ If a player wants the privilege of making millions of dollars in the NFL,or other leagues, he or she should not be allowed to disrespect....
995	0.199485905	-0.10259599	-0.224306472	-0.199035307	-0.093500742	0.307373044	995.ÊÊÊÊÊÊÊÊÊÊÊÊÊÊÊ Going to the White House is considered a great honor for a championship team.Stephen Curry is hesitating,therefore invitation is withdrawn!
996	0.125336461	0.099059085	-0.156999154	-0.14576121	0.282718249	-0.144528957	996.ÊÊÊÊÊÊÊÊÊÊÊÊÊÊÊ It was great being with Luther Strange last night in Alabama. What great people, what a crowd! Vote Luther on Tuesday.
997	0.129364438	-0.13534459	-0.258245624	-0.213502162	0.036830598	0.30170543	997.ÊÊÊÊÊÊÊÊÊÊÊÊÊÊÊ Alaska had a 200% plus increase in premiums under ObamaCare, worst in the country. Deductibles high, people angry! Lisa M comes through.
998	0.190389117	0.064080252	0.09380973	0.11304445	-0.032402921	0.102055656	998.ÊÊÊÊÊÊÊÊÊÊÊÊÊÊÊ I know Rand Paul and I think he may find a way to get there for the good of the Party!
999	0.271209327	0.029937645	-0.254028658	-0.122572254	0.123240853	0.105267377	999.ÊÊÊÊÊÊÊÊÊÊÊÊÊÊÊ Large Block Grants to States is a good thing to do. Better control &amp; management. Great for Arizona. McCain let his best friend L.G. down!
1000	0.057783973	-0.099146935	-0.087915476	-0.224832364	-0.063100039	0.191902062	1000.ÊÊÊÊÊÊÊÊÊÊÊ Arizona had a 116% increase in ObamaCare premiums last year, with deductibles very high. Chuck Schumer sold John McCain a bill of goods. Sad
1001	0.322441287	0.057417115	0.077406325	-0.067879984	-0.007894824	0.19742639	1001.ÊÊÊÊÊÊÊÊÊÊÊ John McCain never had any intention of voting for this Bill, which his Governor loves. He campaigned on Repeal &amp; Replace. Let Arizona down!
1002	-0.226664427	-0.104542792	0.035429018	-0.150542298	0.03064118	0.098143854	1002.ÊÊÊÊÊÊÊÊÊÊÊ Heading to Alabama now, big crowd!
1003	-0.09958888	0.057476941	0.01251736	-0.178646262	0.158975915	0.328422713	1003.ÊÊÊÊÊÊÊÊÊÊÊ Thank you to Doug Parker and American Airlines for all of the help you have given to the U.S. with Hurricane flights. Fantastic job!
1004	-0.551199229	-0.161252018	0.115092289	0.082125032	-0.057795922	-0.113716878	1004.ÊÊÊÊÊÊÊÊÊÊÊ #USAatUNGA____#UNGA https://t.co/miT2Lj7Q90
1005	0.466732455	0.357165712	0.192404962	-0.339717595	-0.015795852	-0.172113385	1005.ÊÊÊÊÊÊÊÊÊÊÊ Will be in Alabama tonight. Luther Strange has gained mightily since my endorsement, but will be very close. He loves Alabama, and so do I!
1006	0.312348956	0.02262166	-0.134438509	-0.222530073	-0.063284254	-0.003053342	1006.ÊÊÊÊÊÊÊÊÊÊÊ The greatest influence over our election was the Fake News Media "screaming" for Crooked Hillary Clinton. Next, she was a bad candidate!
1007	0.303038164	0.142827029	-0.16734421	0.062167398	0.112284832	-0.262548254	1007.ÊÊÊÊÊÊÊÊÊÊÊ The Russia hoax continues, now it's ads on Facebook. What about the totally biased and dishonest Media coverage in favor of Crooked Hillary?
1008	-0.654077784	0.150143002	0.138017407	0.024353933	0.05491979	0.044679899	1008.ÊÊÊÊÊÊÊÊÊÊÊ Thank you! https://t.co/hlz48RLkIf
1009	0.351993818	0.163542045	-0.061993144	0.119167403	-0.078315554	0.252829487	1009.ÊÊÊÊÊÊÊÊÊÊÊ Kim Jong Un of North Korea, who is obviously a madman who doesn't mind starving or killing his people, will be tested like never before!
1010	0.185157545	-0.076976739	-0.118766652	-0.01530698	-0.17040856	0.255272585	1010.ÊÊÊÊÊÊÊÊÊÊÊ Rand Paul, or whoever votes against Hcare Bill, will forever (future political campaigns) be known as "the Republican who saved ObamaCare."
1011	-0.196204301	-0.099878579	-0.13574766	-0.10320845	0.014475692	0.12198931	1011.ÊÊÊÊÊÊÊÊÊÊÊ A big day for the U.S. at the United Nations!
1012	0.471607394	0.082900689	0.036038881	-0.243670997	-0.19338704	-0.232924891	1012.ÊÊÊÊÊÊÊÊÊÊÊ Senator Luther Strange has gone up a lot in the polls since I endorsed him a month ago. Now a close runoff. He will be great in D.C.
1013	0.290388733	-0.257917629	0.246214837	0.083558779	-0.079543566	0.02667769	1013.ÊÊÊÊÊÊÊÊÊÊÊ Today, I announced a new Executive Order with re: to North Korea. We must all do our part to ensure the complete denuclearization of #NoKo. https://t.co/igjOSM7N7h
1014	0.042610761	-0.188297123	-0.059846988	-0.084473877	0.155429838	-0.105043173	1014.ÊÊÊÊÊÊÊÊÊÊÊ It was a great privilege to meet with President Moon of South Korea.Stay tuned! ________#UNGA https://t.co/7xYDO5ddUm
1015	-0.064744139	-0.037993204	0.168247309	-0.114718602	0.022251967	-0.418799874	1015.ÊÊÊÊÊÊÊÊÊÊÊ It was wonderful to have President Petro Poroshenko of Ukraine with us in New York City today. #UNGA__https://t.co/UKOMUj0ZuL https://t.co/GpkERy8WiP
1016	0.040521131	-0.167148998	0.244518662	-0.084703349	0.016059941	-0.231975626	1016.ÊÊÊÊÊÊÊÊÊÊÊ It was a pleasure to have President Ashraf Ghani of Afghanistan with us this morning! #USAatUNGA #UNGA https://t.co/HOEVfnMn14
1017	-0.041536508	-0.046777183	0.274704709	-0.124444985	0.347031882	-0.22782982	1017.ÊÊÊÊÊÊÊÊÊÊÊ Governor @RicardoRossello- We are with you and the people of Puerto Rico. Stay safe! #PRStrong
1018	0.394159255	0.305815165	0.03534205	0.33754222	-0.022136717	0.010613378	1018.ÊÊÊÊÊÊÊÊÊÊÊ Senator (Doctor) Bill Cassidy is a class act who really cares about people and their Health(care), he doesn't lie-just wants to help people!
1019	0.273824232	0.127792652	0.054937936	0.068868232	0.032026642	0.186234218	1019.ÊÊÊÊÊÊÊÊÊÊÊ The NRA strongly endorses Luther Strange for Senator of Alabama.That means all gun owners should vote for Big Luther. He won't let you down!
1020	0.343596211	0.212457267	0.045181214	0.140680205	0.050756708	0.134120417	1020.ÊÊÊÊÊÊÊÊÊÊÊ I would not sign Graham-Cassidy if it did not include coverage of pre-existing conditions. It does! A great Bill. Repeal &amp; Replace.
1021	0.113896579	0.181563098	-0.231424454	-0.306936522	0.213161028	-0.046092046	1021.ÊÊÊÊÊÊÊÊÊÊÊ Alabama is sooo lucky to have a candidate like "Big" Luther Strange. Smart, tough on crime, borders &amp; trade, loves Vets &amp; Military. Tuesday!
1022	0.026200867	-0.067027467	0.087025556	-0.010365242	-0.010398611	-0.017956586	1022.ÊÊÊÊÊÊÊÊÊÊÊ On behalf of all Americans, I want to wish Jewish families many blessings in the New Year. https://t.co/m4VWxYvONx https://t.co/iYG1G8GaLN
1023	0.136302482	-0.249438111	0.029520143	-0.084238725	0.009278702	0.098434446	1023.ÊÊÊÊÊÊÊÊÊÊÊ Honored to host a luncheon for African leaders this afternoon. Great discussions on the challenges &amp; opportunities facing our nations today. https://t.co/AbnBJtKCAI
1024	0.256957844	-0.161353133	-0.100393477	-0.049250218	-0.139808058	0.233541429	1024.ÊÊÊÊÊÊÊÊÊÊÊ Honored to meet w/ Pres Abbas from the Palestinian Authority &amp; his delegation, who have been working hard w/everybody involved toward peace. https://t.co/4E8awDkX93
1025	0.334185963	-0.041214593	0.098293443	-0.193912574	0.03032529	-0.159401425	1025.ÊÊÊÊÊÊÊÊÊÊÊ It was a great honor to be with King Abdullah II of Jordan and his delegation this morning. We had a GREAT bilateral meeting!________ https://t.co/6tYDHswKa3
1026	0.412697773	0.159768845	0.055148209	-0.281693374	-0.168552164	-0.148179712	1026.ÊÊÊÊÊÊÊÊÊÊÊ Looking forward to Friday night in the Great State of Alabama. I am supporting "Big" Luther Strange because he was so loyal &amp; helpful to me!
1027	0.134683806	0.086375624	0.225607667	-0.036217674	-0.088001212	-0.011348093	1027.ÊÊÊÊÊÊÊÊÊÊÊ I hope Republican Senators will vote for Graham-Cassidy and fulfill their promise to Repeal &amp; Replace ObamaCare. Money direct to States!
1028	0.248890571	0.138659579	-0.173885358	-0.180017764	0.108605656	-0.212470468	1028.ÊÊÊÊÊÊÊÊÊÊÊ Rand Paul is a friend of mine but he is such a negative force when it comes to fixing healthcare. Graham-Cassidy Bill is GREAT! Ends Ocare!
1029	-0.474371748	0.11832246	0.023895083	-0.036095104	0.095591763	0.11793081	1029.ÊÊÊÊÊÊÊÊÊÊÊ Thank you @foxandfriends - great show!
1030	-0.305612272	0.083751669	0.071071551	0.051263042	0.115734633	0.062296887	1030.ÊÊÊÊÊÊÊÊÊÊÊ The world is noticing, thanks! https://t.co/2NL6SlWnmH
1031	0.070867287	-0.135962484	-0.122298447	-0.11920859	0.026918569	0.126938626	1031.ÊÊÊÊÊÊÊÊÊÊÊ After allowing North Korea to research and build Nukes while Secretary of State (Bill C also), Crooked Hillary now criticizes.
1032	0.02055477	-0.106380715	0.079052861	-0.307440341	0.059441516	0.142134853	1032.ÊÊÊÊÊÊÊÊÊÊÊ Big meetings today at the United Nations. So many interesting leaders. America First will MAKE AMERICA GREAT AGAIN!
1033	-0.619676679	0.080464767	0.141514264	0.007834595	0.040398171	0.051112085	1033.ÊÊÊÊÊÊÊÊÊÊÊ Thank you Jacob! https://t.co/Wjjrv6KTVT
1034	0.475244761	-0.048353595	0.072238487	-0.045511337	-0.207486345	-0.020264802	1034.ÊÊÊÊÊÊÊÊÊÊÊ I was saddened to see how bad the ratings were on the Emmys last night - the worst ever. Smartest people of them all are the "DEPLORABLES."
1035	-0.539118674	0.185601982	0.121711148	-0.107910045	0.110613586	0.149279166	1035.ÊÊÊÊÊÊÊÊÊÊÊ So nice, thank you! https://t.co/Cg4dzHhbrv
1036	0.314473761	0.085354267	0.035217432	-0.081783574	-0.194432038	0.185276905	1036.ÊÊÊÊÊÊÊÊÊÊÊ A great and important day at the United Nations.Met with leaders of many nations who agree with much (or all) of what I stated in my speech!
1037	0.15107851	0.044568922	0.163656399	-0.170448516	0.252957269	-0.102935309	1037.ÊÊÊÊÊÊÊÊÊÊÊ Puerto Rico being hit hard by new monster Hurricane. Be careful, our hearts are with you- will be there to help!
1038	-0.37272522	-0.17168719	-0.151925554	0.070432633	-0.025992334	-0.0210969	1038.ÊÊÊÊÊÊÊÊÊÊÊ The true question for the @UN...__https://t.co/tx5SnACAaS
1039	0.131267705	-0.22528569	-0.174013199	-0.064446884	0.107196982	-0.102901181	1039.ÊÊÊÊÊÊÊÊÊÊÊ It was a great honor to have spoken before the countries of the world at the United Nations.#USAatUNGA____#UNGAhttps://t.co/1maJwRGa3d https://t.co/6Hu3AeUp58
1040	0.025055171	0.038786304	0.113258209	-0.074619466	0.088864737	-0.111770484	1040.ÊÊÊÊÊÊÊÊÊÊÊ God bless the people of Mexico City. We are with you and will be there for you.
1041	-0.119025726	-0.394226801	0.328932369	0.122305187	0.014995232	-0.185948552	1041.ÊÊÊÊÊÊÊÊÊÊÊ As President of the United States of America, I will ALWAYS put #AmericaFirst____#UNGAFull remarks: https://t.co/ksaMsQ2Lhm https://t.co/XrtpAWwuCn
1042	0.189789407	0.166689166	0.056713992	-0.18734769	0.160909025	-0.33224548	1042.ÊÊÊÊÊÊÊÊÊÊÊ The____has great strength &amp; patience, but if it is forced to defend itself or its allies, we will have no choice but to totally destroy #NoKo. https://t.co/P4vAanXvgm
1043	0.176634041	-0.073848784	-0.012101215	-0.181027753	-0.023391321	0.144674317	1043.ÊÊÊÊÊÊÊÊÊÊÊ Big day at the United Nations - many good things, and some tricky ones, happening. We have a great team. Big speech at 10:00 A.M.
1044	-0.551199229	-0.161252018	0.115092289	0.082125032	-0.057795922	-0.113716878	1044.ÊÊÊÊÊÊÊÊÊÊÊ #USAatUNGA____ #UNGA https://t.co/MjIJ7HG3eU
1045	0.223880489	-0.09477872	0.256772667	-0.117676748	0.021024269	0.013958866	1045.ÊÊÊÊÊÊÊÊÊÊÊ We call for the full restoration of democracy and political freedoms in Venezuela, and we want it to happen very, very soon! https://t.co/bMJDOtAesl
1046	0.123605186	-0.223417201	-0.001304855	-0.103343006	0.122680339	-0.205769555	1046.ÊÊÊÊÊÊÊÊÊÊÊ It was a great honor to be with President @EmmanuelMacron of France this afternoon with his delegation. Great bilateral meeting! #UNGA https://t.co/HnxDDU5d5F
1047	0.16252366	-0.305375119	0.305213977	0.013929662	-0.063988723	-0.039535797	1047.ÊÊÊÊÊÊÊÊÊÊÊ Such an honor to have my good friend, Israel PM @Netanyahu, join us w/ his delegation in NYC this afternoon. #UNGA https://t.co/YEHWjdtQx8 https://t.co/jwU4e8Yk8A
1048	0.101533938	-0.149972666	-0.021410873	-0.287788465	0.171099357	0.077524067	1048.ÊÊÊÊÊÊÊÊÊÊÊ Looking forward to meeting with Prime Minister @Netanyahu shortly. Peace in the Middle East would be a truly great legacy for ALL people!
1049	0.141897055	-0.281770873	0.23424666	0.046088016	-0.089644489	-0.092673795	1049.ÊÊÊÊÊÊÊÊÊÊÊ We commend SG @AntonioGuterres &amp; his call for the UN to focus more on people &amp; less on bureaucracy. #USAatUNGA #UNGA https://t.co/KVvCMznmcN https://t.co/UQn6RrC9Xw
1050	-0.413155948	-0.088656017	-0.055387554	0.023808916	-0.036757945	-0.034501624	1050.ÊÊÊÊÊÊÊÊÊÊÊ Happy 70th Birthday @CIA! https://t.co/CU3gOZMf7J
1051	-0.413155948	-0.088656017	-0.055387554	0.023808916	-0.036757945	-0.034501624	1051.ÊÊÊÊÊÊÊÊÊÊÊ Happy 70th Birthday @USAirForce! https://t.co/snkXO40vXM
1052	0.330215139	-0.005335761	0.15002527	-0.096510914	0.146245911	-0.056336704	1052.ÊÊÊÊÊÊÊÊÊÊÊ Important meetings and calls scheduled for today. Military and economy are getting stronger by the day, and our enemies know it. #MAGA
1053	-0.33402403	-0.025513116	0.105769994	-0.014938259	-0.041121702	-0.039438652	1053.ÊÊÊÊÊÊÊÊÊÊÊ My great honor! https://t.co/x25T9tQAnI
1054	-0.654077784	0.150143002	0.138017407	0.024353933	0.05491979	0.044679899	1054.ÊÊÊÊÊÊÊÊÊÊÊ Thank you! https://t.co/vs4MNwXtei
1055	0.317133528	0.120181582	0.246783915	-0.163511878	-0.439279052	-0.039162281	1055.ÊÊÊÊÊÊÊÊÊÊÊ I spoke with President Moon of South Korea last night. Asked him how Rocket Man is doing. Long gas lines forming in North Korea. Too bad!
1056	0.228800846	0.044030341	0.104063969	-0.147150877	0.114288559	-0.038188473	1056.ÊÊÊÊÊÊÊÊÊÊÊ Attorney General Bill Schuette will be a fantastic Governor for the great State of Michigan. I am bringing back your jobs and Bill will help
1057	0.264319878	0.115533837	0.037179049	-0.16893398	-0.001959991	-0.017503917	1057.ÊÊÊÊÊÊÊÊÊÊÊ I will be in Huntsville, Alabama, on Saturday night to support Luther Strange for Senate. "Big Luther" is a great guy who gets things done!
1058	0.233427191	0.064837548	0.172699212	-0.21663168	0.135348081	0.004778396	1058.ÊÊÊÊÊÊÊÊÊÊÊ Attorney General Bill Shuette will be a fantastic Governor for the great State of Michigan. I am bringing back your jobs and Bill will help!
1059	0.273013183	0.207006546	0.171612123	-0.184863451	0.126885169	-0.022430965	1059.ÊÊÊÊÊÊÊÊÊÊÊ A great deal of good things happening for our country. Jobs and Stock Market at all time highs, and I believe will be getting even better!
1060	-0.080376521	-0.093701022	-0.020372459	-0.229626966	0.390305493	0.066892885	1060.ÊÊÊÊÊÊÊÊÊÊÊ HAPPY 70th BIRTHDAY to the @USAirForce! The American people are eternally grateful. Thank you for keeping America PROUD, STRONG and FREE! https://t.co/DYxkh3gj0R
1061	0.041846208	-0.132187327	0.234563434	0.286124824	0.017571453	-0.115660303	1061.ÊÊÊÊÊÊÊÊÊÊÊ We will defend our people, our nations and our civilization from all who dare to threaten our way of life...cont: https://t.co/SYBRshx89b https://t.co/sIiAuxL3OE
1062	0.085172691	-0.229036184	-0.010631744	-0.068701357	-0.04872707	0.187165	1062.ÊÊÊÊÊÊÊÊÊÊÊ Our hearts &amp; prayers go out to the people of London, who suffered a vicious terrorist attack.... https://t.co/Q2hTBV2l5t
1063	0.119672301	-0.222060773	0.06857126	0.313175077	-0.108159599	-0.041894182	1063.ÊÊÊÊÊÊÊÊÊÊÊ NEVER forget our HEROES held prisoner or who have gone missing in action while serving their country.Proclamation: https://t.co/4xBZGjAGj5 https://t.co/yZTr7rlpTV
1064	-0.025137857	-0.192203744	0.239962539	-0.14834031	0.197657734	0.18080605	1064.ÊÊÊÊÊÊÊÊÊÊÊ Frank ÒFXÓ Giaccio-On behalf of @FLOTUS Melania &amp; myself, THANK YOU for doing a GREAT job this morning! @NatlParkService gives you an A+! https://t.co/135DxuapUI
1065	-0.406692086	-0.115771937	-0.050150367	0.047993014	-0.015651887	-0.012754119	1065.ÊÊÊÊÊÊÊÊÊÊÊ WEEKLY ADDRESS____ https://t.co/MsaLA9POAt
1066	-0.011631463	0.084504754	-0.07401688	0.094263963	0.030703195	0.159659067	1066.ÊÊÊÊÊÊÊÊÊÊÊ CHAIN MIGRATION cannot be allowed to be part of any legislation on Immigration!
1067	0.174777579	-0.037092456	0.014216734	-0.171145223	0.183201164	0.055882519	1067.ÊÊÊÊÊÊÊÊÊÊÊ ESPN is paying a really big price for its politics (and bad programming). People are dumping it in RECORD numbers. Apologize for untruth!
1068	0.291440914	-0.079779034	-0.093927498	-0.337790988	0.015656352	-0.106677112	1068.ÊÊÊÊÊÊÊÊÊÊÊ We have made more progress in the last nine months against ISIS than the Obama Administration has made in 8 years.Must be proactive &amp; nasty!
1069	0.075576094	0.073483807	-0.113502554	-0.157130232	0.149861962	0.031052645	1069.ÊÊÊÊÊÊÊÊÊÊÊ The travel ban into the United States should be far larger, tougher and more specific-but stupidly, that would not be politically correct!
1070	0.475730843	0.154292246	-0.100256227	-0.312311444	-0.195195544	0.119712155	1070.ÊÊÊÊÊÊÊÊÊÊÊ Loser terrorists must be dealt with in a much tougher manner.The internet is their main recruitment tool which we must cut off &amp; use better!
1071	0.137996775	0.05075367	-0.306320063	-0.300085873	0.044079045	0.091940584	1071.ÊÊÊÊÊÊÊÊÊÊÊ Another attack in London by a loser terrorist.These are sick and demented people who were in the sights of Scotland Yard. Must be proactive!
1072	0.226696001	-0.091317649	0.115186278	0.060153347	0.174583074	0.341413685	1072.ÊÊÊÊÊÊÊÊÊÊÊ With the ridiculous Filibuster Rule in the Senate, Republicans need 60 votes to pass legislation, rather than 51. Can't get votes, END NOW!
1073	0.125330618	-0.173264693	0.342351044	-0.229975902	0.092137672	-0.087909248	1073.ÊÊÊÊÊÊÊÊÊÊÊ FLORIDA-Just like TX, WE are w/you today, we are w/you tomorrow, &amp; we will be w/you EVERY SINGLE DAY AFTER, to RESTORE, RECOVER, &amp; REBUILD! https://t.co/phRMudujxJ
1074	-0.163535299	-0.175508503	0.208515665	-0.037632752	0.099702165	-0.133027888	1074.ÊÊÊÊÊÊÊÊÊÊÊ WE ARE WITH YOU FLORIDA!Emergency Information 1-800-342-3557https://t.co/zbWkR5VmDpVolunteer 1-800-FL-HELP-1https://t.co/ghkbVajBN0 https://t.co/2Jj85weO1U
1075	0.352115643	0.354047702	0.261170482	0.293438601	-0.038457121	0.116037038	1075.ÊÊÊÊÊÊÊÊÊÊÊ ...I told Republicans to approve healthcare fast or this would happen. But don't worry, I will veto because I love our country &amp; its people.
1076	0.039195034	-0.093860077	-0.237487398	-0.057959017	0.052939612	0.032748728	1076.ÊÊÊÊÊÊÊÊÊÊÊ Bernie Sanders is pushing hard for a single payer healthcare plan - a curse on the U.S. &amp; its people...
1077	0.076208321	-0.11568532	-0.043899598	0.066047699	-0.148694268	0.113225967	1077.ÊÊÊÊÊÊÊÊÊÊÊ Spoke to President of Mexico to give condolences on terrible earthquake. Unable to reach for 3 days b/c of his cell phone reception at site.
1078	0.230344695	0.013896872	-0.145712857	-0.275131805	0.134739235	-0.002916558	1078.ÊÊÊÊÊÊÊÊÊÊÊ Just left Florida for D.C. The people and spirit in THAT GREAT STATE is unbelievable. Damage horrific but will be better than ever!
1079	0.291045814	-0.074697082	0.304434447	-0.240296365	0.159308292	0.20521463	1079.ÊÊÊÊÊÊÊÊÊÊÊ Am leaving now for Florida to see our GREAT first responders and to thank the U.S. Coast Guard, FEMA etc. A real disaster, much work to do!
1080	0.182478612	0.073550935	-0.016218145	-0.155329045	-0.143698085	-0.088074325	1080.ÊÊÊÊÊÊÊÊÊÊÊ ...They have been in our country for many years through no fault of their own - brought in by parents at young age. Plus BIG border security
1081	0.270805888	0.130099273	-0.086884676	0.024182606	-0.05008764	0.414847716	1081.ÊÊÊÊÊÊÊÊÊÊÊ Does anybody really want to throw out good, educated and accomplished young people who have jobs, some serving in the military? Really!.....
1082	0.25538762	-0.094311316	-0.160366059	-0.139119369	-0.043021375	0.352749957	1082.ÊÊÊÊÊÊÊÊÊÊÊ The WALL, which is already under construction in the form of new renovation of old and existing fences and walls, will continue to be built.
1083	0.190865438	-0.140979054	-0.081250949	-0.149105897	-0.112642643	0.033396393	1083.ÊÊÊÊÊÊÊÊÊÊÊ No deal was made last night on DACA. Massive border security would have to be agreed to in exchange for consent. Would be subject to vote.
1084	0.387712005	0.09581775	0.111808129	-0.055695551	-0.198497933	0.295764054	1084.ÊÊÊÊÊÊÊÊÊÊÊ The "deplorables" came back to haunt Hillary.They expressed their feelings loud and clear. She spent big money but, in the end, had no game!
1085	0.355564968	0.070240628	-0.078796011	-0.121308408	-0.115168192	0.166120287	1085.ÊÊÊÊÊÊÊÊÊÊÊ Crooked Hillary Clinton blames everybody (and every thing) but herself for her election loss. She lost the debates and lost her direction!
1086	0.444529651	0.100418763	0.139812722	-0.074842472	-0.249327343	0.123421452	1086.ÊÊÊÊÊÊÊÊÊÊÊ China has a business tax rate of 15%. We should do everything possible to match them in order to win with our economy. Jobs and wages!
1087	0.15418264	-0.062597797	-0.054918298	-0.114163651	0.050684385	0.317538507	1087.ÊÊÊÊÊÊÊÊÊÊÊ With Irma and Harvey devastation, Tax Cuts and Tax Reform is needed more than ever before. Go Congress, go!
1088	0.274235379	-0.083126456	0.345329388	-0.190064356	0.022094209	0.068214596	1088.ÊÊÊÊÊÊÊÊÊÊÊ I will be traveling to Florida tomorrow to meet with our great Coast Guard, FEMA and many of the brave first responders &amp; others.
1089	0.045971735	-0.071321924	0.196761942	-0.21272347	0.229910538	0.1424184	1089.ÊÊÊÊÊÊÊÊÊÊÊ The approval process for the biggest Tax Cut &amp; Tax Reform package in the history of our country will soon begin. Move fast Congress!
1090	0.256706959	-0.205054926	-0.126503534	-0.09398404	0.07374374	-0.095637346	1090.ÊÊÊÊÊÊÊÊÊÊÊ It was a great honor to welcome Prime Minister Najib Abdul Razak of Malaysia and his distinguished delegation to the @WhiteHouse today! https://t.co/3pWrBOh8dG
1091	-0.097447702	-0.200689593	0.09058314	-0.074570999	0.015927882	0.058339492	1091.ÊÊÊÊÊÊÊÊÊÊÊ Congratulations to Eric &amp; Lara on the birth of their son, Eric "Luke" Trump this morning! https://t.co/Aw0AV82XdE
1092	0.24200617	0.083840227	-0.234575459	-0.084758777	0.202734329	0.101855406	1092.ÊÊÊÊÊÊÊÊÊÊÊ The devastation left by Hurricane Irma was far greater, at least in certain locations,than anyone thought - but amazing people working hard!
1093	0.172737526	0.163551851	0.410439954	0.053592837	-0.111700642	0.031416222	1093.ÊÊÊÊÊÊÊÊÊÊÊ Fascinating to watch people writing books and major articles about me and yet they know nothing about me &amp; have zero access. #FAKE NEWS!
1094	-0.20694592	-0.210293904	-0.023150035	0.166549288	0.050044	-0.004127415	1094.ÊÊÊÊÊÊÊÊÊÊÊ May God Forever Bless the United States of America. #NeverForget911 https://t.co/erycJgj23r
1095	-0.601383483	-0.031989921	0.05146996	0.120498343	-0.069266377	-0.136652997	1095.ÊÊÊÊÊÊÊÊÊÊÊ #NeverForget https://t.co/rmQ1a5bDon
1096	0.06313696	0.059228306	-0.150554751	-0.263648734	0.240282751	0.012997821	1096.ÊÊÊÊÊÊÊÊÊÊÊ The U.S. Coast Guard, FEMA and all Federal and State brave people are ready. Here comes Irma. God bless everyone!
1097	0.182073147	0.012651266	-0.010171612	0.127767378	0.307379211	-0.040687917	1097.ÊÊÊÊÊÊÊÊÊÊÊ Heed the advice of @FLGovScott!"If you're in an evacuation zone, you need to get to a shelter...there's not many hours left." Gov. Scott https://t.co/92W8ViNMUK
1098	0.395146241	-0.14218682	-0.037426601	-0.133828422	0.025717525	0.034075334	1098.ÊÊÊÊÊÊÊÊÊÊÊ This is a storm of enormous destructive power, and I ask everyone in the stormÕs path to heed ALL instructions from government officials. https://t.co/nJfM2Sdme1
1099	-0.173453557	-0.204823552	-0.038995598	0.197496523	0.209541841	0.063209246	1099.ÊÊÊÊÊÊÊÊÊÊÊ FLORIDA- Visit https://t.co/pdBaD9t8SK to find shelters, road closures, &amp; evacuation routes. Helpful Twitter list: https://t.co/BUMVlxGFe8 https://t.co/ncnuqCeB5K
1100	0.056194098	-0.188835436	-0.145484705	-0.040956017	-0.252003681	0.218187767	1100.ÊÊÊÊÊÊÊÊÊÊÊ Churches in Texas should be entitled to reimbursement from FEMA Relief Funds for helping victims of Hurricane Harvey (just like others).
1101	-0.278641148	-0.228219239	0.121316175	0.068466182	-0.024524402	-0.149823471	1101.ÊÊÊÊÊÊÊÊÊÊÊ A message to my fellow Americans____#IrmaHurricane2017__https://t.co/jyg6AlyAAb__https://t.co/iPujtHzejr https://t.co/HCQ9kmKc4E
1102	0.205710543	-0.030374548	0.112826151	0.165569375	0.133048581	0.403329967	1102.ÊÊÊÊÊÊÊÊÊÊÊ Republicans must start the Tax Reform/Tax Cut legislation ASAP. Don't wait until the end of September. Needed now more than ever. Hurry!
1103	0.242700303	-0.007595388	-0.166524553	-0.123805243	0.125403851	-0.02755708	1103.ÊÊÊÊÊÊÊÊÊÊÊ ...never allow the Republicans to pass even great legislation. 8 Dems control - will rarely get 60 (vs. 51) votes. It is a Repub Death Wish!
1104	0.435939171	0.144518901	0.323811035	0.100557946	0.025581985	0.120786893	1104.ÊÊÊÊÊÊÊÊÊÊÊ Republicans, sorry, but I've been hearing about Repeal &amp; Replace for 7 years, didn't happen! Even worse, the Senate Filibuster Rule will....
1105	0.25843478	0.074631756	0.162360006	-0.169052965	0.039671819	-0.149348989	1105.ÊÊÊÊÊÊÊÊÊÊÊ Our incredible U.S. Coast Guard saved more than 15,000 lives last week with Harvey. Irma could be even tougher. We love our Coast Guard!
1106	0.357418859	0.095042445	0.081280233	-0.228400503	0.3381143	-0.19034778	1106.ÊÊÊÊÊÊÊÊÊÊÊ Hurricane Irma is of epic proportion, perhaps bigger than we have ever seen. Be safe and get out of its way,if possible. Federal G is ready!
1107	0.254992062	0.033405882	0.154221094	-0.112745068	0.222607363	-0.341793262	1107.ÊÊÊÊÊÊÊÊÊÊÊ We will confront ANY challenge, no matter how strong the winds or high the water. IÕm proud to stand with Presidents for #OneAmericaAppeal.
1108	0.050692709	-0.26243579	0.310911645	-0.064592041	-0.034263036	0.083079904	1108.ÊÊÊÊÊÊÊÊÊÊÊ I encourage EVERYONE in the path of #HurricaneIrma to heed the advice and orders of local &amp; state officials! https://t.co/AQmawTpZs0
1109	0.18002972	-0.201761078	0.192526591	-0.001386985	-0.084735493	0.071055925	1109.ÊÊÊÊÊÊÊÊÊÊÊ During my trip to Saudi Arabia, I spoke to the leaders of more than 50 Arab &amp; Muslim nations about the need to confront our shared enemies.. https://t.co/8oeAQfIeX8
1110	0.026814418	-0.05702981	0.204998523	-0.040527862	0.15014728	-0.071152005	1110.ÊÊÊÊÊÊÊÊÊÊÊ Together, we will show the world that the forces of destruction and extremism are NO MATCH for the BLESSINGS of PROSPERITY and PEACE! https://t.co/aL6In83eWK
1111	-0.163777428	-0.408055181	0.196228167	0.130188173	0.178588978	0.012124246	1111.ÊÊÊÊÊÊÊÊÊÊÊ Welcome to the @WhiteHouse, Amir Sabah al-Ahmed al-Jaber al-Sabah of Kuwait! Joint press conference coming up soon: https://t.co/8T4Nyzlp4Y https://t.co/lfRa4AATaM
1112	0.143962229	-0.061561729	0.069008569	-0.095770437	0.292710117	0.064907458	1112.ÊÊÊÊÊÊÊÊÊÊÊ For all of those (DACA) that are concerned about your status during the 6 month period, you have nothing to worry about - No action!
1113	-0.394948928	0.083919943	0.238964143	-0.050633098	0.136970179	0.107050612	1113.ÊÊÊÊÊÊÊÊÊÊÊ Thank you, our great honor! https://t.co/StrciEwuWs
1114	0.290248474	0.048428642	0.213851938	-0.219510172	0.233507185	-0.09711533	1114.ÊÊÊÊÊÊÊÊÊÊÊ Hurricane Irma is raging but we have great teams of talented and brave people already in place and ready to help. Be careful, be safe! #FEMA
1115	-0.018241223	-0.206838137	0.473712226	0.020330181	0.019928526	-0.058511403	1115.ÊÊÊÊÊÊÊÊÊÊÊ We want our companies to hire &amp; grow in AMERICA, to raise wages for AMERICAN workers, &amp; to help rebuild our AMERICAN cities &amp; towns! #USA____ https://t.co/sglubjcbW4
1116	0.245379079	0.085046629	0.021702023	-0.076403139	0.147129234	-0.154761658	1116.ÊÊÊÊÊÊÊÊÊÊÊ If we want to renew our PROSPERITY, restore OPPORTUNITY, &amp; re-establish our economic DOMINANCE, then we need tax reform that is pro-growth.. https://t.co/9NzLg2Qzpo
1117	-0.307673534	-0.084110795	0.298389811	-0.017837172	0.046577469	0.042001545	1117.ÊÊÊÊÊÊÊÊÊÊÊ Thank you for joining me in Mandan, ND Gov. @DougBurgum, Lt. Gov. @BrentSanfordND, @SenJohnHoeven, @RepKevinCramer &amp; @SenatorHeitkamp. https://t.co/8nIvtHvpu6
1118	-0.168742517	-0.244982832	-0.200141649	0.044583475	0.160321991	-0.106128818	1118.ÊÊÊÊÊÊÊÊÊÊÊ Wonderful to be in North Dakota with the incredible hardworking men &amp; women @ the Andeavor Refinery. Full remarks: __https://t.co/uxBpyeERUm https://t.co/fV9R9gJxDS
1119	-0.023891412	-0.010498858	0.258217845	-0.126836507	0.007679003	-0.01549434	1119.ÊÊÊÊÊÊÊÊÊÊÊ Just spoke w/ Governors Rick Scott of Florida, Kenneth Mapp of the U.S. Virgin Islands &amp; Ricardo Rossell— of Puerto Rico. WE ARE W/ YOU ALL! https://t.co/k92cslgKFa
1120	-0.376532782	-0.130417041	-0.037565921	0.043319525	-0.036641004	-0.057652501	1120.ÊÊÊÊÊÊÊÊÊÊÊ 'President Donald J. Trump Approves Emergency Declarations'__https://t.co/xSHSyNkvuP__https://t.co/UbBSFOhMM7__https://t.co/xWOfp9Z9iR https://t.co/qoJOM54Gy8
1121	-0.118457849	-0.097144575	-0.087507971	-0.115541031	-0.040548982	0.276738848	1121.ÊÊÊÊÊÊÊÊÊÊÊ Hurricane looks like largest ever recorded in the Atlantic!
1122	0.356129144	0.013721804	0.030675132	-0.213310969	0.024102184	0.243802405	1122.ÊÊÊÊÊÊÊÊÊÊÊ Watching Hurricane closely. My team, which has done, and is doing, such a good job in Texas, is already in Florida. No rest for the weary!
1123	0.177554715	-0.065076368	0.046193532	-0.20994208	0.091440689	-0.066894871	1123.ÊÊÊÊÊÊÊÊÊÊÊ Will be going to North Dakota today to discuss tax reform and tax cuts. We are the highest taxed nation in the world - that will change.
1124	0.539425776	0.243903135	0.205376728	-0.020669185	-0.007686102	-0.056435275	1124.ÊÊÊÊÊÊÊÊÊÊÊ Congress now has 6 months to legalize DACA (something the Obama Administration was unable to do). If they can't, I will revisit this issue!
1125	0.230265396	-0.14468702	-0.136103605	-0.067070823	-0.05194092	0.102279771	1125.ÊÊÊÊÊÊÊÊÊÊÊ I look forward to working w/ D's + R's in Congress to address immigration reform in a way that puts hardworking citizens of our country 1st.
1126	0.238346267	-0.025173955	-0.035827695	-0.142553767	-0.058634451	0.091086111	1126.ÊÊÊÊÊÊÊÊÊÊÊ I am allowing Japan &amp; South Korea to buy a substantially increased amount of highly sophisticated military equipment from the United States.
1127	-0.246513005	0.1097653	0.139534546	-0.050472876	0.180351045	0.018951593	1127.ÊÊÊÊÊÊÊÊÊÊÊ Congress, get ready to do your job - DACA!
1128	-0.28504972	0.038485681	-0.012740098	-0.017077132	-0.029977578	0.132617867	1128.ÊÊÊÊÊÊÊÊÊÊÊ Big week coming up!
1129	0.011390317	-0.160597844	0.318371816	-0.107271161	-0.003951185	-0.023305028	1129.ÊÊÊÊÊÊÊÊÊÊÊ We are building our future with American hands, American labor, American iron, aluminum and steel. Happy #LaborDay! https://t.co/lyvtNfQ5IO
1130	0.103129675	-0.054422789	-0.215984563	-0.070915168	0.028261813	0.173777828	1130.ÊÊÊÊÊÊÊÊÊÊÊ The United States is considering, in addition to other options, stopping all trade with any country doing business with North Korea.
1131	0.066369028	0.070964887	0.251976406	-0.124197746	0.083609822	0.143199078	1131.ÊÊÊÊÊÊÊÊÊÊÊ I will be meeting General Kelly, General Mattis and other military leaders at the White House to discuss North Korea. Thank you.
1132	0.333695958	0.110872889	0.295858265	0.115497507	-0.305571901	-0.041050283	1132.ÊÊÊÊÊÊÊÊÊÊÊ South Korea is finding, as I have told them, that their talk of appeasement with North Korea will not work, they only understand one thing!
1133	0.279698389	0.03219004	-0.304383927	-0.139388432	0.066985406	0.133844204	1133.ÊÊÊÊÊÊÊÊÊÊÊ ..North Korea is a rogue nation which has become a great threat and embarrassment to China, which is trying to help but with little success.
1134	0.301437434	0.095150776	-0.321991708	-0.213852412	0.04861066	-0.127929296	1134.ÊÊÊÊÊÊÊÊÊÊÊ North Korea has conducted a major Nuclear Test. Their words and actions continue to be very hostile and dangerous to the United States.....
1135	0.132200121	-0.108289584	0.3284409	-0.191620777	0.199376363	0.28958522	1135.ÊÊÊÊÊÊÊÊÊÊÊ So much SPIRIT in LA! Thank you to all of our HEREOS who saved many lives. An honor to spend time w/ @NationalGuard, #LEOs &amp; the #CajunNavy! https://t.co/7PEtSL6RKF
1136	-0.02612246	-0.002369605	-0.078860451	0.020965729	0.211127243	0.022614242	1136.ÊÊÊÊÊÊÊÊÊÊÊ Remember, Sunday is National Prayer Day (by Presidential Proclamation)!
1137	0.057325823	-0.098788413	-0.057117894	-0.139514428	-0.024481226	0.24476028	1137.ÊÊÊÊÊÊÊÊÊÊÊ Just got back to the White House from the Great States of Texas and Louisiana, where things are going well. Such cooperation &amp; coordination!
1138	0.089823429	0.056571183	0.132502999	-0.191335864	0.090053645	0.179881395	1138.ÊÊÊÊÊÊÊÊÊÊÊ The Manufacturing Index rose to 59%, the highest level since early 2011 - and we can do much better!
1139	0.123689504	-0.105267652	0.348154555	-0.113368235	0.149937993	0.120083994	1139.ÊÊÊÊÊÊÊÊÊÊÊ Together, we will prevail in the GREAT state of Texas. We love you!GOD BLESS TEXAS &amp; GOD BLESS THE USA____ https://t.co/1rzmEenQIb
1140	0.08739967	-0.227953728	0.405914023	-0.084881309	0.269930393	-0.106006206	1140.ÊÊÊÊÊÊÊÊÊÊÊ TEXAS: We are with you today, we are with you tomorrow, and we will be with you EVERY SINGLE DAY AFTER, to restore, recover, and REBUILD! https://t.co/p1Fh8jmmFA
1141	0.019638103	-0.062431	0.270721884	-0.128713297	0.174244798	-0.273465185	1141.ÊÊÊÊÊÊÊÊÊÊÊ Departing for Texas and Louisiana with @FLOTUS Melania right now @JBA_NAFW. We will see you soon. America is with you! https://t.co/z3bHVdJVPr
1142	-0.309968125	-0.232908969	0.338742728	-0.090614752	0.213419409	0.09641176	1142.ÊÊÊÊÊÊÊÊÊÊÊ On behalf of @FLOTUS Melania &amp; myself, THANK YOU for today's update &amp; GREAT WORK! #SouthernBaptist @SendRelief, @RedCross &amp; @SalvationArmyUS https://t.co/DLgFNiCxN2
1143	0.115629819	-0.040765908	0.225101281	-0.264192568	-0.20285369	0.08859944	1143.ÊÊÊÊÊÊÊÊÊÊÊ I will be going to Texas and Louisiana tomorrow with First Lady. Great progress being made! Spending weekend working at White House.
1144	-0.273770677	-0.048050993	-0.031533378	-0.039829102	-0.014868512	0.073674476	1144.ÊÊÊÊÊÊÊÊÊÊÊ Stock Market up 5 months in a row!
1145	-0.177564022	-0.23250698	-0.06578396	0.040936467	-0.037030214	-0.073874802	1145.ÊÊÊÊÊÊÊÊÊÊÊ 'President Donald J. Trump Proclaims September 3, 2017, as a National Day of Prayer' #HurricaneHarvey #PrayForTexas https://t.co/shen5JxChQ https://t.co/MpLB7WpxfT
1146	0.445820891	0.167704526	-0.04787179	-0.30754689	0.039462062	0.189267761	1146.ÊÊÊÊÊÊÊÊÊÊÊ Texas is healing fast thanks to all of the great men &amp; women who have been working so hard. But still so much to do. Will be back tomorrow!
1147	0.19085046	-0.084846184	0.016997023	-0.142967943	0.051140221	0.379784232	1147.ÊÊÊÊÊÊÊÊÊÊÊ ...get things done at a record clip. Many big decisions to be made over the coming days and weeks. AMERICA FIRST!
1148	0.331701523	0.206837481	-0.152929167	0.048861056	0.123231144	-0.134735112	1148.ÊÊÊÊÊÊÊÊÊÊÊ General John Kelly is doing a great job as Chief of Staff. I could not be happier or more impressed - and this Administration continues to..
1149	0.11918209	0.114275079	-0.200638241	-0.323442672	0.12253413	0.280961505	1149.ÊÊÊÊÊÊÊÊÊÊÊ Wow, looks like James Comey exonerated Hillary Clinton long before the investigation was over...and so much more. A rigged system!
1150	0.478920639	0.170664174	-0.021854376	-0.331054393	0.075990411	0.230188187	1150.ÊÊÊÊÊÊÊÊÊÊÊ Texas is heeling fast thanks to all of the great men &amp; women who have been working so hard. But still, so much to do. Will be back tomorrow!
1151	-0.305430002	-0.028814981	0.096935728	-0.138410819	0.287230574	0.044569557	1151.ÊÊÊÊÊÊÊÊÊÊÊ THANK YOU to all of the incredible HEROES in Texas. America is with you! #TexasStrong https://t.co/8N4ABo9Ihp
1152	0.301307192	-0.042953606	-0.109036871	-0.180723838	-0.078240328	0.104271394	1152.ÊÊÊÊÊÊÊÊÊÊÊ First responders have been doing heroic work. Their courage &amp; devotion has saved countless lives Ð they represent the very best of America! https://t.co/I0gvCQLTKO
1153	0.08739967	-0.227953728	0.405914023	-0.084881309	0.269930393	-0.106006206	1153.ÊÊÊÊÊÊÊÊÊÊÊ Texas &amp; Louisiana: We are w/ you today, we are w/ you tomorrow, &amp; we will be w/ you EVERY SINGLE DAY AFTER, to restore, recover, &amp; REBUILD! https://t.co/YQb82K2VSB
1154	0.036822348	-0.015846231	0.148598573	-0.217988542	-0.086467587	0.075825889	1154.ÊÊÊÊÊÊÊÊÊÊÊ Will be leaving for Missouri soon for a speech on tax cuts and tax reform - so badly needed!
1155	0.512271959	0.152236379	0.249272157	0.452573503	0.154082752	0.086570919	1155.ÊÊÊÊÊÊÊÊÊÊÊ After reading the false reporting and even ferocious anger in some dying magazines, it makes me wonder, WHY? All I want to do is #MAGA!
1156	0.211479195	-0.165631638	0.002601066	-0.152048996	0.015648083	0.301527945	1156.ÊÊÊÊÊÊÊÊÊÊÊ After witnessing first hand the horror &amp; devastation caused by Hurricane Harvey,my heart goes out even more so to the great people of Texas!
1157	0.311124779	0.017501735	-0.041312865	-0.047257764	-0.070648198	0.107698112	1157.ÊÊÊÊÊÊÊÊÊÊÊ The U.S. has been talking to North Korea, and paying them extortion money, for 25 years. Talking is not the answer!
1158	0.246409399	0.240878844	0.312725916	0.488153202	-0.082996559	0.011215534	1158.ÊÊÊÊÊÊÊÊÊÊÊ .@foxandfriends We are not looking to fill all of those positions. Don't need many of them - reduce size of government. @IngrahamAngle
1159	-0.401968424	-0.028451981	0.081892874	-0.090859711	-0.071946473	-0.017374327	1159.ÊÊÊÊÊÊÊÊÊÊÊ Leaving now for Texas!
1160	0.056307237	0.04655322	-0.105558407	-0.31524789	0.283044376	0.077259306	1160.ÊÊÊÊÊÊÊÊÊÊÊ HISTORIC rainfall in Houston, and all over Texas. Floods are unprecedented, and more rain coming. Spirit of the people is incredible.Thanks!
1161	-0.317746481	0.038487417	-0.113243035	-0.044946171	-0.002420885	0.111124178	1161.ÊÊÊÊÊÊÊÊÊÊÊ Major rescue operations underway!
1162	0.094977056	-0.038627293	0.184242736	-0.025140787	-0.162494662	-0.246156908	1162.ÊÊÊÊÊÊÊÊÊÊÊ Going to a Cabinet Meeting (tele-conference) at 11:00 A.M. on #Harvey. Even experts have said they've never seen one like this!
1163	0.506532443	0.057044823	-0.128469326	-0.035879328	0.135913412	0.058861517	1163.ÊÊÊÊÊÊÊÊÊÊÊ We are in the NAFTA (worst trade deal ever made) renegotiation process with Mexico &amp; Canada.Both being very difficult,may have to terminate?
1164	0.217613883	-0.114096688	0.049102948	-0.18235794	0.000895698	0.083505954	1164.ÊÊÊÊÊÊÊÊÊÊÊ With Mexico being one of the highest crime Nations in the world, we must have THE WALL. Mexico will pay for it through reimbursement/other.
1165	0.124765555	-0.074631676	0.362898557	-0.283235529	-0.074086807	0.164398291	1165.ÊÊÊÊÊÊÊÊÊÊÊ Wow - Now experts are calling #Harvey a once in 500 year flood! We have an all out effort going, and going well!
1166	0.24187113	-0.049220633	0.058171629	-0.234766993	-0.213805796	0.123360945	1166.ÊÊÊÊÊÊÊÊÊÊÊ I will also be going to a wonderful state, Missouri, that I won by a lot in '16. Dem C.M. is opposed to big tax cuts. Republican will win S!
1167	0.285478672	-0.033266206	0.034461705	-0.139243631	-0.148326042	0.046372547	1167.ÊÊÊÊÊÊÊÊÊÊÊ I will be going to Texas as soon as that trip can be made without causing disruption. The focus must be life and safety.
1168	0.336600376	0.123695891	-0.061918374	-0.21534402	-0.094419215	-0.107884729	1168.ÊÊÊÊÊÊÊÊÊÊÊ Many people are now saying that this is the worst storm/hurricane they have ever seen. Good news is that we have great talent on the ground.
1169	0.09816146	-0.069833822	-0.239676341	-0.130903876	-0.134240448	0.211791204	1169.ÊÊÊÊÊÊÊÊÊÊÊ Great coordination between agencies at all levels of government. Continuing rains and flash floods are being dealt with. Thousands rescued.
1170	-0.150959857	-0.060265449	-0.080103773	-0.134555238	-0.02133406	0.138178716	1170.ÊÊÊÊÊÊÊÊÊÊÊ A great book by a great guy, highly recommended! https://t.co/3jbDDN8YmJ
1171	-0.013629378	-0.176949721	-0.04445857	-0.170984004	0.128935076	0.263728526	1171.ÊÊÊÊÊÊÊÊÊÊÊ Wonderful coordination between Federal, State and Local Governments in the Great State of Texas - TEAMWORK! Record setting rainfall.
1172	-0.244644902	-0.204934992	0.262852711	-0.027466096	0.236469894	0.266719826	1172.ÊÊÊÊÊÊÊÊÊÊÊ THANK YOU to all of the great volunteers helping out with #HurricaneHarvey relief in Texas! https://t.co/Ds95oSgo8f
1173	0.046791204	-0.063162425	0.238854281	-0.157961408	-0.027915775	0.053846593	1173.ÊÊÊÊÊÊÊÊÊÊÊ Closely monitoring #HurricaneHarvey from Camp David. We are leaving nothing to chance. City, State and Federal Govs. working great together!
1174	0.129187904	0.050839537	0.204474257	-0.250823735	0.132031176	0.013620946	1174.ÊÊÊÊÊÊÊÊÊÊÊ .@ChuckGrassley - got your message loud and clear. We have fantastic people on the ground, got there long before #Harvey. So far, so good!
1175	-0.109405444	0.138810634	0.009632852	-0.019472659	0.357694952	-0.009856919	1175.ÊÊÊÊÊÊÊÊÊÊÊ You are doing a great job - the world is watching! Be safe. https://t.co/PJLdxy3hD9
1176	0.088699935	-0.119172887	0.147301153	-0.143422142	0.076022504	-0.175535507	1176.ÊÊÊÊÊÊÊÊÊÊÊ We will remain fully engaged w/ open lines of communication as #HurricaneHarvey makes landfall. America is w/ you! @GovAbbott @FEMA @DHSgov https://t.co/PryIqRxgLr
1177	0.284980557	0.111791993	0.025891751	-0.208301972	-0.114293391	-0.119619087	1177.ÊÊÊÊÊÊÊÊÊÊÊ I am pleased to inform you that I have just granted a full Pardon to 85 year old American patriot Sheriff Joe Arpaio. He kept Arizona safe!
1178	0.142424734	-0.086213407	-0.035830696	-0.160293488	-0.102021878	0.138815104	1178.ÊÊÊÊÊÊÊÊÊÊÊ At the request of the Governor of Texas, I have signed the Disaster Proclamation, which unleashes the full force of government help!
1179	0.19843812	0.044001086	-0.155917627	-0.241314789	0.114745596	-0.030067402	1179.ÊÊÊÊÊÊÊÊÊÊÊ Storm turned Hurricane is getting much bigger and more powerful than projected. Federal Government is on site and ready to respond. Be safe!
1180	0.365423134	-0.116491584	0.032442763	-0.239438492	0.008998213	-0.060782634	1180.ÊÊÊÊÊÊÊÊÊÊÊ Just arrived at Camp David, where I am monitoring the path and doings of Hurricane Harvey (as it strengthens to a Class 3). 125 MPH winds!
1181	0.370647253	-0.037826334	0.202713533	-0.212121357	0.196428514	-0.061701352	1181.ÊÊÊÊÊÊÊÊÊÊÊ Just arrived at Camp David where I am closely watching the path and doings of Hurricane Harvey, as it strengthens to a Category 3. BE SAFE!
1182	0.128808429	-0.142724571	0.162391427	0.021645025	-0.14788441	5.68E-05	1182.ÊÊÊÊÊÊÊÊÊÊÊ I encourage everyone in the path of #HurricaneHarvey to heed the advice &amp; orders of their local and state officials. https://t.co/N6uEWCZUrv
1183	-0.066306319	-0.38796499	0.103563397	-0.066749579	0.043723281	0.041052704	1183.ÊÊÊÊÊÊÊÊÊÊÊ Received a #HurricaneHarvey briefing this morning from Acting @DHSgov Secretary Elaine Duke, @FEMA_Brock, @TomBossert45 and COS John Kelly. https://t.co/cnkRZd6D6Z
1184	0.129835265	-0.108064527	0.140020259	0.026292508	-0.163152565	-0.053366806	1184.ÊÊÊÊÊÊÊÊÊÊÊ I have spoken w/ @GovAbbott of Texas and @LouisianaGov Edwards. Closely monitoring #HurricaneHarvey developments &amp; here to assist as needed.
1185	0.341341965	0.117595807	0.215440253	0.067693618	-0.433087998	0.038510533	1185.ÊÊÊÊÊÊÊÊÊÊÊ Strange statement by Bob Corker considering that he is constantly asking me whether or not he should run again in '18. Tennessee not happy!
1186	0.178852322	0.000753715	-0.180898147	-0.04674675	-0.065961529	0.196043684	1186.ÊÊÊÊÊÊÊÊÊÊÊ Nick Adams, "Retaking America" "Best things of this presidency aren't reported about. Convinced this will be perhaps best presidency ever."
1187	0.22132435	-0.136041439	-0.075065333	-0.209140749	0.004058162	0.380214285	1187.ÊÊÊÊÊÊÊÊÊÊÊ Few, if any, Administrations have done more in just 7 months than the Trump A. Bills passed, regulations killed, border, military, ISIS, SC!
1188	0.190136487	0.225042799	-0.259459398	0.285134255	0.205969922	0.154832379	1188.ÊÊÊÊÊÊÊÊÊÊÊ General John Kelly is doing a fantastic job as Chief of Staff. There is tremendous spirit and talent in the W.H. Don't believe the Fake News
1189	0.279435337	0.067891005	-0.084511809	0.00083888	0.101314625	0.316536518	1189.ÊÊÊÊÊÊÊÊÊÊÊ If Senate Republicans don't get rid of the Filibuster Rule and go to a 51% majority, few bills will be passed. 8 Dems control the Senate!
1190	-0.066487477	-0.176518291	0.208254581	-0.061525149	0.169346156	0.133901781	1190.ÊÊÊÊÊÊÊÊÊÊÊ A GREAT HONOR to spend time with our BRAVE HEROES at the @USMC Air Station Yuma. THANK YOU for your service to the United States of America! https://t.co/4lJ94nxODu
1191	-0.066487477	-0.176518291	0.208254581	-0.061525149	0.169346156	0.133901781	1191.ÊÊÊÊÊÊÊÊÊÊÊ A great honor to spend time with our brave HEROES at the @USMC Air Station Yuma. THANK YOU for your service to the United Staes of America! https://t.co/FUtGBoTJLo
1192	-0.292290387	-0.121466025	0.062618213	0.218885751	0.112047558	-0.082194661	1192.ÊÊÊÊÊÊÊÊÊÊÊ As #HurricaneHarvey intensifies - remember to #PlanAhead. __https://t.co/FMdmvohypy__https://t.co/YL56ldeqoW __https://t.co/t1s4AL3B47 https://t.co/tpXmOK70ug
1193	-0.009161937	-0.153193246	0.277590558	-0.153201165	0.077797463	0.174990185	1193.ÊÊÊÊÊÊÊÊÊÊÊ On Tuesday, I visited with the incredible men &amp; women of @ICEgov &amp; @DHSgov Border Patrol in Yuma, AZ. Thank you. We respect &amp; cherish you! https://t.co/KSQddGqWzJ
1194	0.411343291	-0.107461798	0.079856314	-0.28107863	-0.16500206	0.099243418	1194.ÊÊÊÊÊÊÊÊÊÊÊ The only problem I have with Mitch McConnell is that, after hearing Repeal &amp; Replace for 7 years, he failed!That should NEVER have happened!
1195	0.5877626	0.151801473	0.123471752	0.10254998	-0.237231026	0.060666642	1195.ÊÊÊÊÊÊÊÊÊÊÊ James Clapper, who famously got caught lying to Congress, is now an authority on Donald Trump. Will he show you his beautiful letter to me?
1196	0.074989677	0.109198978	-0.103131955	-0.114306702	0.023393019	0.337622224	1196.ÊÊÊÊÊÊÊÊÊÊÊ ..(enthusiastic, dynamic and fun) and the American Legion - V.A. (respectful and strong). Too bad the Dems have no one who can change tones!
1197	0.5877626	0.151801473	0.123471752	0.10254998	-0.237231026	0.060666642	1197.ÊÊÊÊÊÊÊÊÊÊÊ James Clapper, who famously got caught lying to Congress, is now an authority on Donald Trump. Will he show you his beautiful letter to me?
1198	0.106435312	-0.012227593	-0.097504797	-0.053825223	0.053957663	0.337824038	1198.ÊÊÊÊÊÊÊÊÊÊÊ ...(enthusiastic, dynamic and fun) and the American Legion - V.A. (respectful and strong). To bad the Dems have no one who can change tones!
1199	0.282533541	-0.011676276	0.065031705	-0.167070499	-0.097678977	0.028801202	1199.ÊÊÊÊÊÊÊÊÊÊÊ The Fake News is now complaining about my different types of back to back speeches. Well, there was Afghanistan (somber), the big Rally.....
1200	0.106435312	-0.012227593	-0.097504797	-0.053825223	0.053957663	0.337824038	1200.ÊÊÊÊÊÊÊÊÊÊÊ ...(enthusiastic, dynamic and fun) and the American Legion - V.A. (respectful and strong).To bad the Dems have no one who can change tones!
1201	0.340655288	0.027447944	0.07002259	-0.142164657	-0.18545463	-1.56E-05	1201.ÊÊÊÊÊÊÊÊÊÊÊ The Fake News is now complaining about my different types of back to back speeches. Well, their was Afghanistan (somber), the big Rally.....
1202	0.637112679	0.46655659	0.172532413	0.122186959	-0.062310762	-0.036981322	1202.ÊÊÊÊÊÊÊÊÊÊÊ ...didn't do it so now we have a big deal with Dems holding them up (as usual) on Debt Ceiling approval. Could have been so easy-now a mess!
1203	0.264146059	-0.032031193	-0.054972564	0.0697417	-0.269595742	0.065538619	1203.ÊÊÊÊÊÊÊÊÊÊÊ I requested that Mitch M &amp; Paul R tie the Debt Ceiling legislation into the popular V.A. Bill (which just passed) for easy approval. They...
1204	-0.110228579	-0.173708974	0.44245532	-0.087995006	0.161080451	0.158532644	1204.ÊÊÊÊÊÊÊÊÊÊÊ Donald E. Ballard, on behalf of the people of the United States, THANK YOU for your courageous service. YOU INSPIRE US ALL! #ALConv2017 https://t.co/46m20cJkLB
1205	-0.013847786	-0.281384844	-0.20368114	0.029577546	0.064055111	0.082420386	1205.ÊÊÊÊÊÊÊÊÊÊÊ A great honor to sign the Veterans Appeals Improvement &amp; Modernization Act into law w/ @AmericanLegion @SecShulkin.__https://t.co/fr2sf9oRvd https://t.co/bICsRm1tQx
1206	0.250931137	-0.045525565	0.326256496	-0.162806138	0.038984161	-0.070321447	1206.ÊÊÊÊÊÊÊÊÊÊÊ As long as we have faith in each other and confidence in our values, then there is no challenge too great for us to conquer! #ALConv2017 https://t.co/tsIAgHbFM7
1207	0.34043556	0.27294069	0.040129796	0.144351805	0.076243477	0.180009753	1207.ÊÊÊÊÊÊÊÊÊÊÊ If Republican Senate doesn't get rid of the Filibuster Rule &amp; go to a simple majority, which the Dems would do, they are just wasting time!
1208	0.252268116	0.089308995	0.1598278	0.126899379	0.053732562	0.145704104	1208.ÊÊÊÊÊÊÊÊÊÊÊ Last night in Phoenix I read the things from my statements on Charlottesville that the Fake News Media didn't cover fairly. People got it!
1209	0.309754346	0.165598556	0.001022938	-0.229048623	0.135156366	-0.096818617	1209.ÊÊÊÊÊÊÊÊÊÊÊ Phoenix crowd last night was amazing - a packed house. I love the Great State of Arizona. Not a fan of Jeff Flake, weak on crime &amp; border!
1210	-0.366695407	-0.169351176	0.236928064	-0.045768735	0.06462599	0.049322812	1210.ÊÊÊÊÊÊÊÊÊÊÊ MAKE AMERICA GREAT AGAIN! https://t.co/RzePiucV3h
1211	-0.601383483	-0.031989921	0.05146996	0.120498343	-0.069266377	-0.136652997	1211.ÊÊÊÊÊÊÊÊÊÊÊ #DrainTheSwamp #PhoenixRally https://t.co/o7S6xoCBiC
1212	0.233389599	0.087620006	0.094650474	0.163251343	0.067526526	0.172077368	1212.ÊÊÊÊÊÊÊÊÊÊÊ Not only does the media give a platform to hate groups, but the media turns a blind eye to the gang violence on our streets! https://t.co/Mau0B1qYIP
1213	-0.259694457	-0.196937162	0.283929098	-0.034733832	0.186575368	0.015728683	1213.ÊÊÊÊÊÊÊÊÊÊÊ Thank you Arizona. Beautiful turnout of 15,000 in Phoenix tonight! Full coverage of rally via my Facebook at: https://t.co/s0D12EFs40 https://t.co/WT4D9Vsen1
1214	-0.21198208	-0.147786568	0.114223318	-0.123447099	0.297527491	0.328802764	1214.ÊÊÊÊÊÊÊÊÊÊÊ THANK YOU to all of the great men and women at the U.S. Customs and Border Protection facility in Yuma, Arizona &amp; around the United States! https://t.co/tjFx8XjhDz
1215	0.11356284	-0.077474964	0.274038524	-0.081880545	0.119338333	0.064534129	1215.ÊÊÊÊÊÊÊÊÊÊÊ We will push onward to victory w/hope in our hearts, courage in our souls &amp; everlasting pride in each &amp; every one of you. God Bless America. https://t.co/44QYFSq07a
1216	-0.422112675	-0.355196728	0.42529229	0.056314181	0.266810743	-0.0617937	1216.ÊÊÊÊÊÊÊÊÊÊÊ See you at 7:00 P.M. tonight Phoenix, Arizona! #MAGA____Tickets: https://t.co/2kUQfKqbsx https://t.co/1w3LVkpESE
1217	0.187853674	-0.279345614	0.212305204	-0.040454107	-0.142687012	0.027012677	1217.ÊÊÊÊÊÊÊÊÊÊÊ We pray for our fallen heroes who died while serving our country in the @USNavy aboard the #USSJohnSMcCain, and their families. https://t.co/t3kD8qj9Mt
1218	0.128128529	0.01614627	-0.038602791	-0.321887765	0.119754473	-0.1266072	1218.ÊÊÊÊÊÊÊÊÊÊÊ Was with great people last night in Fort Myer, Virginia. The future of our country is strong!
1219	-0.299607854	-0.310902663	-0.091042351	0.156981301	0.044545622	-0.066617872	1219.ÊÊÊÊÊÊÊÊÊÊÊ Address to the NationFull Video &amp; Transcript:https://t.co/FELdImTuUM https://t.co/6ly3fNatiX
1220	-0.282703191	-0.159118312	0.150812652	-0.062335436	0.270911733	0.153737305	1220.ÊÊÊÊÊÊÊÊÊÊÊ Thank you to the men and women of Fort Myer, and every member of the U.S. Military at home and abroad. #USA____ https://t.co/ticezYKkhz
1221	-0.220237016	-0.100266252	0.251785958	0.086798519	-0.052320526	-0.059516551	1221.ÊÊÊÊÊÊÊÊÊÊÊ Join me live from Fort Myer in Arlington, Virginia. __https://t.co/LOV4StdJDj
1222	-0.229061979	0.061179973	-0.070097855	-0.16711073	0.256198297	0.07664358	1222.ÊÊÊÊÊÊÊÊÊÊÊ Thank you, the very dishonest Fake News Media is out of control! https://t.co/8J7y900VGK
1223	0.299751367	0.113216992	-0.198393167	-0.003984067	-0.237201458	-0.166703334	1223.ÊÊÊÊÊÊÊÊÊÊÊ Jerry Falwell of Liberty University was fantastic on @foxandfriends. The Fake News should listen to what he had to say. Thanks Jerry!
1224	-0.015038779	-0.291513056	0.056559907	0.107601965	0.039082507	-0.154089822	1224.ÊÊÊÊÊÊÊÊÊÊÊ Thoughts &amp; prayers are w/ our @USNavy sailors aboard the #USSJohnSMcCain where search &amp; rescue efforts are underway. https://t.co/DQU0zTRXNU
1225	0.143838411	-0.071858671	0.088014894	-0.186564876	0.039836197	0.165838217	1225.ÊÊÊÊÊÊÊÊÊÊÊ Heading back to Washington after working hard and watching some of the worst and most dishonest Fake News reporting I have ever seen!
1226	0.405854198	0.004343665	0.409065711	-0.156085151	-0.145291247	0.124515002	1226.ÊÊÊÊÊÊÊÊÊÊÊ I want to applaud the many protestors in Boston who are speaking out against bigotry and hate. Our country will soon come together as one!
1227	0.414105133	0.264093218	0.148090452	-0.245327409	0.071136737	-0.041035173	1227.ÊÊÊÊÊÊÊÊÊÊÊ Our great country has been divided for decades. Sometimes you need protest in order to heal, &amp; we will heal, &amp; be stronger than ever before!
1228	0.370996055	0.255678416	0.127122631	-0.279344364	0.064835285	-0.046935831	1228.ÊÊÊÊÊÊÊÊÊÊÊ Our great country has been divided for decades. Sometimes you need protest in order to heel, &amp; we will heel, &amp; be stronger than ever before!
1229	-0.098894073	-0.122011482	-0.223666988	-0.069526005	0.040673665	0.089898625	1229.ÊÊÊÊÊÊÊÊÊÊÊ Great job by all law enforcement officers and Boston Mayor @Marty_Walsh.
1230	-0.193981498	0.165790193	0.06839252	-0.183642647	0.217461069	0.100892488	1230.ÊÊÊÊÊÊÊÊÊÊÊ Looks like many anti-police agitators in Boston. Police are looking tough and smart! Thank you.
1231	0.118960491	-0.043074357	-0.227440299	-0.182714253	0.15993958	-0.006035332	1231.ÊÊÊÊÊÊÊÊÊÊÊ Steve Bannon will be a tough and smart new voice at @BreitbartNews...maybe even better than ever before. Fake News needs the competition!
1232	0.100798261	-0.017344182	0.011391246	-0.20356559	-0.042531218	0.147328023	1232.ÊÊÊÊÊÊÊÊÊÊÊ Important day spent at Camp David with our very talented Generals and military leaders. Many decisions made, including on Afghanistan.
1233	0.382362101	0.185069266	-0.002224808	-0.13067002	-0.003800019	-0.276010584	1233.ÊÊÊÊÊÊÊÊÊÊÊ I want to thank Steve Bannon for his service. He came to the campaign during my run against Crooked Hillary Clinton - it was great! Thanks S
1234	0.019552165	0.01044607	0.24772189	-0.111727558	0.134268966	-0.117755423	1234.ÊÊÊÊÊÊÊÊÊÊÊ My thoughts and prayers are with the @KissimmeePolice and their loved ones. We are with you!#LESM
1235	0.069816943	-0.299190999	0.242130419	-0.04928716	-0.104568614	-0.123266566	1235.ÊÊÊÊÊÊÊÊÊÊÊ Today, I signed the Global War on Terrorism War Memorial Act (#HR873.) The bill authorizes....cont__https://t.co/c3zIkdtowc https://t.co/re6n0MS0cj
1236	0.006475578	-0.335282276	0.059123102	-0.127415197	0.106400816	0.244991321	1236.ÊÊÊÊÊÊÊÊÊÊÊ Just returned to Bedminster, NJ from Camp David. GREAT meeting on National Security, the Border and the Military! #MAGA____ https://t.co/Hjmcnnse9j
1237	0.059638024	-0.297061901	-0.02071116	0.043276877	-0.237555455	-0.00703376	1237.ÊÊÊÊÊÊÊÊÊÊÊ I have directed that U.S. Cyber Command be elevated to the status of a Unified Combatant Command focused on....cont: https://t.co/3iScfuMw9s
1238	0.216054091	-0.117149449	-0.050406949	-0.131350338	0.001918696	0.13609365	1238.ÊÊÊÊÊÊÊÊÊÊÊ Heading to Camp David for major meeting on National Security, the Border and the Military (which we are rapidly building to strongest ever).
1239	0.386328321	0.126171706	-0.058630654	0.032226903	-0.06817217	-0.066391711	1239.ÊÊÊÊÊÊÊÊÊÊÊ Radical Islamic Terrorism must be stopped by whatever means necessary! The courts must give us back our protective rights. Have to be tough!
1240	0.215972286	0.107981781	0.044191874	-0.219759886	-0.14314045	0.0991329	1240.ÊÊÊÊÊÊÊÊÊÊÊ The Obstructionist Democrats make Security for our country very difficult. They use the courts and associated delay at all times. Must stop!
1241	0.010270652	0.136961115	0.013658766	-0.201078193	0.243327432	-0.166522819	1241.ÊÊÊÊÊÊÊÊÊÊÊ Homeland Security and law enforcement are on alert &amp; closely watching for any sign of trouble. Our borders are far tougher than ever before!
1242	0.119811286	-0.02689641	-0.223752584	-0.033948138	-0.056111777	0.084830521	1242.ÊÊÊÊÊÊÊÊÊÊÊ Study what General Pershing of the United States did to terrorists when caught. There was no more Radical Islamic Terror for 35 years!
1243	0.283952729	0.265714748	0.21446654	0.155748436	0.356737309	-0.07654602	1243.ÊÊÊÊÊÊÊÊÊÊÊ The United States condemns the terror attack in Barcelona, Spain, and will do whatever is necessary to help. Be tough &amp; strong, we love you!
1244	0.297043965	0.027388134	0.054451928	-0.289279511	-0.164846028	0.287545183	1244.ÊÊÊÊÊÊÊÊÊÊÊ ...the beauty that is being taken out of our cities, towns and parks will be greatly missed and never able to be comparably replaced!
1245	0.284629522	0.460375192	-0.103557892	0.291214566	0.474743594	-0.098253947	1245.ÊÊÊÊÊÊÊÊÊÊÊ ...can't change history, but you can learn from it. Robert E Lee, Stonewall Jackson - who's next, Washington, Jefferson? So foolish! Also...
1246	0.119123983	-0.022079258	0.044766411	-0.056642868	0.067232226	0.26670467	1246.ÊÊÊÊÊÊÊÊÊÊÊ Sad to see the history and culture of our great country being ripped apart with the removal of our beautiful statues and monuments. You.....
1247	0.030865847	-0.041809136	-0.049654698	-0.265906231	0.125508877	0.04424466	1247.ÊÊÊÊÊÊÊÊÊÊÊ Many meetings today in Bedminster including with Secretary Linda M and Small Business. Job numbers are looking great!
1248	0.349930522	0.136184514	-0.010168591	-0.236337171	0.179816685	-0.258724776	1248.ÊÊÊÊÊÊÊÊÊÊÊ Great to see that Dr. Kelli Ward is running against Flake Jeff Flake, who is WEAK on borders, crime and a non-factor in Senate. He's toxic!
1249	0.37834552	0.364238061	0.041233789	0.076504183	-0.194719296	-0.080376229	1249.ÊÊÊÊÊÊÊÊÊÊÊ The public is learning (even more so) how dishonest the Fake News is. They totally misrepresent what I say about hate, bigotry etc. Shame!
1250	0.258821409	0.174458107	-0.005144285	0.143925196	0.088973461	0.182742937	1250.ÊÊÊÊÊÊÊÊÊÊÊ ...and people like Ms. Heyer. Such a disgusting lie. He just can't forget his election trouncing.The people of South Carolina will remember!
1251	0.270387098	-0.148050393	-0.035339347	-0.130123784	-0.079657062	0.027688732	1251.ÊÊÊÊÊÊÊÊÊÊÊ Publicity seeking Lindsey Graham falsely stated that I said there is moral equivalency between the KKK, neo-Nazis &amp; white supremacists......
1252	-0.216039652	-0.281374198	0.235576537	0.073583808	0.205189017	0.083996517	1252.ÊÊÊÊÊÊÊÊÊÊÊ THANK YOU @MayorGimenez for following the RULE OF LAW! Sanctuary cities make our country LESS SAFE! Full remarks: https://t.co/Kz2EsQ3f1v https://t.co/vD3BB3hyti
1253	-0.086190843	-0.396587563	0.255793464	0.131484336	0.079679482	0.005592968	1253.ÊÊÊÊÊÊÊÊÊÊÊ Join me at 7:00 P.M. on Tuesday, August 22nd in Phoenix, Arizona at the Phoenix Convention Center! Tickets at: https://t.co/2kUQfKqbsx https://t.co/5ua74dlVtq
1254	0.068537782	-0.283193978	0.151223739	-0.044469585	-0.173442016	-0.059197342	1254.ÊÊÊÊÊÊÊÊÊÊÊ Today in Bedminster I signed the Harry W. Colmery Veterans Educational Assistance Act of 2017, joined by @DeptVetAffairs @SecShulkin. https://t.co/oMUIZ8X7oB
1255	-0.206036395	-0.238226391	0.085010715	-0.022428934	-0.033212101	0.084168326	1255.ÊÊÊÊÊÊÊÊÊÊÊ Just landed in Bedminster, New Jersey. #MAGA __https://t.co/6EQfmRzrnv
1256	-0.008960109	0.194857927	0.252587978	-0.13055183	0.097147212	0.212171413	1256.ÊÊÊÊÊÊÊÊÊÊÊ Rather than putting pressure on the businesspeople of the Manufacturing Council &amp; Strategy &amp; Policy Forum, I am ending both. Thank you all!
1257	0.286713379	0.212552166	0.037615254	-0.247040545	0.110622953	-0.071865929	1257.ÊÊÊÊÊÊÊÊÊÊÊ Memorial service today for beautiful and incredible Heather Heyer, a truly special young woman. She will be long remembered by all!
1258	-0.045524989	-0.008820679	0.175666745	-0.273787676	0.146675938	0.221053331	1258.ÊÊÊÊÊÊÊÊÊÊÊ Wow, Senator Luther Strange picked up a lot of additional support since my endorsement. Now in September runoff. Strong on Wall &amp; Crime!
1259	-0.333886562	-0.06884611	0.209033967	-0.09348542	0.055412165	0.096186408	1259.ÊÊÊÊÊÊÊÊÊÊÊ MAKE AMERICA GREAT AGAIN!
1260	0.199513824	0.011937225	-0.161721385	-0.339761348	0.001029456	0.130733487	1260.ÊÊÊÊÊÊÊÊÊÊÊ Kim Jong Un of North Korea made a very wise and well reasoned decision. The alternative would have been both catastrophic and unacceptable!
1261	-0.499172955	-0.053622456	-0.002058099	0.022720673	-0.070391659	-0.026810688	1261.ÊÊÊÊÊÊÊÊÊÊÊ Congratulations John! https://t.co/vhmv7Qoutk
1262	0.069727515	-0.147890654	-0.224890741	-0.204615707	0.14800514	0.17020158	1262.ÊÊÊÊÊÊÊÊÊÊÊ Congratulation to Roy Moore and Luther Strange for being the final two and heading into a September runoff in Alabama. Exciting race!
1263	0.246430535	0.087597839	-0.207256163	-0.287508895	0.102646853	0.070052993	1263.ÊÊÊÊÊÊÊÊÊÊÊ Amazon is doing great damage to tax paying retailers. Towns, cities and states throughout the U.S. are being hurt - many jobs being lost!
1264	0.465728781	0.13694179	0.126757456	-0.049179821	-0.201186639	0.212524644	1264.ÊÊÊÊÊÊÊÊÊÊÊ For every CEO that drops out of the Manufacturing Council, I have many to take their place. Grandstanders should not have gone on. JOBS!
1265	0.031396351	0.135856106	0.056150717	-0.181994176	0.139221869	-0.198146906	1265.ÊÊÊÊÊÊÊÊÊÊÊ Big day in Alabama. Vote for Luther Strange, he will be great!
1266	0.142904156	0.389315601	0.156605045	0.407413955	-0.212066675	0.236342988	1266.ÊÊÊÊÊÊÊÊÊÊÊ @foxandfriends According to report just out, President Obama knew about Russian interference 3 years ago but he didn't want to anger Russia!
1267	0.151620843	-0.029815279	-0.23844198	-0.012200651	0.010250579	-0.051993661	1267.ÊÊÊÊÊÊÊÊÊÊÊ Senator Luther Strange, who is doing a great job for the people of Alabama, will be on @foxandfriends at 7:15. Tough on crime, borders etc.
1268	0.174569146	0.108796138	0.01148476	-0.260825925	0.2675523	-0.212990142	1268.ÊÊÊÊÊÊÊÊÊÊÊ Feels good to be home after seven months, but the White House is very special, there is no place like it... and the U.S. is really my home!
1269	0.031261588	-0.032784821	0.04760985	-0.193640945	0.207085701	-0.065534758	1269.ÊÊÊÊÊÊÊÊÊÊÊ Made additional remarks on Charlottesville and realize once again that the #Fake News Media will never be satisfied...truly bad people!
1270	-0.209831767	-0.058943585	-0.154474058	-0.061240786	0.009896307	0.069352527	1270.ÊÊÊÊÊÊÊÊÊÊÊ Leaving for New York City and meetings on military purchases and trade.
1271	0.032111622	0.041210098	-0.061978512	-0.174698985	0.095178337	0.095783238	1271.ÊÊÊÊÊÊÊÊÊÊÊ Big day in Washington, D.C., even though White House &amp; Oval Office are being renovated. Great trade deals coming for American workers!
1272	0.106957622	-0.157636912	-0.217714718	-0.191477514	0.129182822	0.040747202	1272.ÊÊÊÊÊÊÊÊÊÊÊ .@Merck Pharma is a leader in higher &amp; higher drug prices while at the same time taking jobs out of the U.S. Bring jobs back &amp; LOWER PRICES!
1273	0.126710154	-0.120001455	0.017417848	-0.126964732	-0.198941667	0.015110326	1273.ÊÊÊÊÊÊÊÊÊÊÊ Now that Ken Frazier of Merck Pharma has resigned from President's Manufacturing Council,he will have more time to LOWER RIPOFF DRUG PRICES!
1274	0.346688546	0.046699962	0.121111718	-0.098031997	-0.178916651	0.200025517	1274.ÊÊÊÊÊÊÊÊÊÊÊ The Obstructionist Democrats have given us (or not fixed) some of the worst trade deals in World History. I am changing that fast!
1275	0.270051963	0.10629972	-0.138670508	-0.184400254	0.05390569	-0.18057026	1275.ÊÊÊÊÊÊÊÊÊÊÊ Luther Strange of the Great State of Alabama has my endorsement. He is strong on Border &amp; Wall, the military, tax cuts &amp; law enforcement.
1276	-0.007886414	-0.164279833	0.202528708	-0.040319106	0.199845657	0.134714319	1276.ÊÊÊÊÊÊÊÊÊÊÊ Heading to Washington this morning. Much work to do. Focus on trade and military. #MAGA
1277	0.113956887	-0.068429565	-0.060025481	-0.333709291	0.112657885	0.334182652	1277.ÊÊÊÊÊÊÊÊÊÊÊ Condolences to the family of the young woman killed today, and best regards to all of those injured, in Charlottesville, Virginia. So sad!
1278	0.218278083	-0.042208442	-0.143976037	-0.18730585	0.331522687	0.074190494	1278.ÊÊÊÊÊÊÊÊÊÊÊ Deepest condolences to the families &amp; fellow officers of the VA State Police who died today. You're all among the best this nation produces.
1279	0.239132346	-0.016658253	-0.050001352	-0.00914704	0.095167822	-0.266154457	1279.ÊÊÊÊÊÊÊÊÊÊÊ We will continue to follow developments in Charlottesville, and will provide whatever assistance is needed. We are ready, willing and able. https://t.co/mCTYBgUePi
1280	0.061139199	-0.073532526	0.100393565	0.051286074	0.10817434	-0.127808299	1280.ÊÊÊÊÊÊÊÊÊÊÊ We must remember this truth: No matter our color, creed, religion or political party, we are ALL AMERICANS FIRST. https://t.co/FesMiQSKKn
1281	0.029435914	-0.158213204	-0.248640616	-0.060619082	0.242384343	-0.203947294	1281.ÊÊÊÊÊÊÊÊÊÊÊ What is vital now is a swift restoration of law and order and the protection of innocent lives.#Charlottesville https://t.co/DB22fgnu6L
1282	-0.235390968	-0.253432467	0.246939495	0.187061038	0.011081069	-0.074875916	1282.ÊÊÊÊÊÊÊÊÊÊÊ Join me live from Bedminster, New Jersey: https://t.co/P3cRVvE0cY
1283	0.213699761	0.098924338	0.209708582	-0.107365159	-0.039662356	0.072293538	1283.ÊÊÊÊÊÊÊÊÊÊÊ Am in Bedminster for meetings &amp; press conference on V.A. &amp; all that we have done, and are doing, to make it better-but Charlottesville sad!
1284	0.248126523	0.065287484	0.079007561	-0.208811252	0.013621731	-0.171768847	1284.ÊÊÊÊÊÊÊÊÊÊÊ We ALL must be united &amp; condemn all that hate stands for. There is no place for this kind of violence in America. Lets come together as one!
1285	-0.219432108	-0.184414579	-0.144766123	-0.003910258	0.054399065	0.058290712	1285.ÊÊÊÊÊÊÊÊÊÊÊ Press Conference - Following National Security Briefing in Bedminster, New Jersey. __https://t.co/v5O8GglOIK https://t.co/H1Zi5XRKEo
1286	0.208297933	-0.132085543	0.219414353	-0.013261506	-0.146968897	0.004029853	1286.ÊÊÊÊÊÊÊÊÊÊÊ As promised on the campaign trail, we will provide opportunity for Americans to gain skills needed to succeed &amp; thrive as the economy grows! https://t.co/ZycW4PPcU5
1287	-0.200133445	-0.226901493	-0.163217009	0.058309673	-0.045940085	-0.02464028	1287.ÊÊÊÊÊÊÊÊÊÊÊ "Consumer Comfort Reaches 16-Year High on U.S. Economic Optimism" via Bloomberg https://t.co/X6KdszrxsS
1288	-0.010366225	0.022979428	0.025590208	0.076165928	-0.024191798	-0.100691607	1288.ÊÊÊÊÊÊÊÊÊÊÊ We want to make sure that we have the workforce development programs we need to ensure these jobs are.... https://t.co/tyqbvvmBn4
1289	0.224590657	0.029474461	-0.020313593	-0.26430769	0.07793942	0.172369082	1289.ÊÊÊÊÊÊÊÊÊÊÊ Military solutions are now fully in place,locked and loaded,should North Korea act unwisely. Hopefully Kim Jong Un will find another path!
1290	-0.189608327	-0.259667133	-0.090816284	0.06662281	-0.053002639	-0.025941938	1290.ÊÊÊÊÊÊÊÊÊÊÊ "Trump approval rebounds to 45%, surges among Hispanics, union homes, men" https://t.co/vvJMDv9Gjl
1291	-0.058714908	-0.281091922	0.043997591	-0.021515594	0.069436169	0.044815727	1291.ÊÊÊÊÊÊÊÊÊÊÊ .@IvankaTrump will lead the U.S. delegation to India this fall, supporting womenÕs entrepreneurship globally.#GES2017 @narendramodi
1292	0.189174374	0.116883954	0.10624335	-0.01958498	0.286249914	0.242307387	1292.ÊÊÊÊÊÊÊÊÊÊÊ Mitch, get back to work and put Repeal &amp; Replace, Tax Reform &amp; Cuts and a great Infrastructure Bill on my desk for signing. You can do it!
1293	0.279424324	0.230335273	-0.041044133	0.218836067	0.107470028	0.302799418	1293.ÊÊÊÊÊÊÊÊÊÊÊ Can you believe that Mitch McConnell, who has screamed Repeal &amp; Replace for 7 years, couldn't get it done. Must Repeal &amp; Replace ObamaCare!
1294	-0.585600334	-0.091573784	0.111595432	0.09864437	-0.043274303	-0.120149063	1294.ÊÊÊÊÊÊÊÊÊÊÊ #GodBlessTheUSA____ https://t.co/Fkq2gJQOKk
1295	0.467592075	0.218892133	0.092967895	0.628062981	-0.080229464	0.337251673	1295.ÊÊÊÊÊÊÊÊÊÊÊ Senator Mitch McConnell said I had "excessive expectations," but I don't think so. After 7 years of hearing Repeal &amp; Replace, why not done?
1296	0.257109239	0.14479468	0.036665536	-0.053569252	0.13374838	0.092339886	1296.ÊÊÊÊÊÊÊÊÊÊÊ ...Hopefully we will never have to use this power, but there will never be a time that we are not the most powerful nation in the world!
1297	0.205904751	0.116193738	-0.07725518	-0.181468516	0.113859391	-0.231901123	1297.ÊÊÊÊÊÊÊÊÊÊÊ My first order as President was to renovate and modernize our nuclear arsenal. It is now far stronger and more powerful than ever before....
1298	0.314734437	0.065115567	-0.06652596	-0.152346256	-0.160277709	0.114878747	1298.ÊÊÊÊÊÊÊÊÊÊÊ Senator Luther Strange has done a great job representing the people of the Great State of Alabama. He has my complete and total endorsement!
1299	0.466031211	0.212161096	0.035488999	0.325337799	0.082878735	0.376761216	1299.ÊÊÊÊÊÊÊÊÊÊÊ After 200 days, rarely has any Administration achieved what we have achieved..not even close! Don't believe the Fake News Suppression Polls!
1300	0.077697033	0.028591199	-0.249967221	-0.065840975	0.14073992	-0.020898544	1300.ÊÊÊÊÊÊÊÊÊÊÊ E-mails show that the AmazonWashingtonPost and the FailingNewYorkTimes were reluctant to cover the Clinton/Lynch secret meeting in plane.
1301	0.383242189	0.101504883	-0.027381423	-0.282645335	-0.132273898	-0.11059862	1301.ÊÊÊÊÊÊÊÊÊÊÊ After many years of failure,countries are coming together to finally address the dangers posed by North Korea. We must be tough &amp; decisive!
1302	0.156949689	-0.163139666	0.232545146	-0.181980964	-0.081713521	-0.013486613	1302.ÊÊÊÊÊÊÊÊÊÊÊ I will be holding a major briefing on the Opioid crisis, a major problem for our country, today at 3:00 P.M. in Bedminster, N.J.
1303	0.33083128	0.049968568	-0.023524997	0.159591555	-0.242691545	0.062202633	1303.ÊÊÊÊÊÊÊÊÊÊÊ I think Senator Blumenthal should take a nice long vacation in Vietnam, where he lied about his service, so he can at least say he was there
1304	0.152589737	-0.007408062	-0.125249965	0.243458532	0.022253423	0.095223921	1304.ÊÊÊÊÊÊÊÊÊÊÊ How much longer will the failing nytimes, with its big losses and massive unfunded liability (and non-existent sources), remain in business?
1305	-0.03045328	-0.155361563	-0.102631998	-0.009281087	0.044233123	0.185853043	1305.ÊÊÊÊÊÊÊÊÊÊÊ The Fake News Media will not talk about the importance of the United Nations Security Council's 15-0 vote in favor of sanctions on N. Korea!
1306	-0.089341355	-0.328101597	0.061550056	-0.104958972	0.023646788	0.185457545	1306.ÊÊÊÊÊÊÊÊÊÊÊ On #PurpleHeartDay__I thank all the brave men and women who have sacrificed in battle for this GREAT NATION! #USA____ https://t.co/QmfdLSLp6p
1307	0.356755942	0.152238117	-0.227113313	0.142670106	-0.135432453	-0.10585787	1307.ÊÊÊÊÊÊÊÊÊÊÊ ...conquests, how brave he was, and it was all a lie. He cried like a baby and begged for forgiveness like a child. Now he judges collusion?
1308	0.182953487	0.076519571	-0.030182148	0.020041625	-0.292429894	0.020606148	1308.ÊÊÊÊÊÊÊÊÊÊÊ Never in U.S.history has anyone lied or defrauded voters like Senator Richard Blumenthal. He told stories about his Vietnam battles and....
1309	0.070251996	0.045590427	-0.059557326	-0.107819692	-0.071357662	-0.077400869	1309.ÊÊÊÊÊÊÊÊÊÊÊ Interesting to watch Senator Richard Blumenthal of Connecticut talking about hoax Russian collusion when he was a phony Vietnam con artist!
1310	-0.077787009	-0.050545415	-0.195124884	-0.12414861	0.108504661	-0.060641648	1310.ÊÊÊÊÊÊÊÊÊÊÊ Working hard from New Jersey while White House goes through long planned renovation. Going to New York next week for more meetings.
1311	0.005122661	-0.143533616	0.02392223	-0.12127207	0.20951882	0.049471488	1311.ÊÊÊÊÊÊÊÊÊÊÊ Hard to believe that with 24/7 #Fake News on CNN, ABC, NBC, CBS, NYTIMES &amp; WAPO, the Trump base is getting stronger!
1312	0.057515342	0.024494163	-0.072906484	-0.275812802	0.026808107	0.247110456	1312.ÊÊÊÊÊÊÊÊÊÊÊ ... Supreme Court pick, economic enthusiasm, deregulation &amp; so much more have driven the Trump base even closer together. Will never change!
1313	-0.075074684	0.009216807	-0.312300909	-0.134073354	0.140283704	0.032709466	1313.ÊÊÊÊÊÊÊÊÊÊÊ ...and West Virginia. The fact is the Fake News Russian collusion story, record Stock Market, border security, military strength, jobs.....
1314	0.210756822	0.077802142	-0.213264313	-0.135713058	0.309948012	0.00359718	1314.ÊÊÊÊÊÊÊÊÊÊÊ The Trump base is far bigger &amp; stronger than ever before (despite some phony Fake News polling). Look at rallies in Penn, Iowa, Ohio.......
1315	0.378213296	0.072151098	-0.096500774	-0.153338599	-0.077445445	-0.121796721	1315.ÊÊÊÊÊÊÊÊÊÊÊ The failing @nytimes, which has made every wrong prediction about me including my big election win (apologized), is totally inept!
1316	0.068703765	-0.127415739	-0.166293459	-0.125925209	-0.137770498	0.19914717	1316.ÊÊÊÊÊÊÊÊÊÊÊ Just completed call with President Moon of South Korea. Very happy and impressed with 15-0 United Nations vote on North Korea sanctions.
1317	0.112489475	-0.336727347	-0.132675216	0.042465334	0.084923317	0.131221379	1317.ÊÊÊÊÊÊÊÊÊÊÊ The Fake News refuses to report the success of the first 6 months: S.C., surging economy &amp; jobs,border &amp; military security,ISIS &amp; MS-13 etc.
1318	-0.366695407	-0.169351176	0.236928064	-0.045768735	0.06462599	0.049322812	1318.ÊÊÊÊÊÊÊÊÊÊÊ MAKE AMERICA GREAT AGAIN! https://t.co/g4ELhh9joH
1319	0.006628171	-0.156158942	-0.420766614	-0.147490284	0.152158373	0.046260974	1319.ÊÊÊÊÊÊÊÊÊÊÊ United Nations Resolution is the single largest economic sanctions package ever on North Korea. Over one billion dollars in cost to N.K.
1320	-0.619676679	0.080464767	0.141514264	0.007834595	0.040398171	0.051112085	1320.ÊÊÊÊÊÊÊÊÊÊÊ Thank you Nicole! https://t.co/KlWN05uFOx
1321	0.177407083	-0.058876861	-0.111234632	-0.208021297	0.376687264	-0.041512213	1321.ÊÊÊÊÊÊÊÊÊÊÊ After many years of LEAKS going on in Washington, it is great to see the A.G. taking action! For National Security, the tougher the better!
1322	0.22106458	-0.097335858	0.070529169	-0.184585189	-0.127530813	0.23127433	1322.ÊÊÊÊÊÊÊÊÊÊÊ The United Nations Security Council just voted 15-0 to sanction North Korea. China and Russia voted with us. Very big financial impact!
1323	0.410942709	0.059319062	-0.220597435	-0.096747121	-0.062022175	0.311645034	1323.ÊÊÊÊÊÊÊÊÊÊÊ Working in Bedminster, N.J., as long planned construction is being done at the White House. This is not a vacation - meetings and calls!
1324	-0.206783396	-0.245211607	0.040235042	0.019388541	-0.000690703	0.047090615	1324.ÊÊÊÊÊÊÊÊÊÊÊ "Under Trump, gains against #ISIS have dramatically accelerated"https://t.co/jNtOTh0moL
1325	0.093893305	-0.249647927	0.239339635	0.018085423	-0.022462472	-0.087578394	1325.ÊÊÊÊÊÊÊÊÊÊÊ Prosperity is coming back to our shores because we are putting America WORKERS and FAMILIES first. #AmericaFirst____ https://t.co/4kTc6Om308
1326	0.131363531	-0.060077829	-0.064776036	-0.039723936	0.116999307	-0.084132564	1326.ÊÊÊÊÊÊÊÊÊÊÊ Great work being done by @FEMA @DHSgov w/state &amp; local leaders to prepare for hurricane season. Preparedness is an investment in our future! https://t.co/e4rbchY3zM
1327	-0.042973497	-0.210305059	0.347331369	-0.052850599	0.165095552	0.203001529	1327.ÊÊÊÊÊÊÊÊÊÊÊ No matter the mission, the brave men &amp; women of our @USCG proudly answer the call to serve 24/7/365. THANK YOU and HAPPY BIRTHDAY! #CG227____ https://t.co/GY555t0vzN
1328	0.227561489	-0.076938643	0.104823915	-0.208918714	-0.10201704	0.164455759	1328.ÊÊÊÊÊÊÊÊÊÊÊ Excellent Jobs Numbers just released - and I have only just begun. Many job stifling regulations continue to fall. Movement back to USA!
1329	0.033858739	-0.009065637	-0.069947267	-0.4200634	0.205061875	0.015971562	1329.ÊÊÊÊÊÊÊÊÊÊÊ West Virginia was incredible last night. Crowds and enthusiasm were beyond, GDP at 3%, wow!Dem Governor became a Republican last night.
1330	0.130846265	-0.0117315	-0.258752094	-0.183370041	0.16182586	0.087336026	1330.ÊÊÊÊÊÊÊÊÊÊÊ Consumer confidence is at a 16 year high....and for good reason. Much more regulation "busting" to come. Working hard on tax cuts &amp; reform!
1331	0.206843932	0.071811999	-0.068827362	0.314528475	0.114752609	0.225305602	1331.ÊÊÊÊÊÊÊÊÊÊÊ ....and don't forget that Foxconn will be spending up to 10 billion dollars on a top of the line plant/plants in Wisconsin.
1332	0.036598205	-0.165807658	-0.140481485	-0.133925114	0.080746305	0.229466924	1332.ÊÊÊÊÊÊÊÊÊÊÊ Toyota &amp; Mazda to build a new $1.6B plant here in the U.S.A. and create 4K new American jobs. A great investment in American manufacturing!
1333	-0.038634807	-0.241137795	0.273407578	-0.038517384	0.288267973	0.25174961	1333.ÊÊÊÊÊÊÊÊÊÊÊ Thank you West Virginia! All across the country, Americans of every kind are coming together w/one simple goal: to MAKE AMERICA GREAT AGAIN! https://t.co/thRh7htVbH
1334	-0.018349181	-0.28029233	0.187621475	-0.170707669	0.113342803	0.172127706	1334.ÊÊÊÊÊÊÊÊÊÊÊ Just arrived in West Virginia for a MAKE AMERICA GREAT AGAIN rally in Huntington at 7:00pmE. Massive crowd expected - tune in! #MAGA____
1335	-0.016129115	-0.331792599	0.291397337	0.157764734	0.087854326	-0.095271654	1335.ÊÊÊÊÊÊÊÊÊÊÊ Our GREAT VETERANS can now connect w/ their VA healthcare team from anywhere, using #VAVideoConnect - available at: https://t.co/WFFHLWn8nF. https://t.co/Dmq4htSps9
1336	0.232006303	-0.261784289	0.448098758	-0.128350735	-0.115823181	0.047873743	1336.ÊÊÊÊÊÊÊÊÊÊÊ Today, I announced another historic breakthrough for the VA. We are working tirelessly to keep our promises to our GREAT VETERANS! #USA https://t.co/LexSINeM1J
1337	-0.524259294	-0.160898181	0.359313802	0.107456191	0.230089964	-0.09458889	1337.ÊÊÊÊÊÊÊÊÊÊÊ See you tonight Huntington, West Virginia!#MakeAmericaGreatAgain____Tickets: https://t.co/ERU0xUWdCr https://t.co/obtDsdV94t
1338	0.417216504	0.135714867	0.080669548	-0.069547227	0.248347441	0.261387328	1338.ÊÊÊÊÊÊÊÊÊÊÊ Our relationship with Russia is at an all-time &amp; very dangerous low. You can thank Congress, the same people that can't even give us HCare!
1339	0.338191214	0.27015762	0.090486856	-0.219244544	0.034843353	-0.089982196	1339.ÊÊÊÊÊÊÊÊÊÊÊ I am continuing to get rid of costly and unnecessary regulations. Much work left to do but effect will be great! Business &amp; jobs will grow.
1340	0.123602057	0.194738004	-0.221079367	0.153963979	0.166555003	0.130422207	1340.ÊÊÊÊÊÊÊÊÊÊÊ Business is looking better than ever with business enthusiasm at record levels. Stock Market at an all-time high. That doesn't just happen!
1341	0.43897128	0.028678618	0.049548563	-0.188985657	-0.039761789	0.088749557	1341.ÊÊÊÊÊÊÊÊÊÊÊ I love the White House, one of the most beautiful buildings (homes) I have ever seen. But Fake News said I called it a dump - TOTALLY UNTRUE
1342	0.111863544	-0.385943761	0.197774011	0.116176039	0.158075137	-0.041921216	1342.ÊÊÊÊÊÊÊÊÊÊÊ I campaigned on creating a merit-based immigration system that protects U.S. workers &amp; taxpayers. Watch: https://t.co/lv3ScSKnF6 #RAISEAct https://t.co/zCFK5OfYnB
1343	-0.24612141	-0.066384015	-0.119051446	0.173456001	-0.205270438	0.040506283	1343.ÊÊÊÊÊÊÊÊÊÊÊ "Why the Rust Belt just gave Donald Trump a hero's welcome"https://t.co/nqiZ8h8ajk
1344	0.253259483	-0.10436148	-0.001953435	-0.146100068	0.155816444	0.045592188	1344.ÊÊÊÊÊÊÊÊÊÊÊ It was my great honor to pay tribute to a VET who went above &amp; beyond the call of duty to PROTECT our COMRADES, our COUNTRY, &amp; OUR FREEDOM! https://t.co/YS6y1WR30G
1345	0.081675742	-0.28594574	0.268141128	0.043221038	0.234254844	0.003397999	1345.ÊÊÊÊÊÊÊÊÊÊÊ Small business owners are the DREAMERS &amp; INNOVATORS who are powering us into the future!Read more and watch here: https://t.co/hZE3fUqKDf https://t.co/TJn5x6HrFG
1346	0.181725922	-0.08702621	0.166211533	-0.064776743	-0.09942609	0.127903288	1346.ÊÊÊÊÊÊÊÊÊÊÊ Only the Fake News Media and Trump enemies want me to stop using Social Media (110 million people). Only way for me to get the truth out!
1347	0.095614637	0.000992844	0.310825053	-0.183935352	0.053749574	0.109453356	1347.ÊÊÊÊÊÊÊÊÊÊÊ "Corporations have NEVER made as much money as they are making now." Thank you Stuart Varney @foxandfriends Jobs are starting to roar,watch!
1348	0.075753915	-0.072590742	-0.111667081	-0.056846142	-0.017139048	0.151021189	1348.ÊÊÊÊÊÊÊÊÊÊÊ Stock Market could hit all-time high (again) 22,000 today. Was 18,000 only 6 months ago on Election Day. Mainstream media seldom mentions!
1349	-0.196204301	-0.099878579	-0.13574766	-0.10320845	0.014475692	0.12198931	1349.ÊÊÊÊÊÊÊÊÊÊÊ A great day at the White House!
1350	-0.074762972	-0.378871424	-0.067764927	-0.045915005	0.173628952	0.199517813	1350.ÊÊÊÊÊÊÊÊÊÊÊ Highest Stock Market EVER, best economic numbers in years, unemployment lowest in 17 years, wages raising, border secure, S.C.: No WH chaos!
1351	0.118438736	0.100600616	-0.249211335	0.320561571	-0.102000245	0.127153634	1351.ÊÊÊÊÊÊÊÊÊÊÊ If ObamaCare is hurting people, &amp; it is, why shouldn't it hurt the insurance companies &amp; why should Congress not be paying what public pays?
1352	0.230307649	-0.056655737	0.036117164	0.3927729	0.307976288	0.254155694	1352.ÊÊÊÊÊÊÊÊÊÊÊ Don't give up Republican Senators, the World is watching: Repeal &amp; Replace...and go to 51 votes (nuke option), get Cross State Lines &amp; more.
1353	0.234921516	0.110133844	0.402517518	0.062594563	-0.188302237	0.007705631	1353.ÊÊÊÊÊÊÊÊÊÊÊ ...they do NOTHING for us with North Korea, just talk. We will no longer allow this to continue. China could easily solve this problem!
1354	0.413277182	0.132406374	0.058420746	-0.198952757	-0.146356805	-0.213092094	1354.ÊÊÊÊÊÊÊÊÊÊÊ I am very disappointed in China. Our foolish past leaders have allowed them to make hundreds of billions of dollars a year in trade, yet...
1355	0.448828967	0.298736745	0.160271196	0.188745906	0.182524176	0.001573692	1355.ÊÊÊÊÊÊÊÊÊÊÊ I love reading about all of the "geniuses" who were so instrumental in my election success. Problem is, most don't exist. #Fake News! MAGA
1356	0.098323589	0.103853605	-0.13740818	-0.077294752	0.352129505	0.04037863	1356.ÊÊÊÊÊÊÊÊÊÊÊ Unless the Republican Senators are total quitters, Repeal &amp; Replace is not dead! Demand another vote before voting on any other bill!
1357	-0.344380241	-0.074566493	0.017604325	-0.027033232	-0.060950086	0.086860854	1357.ÊÊÊÊÊÊÊÊÊÊÊ U.S. Stock Market up almost 20% since Election!
1358	0.234904028	-0.065631358	0.042868549	-0.232897532	-0.044268912	0.300383378	1358.ÊÊÊÊÊÊÊÊÊÊÊ If a new HealthCare Bill is not approved quickly, BAILOUTS for Insurance Companies and BAILOUTS for Members of Congress will end very soon!
1359	0.250824454	-0.187895556	0.117036936	-0.191359765	-0.14800085	0.339364143	1359.ÊÊÊÊÊÊÊÊÊÊÊ After seven years of "talking" Repeal &amp; Replace, the people of our great country are still being forced to live with imploding ObamaCare!
1360	0.287656465	-0.129174854	0.197765828	-0.11649555	-0.13143372	0.143711501	1360.ÊÊÊÊÊÊÊÊÊÊÊ If the Senate Democrats ever got the chance, they would switch to a 51 majority vote in first minute. They are laughing at R's. MAKE CHANGE!
1361	0.08452665	-0.13404364	-0.026221994	-0.259439811	0.206045068	0.076842712	1361.ÊÊÊÊÊÊÊÊÊÊÊ ....8 Dems totally control the U.S. Senate. Many great Republican bills will never pass, like Kate's Law and complete Healthcare. Get smart!
1362	0.339623143	-0.018335936	0.161117375	0.164384317	-0.016388059	0.19490921	1362.ÊÊÊÊÊÊÊÊÊÊÊ Republicans in the Senate will NEVER win if they don't go to a 51 vote majority NOW. They look like fools and are just wasting time......
1363	0.376687983	-0.019525931	0.003662951	-0.355569857	0.178958458	-0.154923083	1363.ÊÊÊÊÊÊÊÊÊÊÊ The very outdated filibuster rule must go. Budget reconciliation is killing R's in Senate. Mitch M, go to 51 Votes NOW and WIN. IT'S TIME!
1364	0.17627086	-0.043411075	-0.093247488	-0.301764608	0.144831225	-0.006039199	1364.ÊÊÊÊÊÊÊÊÊÊÊ Republican Senate must get rid of 60 vote NOW! It is killing the R Party, allows 8 Dems to control country. 200 Bills sit in Senate. A JOKE!
1365	0.262719734	-0.022383906	-0.020645385	0.043593354	0.021086494	0.021152969	1365.ÊÊÊÊÊÊÊÊÊÊÊ In other words, Russia was against Trump in the 2016 Election - and why not, I want strong military &amp; low oil prices. Witch Hunt! https://t.co/mMSxj4Su5z
1366	0.064190947	-0.34084563	0.316713415	0.013008987	0.068362803	-0.034250341	1366.ÊÊÊÊÊÊÊÊÊÊÊ We will defend our country, protect our communities and put the safety of the AMERICAN PEOPLE FIRST! Replay: https://t.co/dcZxPKOPZ9 https://t.co/0NGiIhGY18
1367	0.416764215	0.179646965	0.219924465	-0.136129746	-0.111241794	-0.227363606	1367.ÊÊÊÊÊÊÊÊÊÊÊ I would like to thank Reince Priebus for his service and dedication to his country. We accomplished a lot together and I am proud of him!
1368	0.280831908	0.114877954	-0.137021163	-0.121358711	-0.097241444	-0.122474642	1368.ÊÊÊÊÊÊÊÊÊÊÊ ...and a Great Leader. John has also done a spectacular job at Homeland Security. He has been a true star of my Administration
1369	0.26439129	0.15845844	-0.11769516	-0.102077605	-0.056371955	-0.245605584	1369.ÊÊÊÊÊÊÊÊÊÊÊ I am pleased to inform you that I have just named General/Secretary John F Kelly as White House Chief of Staff. He is a Great American....
1370	0.079109863	-0.075677461	0.129395196	-0.093397826	0.160086665	-0.380027909	1370.ÊÊÊÊÊÊÊÊÊÊÊ Departing for Long Island now. An area under siege from #MS13 gang members. We will not rest until #MS13 is eradicated. #LESM https://t.co/GsgbBUXyHS
1371	-0.136547838	-0.170490244	0.475595579	-0.067145925	-0.016949145	-0.097637612	1371.ÊÊÊÊÊÊÊÊÊÊÊ We will always ENFORCE our laws, PROTECT our borders, and SUPPORT our police! #LESMHarrisburg, Pennsylvania #FlashbackFriday #MS13 https://t.co/79Tskiv69j
1372	0.057981222	0.069700318	-0.05866736	-0.013442038	0.073953635	0.211667431	1372.ÊÊÊÊÊÊÊÊÊÊÊ ...Even though parts of healthcare could pass at 51, some really good things need 60. So many great future bills &amp; budgets need 60 votes....
1373	0.265440147	-0.140222655	0.043985908	-0.000916263	-0.147997502	0.133102238	1373.ÊÊÊÊÊÊÊÊÊÊÊ If Republicans are going to pass great future legislation in the Senate, they must immediately go to a 51 vote majority, not senseless 60...
1374	0.222786945	-0.113602765	0.263436069	-0.141415767	-0.002680066	0.185901948	1374.ÊÊÊÊÊÊÊÊÊÊÊ 3 Republicans and 48 Democrats let the American people down. As I said from the beginning, let ObamaCare implode, then deal. Watch!
1375	-0.057150686	-0.155649867	0.060182709	-0.086562172	0.14366185	0.265015955	1375.ÊÊÊÊÊÊÊÊÊÊÊ Go Republican Senators, Go! Get there after waiting for 7 years. Give America great healthcare!
1376	0.211912111	-0.277497701	-0.068711516	-0.158333984	0.154386198	-0.034169967	1376.ÊÊÊÊÊÊÊÊÊÊÊ It was my great HONOR to present our nation's highest award for a public safety officer - THE MEDAL OF VALOR to FIVE AMERICAN HEROES! https://t.co/j7ceXuBZ3f
1377	0.220689935	-0.15090442	0.163519699	-0.068680715	-0.103826108	0.058433808	1377.ÊÊÊÊÊÊÊÊÊÊÊ Today, we gathered in the East Room to pay tribute to the HEROES whose courageous actions under fire saved so many lives in Alexandria, VA. https://t.co/it52TkLsye
1378	-0.04285877	-0.207456833	0.312614565	0.239398694	-0.011147573	-0.164114286	1378.ÊÊÊÊÊÊÊÊÊÊÊ Join me live as we recognize the first responders to the June 14th shooting involving @SteveScalise. #TeamScalise https://t.co/qOolNmB65d https://t.co/6OCn9JfMAG
1379	0.11283234	-0.183300723	0.26149287	-0.221447848	0.008098296	0.253534877	1379.ÊÊÊÊÊÊÊÊÊÊÊ Big progress being made in ridding our country of MS-13 gang members and gang members in general. MAKE AMERICA SAFE AGAIN!
1380	-0.147719139	0.100377747	-0.170625223	0.322461893	-0.122195157	0.096214454	1380.ÊÊÊÊÊÊÊÊÊÊÊ ...about then candidate Trump." Catherine Herridge @FoxNews. So why doesn't Fake News report this? Witch Hunt! Purposely phony reporting.
1381	0.198519102	-0.172535697	-0.350978008	-0.170658765	-0.14012886	0.214839957	1381.ÊÊÊÊÊÊÊÊÊÊÊ "One of the things that has been lost in the politics of this situation is that the Russians collected and spread negative information.....
1382	0.381347327	0.22914781	0.073798295	0.369415592	0.53425567	0.318742334	1382.ÊÊÊÊÊÊÊÊÊÊÊ Come on Republican Senators, you can do it on Healthcare. After 7 years, this is your chance to shine! Don't let the American people down!
1383	-0.124839321	-0.098346865	-0.189890984	-0.120452483	-0.033105382	0.210013336	1383.ÊÊÊÊÊÊÊÊÊÊÊ Wow, the Failing @nytimes said about @foxandfriends "....the most powerful T.V. show in America."
1384	-0.237440423	-0.232517177	0.154842457	-0.110991229	0.220856143	0.326655901	1384.ÊÊÊÊÊÊÊÊÊÊÊ Thank you Foxconn, for investing $10 BILLION DOLLARS with the potential for up to 13K new jobs in Wisconsin! MadeInTheUSA____ https://t.co/jJghVeb63s
1385	0.219452692	-0.262658761	0.123849869	-0.047622037	0.351433655	-0.068960262	1385.ÊÊÊÊÊÊÊÊÊÊÊ Congratulations to Boys and Girls Nation. It was my great honor to welcome you to the WH today! Full Remarks: https://t.co/Pb5FTTOyWf https://t.co/U6tfV93dDG
1386	-0.146691925	-0.02517179	0.270554528	0.29639333	-0.045556581	0.045616362	1386.ÊÊÊÊÊÊÊÊÊÊÊ IN AMERICA WE DON'T WORSHIP GOVERNMENT - WE WORSHIP GOD!__https://t.co/jIejSgVnnA
1387	0.076233769	-0.119257113	0.052218008	-0.05184091	0.019840422	0.15497158	1387.ÊÊÊÊÊÊÊÊÊÊÊ ...big dollars ($700,000) for his wife's political run from Hillary Clinton and her representatives. Drain the Swamp!
1388	0.180420455	0.011974195	-0.247596475	0.175527597	-0.003016185	0.139148158	1388.ÊÊÊÊÊÊÊÊÊÊÊ Why didn't A.G. Sessions replace Acting FBI Director Andrew McCabe, a Comey friend who was in charge of Clinton investigation but got....
1389	0.015443628	0.152392112	-0.050611035	0.084287382	0.120400614	0.415500774	1389.ÊÊÊÊÊÊÊÊÊÊÊ ....victory and cannot be burdened with the tremendous medical costs and disruption that transgender in the military would entail. Thank you
1390	0.228685599	-0.104365529	-0.083721017	-0.13112117	-0.171540082	0.258611667	1390.ÊÊÊÊÊÊÊÊÊÊÊ ....Transgender individuals to serve in any capacity in the U.S. Military. Our military must be focused on decisive and overwhelming.....
1391	0.221974305	-0.093166925	0.066387558	0.005376454	-0.164121753	0.267910209	1391.ÊÊÊÊÊÊÊÊÊÊÊ After consultation with my Generals and military experts, please be advised that the United States Government will not accept or allow......
1392	0.132869811	-0.113704247	0.127984792	-0.267631335	0.039930271	0.131143337	1392.ÊÊÊÊÊÊÊÊÊÊÊ Senator @lisamurkowski of the Great State of Alaska really let the Republicans, and our country, down yesterday. Too bad!
1393	0.303219633	0.11092101	-0.040476106	-0.389096557	0.03957403	-0.160901691	1393.ÊÊÊÊÊÊÊÊÊÊÊ The crowd in Ohio was amazing last night - broke all records. We all had a great time in a great State. Will be back soon!
1394	-0.169130111	0.144410014	-0.12050292	-0.121302819	0.260654824	-0.062321089	1394.ÊÊÊÊÊÊÊÊÊÊÊ People of Ohio are fantastic. Thank you so much. What an evening! https://t.co/KM0zoaULYH
1395	0.221989845	-0.153365402	0.174491652	-0.17154399	0.254301126	-0.038573893	1395.ÊÊÊÊÊÊÊÊÊÊÊ It was my great honor to join our wonderful Veterans at AMVETS Post 44 in Youngstown, Ohio this evening. A grateful nation salutes you! https://t.co/RxobYHP1oR
1396	-0.297548992	-0.239698023	0.138361894	0.025239919	-0.10319741	0.000561324	1396.ÊÊÊÊÊÊÊÊÊÊÊ Just arrived in Youngstown, Ohio with @FLOTUS Melania!#MakeAmericaGreatAgain______https://t.co/A1mrxSksR3 https://t.co/jWX9yBlX8z
1397	0.004832114	0.051631932	0.196050792	-0.121714505	0.137516832	0.135438972	1397.ÊÊÊÊÊÊÊÊÊÊÊ .@SenJohnMcCain-Thank you for coming to D.C. for such a vital vote. Congrats to all Rep. We can now deliver grt healthcare to all Americans!
1398	-0.128936403	-0.175490316	0.334068473	-0.010239824	-0.013027427	-0.056534177	1398.ÊÊÊÊÊÊÊÊÊÊÊ Joint Press Conference with Prime Minister Saad Hariri of Lebanon beginning shortly. Join us live!__https://t.co/7pquWbEutn https://t.co/JHVHKgrPOY
1399	-0.20857236	-0.249687436	-0.010840089	0.048289309	-0.032993823	-0.016459361	1399.ÊÊÊÊÊÊÊÊÊÊÊ "America's Labor Market Continues to Boom" JOBS, JOBS, JOBS! https://t.co/LuOaR1Iz2e
1400	0.093177815	-0.186034	-0.167751773	-0.222274102	0.115009195	0.036152606	1400.ÊÊÊÊÊÊÊÊÊÊÊ The American people have waited long enough. There has been enough talk and no action for seven years. Now is the time for action! https://t.co/VdTiYL0Ua7
1401	0.021353178	-0.062605223	0.187236823	-0.175389912	0.10900935	0.167068711	1401.ÊÊÊÊÊÊÊÊÊÊÊ Will be traveling to the Great State of Ohio tonight. Big crowd expected. See you there!
1402	0.085518976	0.294021579	-0.204815356	-0.196625938	0.21769482	-0.023698033	1402.ÊÊÊÊÊÊÊÊÊÊÊ This will be a very interesting day for HealthCare.The Dems are obstructionists but the Republicans can have a great victory for the people!
1403	0.066753348	0.066636406	-0.228124429	-0.236265576	0.251171658	-0.049776911	1403.ÊÊÊÊÊÊÊÊÊÊÊ Working on major Trade Deal with the United Kingdom. Could be very big &amp; exciting. JOBS! The E.U. is very protectionist with the U.S. STOP!
1404	0.383852529	0.181730679	0.147539673	0.179829768	-0.029247355	0.400925717	1404.ÊÊÊÊÊÊÊÊÊÊÊ Jared Kushner did very well yesterday in proving he did not collude with the Russians. Witch Hunt. Next up, 11 year old Barron Trump!
1405	-0.159559005	0.214888136	0.014128416	-0.142886383	0.096661355	0.216088469	1405.ÊÊÊÊÊÊÊÊÊÊÊ So great that John McCain is coming back to vote. Brave - American hero! Thank you John.
1406	0.19132404	0.002444753	0.009563777	-0.204605385	-0.139719394	0.07413115	1406.ÊÊÊÊÊÊÊÊÊÊÊ ObamaCare is torturing the American People.The Democrats have fooled the people long enough. Repeal or Repeal &amp; Replace! I have pen in hand.
1407	0.309604728	0.144819176	0.245925879	-0.095023199	0.201434751	-0.069098339	1407.ÊÊÊÊÊÊÊÊÊÊÊ Big day for HealthCare. After 7 years of talking, we will soon see whether or not Republicans are willing to step up to the plate!
1408	0.113201846	-0.229816869	-0.136442383	-0.214332437	0.092784443	0.173488332	1408.ÊÊÊÊÊÊÊÊÊÊÊ Problem is that the acting head of the FBI &amp; the person in charge of the Hillary investigation, Andrew McCabe, got $700,000 from H for wife!
1409	0.116513469	-0.107536911	-0.174965919	-0.091065217	-0.047830322	0.142810912	1409.ÊÊÊÊÊÊÊÊÊÊÊ Attorney General Jeff Sessions has taken a VERY weak position on Hillary Clinton crimes (where are E-mails &amp; DNC server) &amp; Intel leakers!
1410	0.044233502	-0.026520966	-0.308518375	0.086150258	-0.066530626	0.077381733	1410.ÊÊÊÊÊÊÊÊÊÊÊ Ukrainian efforts to sabotage Trump campaign - "quietly working to boost Clinton." So where is the investigation A.G. @seanhannity
1411	0.062756995	-0.11987734	-0.2870671	0.129625658	-0.233312755	0.182628603	1411.ÊÊÊÊÊÊÊÊÊÊÊ Is Fake News Washington Post being used as a lobbyist weapon against Congress to keep Politicians from looking into Amazon no-tax monopoly?
1412	0.3977399	0.105366445	-0.079711824	-0.063602044	-0.236802921	-0.201537202	1412.ÊÊÊÊÊÊÊÊÊÊÊ So many stories about me in the @washingtonpost are Fake News. They are as bad as ratings challenged @CNN. Lobbyist for Amazon and taxes?
1413	0.05788672	-0.12226147	-0.091753871	-0.135217338	0.032088517	0.074283996	1413.ÊÊÊÊÊÊÊÊÊÊÊ The Amazon Washington Post fabricated the facts on my ending massive, dangerous, and wasteful payments to Syrian rebels fighting Assad.....
1414	-0.070787093	-0.203001236	0.236884279	0.125012146	0.379091913	0.108696851	1414.ÊÊÊÊÊÊÊÊÊÊÊ #2017Jambo- Remember your duty. Honor your history. Take care of the people God puts into your life Ð and LOVE &amp; CHERISH your country! https://t.co/DnNYxGJm4I
1415	-0.042990796	-0.24153499	0.00502706	0.006747359	0.262391423	-0.156600198	1415.ÊÊÊÊÊÊÊÊÊÊÊ Any senator who votes against starting debate is telling America that you are fine w/ the #OCareNightmare! Remarks: https://t.co/tSvWaMdxBA https://t.co/DI7e78hr6N
1416	-0.387455639	-0.172524036	-0.017077846	0.052589762	-0.047800207	-0.064663302	1416.ÊÊÊÊÊÊÊÊÊÊÊ Arriving at Joint Base Andrews with @SecretaryPerry, @SecretaryZinke, and @SecPriceMD..... https://t.co/Yxm94XKtuv
1417	0.076189894	0.093940928	-0.180673998	0.009066783	0.097264011	0.149340407	1417.ÊÊÊÊÊÊÊÊÊÊÊ Republicans have a last chance to do the right thing on Repeal &amp; Replace after years of talking &amp; campaigning on it.
1418	0.089058106	-0.00330672	-0.065148877	-0.137313081	-0.038789123	0.154967447	1418.ÊÊÊÊÊÊÊÊÊÊÊ Sleazy Adam Schiff, the totally biased Congressman looking into "Russia," spends all of his time on television pushing the Dem loss excuse!
1419	0.126391425	-0.054696092	-0.059835636	0.328236843	-0.03937098	0.195095922	1419.ÊÊÊÊÊÊÊÊÊÊÊ So why aren't the Committees and investigators, and of course our beleaguered A.G., looking into Crooked Hillarys crimes &amp; Russia relations?
1420	0.197291664	-0.028329197	-0.022421659	0.149264673	-0.263025049	0.255651441	1420.ÊÊÊÊÊÊÊÊÊÊÊ After 1 year of investigation with Zero evidence being found, Chuck Schumer just stated that "Democrats should blame ourselves,not Russia."
1421	0.428507983	0.145242069	-0.03243739	-0.124271778	0.097432919	0.177682815	1421.ÊÊÊÊÊÊÊÊÊÊÊ Drain the Swamp should be changed to Drain the Sewer - it's actually much worse than anyone ever thought, and it begins with the Fake News!
1422	-0.057275112	-0.199022811	-0.006448873	-0.180587991	0.241594868	0.348222754	1422.ÊÊÊÊÊÊÊÊÊÊÊ Thank you to @LOUDOBBS for giving the first six months of the Trump Administration an A+. S.C.,reg cutting,Stock M, jobs,border etc. = TRUE!
1423	0.290160859	0.233670781	0.075322827	0.05102646	0.11938799	0.058027431	1423.ÊÊÊÊÊÊÊÊÊÊÊ If Republicans don't Repeal and Replace the disastrous ObamaCare, the repercussions will be far greater than any of them understand!
1424	0.179507609	0.220665008	-0.12352989	-0.181702583	0.170550969	-0.33629952	1424.ÊÊÊÊÊÊÊÊÊÊÊ It's hard to read the Failing New York Times or the Amazon Washington Post because every story/opinion, even if should be positive, is bad!
1425	0.401644522	0.281137312	0.021431876	-0.150204236	-0.14173358	0.011431176	1425.ÊÊÊÊÊÊÊÊÊÊÊ It's very sad that Republicans, even some that were carried over the line on my back, do very little to protect their President.
1426	0.117279358	-0.194985216	-0.136978282	-0.154350013	-0.014658328	0.214672727	1426.ÊÊÊÊÊÊÊÊÊÊÊ As the phony Russian Witch Hunt continues, two groups are laughing at this excuse for a lost election taking hold, Democrats and Russians!
1427	-0.203973704	-0.330786105	0.216842008	-0.024218136	0.140119936	0.103202721	1427.ÊÊÊÊÊÊÊÊÊÊÊ To every PATRIOT who will serve on the #USSGeraldRFord:__Keep the watch______Protect her______Defend her______LOVE HER____Good Luck &amp; Godspeed! https://t.co/shcz5GQkCh
1428	-0.02441795	-0.340861807	0.002691679	0.018783187	0.265301541	-0.17925041	1428.ÊÊÊÊÊÊÊÊÊÊÊ American steel &amp; American hands have constructed a 100,000 ton message to the world: American MIGHT IS SECOND TO NONE!#USSGeraldRFord #USA https://t.co/Pibf37Eybg
1429	0.185322434	-0.249990598	-0.325070174	-0.149415753	0.347979366	-0.144393765	1429.ÊÊÊÊÊÊÊÊÊÊÊ A ship is only as good as the people who serve on it Ñ and the AMERICAN SAILOR is the BEST in the world. @USNavy #USSGeraldRFord https://t.co/YmiTLXcCEh
1430	-0.12459504	-0.287415905	0.377858614	0.025665919	0.052406184	-0.016318015	1430.ÊÊÊÊÊÊÊÊÊÊÊ Join me live for the commissioning ceremony of the USS Gerald R. Ford!__https://t.co/F78iOR64TW #USA https://t.co/PrVceEmPOB
1431	0.237251856	-0.030984244	-0.242989442	-0.243728313	0.307494987	0.006811218	1431.ÊÊÊÊÊÊÊÊÊÊÊ ObamaCare is dead and the Democrats are obstructionists, no ideas or votes, only obstruction. It is solely up to the 52 Republican Senators!
1432	0.018116475	-0.143424158	0.092709709	-0.14385445	0.151774662	0.324433032	1432.ÊÊÊÊÊÊÊÊÊÊÊ The Republican Senators must step up to the plate and, after 7 years, vote to Repeal and Replace. Next, Tax Reform and Infrastructure. WIN!
1433	0.545333455	0.277609515	0.212874396	0.355295194	-0.122013157	0.248899761	1433.ÊÊÊÊÊÊÊÊÊÊÊ In all fairness to Anthony Scaramucci, he wanted to endorse me 1st, before the Republican Primaries started, but didn't think I was running!
1434	0.233484402	-0.121880899	0.049415532	-0.08954748	-0.1734659	0.190103633	1434.ÊÊÊÊÊÊÊÊÊÊÊ My son Donald openly gave his e-mails to the media &amp; authorities whereas Crooked Hillary Clinton deleted (&amp; acid washed) her 33,000 e-mails!
1435	0.03130438	-0.038327551	-0.222600787	0.061120456	0.009382455	0.148791527	1435.ÊÊÊÊÊÊÊÊÊÊÊ ...What about all of the Clinton ties to Russia, including Podesta Company, Uranium deal, Russian Reset, big dollar speeches etc.
1436	0.255023738	0.131321252	-0.202969505	0.18395744	-0.179914334	0.185193383	1436.ÊÊÊÊÊÊÊÊÊÊÊ So many people are asking why isn't the A.G. or Special Council looking at the many Hillary Clinton or Comey crimes. 33,000 e-mails deleted?
1437	0.380263677	0.098819335	0.01466213	0.092631363	-0.039262311	0.07776366	1437.ÊÊÊÊÊÊÊÊÊÊÊ While all agree the U. S. President has the complete power to pardon, why think of that when only crime so far is LEAKS against us.FAKE NEWS
1438	0.085358462	-0.108175567	0.09394611	-0.196499059	0.022757349	0.036730628	1438.ÊÊÊÊÊÊÊÊÊÊÊ This morning I will be going to the Commissioning Ceremony for the largest aircraft carrier in the world, The Gerald R. Ford. Norfolk, Va.
1439	0.196952661	-0.048028155	-0.081470879	0.023726932	-0.079534817	0.199573784	1439.ÊÊÊÊÊÊÊÊÊÊÊ The Failing New York Times foiled U.S. attempt to kill the single most wanted terrorist,Al-Baghdadi.Their sick agenda over National Security
1440	0.006159082	-0.223355051	-0.1368778	-0.157228849	-0.012240534	0.197120335	1440.ÊÊÊÊÊÊÊÊÊÊÊ A new INTELLIGENCE LEAK from the Amazon Washington Post,this time against A.G. Jeff Sessions.These illegal leaks, like Comey's, must stop!
1441	0.247839267	0.080571029	-0.262737001	-0.165502732	-0.020395658	-0.010259258	1441.ÊÊÊÊÊÊÊÊÊÊÊ Sean Spicer is a wonderful person who took tremendous abuse from the Fake News Media - but his future is bright!
1442	0.126955565	-0.391552986	0.15985342	0.072857301	0.177847042	-0.317613118	1442.ÊÊÊÊÊÊÊÊÊÊÊ Today, it was my privilege to welcome survivors of the #USSArizona to the @WhiteHouse. #HonorThem____Remarks: https://t.co/gySxxqazBl https://t.co/6IPmbqVi10
1443	0.122262623	-0.338277837	0.173600377	0.049414569	0.19402055	-0.269402678	1443.ÊÊÊÊÊÊÊÊÊÊÊ Today, it was my privilege to welcome survivors of the #USSArizona to the WH. Remarks: https://t.co/gySxxqazBlhttps://t.co/gySxxqazBl https://t.co/ZJaLAfBcv0
1444	-0.046296123	-0.372466249	-0.196467119	0.157722073	-0.17626146	-0.050233674	1444.ÊÊÊÊÊÊÊÊÊÊÊ ManufacturersÕ record-high optimism reported in the 1st qtr has carried into the 2nd qtr of 2017 via @ShopFloorNAM:https://t.co/a42fNElct1 https://t.co/WHZtcAxhRQ
1445	0.280719736	-0.320700577	0.08384375	-0.241155459	0.078640024	-0.073259951	1445.ÊÊÊÊÊÊÊÊÊÊÊ ICYMI- This week we hosted a #MadeInAmerica event, right here at the @WhiteHouse! If it is MADE IN AMERICA, it is the BEST! USA____ https://t.co/q4vB9GdE5y
1446	0.011472839	-0.279294027	-0.164175121	-0.01033534	0.069702281	-0.230537926	1446.ÊÊÊÊÊÊÊÊÊÊÊ "Six months in - it is the hope of GROWTH__that is making America____FOUR TRILLION DOLLARS__RICHER." -Stuart @VarneyCo__https://t.co/s7fYOicWGV https://t.co/x9MeUzDom6
1447	-0.601383483	-0.031989921	0.05146996	0.120498343	-0.069266377	-0.136652997	1447.ÊÊÊÊÊÊÊÊÊÊÊ #MadeInAmerica______https://t.co/39dwlGHI7R https://t.co/VfIrc5Xssx
1448	-0.177866364	-0.347073829	-0.066345488	0.008812397	0.146640608	0.084697306	1448.ÊÊÊÊÊÊÊÊÊÊÊ Billions of dollars in investments &amp; thousands of new jobs in America! An initiative via Corning, Merck &amp; Pfizer: https://t.co/QneN48bSiq https://t.co/5VtMfuY3PM
1449	0.10132274	-0.051980326	0.406443798	0.048771654	0.131029058	-0.015572101	1449.ÊÊÊÊÊÊÊÊÊÊÊ I am asking all citizens to believe in yourselves, believe in your future, and believe, once more, in America. #AmericaFirst____ https://t.co/NOnhJyWp4J
1450	-0.094466666	-0.339065945	0.155199206	-0.049726933	0.100737315	-0.014799179	1450.ÊÊÊÊÊÊÊÊÊÊÊ Departing The Pentagon after meetings with @VP Pence, Secretary James Mattis, and our great teams. #MAGA____ https://t.co/5d1MSzhjQS
1451	0.130429774	-0.135475275	0.288323261	-0.031989082	-0.000232267	-0.028808438	1451.ÊÊÊÊÊÊÊÊÊÊÊ Melania and I send our thoughts and prayers to Senator McCain, Cindy, and their entire family. Get well soon. https://t.co/fONWVlmYyz
1452	0.338690684	0.047711491	-0.034628471	-0.076826374	0.047958898	-0.021148246	1452.ÊÊÊÊÊÊÊÊÊÊÊ The Republicans never discuss how good their healthcare bill is, &amp; it will get even better at lunchtime.The Dems scream death as OCare dies!
1453	0.260791331	-0.038192429	0.321708886	-0.231695173	-0.230257882	0.026226499	1453.ÊÊÊÊÊÊÊÊÊÊÊ I will be having lunch at the White House today with Republican Senators concerning healthcare. They MUST keep their promise to America!
1454	0.234610082	-0.114182762	-0.191811143	-0.216749418	-0.084930843	0.164251092	1454.ÊÊÊÊÊÊÊÊÊÊÊ The Fake News is becoming more and more dishonest! Even a dinner arranged for top 20 leaders in Germany is made to look sinister!
1455	0.138882263	-0.0784823	-0.140213475	-0.130469406	0.070449182	0.272535484	1455.ÊÊÊÊÊÊÊÊÊÊÊ Fake News story of secret dinner with Putin is "sick." All G 20 leaders, and spouses, were invited by the Chancellor of Germany. Press knew!
1456	0.107884101	-0.044923914	-0.143815751	-0.100560712	-0.01894446	0.262690763	1456.ÊÊÊÊÊÊÊÊÊÊÊ The Senate must go to a 51 vote majority instead of current 60 votes. Even parts of full Repeal need 60. 8 Dems control Senate. Crazy!
1457	0.107016066	-0.092761562	-0.01401961	-0.232548665	0.116466634	0.260594979	1457.ÊÊÊÊÊÊÊÊÊÊÊ With only a very small majority, the Republicans in the House &amp; Senate need more victories next year since Dems totally obstruct, no votes!
1458	0.187038399	0.128401428	0.102262424	-0.170530901	-0.239032442	0.163200093	1458.ÊÊÊÊÊÊÊÊÊÊÊ As I have always said, let ObamaCare fail and then come together and do a great healthcare plan. Stay tuned!
1459	0.361624792	0.233511485	0.060741875	-0.401731207	0.140356986	0.011966521	1459.ÊÊÊÊÊÊÊÊÊÊÊ We were let down by all of the Democrats and a few Republicans. Most Republicans were loyal, terrific &amp; worked really hard. We will return!
1460	0.096464262	-0.119511447	0.038082424	-0.271143097	-0.011448739	0.230661484	1460.ÊÊÊÊÊÊÊÊÊÊÊ Republicans should just REPEAL failing ObamaCare now &amp; work on a new Healthcare Plan that will start from a clean slate. Dems will join in!
1461	0.183603316	-0.028472353	-0.090227661	-0.199631105	0.049103755	-0.083420373	1461.ÊÊÊÊÊÊÊÊÊÊÊ Most politicians would have gone to a meeting like the one Don jr attended in order to get info on an opponent. That's politics!
1462	0.118813158	-0.178388441	0.034274991	-0.248587345	-0.054594082	0.323854751	1462.ÊÊÊÊÊÊÊÊÊÊÊ Heading back to Washington, D.C. Much will be accomplished this week on trade, the military and security!
1463	-0.162306646	-0.337463798	0.036314684	0.053220558	-0.090819751	0.087136601	1463.ÊÊÊÊÊÊÊÊÊÊÊ Congratulations to Sung Hyun Park on winning the 2017 @USGA #USWomensOpen____
1464	0.139116748	-0.034131938	0.017928259	-0.250965004	0.076410984	-0.138468964	1464.ÊÊÊÊÊÊÊÊÊÊÊ I am at the @USGA #USWomensOpen. An amateur player is co-leading for the first time in many decades - very exciting!
1465	0.000396741	-0.234396584	0.194272923	-0.189540434	0.256874343	0.038296645	1465.ÊÊÊÊÊÊÊÊÊÊÊ The #USSJohnFinn will provide essential capabilities to keep America safe. Our sailors are the best anywhere in the world. Congratulations! https://t.co/yTnMwSh1Kg
1466	0.275670518	-0.076451411	-0.257310429	-0.13579937	0.224381324	0.166286879	1466.ÊÊÊÊÊÊÊÊÊÊÊ The ABC/Washington Post Poll, even though almost 40% is not bad at this time, was just about the most inaccurate poll around election time!
1467	0.169699887	-0.073179183	0.222804268	-0.210057701	0.132101483	0.068015255	1467.ÊÊÊÊÊÊÊÊÊÊÊ With all of its phony unnamed sources &amp; highly slanted &amp; even fraudulent reporting, #Fake News is DISTORTING DEMOCRACY in our country!
1468	0.031629644	0.125860497	-0.050534449	-0.172642852	0.02350659	0.060527936	1468.ÊÊÊÊÊÊÊÊÊÊÊ Thank you to former campaign adviser Michael Caputo for saying so powerfully that there was no Russian collusion in our winning campaign.
1469	0.015791829	-0.005402554	0.024418888	-0.26616182	0.102042406	0.394271302	1469.ÊÊÊÊÊÊÊÊÊÊÊ Thank you to all of the supporters, who far out-numbered the protesters, yesterday at the Women's U.S. Open. Very cool!
1470	0.289785845	-0.098078329	-0.119371148	0.163719088	-0.119426042	0.184147877	1470.ÊÊÊÊÊÊÊÊÊÊÊ HillaryClinton can illegally get the questions to the Debate &amp; delete 33,000 emails but my son Don is being scorned by the Fake News Media?
1471	0.029224098	-0.297693366	0.296009013	-0.117914107	0.006487102	-0.079407046	1471.ÊÊÊÊÊÊÊÊÊÊÊ The women played great today at the @USGA #USWomensOpen____ I look forward to being there tomorrow for the final round! https://t.co/2oWyptgfIY
1472	0.177192268	-0.141926153	-0.025281107	-0.297031186	0.190253011	0.107363895	1472.ÊÊÊÊÊÊÊÊÊÊÊ Just got to the #USWomensOpen in Bedminster, New Jersey. People are really happy with record high stock market - up over 17% since election!
1473	-0.366695407	-0.169351176	0.236928064	-0.045768735	0.06462599	0.049322812	1473.ÊÊÊÊÊÊÊÊÊÊÊ MAKE AMERICA GREAT AGAIN! https://t.co/3eYF3nir4B
1474	-0.009617413	-0.359799254	0.059867407	-0.042460142	0.112906599	-0.00823077	1474.ÊÊÊÊÊÊÊÊÊÊÊ Next week the Senate is going to vote on legislation to save Americans from the ObamaCare DISASTER. #WeeklyAddress____ https://t.co/xjVDkgo1NK
1475	-0.224028569	-0.102482436	-0.026956952	-0.194088924	0.015179674	-0.085421682	1475.ÊÊÊÊÊÊÊÊÊÊÊ Will be at the Women's U.S. Open today!
1476	0.1382745	0.02074541	0.021539775	-0.226366099	0.073307332	0.100428508	1476.ÊÊÊÊÊÊÊÊÊÊÊ Stock Market hit another all-time high yesterday - despite the Russian hoax story! Also, jobs numbers are starting to look very good!
1477	-0.039530276	0.080467537	-0.131441039	-0.223019313	0.198148725	-0.133352773	1477.ÊÊÊÊÊÊÊÊÊÊÊ Stock Market at new all-time high! Working on new trade deals that will be great for U.S. and its workers!
1478	0.297655408	-0.083116129	0.301036651	-0.431222516	0.083127619	-0.180104792	1478.ÊÊÊÊÊÊÊÊÊÊÊ I will be at the @USGA #USWomensOpen in Bedminster, NJ tomorrow. Big crowds expected &amp; the women are playing great-should be very exciting!
1479	0.073699521	-0.13032909	0.115564889	-0.066692685	0.104047152	0.179415015	1479.ÊÊÊÊÊÊÊÊÊÊÊ Honored to serve as Commander-in-Chief to the courageous men and women of our U.S. Armed Forces. A grateful nation thanks you! https://t.co/wERNV7J4oO
1480	-0.087296626	-0.217312271	0.132405003	-0.00513114	0.242564216	0.153543134	1480.ÊÊÊÊÊÊÊÊÊÊÊ President @EmmanuelMacron,Thank you for inviting Melania and myself to such a historic celebration in France. #BastilleDay #14juillet https://t.co/KZjJQOo0H1
1481	0.185912617	-0.089807635	-0.236621663	-0.212474046	0.113129222	0.009599053	1481.ÊÊÊÊÊÊÊÊÊÊÊ Just landed from Paris, France. It was an incredible visit with President @EmmanuelMacron. A lot discussed and accomplished in two days!
1482	0.209916582	-0.249766939	0.114397055	-0.21579425	0.065376503	0.185478989	1482.ÊÊÊÊÊÊÊÊÊÊÊ Left Paris for U.S.A. Will be heading to New Jersey and attending the#USWomensOpen, their most important tournament, this afternoon.
1483	-0.049215808	-0.093702	-0.129297619	-0.031021824	-0.015396362	0.053509442	1483.ÊÊÊÊÊÊÊÊÊÊÊ Great conversations with President @EmmanuelMacron and his representatives on trade, military and security.
1484	0.045187025	-0.169807544	0.023105077	0.018409232	-0.04454956	-0.084949013	1484.ÊÊÊÊÊÊÊÊÊÊÊ The United States mourns for the victims of Nice, France. We pledge our solidarity with France against terror. ________ https://t.co/7irbz08oT3
1485	0.00350835	-0.143692422	-0.113156419	-0.097806649	0.151349809	-0.073339056	1485.ÊÊÊÊÊÊÊÊÊÊÊ It was a great honor to represent the United States at the magnificent #BastilleDay parade. Congratulations President @EmmanuelMacron! https://t.co/1J4vZiy98y
1486	0.25797048	-0.020292285	-0.063575	0.273253656	-0.027941647	0.106339011	1486.ÊÊÊÊÊÊÊÊÊÊÊ .@VP Mike Pence is working hard on HealthCare and getting our wonderful Republican Senators to do what is right for the people.
1487	0.121018888	0.006953853	0.028933462	-0.094205434	-0.295735311	0.154300223	1487.ÊÊÊÊÊÊÊÊÊÊÊ After all of these years of suffering thru ObamaCare, Republican Senators must come through as they have promised!
1488	-0.012936385	-0.07134536	-0.098583337	-0.186785904	-0.139236502	0.164038872	1488.ÊÊÊÊÊÊÊÊÊÊÊ So impt Rep Senators, under leadership of @SenateMajLdr McConnell get healthcare plan approved. After 7yrs of O'Care disaster, must happen!
1489	0.25550656	0.050242643	0.168081836	-0.200220527	-0.138128443	-0.069416524	1489.ÊÊÊÊÊÊÊÊÊÊÊ Republicans Senators are working hard to get their failed ObamaCare replacement approved. I will be at my desk, pen in hand!
1490	-0.148329871	-0.215698984	-0.153903872	-0.008705519	-0.067248348	0.035202072	1490.ÊÊÊÊÊÊÊÊÊÊÊ Great evening with President @EmmanuelMacron &amp; Mrs. Macron. Went to Eiffel Tower for dinner. Relationship with France stronger than ever. https://t.co/ib1pdUYoEU
1491	0.045342244	-0.188903103	-0.174632543	-0.135955992	0.126304678	-0.284749272	1491.ÊÊÊÊÊÊÊÊÊÊÊ Great bilateral meetings at ƒlysŽe Palace w/ President @EmmanuelMacron. The friendship between our two nations and ourselves is unbreakable. https://t.co/IOSoC0MdPv
1492	-0.30132773	-0.176582972	0.12946101	-0.105026134	0.182625674	0.148081283	1492.ÊÊÊÊÊÊÊÊÊÊÊ President @EmmanuelMacron,Thank you for the beautiful welcome ceremony at Les Invalides today! https://t.co/RKir1GcRrB
1493	0.248949823	-0.169201809	0.09844365	-0.01226548	-0.265839709	0.046174159	1493.ÊÊÊÊÊÊÊÊÊÊÊ Melania and I were thrilled to join the dedicated men and women of the @USEmbassyFrance, members of the U.S. Military and their families. https://t.co/ZSdsJ0Bsbl
1494	-0.225067871	-0.163842583	-0.044288266	0.050240898	-0.141487945	-0.00434389	1494.ÊÊÊÊÊÊÊÊÊÊÊ Just landed in Paris, France with @FLOTUS Melania. https://t.co/knULGOQF1K
1495	0.052706876	-0.241197648	0.082293909	-0.206717658	0.099221054	0.102016739	1495.ÊÊÊÊÊÊÊÊÊÊÊ Big WIN today for building the wall. It will secure the border &amp; save lives. Now the full House &amp; Senate must act! __https://t.co/TTg7lvBdo2 https://t.co/xhiknXko70
1496	-0.450315259	-0.133634598	0.167604797	0.011330381	0.052699498	-0.018259047	1496.ÊÊÊÊÊÊÊÊÊÊÊ JOBS, JOBS, JOBS! #MAGA____ https://t.co/HScS4Y9ZJK
1497	-0.098917843	-0.107154916	-0.014237353	-0.178621053	0.168872351	-0.076247868	1497.ÊÊÊÊÊÊÊÊÊÊÊ Stock market hits another high with spirit and enthusiasm so positive. Jobs outlook looking very good! #MAGA____ https://t.co/Vwxsb2vWGe
1498	0.035575802	-0.118714704	-0.196930383	-0.055836289	0.120930849	-0.023811256	1498.ÊÊÊÊÊÊÊÊÊÊÊ Getting rdy to leave for France @ the invitation of President Macron to celebrate &amp; honor Bastille Day and 100yrs since U.S. entry into WWI.
1499	-0.163430706	-0.238311534	-0.175613973	-0.046229799	0.062429264	0.07555281	1499.ÊÊÊÊÊÊÊÊÊÊÊ "After 14 years, U.S. beef hits Chinese market. Trade deal an exciting opportunity for agriculture." https://t.co/gDGgejqFMs
1500	0.345727793	0.012532601	0.00975655	-0.242855469	-0.062045618	0.159271752	1500.ÊÊÊÊÊÊÊÊÊÊÊ The W.H. is functioning perfectly, focused on HealthCare, Tax Cuts/Reform &amp; many other things. I have very little time for watching T.V.
1501	0.102259843	0.041313905	-0.068864868	0.214727933	0.032097935	0.289811079	1501.ÊÊÊÊÊÊÊÊÊÊÊ Why aren't the same standards placed on the Democrats. Look what Hillary Clinton may have gotten away with. Disgraceful!
1502	0.023023208	-0.158966087	-0.210422439	0.02937895	-0.01385204	0.153369253	1502.ÊÊÊÊÊÊÊÊÊÊÊ .@WashTimes states "Democrats have willfully used Moscow disinformation to influence the presidential election against Donald Trump."
1503	0.361029223	-0.254458602	-0.031636117	-0.305028849	-0.080186579	0.131517736	1503.ÊÊÊÊÊÊÊÊÊÊÊ ISIS is on the run &amp; will soon be wiped out of Syria &amp; Iraq, illegal border crossings are way down (75%) &amp; MS 13 gangs are being removed.
1504	0.163704911	0.195658159	0.144884765	0.43683591	0.342566352	0.491514241	1504.ÊÊÊÊÊÊÊÊÊÊÊ Remember, when you hear the words "sources say" from the Fake Media, often times those sources are made up and do not exist.
1505	0.385872292	0.128286424	-0.048970469	-0.356301382	0.087666041	-0.103333944	1505.ÊÊÊÊÊÊÊÊÊÊÊ My son Donald did a good job last night. He was open, transparent and innocent. This is the greatest Witch Hunt in political history. Sad!
1506	0.366579616	-0.047532766	0.178055898	-0.220377434	-0.160422695	-0.112535244	1506.ÊÊÊÊÊÊÊÊÊÊÊ My son, Donald, will be interviewed by @seanhannity tonight at 10:00 P.M. He is a great person who loves our country!
1507	-0.266196061	-0.139842348	-0.008770902	-0.092149408	0.00372891	0.090794153	1507.ÊÊÊÊÊÊÊÊÊÊÊ Big wins against ISIS!
1508	0.20193771	0.087963126	-0.070540345	-0.266503135	0.178697485	-0.145531138	1508.ÊÊÊÊÊÊÊÊÊÊÊ Marine Plane crash in Mississippi is heartbreaking. Melania and I send our deepest condolences to all!
1509	-0.037324419	-0.104293926	-0.102771317	-0.096100108	-0.095068034	0.161199625	1509.ÊÊÊÊÊÊÊÊÊÊÊ Working hard to get the Olympics for the United States (L.A.). Stay tuned!
1510	0.424789137	0.233346264	-0.093410671	0.2169458	-0.025574303	0.191470518	1510.ÊÊÊÊÊÊÊÊÊÊÊ The Senate Democrats have only confirmed 48 of 197 Presidential Nominees. They can't win so all they do is slow things down &amp; obstruct!
1511	0.23255707	-0.121749663	0.244364631	-0.116911065	-0.282104036	0.196284853	1511.ÊÊÊÊÊÊÊÊÊÊÊ If Chelsea Clinton were asked to hold the seat for her mother,as her mother gave our country away, the Fake News would say CHELSEA FOR PRES!
1512	0.219369521	0.04232582	0.082413317	-0.189047822	-0.177245352	0.08377665	1512.ÊÊÊÊÊÊÊÊÊÊÊ When I left Conference Room for short meetings with Japan and other countries, I asked Ivanka to hold seat. Very standard. Angela M agrees!
1513	0.250768664	0.167010872	0.169547333	0.104048129	-0.014151575	0.155816499	1513.ÊÊÊÊÊÊÊÊÊÊÊ I cannot imagine that Congress would dare to leave Washington without a beautiful new HealthCare bill fully approved and ready to go!
1514	0.137202028	-0.040754666	-0.256169757	-0.296542531	0.122949719	-0.019183481	1514.ÊÊÊÊÊÊÊÊÊÊÊ James Comey leaked CLASSIFIED INFORMATION to the media. That is so illegal!
1515	0.304542796	0.362743469	0.096523104	0.378406615	0.155148363	0.268009855	1515.ÊÊÊÊÊÊÊÊÊÊÊ The fact that President Putin and I discussed a Cyber Security unit doesn't mean I think it can happen. It can't-but a ceasefire can,&amp; did!
1516	0.136467845	0.123155812	-0.094664674	-0.007714545	-0.095350859	0.212532557	1516.ÊÊÊÊÊÊÊÊÊÊÊ Syrian ceasefire seems to be holding. Many lives can be saved. Came out of meeting. Good!
1517	0.332782483	0.002076383	0.173592742	-0.241292354	-0.140807465	0.168088432	1517.ÊÊÊÊÊÊÊÊÊÊÊ For years, even as a "civilian," I listened as Republicans pushed the Repeal and Replace of ObamaCare. Now they finally have their chance!
1518	-0.366695407	-0.169351176	0.236928064	-0.045768735	0.06462599	0.049322812	1518.ÊÊÊÊÊÊÊÊÊÊÊ MAKE AMERICA GREAT AGAIN! https://t.co/NVDVRrWLs4
1519	0.237398099	0.015621043	0.087332079	-0.065252666	-0.095141086	0.30385066	1519.ÊÊÊÊÊÊÊÊÊÊÊ Sanctions were not discussed at my meeting with President Putin. Nothing will be done until the Ukrainian &amp; Syrian problems are solved!
1520	0.4312983	-0.038604254	0.025232847	0.367607117	-0.270207417	0.108964371	1520.ÊÊÊÊÊÊÊÊÊÊÊ ...have it. Fake News said 17 intel agencies when actually 4 (had to apologize). Why did Obama do NOTHING when he had info before election?
1521	0.442859746	-0.050914094	-0.038007017	0.187313645	-0.232995057	0.402203363	1521.ÊÊÊÊÊÊÊÊÊÊÊ ...and safe. Questions were asked about why the CIA &amp; FBI had to ask the DNC 13 times for their SERVER, and were rejected, still don't....
1522	0.118005197	0.021834407	0.03107898	-0.171812668	-0.175685663	0.132236696	1522.ÊÊÊÊÊÊÊÊÊÊÊ Putin &amp; I discussed forming an impenetrable Cyber Security unit so that election hacking, &amp; many other negative things, will be guarded..
1523	0.324793446	0.063653087	0.056348738	-0.210011769	-0.027330123	-0.118538692	1523.ÊÊÊÊÊÊÊÊÊÊÊ ...We negotiated a ceasefire in parts of Syria which will save lives. Now it is time to move forward in working constructively with Russia!
1524	0.259488487	0.098619607	0.080452917	0.047287544	-0.244658201	-0.27589134	1524.ÊÊÊÊÊÊÊÊÊÊÊ I strongly pressed President Putin twice about Russian meddling in our election. He vehemently denied it. I've already given my opinion.....
1525	0.397120077	0.036002816	-0.237578306	-0.280761006	-0.184710974	0.107455051	1525.ÊÊÊÊÊÊÊÊÊÊÊ The G 20 Summit was a great success for the U.S. - Explained that the U.S. must fix the many bad trade deals it has made. Will get done!
1526	-0.534425732	0.132326833	0.107964191	-0.084467314	0.094440079	0.101068726	1526.ÊÊÊÊÊÊÊÊÊÊÊ Thank you @SenatorDole, very kind! https://t.co/cXrYiK46Qq
1527	0.23362782	-0.178552604	-0.022592164	-0.141981191	-0.103034739	0.160661112	1527.ÊÊÊÊÊÊÊÊÊÊÊ Leaving Hamburg for Washington, D.C. and the WH. Just left ChinaÕs President Xi where we had an excellent meeting on trade &amp; North Korea.
1528	0.142861663	0.032360971	-0.127161662	-0.133730308	0.173491709	0.067947319	1528.ÊÊÊÊÊÊÊÊÊÊÊ Law enforcement &amp; military did a spectacular job in Hamburg. Everybody felt totally safe despite the anarchists. @PolizeiHamburg #G20Summit
1529	-0.032927116	0.035936355	-0.054971356	-0.210546169	0.25778776	0.201496534	1529.ÊÊÊÊÊÊÊÊÊÊÊ The #G20Summit was a wonderful success and carried out beautifully by Chancellor Angela Merkel. Thank you!
1530	-0.2599807	-0.109390578	0.405148744	0.013389401	-0.000927069	-0.103125856	1530.ÊÊÊÊÊÊÊÊÊÊÊ We will fight the #FakeNews with you! https://t.co/zOMiXTeLJq
1531	-0.161404302	-0.32090776	0.132777927	-0.092535045	0.123093171	0.15628321	1531.ÊÊÊÊÊÊÊÊÊÊÊ Great first day with world leaders at the #G20Summit here in Hamburg, Germany. Looking forward to day two! #USA https://t.co/bLKgZKQemw
1532	-0.448745722	-0.257232763	0.126096895	0.142149502	0.121809704	0.011594573	1532.ÊÊÊÊÊÊÊÊÊÊÊ Thank you! ÒTrumpÕs Defining SpeechÓ WSJ Editorial: https://t.co/YuDgVfRroR https://t.co/T0R4u4IHDJ
1533	0.244321787	-0.004478378	0.356186121	0.022046686	-0.054176078	-0.095373623	1533.ÊÊÊÊÊÊÊÊÊÊÊ I will represent our country well and fight for its interests! Fake News Media will never cover me accurately but who cares! We will #MAGA!
1534	0.105724443	-0.099521148	0.423986285	-0.066056678	0.042739484	0.005246302	1534.ÊÊÊÊÊÊÊÊÊÊÊ I look forward to all meetings today with world leaders, including my meeting with Vladimir Putin. Much to discuss.#G20Summit #USA____
1535	0.258700158	-0.058509345	-0.013268654	0.004519556	-0.10134212	0.280621144	1535.ÊÊÊÊÊÊÊÊÊÊÊ Everyone here is talking about why John Podesta refused to give the DNC server to the FBI and the CIA. Disgraceful!
1536	-0.028217511	-0.090027643	-0.150770888	-0.123243206	-0.028864053	0.197237252	1536.ÊÊÊÊÊÊÊÊÊÊÊ After Poland had a great meeting with Chancellor Merkel and then with PM Shinz_ Abe of Japan &amp; President Moon of South Korea.
1537	0.162906751	0.02825308	0.118390879	-0.300586155	0.208297309	0.183978668	1537.ÊÊÊÊÊÊÊÊÊÊÊ My experience yesterday in Poland was a great one. Thank you to everyone, including the haters, for the great reviews of the speech!
1538	-0.027405218	-0.134265614	-0.290429123	-0.114938108	0.160138755	-0.026258109	1538.ÊÊÊÊÊÊÊÊÊÊÊ A strong Poland is a blessing to the nations of Europe, and a strong Europe is a blessing to the West, and to the world. https://t.co/vHzPwMtJSm
1539	-0.032221793	-0.170612548	0.190902841	-0.12088662	-0.051169036	0.096954217	1539.ÊÊÊÊÊÊÊÊÊÊÊ THE WEST WILL NEVER BE BROKEN. Our values will PREVAIL. Our people will THRIVE and our civilization will TRIUMPH! https://t.co/sozuVgdp5T
1540	0.03004575	-0.222348774	-0.127725036	-0.078736351	0.232378352	-0.175893517	1540.ÊÊÊÊÊÊÊÊÊÊÊ America is proud to stand shoulder-to-shoulder with Poland in the fight to eradicate the evils of terrorism and extremism. #POTUSinPoland https://t.co/MHxRmVvtsh
1541	-0.333900489	-0.220750068	0.440404077	-0.040655093	0.247867407	0.026725105	1541.ÊÊÊÊÊÊÊÊÊÊÊ On behalf of @FLOTUS Melania and myself, thank you Poland!________#ICYMI, watch here__ https://t.co/COpVXnn8YG #POTUSinPoland https://t.co/ylU3wLZV2H
1542	-0.054907411	-0.089501284	0.173582514	-0.05611673	0.078462347	0.148709678	1542.ÊÊÊÊÊÊÊÊÊÊÊ Congratulations to the dedicated professionals of the USSS as they celebrate their 152nd anniversary. Thank you! __https://t.co/mDhFzDm3ED https://t.co/BcB3wLjILg
1543	0.334232467	0.1284623	0.181481372	-0.142692494	-0.121219478	0.067738831	1543.ÊÊÊÊÊÊÊÊÊÊÊ Trade between China and North Korea grew almost 40% in the first quarter. So much for China working with us - but we had to give it a try!
1544	0.37856581	0.166621858	-0.06283613	0.46757166	-0.259777379	0.322521219	1544.ÊÊÊÊÊÊÊÊÊÊÊ The United States made some of the worst Trade Deals in world history.Why should we continue these deals with countries that do not help us?
1545	-0.024317977	0.083315631	0.11386674	-0.115372778	-0.066066763	-0.162896323	1545.ÊÊÊÊÊÊÊÊÊÊÊ Getting ready to leave for Poland, after which I will travel to Germany for the G-20. Will be back on Saturday.
1546	-0.585600334	-0.091573784	0.111595432	0.09864437	-0.043274303	-0.120149063	1546.ÊÊÊÊÊÊÊÊÊÊÊ #HappyIndependenceDay #USA____ https://t.co/9pfqnRsh1Z
1547	0.314388705	0.105186235	0.173324613	-0.196976516	0.04367404	-0.213571121	1547.ÊÊÊÊÊÊÊÊÊÊÊ Gas prices are the lowest in the U.S. in over ten years! I would like to see them go even lower.
1548	0.14042855	0.024190028	0.054166818	-0.244389893	0.133258627	0.026850379	1548.ÊÊÊÊÊÊÊÊÊÊÊ Getting ready to celebrate the 4th of July with a big crowd at the White House. Happy 4th to everyone. Our country will grow and prosper!
1549	-0.585600334	-0.091573784	0.111595432	0.09864437	-0.043274303	-0.120149063	1549.ÊÊÊÊÊÊÊÊÊÊÊ #HappyIndependenceDay #July4 #USA____ https://t.co/NsFslPEFrp
1550	0.065486138	-0.039860925	0.083033698	-0.208987839	0.091819858	0.208505505	1550.ÊÊÊÊÊÊÊÊÊÊÊ ....and Japan will put up with this much longer. Perhaps China will put a heavy move on North Korea and end this nonsense once and for all!
1551	0.247442997	0.162983657	-0.052743937	0.36992515	-0.078748269	0.120411355	1551.ÊÊÊÊÊÊÊÊÊÊÊ North Korea has just launched another missile. Does this guy have anything better to do with his life? Hard to believe that South Korea.....
1552	0.169274327	0.218620424	0.069800672	0.265993358	-0.106122983	0.116333988	1552.ÊÊÊÊÊÊÊÊÊÊÊ Dow hit a new intraday all-time high! I wonder whether or not the Fake News Media will so report?
1553	0.345396844	0.204844791	0.36386344	0.110030272	0.110965174	0.265627023	1553.ÊÊÊÊÊÊÊÊÊÊÊ Really great numbers on jobs &amp; the economy! Things are starting to kick in now, and we have just begun! Don't like steel &amp; aluminum dumping!
1554	-0.288056546	-0.030790464	-0.096144111	-0.033018704	0.120653859	0.133388841	1554.ÊÊÊÊÊÊÊÊÊÊÊ Thank you to Shawn Steel for the nice words on @FoxNews.
1555	0.293470896	0.001554592	0.250008582	-0.002336655	-0.095269535	0.16485446	1555.ÊÊÊÊÊÊÊÊÊÊÊ If we can help little #CharlieGard, as per our friends in the U.K. and the Pope, we would be delighted to do so.
1556	0.235785613	-0.013645554	0.108786984	-0.380029601	0.203455908	-0.020951893	1556.ÊÊÊÊÊÊÊÊÊÊÊ At some point the Fake News will be forced to discuss our great jobs numbers, strong economy, success with ISIS, the border &amp; so much else!
1557	-0.192106653	-0.069798511	0.152313676	-0.103549759	-0.136470444	-0.036409248	1557.ÊÊÊÊÊÊÊÊÊÊÊ Will be speaking with Italy this morning!
1558	0.02620649	-0.110642893	0.016237541	-0.161423144	-0.152074773	0.158291093	1558.ÊÊÊÊÊÊÊÊÊÊÊ Spoke yesterday with the King of Saudi Arabia about peace in the Middle-East. Interesting things are happening!
1559	-0.11995921	-0.048483611	0.066735993	-0.09449511	-0.104310973	-0.04134694	1559.ÊÊÊÊÊÊÊÊÊÊÊ Will be speaking with Germany and France this morning.
1560	-0.057983884	-0.341703225	-0.173296558	-0.007095834	0.0779928	-0.087204371	1560.ÊÊÊÊÊÊÊÊÊÊÊ America's men &amp; women in uniform is the story of FREEDOM overcoming OPPRESSION, the STRONG protecting the WEAK, &amp; GÉ https://t.co/LtTpGsP3fC
1561	0.277407199	0.046618663	-0.068688348	-0.301965799	0.227285826	-0.045526542	1561.ÊÊÊÊÊÊÊÊÊÊÊ Stock Market at all time high, unemployment at lowest level in years (wages will start going up) and our base has never been stronger!
1562	0.000178371	-0.301065503	0.222204017	-0.006163515	-0.084080978	0.010763422	1562.ÊÊÊÊÊÊÊÊÊÊÊ The dishonest media will NEVER keep us from accomplishing our objectives on behalf of our GREAT AMERICAN PEOPLE!É https://t.co/EwnwCeuGMv
1563	-0.585600334	-0.091573784	0.111595432	0.09864437	-0.043274303	-0.120149063	1563.ÊÊÊÊÊÊÊÊÊÊÊ #FraudNewsCNN #FNN https://t.co/WYUnHjjUjg
1564	0.090911336	-0.065839958	0.287570571	-0.095242008	0.01852803	0.047182731	1564.ÊÊÊÊÊÊÊÊÊÊÊ We will always take care of our GREAT VETERANS. You have shed your blood, poured your love, and bared your soul, inÉ https://t.co/bTPuerxLOr
1565	0.278018195	0.145935795	0.219166298	-0.078629388	0.360978714	-0.426258858	1565.ÊÊÊÊÊÊÊÊÊÊÊ My use of social media is not Presidential - itÕs MODERN DAY PRESIDENTIAL. Make America Great Again!
1566	-0.015256701	-0.124235277	0.351402932	0.048355747	-0.030092487	0.020216979	1566.ÊÊÊÊÊÊÊÊÊÊÊ I am thinking about changing the name #FakeNews CNN to #FraudNewsCNN!
1567	0.237597214	-0.173666624	0.323751008	-0.183250704	-0.002722758	0.172635312	1567.ÊÊÊÊÊÊÊÊÊÊÊ ....the 2016 election with interviews, speeches and social media. I had to beat #FakeNews, and did. We will continue to WIN!
1568	0.228168053	0.173300812	0.06238579	0.111716447	-0.126060366	0.174838355	1568.ÊÊÊÊÊÊÊÊÊÊÊ The FAKE &amp; FRAUDULENT NEWS MEDIA is working hard to convince Republicans and others I should not use social media - but remember, I won....
1569	-0.072712177	-0.074712167	0.082505804	-0.076185962	0.061080793	-0.103068539	1569.ÊÊÊÊÊÊÊÊÊÊÊ Getting rdy to leave for tonight's Celebrate Freedom Concert honoring our GREAT VETERANS w/ so many of my evangelicÉ https://t.co/shfTAoMJry
1570	-0.478574988	-0.209173463	-0.016770183	0.196431627	0.053727023	-0.128745175	1570.ÊÊÊÊÊÊÊÊÊÊÊ Weekly Address____ #KatesLaw#NoSanctuaryForCriminalsActStatement: https://t.co/I8cqKGDK2B https://t.co/00mao6Vk7R
1571	0.325540508	0.132508838	-0.101240224	-0.146901445	0.040013874	0.14801216	1571.ÊÊÊÊÊÊÊÊÊÊÊ Crazy Joe Scarborough and dumb as a rock Mika are not bad people, but their low rated show is dominated by their NBC bosses. Too bad!
1572	0.344121234	0.133264427	0.08322814	-0.247371865	0.058613249	-0.464668072	1572.ÊÊÊÊÊÊÊÊÊÊÊ I am extremely pleased to see that @CNN has finally been exposed as #FakeNews and garbage journalism. It's about time!
1573	0.224349922	0.067840792	-0.083348797	0.245916979	-0.297987961	0.053899692	1573.ÊÊÊÊÊÊÊÊÊÊÊ Numerous states are refusing to give information to the very distinguished VOTER FRAUD PANEL. What are they trying to hide?
1574	0.163223959	-0.037413402	-0.11484486	0.068193385	-0.283761208	-0.178780802	1574.ÊÊÊÊÊÊÊÊÊÊÊ Word is that @Greta Van Susteren was let go by her out of control bosses at @NBC &amp; @Comcast because she refused to go along w/ 'Trump hate!'
1575	-0.091454834	-0.103329406	0.118269615	-0.021235679	0.176187103	0.061762571	1575.ÊÊÊÊÊÊÊÊÊÊÊ Happy Canada Day to all of the great people of Canada and to your Prime Minister and my new found friend @JustinTrudeau. #Canada150
1576	0.182482811	-0.25715056	0.228703345	0.018160702	0.022071199	0.01196101	1576.ÊÊÊÊÊÊÊÊÊÊÊ America will THINK BIG once again. We will inspire millions of children to carry on the proud tradition of AmericanÉ https://t.co/hZCMp5cSJc
1577	0.166233969	-0.107231683	-0.093523015	-0.095757385	-0.106151743	-0.169129516	1577.ÊÊÊÊÊÊÊÊÊÊÊ The era of strategic patience with the North Korea regime has failed. That patience is over. We are working closelyÉ https://t.co/MxN04V2Yn4
1578	0.124218047	-0.235604503	0.10109218	0.038848143	-0.254162343	-0.065498916	1578.ÊÊÊÊÊÊÊÊÊÊÊ I am encouraged by President Moon's assurances that he will work to level the playing field for American workers, bÉ https://t.co/DUZh6aMjJS
1579	0.211311348	0.003768826	0.292294777	-0.011530969	-0.293843863	-0.050332534	1579.ÊÊÊÊÊÊÊÊÊÊÊ Watched low rated @Morning_Joe for first time in long time. FAKE NEWS. He called me to stop a National Enquirer article. I said no! Bad show
1580	0.077139597	-0.104339995	0.197107843	-0.219687315	-0.135890355	-0.008526235	1580.ÊÊÊÊÊÊÊÊÊÊÊ Crime and killings in Chicago have reached such epidemic proportions that I am sending in Federal help. 1714 shootings in Chicago this year!
1581	0.257365614	0.102691107	0.036344497	-0.168286366	-0.037652075	-0.096555785	1581.ÊÊÊÊÊÊÊÊÊÊÊ If Republican Senators are unable to pass what they are working on now, they should immediately REPEAL, and then REPLACE at a later date!
1582	0.115089393	-0.02800744	-0.167565513	-0.267441875	-0.004120249	0.273126725	1582.ÊÊÊÊÊÊÊÊÊÊÊ Just finished a very good meeting with the President of South Korea. Many subjects discussed including North Korea and new trade deal!
1583	0.169800678	-0.217757582	0.125414605	-0.150399089	0.04568051	-0.118881001	1583.ÊÊÊÊÊÊÊÊÊÊÊ Our new American Energy Policy will unlock MILLIONS of jobs &amp; TRILLIONS in wealth. We are on the cusp of a true eneÉ https://t.co/w5Y7UXZSSD
1584	0.1519071	-0.18249146	0.148760171	0.122880755	0.061062359	-0.165888217	1584.ÊÊÊÊÊÊÊÊÊÊÊ When it comes to the future of AmericaÕs energy needs, we will FIND IT, we will DREAM IT, and we will BUILD IT.É https://t.co/m0HmPbUZ6C
1585	-0.183822222	-0.287992587	-0.170278288	0.069410238	-0.017690108	-0.013794269	1585.ÊÊÊÊÊÊÊÊÊÊÊ Statement on House Passage of KateÕs Law and No Sanctuary for Criminals Act. https://t.co/uPRy9XgK5A
1586	-0.057420558	-0.101949231	-0.115105216	-0.058621265	-0.018447961	0.097347964	1586.ÊÊÊÊÊÊÊÊÊÊÊ Good news out of the House with the passing of 'No Sanctuary for Criminals Act.' Hopefully Senate will follow.
1587	-0.12835847	-0.057356277	0.024062905	-0.066100718	-0.049708734	0.096760831	1587.ÊÊÊÊÊÊÊÊÊÊÊ Good news, House just passed #KatesLaw. Hopefully Senate will follow.
1588	-0.14894364	-0.296694997	-0.176706365	0.129513568	-0.243331223	-0.07920827	1588.ÊÊÊÊÊÊÊÊÊÊÊ "Mattis Says TrumpÕs Warning Stopped Chemical Weapons Attack In Syria" https://t.co/XL9LLNKh8i
1589	-0.234495707	-0.197987569	0.391740093	0.088960286	0.042469665	-0.09768772	1589.ÊÊÊÊÊÊÊÊÊÊÊ Join me LIVE with @VP, @SecretaryPerry, @SecretaryZinke and @EPAScottPruitt. #UnleashingAmericanEnergyhttps://t.co/hlM7F2BQD9
1590	-0.403399406	-0.224203481	0.326192594	-0.031292463	0.103062877	0.016525623	1590.ÊÊÊÊÊÊÊÊÊÊÊ MAKE AMERICA SAFE AGAIN!#NoSanctuaryForCriminalsAct #KatesLaw #SaveAmericanLives https://t.co/jbN4hPjqjS
1591	-0.164797884	-0.5407622	0.120455465	0.03104524	0.093135468	-0.089956216	1591.ÊÊÊÊÊÊÊÊÊÊÊ Today, the House votes on two crucial bills:__#NoSanctuaryForCriminalsAct __#KatesLaw __Pass these bills &amp; letsÉ https://t.co/4N2c0oxMve
[truncated: 20,148 more rows]
